# Supplementary material for: Shared structural features of Miro binding control mitochondrial homeostasis
Source: EMBO J. 2024 Jan 24;43(4):6. doi: 10.1038/s44318-024-00028-1 (PMC10897228; doi:10.1038/s44318-024-00028-1)
Supplement: Supplementary file 2 — DataSet EV1 [file 44318_2024_28_MOESM2_ESM.zip]

Archive with 20 entries (19 files):
- _All structures/
- _All structures/Gem1_Mdm34.pdb
- _All structures/Miro1-Cenpf.pdb
- _All structures/Miro1-Mtfr1.pdb
- _All structures/Miro1-Mtfr2.pdb
- _All structures/Miro1-Parkin.pdb
- _All structures/Miro1_Mtfr1l.pdb
- _All structures/Miro1_Myo19.pdb
- _All structures/Miro1_Trak1.pdb
- _All structures/Miro1_Trak2.pdb
- _All structures/Miro1_Vps13D.pdb
- _All structures/Miro2_CENPF.pdb
- _All structures/Miro2_Mtfr1.pdb
- _All structures/Miro2_Mtfr1l.pdb
- _All structures/Miro2_Mtfr2.pdb
- _All structures/Miro2_Myo19.pdb
- _All structures/Miro2_Parkin.pdb
- _All structures/Miro2_Trak1.pdb
- _All structures/Miro2_Trak2.pdb
- _All structures/Miro2_Vps13D.pdb
