# Supplementary material for: Shared structural features of Miro binding control mitochondrial homeostasis
Source: EMBO J. 2024 Jan 24;43(4):6. doi: 10.1038/s44318-024-00028-1 (PMC10897228; doi:10.1038/s44318-024-00028-1)
Supplement: Supplementary file 2 — DataSet EV1 [file 44318_2024_28_MOESM2_ESM.zip › _All structures/Gem1_Mdm34.pdb]

ATOM      1  N   MET A   1     -15.556  -6.291  11.686  1.00 47.12           N  
ATOM      2  H   MET A   1     -15.021  -5.875  12.435  1.00 47.12           H  
ATOM      3  H2  MET A   1     -14.890  -6.695  11.043  1.00 47.12           H  
ATOM      4  H3  MET A   1     -16.167  -7.005  12.057  1.00 47.12           H  
ATOM      5  CA  MET A   1     -16.319  -5.218  11.014  1.00 47.12           C  
ATOM      6  HA  MET A   1     -16.823  -5.595  10.124  1.00 47.12           H  
ATOM      7  C   MET A   1     -15.291  -4.203  10.580  1.00 47.12           C  
ATOM      8  CB  MET A   1     -17.347  -4.548  11.948  1.00 47.12           C  
ATOM      9  HB2 MET A   1     -17.567  -3.548  11.575  1.00 47.12           H  
ATOM     10  HB3 MET A   1     -16.921  -4.448  12.946  1.00 47.12           H  
ATOM     11  O   MET A   1     -14.481  -3.830  11.419  1.00 47.12           O  
ATOM     12  CG  MET A   1     -18.676  -5.309  12.031  1.00 47.12           C  
ATOM     13  HG2 MET A   1     -18.484  -6.354  12.276  1.00 47.12           H  
ATOM     14  HG3 MET A   1     -19.161  -5.264  11.056  1.00 47.12           H  
ATOM     15  SD  MET A   1     -19.804  -4.628  13.276  1.00 47.12           S  
ATOM     16  CE  MET A   1     -21.372  -5.401  12.801  1.00 47.12           C  
ATOM     17  HE1 MET A   1     -21.278  -6.485  12.852  1.00 47.12           H  
ATOM     18  HE2 MET A   1     -21.635  -5.098  11.787  1.00 47.12           H  
ATOM     19  HE3 MET A   1     -22.154  -5.071  13.485  1.00 47.12           H  
ATOM     20  N   THR A   2     -15.272  -3.813   9.309  1.00 56.47           N  
ATOM     21  H   THR A   2     -15.975  -4.104   8.645  1.00 56.47           H  
ATOM     22  CA  THR A   2     -14.414  -2.712   8.857  1.00 56.47           C  
ATOM     23  HA  THR A   2     -13.370  -2.960   9.046  1.00 56.47           H  
ATOM     24  C   THR A   2     -14.764  -1.460   9.658  1.00 56.47           C  
ATOM     25  CB  THR A   2     -14.598  -2.460   7.349  1.00 56.47           C  
ATOM     26  HB  THR A   2     -14.290  -1.444   7.100  1.00 56.47           H  
ATOM     27  O   THR A   2     -15.950  -1.169   9.839  1.00 56.47           O  
ATOM     28  CG2 THR A   2     -13.764  -3.441   6.528  1.00 56.47           C  
ATOM     29 HG21 THR A   2     -14.084  -4.465   6.717  1.00 56.47           H  
ATOM     30 HG22 THR A   2     -13.876  -3.209   5.469  1.00 56.47           H  
ATOM     31 HG23 THR A   2     -12.711  -3.341   6.791  1.00 56.47           H  
ATOM     32  OG1 THR A   2     -15.948  -2.662   6.976  1.00 56.47           O  
ATOM     33  HG1 THR A   2     -16.348  -1.794   6.889  1.00 56.47           H  
ATOM     34  N   LYS A   3     -13.756  -0.752  10.184  1.00 63.71           N  
ATOM     35  H   LYS A   3     -12.805  -1.044  10.009  1.00 63.71           H  
ATOM     36  CA  LYS A   3     -13.974   0.531  10.866  1.00 63.71           C  
ATOM     37  HA  LYS A   3     -14.634   0.368  11.718  1.00 63.71           H  
ATOM     38  C   LYS A   3     -14.696   1.473   9.905  1.00 63.71           C  
ATOM     39  CB  LYS A   3     -12.640   1.134  11.366  1.00 63.71           C  
ATOM     40  HB2 LYS A   3     -12.655   2.213  11.215  1.00 63.71           H  
ATOM     41  HB3 LYS A   3     -11.801   0.735  10.796  1.00 63.71           H  
ATOM     42  O   LYS A   3     -14.240   1.692   8.786  1.00 63.71           O  
ATOM     43  CG  LYS A   3     -12.436   0.867  12.865  1.00 63.71           C  
ATOM     44  HG2 LYS A   3     -13.279   1.293  13.409  1.00 63.71           H  
ATOM     45  HG3 LYS A   3     -12.421  -0.209  13.034  1.00 63.71           H  
ATOM     46  CD  LYS A   3     -11.138   1.479  13.420  1.00 63.71           C  
ATOM     47  HD2 LYS A   3     -11.123   2.552  13.229  1.00 63.71           H  
ATOM     48  HD3 LYS A   3     -10.278   1.021  12.933  1.00 63.71           H  
ATOM     49  CE  LYS A   3     -11.093   1.227  14.938  1.00 63.71           C  
ATOM     50  HE2 LYS A   3     -11.899   1.797  15.400  1.00 63.71           H  
ATOM     51  HE3 LYS A   3     -11.268   0.167  15.119  1.00 63.71           H  
ATOM     52  NZ  LYS A   3      -9.802   1.620  15.545  1.00 63.71           N  
ATOM     53  HZ1 LYS A   3      -9.757   1.533  16.550  1.00 63.71           H  
ATOM     54  HZ2 LYS A   3      -9.006   1.180  15.105  1.00 63.71           H  
ATOM     55  HZ3 LYS A   3      -9.602   2.584  15.319  1.00 63.71           H  
ATOM     56  N   GLU A   4     -15.858   1.975  10.322  1.00 76.63           N  
ATOM     57  H   GLU A   4     -16.227   1.689  11.218  1.00 76.63           H  
ATOM     58  CA  GLU A   4     -16.641   2.896   9.492  1.00 76.63           C  
ATOM     59  HA  GLU A   4     -16.743   2.474   8.492  1.00 76.63           H  
ATOM     60  C   GLU A   4     -15.928   4.239   9.341  1.00 76.63           C  
ATOM     61  CB  GLU A   4     -18.043   3.121  10.072  1.00 76.63           C  
ATOM     62  HB2 GLU A   4     -18.538   3.851   9.431  1.00 76.63           H  
ATOM     63  HB3 GLU A   4     -17.968   3.535  11.077  1.00 76.63           H  
ATOM     64  O   GLU A   4     -15.951   4.822   8.262  1.00 76.63           O  
ATOM     65  CG  GLU A   4     -18.892   1.839  10.110  1.00 76.63           C  
ATOM     66  HG2 GLU A   4     -18.731   1.293   9.181  1.00 76.63           H  
ATOM     67  HG3 GLU A   4     -18.556   1.211  10.935  1.00 76.63           H  
ATOM     68  CD  GLU A   4     -20.397   2.119  10.249  1.00 76.63           C  
ATOM     69  OE1 GLU A   4     -21.200   1.222   9.904  1.00 76.63           O  
ATOM     70  OE2 GLU A   4     -20.812   3.277  10.472  1.00 76.63           O  
ATOM     71  N   THR A   5     -15.248   4.686  10.391  1.00 88.30           N  
ATOM     72  H   THR A   5     -15.243   4.138  11.239  1.00 88.30           H  
ATOM     73  CA  THR A   5     -14.424   5.890  10.375  1.00 88.30           C  
ATOM     74  HA  THR A   5     -14.507   6.379   9.404  1.00 88.30           H  
ATOM     75  C   THR A   5     -12.978   5.491  10.607  1.00 88.30           C  
ATOM     76  CB  THR A   5     -14.892   6.896  11.431  1.00 88.30           C  
ATOM     77  HB  THR A   5     -14.720   6.492  12.429  1.00 88.30           H  
ATOM     78  O   THR A   5     -12.701   4.797  11.584  1.00 88.30           O  
ATOM     79  CG2 THR A   5     -14.178   8.239  11.297  1.00 88.30           C  
ATOM     80 HG21 THR A   5     -14.299   8.626  10.286  1.00 88.30           H  
ATOM     81 HG22 THR A   5     -14.588   8.954  12.010  1.00 88.30           H  
ATOM     82 HG23 THR A   5     -13.114   8.118  11.504  1.00 88.30           H  
ATOM     83  OG1 THR A   5     -16.271   7.151  11.273  1.00 88.30           O  
ATOM     84  HG1 THR A   5     -16.509   7.837  11.901  1.00 88.30           H  
ATOM     85  N   ILE A   6     -12.082   5.919   9.719  1.00 91.80           N  
ATOM     86  H   ILE A   6     -12.409   6.470   8.938  1.00 91.80           H  
ATOM     87  CA  ILE A   6     -10.631   5.795   9.901  1.00 91.80           C  
ATOM     88  HA  ILE A   6     -10.424   5.042  10.662  1.00 91.80           H  
ATOM     89  C   ILE A   6     -10.092   7.134  10.398  1.00 91.80           C  
ATOM     90  CB  ILE A   6      -9.937   5.341   8.597  1.00 91.80           C  
ATOM     91  HB  ILE A   6     -10.220   6.024   7.796  1.00 91.80           H  
ATOM     92  O   ILE A   6     -10.362   8.161   9.781  1.00 91.80           O  
ATOM     93  CG1 ILE A   6     -10.408   3.918   8.235  1.00 91.80           C  
ATOM     94 HG12 ILE A   6     -11.495   3.908   8.157  1.00 91.80           H  
ATOM     95 HG13 ILE A   6     -10.131   3.232   9.035  1.00 91.80           H  
ATOM     96  CG2 ILE A   6      -8.400   5.371   8.740  1.00 91.80           C  
ATOM     97 HG21 ILE A   6      -8.051   6.367   9.010  1.00 91.80           H  
ATOM     98 HG22 ILE A   6      -8.079   4.666   9.507  1.00 91.80           H  
ATOM     99 HG23 ILE A   6      -7.914   5.125   7.796  1.00 91.80           H  
ATOM    100  CD1 ILE A   6      -9.820   3.403   6.917  1.00 91.80           C  
ATOM    101 HD11 ILE A   6     -10.288   2.454   6.656  1.00 91.80           H  
ATOM    102 HD12 ILE A   6      -9.978   4.138   6.127  1.00 91.80           H  
ATOM    103 HD13 ILE A   6      -8.746   3.240   7.015  1.00 91.80           H  
ATOM    104  N   ARG A   7      -9.324   7.129  11.486  1.00 95.63           N  
ATOM    105  H   ARG A   7      -9.225   6.252  11.976  1.00 95.63           H  
ATOM    106  CA  ARG A   7      -8.570   8.285  11.989  1.00 95.63           C  
ATOM    107  HA  ARG A   7      -8.981   9.208  11.581  1.00 95.63           H  
ATOM    108  C   ARG A   7      -7.119   8.193  11.525  1.00 95.63           C  
ATOM    109  CB  ARG A   7      -8.666   8.350  13.522  1.00 95.63           C  
ATOM    110  HB2 ARG A   7      -8.373   7.388  13.944  1.00 95.63           H  
ATOM    111  HB3 ARG A   7      -7.973   9.107  13.888  1.00 95.63           H  
ATOM    112  O   ARG A   7      -6.378   7.318  11.970  1.00 95.63           O  
ATOM    113  CG  ARG A   7     -10.084   8.708  13.995  1.00 95.63           C  
ATOM    114  HG2 ARG A   7     -10.339   9.712  13.654  1.00 95.63           H  
ATOM    115  HG3 ARG A   7     -10.793   8.004  13.559  1.00 95.63           H  
ATOM    116  CD  ARG A   7     -10.224   8.629  15.523  1.00 95.63           C  
ATOM    117  HD2 ARG A   7      -9.889   7.644  15.847  1.00 95.63           H  
ATOM    118  HD3 ARG A   7     -11.279   8.713  15.786  1.00 95.63           H  
ATOM    119  NE  ARG A   7      -9.447   9.660  16.245  1.00 95.63           N  
ATOM    120  HE  ARG A   7      -8.530   9.385  16.568  1.00 95.63           H  
ATOM    121  NH1 ARG A   7     -11.002  11.352  16.290  1.00 95.63           N  
ATOM    122 HH11 ARG A   7     -11.604  10.807  15.690  1.00 95.63           H  
ATOM    123 HH12 ARG A   7     -11.209  12.300  16.568  1.00 95.63           H  
ATOM    124  NH2 ARG A   7      -9.042  11.638  17.303  1.00 95.63           N  
ATOM    125 HH21 ARG A   7      -8.117  11.326  17.559  1.00 95.63           H  
ATOM    126 HH22 ARG A   7      -9.152  12.633  17.435  1.00 95.63           H  
ATOM    127  CZ  ARG A   7      -9.829  10.873  16.609  1.00 95.63           C  
ATOM    128  N   VAL A   8      -6.727   9.097  10.636  1.00 96.56           N  
ATOM    129  H   VAL A   8      -7.386   9.813  10.366  1.00 96.56           H  
ATOM    130  CA  VAL A   8      -5.347   9.265  10.174  1.00 96.56           C  
ATOM    131  HA  VAL A   8      -4.769   8.365  10.384  1.00 96.56           H  
ATOM    132  C   VAL A   8      -4.751  10.435  10.941  1.00 96.56           C  
ATOM    133  CB  VAL A   8      -5.285   9.546   8.662  1.00 96.56           C  
ATOM    134  HB  VAL A   8      -5.747  10.517   8.485  1.00 96.56           H  
ATOM    135  O   VAL A   8      -5.227  11.561  10.803  1.00 96.56           O  
ATOM    136  CG1 VAL A   8      -3.839   9.613   8.156  1.00 96.56           C  
ATOM    137 HG11 VAL A   8      -3.832   9.781   7.079  1.00 96.56           H  
ATOM    138 HG12 VAL A   8      -3.307   8.688   8.378  1.00 96.56           H  
ATOM    139 HG13 VAL A   8      -3.313  10.441   8.632  1.00 96.56           H  
ATOM    140  CG2 VAL A   8      -6.056   8.518   7.823  1.00 96.56           C  
ATOM    141 HG21 VAL A   8      -5.639   7.519   7.957  1.00 96.56           H  
ATOM    142 HG22 VAL A   8      -5.998   8.790   6.769  1.00 96.56           H  
ATOM    143 HG23 VAL A   8      -7.104   8.513   8.120  1.00 96.56           H  
ATOM    144  N   VAL A   9      -3.721  10.178  11.740  1.00 97.87           N  
ATOM    145  H   VAL A   9      -3.359   9.236  11.787  1.00 97.87           H  
ATOM    146  CA  VAL A   9      -2.989  11.237  12.446  1.00 97.87           C  
ATOM    147  HA  VAL A   9      -3.584  12.150  12.465  1.00 97.87           H  
ATOM    148  C   VAL A   9      -1.719  11.547  11.672  1.00 97.87           C  
ATOM    149  CB  VAL A   9      -2.715  10.855  13.908  1.00 97.87           C  
ATOM    150  HB  VAL A   9      -2.206   9.892  13.949  1.00 97.87           H  
ATOM    151  O   VAL A   9      -0.901  10.656  11.447  1.00 97.87           O  
ATOM    152  CG1 VAL A   9      -1.857  11.903  14.623  1.00 97.87           C  
ATOM    153 HG11 VAL A   9      -0.864  11.955  14.176  1.00 97.87           H  
ATOM    154 HG12 VAL A   9      -1.745  11.641  15.675  1.00 97.87           H  
ATOM    155 HG13 VAL A   9      -2.336  12.879  14.551  1.00 97.87           H  
ATOM    156  CG2 VAL A   9      -4.044  10.757  14.667  1.00 97.87           C  
ATOM    157 HG21 VAL A   9      -4.687   9.994  14.229  1.00 97.87           H  
ATOM    158 HG22 VAL A   9      -3.849  10.504  15.709  1.00 97.87           H  
ATOM    159 HG23 VAL A   9      -4.555  11.720  14.654  1.00 97.87           H  
ATOM    160  N   ILE A  10      -1.575  12.799  11.246  1.00 97.49           N  
ATOM    161  H   ILE A  10      -2.268  13.483  11.514  1.00 97.49           H  
ATOM    162  CA  ILE A  10      -0.405  13.297  10.536  1.00 97.49           C  
ATOM    163  HA  ILE A  10       0.101  12.457  10.061  1.00 97.49           H  
ATOM    164  C   ILE A  10       0.527  13.908  11.575  1.00 97.49           C  
ATOM    165  CB  ILE A  10      -0.769  14.313   9.429  1.00 97.49           C  
ATOM    166  HB  ILE A  10      -1.185  15.212   9.885  1.00 97.49           H  
ATOM    167  O   ILE A  10       0.162  14.874  12.243  1.00 97.49           O  
ATOM    168  CG1 ILE A  10      -1.764  13.784   8.368  1.00 97.49           C  
ATOM    169 HG12 ILE A  10      -1.700  14.419   7.485  1.00 97.49           H  
ATOM    170 HG13 ILE A  10      -1.479  12.777   8.063  1.00 97.49           H  
ATOM    171  CG2 ILE A  10       0.519  14.707   8.679  1.00 97.49           C  
ATOM    172 HG21 ILE A  10       0.951  13.829   8.199  1.00 97.49           H  
ATOM    173 HG22 ILE A  10       1.251  15.130   9.366  1.00 97.49           H  
ATOM    174 HG23 ILE A  10       0.296  15.460   7.923  1.00 97.49           H  
ATOM    175  CD1 ILE A  10      -3.237  13.782   8.787  1.00 97.49           C  
ATOM    176 HD11 ILE A  10      -3.849  13.604   7.902  1.00 97.49           H  
ATOM    177 HD12 ILE A  10      -3.438  12.988   9.507  1.00 97.49           H  
ATOM    178 HD13 ILE A  10      -3.511  14.747   9.213  1.00 97.49           H  
ATOM    179  N   CYS A  11       1.727  13.356  11.709  1.00 96.86           N  
ATOM    180  H   CYS A  11       1.982  12.602  11.087  1.00 96.86           H  
ATOM    181  CA  CYS A  11       2.748  13.832  12.639  1.00 96.86           C  
ATOM    182  HA  CYS A  11       2.521  14.858  12.929  1.00 96.86           H  
ATOM    183  C   CYS A  11       4.126  13.877  11.969  1.00 96.86           C  
ATOM    184  CB  CYS A  11       2.711  12.983  13.915  1.00 96.86           C  
ATOM    185  HB2 CYS A  11       1.699  12.983  14.321  1.00 96.86           H  
ATOM    186  HB3 CYS A  11       3.377  13.422  14.658  1.00 96.86           H  
ATOM    187  O   CYS A  11       4.269  13.545  10.793  1.00 96.86           O  
ATOM    188  SG  CYS A  11       3.239  11.289  13.553  1.00 96.86           S  
ATOM    189  HG  CYS A  11       3.275  10.866  14.820  1.00 96.86           H  
ATOM    190  N   GLY A  12       5.126  14.367  12.694  1.00 96.01           N  
ATOM    191  H   GLY A  12       4.966  14.598  13.664  1.00 96.01           H  
ATOM    192  CA  GLY A  12       6.429  14.757  12.158  1.00 96.01           C  
ATOM    193  HA2 GLY A  12       7.178  14.011  12.421  1.00 96.01           H  
ATOM    194  HA3 GLY A  12       6.388  14.842  11.072  1.00 96.01           H  
ATOM    195  C   GLY A  12       6.854  16.109  12.720  1.00 96.01           C  
ATOM    196  O   GLY A  12       6.051  16.788  13.368  1.00 96.01           O  
ATOM    197  N   ASP A  13       8.090  16.505  12.454  1.00 94.51           N  
ATOM    198  H   ASP A  13       8.714  15.873  11.972  1.00 94.51           H  
ATOM    199  CA  ASP A  13       8.690  17.712  13.030  1.00 94.51           C  
ATOM    200  HA  ASP A  13       8.586  17.678  14.114  1.00 94.51           H  
ATOM    201  C   ASP A  13       8.008  19.004  12.551  1.00 94.51           C  
ATOM    202  CB  ASP A  13      10.196  17.741  12.711  1.00 94.51           C  
ATOM    203  HB2 ASP A  13      10.618  18.677  13.077  1.00 94.51           H  
ATOM    204  HB3 ASP A  13      10.337  17.711  11.631  1.00 94.51           H  
ATOM    205  O   ASP A  13       7.221  19.029  11.588  1.00 94.51           O  
ATOM    206  CG  ASP A  13      10.986  16.594  13.342  1.00 94.51           C  
ATOM    207  OD1 ASP A  13      10.422  15.827  14.152  1.00 94.51           O  
ATOM    208  OD2 ASP A  13      12.168  16.447  12.979  1.00 94.51           O  
ATOM    209  N   GLU A  14       8.284  20.109  13.234  1.00 91.67           N  
ATOM    210  H   GLU A  14       8.746  20.032  14.129  1.00 91.67           H  
ATOM    211  CA  GLU A  14       7.895  21.439  12.785  1.00 91.67           C  
ATOM    212  HA  GLU A  14       6.805  21.463  12.769  1.00 91.67           H  
ATOM    213  C   GLU A  14       8.415  21.734  11.361  1.00 91.67           C  
ATOM    214  CB  GLU A  14       8.352  22.492  13.804  1.00 91.67           C  
ATOM    215  HB2 GLU A  14       8.116  22.141  14.809  1.00 91.67           H  
ATOM    216  HB3 GLU A  14       9.429  22.638  13.722  1.00 91.67           H  
ATOM    217  O   GLU A  14       9.508  21.343  10.956  1.00 91.67           O  
ATOM    218  CG  GLU A  14       7.617  23.819  13.568  1.00 91.67           C  
ATOM    219  HG2 GLU A  14       7.875  24.192  12.577  1.00 91.67           H  
ATOM    220  HG3 GLU A  14       6.544  23.629  13.579  1.00 91.67           H  
ATOM    221  CD  GLU A  14       7.943  24.913  14.598  1.00 91.67           C  
ATOM    222  OE1 GLU A  14       7.341  26.001  14.455  1.00 91.67           O  
ATOM    223  OE2 GLU A  14       8.806  24.702  15.477  1.00 91.67           O  
ATOM    224  N   GLY A  15       7.602  22.402  10.540  1.00 90.45           N  
ATOM    225  H   GLY A  15       6.759  22.790  10.938  1.00 90.45           H  
ATOM    226  CA  GLY A  15       8.034  22.861   9.215  1.00 90.45           C  
ATOM    227  HA2 GLY A  15       9.000  23.352   9.328  1.00 90.45           H  
ATOM    228  HA3 GLY A  15       7.322  23.605   8.857  1.00 90.45           H  
ATOM    229  C   GLY A  15       8.189  21.784   8.128  1.00 90.45           C  
ATOM    230  O   GLY A  15       8.397  22.142   6.965  1.00 90.45           O  
ATOM    231  N   VAL A  16       8.008  20.488   8.417  1.00 93.58           N  
ATOM    232  H   VAL A  16       8.011  20.226   9.393  1.00 93.58           H  
ATOM    233  CA  VAL A  16       8.061  19.409   7.394  1.00 93.58           C  
ATOM    234  HA  VAL A  16       8.994  19.534   6.844  1.00 93.58           H  
ATOM    235  C   VAL A  16       6.927  19.491   6.358  1.00 93.58           C  
ATOM    236  CB  VAL A  16       8.115  18.000   8.020  1.00 93.58           C  
ATOM    237  HB  VAL A  16       8.279  17.279   7.219  1.00 93.58           H  
ATOM    238  O   VAL A  16       6.984  18.865   5.298  1.00 93.58           O  
ATOM    239  CG1 VAL A  16       9.287  17.865   8.992  1.00 93.58           C  
ATOM    240 HG11 VAL A  16       9.319  16.855   9.402  1.00 93.58           H  
ATOM    241 HG12 VAL A  16      10.229  18.060   8.480  1.00 93.58           H  
ATOM    242 HG13 VAL A  16       9.188  18.567   9.820  1.00 93.58           H  
ATOM    243  CG2 VAL A  16       6.795  17.637   8.706  1.00 93.58           C  
ATOM    244 HG21 VAL A  16       6.927  16.733   9.300  1.00 93.58           H  
ATOM    245 HG22 VAL A  16       6.026  17.447   7.957  1.00 93.58           H  
ATOM    246 HG23 VAL A  16       6.477  18.446   9.363  1.00 93.58           H  
ATOM    247  N   GLY A  17       5.904  20.312   6.625  1.00 93.93           N  
ATOM    248  H   GLY A  17       5.963  20.834   7.488  1.00 93.93           H  
ATOM    249  CA  GLY A  17       4.810  20.612   5.699  1.00 93.93           C  
ATOM    250  HA2 GLY A  17       5.160  20.526   4.670  1.00 93.93           H  
ATOM    251  HA3 GLY A  17       4.502  21.646   5.858  1.00 93.93           H  
ATOM    252  C   GLY A  17       3.569  19.733   5.864  1.00 93.93           C  
ATOM    253  O   GLY A  17       2.871  19.510   4.878  1.00 93.93           O  
ATOM    254  N   LYS A  18       3.293  19.248   7.084  1.00 94.08           N  
ATOM    255  H   LYS A  18       3.942  19.468   7.827  1.00 94.08           H  
ATOM    256  CA  LYS A  18       2.111  18.436   7.446  1.00 94.08           C  
ATOM    257  HA  LYS A  18       2.168  17.467   6.952  1.00 94.08           H  
ATOM    258  C   LYS A  18       0.808  19.093   6.978  1.00 94.08           C  
ATOM    259  CB  LYS A  18       2.073  18.212   8.974  1.00 94.08           C  
ATOM    260  HB2 LYS A  18       1.213  17.586   9.212  1.00 94.08           H  
ATOM    261  HB3 LYS A  18       1.937  19.166   9.483  1.00 94.08           H  
ATOM    262  O   LYS A  18       0.113  18.566   6.109  1.00 94.08           O  
ATOM    263  CG  LYS A  18       3.347  17.539   9.508  1.00 94.08           C  
ATOM    264  HG2 LYS A  18       3.526  16.627   8.939  1.00 94.08           H  
ATOM    265  HG3 LYS A  18       4.192  18.214   9.370  1.00 94.08           H  
ATOM    266  CD  LYS A  18       3.264  17.172  10.994  1.00 94.08           C  
ATOM    267  HD2 LYS A  18       4.120  16.547  11.247  1.00 94.08           H  
ATOM    268  HD3 LYS A  18       2.359  16.586  11.151  1.00 94.08           H  
ATOM    269  CE  LYS A  18       3.225  18.375  11.950  1.00 94.08           C  
ATOM    270  HE2 LYS A  18       2.709  18.036  12.848  1.00 94.08           H  
ATOM    271  HE3 LYS A  18       2.620  19.176  11.525  1.00 94.08           H  
ATOM    272  NZ  LYS A  18       4.566  18.865  12.368  1.00 94.08           N  
ATOM    273  HZ1 LYS A  18       5.209  19.064  11.615  1.00 94.08           H  
ATOM    274  HZ2 LYS A  18       4.501  19.668  12.977  1.00 94.08           H  
ATOM    275  HZ3 LYS A  18       5.048  18.160  12.908  1.00 94.08           H  
ATOM    276  N   SER A  19       0.565  20.315   7.439  1.00 93.10           N  
ATOM    277  H   SER A  19       1.077  20.635   8.249  1.00 93.10           H  
ATOM    278  CA  SER A  19      -0.604  21.119   7.085  1.00 93.10           C  
ATOM    279  HA  SER A  19      -1.502  20.576   7.379  1.00 93.10           H  
ATOM    280  C   SER A  19      -0.669  21.400   5.578  1.00 93.10           C  
ATOM    281  CB  SER A  19      -0.558  22.426   7.888  1.00 93.10           C  
ATOM    282  HB2 SER A  19       0.157  23.111   7.431  1.00 93.10           H  
ATOM    283  HB3 SER A  19      -1.540  22.897   7.915  1.00 93.10           H  
ATOM    284  O   SER A  19      -1.724  21.275   4.960  1.00 93.10           O  
ATOM    285  OG  SER A  19      -0.095  22.174   9.190  1.00 93.10           O  
ATOM    286  HG  SER A  19      -0.761  21.682   9.675  1.00 93.10           H  
ATOM    287  N   SER A  20       0.465  21.698   4.931  1.00 92.22           N  
ATOM    288  H   SER A  20       1.314  21.806   5.467  1.00 92.22           H  
ATOM    289  CA  SER A  20       0.501  21.970   3.485  1.00 92.22           C  
ATOM    290  HA  SER A  20      -0.226  22.747   3.249  1.00 92.22           H  
ATOM    291  C   SER A  20       0.133  20.738   2.664  1.00 92.22           C  
ATOM    292  CB  SER A  20       1.885  22.450   3.042  1.00 92.22           C  
ATOM    293  HB2 SER A  20       2.605  21.642   3.172  1.00 92.22           H  
ATOM    294  HB3 SER A  20       1.851  22.720   1.986  1.00 92.22           H  
ATOM    295  O   SER A  20      -0.516  20.862   1.624  1.00 92.22           O  
ATOM    296  OG  SER A  20       2.318  23.564   3.794  1.00 92.22           O  
ATOM    297  HG  SER A  20       1.761  24.322   3.604  1.00 92.22           H  
ATOM    298  N   LEU A  21       0.525  19.551   3.131  1.00 93.48           N  
ATOM    299  H   LEU A  21       1.051  19.528   3.993  1.00 93.48           H  
ATOM    300  CA  LEU A  21       0.195  18.269   2.519  1.00 93.48           C  
ATOM    301  HA  LEU A  21       0.491  18.301   1.471  1.00 93.48           H  
ATOM    302  C   LEU A  21      -1.322  18.034   2.566  1.00 93.48           C  
ATOM    303  CB  LEU A  21       1.027  17.188   3.244  1.00 93.48           C  
ATOM    304  HB2 LEU A  21       0.588  16.945   4.211  1.00 93.48           H  
ATOM    305  HB3 LEU A  21       2.021  17.599   3.424  1.00 93.48           H  
ATOM    306  O   LEU A  21      -1.936  17.741   1.539  1.00 93.48           O  
ATOM    307  CG  LEU A  21       1.226  15.904   2.437  1.00 93.48           C  
ATOM    308  HG  LEU A  21       1.439  16.189   1.407  1.00 93.48           H  
ATOM    309  CD1 LEU A  21       2.433  15.115   2.940  1.00 93.48           C  
ATOM    310 HD11 LEU A  21       2.282  14.814   3.977  1.00 93.48           H  
ATOM    311 HD12 LEU A  21       3.334  15.726   2.869  1.00 93.48           H  
ATOM    312 HD13 LEU A  21       2.576  14.227   2.325  1.00 93.48           H  
ATOM    313  CD2 LEU A  21       0.008  14.989   2.487  1.00 93.48           C  
ATOM    314 HD21 LEU A  21      -0.889  15.497   2.135  1.00 93.48           H  
ATOM    315 HD22 LEU A  21       0.191  14.147   1.819  1.00 93.48           H  
ATOM    316 HD23 LEU A  21      -0.152  14.632   3.504  1.00 93.48           H  
ATOM    317  N   ILE A  22      -1.936  18.266   3.728  1.00 93.19           N  
ATOM    318  H   ILE A  22      -1.359  18.510   4.520  1.00 93.19           H  
ATOM    319  CA  ILE A  22      -3.381  18.132   3.943  1.00 93.19           C  
ATOM    320  HA  ILE A  22      -3.690  17.130   3.645  1.00 93.19           H  
ATOM    321  C   ILE A  22      -4.177  19.131   3.085  1.00 93.19           C  
ATOM    322  CB  ILE A  22      -3.674  18.301   5.448  1.00 93.19           C  
ATOM    323  HB  ILE A  22      -3.243  19.248   5.773  1.00 93.19           H  
ATOM    324  O   ILE A  22      -5.152  18.751   2.429  1.00 93.19           O  
ATOM    325  CG1 ILE A  22      -3.046  17.164   6.287  1.00 93.19           C  
ATOM    326 HG12 ILE A  22      -3.553  16.223   6.075  1.00 93.19           H  
ATOM    327 HG13 ILE A  22      -1.998  17.041   6.015  1.00 93.19           H  
ATOM    328  CG2 ILE A  22      -5.181  18.347   5.698  1.00 93.19           C  
ATOM    329 HG21 ILE A  22      -5.655  17.430   5.348  1.00 93.19           H  
ATOM    330 HG22 ILE A  22      -5.630  19.207   5.202  1.00 93.19           H  
ATOM    331 HG23 ILE A  22      -5.364  18.467   6.766  1.00 93.19           H  
ATOM    332  CD1 ILE A  22      -3.092  17.432   7.797  1.00 93.19           C  
ATOM    333 HD11 ILE A  22      -2.438  16.726   8.310  1.00 93.19           H  
ATOM    334 HD12 ILE A  22      -2.733  18.440   8.005  1.00 93.19           H  
ATOM    335 HD13 ILE A  22      -4.104  17.310   8.183  1.00 93.19           H  
ATOM    336  N   VAL A  23      -3.756  20.398   3.026  1.00 91.64           N  
ATOM    337  H   VAL A  23      -2.991  20.673   3.625  1.00 91.64           H  
ATOM    338  CA  VAL A  23      -4.399  21.419   2.175  1.00 91.64           C  
ATOM    339  HA  VAL A  23      -5.461  21.462   2.416  1.00 91.64           H  
ATOM    340  C   VAL A  23      -4.286  21.057   0.698  1.00 91.64           C  
ATOM    341  CB  VAL A  23      -3.805  22.816   2.427  1.00 91.64           C  
ATOM    342  HB  VAL A  23      -2.720  22.774   2.337  1.00 91.64           H  
ATOM    343  O   VAL A  23      -5.267  21.136  -0.037  1.00 91.64           O  
ATOM    344  CG1 VAL A  23      -4.339  23.878   1.460  1.00 91.64           C  
ATOM    345 HG11 VAL A  23      -3.942  24.853   1.744  1.00 91.64           H  
ATOM    346 HG12 VAL A  23      -4.014  23.670   0.441  1.00 91.64           H  
ATOM    347 HG13 VAL A  23      -5.428  23.904   1.494  1.00 91.64           H  
ATOM    348  CG2 VAL A  23      -4.175  23.277   3.832  1.00 91.64           C  
ATOM    349 HG21 VAL A  23      -3.794  22.560   4.559  1.00 91.64           H  
ATOM    350 HG22 VAL A  23      -5.259  23.334   3.934  1.00 91.64           H  
ATOM    351 HG23 VAL A  23      -3.728  24.249   4.044  1.00 91.64           H  
ATOM    352  N   SER A  24      -3.115  20.594   0.263  1.00 91.20           N  
ATOM    353  H   SER A  24      -2.346  20.533   0.914  1.00 91.20           H  
ATOM    354  CA  SER A  24      -2.893  20.221  -1.138  1.00 91.20           C  
ATOM    355  HA  SER A  24      -3.226  21.042  -1.772  1.00 91.20           H  
ATOM    356  C   SER A  24      -3.697  18.976  -1.534  1.00 91.20           C  
ATOM    357  CB  SER A  24      -1.401  20.009  -1.397  1.00 91.20           C  
ATOM    358  HB2 SER A  24      -1.246  19.800  -2.456  1.00 91.20           H  
ATOM    359  HB3 SER A  24      -1.039  19.167  -0.808  1.00 91.20           H  
ATOM    360  O   SER A  24      -4.184  18.884  -2.662  1.00 91.20           O  
ATOM    361  OG  SER A  24      -0.672  21.168  -1.047  1.00 91.20           O  
ATOM    362  HG  SER A  24      -0.637  21.196  -0.088  1.00 91.20           H  
ATOM    363  N   LEU A  25      -3.902  18.037  -0.604  1.00 90.32           N  
ATOM    364  H   LEU A  25      -3.432  18.133   0.284  1.00 90.32           H  
ATOM    365  CA  LEU A  25      -4.778  16.879  -0.794  1.00 90.32           C  
ATOM    366  HA  LEU A  25      -4.511  16.388  -1.730  1.00 90.32           H  
ATOM    367  C   LEU A  25      -6.258  17.281  -0.880  1.00 90.32           C  
ATOM    368  CB  LEU A  25      -4.539  15.901   0.369  1.00 90.32           C  
ATOM    369  HB2 LEU A  25      -3.492  15.598   0.370  1.00 90.32           H  
ATOM    370  HB3 LEU A  25      -4.730  16.428   1.304  1.00 90.32           H  
ATOM    371  O   LEU A  25      -7.002  16.737  -1.693  1.00 90.32           O  
ATOM    372  CG  LEU A  25      -5.426  14.643   0.334  1.00 90.32           C  
ATOM    373  HG  LEU A  25      -6.477  14.925   0.264  1.00 90.32           H  
ATOM    374  CD1 LEU A  25      -5.077  13.722  -0.837  1.00 90.32           C  
ATOM    375 HD11 LEU A  25      -4.026  13.435  -0.790  1.00 90.32           H  
ATOM    376 HD12 LEU A  25      -5.694  12.825  -0.791  1.00 90.32           H  
ATOM    377 HD13 LEU A  25      -5.278  14.223  -1.784  1.00 90.32           H  
ATOM    378  CD2 LEU A  25      -5.250  13.875   1.639  1.00 90.32           C  
ATOM    379 HD21 LEU A  25      -5.932  13.024   1.656  1.00 90.32           H  
ATOM    380 HD22 LEU A  25      -5.484  14.530   2.478  1.00 90.32           H  
ATOM    381 HD23 LEU A  25      -4.220  13.531   1.736  1.00 90.32           H  
ATOM    382  N   THR A  26      -6.700  18.231  -0.063  1.00 88.69           N  
ATOM    383  H   THR A  26      -6.052  18.646   0.592  1.00 88.69           H  
ATOM    384  CA  THR A  26      -8.116  18.618   0.011  1.00 88.69           C  
ATOM    385  HA  THR A  26      -8.731  17.733  -0.151  1.00 88.69           H  
ATOM    386  C   THR A  26      -8.506  19.591  -1.089  1.00 88.69           C  
ATOM    387  CB  THR A  26      -8.476  19.171   1.389  1.00 88.69           C  
ATOM    388  HB  THR A  26      -9.468  19.620   1.350  1.00 88.69           H  
ATOM    389  O   THR A  26      -9.401  19.296  -1.878  1.00 88.69           O  
ATOM    390  CG2 THR A  26      -8.464  18.079   2.455  1.00 88.69           C  
ATOM    391 HG21 THR A  26      -9.308  17.407   2.300  1.00 88.69           H  
ATOM    392 HG22 THR A  26      -8.558  18.544   3.436  1.00 88.69           H  
ATOM    393 HG23 THR A  26      -7.536  17.507   2.422  1.00 88.69           H  
ATOM    394  OG1 THR A  26      -7.534  20.137   1.778  1.00 88.69           O  
ATOM    395  HG1 THR A  26      -6.796  19.665   2.171  1.00 88.69           H  
ATOM    396  N   LYS A  27      -7.788  20.705  -1.219  1.00 86.15           N  
ATOM    397  H   LYS A  27      -7.050  20.867  -0.548  1.00 86.15           H  
ATOM    398  CA  LYS A  27      -8.112  21.774  -2.170  1.00 86.15           C  
ATOM    399  HA  LYS A  27      -9.193  21.799  -2.304  1.00 86.15           H  
ATOM    400  C   LYS A  27      -7.550  21.548  -3.574  1.00 86.15           C  
ATOM    401  CB  LYS A  27      -7.693  23.134  -1.577  1.00 86.15           C  
ATOM    402  HB2 LYS A  27      -6.623  23.147  -1.372  1.00 86.15           H  
ATOM    403  HB3 LYS A  27      -7.908  23.907  -2.315  1.00 86.15           H  
ATOM    404  O   LYS A  27      -7.992  22.219  -4.498  1.00 86.15           O  
ATOM    405  CG  LYS A  27      -8.478  23.445  -0.286  1.00 86.15           C  
ATOM    406  HG2 LYS A  27      -9.525  23.188  -0.452  1.00 86.15           H  
ATOM    407  HG3 LYS A  27      -8.100  22.833   0.533  1.00 86.15           H  
ATOM    408  CD  LYS A  27      -8.409  24.927   0.115  1.00 86.15           C  
ATOM    409  HD2 LYS A  27      -7.404  25.178   0.456  1.00 86.15           H  
ATOM    410  HD3 LYS A  27      -8.653  25.534  -0.757  1.00 86.15           H  
ATOM    411  CE  LYS A  27      -9.438  25.204   1.226  1.00 86.15           C  
ATOM    412  HE2 LYS A  27     -10.348  24.651   0.994  1.00 86.15           H  
ATOM    413  HE3 LYS A  27      -9.069  24.811   2.174  1.00 86.15           H  
ATOM    414  NZ  LYS A  27      -9.783  26.647   1.351  1.00 86.15           N  
ATOM    415  HZ1 LYS A  27      -9.039  27.182   1.777  1.00 86.15           H  
ATOM    416  HZ2 LYS A  27     -10.595  26.782   1.936  1.00 86.15           H  
ATOM    417  HZ3 LYS A  27     -10.038  27.046   0.459  1.00 86.15           H  
ATOM    418  N   ALA A  28      -6.612  20.610  -3.758  1.00 84.42           N  
ATOM    419  H   ALA A  28      -6.301  20.092  -2.949  1.00 84.42           H  
ATOM    420  CA  ALA A  28      -5.815  20.509  -4.989  1.00 84.42           C  
ATOM    421  HA  ALA A  28      -4.963  19.866  -4.766  1.00 84.42           H  
ATOM    422  C   ALA A  28      -5.198  21.855  -5.395  1.00 84.42           C  
ATOM    423  CB  ALA A  28      -6.585  19.825  -6.124  1.00 84.42           C  
ATOM    424  HB1 ALA A  28      -6.800  18.793  -5.846  1.00 84.42           H  
ATOM    425  HB2 ALA A  28      -5.971  19.800  -7.024  1.00 84.42           H  
ATOM    426  HB3 ALA A  28      -7.506  20.365  -6.341  1.00 84.42           H  
ATOM    427  O   ALA A  28      -5.054  22.168  -6.578  1.00 84.42           O  
ATOM    428  N   GLU A  29      -4.745  22.614  -4.404  1.00 84.31           N  
ATOM    429  H   GLU A  29      -4.886  22.314  -3.449  1.00 84.31           H  
ATOM    430  CA  GLU A  29      -3.982  23.836  -4.588  1.00 84.31           C  
ATOM    431  HA  GLU A  29      -3.483  23.811  -5.557  1.00 84.31           H  
ATOM    432  C   GLU A  29      -2.924  23.915  -3.491  1.00 84.31           C  
ATOM    433  CB  GLU A  29      -4.925  25.044  -4.574  1.00 84.31           C  
ATOM    434  HB2 GLU A  29      -5.376  25.140  -3.586  1.00 84.31           H  
ATOM    435  HB3 GLU A  29      -5.712  24.877  -5.308  1.00 84.31           H  
ATOM    436  O   GLU A  29      -3.184  23.572  -2.336  1.00 84.31           O  
ATOM    437  CG  GLU A  29      -4.180  26.338  -4.934  1.00 84.31           C  
ATOM    438  HG2 GLU A  29      -3.427  26.537  -4.171  1.00 84.31           H  
ATOM    439  HG3 GLU A  29      -3.666  26.191  -5.884  1.00 84.31           H  
ATOM    440  CD  GLU A  29      -5.103  27.561  -5.041  1.00 84.31           C  
ATOM    441  OE1 GLU A  29      -4.573  28.636  -5.402  1.00 84.31           O  
ATOM    442  OE2 GLU A  29      -6.316  27.430  -4.758  1.00 84.31           O  
ATOM    443  N   PHE A  30      -1.720  24.344  -3.860  1.00 87.50           N  
ATOM    444  H   PHE A  30      -1.585  24.689  -4.799  1.00 87.50           H  
ATOM    445  CA  PHE A  30      -0.667  24.588  -2.890  1.00 87.50           C  
ATOM    446  HA  PHE A  30      -0.773  23.891  -2.058  1.00 87.50           H  
ATOM    447  C   PHE A  30      -0.786  26.011  -2.350  1.00 87.50           C  
ATOM    448  CB  PHE A  30       0.701  24.335  -3.520  1.00 87.50           C  
ATOM    449  HB2 PHE A  30       0.805  24.940  -4.420  1.00 87.50           H  
ATOM    450  HB3 PHE A  30       0.768  23.287  -3.811  1.00 87.50           H  
ATOM    451  O   PHE A  30      -0.553  26.980  -3.074  1.00 87.50           O  
ATOM    452  CG  PHE A  30       1.830  24.656  -2.562  1.00 87.50           C  
ATOM    453  CD1 PHE A  30       2.585  25.832  -2.723  1.00 87.50           C  
ATOM    454  HD1 PHE A  30       2.346  26.518  -3.523  1.00 87.50           H  
ATOM    455  CD2 PHE A  30       2.107  23.784  -1.493  1.00 87.50           C  
ATOM    456  HD2 PHE A  30       1.514  22.891  -1.361  1.00 87.50           H  
ATOM    457  CE1 PHE A  30       3.633  26.122  -1.833  1.00 87.50           C  
ATOM    458  HE1 PHE A  30       4.207  27.029  -1.949  1.00 87.50           H  
ATOM    459  CE2 PHE A  30       3.159  24.071  -0.607  1.00 87.50           C  
ATOM    460  HE2 PHE A  30       3.373  23.404   0.215  1.00 87.50           H  
ATOM    461  CZ  PHE A  30       3.922  25.240  -0.777  1.00 87.50           C  
ATOM    462  HZ  PHE A  30       4.716  25.468  -0.081  1.00 87.50           H  
ATOM    463  N   ILE A  31      -1.105  26.130  -1.063  1.00 84.54           N  
ATOM    464  H   ILE A  31      -1.295  25.289  -0.536  1.00 84.54           H  
ATOM    465  CA  ILE A  31      -1.151  27.411  -0.358  1.00 84.54           C  
ATOM    466  HA  ILE A  31      -1.201  28.207  -1.101  1.00 84.54           H  
ATOM    467  C   ILE A  31       0.139  27.543   0.469  1.00 84.54           C  
ATOM    468  CB  ILE A  31      -2.435  27.539   0.487  1.00 84.54           C  
ATOM    469  HB  ILE A  31      -2.419  26.781   1.271  1.00 84.54           H  
ATOM    470  O   ILE A  31       0.351  26.739   1.378  1.00 84.54           O  
ATOM    471  CG1 ILE A  31      -3.687  27.306  -0.396  1.00 84.54           C  
ATOM    472 HG12 ILE A  31      -3.676  28.005  -1.232  1.00 84.54           H  
ATOM    473 HG13 ILE A  31      -3.656  26.297  -0.806  1.00 84.54           H  
ATOM    474  CG2 ILE A  31      -2.473  28.932   1.144  1.00 84.54           C  
ATOM    475 HG21 ILE A  31      -3.329  29.003   1.814  1.00 84.54           H  
ATOM    476 HG22 ILE A  31      -2.548  29.707   0.382  1.00 84.54           H  
ATOM    477 HG23 ILE A  31      -1.582  29.102   1.749  1.00 84.54           H  
ATOM    478  CD1 ILE A  31      -5.028  27.444   0.335  1.00 84.54           C  
ATOM    479 HD11 ILE A  31      -5.830  27.121  -0.329  1.00 84.54           H  
ATOM    480 HD12 ILE A  31      -5.206  28.483   0.610  1.00 84.54           H  
ATOM    481 HD13 ILE A  31      -5.033  26.821   1.229  1.00 84.54           H  
ATOM    482  N   PRO A  32       1.016  28.523   0.177  1.00 81.65           N  
ATOM    483  CA  PRO A  32       2.340  28.613   0.798  1.00 81.65           C  
ATOM    484  HA  PRO A  32       2.832  27.641   0.759  1.00 81.65           H  
ATOM    485  C   PRO A  32       2.299  29.061   2.262  1.00 81.65           C  
ATOM    486  CB  PRO A  32       3.119  29.610  -0.067  1.00 81.65           C  
ATOM    487  HB2 PRO A  32       3.627  29.074  -0.868  1.00 81.65           H  
ATOM    488  HB3 PRO A  32       3.839  30.188   0.513  1.00 81.65           H  
ATOM    489  O   PRO A  32       3.145  28.639   3.043  1.00 81.65           O  
ATOM    490  CG  PRO A  32       2.030  30.499  -0.667  1.00 81.65           C  
ATOM    491  HG2 PRO A  32       1.751  31.274   0.047  1.00 81.65           H  
ATOM    492  HG3 PRO A  32       2.345  30.944  -1.612  1.00 81.65           H  
ATOM    493  CD  PRO A  32       0.866  29.533  -0.859  1.00 81.65           C  
ATOM    494  HD2 PRO A  32       0.935  29.059  -1.838  1.00 81.65           H  
ATOM    495  HD3 PRO A  32      -0.080  30.066  -0.763  1.00 81.65           H  
ATOM    496  N   THR A  33       1.339  29.910   2.635  1.00 82.21           N  
ATOM    497  H   THR A  33       0.687  30.247   1.941  1.00 82.21           H  
ATOM    498  CA  THR A  33       1.169  30.397   4.008  1.00 82.21           C  
ATOM    499  HA  THR A  33       1.904  29.916   4.654  1.00 82.21           H  
ATOM    500  C   THR A  33      -0.184  30.017   4.550  1.00 82.21           C  
ATOM    501  CB  THR A  33       1.376  31.904   4.142  1.00 82.21           C  
ATOM    502  HB  THR A  33       1.004  32.226   5.115  1.00 82.21           H  
ATOM    503  O   THR A  33      -1.209  30.599   4.198  1.00 82.21           O  
ATOM    504  CG2 THR A  33       2.868  32.201   4.090  1.00 82.21           C  
ATOM    505 HG21 THR A  33       3.207  32.315   3.060  1.00 82.21           H  
ATOM    506 HG22 THR A  33       3.441  31.406   4.567  1.00 82.21           H  
ATOM    507 HG23 THR A  33       3.038  33.102   4.679  1.00 82.21           H  
ATOM    508  OG1 THR A  33       0.710  32.630   3.123  1.00 82.21           O  
ATOM    509  HG1 THR A  33      -0.203  32.715   3.405  1.00 82.21           H  
ATOM    510  N   ILE A  34      -0.154  29.041   5.436  1.00 83.19           N  
ATOM    511  H   ILE A  34       0.744  28.689   5.734  1.00 83.19           H  
ATOM    512  CA  ILE A  34      -1.302  28.493   6.138  1.00 83.19           C  
ATOM    513  HA  ILE A  34      -2.181  29.110   5.950  1.00 83.19           H  
ATOM    514  C   ILE A  34      -1.026  28.558   7.636  1.00 83.19           C  
ATOM    515  CB  ILE A  34      -1.603  27.063   5.643  1.00 83.19           C  
ATOM    516  HB  ILE A  34      -2.394  26.645   6.265  1.00 83.19           H  
ATOM    517  O   ILE A  34       0.100  28.810   8.057  1.00 83.19           O  
ATOM    518  CG1 ILE A  34      -0.358  26.160   5.758  1.00 83.19           C  
ATOM    519 HG12 ILE A  34       0.450  26.542   5.135  1.00 83.19           H  
ATOM    520 HG13 ILE A  34      -0.016  26.149   6.793  1.00 83.19           H  
ATOM    521  CG2 ILE A  34      -2.132  27.133   4.200  1.00 83.19           C  
ATOM    522 HG21 ILE A  34      -1.330  27.424   3.522  1.00 83.19           H  
ATOM    523 HG22 ILE A  34      -2.941  27.861   4.139  1.00 83.19           H  
ATOM    524 HG23 ILE A  34      -2.525  26.165   3.890  1.00 83.19           H  
ATOM    525  CD1 ILE A  34      -0.626  24.723   5.339  1.00 83.19           C  
ATOM    526 HD11 ILE A  34      -1.459  24.313   5.909  1.00 83.19           H  
ATOM    527 HD12 ILE A  34       0.286  24.161   5.542  1.00 83.19           H  
ATOM    528 HD13 ILE A  34      -0.844  24.670   4.272  1.00 83.19           H  
ATOM    529  N   GLN A  35      -2.070  28.375   8.432  1.00 81.84           N  
ATOM    530  H   GLN A  35      -2.975  28.214   8.015  1.00 81.84           H  
ATOM    531  CA  GLN A  35      -1.924  28.170   9.870  1.00 81.84           C  
ATOM    532  HA  GLN A  35      -1.388  29.023  10.288  1.00 81.84           H  
ATOM    533  C   GLN A  35      -1.109  26.908  10.194  1.00 81.84           C  
ATOM    534  CB  GLN A  35      -3.321  28.119  10.497  1.00 81.84           C  
ATOM    535  HB2 GLN A  35      -3.233  28.111  11.584  1.00 81.84           H  
ATOM    536  HB3 GLN A  35      -3.854  29.024  10.207  1.00 81.84           H  
ATOM    537  O   GLN A  35      -1.096  25.960   9.409  1.00 81.84           O  
ATOM    538  CG  GLN A  35      -4.107  26.875  10.051  1.00 81.84           C  
ATOM    539  HG2 GLN A  35      -3.991  26.713   8.979  1.00 81.84           H  
ATOM    540  HG3 GLN A  35      -3.711  25.997  10.561  1.00 81.84           H  
ATOM    541  CD  GLN A  35      -5.596  27.005  10.315  1.00 81.84           C  
ATOM    542  NE2 GLN A  35      -6.264  25.970  10.741  1.00 81.84           N  
ATOM    543 HE21 GLN A  35      -7.268  26.074  10.765  1.00 81.84           H  
ATOM    544 HE22 GLN A  35      -5.760  25.222  11.195  1.00 81.84           H  
ATOM    545  OE1 GLN A  35      -6.198  28.037  10.091  1.00 81.84           O  
ATOM    546  N   ASP A  36      -0.492  26.897  11.376  1.00 81.32           N  
ATOM    547  H   ASP A  36      -0.457  27.750  11.915  1.00 81.32           H  
ATOM    548  CA  ASP A  36       0.439  25.840  11.795  1.00 81.32           C  
ATOM    549  HA  ASP A  36       1.185  25.696  11.014  1.00 81.32           H  
ATOM    550  C   ASP A  36      -0.241  24.489  12.046  1.00 81.32           C  
ATOM    551  CB  ASP A  36       1.164  26.283  13.078  1.00 81.32           C  
ATOM    552  HB2 ASP A  36       0.438  26.342  13.889  1.00 81.32           H  
ATOM    553  HB3 ASP A  36       1.905  25.529  13.343  1.00 81.32           H  
ATOM    554  O   ASP A  36       0.385  23.447  11.881  1.00 81.32           O  
ATOM    555  CG  ASP A  36       1.871  27.634  12.932  1.00 81.32           C  
ATOM    556  OD1 ASP A  36       2.398  27.911  11.832  1.00 81.32           O  
ATOM    557  OD2 ASP A  36       1.762  28.440  13.883  1.00 81.32           O  
ATOM    558  N   VAL A  37      -1.515  24.502  12.457  1.00 88.69           N  
ATOM    559  H   VAL A  37      -1.962  25.402  12.567  1.00 88.69           H  
ATOM    560  CA  VAL A  37      -2.312  23.294  12.703  1.00 88.69           C  
ATOM    561  HA  VAL A  37      -1.839  22.455  12.193  1.00 88.69           H  
ATOM    562  C   VAL A  37      -3.707  23.473  12.126  1.00 88.69           C  
ATOM    563  CB  VAL A  37      -2.399  22.940  14.201  1.00 88.69           C  
ATOM    564  HB  VAL A  37      -2.928  23.733  14.730  1.00 88.69           H  
ATOM    565  O   VAL A  37      -4.417  24.438  12.428  1.00 88.69           O  
ATOM    566  CG1 VAL A  37      -3.148  21.618  14.422  1.00 88.69           C  
ATOM    567 HG11 VAL A  37      -3.152  21.361  15.482  1.00 88.69           H  
ATOM    568 HG12 VAL A  37      -2.663  20.815  13.866  1.00 88.69           H  
ATOM    569 HG13 VAL A  37      -4.184  21.704  14.095  1.00 88.69           H  
ATOM    570  CG2 VAL A  37      -1.015  22.779  14.831  1.00 88.69           C  
ATOM    571 HG21 VAL A  37      -1.115  22.472  15.872  1.00 88.69           H  
ATOM    572 HG22 VAL A  37      -0.476  23.726  14.803  1.00 88.69           H  
ATOM    573 HG23 VAL A  37      -0.447  22.032  14.277  1.00 88.69           H  
ATOM    574  N   LEU A  38      -4.120  22.532  11.286  1.00 90.11           N  
ATOM    575  H   LEU A  38      -3.472  21.796  11.041  1.00 90.11           H  
ATOM    576  CA  LEU A  38      -5.467  22.500  10.726  1.00 90.11           C  
ATOM    577  HA  LEU A  38      -5.786  23.527  10.546  1.00 90.11           H  
ATOM    578  C   LEU A  38      -6.468  21.863  11.697  1.00 90.11           C  
ATOM    579  CB  LEU A  38      -5.445  21.781   9.376  1.00 90.11           C  
ATOM    580  HB2 LEU A  38      -5.070  20.771   9.539  1.00 90.11           H  
ATOM    581  HB3 LEU A  38      -6.460  21.700   8.987  1.00 90.11           H  
ATOM    582  O   LEU A  38      -6.113  20.936  12.428  1.00 90.11           O  
ATOM    583  CG  LEU A  38      -4.561  22.499   8.348  1.00 90.11           C  
ATOM    584  HG  LEU A  38      -3.572  22.682   8.768  1.00 90.11           H  
ATOM    585  CD1 LEU A  38      -4.384  21.593   7.143  1.00 90.11           C  
ATOM    586 HD11 LEU A  38      -3.574  22.003   6.540  1.00 90.11           H  
ATOM    587 HD12 LEU A  38      -4.076  20.604   7.484  1.00 90.11           H  
ATOM    588 HD13 LEU A  38      -5.309  21.519   6.572  1.00 90.11           H  
ATOM    589  CD2 LEU A  38      -5.148  23.833   7.879  1.00 90.11           C  
ATOM    590 HD21 LEU A  38      -6.181  23.695   7.559  1.00 90.11           H  
ATOM    591 HD22 LEU A  38      -5.122  24.549   8.700  1.00 90.11           H  
ATOM    592 HD23 LEU A  38      -4.550  24.231   7.059  1.00 90.11           H  
ATOM    593  N   PRO A  39      -7.740  22.307  11.695  1.00 88.59           N  
ATOM    594  CA  PRO A  39      -8.788  21.565  12.379  1.00 88.59           C  
ATOM    595  HA  PRO A  39      -8.548  21.498  13.440  1.00 88.59           H  
ATOM    596  C   PRO A  39      -8.919  20.157  11.771  1.00 88.59           C  
ATOM    597  CB  PRO A  39     -10.065  22.387  12.183  1.00 88.59           C  
ATOM    598  HB2 PRO A  39     -10.960  21.766  12.154  1.00 88.59           H  
ATOM    599  HB3 PRO A  39     -10.144  23.130  12.977  1.00 88.59           H  
ATOM    600  O   PRO A  39      -8.562  19.961  10.608  1.00 88.59           O  
ATOM    601  CG  PRO A  39      -9.823  23.093  10.849  1.00 88.59           C  
ATOM    602  HG2 PRO A  39     -10.052  22.418  10.024  1.00 88.59           H  
ATOM    603  HG3 PRO A  39     -10.400  24.014  10.767  1.00 88.59           H  
ATOM    604  CD  PRO A  39      -8.323  23.372  10.887  1.00 88.59           C  
ATOM    605  HD2 PRO A  39      -7.923  23.392   9.873  1.00 88.59           H  
ATOM    606  HD3 PRO A  39      -8.155  24.328  11.384  1.00 88.59           H  
ATOM    607  N   PRO A  40      -9.469  19.176  12.506  1.00 91.22           N  
ATOM    608  CA  PRO A  40      -9.726  17.851  11.958  1.00 91.22           C  
ATOM    609  HA  PRO A  40      -8.765  17.397  11.713  1.00 91.22           H  
ATOM    610  C   PRO A  40     -10.608  17.911  10.705  1.00 91.22           C  
ATOM    611  CB  PRO A  40     -10.387  17.056  13.087  1.00 91.22           C  
ATOM    612  HB2 PRO A  40     -11.472  17.155  13.038  1.00 91.22           H  
ATOM    613  HB3 PRO A  40     -10.097  16.005  13.059  1.00 91.22           H  
ATOM    614  O   PRO A  40     -11.686  18.508  10.720  1.00 91.22           O  
ATOM    615  CG  PRO A  40      -9.875  17.752  14.347  1.00 91.22           C  
ATOM    616  HG2 PRO A  40      -8.880  17.380  14.590  1.00 91.22           H  
ATOM    617  HG3 PRO A  40     -10.552  17.617  15.191  1.00 91.22           H  
ATOM    618  CD  PRO A  40      -9.783  19.216  13.923  1.00 91.22           C  
ATOM    619  HD2 PRO A  40     -10.744  19.710  14.069  1.00 91.22           H  
ATOM    620  HD3 PRO A  40      -9.003  19.713  14.499  1.00 91.22           H  
ATOM    621  N   ILE A  41     -10.169  17.256   9.632  1.00 90.13           N  
ATOM    622  H   ILE A  41      -9.295  16.758   9.714  1.00 90.13           H  
ATOM    623  CA  ILE A  41     -10.851  17.266   8.333  1.00 90.13           C  
ATOM    624  HA  ILE A  41     -11.633  18.025   8.342  1.00 90.13           H  
ATOM    625  C   ILE A  41     -11.507  15.918   8.093  1.00 90.13           C  
ATOM    626  CB  ILE A  41      -9.880  17.627   7.199  1.00 90.13           C  
ATOM    627  HB  ILE A  41      -9.018  16.963   7.262  1.00 90.13           H  
ATOM    628  O   ILE A  41     -10.871  14.879   8.224  1.00 90.13           O  
ATOM    629  CG1 ILE A  41      -9.395  19.076   7.387  1.00 90.13           C  
ATOM    630 HG12 ILE A  41      -9.025  19.195   8.406  1.00 90.13           H  
ATOM    631 HG13 ILE A  41     -10.217  19.777   7.242  1.00 90.13           H  
ATOM    632  CG2 ILE A  41     -10.548  17.408   5.829  1.00 90.13           C  
ATOM    633 HG21 ILE A  41      -9.916  17.790   5.027  1.00 90.13           H  
ATOM    634 HG22 ILE A  41     -10.692  16.344   5.642  1.00 90.13           H  
ATOM    635 HG23 ILE A  41     -11.518  17.905   5.796  1.00 90.13           H  
ATOM    636  CD1 ILE A  41      -8.227  19.421   6.479  1.00 90.13           C  
ATOM    637 HD11 ILE A  41      -8.557  19.542   5.447  1.00 90.13           H  
ATOM    638 HD12 ILE A  41      -7.523  18.591   6.540  1.00 90.13           H  
ATOM    639 HD13 ILE A  41      -7.750  20.341   6.817  1.00 90.13           H  
ATOM    640  N   SER A  42     -12.772  15.933   7.692  1.00 87.33           N  
ATOM    641  H   SER A  42     -13.196  16.830   7.506  1.00 87.33           H  
ATOM    642  CA  SER A  42     -13.569  14.736   7.442  1.00 87.33           C  
ATOM    643  HA  SER A  42     -13.085  13.856   7.867  1.00 87.33           H  
ATOM    644  C   SER A  42     -13.747  14.515   5.940  1.00 87.33           C  
ATOM    645  CB  SER A  42     -14.906  14.931   8.157  1.00 87.33           C  
ATOM    646  HB2 SER A  42     -14.743  14.919   9.235  1.00 87.33           H  
ATOM    647  HB3 SER A  42     -15.328  15.896   7.878  1.00 87.33           H  
ATOM    648  O   SER A  42     -14.512  15.232   5.307  1.00 87.33           O  
ATOM    649  OG  SER A  42     -15.824  13.924   7.810  1.00 87.33           O  
ATOM    650  HG  SER A  42     -15.978  14.018   6.867  1.00 87.33           H  
ATOM    651  N   ILE A  43     -13.094  13.496   5.384  1.00 83.44           N  
ATOM    652  H   ILE A  43     -12.511  12.927   5.981  1.00 83.44           H  
ATOM    653  CA  ILE A  43     -13.188  13.112   3.972  1.00 83.44           C  
ATOM    654  HA  ILE A  43     -13.463  13.997   3.399  1.00 83.44           H  
ATOM    655  C   ILE A  43     -14.260  12.016   3.785  1.00 83.44           C  
ATOM    656  CB  ILE A  43     -11.806  12.665   3.447  1.00 83.44           C  
ATOM    657  HB  ILE A  43     -11.411  11.896   4.110  1.00 83.44           H  
ATOM    658  O   ILE A  43     -14.049  10.878   4.229  1.00 83.44           O  
ATOM    659  CG1 ILE A  43     -10.828  13.863   3.442  1.00 83.44           C  
ATOM    660 HG12 ILE A  43     -11.168  14.606   2.720  1.00 83.44           H  
ATOM    661 HG13 ILE A  43     -10.827  14.331   4.426  1.00 83.44           H  
ATOM    662  CG2 ILE A  43     -11.945  12.057   2.040  1.00 83.44           C  
ATOM    663 HG21 ILE A  43     -10.968  11.759   1.658  1.00 83.44           H  
ATOM    664 HG22 ILE A  43     -12.549  11.150   2.068  1.00 83.44           H  
ATOM    665 HG23 ILE A  43     -12.423  12.770   1.370  1.00 83.44           H  
ATOM    666  CD1 ILE A  43      -9.376  13.490   3.128  1.00 83.44           C  
ATOM    667 HD11 ILE A  43      -9.283  13.052   2.134  1.00 83.44           H  
ATOM    668 HD12 ILE A  43      -9.013  12.781   3.871  1.00 83.44           H  
ATOM    669 HD13 ILE A  43      -8.767  14.393   3.161  1.00 83.44           H  
ATOM    670  N   PRO A  44     -15.382  12.307   3.095  1.00 73.81           N  
ATOM    671  CA  PRO A  44     -16.442  11.334   2.831  1.00 73.81           C  
ATOM    672  HA  PRO A  44     -16.704  10.828   3.760  1.00 73.81           H  
ATOM    673  C   PRO A  44     -16.040  10.252   1.805  1.00 73.81           C  
ATOM    674  CB  PRO A  44     -17.646  12.170   2.378  1.00 73.81           C  
ATOM    675  HB2 PRO A  44     -18.208  12.499   3.252  1.00 73.81           H  
ATOM    676  HB3 PRO A  44     -18.300  11.636   1.689  1.00 73.81           H  
ATOM    677  O   PRO A  44     -14.984  10.296   1.174  1.00 73.81           O  
ATOM    678  CG  PRO A  44     -17.006  13.383   1.709  1.00 73.81           C  
ATOM    679  HG2 PRO A  44     -16.738  13.135   0.683  1.00 73.81           H  
ATOM    680  HG3 PRO A  44     -17.661  14.254   1.731  1.00 73.81           H  
ATOM    681  CD  PRO A  44     -15.739  13.605   2.530  1.00 73.81           C  
ATOM    682  HD2 PRO A  44     -14.953  13.992   1.882  1.00 73.81           H  
ATOM    683  HD3 PRO A  44     -15.946  14.313   3.332  1.00 73.81           H  
ATOM    684  N   ARG A  45     -16.899   9.233   1.654  1.00 66.06           N  
ATOM    685  H   ARG A  45     -17.775   9.318   2.149  1.00 66.06           H  
ATOM    686  CA  ARG A  45     -16.631   7.951   0.965  1.00 66.06           C  
ATOM    687  HA  ARG A  45     -15.665   7.601   1.330  1.00 66.06           H  
ATOM    688  C   ARG A  45     -16.505   7.963  -0.557  1.00 66.06           C  
ATOM    689  CB  ARG A  45     -17.746   6.948   1.313  1.00 66.06           C  
ATOM    690  HB2 ARG A  45     -18.386   7.336   2.106  1.00 66.06           H  
ATOM    691  HB3 ARG A  45     -18.380   6.742   0.451  1.00 66.06           H  
ATOM    692  O   ARG A  45     -16.397   6.888  -1.155  1.00 66.06           O  
ATOM    693  CG  ARG A  45     -17.077   5.681   1.797  1.00 66.06           C  
ATOM    694  HG2 ARG A  45     -16.689   6.040   2.750  1.00 66.06           H  
ATOM    695  HG3 ARG A  45     -16.270   5.372   1.133  1.00 66.06           H  
ATOM    696  CD  ARG A  45     -18.061   4.525   1.990  1.00 66.06           C  
ATOM    697  HD2 ARG A  45     -18.345   4.170   0.999  1.00 66.06           H  
ATOM    698  HD3 ARG A  45     -18.950   4.919   2.481  1.00 66.06           H  
ATOM    699  NE  ARG A  45     -17.526   3.393   2.781  1.00 66.06           N  
ATOM    700  HE  ARG A  45     -16.547   3.445   3.025  1.00 66.06           H  
ATOM    701  NH1 ARG A  45     -19.446   2.217   2.693  1.00 66.06           N  
ATOM    702 HH11 ARG A  45     -19.785   1.278   2.537  1.00 66.06           H  
ATOM    703 HH12 ARG A  45     -19.812   2.979   2.141  1.00 66.06           H  
ATOM    704  NH2 ARG A  45     -17.789   1.258   3.685  1.00 66.06           N  
ATOM    705 HH21 ARG A  45     -16.829   1.221   3.999  1.00 66.06           H  
ATOM    706 HH22 ARG A  45     -18.328   0.405   3.643  1.00 66.06           H  
ATOM    707  CZ  ARG A  45     -18.212   2.304   3.059  1.00 66.06           C  
ATOM    708  N   ASP A  46     -16.593   9.117  -1.196  1.00 60.20           N  
ATOM    709  H   ASP A  46     -16.634   9.952  -0.629  1.00 60.20           H  
ATOM    710  CA  ASP A  46     -17.210   9.203  -2.526  1.00 60.20           C  
ATOM    711  HA  ASP A  46     -18.145   8.642  -2.498  1.00 60.20           H  
ATOM    712  C   ASP A  46     -16.400   8.578  -3.671  1.00 60.20           C  
ATOM    713  CB  ASP A  46     -17.577  10.666  -2.803  1.00 60.20           C  
ATOM    714  HB2 ASP A  46     -16.672  11.273  -2.771  1.00 60.20           H  
ATOM    715  HB3 ASP A  46     -18.010  10.744  -3.800  1.00 60.20           H  
ATOM    716  O   ASP A  46     -16.932   8.330  -4.751  1.00 60.20           O  
ATOM    717  CG  ASP A  46     -18.598  11.190  -1.786  1.00 60.20           C  
ATOM    718  OD1 ASP A  46     -19.397  10.365  -1.278  1.00 60.20           O  
ATOM    719  OD2 ASP A  46     -18.522  12.389  -1.465  1.00 60.20           O  
ATOM    720  N   PHE A  47     -15.127   8.246  -3.450  1.00 62.18           N  
ATOM    721  H   PHE A  47     -14.741   8.454  -2.541  1.00 62.18           H  
ATOM    722  CA  PHE A  47     -14.267   7.665  -4.484  1.00 62.18           C  
ATOM    723  HA  PHE A  47     -14.641   7.971  -5.461  1.00 62.18           H  
ATOM    724  C   PHE A  47     -14.241   6.131  -4.499  1.00 62.18           C  
ATOM    725  CB  PHE A  47     -12.862   8.246  -4.350  1.00 62.18           C  
ATOM    726  HB2 PHE A  47     -12.908   9.323  -4.516  1.00 62.18           H  
ATOM    727  HB3 PHE A  47     -12.228   7.827  -5.131  1.00 62.18           H  
ATOM    728  O   PHE A  47     -13.776   5.542  -5.477  1.00 62.18           O  
ATOM    729  CG  PHE A  47     -12.230   7.982  -3.007  1.00 62.18           C  
ATOM    730  CD1 PHE A  47     -12.440   8.898  -1.961  1.00 62.18           C  
ATOM    731  HD1 PHE A  47     -13.039   9.783  -2.115  1.00 62.18           H  
ATOM    732  CD2 PHE A  47     -11.445   6.831  -2.807  1.00 62.18           C  
ATOM    733  HD2 PHE A  47     -11.278   6.146  -3.625  1.00 62.18           H  
ATOM    734  CE1 PHE A  47     -11.850   8.676  -0.714  1.00 62.18           C  
ATOM    735  HE1 PHE A  47     -11.996   9.386   0.086  1.00 62.18           H  
ATOM    736  CE2 PHE A  47     -10.840   6.614  -1.560  1.00 62.18           C  
ATOM    737  HE2 PHE A  47     -10.196   5.763  -1.393  1.00 62.18           H  
ATOM    738  CZ  PHE A  47     -11.043   7.549  -0.533  1.00 62.18           C  
ATOM    739  HZ  PHE A  47     -10.542   7.439   0.418  1.00 62.18           H  
ATOM    740  N   SER A  48     -14.723   5.447  -3.456  1.00 57.10           N  
ATOM    741  H   SER A  48     -15.157   5.954  -2.699  1.00 57.10           H  
ATOM    742  CA  SER A  48     -14.778   3.984  -3.493  1.00 57.10           C  
ATOM    743  HA  SER A  48     -13.942   3.623  -4.093  1.00 57.10           H  
ATOM    744  C   SER A  48     -16.072   3.526  -4.162  1.00 57.10           C  
ATOM    745  CB  SER A  48     -14.583   3.369  -2.110  1.00 57.10           C  
ATOM    746  HB2 SER A  48     -13.773   3.880  -1.589  1.00 57.10           H  
ATOM    747  HB3 SER A  48     -14.321   2.318  -2.226  1.00 57.10           H  
ATOM    748  O   SER A  48     -17.159   3.664  -3.603  1.00 57.10           O  
ATOM    749  OG  SER A  48     -15.771   3.456  -1.353  1.00 57.10           O  
ATOM    750  HG  SER A  48     -16.415   3.915  -1.897  1.00 57.10           H  
ATOM    751  N   SER A  49     -15.964   2.921  -5.338  1.00 50.30           N  
ATOM    752  H   SER A  49     -15.070   2.908  -5.809  1.00 50.30           H  
ATOM    753  CA  SER A  49     -17.115   2.314  -6.015  1.00 50.30           C  
ATOM    754  HA  SER A  49     -17.940   3.027  -6.018  1.00 50.30           H  
ATOM    755  C   SER A  49     -17.618   1.038  -5.337  1.00 50.30           C  
ATOM    756  CB  SER A  49     -16.745   2.012  -7.464  1.00 50.30           C  
ATOM    757  HB2 SER A  49     -17.562   1.484  -7.956  1.00 50.30           H  
ATOM    758  HB3 SER A  49     -16.570   2.954  -7.984  1.00 50.30           H  
ATOM    759  O   SER A  49     -18.758   0.646  -5.566  1.00 50.30           O  
ATOM    760  OG  SER A  49     -15.562   1.229  -7.509  1.00 50.30           O  
ATOM    761  HG  SER A  49     -15.133   1.395  -8.351  1.00 50.30           H  
ATOM    762  N   SER A  50     -16.792   0.380  -4.514  1.00 53.31           N  
ATOM    763  H   SER A  50     -15.866   0.760  -4.378  1.00 53.31           H  
ATOM    764  CA  SER A  50     -17.197  -0.795  -3.737  1.00 53.31           C  
ATOM    765  HA  SER A  50     -18.045  -1.261  -4.238  1.00 53.31           H  
ATOM    766  C   SER A  50     -17.600  -0.371  -2.319  1.00 53.31           C  
ATOM    767  CB  SER A  50     -16.108  -1.865  -3.729  1.00 53.31           C  
ATOM    768  HB2 SER A  50     -15.795  -2.061  -4.754  1.00 53.31           H  
ATOM    769  HB3 SER A  50     -15.248  -1.532  -3.149  1.00 53.31           H  
ATOM    770  O   SER A  50     -16.732  -0.201  -1.459  1.00 53.31           O  
ATOM    771  OG  SER A  50     -16.648  -3.052  -3.175  1.00 53.31           O  
ATOM    772  HG  SER A  50     -16.124  -3.796  -3.480  1.00 53.31           H  
ATOM    773  N   PRO A  51     -18.905  -0.186  -2.043  1.00 51.25           N  
ATOM    774  CA  PRO A  51     -19.387   0.358  -0.774  1.00 51.25           C  
ATOM    775  HA  PRO A  51     -18.881   1.299  -0.559  1.00 51.25           H  
ATOM    776  C   PRO A  51     -19.171  -0.589   0.411  1.00 51.25           C  
ATOM    777  CB  PRO A  51     -20.882   0.612  -1.004  1.00 51.25           C  
ATOM    778  HB2 PRO A  51     -21.471   0.507  -0.093  1.00 51.25           H  
ATOM    779  HB3 PRO A  51     -21.017   1.608  -1.424  1.00 51.25           H  
ATOM    780  O   PRO A  51     -19.345  -0.191   1.561  1.00 51.25           O  
ATOM    781  CG  PRO A  51     -21.268  -0.432  -2.050  1.00 51.25           C  
ATOM    782  HG2 PRO A  51     -21.415  -1.401  -1.574  1.00 51.25           H  
ATOM    783  HG3 PRO A  51     -22.153  -0.137  -2.614  1.00 51.25           H  
ATOM    784  CD  PRO A  51     -20.027  -0.468  -2.926  1.00 51.25           C  
ATOM    785  HD2 PRO A  51     -20.114   0.324  -3.669  1.00 51.25           H  
ATOM    786  HD3 PRO A  51     -19.943  -1.444  -3.405  1.00 51.25           H  
ATOM    787  N   THR A  52     -18.861  -1.862   0.183  1.00 56.02           N  
ATOM    788  H   THR A  52     -18.797  -2.195  -0.768  1.00 56.02           H  
ATOM    789  CA  THR A  52     -18.919  -2.852   1.263  1.00 56.02           C  
ATOM    790  HA  THR A  52     -19.796  -2.637   1.873  1.00 56.02           H  
ATOM    791  C   THR A  52     -17.710  -2.773   2.194  1.00 56.02           C  
ATOM    792  CB  THR A  52     -19.106  -4.263   0.693  1.00 56.02           C  
ATOM    793  HB  THR A  52     -18.156  -4.635   0.310  1.00 56.02           H  
ATOM    794  O   THR A  52     -17.874  -2.945   3.398  1.00 56.02           O  
ATOM    795  CG2 THR A  52     -19.671  -5.232   1.729  1.00 56.02           C  
ATOM    796 HG21 THR A  52     -20.632  -4.875   2.100  1.00 56.02           H  
ATOM    797 HG22 THR A  52     -18.976  -5.321   2.564  1.00 56.02           H  
ATOM    798 HG23 THR A  52     -19.791  -6.217   1.279  1.00 56.02           H  
ATOM    799  OG1 THR A  52     -20.033  -4.222  -0.368  1.00 56.02           O  
ATOM    800  HG1 THR A  52     -20.719  -4.868  -0.184  1.00 56.02           H  
ATOM    801  N   TYR A  53     -16.518  -2.466   1.669  1.00 61.77           N  
ATOM    802  H   TYR A  53     -16.467  -2.266   0.681  1.00 61.77           H  
ATOM    803  CA  TYR A  53     -15.259  -2.578   2.427  1.00 61.77           C  
ATOM    804  HA  TYR A  53     -15.489  -2.750   3.479  1.00 61.77           H  
ATOM    805  C   TYR A  53     -14.366  -1.339   2.420  1.00 61.77           C  
ATOM    806  CB  TYR A  53     -14.480  -3.789   1.931  1.00 61.77           C  
ATOM    807  HB2 TYR A  53     -14.270  -3.682   0.867  1.00 61.77           H  
ATOM    808  HB3 TYR A  53     -13.528  -3.813   2.461  1.00 61.77           H  
ATOM    809  O   TYR A  53     -13.267  -1.365   2.971  1.00 61.77           O  
ATOM    810  CG  TYR A  53     -15.185  -5.092   2.198  1.00 61.77           C  
ATOM    811  CD1 TYR A  53     -15.140  -5.656   3.487  1.00 61.77           C  
ATOM    812  HD1 TYR A  53     -14.604  -5.149   4.276  1.00 61.77           H  
ATOM    813  CD2 TYR A  53     -15.876  -5.740   1.159  1.00 61.77           C  
ATOM    814  HD2 TYR A  53     -15.896  -5.312   0.168  1.00 61.77           H  
ATOM    815  CE1 TYR A  53     -15.762  -6.891   3.737  1.00 61.77           C  
ATOM    816  HE1 TYR A  53     -15.695  -7.341   4.716  1.00 61.77           H  
ATOM    817  CE2 TYR A  53     -16.551  -6.943   1.421  1.00 61.77           C  
ATOM    818  HE2 TYR A  53     -17.084  -7.457   0.635  1.00 61.77           H  
ATOM    819  OH  TYR A  53     -17.027  -8.752   2.915  1.00 61.77           O  
ATOM    820  HH  TYR A  53     -16.787  -9.116   3.771  1.00 61.77           H  
ATOM    821  CZ  TYR A  53     -16.472  -7.533   2.702  1.00 61.77           C  
ATOM    822  N   SER A  54     -14.818  -0.244   1.825  1.00 67.96           N  
ATOM    823  H   SER A  54     -15.713  -0.246   1.358  1.00 67.96           H  
ATOM    824  CA  SER A  54     -14.196   1.058   2.045  1.00 67.96           C  
ATOM    825  HA  SER A  54     -13.119   0.967   1.902  1.00 67.96           H  
ATOM    826  C   SER A  54     -14.431   1.541   3.486  1.00 67.96           C  
ATOM    827  CB  SER A  54     -14.724   2.020   0.990  1.00 67.96           C  
ATOM    828  HB2 SER A  54     -14.196   1.801   0.062  1.00 67.96           H  
ATOM    829  HB3 SER A  54     -14.522   3.055   1.266  1.00 67.96           H  
ATOM    830  O   SER A  54     -15.256   0.978   4.198  1.00 67.96           O  
ATOM    831  OG  SER A  54     -16.109   1.859   0.760  1.00 67.96           O  
ATOM    832  HG  SER A  54     -16.262   2.353  -0.048  1.00 67.96           H  
ATOM    833  N   PRO A  55     -13.741   2.560   3.997  1.00 73.02           N  
ATOM    834  CA  PRO A  55     -14.201   3.273   5.198  1.00 73.02           C  
ATOM    835  HA  PRO A  55     -14.515   2.595   5.992  1.00 73.02           H  
ATOM    836  C   PRO A  55     -15.342   4.207   4.802  1.00 73.02           C  
ATOM    837  CB  PRO A  55     -12.972   4.052   5.627  1.00 73.02           C  
ATOM    838  HB2 PRO A  55     -12.343   3.364   6.191  1.00 73.02           H  
ATOM    839  HB3 PRO A  55     -13.218   4.932   6.222  1.00 73.02           H  
ATOM    840  O   PRO A  55     -15.267   4.676   3.683  1.00 73.02           O  
ATOM    841  CG  PRO A  55     -12.287   4.414   4.303  1.00 73.02           C  
ATOM    842  HG2 PRO A  55     -11.210   4.549   4.408  1.00 73.02           H  
ATOM    843  HG3 PRO A  55     -12.724   5.329   3.903  1.00 73.02           H  
ATOM    844  CD  PRO A  55     -12.612   3.245   3.380  1.00 73.02           C  
ATOM    845  HD2 PRO A  55     -11.741   2.594   3.308  1.00 73.02           H  
ATOM    846  HD3 PRO A  55     -12.861   3.631   2.392  1.00 73.02           H  
ATOM    847  N   LYS A  56     -16.382   4.462   5.615  1.00 77.48           N  
ATOM    848  H   LYS A  56     -16.294   4.147   6.571  1.00 77.48           H  
ATOM    849  CA  LYS A  56     -17.455   5.457   5.333  1.00 77.48           C  
ATOM    850  HA  LYS A  56     -17.874   5.310   4.338  1.00 77.48           H  
ATOM    851  C   LYS A  56     -16.944   6.891   5.345  1.00 77.48           C  
ATOM    852  CB  LYS A  56     -18.625   5.368   6.321  1.00 77.48           C  
ATOM    853  HB2 LYS A  56     -18.252   5.411   7.344  1.00 77.48           H  
ATOM    854  HB3 LYS A  56     -19.257   6.243   6.169  1.00 77.48           H  
ATOM    855  O   LYS A  56     -17.433   7.725   4.590  1.00 77.48           O  
ATOM    856  CG  LYS A  56     -19.502   4.126   6.138  1.00 77.48           C  
ATOM    857  HG2 LYS A  56     -19.839   4.053   5.104  1.00 77.48           H  
ATOM    858  HG3 LYS A  56     -18.929   3.236   6.400  1.00 77.48           H  
ATOM    859  CD  LYS A  56     -20.718   4.258   7.065  1.00 77.48           C  
ATOM    860  HD2 LYS A  56     -20.363   4.482   8.070  1.00 77.48           H  
ATOM    861  HD3 LYS A  56     -21.346   5.085   6.732  1.00 77.48           H  
ATOM    862  CE  LYS A  56     -21.546   2.972   7.111  1.00 77.48           C  
ATOM    863  HE2 LYS A  56     -20.857   2.137   7.242  1.00 77.48           H  
ATOM    864  HE3 LYS A  56     -22.088   2.838   6.175  1.00 77.48           H  
ATOM    865  NZ  LYS A  56     -22.468   2.999   8.272  1.00 77.48           N  
ATOM    866  HZ1 LYS A  56     -23.267   3.605   8.159  1.00 77.48           H  
ATOM    867  HZ2 LYS A  56     -21.952   3.297   9.088  1.00 77.48           H  
ATOM    868  HZ3 LYS A  56     -22.710   2.064   8.566  1.00 77.48           H  
ATOM    869  N   ASN A  57     -15.995   7.153   6.228  1.00 85.33           N  
ATOM    870  H   ASN A  57     -15.687   6.408   6.837  1.00 85.33           H  
ATOM    871  CA  ASN A  57     -15.396   8.456   6.420  1.00 85.33           C  
ATOM    872  HA  ASN A  57     -15.431   9.022   5.490  1.00 85.33           H  
ATOM    873  C   ASN A  57     -13.930   8.275   6.821  1.00 85.33           C  
ATOM    874  CB  ASN A  57     -16.220   9.188   7.491  1.00 85.33           C  
ATOM    875  HB2 ASN A  57     -17.275   9.155   7.220  1.00 85.33           H  
ATOM    876  HB3 ASN A  57     -16.091   8.693   8.454  1.00 85.33           H  
ATOM    877  O   ASN A  57     -13.566   7.281   7.456  1.00 85.33           O  
ATOM    878  CG  ASN A  57     -15.845  10.646   7.632  1.00 85.33           C  
ATOM    879  ND2 ASN A  57     -16.402  11.318   8.604  1.00 85.33           N  
ATOM    880 HD21 ASN A  57     -16.189  12.305   8.592  1.00 85.33           H  
ATOM    881 HD22 ASN A  57     -17.101  10.913   9.211  1.00 85.33           H  
ATOM    882  OD1 ASN A  57     -15.065  11.195   6.883  1.00 85.33           O  
ATOM    883  N   THR A  58     -13.079   9.218   6.450  1.00 89.84           N  
ATOM    884  H   THR A  58     -13.445  10.021   5.959  1.00 89.84           H  
ATOM    885  CA  THR A  58     -11.695   9.286   6.918  1.00 89.84           C  
ATOM    886  HA  THR A  58     -11.531   8.542   7.698  1.00 89.84           H  
ATOM    887  C   THR A  58     -11.444  10.651   7.516  1.00 89.84           C  
ATOM    888  CB  THR A  58     -10.719   8.982   5.788  1.00 89.84           C  
ATOM    889  HB  THR A  58     -10.841   9.699   4.976  1.00 89.84           H  
ATOM    890  O   THR A  58     -11.569  11.659   6.834  1.00 89.84           O  
ATOM    891  CG2 THR A  58      -9.267   8.944   6.247  1.00 89.84           C  
ATOM    892 HG21 THR A  58      -8.946   9.939   6.555  1.00 89.84           H  
ATOM    893 HG22 THR A  58      -9.166   8.257   7.087  1.00 89.84           H  
ATOM    894 HG23 THR A  58      -8.630   8.606   5.430  1.00 89.84           H  
ATOM    895  OG1 THR A  58     -11.040   7.690   5.336  1.00 89.84           O  
ATOM    896  HG1 THR A  58     -11.997   7.642   5.391  1.00 89.84           H  
ATOM    897  N   VAL A  59     -11.091  10.675   8.794  1.00 92.81           N  
ATOM    898  H   VAL A  59     -10.911   9.799   9.262  1.00 92.81           H  
ATOM    899  CA  VAL A  59     -10.753  11.900   9.505  1.00 92.81           C  
ATOM    900  HA  VAL A  59     -11.209  12.740   8.981  1.00 92.81           H  
ATOM    901  C   VAL A  59      -9.242  12.065   9.479  1.00 92.81           C  
ATOM    902  CB  VAL A  59     -11.319  11.911  10.933  1.00 92.81           C  
ATOM    903  HB  VAL A  59     -10.874  11.100  11.511  1.00 92.81           H  
ATOM    904  O   VAL A  59      -8.522  11.193   9.964  1.00 92.81           O  
ATOM    905  CG1 VAL A  59     -11.023  13.243  11.630  1.00 92.81           C  
ATOM    906 HG11 VAL A  59     -11.458  13.252  12.630  1.00 92.81           H  
ATOM    907 HG12 VAL A  59     -11.432  14.071  11.052  1.00 92.81           H  
ATOM    908 HG13 VAL A  59      -9.946  13.388  11.726  1.00 92.81           H  
ATOM    909  CG2 VAL A  59     -12.844  11.720  10.917  1.00 92.81           C  
ATOM    910 HG21 VAL A  59     -13.308  12.513  10.329  1.00 92.81           H  
ATOM    911 HG22 VAL A  59     -13.099  10.758  10.474  1.00 92.81           H  
ATOM    912 HG23 VAL A  59     -13.232  11.753  11.935  1.00 92.81           H  
ATOM    913  N   LEU A  60      -8.776  13.167   8.906  1.00 94.33           N  
ATOM    914  H   LEU A  60      -9.453  13.832   8.558  1.00 94.33           H  
ATOM    915  CA  LEU A  60      -7.391  13.611   8.960  1.00 94.33           C  
ATOM    916  HA  LEU A  60      -6.731  12.752   9.081  1.00 94.33           H  
ATOM    917  C   LEU A  60      -7.212  14.531  10.163  1.00 94.33           C  
ATOM    918  CB  LEU A  60      -7.018  14.352   7.668  1.00 94.33           C  
ATOM    919  HB2 LEU A  60      -5.984  14.686   7.758  1.00 94.33           H  
ATOM    920  HB3 LEU A  60      -7.639  15.245   7.589  1.00 94.33           H  
ATOM    921  O   LEU A  60      -7.997  15.461  10.358  1.00 94.33           O  
ATOM    922  CG  LEU A  60      -7.169  13.545   6.372  1.00 94.33           C  
ATOM    923  HG  LEU A  60      -8.222  13.327   6.192  1.00 94.33           H  
ATOM    924  CD1 LEU A  60      -6.648  14.379   5.206  1.00 94.33           C  
ATOM    925 HD11 LEU A  60      -5.597  14.624   5.360  1.00 94.33           H  
ATOM    926 HD12 LEU A  60      -6.752  13.817   4.278  1.00 94.33           H  
ATOM    927 HD13 LEU A  60      -7.224  15.301   5.129  1.00 94.33           H  
ATOM    928  CD2 LEU A  60      -6.396  12.228   6.412  1.00 94.33           C  
ATOM    929 HD21 LEU A  60      -6.977  11.501   6.978  1.00 94.33           H  
ATOM    930 HD22 LEU A  60      -5.422  12.375   6.880  1.00 94.33           H  
ATOM    931 HD23 LEU A  60      -6.235  11.852   5.401  1.00 94.33           H  
ATOM    932  N   ILE A  61      -6.181  14.272  10.953  1.00 95.51           N  
ATOM    933  H   ILE A  61      -5.613  13.461  10.756  1.00 95.51           H  
ATOM    934  CA  ILE A  61      -5.849  15.037  12.151  1.00 95.51           C  
ATOM    935  HA  ILE A  61      -6.518  15.891  12.252  1.00 95.51           H  
ATOM    936  C   ILE A  61      -4.436  15.559  11.969  1.00 95.51           C  
ATOM    937  CB  ILE A  61      -5.995  14.165  13.410  1.00 95.51           C  
ATOM    938  HB  ILE A  61      -5.284  13.342  13.339  1.00 95.51           H  
ATOM    939  O   ILE A  61      -3.484  14.780  11.934  1.00 95.51           O  
ATOM    940  CG1 ILE A  61      -7.418  13.566  13.452  1.00 95.51           C  
ATOM    941 HG12 ILE A  61      -8.154  14.370  13.425  1.00 95.51           H  
ATOM    942 HG13 ILE A  61      -7.569  12.936  12.575  1.00 95.51           H  
ATOM    943  CG2 ILE A  61      -5.660  14.983  14.670  1.00 95.51           C  
ATOM    944 HG21 ILE A  61      -5.697  14.342  15.551  1.00 95.51           H  
ATOM    945 HG22 ILE A  61      -4.651  15.389  14.610  1.00 95.51           H  
ATOM    946 HG23 ILE A  61      -6.364  15.806  14.795  1.00 95.51           H  
ATOM    947  CD1 ILE A  61      -7.704  12.681  14.655  1.00 95.51           C  
ATOM    948 HD11 ILE A  61      -8.621  12.123  14.464  1.00 95.51           H  
ATOM    949 HD12 ILE A  61      -6.886  11.980  14.822  1.00 95.51           H  
ATOM    950 HD13 ILE A  61      -7.850  13.315  15.529  1.00 95.51           H  
ATOM    951  N   ASP A  62      -4.326  16.869  11.810  1.00 94.02           N  
ATOM    952  H   ASP A  62      -5.147  17.448  11.911  1.00 94.02           H  
ATOM    953  CA  ASP A  62      -3.045  17.557  11.809  1.00 94.02           C  
ATOM    954  HA  ASP A  62      -2.318  16.955  11.265  1.00 94.02           H  
ATOM    955  C   ASP A  62      -2.561  17.730  13.249  1.00 94.02           C  
ATOM    956  CB  ASP A  62      -3.210  18.903  11.101  1.00 94.02           C  
ATOM    957  HB2 ASP A  62      -3.718  19.598  11.770  1.00 94.02           H  
ATOM    958  HB3 ASP A  62      -3.842  18.767  10.224  1.00 94.02           H  
ATOM    959  O   ASP A  62      -3.369  17.874  14.171  1.00 94.02           O  
ATOM    960  CG  ASP A  62      -1.894  19.519  10.634  1.00 94.02           C  
ATOM    961  OD1 ASP A  62      -0.859  18.815  10.606  1.00 94.02           O  
ATOM    962  OD2 ASP A  62      -1.967  20.699  10.220  1.00 94.02           O  
ATOM    963  N   THR A  63      -1.251  17.701  13.456  1.00 94.02           N  
ATOM    964  H   THR A  63      -0.636  17.707  12.655  1.00 94.02           H  
ATOM    965  CA  THR A  63      -0.666  17.810  14.796  1.00 94.02           C  
ATOM    966  HA  THR A  63      -1.421  18.202  15.478  1.00 94.02           H  
ATOM    967  C   THR A  63       0.477  18.809  14.815  1.00 94.02           C  
ATOM    968  CB  THR A  63      -0.219  16.452  15.364  1.00 94.02           C  
ATOM    969  HB  THR A  63       0.158  16.617  16.373  1.00 94.02           H  
ATOM    970  O   THR A  63       1.107  19.087  13.797  1.00 94.02           O  
ATOM    971  CG2 THR A  63      -1.354  15.432  15.446  1.00 94.02           C  
ATOM    972 HG21 THR A  63      -2.176  15.845  16.032  1.00 94.02           H  
ATOM    973 HG22 THR A  63      -0.990  14.527  15.932  1.00 94.02           H  
ATOM    974 HG23 THR A  63      -1.716  15.189  14.447  1.00 94.02           H  
ATOM    975  OG1 THR A  63       0.811  15.874  14.601  1.00 94.02           O  
ATOM    976  HG1 THR A  63       0.423  15.600  13.767  1.00 94.02           H  
ATOM    977  N   SER A  64       0.761  19.342  15.999  1.00 89.47           N  
ATOM    978  H   SER A  64       0.234  19.037  16.804  1.00 89.47           H  
ATOM    979  CA  SER A  64       1.988  20.078  16.280  1.00 89.47           C  
ATOM    980  HA  SER A  64       2.600  20.142  15.380  1.00 89.47           H  
ATOM    981  C   SER A  64       2.779  19.317  17.335  1.00 89.47           C  
ATOM    982  CB  SER A  64       1.678  21.508  16.725  1.00 89.47           C  
ATOM    983  HB2 SER A  64       1.223  22.053  15.898  1.00 89.47           H  
ATOM    984  HB3 SER A  64       0.986  21.483  17.566  1.00 89.47           H  
ATOM    985  O   SER A  64       2.213  18.740  18.260  1.00 89.47           O  
ATOM    986  OG  SER A  64       2.856  22.184  17.125  1.00 89.47           O  
ATOM    987  HG  SER A  64       3.440  22.300  16.372  1.00 89.47           H  
ATOM    988  N   ASP A  65       4.092  19.341  17.186  1.00 80.08           N  
ATOM    989  H   ASP A  65       4.493  19.903  16.449  1.00 80.08           H  
ATOM    990  CA  ASP A  65       5.088  18.850  18.133  1.00 80.08           C  
ATOM    991  HA  ASP A  65       4.745  17.895  18.530  1.00 80.08           H  
ATOM    992  C   ASP A  65       5.274  19.774  19.353  1.00 80.08           C  
ATOM    993  CB  ASP A  65       6.404  18.593  17.368  1.00 80.08           C  
ATOM    994  HB2 ASP A  65       7.168  18.283  18.081  1.00 80.08           H  
ATOM    995  HB3 ASP A  65       6.235  17.754  16.693  1.00 80.08           H  
ATOM    996  O   ASP A  65       5.986  19.418  20.290  1.00 80.08           O  
ATOM    997  CG  ASP A  65       6.945  19.765  16.525  1.00 80.08           C  
ATOM    998  OD1 ASP A  65       6.137  20.639  16.116  1.00 80.08           O  
ATOM    999  OD2 ASP A  65       8.140  19.701  16.170  1.00 80.08           O  
ATOM   1000  N   SER A  66       4.592  20.925  19.394  1.00 83.28           N  
ATOM   1001  H   SER A  66       4.047  21.176  18.582  1.00 83.28           H  
ATOM   1002  CA  SER A  66       4.664  21.877  20.511  1.00 83.28           C  
ATOM   1003  HA  SER A  66       5.714  21.998  20.776  1.00 83.28           H  
ATOM   1004  C   SER A  66       3.941  21.411  21.786  1.00 83.28           C  
ATOM   1005  CB  SER A  66       4.147  23.248  20.063  1.00 83.28           C  
ATOM   1006  HB2 SER A  66       4.256  23.957  20.884  1.00 83.28           H  
ATOM   1007  HB3 SER A  66       4.749  23.600  19.225  1.00 83.28           H  
ATOM   1008  O   SER A  66       4.422  21.679  22.888  1.00 83.28           O  
ATOM   1009  OG  SER A  66       2.787  23.193  19.672  1.00 83.28           O  
ATOM   1010  HG  SER A  66       2.765  22.900  18.758  1.00 83.28           H  
ATOM   1011  N   ASP A  67       2.817  20.693  21.665  1.00 85.92           N  
ATOM   1012  H   ASP A  67       2.488  20.493  20.731  1.00 85.92           H  
ATOM   1013  CA  ASP A  67       2.079  20.110  22.795  1.00 85.92           C  
ATOM   1014  HA  ASP A  67       2.565  20.407  23.725  1.00 85.92           H  
ATOM   1015  C   ASP A  67       2.126  18.578  22.741  1.00 85.92           C  
ATOM   1016  CB  ASP A  67       0.644  20.658  22.881  1.00 85.92           C  
ATOM   1017  HB2 ASP A  67       0.691  21.747  22.887  1.00 85.92           H  
ATOM   1018  HB3 ASP A  67       0.084  20.351  21.997  1.00 85.92           H  
ATOM   1019  O   ASP A  67       1.283  17.914  22.132  1.00 85.92           O  
ATOM   1020  CG  ASP A  67      -0.103  20.198  24.149  1.00 85.92           C  
ATOM   1021  OD1 ASP A  67       0.385  19.283  24.862  1.00 85.92           O  
ATOM   1022  OD2 ASP A  67      -1.189  20.759  24.413  1.00 85.92           O  
ATOM   1023  N   LEU A  68       3.119  18.011  23.431  1.00 89.78           N  
ATOM   1024  H   LEU A  68       3.807  18.628  23.840  1.00 89.78           H  
ATOM   1025  CA  LEU A  68       3.325  16.565  23.521  1.00 89.78           C  
ATOM   1026  HA  LEU A  68       3.439  16.164  22.514  1.00 89.78           H  
ATOM   1027  C   LEU A  68       2.140  15.824  24.159  1.00 89.78           C  
ATOM   1028  CB  LEU A  68       4.605  16.280  24.328  1.00 89.78           C  
ATOM   1029  HB2 LEU A  68       4.520  16.773  25.296  1.00 89.78           H  
ATOM   1030  HB3 LEU A  68       4.665  15.207  24.507  1.00 89.78           H  
ATOM   1031  O   LEU A  68       1.884  14.675  23.812  1.00 89.78           O  
ATOM   1032  CG  LEU A  68       5.912  16.727  23.648  1.00 89.78           C  
ATOM   1033  HG  LEU A  68       5.863  17.792  23.423  1.00 89.78           H  
ATOM   1034  CD1 LEU A  68       7.079  16.493  24.610  1.00 89.78           C  
ATOM   1035 HD11 LEU A  68       6.920  17.059  25.527  1.00 89.78           H  
ATOM   1036 HD12 LEU A  68       8.002  16.835  24.142  1.00 89.78           H  
ATOM   1037 HD13 LEU A  68       7.165  15.431  24.840  1.00 89.78           H  
ATOM   1038  CD2 LEU A  68       6.188  15.950  22.360  1.00 89.78           C  
ATOM   1039 HD21 LEU A  68       5.446  16.211  21.605  1.00 89.78           H  
ATOM   1040 HD22 LEU A  68       7.163  16.231  21.963  1.00 89.78           H  
ATOM   1041 HD23 LEU A  68       6.163  14.876  22.544  1.00 89.78           H  
ATOM   1042  N   ILE A  69       1.398  16.453  25.077  1.00 92.60           N  
ATOM   1043  H   ILE A  69       1.506  17.452  25.179  1.00 92.60           H  
ATOM   1044  CA  ILE A  69       0.262  15.798  25.743  1.00 92.60           C  
ATOM   1045  HA  ILE A  69       0.560  14.790  26.029  1.00 92.60           H  
ATOM   1046  C   ILE A  69      -0.900  15.662  24.756  1.00 92.60           C  
ATOM   1047  CB  ILE A  69      -0.153  16.567  27.019  1.00 92.60           C  
ATOM   1048  HB  ILE A  69      -0.403  17.591  26.743  1.00 92.60           H  
ATOM   1049  O   ILE A  69      -1.527  14.600  24.679  1.00 92.60           O  
ATOM   1050  CG1 ILE A  69       1.017  16.601  28.032  1.00 92.60           C  
ATOM   1051 HG12 ILE A  69       1.259  15.585  28.343  1.00 92.60           H  
ATOM   1052 HG13 ILE A  69       1.898  17.021  27.547  1.00 92.60           H  
ATOM   1053  CG2 ILE A  69      -1.402  15.924  27.658  1.00 92.60           C  
ATOM   1054 HG21 ILE A  69      -2.240  15.950  26.961  1.00 92.60           H  
ATOM   1055 HG22 ILE A  69      -1.192  14.889  27.929  1.00 92.60           H  
ATOM   1056 HG23 ILE A  69      -1.709  16.484  28.541  1.00 92.60           H  
ATOM   1057  CD1 ILE A  69       0.748  17.455  29.278  1.00 92.60           C  
ATOM   1058 HD11 ILE A  69       1.668  17.547  29.854  1.00 92.60           H  
ATOM   1059 HD12 ILE A  69      -0.009  16.989  29.909  1.00 92.60           H  
ATOM   1060 HD13 ILE A  69       0.417  18.450  28.980  1.00 92.60           H  
ATOM   1061  N   ALA A  70      -1.174  16.719  23.986  1.00 93.17           N  
ATOM   1062  H   ALA A  70      -0.630  17.561  24.109  1.00 93.17           H  
ATOM   1063  CA  ALA A  70      -2.173  16.684  22.924  1.00 93.17           C  
ATOM   1064  HA  ALA A  70      -3.117  16.335  23.341  1.00 93.17           H  
ATOM   1065  C   ALA A  70      -1.771  15.709  21.805  1.00 93.17           C  
ATOM   1066  CB  ALA A  70      -2.377  18.106  22.394  1.00 93.17           C  
ATOM   1067  HB1 ALA A  70      -1.451  18.479  21.957  1.00 93.17           H  
ATOM   1068  HB2 ALA A  70      -2.678  18.767  23.207  1.00 93.17           H  
ATOM   1069  HB3 ALA A  70      -3.154  18.104  21.629  1.00 93.17           H  
ATOM   1070  O   ALA A  70      -2.592  14.897  21.374  1.00 93.17           O  
ATOM   1071  N   LEU A  71      -0.499  15.723  21.395  1.00 95.52           N  
ATOM   1072  H   LEU A  71       0.114  16.438  21.762  1.00 95.52           H  
ATOM   1073  CA  LEU A  71       0.050  14.794  20.409  1.00 95.52           C  
ATOM   1074  HA  LEU A  71      -0.495  14.923  19.474  1.00 95.52           H  
ATOM   1075  C   LEU A  71      -0.120  13.334  20.854  1.00 95.52           C  
ATOM   1076  CB  LEU A  71       1.528  15.154  20.183  1.00 95.52           C  
ATOM   1077  HB2 LEU A  71       1.592  16.176  19.810  1.00 95.52           H  
ATOM   1078  HB3 LEU A  71       2.036  15.117  21.147  1.00 95.52           H  
ATOM   1079  O   LEU A  71      -0.649  12.520  20.099  1.00 95.52           O  
ATOM   1080  CG  LEU A  71       2.274  14.218  19.219  1.00 95.52           C  
ATOM   1081  HG  LEU A  71       2.194  13.191  19.576  1.00 95.52           H  
ATOM   1082  CD1 LEU A  71       1.727  14.289  17.792  1.00 95.52           C  
ATOM   1083 HD11 LEU A  71       2.309  13.636  17.142  1.00 95.52           H  
ATOM   1084 HD12 LEU A  71       1.798  15.313  17.423  1.00 95.52           H  
ATOM   1085 HD13 LEU A  71       0.686  13.965  17.772  1.00 95.52           H  
ATOM   1086  CD2 LEU A  71       3.754  14.587  19.203  1.00 95.52           C  
ATOM   1087 HD21 LEU A  71       3.884  15.601  18.825  1.00 95.52           H  
ATOM   1088 HD22 LEU A  71       4.156  14.531  20.215  1.00 95.52           H  
ATOM   1089 HD23 LEU A  71       4.310  13.888  18.578  1.00 95.52           H  
ATOM   1090  N   ASP A  72       0.256  13.002  22.090  1.00 95.53           N  
ATOM   1091  H   ASP A  72       0.756  13.687  22.639  1.00 95.53           H  
ATOM   1092  CA  ASP A  72       0.109  11.654  22.646  1.00 95.53           C  
ATOM   1093  HA  ASP A  72       0.671  10.947  22.036  1.00 95.53           H  
ATOM   1094  C   ASP A  72      -1.349  11.193  22.681  1.00 95.53           C  
ATOM   1095  CB  ASP A  72       0.642  11.624  24.085  1.00 95.53           C  
ATOM   1096  HB2 ASP A  72       0.204  10.765  24.593  1.00 95.53           H  
ATOM   1097  HB3 ASP A  72       0.317  12.516  24.622  1.00 95.53           H  
ATOM   1098  O   ASP A  72      -1.637  10.011  22.474  1.00 95.53           O  
ATOM   1099  CG  ASP A  72       2.156  11.482  24.194  1.00 95.53           C  
ATOM   1100  OD1 ASP A  72       2.846  11.524  23.152  1.00 95.53           O  
ATOM   1101  OD2 ASP A  72       2.581  11.181  25.333  1.00 95.53           O  
ATOM   1102  N   HIS A  73      -2.276  12.108  22.975  1.00 95.68           N  
ATOM   1103  H   HIS A  73      -1.974  13.058  23.137  1.00 95.68           H  
ATOM   1104  CA  HIS A  73      -3.704  11.817  22.959  1.00 95.68           C  
ATOM   1105  HA  HIS A  73      -3.887  10.931  23.568  1.00 95.68           H  
ATOM   1106  C   HIS A  73      -4.193  11.496  21.541  1.00 95.68           C  
ATOM   1107  CB  HIS A  73      -4.470  12.991  23.579  1.00 95.68           C  
ATOM   1108  HB2 HIS A  73      -4.120  13.150  24.599  1.00 95.68           H  
ATOM   1109  HB3 HIS A  73      -4.273  13.901  23.012  1.00 95.68           H  
ATOM   1110  O   HIS A  73      -4.867  10.481  21.340  1.00 95.68           O  
ATOM   1111  CG  HIS A  73      -5.955  12.754  23.598  1.00 95.68           C  
ATOM   1112  CD2 HIS A  73      -6.672  12.140  24.589  1.00 95.68           C  
ATOM   1113  HD2 HIS A  73      -6.269  11.760  25.516  1.00 95.68           H  
ATOM   1114  ND1 HIS A  73      -6.838  13.066  22.589  1.00 95.68           N  
ATOM   1115  HD1 HIS A  73      -6.621  13.544  21.727  1.00 95.68           H  
ATOM   1116  CE1 HIS A  73      -8.055  12.646  22.966  1.00 95.68           C  
ATOM   1117  HE1 HIS A  73      -8.950  12.764  22.373  1.00 95.68           H  
ATOM   1118  NE2 HIS A  73      -8.010  12.072  24.183  1.00 95.68           N  
ATOM   1119  N   GLU A  74      -3.818  12.307  20.549  1.00 95.64           N  
ATOM   1120  H   GLU A  74      -3.260  13.122  20.760  1.00 95.64           H  
ATOM   1121  CA  GLU A  74      -4.194  12.058  19.157  1.00 95.64           C  
ATOM   1122  HA  GLU A  74      -5.272  11.904  19.124  1.00 95.64           H  
ATOM   1123  C   GLU A  74      -3.576  10.761  18.629  1.00 95.64           C  
ATOM   1124  CB  GLU A  74      -3.848  13.257  18.257  1.00 95.64           C  
ATOM   1125  HB2 GLU A  74      -3.977  12.960  17.216  1.00 95.64           H  
ATOM   1126  HB3 GLU A  74      -2.802  13.530  18.397  1.00 95.64           H  
ATOM   1127  O   GLU A  74      -4.306   9.923  18.094  1.00 95.64           O  
ATOM   1128  CG  GLU A  74      -4.735  14.487  18.522  1.00 95.64           C  
ATOM   1129  HG2 GLU A  74      -4.481  15.258  17.795  1.00 95.64           H  
ATOM   1130  HG3 GLU A  74      -4.504  14.878  19.513  1.00 95.64           H  
ATOM   1131  CD  GLU A  74      -6.246  14.191  18.437  1.00 95.64           C  
ATOM   1132  OE1 GLU A  74      -7.025  14.832  19.177  1.00 95.64           O  
ATOM   1133  OE2 GLU A  74      -6.659  13.262  17.700  1.00 95.64           O  
ATOM   1134  N   LEU A  75      -2.285  10.520  18.880  1.00 96.41           N  
ATOM   1135  H   LEU A  75      -1.755  11.245  19.342  1.00 96.41           H  
ATOM   1136  CA  LEU A  75      -1.586   9.291  18.490  1.00 96.41           C  
ATOM   1137  HA  LEU A  75      -1.638   9.185  17.407  1.00 96.41           H  
ATOM   1138  C   LEU A  75      -2.230   8.029  19.086  1.00 96.41           C  
ATOM   1139  CB  LEU A  75      -0.114   9.385  18.927  1.00 96.41           C  
ATOM   1140  HB2 LEU A  75      -0.083   9.667  19.980  1.00 96.41           H  
ATOM   1141  HB3 LEU A  75       0.329   8.394  18.837  1.00 96.41           H  
ATOM   1142  O   LEU A  75      -2.386   7.031  18.385  1.00 96.41           O  
ATOM   1143  CG  LEU A  75       0.766  10.357  18.121  1.00 96.41           C  
ATOM   1144  HG  LEU A  75       0.315  11.350  18.097  1.00 96.41           H  
ATOM   1145  CD1 LEU A  75       2.137  10.444  18.793  1.00 96.41           C  
ATOM   1146 HD11 LEU A  75       2.773  11.142  18.248  1.00 96.41           H  
ATOM   1147 HD12 LEU A  75       2.609   9.462  18.827  1.00 96.41           H  
ATOM   1148 HD13 LEU A  75       2.022  10.815  19.812  1.00 96.41           H  
ATOM   1149  CD2 LEU A  75       0.972   9.889  16.679  1.00 96.41           C  
ATOM   1150 HD21 LEU A  75       1.422   8.896  16.666  1.00 96.41           H  
ATOM   1151 HD22 LEU A  75       1.628  10.590  16.163  1.00 96.41           H  
ATOM   1152 HD23 LEU A  75       0.020   9.866  16.148  1.00 96.41           H  
ATOM   1153  N   LYS A  76      -2.673   8.065  20.350  1.00 95.68           N  
ATOM   1154  H   LYS A  76      -2.499   8.906  20.882  1.00 95.68           H  
ATOM   1155  CA  LYS A  76      -3.407   6.949  20.986  1.00 95.68           C  
ATOM   1156  HA  LYS A  76      -2.858   6.021  20.828  1.00 95.68           H  
ATOM   1157  C   LYS A  76      -4.791   6.712  20.385  1.00 95.68           C  
ATOM   1158  CB  LYS A  76      -3.541   7.216  22.490  1.00 95.68           C  
ATOM   1159  HB2 LYS A  76      -4.302   6.560  22.913  1.00 95.68           H  
ATOM   1160  HB3 LYS A  76      -3.860   8.248  22.641  1.00 95.68           H  
ATOM   1161  O   LYS A  76      -5.333   5.616  20.514  1.00 95.68           O  
ATOM   1162  CG  LYS A  76      -2.223   6.954  23.226  1.00 95.68           C  
ATOM   1163  HG2 LYS A  76      -1.400   7.422  22.686  1.00 95.68           H  
ATOM   1164  HG3 LYS A  76      -2.041   5.880  23.267  1.00 95.68           H  
ATOM   1165  CD  LYS A  76      -2.280   7.527  24.646  1.00 95.68           C  
ATOM   1166  HD2 LYS A  76      -3.058   7.033  25.227  1.00 95.68           H  
ATOM   1167  HD3 LYS A  76      -2.498   8.593  24.576  1.00 95.68           H  
ATOM   1168  CE  LYS A  76      -0.912   7.319  25.298  1.00 95.68           C  
ATOM   1169  HE2 LYS A  76      -0.169   7.366  24.502  1.00 95.68           H  
ATOM   1170  HE3 LYS A  76      -0.861   6.320  25.732  1.00 95.68           H  
ATOM   1171  NZ  LYS A  76      -0.603   8.367  26.303  1.00 95.68           N  
ATOM   1172  HZ1 LYS A  76      -0.620   9.272  25.854  1.00 95.68           H  
ATOM   1173  HZ2 LYS A  76      -1.257   8.365  27.072  1.00 95.68           H  
ATOM   1174  HZ3 LYS A  76       0.342   8.260  26.644  1.00 95.68           H  
ATOM   1175  N   SER A  77      -5.373   7.729  19.756  1.00 94.83           N  
ATOM   1176  H   SER A  77      -4.865   8.601  19.716  1.00 94.83           H  
ATOM   1177  CA  SER A  77      -6.671   7.653  19.082  1.00 94.83           C  
ATOM   1178  HA  SER A  77      -7.254   6.852  19.539  1.00 94.83           H  
ATOM   1179  C   SER A  77      -6.568   7.331  17.586  1.00 94.83           C  
ATOM   1180  CB  SER A  77      -7.430   8.961  19.309  1.00 94.83           C  
ATOM   1181  HB2 SER A  77      -7.268   9.315  20.327  1.00 94.83           H  
ATOM   1182  HB3 SER A  77      -8.496   8.779  19.170  1.00 94.83           H  
ATOM   1183  O   SER A  77      -7.598   7.225  16.914  1.00 94.83           O  
ATOM   1184  OG  SER A  77      -7.027   9.952  18.385  1.00 94.83           O  
ATOM   1185  HG  SER A  77      -6.069  10.022  18.388  1.00 94.83           H  
ATOM   1186  N   ALA A  78      -5.349   7.227  17.055  1.00 96.46           N  
ATOM   1187  H   ALA A  78      -4.542   7.335  17.654  1.00 96.46           H  
ATOM   1188  CA  ALA A  78      -5.093   6.996  15.646  1.00 96.46           C  
ATOM   1189  HA  ALA A  78      -5.733   7.661  15.066  1.00 96.46           H  
ATOM   1190  C   ALA A  78      -5.406   5.548  15.251  1.00 96.46           C  
ATOM   1191  CB  ALA A  78      -3.635   7.353  15.343  1.00 96.46           C  
ATOM   1192  HB1 ALA A  78      -2.974   6.631  15.823  1.00 96.46           H  
ATOM   1193  HB2 ALA A  78      -3.394   8.339  15.742  1.00 96.46           H  
ATOM   1194  HB3 ALA A  78      -3.461   7.341  14.267  1.00 96.46           H  
ATOM   1195  O   ALA A  78      -5.153   4.602  15.998  1.00 96.46           O  
ATOM   1196  N   ASP A  79      -5.912   5.374  14.034  1.00 94.93           N  
ATOM   1197  H   ASP A  79      -6.103   6.190  13.469  1.00 94.93           H  
ATOM   1198  CA  ASP A  79      -5.982   4.062  13.390  1.00 94.93           C  
ATOM   1199  HA  ASP A  79      -6.060   3.279  14.144  1.00 94.93           H  
ATOM   1200  C   ASP A  79      -4.724   3.785  12.580  1.00 94.93           C  
ATOM   1201  CB  ASP A  79      -7.216   4.003  12.486  1.00 94.93           C  
ATOM   1202  HB2 ASP A  79      -7.180   4.808  11.753  1.00 94.93           H  
ATOM   1203  HB3 ASP A  79      -7.220   3.055  11.949  1.00 94.93           H  
ATOM   1204  O   ASP A  79      -4.261   2.651  12.524  1.00 94.93           O  
ATOM   1205  CG  ASP A  79      -8.494   4.097  13.302  1.00 94.93           C  
ATOM   1206  OD1 ASP A  79      -8.550   3.460  14.370  1.00 94.93           O  
ATOM   1207  OD2 ASP A  79      -9.475   4.706  12.833  1.00 94.93           O  
ATOM   1208  N   VAL A  80      -4.179   4.833  11.967  1.00 96.17           N  
ATOM   1209  H   VAL A  80      -4.626   5.730  12.094  1.00 96.17           H  
ATOM   1210  CA  VAL A  80      -2.962   4.829  11.162  1.00 96.17           C  
ATOM   1211  HA  VAL A  80      -2.318   4.015  11.496  1.00 96.17           H  
ATOM   1212  C   VAL A  80      -2.227   6.143  11.393  1.00 96.17           C  
ATOM   1213  CB  VAL A  80      -3.294   4.599   9.673  1.00 96.17           C  
ATOM   1214  HB  VAL A  80      -3.776   3.625   9.589  1.00 96.17           H  
ATOM   1215  O   VAL A  80      -2.850   7.204  11.518  1.00 96.17           O  
ATOM   1216  CG1 VAL A  80      -4.267   5.631   9.100  1.00 96.17           C  
ATOM   1217 HG11 VAL A  80      -5.181   5.664   9.692  1.00 96.17           H  
ATOM   1218 HG12 VAL A  80      -3.795   6.614   9.102  1.00 96.17           H  
ATOM   1219 HG13 VAL A  80      -4.525   5.355   8.078  1.00 96.17           H  
ATOM   1220  CG2 VAL A  80      -2.060   4.560   8.767  1.00 96.17           C  
ATOM   1221 HG21 VAL A  80      -1.577   5.536   8.724  1.00 96.17           H  
ATOM   1222 HG22 VAL A  80      -2.356   4.268   7.760  1.00 96.17           H  
ATOM   1223 HG23 VAL A  80      -1.345   3.825   9.136  1.00 96.17           H  
ATOM   1224  N   ILE A  81      -0.901   6.068  11.445  1.00 98.13           N  
ATOM   1225  H   ILE A  81      -0.461   5.170  11.307  1.00 98.13           H  
ATOM   1226  CA  ILE A  81      -0.037   7.242  11.544  1.00 98.13           C  
ATOM   1227  HA  ILE A  81      -0.619   8.103  11.871  1.00 98.13           H  
ATOM   1228  C   ILE A  81       0.521   7.551  10.162  1.00 98.13           C  
ATOM   1229  CB  ILE A  81       1.075   7.021  12.586  1.00 98.13           C  
ATOM   1230  HB  ILE A  81       1.580   6.084  12.353  1.00 98.13           H  
ATOM   1231  O   ILE A  81       1.062   6.674   9.490  1.00 98.13           O  
ATOM   1232  CG1 ILE A  81       0.463   6.930  13.999  1.00 98.13           C  
ATOM   1233 HG12 ILE A  81      -0.402   6.268  13.975  1.00 98.13           H  
ATOM   1234 HG13 ILE A  81       0.115   7.916  14.308  1.00 98.13           H  
ATOM   1235  CG2 ILE A  81       2.102   8.165  12.529  1.00 98.13           C  
ATOM   1236 HG21 ILE A  81       2.860   8.047  13.303  1.00 98.13           H  
ATOM   1237 HG22 ILE A  81       1.597   9.121  12.667  1.00 98.13           H  
ATOM   1238 HG23 ILE A  81       2.624   8.172  11.573  1.00 98.13           H  
ATOM   1239  CD1 ILE A  81       1.433   6.386  15.055  1.00 98.13           C  
ATOM   1240 HD11 ILE A  81       2.312   7.025  15.148  1.00 98.13           H  
ATOM   1241 HD12 ILE A  81       1.745   5.375  14.791  1.00 98.13           H  
ATOM   1242 HD13 ILE A  81       0.931   6.365  16.022  1.00 98.13           H  
ATOM   1243  N   TRP A  82       0.428   8.812   9.764  1.00 98.13           N  
ATOM   1244  H   TRP A  82      -0.009   9.476  10.387  1.00 98.13           H  
ATOM   1245  CA  TRP A  82       1.116   9.351   8.604  1.00 98.13           C  
ATOM   1246  HA  TRP A  82       1.515   8.539   7.995  1.00 98.13           H  
ATOM   1247  C   TRP A  82       2.284  10.208   9.094  1.00 98.13           C  
ATOM   1248  CB  TRP A  82       0.105  10.116   7.756  1.00 98.13           C  
ATOM   1249  HB2 TRP A  82      -0.219  11.000   8.306  1.00 98.13           H  
ATOM   1250  HB3 TRP A  82      -0.769   9.481   7.616  1.00 98.13           H  
ATOM   1251  O   TRP A  82       2.113  11.373   9.450  1.00 98.13           O  
ATOM   1252  CG  TRP A  82       0.564  10.533   6.396  1.00 98.13           C  
ATOM   1253  CD1 TRP A  82       1.819  10.437   5.891  1.00 98.13           C  
ATOM   1254  HD1 TRP A  82       2.683  10.054   6.412  1.00 98.13           H  
ATOM   1255  CD2 TRP A  82      -0.255  11.090   5.328  1.00 98.13           C  
ATOM   1256  CE2 TRP A  82       0.572  11.284   4.186  1.00 98.13           C  
ATOM   1257  CE3 TRP A  82      -1.617  11.444   5.205  1.00 98.13           C  
ATOM   1258  HE3 TRP A  82      -2.261  11.345   6.066  1.00 98.13           H  
ATOM   1259  NE1 TRP A  82       1.828  10.907   4.594  1.00 98.13           N  
ATOM   1260  HE1 TRP A  82       2.662  10.979   4.030  1.00 98.13           H  
ATOM   1261  CH2 TRP A  82      -1.293  12.073   2.868  1.00 98.13           C  
ATOM   1262  HH2 TRP A  82      -1.691  12.450   1.937  1.00 98.13           H  
ATOM   1263  CZ2 TRP A  82       0.074  11.770   2.975  1.00 98.13           C  
ATOM   1264  HZ2 TRP A  82       0.747  11.929   2.146  1.00 98.13           H  
ATOM   1265  CZ3 TRP A  82      -2.132  11.929   3.987  1.00 98.13           C  
ATOM   1266  HZ3 TRP A  82      -3.175  12.202   3.913  1.00 98.13           H  
ATOM   1267  N   LEU A  83       3.471   9.606   9.152  1.00 98.09           N  
ATOM   1268  H   LEU A  83       3.565   8.689   8.739  1.00 98.09           H  
ATOM   1269  CA  LEU A  83       4.683  10.264   9.630  1.00 98.09           C  
ATOM   1270  HA  LEU A  83       4.401  11.000  10.383  1.00 98.09           H  
ATOM   1271  C   LEU A  83       5.361  10.993   8.469  1.00 98.09           C  
ATOM   1272  CB  LEU A  83       5.593   9.220  10.299  1.00 98.09           C  
ATOM   1273  HB2 LEU A  83       5.823   8.440   9.573  1.00 98.09           H  
ATOM   1274  HB3 LEU A  83       5.046   8.765  11.125  1.00 98.09           H  
ATOM   1275  O   LEU A  83       5.684  10.376   7.454  1.00 98.09           O  
ATOM   1276  CG  LEU A  83       6.918   9.788  10.840  1.00 98.09           C  
ATOM   1277  HG  LEU A  83       7.514  10.175  10.014  1.00 98.09           H  
ATOM   1278  CD1 LEU A  83       6.713  10.900  11.869  1.00 98.09           C  
ATOM   1279 HD11 LEU A  83       7.681  11.234  12.242  1.00 98.09           H  
ATOM   1280 HD12 LEU A  83       6.110  10.547  12.705  1.00 98.09           H  
ATOM   1281 HD13 LEU A  83       6.232  11.763  11.409  1.00 98.09           H  
ATOM   1282  CD2 LEU A  83       7.700   8.666  11.522  1.00 98.09           C  
ATOM   1283 HD21 LEU A  83       7.139   8.284  12.375  1.00 98.09           H  
ATOM   1284 HD22 LEU A  83       8.650   9.057  11.885  1.00 98.09           H  
ATOM   1285 HD23 LEU A  83       7.890   7.855  10.818  1.00 98.09           H  
ATOM   1286  N   VAL A  84       5.573  12.298   8.614  1.00 97.78           N  
ATOM   1287  H   VAL A  84       5.272  12.736   9.473  1.00 97.78           H  
ATOM   1288  CA  VAL A  84       6.112  13.170   7.569  1.00 97.78           C  
ATOM   1289  HA  VAL A  84       6.242  12.583   6.660  1.00 97.78           H  
ATOM   1290  C   VAL A  84       7.477  13.712   7.977  1.00 97.78           C  
ATOM   1291  CB  VAL A  84       5.139  14.317   7.233  1.00 97.78           C  
ATOM   1292  HB  VAL A  84       5.058  14.986   8.090  1.00 97.78           H  
ATOM   1293  O   VAL A  84       7.649  14.210   9.085  1.00 97.78           O  
ATOM   1294  CG1 VAL A  84       5.628  15.121   6.021  1.00 97.78           C  
ATOM   1295 HG11 VAL A  84       6.577  15.609   6.247  1.00 97.78           H  
ATOM   1296 HG12 VAL A  84       5.766  14.449   5.174  1.00 97.78           H  
ATOM   1297 HG13 VAL A  84       4.900  15.891   5.764  1.00 97.78           H  
ATOM   1298  CG2 VAL A  84       3.735  13.798   6.887  1.00 97.78           C  
ATOM   1299 HG21 VAL A  84       3.082  14.631   6.627  1.00 97.78           H  
ATOM   1300 HG22 VAL A  84       3.785  13.099   6.052  1.00 97.78           H  
ATOM   1301 HG23 VAL A  84       3.304  13.291   7.751  1.00 97.78           H  
ATOM   1302  N   TYR A  85       8.426  13.671   7.050  1.00 96.42           N  
ATOM   1303  H   TYR A  85       8.211  13.242   6.162  1.00 96.42           H  
ATOM   1304  CA  TYR A  85       9.746  14.293   7.175  1.00 96.42           C  
ATOM   1305  HA  TYR A  85       9.711  15.076   7.932  1.00 96.42           H  
ATOM   1306  C   TYR A  85      10.132  14.943   5.833  1.00 96.42           C  
ATOM   1307  CB  TYR A  85      10.741  13.228   7.650  1.00 96.42           C  
ATOM   1308  HB2 TYR A  85      11.606  13.734   8.078  1.00 96.42           H  
ATOM   1309  HB3 TYR A  85      10.297  12.643   8.456  1.00 96.42           H  
ATOM   1310  O   TYR A  85       9.424  14.748   4.841  1.00 96.42           O  
ATOM   1311  CG  TYR A  85      11.223  12.299   6.561  1.00 96.42           C  
ATOM   1312  CD1 TYR A  85      10.459  11.190   6.150  1.00 96.42           C  
ATOM   1313  HD1 TYR A  85       9.498  11.002   6.606  1.00 96.42           H  
ATOM   1314  CD2 TYR A  85      12.461  12.571   5.961  1.00 96.42           C  
ATOM   1315  HD2 TYR A  85      13.058  13.408   6.293  1.00 96.42           H  
ATOM   1316  CE1 TYR A  85      10.965  10.321   5.162  1.00 96.42           C  
ATOM   1317  HE1 TYR A  85      10.411   9.450   4.844  1.00 96.42           H  
ATOM   1318  CE2 TYR A  85      12.959  11.716   4.975  1.00 96.42           C  
ATOM   1319  HE2 TYR A  85      13.937  11.918   4.564  1.00 96.42           H  
ATOM   1320  OH  TYR A  85      12.776   9.730   3.691  1.00 96.42           O  
ATOM   1321  HH  TYR A  85      13.685   9.993   3.527  1.00 96.42           H  
ATOM   1322  CZ  TYR A  85      12.231  10.575   4.594  1.00 96.42           C  
ATOM   1323  N   CYS A  86      11.197  15.746   5.757  1.00 93.30           N  
ATOM   1324  H   CYS A  86      11.758  15.893   6.584  1.00 93.30           H  
ATOM   1325  CA  CYS A  86      11.595  16.376   4.483  1.00 93.30           C  
ATOM   1326  HA  CYS A  86      11.248  15.749   3.661  1.00 93.30           H  
ATOM   1327  C   CYS A  86      13.099  16.527   4.229  1.00 93.30           C  
ATOM   1328  CB  CYS A  86      10.898  17.736   4.342  1.00 93.30           C  
ATOM   1329  HB2 CYS A  86       9.819  17.582   4.370  1.00 93.30           H  
ATOM   1330  HB3 CYS A  86      11.164  18.130   3.361  1.00 93.30           H  
ATOM   1331  O   CYS A  86      13.510  16.611   3.073  1.00 93.30           O  
ATOM   1332  SG  CYS A  86      11.368  18.941   5.628  1.00 93.30           S  
ATOM   1333  HG  CYS A  86      12.668  18.669   5.776  1.00 93.30           H  
ATOM   1334  N   ASP A  87      13.912  16.575   5.274  1.00 91.31           N  
ATOM   1335  H   ASP A  87      13.538  16.397   6.195  1.00 91.31           H  
ATOM   1336  CA  ASP A  87      15.358  16.802   5.224  1.00 91.31           C  
ATOM   1337  HA  ASP A  87      15.712  16.692   4.199  1.00 91.31           H  
ATOM   1338  C   ASP A  87      16.092  15.741   6.051  1.00 91.31           C  
ATOM   1339  CB  ASP A  87      15.674  18.243   5.673  1.00 91.31           C  
ATOM   1340  HB2 ASP A  87      15.358  18.915   4.875  1.00 91.31           H  
ATOM   1341  HB3 ASP A  87      16.750  18.373   5.798  1.00 91.31           H  
ATOM   1342  O   ASP A  87      15.473  14.826   6.593  1.00 91.31           O  
ATOM   1343  CG  ASP A  87      14.961  18.645   6.964  1.00 91.31           C  
ATOM   1344  OD1 ASP A  87      14.838  17.772   7.852  1.00 91.31           O  
ATOM   1345  OD2 ASP A  87      14.428  19.773   6.978  1.00 91.31           O  
ATOM   1346  N   HIS A  88      17.421  15.826   6.096  1.00 90.45           N  
ATOM   1347  H   HIS A  88      17.885  16.597   5.636  1.00 90.45           H  
ATOM   1348  CA  HIS A  88      18.241  14.868   6.836  1.00 90.45           C  
ATOM   1349  HA  HIS A  88      17.953  13.859   6.543  1.00 90.45           H  
ATOM   1350  C   HIS A  88      18.028  14.958   8.351  1.00 90.45           C  
ATOM   1351  CB  HIS A  88      19.715  15.061   6.463  1.00 90.45           C  
ATOM   1352  HB2 HIS A  88      20.327  14.486   7.158  1.00 90.45           H  
ATOM   1353  HB3 HIS A  88      19.993  16.110   6.562  1.00 90.45           H  
ATOM   1354  O   HIS A  88      17.980  13.928   9.011  1.00 90.45           O  
ATOM   1355  CG  HIS A  88      20.016  14.571   5.071  1.00 90.45           C  
ATOM   1356  CD2 HIS A  88      20.291  15.326   3.964  1.00 90.45           C  
ATOM   1357  HD2 HIS A  88      20.339  16.405   3.931  1.00 90.45           H  
ATOM   1358  ND1 HIS A  88      20.064  13.252   4.683  1.00 90.45           N  
ATOM   1359  HD1 HIS A  88      19.997  12.452   5.296  1.00 90.45           H  
ATOM   1360  CE1 HIS A  88      20.369  13.213   3.376  1.00 90.45           C  
ATOM   1361  HE1 HIS A  88      20.526  12.308   2.808  1.00 90.45           H  
ATOM   1362  NE2 HIS A  88      20.494  14.459   2.885  1.00 90.45           N  
ATOM   1363  N   GLU A  89      17.827  16.161   8.896  1.00 93.65           N  
ATOM   1364  H   GLU A  89      17.803  16.983   8.309  1.00 93.65           H  
ATOM   1365  CA  GLU A  89      17.576  16.338  10.332  1.00 93.65           C  
ATOM   1366  HA  GLU A  89      18.368  15.846  10.898  1.00 93.65           H  
ATOM   1367  C   GLU A  89      16.257  15.667  10.747  1.00 93.65           C  
ATOM   1368  CB  GLU A  89      17.578  17.837  10.691  1.00 93.65           C  
ATOM   1369  HB2 GLU A  89      17.313  17.937  11.744  1.00 93.65           H  
ATOM   1370  HB3 GLU A  89      16.827  18.350  10.092  1.00 93.65           H  
ATOM   1371  O   GLU A  89      16.232  14.853  11.673  1.00 93.65           O  
ATOM   1372  CG  GLU A  89      18.952  18.499  10.465  1.00 93.65           C  
ATOM   1373  HG2 GLU A  89      19.702  17.931  11.016  1.00 93.65           H  
ATOM   1374  HG3 GLU A  89      19.202  18.438   9.405  1.00 93.65           H  
ATOM   1375  CD  GLU A  89      19.025  19.976  10.901  1.00 93.65           C  
ATOM   1376  OE1 GLU A  89      20.156  20.520  10.892  1.00 93.65           O  
ATOM   1377  OE2 GLU A  89      17.974  20.580  11.211  1.00 93.65           O  
ATOM   1378  N   SER A  90      15.175  15.917  10.001  1.00 94.87           N  
ATOM   1379  H   SER A  90      15.236  16.617   9.275  1.00 94.87           H  
ATOM   1380  CA  SER A  90      13.886  15.260  10.250  1.00 94.87           C  
ATOM   1381  HA  SER A  90      13.680  15.342  11.317  1.00 94.87           H  
ATOM   1382  C   SER A  90      13.899  13.763   9.923  1.00 94.87           C  
ATOM   1383  CB  SER A  90      12.738  15.975   9.529  1.00 94.87           C  
ATOM   1384  HB2 SER A  90      11.807  15.443   9.727  1.00 94.87           H  
ATOM   1385  HB3 SER A  90      12.645  16.982   9.936  1.00 94.87           H  
ATOM   1386  O   SER A  90      13.175  12.998  10.558  1.00 94.87           O  
ATOM   1387  OG  SER A  90      12.946  16.061   8.128  1.00 94.87           O  
ATOM   1388  HG  SER A  90      13.681  16.675   8.059  1.00 94.87           H  
ATOM   1389  N   TYR A  91      14.729  13.309   8.977  1.00 93.67           N  
ATOM   1390  H   TYR A  91      15.280  13.981   8.462  1.00 93.67           H  
ATOM   1391  CA  TYR A  91      14.951  11.882   8.717  1.00 93.67           C  
ATOM   1392  HA  TYR A  91      13.990  11.398   8.542  1.00 93.67           H  
ATOM   1393  C   TYR A  91      15.603  11.182   9.917  1.00 93.67           C  
ATOM   1394  CB  TYR A  91      15.812  11.711   7.460  1.00 93.67           C  
ATOM   1395  HB2 TYR A  91      16.715  12.314   7.563  1.00 93.67           H  
ATOM   1396  HB3 TYR A  91      15.267  12.091   6.596  1.00 93.67           H  
ATOM   1397  O   TYR A  91      15.124  10.136  10.357  1.00 93.67           O  
ATOM   1398  CG  TYR A  91      16.239  10.284   7.188  1.00 93.67           C  
ATOM   1399  CD1 TYR A  91      17.477   9.822   7.675  1.00 93.67           C  
ATOM   1400  HD1 TYR A  91      18.116  10.474   8.252  1.00 93.67           H  
ATOM   1401  CD2 TYR A  91      15.400   9.416   6.465  1.00 93.67           C  
ATOM   1402  HD2 TYR A  91      14.447   9.768   6.097  1.00 93.67           H  
ATOM   1403  CE1 TYR A  91      17.879   8.496   7.441  1.00 93.67           C  
ATOM   1404  HE1 TYR A  91      18.823   8.154   7.839  1.00 93.67           H  
ATOM   1405  CE2 TYR A  91      15.812   8.096   6.209  1.00 93.67           C  
ATOM   1406  HE2 TYR A  91      15.192   7.418   5.641  1.00 93.67           H  
ATOM   1407  OH  TYR A  91      17.431   6.344   6.505  1.00 93.67           O  
ATOM   1408  HH  TYR A  91      18.321   6.211   6.839  1.00 93.67           H  
ATOM   1409  CZ  TYR A  91      17.045   7.629   6.709  1.00 93.67           C  
ATOM   1410  N   ASP A  92      16.642  11.772  10.506  1.00 93.69           N  
ATOM   1411  H   ASP A  92      17.036  12.609  10.100  1.00 93.69           H  
ATOM   1412  CA  ASP A  92      17.291  11.204  11.688  1.00 93.69           C  
ATOM   1413  HA  ASP A  92      17.592  10.180  11.468  1.00 93.69           H  
ATOM   1414  C   ASP A  92      16.312  11.143  12.870  1.00 93.69           C  
ATOM   1415  CB  ASP A  92      18.550  12.011  12.037  1.00 93.69           C  
ATOM   1416  HB2 ASP A  92      18.884  11.714  13.031  1.00 93.69           H  
ATOM   1417  HB3 ASP A  92      18.306  13.073  12.070  1.00 93.69           H  
ATOM   1418  O   ASP A  92      16.217  10.123  13.559  1.00 93.69           O  
ATOM   1419  CG  ASP A  92      19.718  11.776  11.069  1.00 93.69           C  
ATOM   1420  OD1 ASP A  92      19.713  10.731  10.376  1.00 93.69           O  
ATOM   1421  OD2 ASP A  92      20.650  12.609  11.092  1.00 93.69           O  
ATOM   1422  N   HIS A  93      15.483  12.175  13.050  1.00 96.24           N  
ATOM   1423  H   HIS A  93      15.612  12.996  12.477  1.00 96.24           H  
ATOM   1424  CA  HIS A  93      14.423  12.182  14.060  1.00 96.24           C  
ATOM   1425  HA  HIS A  93      14.872  12.014  15.040  1.00 96.24           H  
ATOM   1426  C   HIS A  93      13.368  11.084  13.882  1.00 96.24           C  
ATOM   1427  CB  HIS A  93      13.741  13.547  14.068  1.00 96.24           C  
ATOM   1428  HB2 HIS A  93      12.768  13.453  14.550  1.00 96.24           H  
ATOM   1429  HB3 HIS A  93      13.562  13.880  13.046  1.00 96.24           H  
ATOM   1430  O   HIS A  93      12.788  10.643  14.879  1.00 96.24           O  
ATOM   1431  CG  HIS A  93      14.481  14.623  14.812  1.00 96.24           C  
ATOM   1432  CD2 HIS A  93      15.690  14.563  15.455  1.00 96.24           C  
ATOM   1433  HD2 HIS A  93      16.349  13.709  15.496  1.00 96.24           H  
ATOM   1434  ND1 HIS A  93      13.987  15.883  14.998  1.00 96.24           N  
ATOM   1435  HD1 HIS A  93      13.209  16.258  14.474  1.00 96.24           H  
ATOM   1436  CE1 HIS A  93      14.862  16.572  15.744  1.00 96.24           C  
ATOM   1437  HE1 HIS A  93      14.761  17.617  15.996  1.00 96.24           H  
ATOM   1438  NE2 HIS A  93      15.914  15.800  16.074  1.00 96.24           N  
ATOM   1439  N   VAL A  94      13.120  10.584  12.667  1.00 95.94           N  
ATOM   1440  H   VAL A  94      13.604  10.983  11.875  1.00 95.94           H  
ATOM   1441  CA  VAL A  94      12.215   9.438  12.463  1.00 95.94           C  
ATOM   1442  HA  VAL A  94      11.231   9.706  12.847  1.00 95.94           H  
ATOM   1443  C   VAL A  94      12.705   8.223  13.260  1.00 95.94           C  
ATOM   1444  CB  VAL A  94      12.053   9.107  10.964  1.00 95.94           C  
ATOM   1445  HB  VAL A  94      13.034   9.037  10.494  1.00 95.94           H  
ATOM   1446  O   VAL A  94      11.919   7.596  13.976  1.00 95.94           O  
ATOM   1447  CG1 VAL A  94      11.366   7.763  10.715  1.00 95.94           C  
ATOM   1448 HG11 VAL A  94      12.052   6.962  10.991  1.00 95.94           H  
ATOM   1449 HG12 VAL A  94      10.448   7.687  11.298  1.00 95.94           H  
ATOM   1450 HG13 VAL A  94      11.144   7.655   9.654  1.00 95.94           H  
ATOM   1451  CG2 VAL A  94      11.237  10.185  10.244  1.00 95.94           C  
ATOM   1452 HG21 VAL A  94      11.335  10.057   9.166  1.00 95.94           H  
ATOM   1453 HG22 VAL A  94      11.614  11.176  10.498  1.00 95.94           H  
ATOM   1454 HG23 VAL A  94      10.187  10.136  10.531  1.00 95.94           H  
ATOM   1455  N   SER A  95      14.004   7.922  13.181  1.00 94.00           N  
ATOM   1456  H   SER A  95      14.595   8.539  12.642  1.00 94.00           H  
ATOM   1457  CA  SER A  95      14.618   6.771  13.858  1.00 94.00           C  
ATOM   1458  HA  SER A  95      13.906   5.945  13.850  1.00 94.00           H  
ATOM   1459  C   SER A  95      14.965   7.041  15.327  1.00 94.00           C  
ATOM   1460  CB  SER A  95      15.857   6.305  13.085  1.00 94.00           C  
ATOM   1461  HB2 SER A  95      15.592   6.113  12.046  1.00 94.00           H  
ATOM   1462  HB3 SER A  95      16.213   5.374  13.527  1.00 94.00           H  
ATOM   1463  O   SER A  95      14.813   6.151  16.166  1.00 94.00           O  
ATOM   1464  OG  SER A  95      16.902   7.254  13.144  1.00 94.00           O  
ATOM   1465  HG  SER A  95      16.693   8.042  12.637  1.00 94.00           H  
ATOM   1466  N   LEU A  96      15.388   8.266  15.653  1.00 95.23           N  
ATOM   1467  H   LEU A  96      15.565   8.909  14.895  1.00 95.23           H  
ATOM   1468  CA  LEU A  96      15.868   8.639  16.987  1.00 95.23           C  
ATOM   1469  HA  LEU A  96      16.358   7.778  17.441  1.00 95.23           H  
ATOM   1470  C   LEU A  96      14.751   9.054  17.949  1.00 95.23           C  
ATOM   1471  CB  LEU A  96      16.892   9.779  16.845  1.00 95.23           C  
ATOM   1472  HB2 LEU A  96      16.418  10.605  16.313  1.00 95.23           H  
ATOM   1473  HB3 LEU A  96      17.151  10.138  17.841  1.00 95.23           H  
ATOM   1474  O   LEU A  96      14.883   8.848  19.156  1.00 95.23           O  
ATOM   1475  CG  LEU A  96      18.193   9.401  16.113  1.00 95.23           C  
ATOM   1476  HG  LEU A  96      17.970   9.011  15.120  1.00 95.23           H  
ATOM   1477  CD1 LEU A  96      19.061  10.650  15.964  1.00 95.23           C  
ATOM   1478 HD11 LEU A  96      19.959  10.405  15.396  1.00 95.23           H  
ATOM   1479 HD12 LEU A  96      19.338  11.046  16.941  1.00 95.23           H  
ATOM   1480 HD13 LEU A  96      18.511  11.409  15.409  1.00 95.23           H  
ATOM   1481  CD2 LEU A  96      19.000   8.349  16.881  1.00 95.23           C  
ATOM   1482 HD21 LEU A  96      19.950   8.188  16.371  1.00 95.23           H  
ATOM   1483 HD22 LEU A  96      18.459   7.403  16.888  1.00 95.23           H  
ATOM   1484 HD23 LEU A  96      19.184   8.686  17.901  1.00 95.23           H  
ATOM   1485  N   PHE A  97      13.662   9.630  17.438  1.00 95.58           N  
ATOM   1486  H   PHE A  97      13.622   9.779  16.440  1.00 95.58           H  
ATOM   1487  CA  PHE A  97      12.583  10.186  18.251  1.00 95.58           C  
ATOM   1488  HA  PHE A  97      12.781   9.982  19.303  1.00 95.58           H  
ATOM   1489  C   PHE A  97      11.236   9.529  17.950  1.00 95.58           C  
ATOM   1490  CB  PHE A  97      12.547  11.713  18.096  1.00 95.58           C  
ATOM   1491  HB2 PHE A  97      12.482  11.978  17.040  1.00 95.58           H  
ATOM   1492  HB3 PHE A  97      13.480  12.129  18.477  1.00 95.58           H  
ATOM   1493  O   PHE A  97      10.695   8.842  18.814  1.00 95.58           O  
ATOM   1494  CG  PHE A  97      11.391  12.356  18.833  1.00 95.58           C  
ATOM   1495  CD1 PHE A  97      10.281  12.843  18.119  1.00 95.58           C  
ATOM   1496  HD1 PHE A  97      10.267  12.805  17.040  1.00 95.58           H  
ATOM   1497  CD2 PHE A  97      11.410  12.437  20.237  1.00 95.58           C  
ATOM   1498  HD2 PHE A  97      12.262  12.065  20.787  1.00 95.58           H  
ATOM   1499  CE1 PHE A  97       9.191  13.404  18.806  1.00 95.58           C  
ATOM   1500  HE1 PHE A  97       8.349  13.790  18.251  1.00 95.58           H  
ATOM   1501  CE2 PHE A  97      10.321  13.001  20.925  1.00 95.58           C  
ATOM   1502  HE2 PHE A  97      10.333  13.065  22.003  1.00 95.58           H  
ATOM   1503  CZ  PHE A  97       9.211  13.484  20.210  1.00 95.58           C  
ATOM   1504  HZ  PHE A  97       8.375  13.924  20.734  1.00 95.58           H  
ATOM   1505  N   TRP A  98      10.703   9.682  16.735  1.00 96.49           N  
ATOM   1506  H   TRP A  98      11.230  10.202  16.048  1.00 96.49           H  
ATOM   1507  CA  TRP A  98       9.309   9.334  16.430  1.00 96.49           C  
ATOM   1508  HA  TRP A  98       8.661   9.880  17.116  1.00 96.49           H  
ATOM   1509  C   TRP A  98       8.994   7.850  16.627  1.00 96.49           C  
ATOM   1510  CB  TRP A  98       8.967   9.775  15.003  1.00 96.49           C  
ATOM   1511  HB2 TRP A  98       8.027   9.307  14.712  1.00 96.49           H  
ATOM   1512  HB3 TRP A  98       9.735   9.421  14.316  1.00 96.49           H  
ATOM   1513  O   TRP A  98       8.049   7.501  17.336  1.00 96.49           O  
ATOM   1514  CG  TRP A  98       8.785  11.250  14.858  1.00 96.49           C  
ATOM   1515  CD1 TRP A  98       9.668  12.135  14.339  1.00 96.49           C  
ATOM   1516  HD1 TRP A  98      10.644  11.899  13.941  1.00 96.49           H  
ATOM   1517  CD2 TRP A  98       7.645  12.041  15.304  1.00 96.49           C  
ATOM   1518  CE2 TRP A  98       7.923  13.416  15.064  1.00 96.49           C  
ATOM   1519  CE3 TRP A  98       6.423  11.730  15.934  1.00 96.49           C  
ATOM   1520  HE3 TRP A  98       6.211  10.696  16.165  1.00 96.49           H  
ATOM   1521  NE1 TRP A  98       9.163  13.415  14.469  1.00 96.49           N  
ATOM   1522  HE1 TRP A  98       9.703  14.249  14.286  1.00 96.49           H  
ATOM   1523  CH2 TRP A  98       5.817  14.092  16.048  1.00 96.49           C  
ATOM   1524  HH2 TRP A  98       5.140  14.873  16.362  1.00 96.49           H  
ATOM   1525  CZ2 TRP A  98       7.041  14.434  15.452  1.00 96.49           C  
ATOM   1526  HZ2 TRP A  98       7.327  15.467  15.320  1.00 96.49           H  
ATOM   1527  CZ3 TRP A  98       5.508  12.740  16.285  1.00 96.49           C  
ATOM   1528  HZ3 TRP A  98       4.581  12.479  16.773  1.00 96.49           H  
ATOM   1529  N   LEU A  99       9.793   6.954  16.042  1.00 96.11           N  
ATOM   1530  H   LEU A  99      10.559   7.285  15.473  1.00 96.11           H  
ATOM   1531  CA  LEU A  99       9.556   5.513  16.157  1.00 96.11           C  
ATOM   1532  HA  LEU A  99       8.499   5.339  15.960  1.00 96.11           H  
ATOM   1533  C   LEU A  99       9.794   4.986  17.587  1.00 96.11           C  
ATOM   1534  CB  LEU A  99      10.370   4.765  15.089  1.00 96.11           C  
ATOM   1535  HB2 LEU A  99      10.285   3.694  15.273  1.00 96.11           H  
ATOM   1536  HB3 LEU A  99      11.419   5.049  15.173  1.00 96.11           H  
ATOM   1537  O   LEU A  99       8.946   4.234  18.083  1.00 96.11           O  
ATOM   1538  CG  LEU A  99       9.908   5.063  13.654  1.00 96.11           C  
ATOM   1539  HG  LEU A  99       9.733   6.132  13.539  1.00 96.11           H  
ATOM   1540  CD1 LEU A  99      10.964   4.651  12.636  1.00 96.11           C  
ATOM   1541 HD11 LEU A  99      11.970   4.823  13.020  1.00 96.11           H  
ATOM   1542 HD12 LEU A  99      10.847   5.263  11.742  1.00 96.11           H  
ATOM   1543 HD13 LEU A  99      10.836   3.607  12.348  1.00 96.11           H  
ATOM   1544  CD2 LEU A  99       8.605   4.324  13.330  1.00 96.11           C  
ATOM   1545 HD21 LEU A  99       8.285   4.584  12.322  1.00 96.11           H  
ATOM   1546 HD22 LEU A  99       7.820   4.631  14.021  1.00 96.11           H  
ATOM   1547 HD23 LEU A  99       8.752   3.247  13.405  1.00 96.11           H  
ATOM   1548  N   PRO A 100      10.866   5.386  18.306  1.00 95.06           N  
ATOM   1549  CA  PRO A 100      10.989   5.119  19.739  1.00 95.06           C  
ATOM   1550  HA  PRO A 100      11.056   4.041  19.888  1.00 95.06           H  
ATOM   1551  C   PRO A 100       9.814   5.655  20.567  1.00 95.06           C  
ATOM   1552  CB  PRO A 100      12.312   5.761  20.164  1.00 95.06           C  
ATOM   1553  HB2 PRO A 100      12.160   6.808  20.429  1.00 95.06           H  
ATOM   1554  HB3 PRO A 100      12.780   5.222  20.988  1.00 95.06           H  
ATOM   1555  O   PRO A 100       9.341   4.958  21.468  1.00 95.06           O  
ATOM   1556  CG  PRO A 100      13.147   5.685  18.892  1.00 95.06           C  
ATOM   1557  HG2 PRO A 100      13.555   4.681  18.777  1.00 95.06           H  
ATOM   1558  HG3 PRO A 100      13.948   6.425  18.880  1.00 95.06           H  
ATOM   1559  CD  PRO A 100      12.115   5.947  17.802  1.00 95.06           C  
ATOM   1560  HD2 PRO A 100      12.014   7.018  17.631  1.00 95.06           H  
ATOM   1561  HD3 PRO A 100      12.447   5.453  16.889  1.00 95.06           H  
ATOM   1562  N   HIS A 101       9.295   6.843  20.243  1.00 95.64           N  
ATOM   1563  H   HIS A 101       9.753   7.399  19.534  1.00 95.64           H  
ATOM   1564  CA  HIS A 101       8.151   7.441  20.934  1.00 95.64           C  
ATOM   1565  HA  HIS A 101       8.375   7.472  22.001  1.00 95.64           H  
ATOM   1566  C   HIS A 101       6.886   6.596  20.758  1.00 95.64           C  
ATOM   1567  CB  HIS A 101       7.940   8.892  20.479  1.00 95.64           C  
ATOM   1568  HB2 HIS A 101       8.880   9.437  20.567  1.00 95.64           H  
ATOM   1569  HB3 HIS A 101       7.619   8.925  19.437  1.00 95.64           H  
ATOM   1570  O   HIS A 101       6.259   6.218  21.749  1.00 95.64           O  
ATOM   1571  CG  HIS A 101       6.934   9.605  21.337  1.00 95.64           C  
ATOM   1572  CD2 HIS A 101       5.815  10.260  20.910  1.00 95.64           C  
ATOM   1573  HD2 HIS A 101       5.490  10.391  19.888  1.00 95.64           H  
ATOM   1574  ND1 HIS A 101       7.000   9.664  22.729  1.00 95.64           N  
ATOM   1575  CE1 HIS A 101       5.926  10.372  23.113  1.00 95.64           C  
ATOM   1576  HE1 HIS A 101       5.656  10.595  24.135  1.00 95.64           H  
ATOM   1577  NE2 HIS A 101       5.201  10.737  22.048  1.00 95.64           N  
ATOM   1578  HE2 HIS A 101       4.319  11.221  22.135  1.00 95.64           H  
ATOM   1579  N   PHE A 102       6.563   6.174  19.530  1.00 95.76           N  
ATOM   1580  H   PHE A 102       7.100   6.521  18.749  1.00 95.76           H  
ATOM   1581  CA  PHE A 102       5.415   5.291  19.271  1.00 95.76           C  
ATOM   1582  HA  PHE A 102       4.508   5.779  19.629  1.00 95.76           H  
ATOM   1583  C   PHE A 102       5.519   3.956  20.014  1.00 95.76           C  
ATOM   1584  CB  PHE A 102       5.282   5.028  17.766  1.00 95.76           C  
ATOM   1585  HB2 PHE A 102       4.421   4.379  17.603  1.00 95.76           H  
ATOM   1586  HB3 PHE A 102       6.166   4.484  17.433  1.00 95.76           H  
ATOM   1587  O   PHE A 102       4.528   3.480  20.578  1.00 95.76           O  
ATOM   1588  CG  PHE A 102       5.113   6.244  16.876  1.00 95.76           C  
ATOM   1589  CD1 PHE A 102       4.597   7.462  17.365  1.00 95.76           C  
ATOM   1590  HD1 PHE A 102       4.300   7.570  18.398  1.00 95.76           H  
ATOM   1591  CD2 PHE A 102       5.485   6.141  15.524  1.00 95.76           C  
ATOM   1592  HD2 PHE A 102       5.865   5.207  15.138  1.00 95.76           H  
ATOM   1593  CE1 PHE A 102       4.495   8.575  16.515  1.00 95.76           C  
ATOM   1594  HE1 PHE A 102       4.133   9.518  16.897  1.00 95.76           H  
ATOM   1595  CE2 PHE A 102       5.376   7.252  14.673  1.00 95.76           C  
ATOM   1596  HE2 PHE A 102       5.671   7.169  13.638  1.00 95.76           H  
ATOM   1597  CZ  PHE A 102       4.899   8.472  15.174  1.00 95.76           C  
ATOM   1598  HZ  PHE A 102       4.857   9.332  14.523  1.00 95.76           H  
ATOM   1599  N   ARG A 103       6.728   3.380  20.076  1.00 93.23           N  
ATOM   1600  H   ARG A 103       7.482   3.824  19.572  1.00 93.23           H  
ATOM   1601  CA  ARG A 103       7.007   2.176  20.871  1.00 93.23           C  
ATOM   1602  HA  ARG A 103       6.307   1.391  20.584  1.00 93.23           H  
ATOM   1603  C   ARG A 103       6.784   2.421  22.362  1.00 93.23           C  
ATOM   1604  CB  ARG A 103       8.442   1.692  20.614  1.00 93.23           C  
ATOM   1605  HB2 ARG A 103       9.133   2.529  20.707  1.00 93.23           H  
ATOM   1606  HB3 ARG A 103       8.702   0.950  21.369  1.00 93.23           H  
ATOM   1607  O   ARG A 103       6.179   1.578  23.020  1.00 93.23           O  
ATOM   1608  CG  ARG A 103       8.611   1.044  19.235  1.00 93.23           C  
ATOM   1609  HG2 ARG A 103       8.009   0.136  19.191  1.00 93.23           H  
ATOM   1610  HG3 ARG A 103       8.275   1.722  18.451  1.00 93.23           H  
ATOM   1611  CD  ARG A 103      10.085   0.692  19.001  1.00 93.23           C  
ATOM   1612  HD2 ARG A 103      10.450   0.094  19.837  1.00 93.23           H  
ATOM   1613  HD3 ARG A 103      10.657   1.618  18.941  1.00 93.23           H  
ATOM   1614  NE  ARG A 103      10.236  -0.071  17.756  1.00 93.23           N  
ATOM   1615  HE  ARG A 103       9.381  -0.403  17.332  1.00 93.23           H  
ATOM   1616  NH1 ARG A 103      12.519   0.008  17.492  1.00 93.23           N  
ATOM   1617 HH11 ARG A 103      13.307  -0.077  16.866  1.00 93.23           H  
ATOM   1618 HH12 ARG A 103      12.596   0.566  18.330  1.00 93.23           H  
ATOM   1619  NH2 ARG A 103      11.222  -0.939  15.928  1.00 93.23           N  
ATOM   1620 HH21 ARG A 103      12.028  -1.057  15.331  1.00 93.23           H  
ATOM   1621 HH22 ARG A 103      10.291  -1.007  15.541  1.00 93.23           H  
ATOM   1622  CZ  ARG A 103      11.329  -0.335  17.073  1.00 93.23           C  
ATOM   1623  N   SER A 104       7.224   3.564  22.891  1.00 94.28           N  
ATOM   1624  H   SER A 104       7.735   4.199  22.293  1.00 94.28           H  
ATOM   1625  CA  SER A 104       7.045   3.921  24.306  1.00 94.28           C  
ATOM   1626  HA  SER A 104       7.434   3.102  24.910  1.00 94.28           H  
ATOM   1627  C   SER A 104       5.571   4.100  24.694  1.00 94.28           C  
ATOM   1628  CB  SER A 104       7.862   5.172  24.651  1.00 94.28           C  
ATOM   1629  HB2 SER A 104       8.831   5.138  24.152  1.00 94.28           H  
ATOM   1630  HB3 SER A 104       8.032   5.180  25.727  1.00 94.28           H  
ATOM   1631  O   SER A 104       5.159   3.686  25.777  1.00 94.28           O  
ATOM   1632  OG  SER A 104       7.194   6.371  24.323  1.00 94.28           O  
ATOM   1633  HG  SER A 104       6.998   6.421  23.384  1.00 94.28           H  
ATOM   1634  N   LEU A 105       4.756   4.627  23.775  1.00 94.80           N  
ATOM   1635  H   LEU A 105       5.178   5.014  22.943  1.00 94.80           H  
ATOM   1636  CA  LEU A 105       3.306   4.745  23.924  1.00 94.80           C  
ATOM   1637  HA  LEU A 105       3.085   5.083  24.936  1.00 94.80           H  
ATOM   1638  C   LEU A 105       2.569   3.404  23.755  1.00 94.80           C  
ATOM   1639  CB  LEU A 105       2.794   5.787  22.913  1.00 94.80           C  
ATOM   1640  HB2 LEU A 105       1.704   5.771  22.915  1.00 94.80           H  
ATOM   1641  HB3 LEU A 105       3.135   5.488  21.922  1.00 94.80           H  
ATOM   1642  O   LEU A 105       1.370   3.334  24.030  1.00 94.80           O  
ATOM   1643  CG  LEU A 105       3.256   7.236  23.145  1.00 94.80           C  
ATOM   1644  HG  LEU A 105       4.343   7.291  23.095  1.00 94.80           H  
ATOM   1645  CD1 LEU A 105       2.664   8.104  22.035  1.00 94.80           C  
ATOM   1646 HD11 LEU A 105       3.055   7.781  21.070  1.00 94.80           H  
ATOM   1647 HD12 LEU A 105       2.967   9.140  22.187  1.00 94.80           H  
ATOM   1648 HD13 LEU A 105       1.575   8.053  22.033  1.00 94.80           H  
ATOM   1649  CD2 LEU A 105       2.804   7.794  24.493  1.00 94.80           C  
ATOM   1650 HD21 LEU A 105       3.222   7.206  25.311  1.00 94.80           H  
ATOM   1651 HD22 LEU A 105       3.198   8.805  24.588  1.00 94.80           H  
ATOM   1652 HD23 LEU A 105       1.715   7.832  24.541  1.00 94.80           H  
ATOM   1653  N   GLY A 106       3.258   2.347  23.312  1.00 91.79           N  
ATOM   1654  H   GLY A 106       4.244   2.466  23.130  1.00 91.79           H  
ATOM   1655  CA  GLY A 106       2.675   1.026  23.070  1.00 91.79           C  
ATOM   1656  HA2 GLY A 106       3.487   0.317  22.907  1.00 91.79           H  
ATOM   1657  HA3 GLY A 106       2.105   0.715  23.945  1.00 91.79           H  
ATOM   1658  C   GLY A 106       1.755   0.975  21.849  1.00 91.79           C  
ATOM   1659  O   GLY A 106       0.832   0.158  21.809  1.00 91.79           O  
ATOM   1660  N   LEU A 107       1.969   1.852  20.864  1.00 92.16           N  
ATOM   1661  H   LEU A 107       2.777   2.455  20.923  1.00 92.16           H  
ATOM   1662  CA  LEU A 107       1.158   1.900  19.652  1.00 92.16           C  
ATOM   1663  HA  LEU A 107       0.108   1.820  19.934  1.00 92.16           H  
ATOM   1664  C   LEU A 107       1.498   0.709  18.749  1.00 92.16           C  
ATOM   1665  CB  LEU A 107       1.363   3.241  18.925  1.00 92.16           C  
ATOM   1666  HB2 LEU A 107       2.405   3.303  18.612  1.00 92.16           H  
ATOM   1667  HB3 LEU A 107       0.744   3.257  18.029  1.00 92.16           H  
ATOM   1668  O   LEU A 107       2.645   0.517  18.357  1.00 92.16           O  
ATOM   1669  CG  LEU A 107       1.031   4.481  19.769  1.00 92.16           C  
ATOM   1670  HG  LEU A 107       1.655   4.472  20.663  1.00 92.16           H  
ATOM   1671  CD1 LEU A 107       1.345   5.750  18.986  1.00 92.16           C  
ATOM   1672 HD11 LEU A 107       2.337   5.687  18.541  1.00 92.16           H  
ATOM   1673 HD12 LEU A 107       1.322   6.599  19.669  1.00 92.16           H  
ATOM   1674 HD13 LEU A 107       0.603   5.896  18.201  1.00 92.16           H  
ATOM   1675  CD2 LEU A 107      -0.434   4.544  20.204  1.00 92.16           C  
ATOM   1676 HD21 LEU A 107      -0.665   3.714  20.872  1.00 92.16           H  
ATOM   1677 HD22 LEU A 107      -1.088   4.517  19.332  1.00 92.16           H  
ATOM   1678 HD23 LEU A 107      -0.603   5.477  20.743  1.00 92.16           H  
ATOM   1679  N   ASN A 108       0.485  -0.082  18.398  1.00 89.41           N  
ATOM   1680  H   ASN A 108      -0.425   0.125  18.784  1.00 89.41           H  
ATOM   1681  CA  ASN A 108       0.603  -1.205  17.464  1.00 89.41           C  
ATOM   1682  HA  ASN A 108       1.620  -1.236  17.072  1.00 89.41           H  
ATOM   1683  C   ASN A 108      -0.313  -0.983  16.254  1.00 89.41           C  
ATOM   1684  CB  ASN A 108       0.352  -2.522  18.211  1.00 89.41           C  
ATOM   1685  HB2 ASN A 108       0.994  -2.563  19.091  1.00 89.41           H  
ATOM   1686  HB3 ASN A 108      -0.688  -2.559  18.533  1.00 89.41           H  
ATOM   1687  O   ASN A 108      -1.228  -1.764  15.984  1.00 89.41           O  
ATOM   1688  CG  ASN A 108       0.660  -3.735  17.350  1.00 89.41           C  
ATOM   1689  ND2 ASN A 108       0.105  -4.876  17.687  1.00 89.41           N  
ATOM   1690 HD21 ASN A 108      -0.534  -4.911  18.468  1.00 89.41           H  
ATOM   1691 HD22 ASN A 108       0.322  -5.654  17.080  1.00 89.41           H  
ATOM   1692  OD1 ASN A 108       1.413  -3.712  16.394  1.00 89.41           O  
ATOM   1693  N   ILE A 109      -0.101   0.148  15.588  1.00 92.95           N  
ATOM   1694  H   ILE A 109       0.707   0.699  15.843  1.00 92.95           H  
ATOM   1695  CA  ILE A 109      -0.838   0.595  14.406  1.00 92.95           C  
ATOM   1696  HA  ILE A 109      -1.524  -0.196  14.105  1.00 92.95           H  
ATOM   1697  C   ILE A 109       0.139   0.811  13.246  1.00 92.95           C  
ATOM   1698  CB  ILE A 109      -1.675   1.859  14.703  1.00 92.95           C  
ATOM   1699  HB  ILE A 109      -2.118   2.196  13.766  1.00 92.95           H  
ATOM   1700  O   ILE A 109       1.317   1.081  13.492  1.00 92.95           O  
ATOM   1701  CG1 ILE A 109      -0.820   3.027  15.238  1.00 92.95           C  
ATOM   1702 HG12 ILE A 109      -0.041   3.266  14.514  1.00 92.95           H  
ATOM   1703 HG13 ILE A 109      -0.345   2.733  16.173  1.00 92.95           H  
ATOM   1704  CG2 ILE A 109      -2.828   1.488  15.653  1.00 92.95           C  
ATOM   1705 HG21 ILE A 109      -2.448   1.308  16.659  1.00 92.95           H  
ATOM   1706 HG22 ILE A 109      -3.335   0.593  15.290  1.00 92.95           H  
ATOM   1707 HG23 ILE A 109      -3.561   2.295  15.683  1.00 92.95           H  
ATOM   1708  CD1 ILE A 109      -1.636   4.297  15.488  1.00 92.95           C  
ATOM   1709 HD11 ILE A 109      -0.977   5.084  15.854  1.00 92.95           H  
ATOM   1710 HD12 ILE A 109      -2.389   4.125  16.258  1.00 92.95           H  
ATOM   1711 HD13 ILE A 109      -2.120   4.617  14.566  1.00 92.95           H  
ATOM   1712  N   PRO A 110      -0.310   0.669  11.989  1.00 93.71           N  
ATOM   1713  CA  PRO A 110       0.557   0.882  10.841  1.00 93.71           C  
ATOM   1714  HA  PRO A 110       1.433   0.238  10.919  1.00 93.71           H  
ATOM   1715  C   PRO A 110       1.025   2.338  10.762  1.00 93.71           C  
ATOM   1716  CB  PRO A 110      -0.263   0.466   9.618  1.00 93.71           C  
ATOM   1717  HB2 PRO A 110      -0.085  -0.587   9.403  1.00 93.71           H  
ATOM   1718  HB3 PRO A 110      -0.031   1.073   8.743  1.00 93.71           H  
ATOM   1719  O   PRO A 110       0.249   3.274  10.981  1.00 93.71           O  
ATOM   1720  CG  PRO A 110      -1.709   0.657  10.074  1.00 93.71           C  
ATOM   1721  HG2 PRO A 110      -2.392   0.002   9.533  1.00 93.71           H  
ATOM   1722  HG3 PRO A 110      -1.999   1.700   9.951  1.00 93.71           H  
ATOM   1723  CD  PRO A 110      -1.656   0.316  11.560  1.00 93.71           C  
ATOM   1724  HD2 PRO A 110      -1.810  -0.754  11.697  1.00 93.71           H  
ATOM   1725  HD3 PRO A 110      -2.424   0.878  12.093  1.00 93.71           H  
ATOM   1726  N   VAL A 111       2.295   2.510  10.402  1.00 97.23           N  
ATOM   1727  H   VAL A 111       2.888   1.695  10.330  1.00 97.23           H  
ATOM   1728  CA  VAL A 111       2.906   3.810  10.119  1.00 97.23           C  
ATOM   1729  HA  VAL A 111       2.204   4.604  10.377  1.00 97.23           H  
ATOM   1730  C   VAL A 111       3.201   3.900   8.625  1.00 97.23           C  
ATOM   1731  CB  VAL A 111       4.176   4.028  10.966  1.00 97.23           C  
ATOM   1732  HB  VAL A 111       4.922   3.280  10.695  1.00 97.23           H  
ATOM   1733  O   VAL A 111       3.850   3.018   8.063  1.00 97.23           O  
ATOM   1734  CG1 VAL A 111       4.779   5.417  10.718  1.00 97.23           C  
ATOM   1735 HG11 VAL A 111       5.652   5.561  11.355  1.00 97.23           H  
ATOM   1736 HG12 VAL A 111       5.099   5.516   9.681  1.00 97.23           H  
ATOM   1737 HG13 VAL A 111       4.044   6.190  10.942  1.00 97.23           H  
ATOM   1738  CG2 VAL A 111       3.903   3.883  12.469  1.00 97.23           C  
ATOM   1739 HG21 VAL A 111       3.546   2.878  12.695  1.00 97.23           H  
ATOM   1740 HG22 VAL A 111       4.824   4.049  13.028  1.00 97.23           H  
ATOM   1741 HG23 VAL A 111       3.155   4.607  12.794  1.00 97.23           H  
ATOM   1742  N   ILE A 112       2.737   4.964   7.980  1.00 96.70           N  
ATOM   1743  H   ILE A 112       2.188   5.634   8.501  1.00 96.70           H  
ATOM   1744  CA  ILE A 112       3.097   5.317   6.607  1.00 96.70           C  
ATOM   1745  HA  ILE A 112       3.579   4.469   6.122  1.00 96.70           H  
ATOM   1746  C   ILE A 112       4.111   6.451   6.681  1.00 96.70           C  
ATOM   1747  CB  ILE A 112       1.848   5.690   5.781  1.00 96.70           C  
ATOM   1748  HB  ILE A 112       1.408   6.590   6.211  1.00 96.70           H  
ATOM   1749  O   ILE A 112       3.780   7.553   7.123  1.00 96.70           O  
ATOM   1750  CG1 ILE A 112       0.763   4.589   5.819  1.00 96.70           C  
ATOM   1751 HG12 ILE A 112      -0.076   4.916   5.203  1.00 96.70           H  
ATOM   1752 HG13 ILE A 112       0.392   4.488   6.839  1.00 96.70           H  
ATOM   1753  CG2 ILE A 112       2.241   6.010   4.327  1.00 96.70           C  
ATOM   1754 HG21 ILE A 112       2.782   5.175   3.882  1.00 96.70           H  
ATOM   1755 HG22 ILE A 112       1.346   6.220   3.740  1.00 96.70           H  
ATOM   1756 HG23 ILE A 112       2.877   6.894   4.298  1.00 96.70           H  
ATOM   1757  CD1 ILE A 112       1.197   3.205   5.321  1.00 96.70           C  
ATOM   1758 HD11 ILE A 112       2.060   2.842   5.879  1.00 96.70           H  
ATOM   1759 HD12 ILE A 112       1.432   3.251   4.258  1.00 96.70           H  
ATOM   1760 HD13 ILE A 112       0.375   2.503   5.460  1.00 96.70           H  
ATOM   1761  N   LEU A 113       5.349   6.165   6.283  1.00 96.99           N  
ATOM   1762  H   LEU A 113       5.520   5.270   5.848  1.00 96.99           H  
ATOM   1763  CA  LEU A 113       6.430   7.141   6.274  1.00 96.99           C  
ATOM   1764  HA  LEU A 113       6.255   7.848   7.086  1.00 96.99           H  
ATOM   1765  C   LEU A 113       6.418   7.912   4.954  1.00 96.99           C  
ATOM   1766  CB  LEU A 113       7.772   6.439   6.529  1.00 96.99           C  
ATOM   1767  HB2 LEU A 113       7.941   5.721   5.726  1.00 96.99           H  
ATOM   1768  HB3 LEU A 113       7.719   5.891   7.469  1.00 96.99           H  
ATOM   1769  O   LEU A 113       6.364   7.329   3.873  1.00 96.99           O  
ATOM   1770  CG  LEU A 113       8.962   7.415   6.580  1.00 96.99           C  
ATOM   1771  HG  LEU A 113       8.986   8.002   5.662  1.00 96.99           H  
ATOM   1772  CD1 LEU A 113       8.870   8.358   7.779  1.00 96.99           C  
ATOM   1773 HD11 LEU A 113       8.017   9.029   7.685  1.00 96.99           H  
ATOM   1774 HD12 LEU A 113       8.788   7.781   8.700  1.00 96.99           H  
ATOM   1775 HD13 LEU A 113       9.773   8.966   7.831  1.00 96.99           H  
ATOM   1776  CD2 LEU A 113      10.276   6.653   6.685  1.00 96.99           C  
ATOM   1777 HD21 LEU A 113      10.278   6.056   7.598  1.00 96.99           H  
ATOM   1778 HD22 LEU A 113      11.111   7.353   6.714  1.00 96.99           H  
ATOM   1779 HD23 LEU A 113      10.405   6.005   5.818  1.00 96.99           H  
ATOM   1780  N   CYS A 114       6.486   9.231   5.040  1.00 95.44           N  
ATOM   1781  H   CYS A 114       6.481   9.652   5.958  1.00 95.44           H  
ATOM   1782  CA  CYS A 114       6.330  10.111   3.902  1.00 95.44           C  
ATOM   1783  HA  CYS A 114       6.364   9.536   2.976  1.00 95.44           H  
ATOM   1784  C   CYS A 114       7.442  11.157   3.864  1.00 95.44           C  
ATOM   1785  CB  CYS A 114       4.935  10.713   4.013  1.00 95.44           C  
ATOM   1786  HB2 CYS A 114       4.216   9.894   3.984  1.00 95.44           H  
ATOM   1787  HB3 CYS A 114       4.843  11.242   4.962  1.00 95.44           H  
ATOM   1788  O   CYS A 114       7.473  12.062   4.698  1.00 95.44           O  
ATOM   1789  SG  CYS A 114       4.628  11.846   2.642  1.00 95.44           S  
ATOM   1790  HG  CYS A 114       5.507  12.774   3.031  1.00 95.44           H  
ATOM   1791  N   LYS A 115       8.309  11.082   2.851  1.00 93.59           N  
ATOM   1792  H   LYS A 115       8.192  10.338   2.178  1.00 93.59           H  
ATOM   1793  CA  LYS A 115       9.236  12.173   2.541  1.00 93.59           C  
ATOM   1794  HA  LYS A 115       9.594  12.607   3.475  1.00 93.59           H  
ATOM   1795  C   LYS A 115       8.484  13.236   1.754  1.00 93.59           C  
ATOM   1796  CB  LYS A 115      10.446  11.652   1.762  1.00 93.59           C  
ATOM   1797  HB2 LYS A 115      10.138  11.411   0.745  1.00 93.59           H  
ATOM   1798  HB3 LYS A 115      10.822  10.746   2.237  1.00 93.59           H  
ATOM   1799  O   LYS A 115       8.031  12.970   0.645  1.00 93.59           O  
ATOM   1800  CG  LYS A 115      11.555  12.713   1.713  1.00 93.59           C  
ATOM   1801  HG2 LYS A 115      11.203  13.595   1.177  1.00 93.59           H  
ATOM   1802  HG3 LYS A 115      11.809  13.010   2.730  1.00 93.59           H  
ATOM   1803  CD  LYS A 115      12.809  12.164   1.026  1.00 93.59           C  
ATOM   1804  HD2 LYS A 115      12.584  11.909  -0.009  1.00 93.59           H  
ATOM   1805  HD3 LYS A 115      13.126  11.265   1.554  1.00 93.59           H  
ATOM   1806  CE  LYS A 115      13.931  13.212   1.059  1.00 93.59           C  
ATOM   1807  HE2 LYS A 115      13.757  13.880   1.902  1.00 93.59           H  
ATOM   1808  HE3 LYS A 115      13.897  13.809   0.147  1.00 93.59           H  
ATOM   1809  NZ  LYS A 115      15.258  12.575   1.232  1.00 93.59           N  
ATOM   1810  HZ1 LYS A 115      16.043  13.208   1.170  1.00 93.59           H  
ATOM   1811  HZ2 LYS A 115      15.302  12.128   2.136  1.00 93.59           H  
ATOM   1812  HZ3 LYS A 115      15.397  11.746   0.672  1.00 93.59           H  
ATOM   1813  N   ASN A 116       8.302  14.414   2.325  1.00 93.97           N  
ATOM   1814  H   ASN A 116       8.709  14.553   3.239  1.00 93.97           H  
ATOM   1815  CA  ASN A 116       7.673  15.553   1.667  1.00 93.97           C  
ATOM   1816  HA  ASN A 116       7.036  15.191   0.861  1.00 93.97           H  
ATOM   1817  C   ASN A 116       8.733  16.476   1.040  1.00 93.97           C  
ATOM   1818  CB  ASN A 116       6.769  16.250   2.695  1.00 93.97           C  
ATOM   1819  HB2 ASN A 116       6.142  15.496   3.171  1.00 93.97           H  
ATOM   1820  HB3 ASN A 116       7.391  16.707   3.464  1.00 93.97           H  
ATOM   1821  O   ASN A 116       9.934  16.302   1.241  1.00 93.97           O  
ATOM   1822  CG  ASN A 116       5.827  17.293   2.114  1.00 93.97           C  
ATOM   1823  ND2 ASN A 116       5.361  18.186   2.951  1.00 93.97           N  
ATOM   1824 HD21 ASN A 116       5.721  18.201   3.894  1.00 93.97           H  
ATOM   1825 HD22 ASN A 116       4.646  18.826   2.635  1.00 93.97           H  
ATOM   1826  OD1 ASN A 116       5.514  17.350   0.929  1.00 93.97           O  
ATOM   1827  N   LYS A 117       8.275  17.497   0.304  1.00 90.98           N  
ATOM   1828  H   LYS A 117       7.272  17.545   0.198  1.00 90.98           H  
ATOM   1829  CA  LYS A 117       9.102  18.494  -0.402  1.00 90.98           C  
ATOM   1830  HA  LYS A 117       8.428  19.156  -0.946  1.00 90.98           H  
ATOM   1831  C   LYS A 117       9.997  17.888  -1.491  1.00 90.98           C  
ATOM   1832  CB  LYS A 117       9.899  19.374   0.584  1.00 90.98           C  
ATOM   1833  HB2 LYS A 117      10.706  18.780   1.014  1.00 90.98           H  
ATOM   1834  HB3 LYS A 117      10.357  20.186   0.019  1.00 90.98           H  
ATOM   1835  O   LYS A 117      10.996  18.487  -1.884  1.00 90.98           O  
ATOM   1836  CG  LYS A 117       9.070  19.987   1.724  1.00 90.98           C  
ATOM   1837  HG2 LYS A 117       8.253  20.578   1.310  1.00 90.98           H  
ATOM   1838  HG3 LYS A 117       8.659  19.192   2.346  1.00 90.98           H  
ATOM   1839  CD  LYS A 117       9.967  20.883   2.592  1.00 90.98           C  
ATOM   1840  HD2 LYS A 117      10.847  20.314   2.891  1.00 90.98           H  
ATOM   1841  HD3 LYS A 117      10.295  21.746   2.014  1.00 90.98           H  
ATOM   1842  CE  LYS A 117       9.224  21.352   3.849  1.00 90.98           C  
ATOM   1843  HE2 LYS A 117       8.479  22.100   3.576  1.00 90.98           H  
ATOM   1844  HE3 LYS A 117       8.701  20.497   4.277  1.00 90.98           H  
ATOM   1845  NZ  LYS A 117      10.160  21.894   4.869  1.00 90.98           N  
ATOM   1846  HZ1 LYS A 117      10.804  21.178   5.174  1.00 90.98           H  
ATOM   1847  HZ2 LYS A 117       9.647  22.157   5.699  1.00 90.98           H  
ATOM   1848  HZ3 LYS A 117      10.691  22.689   4.543  1.00 90.98           H  
ATOM   1849  N   CYS A 118       9.617  16.734  -2.039  1.00 86.01           N  
ATOM   1850  H   CYS A 118       8.828  16.245  -1.641  1.00 86.01           H  
ATOM   1851  CA  CYS A 118      10.288  16.112  -3.179  1.00 86.01           C  
ATOM   1852  HA  CYS A 118      11.364  16.232  -3.055  1.00 86.01           H  
ATOM   1853  C   CYS A 118       9.923  16.792  -4.516  1.00 86.01           C  
ATOM   1854  CB  CYS A 118       9.986  14.615  -3.177  1.00 86.01           C  
ATOM   1855  HB2 CYS A 118      10.482  14.192  -4.051  1.00 86.01           H  
ATOM   1856  HB3 CYS A 118       8.914  14.440  -3.262  1.00 86.01           H  
ATOM   1857  O   CYS A 118       9.450  16.160  -5.460  1.00 86.01           O  
ATOM   1858  SG  CYS A 118      10.639  13.810  -1.689  1.00 86.01           S  
ATOM   1859  HG  CYS A 118      11.901  14.225  -1.830  1.00 86.01           H  
ATOM   1860  N   ASP A 119      10.100  18.111  -4.591  1.00 79.90           N  
ATOM   1861  H   ASP A 119      10.474  18.572  -3.774  1.00 79.90           H  
ATOM   1862  CA  ASP A 119       9.604  18.944  -5.692  1.00 79.90           C  
ATOM   1863  HA  ASP A 119       8.539  18.754  -5.828  1.00 79.90           H  
ATOM   1864  C   ASP A 119      10.301  18.644  -7.032  1.00 79.90           C  
ATOM   1865  CB  ASP A 119       9.797  20.428  -5.326  1.00 79.90           C  
ATOM   1866  HB2 ASP A 119      10.855  20.608  -5.137  1.00 79.90           H  
ATOM   1867  HB3 ASP A 119       9.507  21.030  -6.187  1.00 79.90           H  
ATOM   1868  O   ASP A 119       9.686  18.769  -8.091  1.00 79.90           O  
ATOM   1869  CG  ASP A 119       8.990  20.927  -4.118  1.00 79.90           C  
ATOM   1870  OD1 ASP A 119       8.140  20.170  -3.588  1.00 79.90           O  
ATOM   1871  OD2 ASP A 119       9.161  22.122  -3.785  1.00 79.90           O  
ATOM   1872  N   SER A 120      11.569  18.225  -7.000  1.00 74.14           N  
ATOM   1873  H   SER A 120      11.999  18.066  -6.100  1.00 74.14           H  
ATOM   1874  CA  SER A 120      12.391  17.944  -8.186  1.00 74.14           C  
ATOM   1875  HA  SER A 120      12.337  18.798  -8.861  1.00 74.14           H  
ATOM   1876  C   SER A 120      11.935  16.715  -8.981  1.00 74.14           C  
ATOM   1877  CB  SER A 120      13.854  17.760  -7.764  1.00 74.14           C  
ATOM   1878  HB2 SER A 120      14.271  18.725  -7.474  1.00 74.14           H  
ATOM   1879  HB3 SER A 120      14.429  17.365  -8.602  1.00 74.14           H  
ATOM   1880  O   SER A 120      12.045  16.720 -10.207  1.00 74.14           O  
ATOM   1881  OG  SER A 120      13.934  16.875  -6.662  1.00 74.14           O  
ATOM   1882  HG  SER A 120      14.769  16.402  -6.689  1.00 74.14           H  
ATOM   1883  N   ILE A 121      11.380  15.694  -8.317  1.00 60.56           N  
ATOM   1884  H   ILE A 121      11.325  15.761  -7.311  1.00 60.56           H  
ATOM   1885  CA  ILE A 121      10.959  14.430  -8.953  1.00 60.56           C  
ATOM   1886  HA  ILE A 121      11.801  14.017  -9.509  1.00 60.56           H  
ATOM   1887  C   ILE A 121       9.803  14.666  -9.936  1.00 60.56           C  
ATOM   1888  CB  ILE A 121      10.517  13.400  -7.887  1.00 60.56           C  
ATOM   1889  HB  ILE A 121       9.598  13.772  -7.435  1.00 60.56           H  
ATOM   1890  O   ILE A 121       9.741  14.062 -11.010  1.00 60.56           O  
ATOM   1891  CG1 ILE A 121      11.552  13.206  -6.758  1.00 60.56           C  
ATOM   1892 HG12 ILE A 121      11.816  14.169  -6.319  1.00 60.56           H  
ATOM   1893 HG13 ILE A 121      12.458  12.739  -7.143  1.00 60.56           H  
ATOM   1894  CG2 ILE A 121      10.202  12.044  -8.553  1.00 60.56           C  
ATOM   1895 HG21 ILE A 121      11.106  11.627  -8.997  1.00 60.56           H  
ATOM   1896 HG22 ILE A 121       9.814  11.335  -7.822  1.00 60.56           H  
ATOM   1897 HG23 ILE A 121       9.437  12.151  -9.322  1.00 60.56           H  
ATOM   1898  CD1 ILE A 121      10.964  12.347  -5.636  1.00 60.56           C  
ATOM   1899 HD11 ILE A 121      10.933  11.298  -5.931  1.00 60.56           H  
ATOM   1900 HD12 ILE A 121      11.566  12.457  -4.734  1.00 60.56           H  
ATOM   1901 HD13 ILE A 121       9.942  12.657  -5.416  1.00 60.56           H  
ATOM   1902  N   SER A 122       8.889  15.575  -9.582  1.00 54.64           N  
ATOM   1903  H   SER A 122       9.024  16.038  -8.694  1.00 54.64           H  
ATOM   1904  CA  SER A 122       7.649  15.836 -10.323  1.00 54.64           C  
ATOM   1905  HA  SER A 122       7.037  14.935 -10.298  1.00 54.64           H  
ATOM   1906  C   SER A 122       7.876  16.198 -11.798  1.00 54.64           C  
ATOM   1907  CB  SER A 122       6.876  16.955  -9.620  1.00 54.64           C  
ATOM   1908  HB2 SER A 122       5.905  17.072 -10.100  1.00 54.64           H  
ATOM   1909  HB3 SER A 122       6.720  16.689  -8.575  1.00 54.64           H  
ATOM   1910  O   SER A 122       7.150  15.720 -12.673  1.00 54.64           O  
ATOM   1911  OG  SER A 122       7.579  18.181  -9.701  1.00 54.64           O  
ATOM   1912  HG  SER A 122       8.274  18.231  -9.040  1.00 54.64           H  
ATOM   1913  N   ASN A 123       8.920  16.980 -12.091  1.00 47.81           N  
ATOM   1914  H   ASN A 123       9.468  17.335 -11.321  1.00 47.81           H  
ATOM   1915  CA  ASN A 123       9.254  17.395 -13.454  1.00 47.81           C  
ATOM   1916  HA  ASN A 123       8.350  17.747 -13.950  1.00 47.81           H  
ATOM   1917  C   ASN A 123       9.786  16.244 -14.315  1.00 47.81           C  
ATOM   1918  CB  ASN A 123      10.283  18.538 -13.397  1.00 47.81           C  
ATOM   1919  HB2 ASN A 123      10.825  18.573 -14.342  1.00 47.81           H  
ATOM   1920  HB3 ASN A 123      11.007  18.345 -12.605  1.00 47.81           H  
ATOM   1921  O   ASN A 123       9.607  16.267 -15.531  1.00 47.81           O  
ATOM   1922  CG  ASN A 123       9.661  19.907 -13.208  1.00 47.81           C  
ATOM   1923  ND2 ASN A 123      10.451  20.879 -12.818  1.00 47.81           N  
ATOM   1924 HD21 ASN A 123      10.006  21.775 -12.681  1.00 47.81           H  
ATOM   1925 HD22 ASN A 123      11.417  20.686 -12.595  1.00 47.81           H  
ATOM   1926  OD1 ASN A 123       8.492  20.154 -13.443  1.00 47.81           O  
ATOM   1927  N   VAL A 124      10.430  15.244 -13.710  1.00 43.39           N  
ATOM   1928  H   VAL A 124      10.508  15.250 -12.703  1.00 43.39           H  
ATOM   1929  CA  VAL A 124      10.944  14.082 -14.446  1.00 43.39           C  
ATOM   1930  HA  VAL A 124      11.341  14.420 -15.404  1.00 43.39           H  
ATOM   1931  C   VAL A 124       9.799  13.114 -14.746  1.00 43.39           C  
ATOM   1932  CB  VAL A 124      12.096  13.400 -13.680  1.00 43.39           C  
ATOM   1933  HB  VAL A 124      11.707  12.951 -12.766  1.00 43.39           H  
ATOM   1934  O   VAL A 124       9.622  12.687 -15.889  1.00 43.39           O  
ATOM   1935  CG1 VAL A 124      12.739  12.300 -14.535  1.00 43.39           C  
ATOM   1936 HG11 VAL A 124      12.009  11.522 -14.759  1.00 43.39           H  
ATOM   1937 HG12 VAL A 124      13.120  12.717 -15.467  1.00 43.39           H  
ATOM   1938 HG13 VAL A 124      13.561  11.841 -13.985  1.00 43.39           H  
ATOM   1939  CG2 VAL A 124      13.196  14.404 -13.300  1.00 43.39           C  
ATOM   1940 HG21 VAL A 124      12.813  15.137 -12.590  1.00 43.39           H  
ATOM   1941 HG22 VAL A 124      13.568  14.912 -14.190  1.00 43.39           H  
ATOM   1942 HG23 VAL A 124      14.021  13.878 -12.818  1.00 43.39           H  
ATOM   1943  N   ASN A 125       8.951  12.833 -13.751  1.00 43.29           N  
ATOM   1944  H   ASN A 125       9.138  13.227 -12.840  1.00 43.29           H  
ATOM   1945  CA  ASN A 125       7.902  11.819 -13.876  1.00 43.29           C  
ATOM   1946  HA  ASN A 125       8.350  10.972 -14.396  1.00 43.29           H  
ATOM   1947  C   ASN A 125       6.710  12.204 -14.769  1.00 43.29           C  
ATOM   1948  CB  ASN A 125       7.468  11.331 -12.481  1.00 43.29           C  
ATOM   1949  HB2 ASN A 125       7.443  12.169 -11.784  1.00 43.29           H  
ATOM   1950  HB3 ASN A 125       6.464  10.911 -12.543  1.00 43.29           H  
ATOM   1951  O   ASN A 125       5.986  11.309 -15.200  1.00 43.29           O  
ATOM   1952  CG  ASN A 125       8.364  10.233 -11.929  1.00 43.29           C  
ATOM   1953  ND2 ASN A 125       8.251   9.928 -10.658  1.00 43.29           N  
ATOM   1954 HD21 ASN A 125       8.897   9.233 -10.313  1.00 43.29           H  
ATOM   1955 HD22 ASN A 125       7.647  10.447 -10.038  1.00 43.29           H  
ATOM   1956  OD1 ASN A 125       9.155   9.616 -12.619  1.00 43.29           O  
ATOM   1957  N   ALA A 126       6.509  13.480 -15.114  1.00 37.31           N  
ATOM   1958  H   ALA A 126       7.078  14.202 -14.694  1.00 37.31           H  
ATOM   1959  CA  ALA A 126       5.502  13.844 -16.117  1.00 37.31           C  
ATOM   1960  HA  ALA A 126       4.536  13.454 -15.796  1.00 37.31           H  
ATOM   1961  C   ALA A 126       5.809  13.223 -17.496  1.00 37.31           C  
ATOM   1962  CB  ALA A 126       5.402  15.371 -16.194  1.00 37.31           C  
ATOM   1963  HB1 ALA A 126       5.138  15.773 -15.216  1.00 37.31           H  
ATOM   1964  HB2 ALA A 126       4.635  15.652 -16.915  1.00 37.31           H  
ATOM   1965  HB3 ALA A 126       6.358  15.794 -16.505  1.00 37.31           H  
ATOM   1966  O   ALA A 126       4.917  12.667 -18.136  1.00 37.31           O  
ATOM   1967  N   ASN A 127       7.075  13.265 -17.931  1.00 31.67           N  
ATOM   1968  H   ASN A 127       7.772  13.694 -17.339  1.00 31.67           H  
ATOM   1969  CA  ASN A 127       7.513  12.615 -19.170  1.00 31.67           C  
ATOM   1970  HA  ASN A 127       6.695  12.630 -19.889  1.00 31.67           H  
ATOM   1971  C   ASN A 127       7.860  11.132 -18.969  1.00 31.67           C  
ATOM   1972  CB  ASN A 127       8.697  13.389 -19.775  1.00 31.67           C  
ATOM   1973  HB2 ASN A 127       9.414  13.632 -18.991  1.00 31.67           H  
ATOM   1974  HB3 ASN A 127       9.200  12.750 -20.501  1.00 31.67           H  
ATOM   1975  O   ASN A 127       7.842  10.383 -19.941  1.00 31.67           O  
ATOM   1976  CG  ASN A 127       8.294  14.654 -20.511  1.00 31.67           C  
ATOM   1977  ND2 ASN A 127       9.249  15.496 -20.828  1.00 31.67           N  
ATOM   1978 HD21 ASN A 127       8.957  16.337 -21.305  1.00 31.67           H  
ATOM   1979 HD22 ASN A 127      10.202  15.309 -20.550  1.00 31.67           H  
ATOM   1980  OD1 ASN A 127       7.148  14.909 -20.838  1.00 31.67           O  
ATOM   1981  N   ALA A 128       8.136  10.680 -17.741  1.00 32.80           N  
ATOM   1982  H   ALA A 128       8.220  11.342 -16.983  1.00 32.80           H  
ATOM   1983  CA  ALA A 128       8.506   9.284 -17.481  1.00 32.80           C  
ATOM   1984  HA  ALA A 128       9.217   8.990 -18.253  1.00 32.80           H  
ATOM   1985  C   ALA A 128       7.342   8.276 -17.575  1.00 32.80           C  
ATOM   1986  CB  ALA A 128       9.238   9.166 -16.143  1.00 32.80           C  
ATOM   1987  HB1 ALA A 128       9.782   8.222 -16.120  1.00 32.80           H  
ATOM   1988  HB2 ALA A 128       8.515   9.147 -15.327  1.00 32.80           H  
ATOM   1989  HB3 ALA A 128       9.950   9.981 -16.013  1.00 32.80           H  
ATOM   1990  O   ALA A 128       7.569   7.077 -17.436  1.00 32.80           O  
ATOM   1991  N   MET A 129       6.102   8.706 -17.859  1.00 31.70           N  
ATOM   1992  H   MET A 129       5.927   9.700 -17.897  1.00 31.70           H  
ATOM   1993  CA  MET A 129       5.096   7.767 -18.385  1.00 31.70           C  
ATOM   1994  HA  MET A 129       5.056   6.895 -17.732  1.00 31.70           H  
ATOM   1995  C   MET A 129       5.468   7.229 -19.776  1.00 31.70           C  
ATOM   1996  CB  MET A 129       3.696   8.398 -18.449  1.00 31.70           C  
ATOM   1997  HB2 MET A 129       3.757   9.440 -18.763  1.00 31.70           H  
ATOM   1998  HB3 MET A 129       3.111   7.859 -19.194  1.00 31.70           H  
ATOM   1999  O   MET A 129       4.934   6.199 -20.190  1.00 31.70           O  
ATOM   2000  CG  MET A 129       2.940   8.288 -17.124  1.00 31.70           C  
ATOM   2001  HG2 MET A 129       3.254   9.094 -16.461  1.00 31.70           H  
ATOM   2002  HG3 MET A 129       3.198   7.339 -16.654  1.00 31.70           H  
ATOM   2003  SD  MET A 129       1.135   8.324 -17.331  1.00 31.70           S  
ATOM   2004  CE  MET A 129       0.635   7.821 -15.666  1.00 31.70           C  
ATOM   2005  HE1 MET A 129      -0.453   7.786 -15.608  1.00 31.70           H  
ATOM   2006  HE2 MET A 129       1.043   6.834 -15.445  1.00 31.70           H  
ATOM   2007  HE3 MET A 129       1.015   8.540 -14.940  1.00 31.70           H  
ATOM   2008  N   VAL A 130       6.351   7.904 -20.521  1.00 27.99           N  
ATOM   2009  H   VAL A 130       6.798   8.727 -20.141  1.00 27.99           H  
ATOM   2010  CA  VAL A 130       6.869   7.375 -21.783  1.00 27.99           C  
ATOM   2011  HA  VAL A 130       6.037   6.952 -22.346  1.00 27.99           H  
ATOM   2012  C   VAL A 130       7.858   6.253 -21.473  1.00 27.99           C  
ATOM   2013  CB  VAL A 130       7.503   8.470 -22.662  1.00 27.99           C  
ATOM   2014  HB  VAL A 130       8.353   8.917 -22.145  1.00 27.99           H  
ATOM   2015  O   VAL A 130       8.938   6.486 -20.942  1.00 27.99           O  
ATOM   2016  CG1 VAL A 130       7.991   7.889 -23.997  1.00 27.99           C  
ATOM   2017 HG11 VAL A 130       8.788   7.166 -23.821  1.00 27.99           H  
ATOM   2018 HG12 VAL A 130       7.171   7.401 -24.523  1.00 27.99           H  
ATOM   2019 HG13 VAL A 130       8.397   8.687 -24.619  1.00 27.99           H  
ATOM   2020  CG2 VAL A 130       6.483   9.573 -22.988  1.00 27.99           C  
ATOM   2021 HG21 VAL A 130       6.946  10.323 -23.630  1.00 27.99           H  
ATOM   2022 HG22 VAL A 130       5.616   9.147 -23.492  1.00 27.99           H  
ATOM   2023 HG23 VAL A 130       6.161  10.067 -22.072  1.00 27.99           H  
ATOM   2024  N   VAL A 131       7.481   5.032 -21.854  1.00 30.99           N  
ATOM   2025  H   VAL A 131       6.537   4.924 -22.197  1.00 30.99           H  
ATOM   2026  CA  VAL A 131       8.370   3.868 -21.936  1.00 30.99           C  
ATOM   2027  HA  VAL A 131       8.863   3.716 -20.976  1.00 30.99           H  
ATOM   2028  C   VAL A 131       9.435   4.154 -23.003  1.00 30.99           C  
ATOM   2029  CB  VAL A 131       7.563   2.597 -22.312  1.00 30.99           C  
ATOM   2030  HB  VAL A 131       7.154   2.709 -23.316  1.00 30.99           H  
ATOM   2031  O   VAL A 131       9.203   3.904 -24.183  1.00 30.99           O  
ATOM   2032  CG1 VAL A 131       8.440   1.337 -22.284  1.00 30.99           C  
ATOM   2033 HG11 VAL A 131       8.862   1.195 -21.289  1.00 30.99           H  
ATOM   2034 HG12 VAL A 131       7.849   0.463 -22.558  1.00 30.99           H  
ATOM   2035 HG13 VAL A 131       9.255   1.431 -23.002  1.00 30.99           H  
ATOM   2036  CG2 VAL A 131       6.369   2.355 -21.377  1.00 30.99           C  
ATOM   2037 HG21 VAL A 131       5.861   1.433 -21.657  1.00 30.99           H  
ATOM   2038 HG22 VAL A 131       6.718   2.279 -20.348  1.00 30.99           H  
ATOM   2039 HG23 VAL A 131       5.654   3.175 -21.450  1.00 30.99           H  
ATOM   2040  N   SER A 132      10.599   4.695 -22.652  1.00 30.28           N  
ATOM   2041  H   SER A 132      10.754   5.010 -21.705  1.00 30.28           H  
ATOM   2042  CA  SER A 132      11.765   4.548 -23.531  1.00 30.28           C  
ATOM   2043  HA  SER A 132      11.459   4.745 -24.558  1.00 30.28           H  
ATOM   2044  C   SER A 132      12.243   3.092 -23.458  1.00 30.28           C  
ATOM   2045  CB  SER A 132      12.866   5.567 -23.205  1.00 30.28           C  
ATOM   2046  HB2 SER A 132      12.610   6.512 -23.685  1.00 30.28           H  
ATOM   2047  HB3 SER A 132      13.818   5.223 -23.609  1.00 30.28           H  
ATOM   2048  O   SER A 132      12.526   2.588 -22.378  1.00 30.28           O  
ATOM   2049  OG  SER A 132      12.994   5.812 -21.820  1.00 30.28           O  
ATOM   2050  HG  SER A 132      13.848   5.490 -21.522  1.00 30.28           H  
ATOM   2051  N   GLU A 133      12.293   2.396 -24.601  1.00 31.48           N  
ATOM   2052  H   GLU A 133      11.948   2.843 -25.439  1.00 31.48           H  
ATOM   2053  CA  GLU A 133      12.551   0.944 -24.688  1.00 31.48           C  
ATOM   2054  HA  GLU A 133      11.771   0.404 -24.151  1.00 31.48           H  
ATOM   2055  C   GLU A 133      13.903   0.486 -24.103  1.00 31.48           C  
ATOM   2056  CB  GLU A 133      12.537   0.501 -26.165  1.00 31.48           C  
ATOM   2057  HB2 GLU A 133      13.290   1.084 -26.695  1.00 31.48           H  
ATOM   2058  HB3 GLU A 133      12.830  -0.548 -26.211  1.00 31.48           H  
ATOM   2059  O   GLU A 133      13.943  -0.464 -23.325  1.00 31.48           O  
ATOM   2060  CG  GLU A 133      11.196   0.643 -26.900  1.00 31.48           C  
ATOM   2061  HG2 GLU A 133      10.449   0.042 -26.381  1.00 31.48           H  
ATOM   2062  HG3 GLU A 133      10.879   1.685 -26.862  1.00 31.48           H  
ATOM   2063  CD  GLU A 133      11.296   0.203 -28.376  1.00 31.48           C  
ATOM   2064  OE1 GLU A 133      10.249  -0.200 -28.933  1.00 31.48           O  
ATOM   2065  OE2 GLU A 133      12.403   0.307 -28.956  1.00 31.48           O  
ATOM   2066  N   ASN A 134      15.011   1.104 -24.543  1.00 29.22           N  
ATOM   2067  H   ASN A 134      14.869   1.883 -25.170  1.00 29.22           H  
ATOM   2068  CA  ASN A 134      16.368   0.529 -24.458  1.00 29.22           C  
ATOM   2069  HA  ASN A 134      16.303  -0.540 -24.256  1.00 29.22           H  
ATOM   2070  C   ASN A 134      17.286   1.122 -23.382  1.00 29.22           C  
ATOM   2071  CB  ASN A 134      17.086   0.749 -25.809  1.00 29.22           C  
ATOM   2072  HB2 ASN A 134      18.153   0.565 -25.680  1.00 29.22           H  
ATOM   2073  HB3 ASN A 134      16.966   1.787 -26.119  1.00 29.22           H  
ATOM   2074  O   ASN A 134      18.295   0.509 -23.051  1.00 29.22           O  
ATOM   2075  CG  ASN A 134      16.645  -0.176 -26.920  1.00 29.22           C  
ATOM   2076  ND2 ASN A 134      16.624   0.303 -28.142  1.00 29.22           N  
ATOM   2077 HD21 ASN A 134      16.159  -0.295 -28.810  1.00 29.22           H  
ATOM   2078 HD22 ASN A 134      16.785   1.285 -28.312  1.00 29.22           H  
ATOM   2079  OD1 ASN A 134      16.345  -1.338 -26.730  1.00 29.22           O  
ATOM   2080  N   SER A 135      17.085   2.373 -22.971  1.00 31.31           N  
ATOM   2081  H   SER A 135      16.211   2.840 -23.169  1.00 31.31           H  
ATOM   2082  CA  SER A 135      18.149   3.126 -22.295  1.00 31.31           C  
ATOM   2083  HA  SER A 135      19.090   2.917 -22.804  1.00 31.31           H  
ATOM   2084  C   SER A 135      18.324   2.705 -20.832  1.00 31.31           C  
ATOM   2085  CB  SER A 135      17.905   4.634 -22.423  1.00 31.31           C  
ATOM   2086  HB2 SER A 135      18.567   5.177 -21.748  1.00 31.31           H  
ATOM   2087  HB3 SER A 135      18.115   4.945 -23.447  1.00 31.31           H  
ATOM   2088  O   SER A 135      17.375   2.808 -20.061  1.00 31.31           O  
ATOM   2089  OG  SER A 135      16.554   4.936 -22.127  1.00 31.31           O  
ATOM   2090  HG  SER A 135      16.403   4.617 -21.234  1.00 31.31           H  
ATOM   2091  N   ASP A 136      19.562   2.351 -20.459  1.00 30.55           N  
ATOM   2092  H   ASP A 136      20.227   2.207 -21.206  1.00 30.55           H  
ATOM   2093  CA  ASP A 136      20.085   2.027 -19.110  1.00 30.55           C  
ATOM   2094  HA  ASP A 136      19.597   1.125 -18.742  1.00 30.55           H  
ATOM   2095  C   ASP A 136      19.905   3.124 -18.036  1.00 30.55           C  
ATOM   2096  CB  ASP A 136      21.606   1.771 -19.226  1.00 30.55           C  
ATOM   2097  HB2 ASP A 136      22.057   2.590 -19.788  1.00 30.55           H  
ATOM   2098  HB3 ASP A 136      22.064   1.777 -18.237  1.00 30.55           H  
ATOM   2099  O   ASP A 136      20.427   2.990 -16.923  1.00 30.55           O  
ATOM   2100  CG  ASP A 136      22.013   0.439 -19.849  1.00 30.55           C  
ATOM   2101  OD1 ASP A 136      21.343  -0.578 -19.570  1.00 30.55           O  
ATOM   2102  OD2 ASP A 136      23.052   0.446 -20.548  1.00 30.55           O  
ATOM   2103  N   ASP A 137      19.226   4.232 -18.345  1.00 31.93           N  
ATOM   2104  H   ASP A 137      18.729   4.242 -19.224  1.00 31.93           H  
ATOM   2105  CA  ASP A 137      18.947   5.311 -17.394  1.00 31.93           C  
ATOM   2106  HA  ASP A 137      19.842   5.477 -16.795  1.00 31.93           H  
ATOM   2107  C   ASP A 137      17.866   4.860 -16.403  1.00 31.93           C  
ATOM   2108  CB  ASP A 137      18.632   6.639 -18.107  1.00 31.93           C  
ATOM   2109  HB2 ASP A 137      17.966   6.449 -18.949  1.00 31.93           H  
ATOM   2110  HB3 ASP A 137      18.112   7.295 -17.410  1.00 31.93           H  
ATOM   2111  O   ASP A 137      16.708   5.272 -16.423  1.00 31.93           O  
ATOM   2112  CG  ASP A 137      19.884   7.394 -18.582  1.00 31.93           C  
ATOM   2113  OD1 ASP A 137      20.951   7.268 -17.933  1.00 31.93           O  
ATOM   2114  OD2 ASP A 137      19.759   8.130 -19.586  1.00 31.93           O  
ATOM   2115  N   ASP A 138      18.288   3.959 -15.521  1.00 34.04           N  
ATOM   2116  H   ASP A 138      19.205   3.579 -15.710  1.00 34.04           H  
ATOM   2117  CA  ASP A 138      17.659   3.602 -14.267  1.00 34.04           C  
ATOM   2118  HA  ASP A 138      16.733   3.054 -14.442  1.00 34.04           H  
ATOM   2119  C   ASP A 138      17.375   4.873 -13.450  1.00 34.04           C  
ATOM   2120  CB  ASP A 138      18.643   2.740 -13.484  1.00 34.04           C  
ATOM   2121  HB2 ASP A 138      19.630   3.203 -13.496  1.00 34.04           H  
ATOM   2122  HB3 ASP A 138      18.297   2.752 -12.450  1.00 34.04           H  
ATOM   2123  O   ASP A 138      18.252   5.377 -12.742  1.00 34.04           O  
ATOM   2124  CG  ASP A 138      18.763   1.281 -13.899  1.00 34.04           C  
ATOM   2125  OD1 ASP A 138      17.769   0.557 -13.684  1.00 34.04           O  
ATOM   2126  OD2 ASP A 138      19.921   0.798 -13.875  1.00 34.04           O  
ATOM   2127  N   ILE A 139      16.152   5.387 -13.577  1.00 34.62           N  
ATOM   2128  H   ILE A 139      15.580   4.977 -14.302  1.00 34.62           H  
ATOM   2129  CA  ILE A 139      15.683   6.649 -12.995  1.00 34.62           C  
ATOM   2130  HA  ILE A 139      16.217   7.455 -13.499  1.00 34.62           H  
ATOM   2131  C   ILE A 139      16.008   6.752 -11.492  1.00 34.62           C  
ATOM   2132  CB  ILE A 139      14.167   6.823 -13.287  1.00 34.62           C  
ATOM   2133  HB  ILE A 139      13.646   5.958 -12.877  1.00 34.62           H  
ATOM   2134  O   ILE A 139      15.987   5.764 -10.749  1.00 34.62           O  
ATOM   2135  CG1 ILE A 139      13.907   6.869 -14.815  1.00 34.62           C  
ATOM   2136 HG12 ILE A 139      14.377   6.009 -15.294  1.00 34.62           H  
ATOM   2137 HG13 ILE A 139      14.359   7.768 -15.235  1.00 34.62           H  
ATOM   2138  CG2 ILE A 139      13.574   8.084 -12.622  1.00 34.62           C  
ATOM   2139 HG21 ILE A 139      14.095   8.977 -12.968  1.00 34.62           H  
ATOM   2140 HG22 ILE A 139      12.514   8.181 -12.855  1.00 34.62           H  
ATOM   2141 HG23 ILE A 139      13.637   8.016 -11.536  1.00 34.62           H  
ATOM   2142  CD1 ILE A 139      12.426   6.821 -15.212  1.00 34.62           C  
ATOM   2143 HD11 ILE A 139      11.937   5.975 -14.728  1.00 34.62           H  
ATOM   2144 HD12 ILE A 139      12.349   6.702 -16.293  1.00 34.62           H  
ATOM   2145 HD13 ILE A 139      11.922   7.746 -14.935  1.00 34.62           H  
ATOM   2146  N   ASP A 140      16.227   7.998 -11.058  1.00 37.46           N  
ATOM   2147  H   ASP A 140      16.205   8.717 -11.766  1.00 37.46           H  
ATOM   2148  CA  ASP A 140      16.633   8.478  -9.726  1.00 37.46           C  
ATOM   2149  HA  ASP A 140      17.692   8.244  -9.612  1.00 37.46           H  
ATOM   2150  C   ASP A 140      15.901   7.850  -8.528  1.00 37.46           C  
ATOM   2151  CB  ASP A 140      16.437  10.011  -9.710  1.00 37.46           C  
ATOM   2152  HB2 ASP A 140      16.345  10.373 -10.734  1.00 37.46           H  
ATOM   2153  HB3 ASP A 140      15.501  10.253  -9.207  1.00 37.46           H  
ATOM   2154  O   ASP A 140      16.449   7.806  -7.433  1.00 37.46           O  
ATOM   2155  CG  ASP A 140      17.582  10.805  -9.068  1.00 37.46           C  
ATOM   2156  OD1 ASP A 140      18.604  10.189  -8.691  1.00 37.46           O  
ATOM   2157  OD2 ASP A 140      17.447  12.049  -9.053  1.00 37.46           O  
ATOM   2158  N   THR A 141      14.725   7.246  -8.743  1.00 41.84           N  
ATOM   2159  H   THR A 141      14.324   7.339  -9.665  1.00 41.84           H  
ATOM   2160  CA  THR A 141      14.055   6.334  -7.793  1.00 41.84           C  
ATOM   2161  HA  THR A 141      13.591   6.929  -7.007  1.00 41.84           H  
ATOM   2162  C   THR A 141      15.007   5.341  -7.109  1.00 41.84           C  
ATOM   2163  CB  THR A 141      12.955   5.523  -8.497  1.00 41.84           C  
ATOM   2164  HB  THR A 141      12.629   4.718  -7.838  1.00 41.84           H  
ATOM   2165  O   THR A 141      14.798   4.983  -5.955  1.00 41.84           O  
ATOM   2166  CG2 THR A 141      11.740   6.391  -8.823  1.00 41.84           C  
ATOM   2167 HG21 THR A 141      10.969   5.775  -9.286  1.00 41.84           H  
ATOM   2168 HG22 THR A 141      11.348   6.825  -7.904  1.00 41.84           H  
ATOM   2169 HG23 THR A 141      12.021   7.194  -9.505  1.00 41.84           H  
ATOM   2170  OG1 THR A 141      13.398   4.966  -9.724  1.00 41.84           O  
ATOM   2171  HG1 THR A 141      14.306   5.230  -9.886  1.00 41.84           H  
ATOM   2172  N   LYS A 142      16.110   4.949  -7.768  1.00 43.02           N  
ATOM   2173  H   LYS A 142      16.249   5.310  -8.701  1.00 43.02           H  
ATOM   2174  CA  LYS A 142      17.148   4.104  -7.166  1.00 43.02           C  
ATOM   2175  HA  LYS A 142      16.679   3.171  -6.854  1.00 43.02           H  
ATOM   2176  C   LYS A 142      17.780   4.669  -5.905  1.00 43.02           C  
ATOM   2177  CB  LYS A 142      18.279   3.833  -8.163  1.00 43.02           C  
ATOM   2178  HB2 LYS A 142      19.177   3.552  -7.613  1.00 43.02           H  
ATOM   2179  HB3 LYS A 142      18.498   4.728  -8.746  1.00 43.02           H  
ATOM   2180  O   LYS A 142      18.076   3.836  -5.052  1.00 43.02           O  
ATOM   2181  CG  LYS A 142      17.899   2.678  -9.080  1.00 43.02           C  
ATOM   2182  HG2 LYS A 142      17.501   1.864  -8.475  1.00 43.02           H  
ATOM   2183  HG3 LYS A 142      17.130   3.008  -9.779  1.00 43.02           H  
ATOM   2184  CD  LYS A 142      19.117   2.162  -9.848  1.00 43.02           C  
ATOM   2185  HD2 LYS A 142      19.907   1.882  -9.151  1.00 43.02           H  
ATOM   2186  HD3 LYS A 142      19.474   2.928 -10.537  1.00 43.02           H  
ATOM   2187  CE  LYS A 142      18.612   0.928 -10.597  1.00 43.02           C  
ATOM   2188  HE2 LYS A 142      18.175   0.233  -9.879  1.00 43.02           H  
ATOM   2189  HE3 LYS A 142      17.806   1.233 -11.264  1.00 43.02           H  
ATOM   2190  NZ  LYS A 142      19.653   0.241 -11.384  1.00 43.02           N  
ATOM   2191  HZ1 LYS A 142      20.362  -0.235 -10.843  1.00 43.02           H  
ATOM   2192  HZ2 LYS A 142      19.195  -0.401 -12.014  1.00 43.02           H  
ATOM   2193  HZ3 LYS A 142      20.042   0.840 -12.098  1.00 43.02           H  
ATOM   2194  N   VAL A 143      18.034   5.985  -5.849  1.00 43.80           N  
ATOM   2195  H   VAL A 143      17.703   6.558  -6.613  1.00 43.80           H  
ATOM   2196  CA  VAL A 143      18.589   6.708  -4.683  1.00 43.80           C  
ATOM   2197  HA  VAL A 143      19.459   6.172  -4.305  1.00 43.80           H  
ATOM   2198  C   VAL A 143      17.548   6.796  -3.575  1.00 43.80           C  
ATOM   2199  CB  VAL A 143      19.088   8.122  -5.051  1.00 43.80           C  
ATOM   2200  HB  VAL A 143      18.254   8.713  -5.429  1.00 43.80           H  
ATOM   2201  O   VAL A 143      17.814   6.724  -2.382  1.00 43.80           O  
ATOM   2202  CG1 VAL A 143      19.695   8.845  -3.838  1.00 43.80           C  
ATOM   2203 HG11 VAL A 143      20.481   8.235  -3.394  1.00 43.80           H  
ATOM   2204 HG12 VAL A 143      20.116   9.801  -4.147  1.00 43.80           H  
ATOM   2205 HG13 VAL A 143      18.933   9.039  -3.083  1.00 43.80           H  
ATOM   2206  CG2 VAL A 143      20.175   8.050  -6.131  1.00 43.80           C  
ATOM   2207 HG21 VAL A 143      21.008   7.442  -5.779  1.00 43.80           H  
ATOM   2208 HG22 VAL A 143      20.526   9.057  -6.358  1.00 43.80           H  
ATOM   2209 HG23 VAL A 143      19.763   7.631  -7.049  1.00 43.80           H  
ATOM   2210  N   GLU A 144      16.302   6.905  -3.996  1.00 50.03           N  
ATOM   2211  H   GLU A 144      16.148   6.928  -4.994  1.00 50.03           H  
ATOM   2212  CA  GLU A 144      15.167   7.149  -3.133  1.00 50.03           C  
ATOM   2213  HA  GLU A 144      15.451   7.913  -2.408  1.00 50.03           H  
ATOM   2214  C   GLU A 144      14.756   5.928  -2.316  1.00 50.03           C  
ATOM   2215  CB  GLU A 144      14.045   7.640  -4.050  1.00 50.03           C  
ATOM   2216  HB2 GLU A 144      13.760   6.858  -4.754  1.00 50.03           H  
ATOM   2217  HB3 GLU A 144      13.151   7.831  -3.458  1.00 50.03           H  
ATOM   2218  O   GLU A 144      14.409   6.061  -1.144  1.00 50.03           O  
ATOM   2219  CG  GLU A 144      14.507   8.882  -4.840  1.00 50.03           C  
ATOM   2220  HG2 GLU A 144      14.945   8.554  -5.782  1.00 50.03           H  
ATOM   2221  HG3 GLU A 144      15.281   9.413  -4.286  1.00 50.03           H  
ATOM   2222  CD  GLU A 144      13.370   9.832  -5.151  1.00 50.03           C  
ATOM   2223  OE1 GLU A 144      13.469  10.971  -4.636  1.00 50.03           O  
ATOM   2224  OE2 GLU A 144      12.367   9.363  -5.723  1.00 50.03           O  
ATOM   2225  N   ASP A 145      14.874   4.745  -2.914  1.00 59.91           N  
ATOM   2226  H   ASP A 145      15.055   4.730  -3.907  1.00 59.91           H  
ATOM   2227  CA  ASP A 145      14.652   3.475  -2.229  1.00 59.91           C  
ATOM   2228  HA  ASP A 145      13.718   3.538  -1.670  1.00 59.91           H  
ATOM   2229  C   ASP A 145      15.770   3.155  -1.219  1.00 59.91           C  
ATOM   2230  CB  ASP A 145      14.506   2.370  -3.286  1.00 59.91           C  
ATOM   2231  HB2 ASP A 145      15.415   2.326  -3.886  1.00 59.91           H  
ATOM   2232  HB3 ASP A 145      14.391   1.412  -2.780  1.00 59.91           H  
ATOM   2233  O   ASP A 145      15.588   2.337  -0.322  1.00 59.91           O  
ATOM   2234  CG  ASP A 145      13.289   2.581  -4.201  1.00 59.91           C  
ATOM   2235  OD1 ASP A 145      12.210   2.941  -3.679  1.00 59.91           O  
ATOM   2236  OD2 ASP A 145      13.423   2.307  -5.416  1.00 59.91           O  
ATOM   2237  N   GLU A 146      16.932   3.802  -1.327  1.00 63.37           N  
ATOM   2238  H   GLU A 146      17.006   4.533  -2.020  1.00 63.37           H  
ATOM   2239  CA  GLU A 146      18.081   3.595  -0.434  1.00 63.37           C  
ATOM   2240  HA  GLU A 146      18.293   2.531  -0.334  1.00 63.37           H  
ATOM   2241  C   GLU A 146      17.849   4.151   0.951  1.00 63.37           C  
ATOM   2242  CB  GLU A 146      19.322   4.319  -0.945  1.00 63.37           C  
ATOM   2243  HB2 GLU A 146      20.170   3.943  -0.372  1.00 63.37           H  
ATOM   2244  HB3 GLU A 146      19.237   5.390  -0.763  1.00 63.37           H  
ATOM   2245  O   GLU A 146      18.186   3.505   1.932  1.00 63.37           O  
ATOM   2246  CG  GLU A 146      19.555   4.089  -2.419  1.00 63.37           C  
ATOM   2247  HG2 GLU A 146      19.549   3.011  -2.585  1.00 63.37           H  
ATOM   2248  HG3 GLU A 146      18.686   4.491  -2.940  1.00 63.37           H  
ATOM   2249  CD  GLU A 146      20.794   4.818  -2.970  1.00 63.37           C  
ATOM   2250  OE1 GLU A 146      21.189   4.555  -4.138  1.00 63.37           O  
ATOM   2251  OE2 GLU A 146      21.384   5.619  -2.245  1.00 63.37           O  
ATOM   2252  N   GLU A 147      17.261   5.338   1.005  1.00 76.64           N  
ATOM   2253  H   GLU A 147      17.079   5.809   0.130  1.00 76.64           H  
ATOM   2254  CA  GLU A 147      16.914   6.033   2.235  1.00 76.64           C  
ATOM   2255  HA  GLU A 147      17.786   6.117   2.884  1.00 76.64           H  
ATOM   2256  C   GLU A 147      15.812   5.275   2.986  1.00 76.64           C  
ATOM   2257  CB  GLU A 147      16.469   7.424   1.780  1.00 76.64           C  
ATOM   2258  HB2 GLU A 147      17.272   7.870   1.193  1.00 76.64           H  
ATOM   2259  HB3 GLU A 147      15.596   7.314   1.137  1.00 76.64           H  
ATOM   2260  O   GLU A 147      15.790   5.202   4.210  1.00 76.64           O  
ATOM   2261  CG  GLU A 147      16.121   8.380   2.913  1.00 76.64           C  
ATOM   2262  HG2 GLU A 147      16.993   8.519   3.552  1.00 76.64           H  
ATOM   2263  HG3 GLU A 147      15.304   7.946   3.489  1.00 76.64           H  
ATOM   2264  CD  GLU A 147      15.651   9.733   2.370  1.00 76.64           C  
ATOM   2265  OE1 GLU A 147      15.273  10.614   3.171  1.00 76.64           O  
ATOM   2266  OE2 GLU A 147      15.537   9.957   1.135  1.00 76.64           O  
ATOM   2267  N   PHE A 148      14.902   4.638   2.251  1.00 84.60           N  
ATOM   2268  H   PHE A 148      14.952   4.732   1.246  1.00 84.60           H  
ATOM   2269  CA  PHE A 148      13.791   3.916   2.852  1.00 84.60           C  
ATOM   2270  HA  PHE A 148      13.462   4.452   3.742  1.00 84.60           H  
ATOM   2271  C   PHE A 148      14.154   2.518   3.355  1.00 84.60           C  
ATOM   2272  CB  PHE A 148      12.644   3.879   1.842  1.00 84.60           C  
ATOM   2273  HB2 PHE A 148      11.857   3.241   2.245  1.00 84.60           H  
ATOM   2274  HB3 PHE A 148      13.006   3.424   0.920  1.00 84.60           H  
ATOM   2275  O   PHE A 148      13.559   2.062   4.334  1.00 84.60           O  
ATOM   2276  CG  PHE A 148      11.991   5.208   1.512  1.00 84.60           C  
ATOM   2277  CD1 PHE A 148      11.937   6.264   2.449  1.00 84.60           C  
ATOM   2278  HD1 PHE A 148      12.442   6.205   3.402  1.00 84.60           H  
ATOM   2279  CD2 PHE A 148      11.312   5.337   0.286  1.00 84.60           C  
ATOM   2280  HD2 PHE A 148      11.351   4.540  -0.442  1.00 84.60           H  
ATOM   2281  CE1 PHE A 148      11.180   7.411   2.168  1.00 84.60           C  
ATOM   2282  HE1 PHE A 148      11.097   8.194   2.907  1.00 84.60           H  
ATOM   2283  CE2 PHE A 148      10.565   6.492   0.007  1.00 84.60           C  
ATOM   2284  HE2 PHE A 148      10.030   6.559  -0.929  1.00 84.60           H  
ATOM   2285  CZ  PHE A 148      10.495   7.529   0.952  1.00 84.60           C  
ATOM   2286  HZ  PHE A 148       9.898   8.408   0.758  1.00 84.60           H  
ATOM   2287  N   ILE A 149      15.106   1.822   2.726  1.00 81.37           N  
ATOM   2288  H   ILE A 149      15.568   2.251   1.937  1.00 81.37           H  
ATOM   2289  CA  ILE A 149      15.431   0.429   3.079  1.00 81.37           C  
ATOM   2290  HA  ILE A 149      14.497  -0.130   3.039  1.00 81.37           H  
ATOM   2291  C   ILE A 149      15.924   0.252   4.522  1.00 81.37           C  
ATOM   2292  CB  ILE A 149      16.383  -0.194   2.039  1.00 81.37           C  
ATOM   2293  HB  ILE A 149      17.099   0.560   1.713  1.00 81.37           H  
ATOM   2294  O   ILE A 149      15.375  -0.627   5.191  1.00 81.37           O  
ATOM   2295  CG1 ILE A 149      15.518  -0.616   0.842  1.00 81.37           C  
ATOM   2296 HG12 ILE A 149      14.874  -1.451   1.118  1.00 81.37           H  
ATOM   2297 HG13 ILE A 149      14.878   0.215   0.545  1.00 81.37           H  
ATOM   2298  CG2 ILE A 149      17.164  -1.419   2.560  1.00 81.37           C  
ATOM   2299 HG21 ILE A 149      17.825  -1.126   3.376  1.00 81.37           H  
ATOM   2300 HG22 ILE A 149      17.798  -1.835   1.777  1.00 81.37           H  
ATOM   2301 HG23 ILE A 149      16.471  -2.181   2.917  1.00 81.37           H  
ATOM   2302  CD1 ILE A 149      16.354  -1.012  -0.351  1.00 81.37           C  
ATOM   2303 HD11 ILE A 149      16.768  -2.011  -0.217  1.00 81.37           H  
ATOM   2304 HD12 ILE A 149      15.730  -1.002  -1.245  1.00 81.37           H  
ATOM   2305 HD13 ILE A 149      17.155  -0.275  -0.416  1.00 81.37           H  
ATOM   2306  N   PRO A 150      16.905   1.024   5.033  1.00 83.50           N  
ATOM   2307  CA  PRO A 150      17.396   0.881   6.401  1.00 83.50           C  
ATOM   2308  HA  PRO A 150      17.854  -0.102   6.513  1.00 83.50           H  
ATOM   2309  C   PRO A 150      16.273   1.027   7.427  1.00 83.50           C  
ATOM   2310  CB  PRO A 150      18.469   1.965   6.575  1.00 83.50           C  
ATOM   2311  HB2 PRO A 150      19.269   1.637   7.240  1.00 83.50           H  
ATOM   2312  HB3 PRO A 150      18.027   2.889   6.948  1.00 83.50           H  
ATOM   2313  O   PRO A 150      16.101   0.164   8.289  1.00 83.50           O  
ATOM   2314  CG  PRO A 150      18.975   2.198   5.156  1.00 83.50           C  
ATOM   2315  HG2 PRO A 150      19.717   1.442   4.899  1.00 83.50           H  
ATOM   2316  HG3 PRO A 150      19.382   3.201   5.027  1.00 83.50           H  
ATOM   2317  CD  PRO A 150      17.718   1.990   4.321  1.00 83.50           C  
ATOM   2318  HD2 PRO A 150      17.177   2.932   4.231  1.00 83.50           H  
ATOM   2319  HD3 PRO A 150      18.009   1.607   3.342  1.00 83.50           H  
ATOM   2320  N   ILE A 151      15.435   2.055   7.264  1.00 87.80           N  
ATOM   2321  H   ILE A 151      15.632   2.725   6.534  1.00 87.80           H  
ATOM   2322  CA  ILE A 151      14.306   2.311   8.158  1.00 87.80           C  
ATOM   2323  HA  ILE A 151      14.682   2.347   9.180  1.00 87.80           H  
ATOM   2324  C   ILE A 151      13.282   1.166   8.105  1.00 87.80           C  
ATOM   2325  CB  ILE A 151      13.682   3.684   7.826  1.00 87.80           C  
ATOM   2326  HB  ILE A 151      13.445   3.726   6.763  1.00 87.80           H  
ATOM   2327  O   ILE A 151      12.830   0.687   9.146  1.00 87.80           O  
ATOM   2328  CG1 ILE A 151      14.678   4.813   8.158  1.00 87.80           C  
ATOM   2329 HG12 ILE A 151      15.043   4.682   9.177  1.00 87.80           H  
ATOM   2330 HG13 ILE A 151      15.531   4.740   7.483  1.00 87.80           H  
ATOM   2331  CG2 ILE A 151      12.378   3.851   8.611  1.00 87.80           C  
ATOM   2332 HG21 ILE A 151      11.669   3.083   8.300  1.00 87.80           H  
ATOM   2333 HG22 ILE A 151      12.569   3.782   9.682  1.00 87.80           H  
ATOM   2334 HG23 ILE A 151      11.913   4.811   8.386  1.00 87.80           H  
ATOM   2335  CD1 ILE A 151      14.102   6.229   8.043  1.00 87.80           C  
ATOM   2336 HD11 ILE A 151      13.312   6.391   8.776  1.00 87.80           H  
ATOM   2337 HD12 ILE A 151      13.716   6.401   7.039  1.00 87.80           H  
ATOM   2338 HD13 ILE A 151      14.886   6.945   8.290  1.00 87.80           H  
ATOM   2339  N   LEU A 152      12.927   0.687   6.910  1.00 85.21           N  
ATOM   2340  H   LEU A 152      13.318   1.120   6.086  1.00 85.21           H  
ATOM   2341  CA  LEU A 152      11.981  -0.425   6.744  1.00 85.21           C  
ATOM   2342  HA  LEU A 152      11.071  -0.196   7.299  1.00 85.21           H  
ATOM   2343  C   LEU A 152      12.499  -1.757   7.299  1.00 85.21           C  
ATOM   2344  CB  LEU A 152      11.653  -0.571   5.251  1.00 85.21           C  
ATOM   2345  HB2 LEU A 152      11.571  -1.626   4.991  1.00 85.21           H  
ATOM   2346  HB3 LEU A 152      12.482  -0.182   4.659  1.00 85.21           H  
ATOM   2347  O   LEU A 152      11.695  -2.596   7.720  1.00 85.21           O  
ATOM   2348  CG  LEU A 152      10.339   0.133   4.878  1.00 85.21           C  
ATOM   2349  HG  LEU A 152      10.137   0.965   5.552  1.00 85.21           H  
ATOM   2350  CD1 LEU A 152      10.439   0.655   3.459  1.00 85.21           C  
ATOM   2351 HD11 LEU A 152      10.739  -0.167   2.809  1.00 85.21           H  
ATOM   2352 HD12 LEU A 152       9.482   1.064   3.135  1.00 85.21           H  
ATOM   2353 HD13 LEU A 152      11.193   1.442   3.427  1.00 85.21           H  
ATOM   2354  CD2 LEU A 152       9.180  -0.862   4.911  1.00 85.21           C  
ATOM   2355 HD21 LEU A 152       9.102  -1.294   5.909  1.00 85.21           H  
ATOM   2356 HD22 LEU A 152       8.249  -0.340   4.687  1.00 85.21           H  
ATOM   2357 HD23 LEU A 152       9.345  -1.645   4.172  1.00 85.21           H  
ATOM   2358  N   MET A 153      13.817  -1.969   7.280  1.00 81.53           N  
ATOM   2359  H   MET A 153      14.406  -1.253   6.879  1.00 81.53           H  
ATOM   2360  CA  MET A 153      14.456  -3.143   7.875  1.00 81.53           C  
ATOM   2361  HA  MET A 153      13.921  -4.043   7.573  1.00 81.53           H  
ATOM   2362  C   MET A 153      14.443  -3.093   9.404  1.00 81.53           C  
ATOM   2363  CB  MET A 153      15.913  -3.242   7.414  1.00 81.53           C  
ATOM   2364  HB2 MET A 153      16.395  -2.267   7.488  1.00 81.53           H  
ATOM   2365  HB3 MET A 153      16.439  -3.919   8.088  1.00 81.53           H  
ATOM   2366  O   MET A 153      14.186  -4.111  10.050  1.00 81.53           O  
ATOM   2367  CG  MET A 153      16.097  -3.784   6.001  1.00 81.53           C  
ATOM   2368  HG2 MET A 153      15.648  -3.107   5.275  1.00 81.53           H  
ATOM   2369  HG3 MET A 153      15.613  -4.758   5.932  1.00 81.53           H  
ATOM   2370  SD  MET A 153      17.864  -3.976   5.654  1.00 81.53           S  
ATOM   2371  CE  MET A 153      17.797  -4.965   4.165  1.00 81.53           C  
ATOM   2372  HE1 MET A 153      17.266  -5.891   4.383  1.00 81.53           H  
ATOM   2373  HE2 MET A 153      18.810  -5.190   3.833  1.00 81.53           H  
ATOM   2374  HE3 MET A 153      17.288  -4.377   3.401  1.00 81.53           H  
ATOM   2375  N   GLU A 154      14.740  -1.931   9.983  1.00 83.66           N  
ATOM   2376  H   GLU A 154      14.994  -1.147   9.399  1.00 83.66           H  
ATOM   2377  CA  GLU A 154      14.876  -1.767  11.430  1.00 83.66           C  
ATOM   2378  HA  GLU A 154      15.407  -2.627  11.837  1.00 83.66           H  
ATOM   2379  C   GLU A 154      13.518  -1.688  12.142  1.00 83.66           C  
ATOM   2380  CB  GLU A 154      15.735  -0.521  11.685  1.00 83.66           C  
ATOM   2381  HB2 GLU A 154      16.685  -0.650  11.167  1.00 83.66           H  
ATOM   2382  HB3 GLU A 154      15.232   0.359  11.287  1.00 83.66           H  
ATOM   2383  O   GLU A 154      13.313  -2.291  13.205  1.00 83.66           O  
ATOM   2384  CG  GLU A 154      16.007  -0.336  13.183  1.00 83.66           C  
ATOM   2385  HG2 GLU A 154      15.066  -0.139  13.697  1.00 83.66           H  
ATOM   2386  HG3 GLU A 154      16.411  -1.268  13.578  1.00 83.66           H  
ATOM   2387  CD  GLU A 154      16.985   0.801  13.497  1.00 83.66           C  
ATOM   2388  OE1 GLU A 154      17.285   0.936  14.706  1.00 83.66           O  
ATOM   2389  OE2 GLU A 154      17.429   1.491  12.555  1.00 83.66           O  
ATOM   2390  N   PHE A 155      12.558  -0.983  11.546  1.00 88.23           N  
ATOM   2391  H   PHE A 155      12.778  -0.514  10.679  1.00 88.23           H  
ATOM   2392  CA  PHE A 155      11.272  -0.694  12.166  1.00 88.23           C  
ATOM   2393  HA  PHE A 155      11.298  -0.994  13.213  1.00 88.23           H  
ATOM   2394  C   PHE A 155      10.159  -1.486  11.494  1.00 88.23           C  
ATOM   2395  CB  PHE A 155      11.038   0.814  12.165  1.00 88.23           C  
ATOM   2396  HB2 PHE A 155      10.055   1.022  12.589  1.00 88.23           H  
ATOM   2397  HB3 PHE A 155      11.040   1.178  11.138  1.00 88.23           H  
ATOM   2398  O   PHE A 155       9.770  -1.226  10.357  1.00 88.23           O  
ATOM   2399  CG  PHE A 155      12.088   1.559  12.966  1.00 88.23           C  
ATOM   2400  CD1 PHE A 155      11.915   1.754  14.348  1.00 88.23           C  
ATOM   2401  HD1 PHE A 155      11.009   1.411  14.824  1.00 88.23           H  
ATOM   2402  CD2 PHE A 155      13.220   2.096  12.327  1.00 88.23           C  
ATOM   2403  HD2 PHE A 155      13.363   1.964  11.264  1.00 88.23           H  
ATOM   2404  CE1 PHE A 155      12.884   2.454  15.092  1.00 88.23           C  
ATOM   2405  HE1 PHE A 155      12.745   2.635  16.148  1.00 88.23           H  
ATOM   2406  CE2 PHE A 155      14.186   2.797  13.067  1.00 88.23           C  
ATOM   2407  HE2 PHE A 155      15.073   3.174  12.580  1.00 88.23           H  
ATOM   2408  CZ  PHE A 155      14.021   2.971  14.451  1.00 88.23           C  
ATOM   2409  HZ  PHE A 155      14.773   3.506  15.012  1.00 88.23           H  
ATOM   2410  N   LYS A 156       9.610  -2.459  12.228  1.00 84.16           N  
ATOM   2411  H   LYS A 156       9.906  -2.503  13.193  1.00 84.16           H  
ATOM   2412  CA  LYS A 156       8.498  -3.328  11.797  1.00 84.16           C  
ATOM   2413  HA  LYS A 156       8.675  -3.631  10.765  1.00 84.16           H  
ATOM   2414  C   LYS A 156       7.138  -2.624  11.817  1.00 84.16           C  
ATOM   2415  CB  LYS A 156       8.447  -4.586  12.661  1.00 84.16           C  
ATOM   2416  HB2 LYS A 156       8.348  -4.296  13.708  1.00 84.16           H  
ATOM   2417  HB3 LYS A 156       7.572  -5.173  12.382  1.00 84.16           H  
ATOM   2418  O   LYS A 156       6.153  -3.182  11.343  1.00 84.16           O  
ATOM   2419  CG  LYS A 156       9.697  -5.449  12.473  1.00 84.16           C  
ATOM   2420  HG2 LYS A 156       9.787  -5.742  11.427  1.00 84.16           H  
ATOM   2421  HG3 LYS A 156      10.583  -4.887  12.765  1.00 84.16           H  
ATOM   2422  CD  LYS A 156       9.583  -6.696  13.348  1.00 84.16           C  
ATOM   2423  HD2 LYS A 156       9.428  -6.390  14.383  1.00 84.16           H  
ATOM   2424  HD3 LYS A 156       8.739  -7.300  13.015  1.00 84.16           H  
ATOM   2425  CE  LYS A 156      10.882  -7.492  13.237  1.00 84.16           C  
ATOM   2426  HE2 LYS A 156      11.710  -6.829  13.487  1.00 84.16           H  
ATOM   2427  HE3 LYS A 156      11.014  -7.802  12.200  1.00 84.16           H  
ATOM   2428  NZ  LYS A 156      10.868  -8.663  14.144  1.00 84.16           N  
ATOM   2429  HZ1 LYS A 156      10.107  -9.282  13.907  1.00 84.16           H  
ATOM   2430  HZ2 LYS A 156      10.757  -8.347  15.097  1.00 84.16           H  
ATOM   2431  HZ3 LYS A 156      11.744  -9.160  14.073  1.00 84.16           H  
ATOM   2432  N   GLU A 157       7.091  -1.410  12.342  1.00 86.96           N  
ATOM   2433  H   GLU A 157       7.919  -1.084  12.820  1.00 86.96           H  
ATOM   2434  CA  GLU A 157       5.910  -0.562  12.428  1.00 86.96           C  
ATOM   2435  HA  GLU A 157       5.040  -1.167  12.687  1.00 86.96           H  
ATOM   2436  C   GLU A 157       5.592   0.138  11.089  1.00 86.96           C  
ATOM   2437  CB  GLU A 157       6.146   0.451  13.564  1.00 86.96           C  
ATOM   2438  HB2 GLU A 157       6.991   1.094  13.320  1.00 86.96           H  
ATOM   2439  HB3 GLU A 157       5.260   1.083  13.624  1.00 86.96           H  
ATOM   2440  O   GLU A 157       4.427   0.352  10.761  1.00 86.96           O  
ATOM   2441  CG  GLU A 157       6.362  -0.186  14.958  1.00 86.96           C  
ATOM   2442  HG2 GLU A 157       6.089   0.566  15.699  1.00 86.96           H  
ATOM   2443  HG3 GLU A 157       5.666  -1.017  15.074  1.00 86.96           H  
ATOM   2444  CD  GLU A 157       7.794  -0.670  15.299  1.00 86.96           C  
ATOM   2445  OE1 GLU A 157       8.031  -1.063  16.461  1.00 86.96           O  
ATOM   2446  OE2 GLU A 157       8.715  -0.702  14.446  1.00 86.96           O  
ATOM   2447  N   ILE A 158       6.612   0.437  10.270  1.00 92.76           N  
ATOM   2448  H   ILE A 158       7.548   0.257  10.605  1.00 92.76           H  
ATOM   2449  CA  ILE A 158       6.467   1.200   9.012  1.00 92.76           C  
ATOM   2450  HA  ILE A 158       5.713   1.971   9.168  1.00 92.76           H  
ATOM   2451  C   ILE A 158       5.979   0.338   7.850  1.00 92.76           C  
ATOM   2452  CB  ILE A 158       7.781   1.926   8.655  1.00 92.76           C  
ATOM   2453  HB  ILE A 158       8.606   1.214   8.660  1.00 92.76           H  
ATOM   2454  O   ILE A 158       6.754  -0.388   7.244  1.00 92.76           O  
ATOM   2455  CG1 ILE A 158       8.022   3.003   9.729  1.00 92.76           C  
ATOM   2456 HG12 ILE A 158       7.944   2.574  10.728  1.00 92.76           H  
ATOM   2457 HG13 ILE A 158       7.255   3.773   9.637  1.00 92.76           H  
ATOM   2458  CG2 ILE A 158       7.684   2.580   7.258  1.00 92.76           C  
ATOM   2459 HG21 ILE A 158       8.590   3.139   7.026  1.00 92.76           H  
ATOM   2460 HG22 ILE A 158       7.592   1.835   6.468  1.00 92.76           H  
ATOM   2461 HG23 ILE A 158       6.832   3.258   7.211  1.00 92.76           H  
ATOM   2462  CD1 ILE A 158       9.385   3.671   9.639  1.00 92.76           C  
ATOM   2463 HD11 ILE A 158       9.395   4.527  10.313  1.00 92.76           H  
ATOM   2464 HD12 ILE A 158      10.152   2.956   9.938  1.00 92.76           H  
ATOM   2465 HD13 ILE A 158       9.576   4.056   8.638  1.00 92.76           H  
ATOM   2466  N   ASP A 159       4.699   0.377   7.521  1.00 90.47           N  
ATOM   2467  H   ASP A 159       4.109   1.072   7.957  1.00 90.47           H  
ATOM   2468  CA  ASP A 159       4.145  -0.493   6.480  1.00 90.47           C  
ATOM   2469  HA  ASP A 159       4.501  -1.508   6.654  1.00 90.47           H  
ATOM   2470  C   ASP A 159       4.625  -0.113   5.076  1.00 90.47           C  
ATOM   2471  CB  ASP A 159       2.614  -0.479   6.597  1.00 90.47           C  
ATOM   2472  HB2 ASP A 159       2.214   0.383   6.063  1.00 90.47           H  
ATOM   2473  HB3 ASP A 159       2.337  -0.380   7.646  1.00 90.47           H  
ATOM   2474  O   ASP A 159       4.867  -0.963   4.212  1.00 90.47           O  
ATOM   2475  CG  ASP A 159       1.962  -1.765   6.079  1.00 90.47           C  
ATOM   2476  OD1 ASP A 159       2.646  -2.819   6.087  1.00 90.47           O  
ATOM   2477  OD2 ASP A 159       0.751  -1.708   5.771  1.00 90.47           O  
ATOM   2478  N   THR A 160       4.772   1.187   4.835  1.00 91.65           N  
ATOM   2479  H   THR A 160       4.610   1.841   5.587  1.00 91.65           H  
ATOM   2480  CA  THR A 160       5.121   1.724   3.524  1.00 91.65           C  
ATOM   2481  HA  THR A 160       5.788   1.029   3.014  1.00 91.65           H  
ATOM   2482  C   THR A 160       5.844   3.054   3.663  1.00 91.65           C  
ATOM   2483  CB  THR A 160       3.851   1.905   2.680  1.00 91.65           C  
ATOM   2484  HB  THR A 160       3.212   2.656   3.144  1.00 91.65           H  
ATOM   2485  O   THR A 160       5.470   3.881   4.495  1.00 91.65           O  
ATOM   2486  CG2 THR A 160       4.165   2.342   1.261  1.00 91.65           C  
ATOM   2487 HG21 THR A 160       3.279   2.214   0.639  1.00 91.65           H  
ATOM   2488 HG22 THR A 160       4.979   1.743   0.853  1.00 91.65           H  
ATOM   2489 HG23 THR A 160       4.457   3.392   1.246  1.00 91.65           H  
ATOM   2490  OG1 THR A 160       3.124   0.697   2.574  1.00 91.65           O  
ATOM   2491  HG1 THR A 160       3.578   0.048   3.116  1.00 91.65           H  
ATOM   2492  N   CYS A 161       6.842   3.261   2.810  1.00 92.21           N  
ATOM   2493  H   CYS A 161       7.100   2.516   2.179  1.00 92.21           H  
ATOM   2494  CA  CYS A 161       7.507   4.537   2.607  1.00 92.21           C  
ATOM   2495  HA  CYS A 161       7.203   5.233   3.389  1.00 92.21           H  
ATOM   2496  C   CYS A 161       7.119   5.112   1.243  1.00 92.21           C  
ATOM   2497  CB  CYS A 161       9.018   4.355   2.708  1.00 92.21           C  
ATOM   2498  HB2 CYS A 161       9.488   5.325   2.545  1.00 92.21           H  
ATOM   2499  HB3 CYS A 161       9.360   3.663   1.938  1.00 92.21           H  
ATOM   2500  O   CYS A 161       7.059   4.374   0.261  1.00 92.21           O  
ATOM   2501  SG  CYS A 161       9.485   3.739   4.346  1.00 92.21           S  
ATOM   2502  HG  CYS A 161      10.807   3.757   4.157  1.00 92.21           H  
ATOM   2503  N   ILE A 162       6.867   6.416   1.168  1.00 90.31           N  
ATOM   2504  H   ILE A 162       6.896   6.960   2.018  1.00 90.31           H  
ATOM   2505  CA  ILE A 162       6.504   7.104  -0.074  1.00 90.31           C  
ATOM   2506  HA  ILE A 162       6.936   6.546  -0.906  1.00 90.31           H  
ATOM   2507  C   ILE A 162       7.115   8.503  -0.126  1.00 90.31           C  
ATOM   2508  CB  ILE A 162       4.968   7.110  -0.261  1.00 90.31           C  
ATOM   2509  HB  ILE A 162       4.640   6.071  -0.219  1.00 90.31           H  
ATOM   2510  O   ILE A 162       7.298   9.159   0.902  1.00 90.31           O  
ATOM   2511  CG1 ILE A 162       4.589   7.660  -1.654  1.00 90.31           C  
ATOM   2512 HG12 ILE A 162       5.272   7.250  -2.398  1.00 90.31           H  
ATOM   2513 HG13 ILE A 162       4.686   8.746  -1.661  1.00 90.31           H  
ATOM   2514  CG2 ILE A 162       4.242   7.877   0.863  1.00 90.31           C  
ATOM   2515 HG21 ILE A 162       4.491   8.937   0.824  1.00 90.31           H  
ATOM   2516 HG22 ILE A 162       4.532   7.483   1.838  1.00 90.31           H  
ATOM   2517 HG23 ILE A 162       3.164   7.755   0.763  1.00 90.31           H  
ATOM   2518  CD1 ILE A 162       3.168   7.305  -2.097  1.00 90.31           C  
ATOM   2519 HD11 ILE A 162       2.435   7.756  -1.429  1.00 90.31           H  
ATOM   2520 HD12 ILE A 162       3.051   6.221  -2.109  1.00 90.31           H  
ATOM   2521 HD13 ILE A 162       3.004   7.673  -3.110  1.00 90.31           H  
ATOM   2522  N   LYS A 163       7.417   8.977  -1.332  1.00 90.39           N  
ATOM   2523  H   LYS A 163       7.271   8.379  -2.133  1.00 90.39           H  
ATOM   2524  CA  LYS A 163       7.844  10.355  -1.583  1.00 90.39           C  
ATOM   2525  HA  LYS A 163       8.162  10.813  -0.647  1.00 90.39           H  
ATOM   2526  C   LYS A 163       6.693  11.183  -2.108  1.00 90.39           C  
ATOM   2527  CB  LYS A 163       9.030  10.374  -2.543  1.00 90.39           C  
ATOM   2528  HB2 LYS A 163       8.780   9.871  -3.477  1.00 90.39           H  
ATOM   2529  HB3 LYS A 163       9.300  11.408  -2.756  1.00 90.39           H  
ATOM   2530  O   LYS A 163       5.918  10.724  -2.935  1.00 90.39           O  
ATOM   2531  CG  LYS A 163      10.188   9.660  -1.853  1.00 90.39           C  
ATOM   2532  HG2 LYS A 163      10.287  10.036  -0.835  1.00 90.39           H  
ATOM   2533  HG3 LYS A 163       9.990   8.589  -1.821  1.00 90.39           H  
ATOM   2534  CD  LYS A 163      11.492   9.882  -2.575  1.00 90.39           C  
ATOM   2535  HD2 LYS A 163      11.471   9.272  -3.478  1.00 90.39           H  
ATOM   2536  HD3 LYS A 163      11.594  10.938  -2.829  1.00 90.39           H  
ATOM   2537  CE  LYS A 163      12.626   9.463  -1.634  1.00 90.39           C  
ATOM   2538  HE2 LYS A 163      12.427   9.884  -0.649  1.00 90.39           H  
ATOM   2539  HE3 LYS A 163      12.638   8.379  -1.517  1.00 90.39           H  
ATOM   2540  NZ  LYS A 163      13.932   9.959  -2.115  1.00 90.39           N  
ATOM   2541  HZ1 LYS A 163      13.815  10.790  -2.677  1.00 90.39           H  
ATOM   2542  HZ2 LYS A 163      14.585  10.076  -1.354  1.00 90.39           H  
ATOM   2543  HZ3 LYS A 163      14.330   9.298  -2.767  1.00 90.39           H  
ATOM   2544  N   THR A 164       6.578  12.408  -1.625  1.00 91.12           N  
ATOM   2545  H   THR A 164       7.269  12.730  -0.962  1.00 91.12           H  
ATOM   2546  CA  THR A 164       5.503  13.324  -1.990  1.00 91.12           C  
ATOM   2547  HA  THR A 164       5.115  13.038  -2.968  1.00 91.12           H  
ATOM   2548  C   THR A 164       6.020  14.750  -2.099  1.00 91.12           C  
ATOM   2549  CB  THR A 164       4.329  13.280  -1.000  1.00 91.12           C  
ATOM   2550  HB  THR A 164       3.543  13.934  -1.377  1.00 91.12           H  
ATOM   2551  O   THR A 164       7.082  15.121  -1.591  1.00 91.12           O  
ATOM   2552  CG2 THR A 164       3.726  11.890  -0.804  1.00 91.12           C  
ATOM   2553 HG21 THR A 164       4.446  11.217  -0.339  1.00 91.12           H  
ATOM   2554 HG22 THR A 164       2.844  11.969  -0.168  1.00 91.12           H  
ATOM   2555 HG23 THR A 164       3.431  11.482  -1.771  1.00 91.12           H  
ATOM   2556  OG1 THR A 164       4.734  13.763   0.255  1.00 91.12           O  
ATOM   2557  HG1 THR A 164       5.324  13.102   0.625  1.00 91.12           H  
ATOM   2558  N   SER A 165       5.239  15.587  -2.766  1.00 90.89           N  
ATOM   2559  H   SER A 165       4.404  15.218  -3.201  1.00 90.89           H  
ATOM   2560  CA  SER A 165       5.428  17.029  -2.729  1.00 90.89           C  
ATOM   2561  HA  SER A 165       5.981  17.304  -1.831  1.00 90.89           H  
ATOM   2562  C   SER A 165       4.065  17.694  -2.661  1.00 90.89           C  
ATOM   2563  CB  SER A 165       6.253  17.484  -3.936  1.00 90.89           C  
ATOM   2564  HB2 SER A 165       7.307  17.282  -3.749  1.00 90.89           H  
ATOM   2565  HB3 SER A 165       5.949  16.914  -4.813  1.00 90.89           H  
ATOM   2566  O   SER A 165       3.277  17.625  -3.606  1.00 90.89           O  
ATOM   2567  OG  SER A 165       6.064  18.861  -4.213  1.00 90.89           O  
ATOM   2568  HG  SER A 165       6.856  19.323  -3.930  1.00 90.89           H  
ATOM   2569  N   ALA A 166       3.801  18.379  -1.547  1.00 91.87           N  
ATOM   2570  H   ALA A 166       4.425  18.275  -0.759  1.00 91.87           H  
ATOM   2571  CA  ALA A 166       2.623  19.231  -1.410  1.00 91.87           C  
ATOM   2572  HA  ALA A 166       1.727  18.615  -1.476  1.00 91.87           H  
ATOM   2573  C   ALA A 166       2.557  20.283  -2.535  1.00 91.87           C  
ATOM   2574  CB  ALA A 166       2.662  19.877  -0.020  1.00 91.87           C  
ATOM   2575  HB1 ALA A 166       2.669  19.103   0.747  1.00 91.87           H  
ATOM   2576  HB2 ALA A 166       1.778  20.501   0.113  1.00 91.87           H  
ATOM   2577  HB3 ALA A 166       3.553  20.496   0.086  1.00 91.87           H  
ATOM   2578  O   ALA A 166       1.511  20.486  -3.144  1.00 91.87           O  
ATOM   2579  N   LYS A 167       3.703  20.892  -2.872  1.00 90.20           N  
ATOM   2580  H   LYS A 167       4.541  20.612  -2.383  1.00 90.20           H  
ATOM   2581  CA  LYS A 167       3.808  21.969  -3.864  1.00 90.20           C  
ATOM   2582  HA  LYS A 167       3.118  22.769  -3.596  1.00 90.20           H  
ATOM   2583  C   LYS A 167       3.413  21.543  -5.272  1.00 90.20           C  
ATOM   2584  CB  LYS A 167       5.236  22.516  -3.828  1.00 90.20           C  
ATOM   2585  HB2 LYS A 167       5.923  21.748  -4.182  1.00 90.20           H  
ATOM   2586  HB3 LYS A 167       5.495  22.757  -2.797  1.00 90.20           H  
ATOM   2587  O   LYS A 167       2.752  22.296  -5.980  1.00 90.20           O  
ATOM   2588  CG  LYS A 167       5.395  23.782  -4.681  1.00 90.20           C  
ATOM   2589  HG2 LYS A 167       5.106  23.590  -5.714  1.00 90.20           H  
ATOM   2590  HG3 LYS A 167       4.781  24.583  -4.271  1.00 90.20           H  
ATOM   2591  CD  LYS A 167       6.866  24.181  -4.648  1.00 90.20           C  
ATOM   2592  HD2 LYS A 167       7.182  24.301  -3.612  1.00 90.20           H  
ATOM   2593  HD3 LYS A 167       7.443  23.372  -5.097  1.00 90.20           H  
ATOM   2594  CE  LYS A 167       7.140  25.463  -5.424  1.00 90.20           C  
ATOM   2595  HE2 LYS A 167       6.552  26.274  -4.994  1.00 90.20           H  
ATOM   2596  HE3 LYS A 167       6.834  25.317  -6.460  1.00 90.20           H  
ATOM   2597  NZ  LYS A 167       8.590  25.756  -5.340  1.00 90.20           N  
ATOM   2598  HZ1 LYS A 167       9.109  24.948  -5.652  1.00 90.20           H  
ATOM   2599  HZ2 LYS A 167       8.845  26.563  -5.891  1.00 90.20           H  
ATOM   2600  HZ3 LYS A 167       8.855  25.893  -4.375  1.00 90.20           H  
ATOM   2601  N   THR A 168       3.831  20.351  -5.680  1.00 88.96           N  
ATOM   2602  H   THR A 168       4.381  19.797  -5.039  1.00 88.96           H  
ATOM   2603  CA  THR A 168       3.600  19.831  -7.038  1.00 88.96           C  
ATOM   2604  HA  THR A 168       3.296  20.653  -7.687  1.00 88.96           H  
ATOM   2605  C   THR A 168       2.453  18.823  -7.101  1.00 88.96           C  
ATOM   2606  CB  THR A 168       4.896  19.267  -7.631  1.00 88.96           C  
ATOM   2607  HB  THR A 168       4.717  18.965  -8.663  1.00 88.96           H  
ATOM   2608  O   THR A 168       2.137  18.313  -8.172  1.00 88.96           O  
ATOM   2609  CG2 THR A 168       6.009  20.322  -7.596  1.00 88.96           C  
ATOM   2610 HG21 THR A 168       6.414  20.425  -6.589  1.00 88.96           H  
ATOM   2611 HG22 THR A 168       6.818  20.037  -8.269  1.00 88.96           H  
ATOM   2612 HG23 THR A 168       5.617  21.283  -7.927  1.00 88.96           H  
ATOM   2613  OG1 THR A 168       5.318  18.158  -6.879  1.00 88.96           O  
ATOM   2614  HG1 THR A 168       5.685  18.479  -6.051  1.00 88.96           H  
ATOM   2615  N   GLN A 169       1.812  18.548  -5.959  1.00 86.76           N  
ATOM   2616  H   GLN A 169       2.133  19.011  -5.121  1.00 86.76           H  
ATOM   2617  CA  GLN A 169       0.813  17.490  -5.775  1.00 86.76           C  
ATOM   2618  HA  GLN A 169       0.661  17.414  -4.699  1.00 86.76           H  
ATOM   2619  C   GLN A 169       1.296  16.106  -6.209  1.00 86.76           C  
ATOM   2620  CB  GLN A 169      -0.523  17.857  -6.418  1.00 86.76           C  
ATOM   2621  HB2 GLN A 169      -0.388  17.962  -7.494  1.00 86.76           H  
ATOM   2622  HB3 GLN A 169      -1.245  17.061  -6.236  1.00 86.76           H  
ATOM   2623  O   GLN A 169       0.500  15.244  -6.594  1.00 86.76           O  
ATOM   2624  CG  GLN A 169      -1.090  19.146  -5.843  1.00 86.76           C  
ATOM   2625  HG2 GLN A 169      -0.349  19.944  -5.902  1.00 86.76           H  
ATOM   2626  HG3 GLN A 169      -1.357  19.001  -4.796  1.00 86.76           H  
ATOM   2627  CD  GLN A 169      -2.314  19.592  -6.611  1.00 86.76           C  
ATOM   2628  NE2 GLN A 169      -2.716  20.799  -6.331  1.00 86.76           N  
ATOM   2629 HE21 GLN A 169      -2.219  21.352  -5.647  1.00 86.76           H  
ATOM   2630 HE22 GLN A 169      -3.513  21.172  -6.827  1.00 86.76           H  
ATOM   2631  OE1 GLN A 169      -2.892  18.904  -7.450  1.00 86.76           O  
ATOM   2632  N   PHE A 170       2.607  15.897  -6.143  1.00 86.29           N  
ATOM   2633  H   PHE A 170       3.192  16.635  -5.777  1.00 86.29           H  
ATOM   2634  CA  PHE A 170       3.226  14.632  -6.475  1.00 86.29           C  
ATOM   2635  HA  PHE A 170       2.827  14.286  -7.429  1.00 86.29           H  
ATOM   2636  C   PHE A 170       2.888  13.597  -5.399  1.00 86.29           C  
ATOM   2637  CB  PHE A 170       4.729  14.845  -6.639  1.00 86.29           C  
ATOM   2638  HB2 PHE A 170       5.135  15.223  -5.701  1.00 86.29           H  
ATOM   2639  HB3 PHE A 170       4.902  15.586  -7.419  1.00 86.29           H  
ATOM   2640  O   PHE A 170       3.104  13.845  -4.210  1.00 86.29           O  
ATOM   2641  CG  PHE A 170       5.461  13.582  -7.008  1.00 86.29           C  
ATOM   2642  CD1 PHE A 170       6.204  12.892  -6.035  1.00 86.29           C  
ATOM   2643  HD1 PHE A 170       6.285  13.273  -5.027  1.00 86.29           H  
ATOM   2644  CD2 PHE A 170       5.337  13.059  -8.308  1.00 86.29           C  
ATOM   2645  HD2 PHE A 170       4.750  13.579  -9.051  1.00 86.29           H  
ATOM   2646  CE1 PHE A 170       6.810  11.669  -6.357  1.00 86.29           C  
ATOM   2647  HE1 PHE A 170       7.329  11.102  -5.599  1.00 86.29           H  
ATOM   2648  CE2 PHE A 170       5.938  11.830  -8.628  1.00 86.29           C  
ATOM   2649  HE2 PHE A 170       5.790  11.393  -9.604  1.00 86.29           H  
ATOM   2650  CZ  PHE A 170       6.671  11.135  -7.649  1.00 86.29           C  
ATOM   2651  HZ  PHE A 170       7.076  10.156  -7.856  1.00 86.29           H  
ATOM   2652  N   ASP A 171       2.310  12.475  -5.834  1.00 88.42           N  
ATOM   2653  H   ASP A 171       2.262  12.345  -6.834  1.00 88.42           H  
ATOM   2654  CA  ASP A 171       1.979  11.285  -5.040  1.00 88.42           C  
ATOM   2655  HA  ASP A 171       1.278  10.721  -5.655  1.00 88.42           H  
ATOM   2656  C   ASP A 171       1.163  11.500  -3.744  1.00 88.42           C  
ATOM   2657  CB  ASP A 171       3.230  10.398  -4.906  1.00 88.42           C  
ATOM   2658  HB2 ASP A 171       4.073  11.026  -4.615  1.00 88.42           H  
ATOM   2659  HB3 ASP A 171       3.070   9.660  -4.120  1.00 88.42           H  
ATOM   2660  O   ASP A 171       1.032  10.603  -2.911  1.00 88.42           O  
ATOM   2661  CG  ASP A 171       3.576   9.641  -6.200  1.00 88.42           C  
ATOM   2662  OD1 ASP A 171       2.676   9.495  -7.069  1.00 88.42           O  
ATOM   2663  OD2 ASP A 171       4.721   9.170  -6.317  1.00 88.42           O  
ATOM   2664  N   LEU A 172       0.499  12.653  -3.596  1.00 90.42           N  
ATOM   2665  H   LEU A 172       0.711  13.386  -4.257  1.00 90.42           H  
ATOM   2666  CA  LEU A 172      -0.363  12.953  -2.441  1.00 90.42           C  
ATOM   2667  HA  LEU A 172       0.217  12.844  -1.524  1.00 90.42           H  
ATOM   2668  C   LEU A 172      -1.559  12.002  -2.323  1.00 90.42           C  
ATOM   2669  CB  LEU A 172      -0.906  14.387  -2.560  1.00 90.42           C  
ATOM   2670  HB2 LEU A 172      -1.383  14.498  -3.534  1.00 90.42           H  
ATOM   2671  HB3 LEU A 172      -1.677  14.521  -1.800  1.00 90.42           H  
ATOM   2672  O   LEU A 172      -1.874  11.508  -1.240  1.00 90.42           O  
ATOM   2673  CG  LEU A 172       0.125  15.506  -2.386  1.00 90.42           C  
ATOM   2674  HG  LEU A 172       0.902  15.425  -3.146  1.00 90.42           H  
ATOM   2675  CD1 LEU A 172      -0.605  16.839  -2.543  1.00 90.42           C  
ATOM   2676 HD11 LEU A 172      -1.313  16.971  -1.725  1.00 90.42           H  
ATOM   2677 HD12 LEU A 172       0.115  17.658  -2.534  1.00 90.42           H  
ATOM   2678 HD13 LEU A 172      -1.154  16.857  -3.484  1.00 90.42           H  
ATOM   2679  CD2 LEU A 172       0.745  15.493  -0.997  1.00 90.42           C  
ATOM   2680 HD21 LEU A 172      -0.042  15.563  -0.246  1.00 90.42           H  
ATOM   2681 HD22 LEU A 172       1.322  14.581  -0.842  1.00 90.42           H  
ATOM   2682 HD23 LEU A 172       1.427  16.338  -0.898  1.00 90.42           H  
ATOM   2683  N   ASN A 173      -2.234  11.746  -3.446  1.00 88.40           N  
ATOM   2684  H   ASN A 173      -1.871  12.128  -4.308  1.00 88.40           H  
ATOM   2685  CA  ASN A 173      -3.398  10.860  -3.478  1.00 88.40           C  
ATOM   2686  HA  ASN A 173      -4.101  11.163  -2.702  1.00 88.40           H  
ATOM   2687  C   ASN A 173      -2.989   9.414  -3.175  1.00 88.40           C  
ATOM   2688  CB  ASN A 173      -4.087  10.975  -4.847  1.00 88.40           C  
ATOM   2689  HB2 ASN A 173      -4.875  10.225  -4.913  1.00 88.40           H  
ATOM   2690  HB3 ASN A 173      -3.369  10.784  -5.644  1.00 88.40           H  
ATOM   2691  O   ASN A 173      -3.725   8.684  -2.520  1.00 88.40           O  
ATOM   2692  CG  ASN A 173      -4.735  12.330  -5.035  1.00 88.40           C  
ATOM   2693  ND2 ASN A 173      -4.288  13.122  -5.979  1.00 88.40           N  
ATOM   2694 HD21 ASN A 173      -3.434  12.894  -6.468  1.00 88.40           H  
ATOM   2695 HD22 ASN A 173      -4.703  14.043  -5.980  1.00 88.40           H  
ATOM   2696  OD1 ASN A 173      -5.646  12.709  -4.329  1.00 88.40           O  
ATOM   2697  N   GLN A 174      -1.799   9.019  -3.622  1.00 89.13           N  
ATOM   2698  H   GLN A 174      -1.269   9.670  -4.183  1.00 89.13           H  
ATOM   2699  CA  GLN A 174      -1.199   7.717  -3.389  1.00 89.13           C  
ATOM   2700  HA  GLN A 174      -1.912   6.939  -3.662  1.00 89.13           H  
ATOM   2701  C   GLN A 174      -0.871   7.542  -1.907  1.00 89.13           C  
ATOM   2702  CB  GLN A 174       0.062   7.560  -4.255  1.00 89.13           C  
ATOM   2703  HB2 GLN A 174       0.761   8.375  -4.068  1.00 89.13           H  
ATOM   2704  HB3 GLN A 174       0.552   6.640  -3.937  1.00 89.13           H  
ATOM   2705  O   GLN A 174      -1.251   6.529  -1.330  1.00 89.13           O  
ATOM   2706  CG  GLN A 174      -0.189   7.449  -5.769  1.00 89.13           C  
ATOM   2707  HG2 GLN A 174       0.685   6.963  -6.204  1.00 89.13           H  
ATOM   2708  HG3 GLN A 174      -1.046   6.802  -5.957  1.00 89.13           H  
ATOM   2709  CD  GLN A 174      -0.382   8.768  -6.524  1.00 89.13           C  
ATOM   2710  NE2 GLN A 174       0.020   8.832  -7.766  1.00 89.13           N  
ATOM   2711 HE21 GLN A 174       0.866   8.311  -7.942  1.00 89.13           H  
ATOM   2712 HE22 GLN A 174       0.042   9.776  -8.125  1.00 89.13           H  
ATOM   2713  OE1 GLN A 174      -0.922   9.760  -6.054  1.00 89.13           O  
ATOM   2714  N   ALA A 175      -0.256   8.539  -1.268  1.00 92.92           N  
ATOM   2715  H   ALA A 175       0.080   9.328  -1.801  1.00 92.92           H  
ATOM   2716  CA  ALA A 175       0.040   8.503   0.160  1.00 92.92           C  
ATOM   2717  HA  ALA A 175       0.629   7.611   0.376  1.00 92.92           H  
ATOM   2718  C   ALA A 175      -1.236   8.422   1.019  1.00 92.92           C  
ATOM   2719  CB  ALA A 175       0.899   9.721   0.490  1.00 92.92           C  
ATOM   2720  HB1 ALA A 175       1.197   9.678   1.537  1.00 92.92           H  
ATOM   2721  HB2 ALA A 175       1.798   9.717  -0.127  1.00 92.92           H  
ATOM   2722  HB3 ALA A 175       0.341  10.637   0.293  1.00 92.92           H  
ATOM   2723  O   ALA A 175      -1.348   7.549   1.879  1.00 92.92           O  
ATOM   2724  N   PHE A 176      -2.254   9.239   0.724  1.00 92.30           N  
ATOM   2725  H   PHE A 176      -2.113   9.957   0.028  1.00 92.30           H  
ATOM   2726  CA  PHE A 176      -3.551   9.147   1.407  1.00 92.30           C  
ATOM   2727  HA  PHE A 176      -3.392   9.278   2.478  1.00 92.30           H  
ATOM   2728  C   PHE A 176      -4.224   7.782   1.203  1.00 92.30           C  
ATOM   2729  CB  PHE A 176      -4.465  10.267   0.903  1.00 92.30           C  
ATOM   2730  HB2 PHE A 176      -4.502  10.237  -0.186  1.00 92.30           H  
ATOM   2731  HB3 PHE A 176      -4.033  11.225   1.191  1.00 92.30           H  
ATOM   2732  O   PHE A 176      -4.729   7.170   2.149  1.00 92.30           O  
ATOM   2733  CG  PHE A 176      -5.877  10.175   1.450  1.00 92.30           C  
ATOM   2734  CD1 PHE A 176      -6.941   9.795   0.611  1.00 92.30           C  
ATOM   2735  HD1 PHE A 176      -6.754   9.574  -0.429  1.00 92.30           H  
ATOM   2736  CD2 PHE A 176      -6.126  10.435   2.810  1.00 92.30           C  
ATOM   2737  HD2 PHE A 176      -5.311  10.712   3.463  1.00 92.30           H  
ATOM   2738  CE1 PHE A 176      -8.249   9.710   1.116  1.00 92.30           C  
ATOM   2739  HE1 PHE A 176      -9.063   9.437   0.460  1.00 92.30           H  
ATOM   2740  CE2 PHE A 176      -7.435  10.342   3.317  1.00 92.30           C  
ATOM   2741  HE2 PHE A 176      -7.634  10.552   4.357  1.00 92.30           H  
ATOM   2742  CZ  PHE A 176      -8.497   9.992   2.469  1.00 92.30           C  
ATOM   2743  HZ  PHE A 176      -9.504   9.946   2.856  1.00 92.30           H  
ATOM   2744  N   TYR A 177      -4.196   7.277  -0.030  1.00 88.19           N  
ATOM   2745  H   TYR A 177      -3.791   7.831  -0.771  1.00 88.19           H  
ATOM   2746  CA  TYR A 177      -4.713   5.958  -0.363  1.00 88.19           C  
ATOM   2747  HA  TYR A 177      -5.765   5.911  -0.084  1.00 88.19           H  
ATOM   2748  C   TYR A 177      -3.987   4.846   0.417  1.00 88.19           C  
ATOM   2749  CB  TYR A 177      -4.604   5.769  -1.881  1.00 88.19           C  
ATOM   2750  HB2 TYR A 177      -5.289   6.455  -2.378  1.00 88.19           H  
ATOM   2751  HB3 TYR A 177      -3.593   6.007  -2.212  1.00 88.19           H  
ATOM   2752  O   TYR A 177      -4.636   3.926   0.915  1.00 88.19           O  
ATOM   2753  CG  TYR A 177      -4.918   4.361  -2.301  1.00 88.19           C  
ATOM   2754  CD1 TYR A 177      -3.889   3.407  -2.293  1.00 88.19           C  
ATOM   2755  HD1 TYR A 177      -2.879   3.700  -2.045  1.00 88.19           H  
ATOM   2756  CD2 TYR A 177      -6.251   3.980  -2.532  1.00 88.19           C  
ATOM   2757  HD2 TYR A 177      -7.035   4.722  -2.494  1.00 88.19           H  
ATOM   2758  CE1 TYR A 177      -4.215   2.059  -2.454  1.00 88.19           C  
ATOM   2759  HE1 TYR A 177      -3.463   1.310  -2.252  1.00 88.19           H  
ATOM   2760  CE2 TYR A 177      -6.557   2.633  -2.780  1.00 88.19           C  
ATOM   2761  HE2 TYR A 177      -7.579   2.329  -2.951  1.00 88.19           H  
ATOM   2762  OH  TYR A 177      -5.859   0.376  -2.939  1.00 88.19           O  
ATOM   2763  HH  TYR A 177      -6.806   0.244  -3.030  1.00 88.19           H  
ATOM   2764  CZ  TYR A 177      -5.536   1.672  -2.745  1.00 88.19           C  
ATOM   2765  N   LEU A 178      -2.661   4.936   0.572  1.00 91.97           N  
ATOM   2766  H   LEU A 178      -2.182   5.713   0.141  1.00 91.97           H  
ATOM   2767  CA  LEU A 178      -1.860   3.990   1.354  1.00 91.97           C  
ATOM   2768  HA  LEU A 178      -2.040   2.982   0.978  1.00 91.97           H  
ATOM   2769  C   LEU A 178      -2.272   3.978   2.830  1.00 91.97           C  
ATOM   2770  CB  LEU A 178      -0.367   4.330   1.208  1.00 91.97           C  
ATOM   2771  HB2 LEU A 178       0.189   3.819   1.994  1.00 91.97           H  
ATOM   2772  HB3 LEU A 178      -0.227   5.399   1.369  1.00 91.97           H  
ATOM   2773  O   LEU A 178      -2.469   2.896   3.385  1.00 91.97           O  
ATOM   2774  CG  LEU A 178       0.247   3.945  -0.148  1.00 91.97           C  
ATOM   2775  HG  LEU A 178      -0.378   4.289  -0.972  1.00 91.97           H  
ATOM   2776  CD1 LEU A 178       1.627   4.575  -0.278  1.00 91.97           C  
ATOM   2777 HD11 LEU A 178       2.251   4.303   0.574  1.00 91.97           H  
ATOM   2778 HD12 LEU A 178       2.106   4.247  -1.201  1.00 91.97           H  
ATOM   2779 HD13 LEU A 178       1.528   5.660  -0.301  1.00 91.97           H  
ATOM   2780  CD2 LEU A 178       0.366   2.434  -0.269  1.00 91.97           C  
ATOM   2781 HD21 LEU A 178       0.967   2.169  -1.139  1.00 91.97           H  
ATOM   2782 HD22 LEU A 178       0.858   2.034   0.617  1.00 91.97           H  
ATOM   2783 HD23 LEU A 178      -0.629   2.004  -0.375  1.00 91.97           H  
ATOM   2784  N   CYS A 179      -2.500   5.149   3.435  1.00 93.14           N  
ATOM   2785  H   CYS A 179      -2.255   6.000   2.947  1.00 93.14           H  
ATOM   2786  CA  CYS A 179      -3.004   5.260   4.808  1.00 93.14           C  
ATOM   2787  HA  CYS A 179      -2.292   4.792   5.488  1.00 93.14           H  
ATOM   2788  C   CYS A 179      -4.342   4.529   4.985  1.00 93.14           C  
ATOM   2789  CB  CYS A 179      -3.142   6.745   5.185  1.00 93.14           C  
ATOM   2790  HB2 CYS A 179      -3.601   6.830   6.169  1.00 93.14           H  
ATOM   2791  HB3 CYS A 179      -3.766   7.260   4.455  1.00 93.14           H  
ATOM   2792  O   CYS A 179      -4.519   3.744   5.917  1.00 93.14           O  
ATOM   2793  SG  CYS A 179      -1.505   7.522   5.240  1.00 93.14           S  
ATOM   2794  HG  CYS A 179      -1.878   8.798   5.374  1.00 93.14           H  
ATOM   2795  N   GLN A 180      -5.287   4.726   4.062  1.00 90.53           N  
ATOM   2796  H   GLN A 180      -5.102   5.376   3.311  1.00 90.53           H  
ATOM   2797  CA  GLN A 180      -6.566   4.017   4.115  1.00 90.53           C  
ATOM   2798  HA  GLN A 180      -7.007   4.138   5.104  1.00 90.53           H  
ATOM   2799  C   GLN A 180      -6.427   2.518   3.846  1.00 90.53           C  
ATOM   2800  CB  GLN A 180      -7.512   4.586   3.071  1.00 90.53           C  
ATOM   2801  HB2 GLN A 180      -8.390   3.942   3.023  1.00 90.53           H  
ATOM   2802  HB3 GLN A 180      -7.026   4.575   2.095  1.00 90.53           H  
ATOM   2803  O   GLN A 180      -7.127   1.702   4.459  1.00 90.53           O  
ATOM   2804  CG  GLN A 180      -7.984   6.004   3.394  1.00 90.53           C  
ATOM   2805  HG2 GLN A 180      -7.162   6.714   3.310  1.00 90.53           H  
ATOM   2806  HG3 GLN A 180      -8.382   6.035   4.408  1.00 90.53           H  
ATOM   2807  CD  GLN A 180      -9.072   6.380   2.411  1.00 90.53           C  
ATOM   2808  NE2 GLN A 180     -10.049   7.153   2.821  1.00 90.53           N  
ATOM   2809 HE21 GLN A 180     -10.775   7.388   2.160  1.00 90.53           H  
ATOM   2810 HE22 GLN A 180     -10.085   7.464   3.781  1.00 90.53           H  
ATOM   2811  OE1 GLN A 180      -9.111   5.911   1.285  1.00 90.53           O  
ATOM   2812  N   ARG A 181      -5.553   2.136   2.912  1.00 88.36           N  
ATOM   2813  H   ARG A 181      -5.043   2.852   2.415  1.00 88.36           H  
ATOM   2814  CA  ARG A 181      -5.326   0.739   2.551  1.00 88.36           C  
ATOM   2815  HA  ARG A 181      -6.279   0.276   2.298  1.00 88.36           H  
ATOM   2816  C   ARG A 181      -4.738  -0.053   3.709  1.00 88.36           C  
ATOM   2817  CB  ARG A 181      -4.424   0.654   1.324  1.00 88.36           C  
ATOM   2818  HB2 ARG A 181      -3.443   1.067   1.562  1.00 88.36           H  
ATOM   2819  HB3 ARG A 181      -4.862   1.225   0.505  1.00 88.36           H  
ATOM   2820  O   ARG A 181      -5.205  -1.163   3.934  1.00 88.36           O  
ATOM   2821  CG  ARG A 181      -4.301  -0.816   0.909  1.00 88.36           C  
ATOM   2822  HG2 ARG A 181      -5.286  -1.181   0.615  1.00 88.36           H  
ATOM   2823  HG3 ARG A 181      -3.913  -1.436   1.718  1.00 88.36           H  
ATOM   2824  CD  ARG A 181      -3.370  -0.974  -0.262  1.00 88.36           C  
ATOM   2825  HD2 ARG A 181      -3.744  -0.336  -1.063  1.00 88.36           H  
ATOM   2826  HD3 ARG A 181      -3.396  -2.022  -0.561  1.00 88.36           H  
ATOM   2827  NE  ARG A 181      -1.985  -0.621   0.049  1.00 88.36           N  
ATOM   2828  HE  ARG A 181      -1.758  -0.360   0.998  1.00 88.36           H  
ATOM   2829  NH1 ARG A 181      -1.120  -1.220  -1.997  1.00 88.36           N  
ATOM   2830 HH11 ARG A 181      -2.022  -1.566  -2.293  1.00 88.36           H  
ATOM   2831 HH12 ARG A 181      -0.293  -1.492  -2.509  1.00 88.36           H  
ATOM   2832  NH2 ARG A 181       0.219  -0.563  -0.366  1.00 88.36           N  
ATOM   2833 HH21 ARG A 181       0.985  -0.830  -0.968  1.00 88.36           H  
ATOM   2834 HH22 ARG A 181       0.441  -0.334   0.593  1.00 88.36           H  
ATOM   2835  CZ  ARG A 181      -0.977  -0.800  -0.773  1.00 88.36           C  
ATOM   2836  N   ALA A 182      -3.801   0.514   4.465  1.00 90.86           N  
ATOM   2837  H   ALA A 182      -3.439   1.419   4.199  1.00 90.86           H  
ATOM   2838  CA  ALA A 182      -3.189  -0.158   5.611  1.00 90.86           C  
ATOM   2839  HA  ALA A 182      -2.620  -1.018   5.257  1.00 90.86           H  
ATOM   2840  C   ALA A 182      -4.235  -0.671   6.624  1.00 90.86           C  
ATOM   2841  CB  ALA A 182      -2.211   0.827   6.256  1.00 90.86           C  
ATOM   2842  HB1 ALA A 182      -1.670   0.322   7.057  1.00 90.86           H  
ATOM   2843  HB2 ALA A 182      -1.488   1.161   5.513  1.00 90.86           H  
ATOM   2844  HB3 ALA A 182      -2.742   1.689   6.661  1.00 90.86           H  
ATOM   2845  O   ALA A 182      -4.065  -1.729   7.226  1.00 90.86           O  
ATOM   2846  N   ILE A 183      -5.363   0.038   6.755  1.00 89.60           N  
ATOM   2847  H   ILE A 183      -5.406   0.922   6.269  1.00 89.60           H  
ATOM   2848  CA  ILE A 183      -6.475  -0.335   7.642  1.00 89.60           C  
ATOM   2849  HA  ILE A 183      -6.095  -0.957   8.452  1.00 89.60           H  
ATOM   2850  C   ILE A 183      -7.527  -1.185   6.938  1.00 89.60           C  
ATOM   2851  CB  ILE A 183      -7.097   0.943   8.242  1.00 89.60           C  
ATOM   2852  HB  ILE A 183      -7.498   1.529   7.415  1.00 89.60           H  
ATOM   2853  O   ILE A 183      -8.036  -2.153   7.503  1.00 89.60           O  
ATOM   2854  CG1 ILE A 183      -6.047   1.819   8.953  1.00 89.60           C  
ATOM   2855 HG12 ILE A 183      -5.323   2.179   8.223  1.00 89.60           H  
ATOM   2856 HG13 ILE A 183      -6.530   2.700   9.375  1.00 89.60           H  
ATOM   2857  CG2 ILE A 183      -8.259   0.619   9.198  1.00 89.60           C  
ATOM   2858 HG21 ILE A 183      -9.101   0.201   8.646  1.00 89.60           H  
ATOM   2859 HG22 ILE A 183      -7.932  -0.096   9.953  1.00 89.60           H  
ATOM   2860 HG23 ILE A 183      -8.589   1.531   9.697  1.00 89.60           H  
ATOM   2861  CD1 ILE A 183      -5.289   1.091  10.068  1.00 89.60           C  
ATOM   2862 HD11 ILE A 183      -5.935   0.933  10.931  1.00 89.60           H  
ATOM   2863 HD12 ILE A 183      -4.431   1.699  10.357  1.00 89.60           H  
ATOM   2864 HD13 ILE A 183      -4.881   0.137   9.732  1.00 89.60           H  
ATOM   2865  N   THR A 184      -7.889  -0.830   5.706  1.00 88.18           N  
ATOM   2866  H   THR A 184      -7.433  -0.036   5.281  1.00 88.18           H  
ATOM   2867  CA  THR A 184      -8.951  -1.541   4.986  1.00 88.18           C  
ATOM   2868  HA  THR A 184      -9.737  -1.795   5.697  1.00 88.18           H  
ATOM   2869  C   THR A 184      -8.498  -2.855   4.377  1.00 88.18           C  
ATOM   2870  CB  THR A 184      -9.588  -0.698   3.883  1.00 88.18           C  
ATOM   2871  HB  THR A 184     -10.252  -1.340   3.304  1.00 88.18           H  
ATOM   2872  O   THR A 184      -9.339  -3.720   4.180  1.00 88.18           O  
ATOM   2873  CG2 THR A 184     -10.422   0.443   4.439  1.00 88.18           C  
ATOM   2874 HG21 THR A 184      -9.799   1.311   4.659  1.00 88.18           H  
ATOM   2875 HG22 THR A 184     -10.946   0.129   5.342  1.00 88.18           H  
ATOM   2876 HG23 THR A 184     -11.168   0.689   3.684  1.00 88.18           H  
ATOM   2877  OG1 THR A 184      -8.614  -0.153   3.022  1.00 88.18           O  
ATOM   2878  HG1 THR A 184      -8.170   0.546   3.507  1.00 88.18           H  
ATOM   2879  N   HIS A 185      -7.223  -3.032   4.060  1.00 88.57           N  
ATOM   2880  H   HIS A 185      -6.573  -2.285   4.256  1.00 88.57           H  
ATOM   2881  CA  HIS A 185      -6.682  -4.195   3.361  1.00 88.57           C  
ATOM   2882  HA  HIS A 185      -7.348  -5.049   3.485  1.00 88.57           H  
ATOM   2883  C   HIS A 185      -5.326  -4.582   3.972  1.00 88.57           C  
ATOM   2884  CB  HIS A 185      -6.577  -3.875   1.858  1.00 88.57           C  
ATOM   2885  HB2 HIS A 185      -5.891  -3.038   1.729  1.00 88.57           H  
ATOM   2886  HB3 HIS A 185      -6.147  -4.728   1.332  1.00 88.57           H  
ATOM   2887  O   HIS A 185      -4.323  -4.587   3.266  1.00 88.57           O  
ATOM   2888  CG  HIS A 185      -7.891  -3.530   1.207  1.00 88.57           C  
ATOM   2889  CD2 HIS A 185      -8.746  -4.388   0.584  1.00 88.57           C  
ATOM   2890  HD2 HIS A 185      -8.566  -5.443   0.439  1.00 88.57           H  
ATOM   2891  ND1 HIS A 185      -8.488  -2.297   1.167  1.00 88.57           N  
ATOM   2892  HD1 HIS A 185      -8.156  -1.459   1.623  1.00 88.57           H  
ATOM   2893  CE1 HIS A 185      -9.677  -2.420   0.558  1.00 88.57           C  
ATOM   2894  HE1 HIS A 185     -10.381  -1.613   0.420  1.00 88.57           H  
ATOM   2895  NE2 HIS A 185      -9.893  -3.694   0.194  1.00 88.57           N  
ATOM   2896  N   PRO A 186      -5.258  -4.914   5.272  1.00 88.21           N  
ATOM   2897  CA  PRO A 186      -3.982  -5.155   5.935  1.00 88.21           C  
ATOM   2898  HA  PRO A 186      -3.359  -4.264   5.860  1.00 88.21           H  
ATOM   2899  C   PRO A 186      -3.246  -6.339   5.295  1.00 88.21           C  
ATOM   2900  CB  PRO A 186      -4.332  -5.401   7.406  1.00 88.21           C  
ATOM   2901  HB2 PRO A 186      -3.658  -6.116   7.877  1.00 88.21           H  
ATOM   2902  HB3 PRO A 186      -4.307  -4.452   7.942  1.00 88.21           H  
ATOM   2903  O   PRO A 186      -3.832  -7.405   5.088  1.00 88.21           O  
ATOM   2904  CG  PRO A 186      -5.772  -5.916   7.363  1.00 88.21           C  
ATOM   2905  HG2 PRO A 186      -6.308  -5.694   8.286  1.00 88.21           H  
ATOM   2906  HG3 PRO A 186      -5.773  -6.989   7.172  1.00 88.21           H  
ATOM   2907  CD  PRO A 186      -6.373  -5.171   6.174  1.00 88.21           C  
ATOM   2908  HD2 PRO A 186      -7.145  -5.777   5.699  1.00 88.21           H  
ATOM   2909  HD3 PRO A 186      -6.788  -4.223   6.514  1.00 88.21           H  
ATOM   2910  N   ILE A 187      -1.954  -6.187   5.002  1.00 88.12           N  
ATOM   2911  H   ILE A 187      -1.540  -5.269   5.079  1.00 88.12           H  
ATOM   2912  CA  ILE A 187      -1.144  -7.270   4.422  1.00 88.12           C  
ATOM   2913  HA  ILE A 187      -1.757  -7.761   3.667  1.00 88.12           H  
ATOM   2914  C   ILE A 187      -0.773  -8.340   5.461  1.00 88.12           C  
ATOM   2915  CB  ILE A 187       0.099  -6.691   3.710  1.00 88.12           C  
ATOM   2916  HB  ILE A 187      -0.235  -5.959   2.975  1.00 88.12           H  
ATOM   2917  O   ILE A 187      -0.716  -9.530   5.144  1.00 88.12           O  
ATOM   2918  CG1 ILE A 187       0.871  -7.803   2.970  1.00 88.12           C  
ATOM   2919 HG12 ILE A 187       1.094  -8.618   3.658  1.00 88.12           H  
ATOM   2920 HG13 ILE A 187       1.842  -7.429   2.646  1.00 88.12           H  
ATOM   2921  CG2 ILE A 187       1.051  -5.970   4.683  1.00 88.12           C  
ATOM   2922 HG21 ILE A 187       1.497  -6.664   5.396  1.00 88.12           H  
ATOM   2923 HG22 ILE A 187       1.853  -5.499   4.116  1.00 88.12           H  
ATOM   2924 HG23 ILE A 187       0.540  -5.168   5.215  1.00 88.12           H  
ATOM   2925  CD1 ILE A 187       0.135  -8.344   1.741  1.00 88.12           C  
ATOM   2926 HD11 ILE A 187       0.756  -9.098   1.257  1.00 88.12           H  
ATOM   2927 HD12 ILE A 187      -0.819  -8.795   2.014  1.00 88.12           H  
ATOM   2928 HD13 ILE A 187      -0.021  -7.529   1.035  1.00 88.12           H  
ATOM   2929  N   SER A 188      -0.594  -7.937   6.722  1.00 84.43           N  
ATOM   2930  H   SER A 188      -0.589  -6.939   6.876  1.00 84.43           H  
ATOM   2931  CA  SER A 188      -0.126  -8.779   7.830  1.00 84.43           C  
ATOM   2932  HA  SER A 188       0.933  -8.978   7.661  1.00 84.43           H  
ATOM   2933  C   SER A 188      -0.808 -10.145   7.988  1.00 84.43           C  
ATOM   2934  CB  SER A 188      -0.247  -8.001   9.145  1.00 84.43           C  
ATOM   2935  HB2 SER A 188      -1.248  -7.579   9.239  1.00 84.43           H  
ATOM   2936  HB3 SER A 188      -0.051  -8.662   9.989  1.00 84.43           H  
ATOM   2937  O   SER A 188      -0.100 -11.105   8.277  1.00 84.43           O  
ATOM   2938  OG  SER A 188       0.714  -6.971   9.138  1.00 84.43           O  
ATOM   2939  HG  SER A 188       0.470  -6.262   9.738  1.00 84.43           H  
ATOM   2940  N   PRO A 189      -2.135 -10.322   7.856  1.00 88.63           N  
ATOM   2941  CA  PRO A 189      -2.745 -11.654   7.933  1.00 88.63           C  
ATOM   2942  HA  PRO A 189      -2.329 -12.210   8.773  1.00 88.63           H  
ATOM   2943  C   PRO A 189      -2.541 -12.503   6.666  1.00 88.63           C  
ATOM   2944  CB  PRO A 189      -4.228 -11.398   8.213  1.00 88.63           C  
ATOM   2945  HB2 PRO A 189      -4.390 -11.302   9.287  1.00 88.63           H  
ATOM   2946  HB3 PRO A 189      -4.874 -12.172   7.798  1.00 88.63           H  
ATOM   2947  O   PRO A 189      -2.632 -13.727   6.747  1.00 88.63           O  
ATOM   2948  CG  PRO A 189      -4.459 -10.051   7.543  1.00 88.63           C  
ATOM   2949  HG2 PRO A 189      -5.327  -9.535   7.953  1.00 88.63           H  
ATOM   2950  HG3 PRO A 189      -4.558 -10.220   6.471  1.00 88.63           H  
ATOM   2951  CD  PRO A 189      -3.164  -9.297   7.811  1.00 88.63           C  
ATOM   2952  HD2 PRO A 189      -2.993  -8.571   7.017  1.00 88.63           H  
ATOM   2953  HD3 PRO A 189      -3.226  -8.794   8.776  1.00 88.63           H  
ATOM   2954  N   LEU A 190      -2.256 -11.889   5.513  1.00 92.22           N  
ATOM   2955  H   LEU A 190      -2.086 -10.894   5.525  1.00 92.22           H  
ATOM   2956  CA  LEU A 190      -2.145 -12.574   4.223  1.00 92.22           C  
ATOM   2957  HA  LEU A 190      -2.787 -13.456   4.226  1.00 92.22           H  
ATOM   2958  C   LEU A 190      -0.736 -13.076   3.930  1.00 92.22           C  
ATOM   2959  CB  LEU A 190      -2.598 -11.639   3.087  1.00 92.22           C  
ATOM   2960  HB2 LEU A 190      -1.947 -10.765   3.063  1.00 92.22           H  
ATOM   2961  HB3 LEU A 190      -2.463 -12.171   2.145  1.00 92.22           H  
ATOM   2962  O   LEU A 190      -0.568 -14.213   3.492  1.00 92.22           O  
ATOM   2963  CG  LEU A 190      -4.052 -11.154   3.165  1.00 92.22           C  
ATOM   2964  HG  LEU A 190      -4.181 -10.510   4.035  1.00 92.22           H  
ATOM   2965  CD1 LEU A 190      -4.381 -10.358   1.905  1.00 92.22           C  
ATOM   2966 HD11 LEU A 190      -3.786  -9.445   1.889  1.00 92.22           H  
ATOM   2967 HD12 LEU A 190      -4.162 -10.946   1.013  1.00 92.22           H  
ATOM   2968 HD13 LEU A 190      -5.437 -10.088   1.899  1.00 92.22           H  
ATOM   2969  CD2 LEU A 190      -5.035 -12.316   3.259  1.00 92.22           C  
ATOM   2970 HD21 LEU A 190      -4.916 -12.980   2.403  1.00 92.22           H  
ATOM   2971 HD22 LEU A 190      -4.871 -12.865   4.186  1.00 92.22           H  
ATOM   2972 HD23 LEU A 190      -6.045 -11.907   3.285  1.00 92.22           H  
ATOM   2973  N   PHE A 191       0.261 -12.229   4.160  1.00 89.69           N  
ATOM   2974  H   PHE A 191       0.046 -11.325   4.557  1.00 89.69           H  
ATOM   2975  CA  PHE A 191       1.622 -12.431   3.682  1.00 89.69           C  
ATOM   2976  HA  PHE A 191       1.750 -13.457   3.337  1.00 89.69           H  
ATOM   2977  C   PHE A 191       2.622 -12.190   4.809  1.00 89.69           C  
ATOM   2978  CB  PHE A 191       1.854 -11.499   2.490  1.00 89.69           C  
ATOM   2979  HB2 PHE A 191       1.852 -10.472   2.856  1.00 89.69           H  
ATOM   2980  HB3 PHE A 191       1.022 -11.606   1.794  1.00 89.69           H  
ATOM   2981  O   PHE A 191       2.445 -11.304   5.648  1.00 89.69           O  
ATOM   2982  CG  PHE A 191       3.134 -11.728   1.720  1.00 89.69           C  
ATOM   2983  CD1 PHE A 191       4.222 -10.847   1.873  1.00 89.69           C  
ATOM   2984  HD1 PHE A 191       4.163 -10.023   2.569  1.00 89.69           H  
ATOM   2985  CD2 PHE A 191       3.221 -12.795   0.808  1.00 89.69           C  
ATOM   2986  HD2 PHE A 191       2.398 -13.485   0.690  1.00 89.69           H  
ATOM   2987  CE1 PHE A 191       5.379 -11.017   1.093  1.00 89.69           C  
ATOM   2988  HE1 PHE A 191       6.205 -10.326   1.178  1.00 89.69           H  
ATOM   2989  CE2 PHE A 191       4.384 -12.971   0.042  1.00 89.69           C  
ATOM   2990  HE2 PHE A 191       4.471 -13.794  -0.652  1.00 89.69           H  
ATOM   2991  CZ  PHE A 191       5.453 -12.073   0.170  1.00 89.69           C  
ATOM   2992  HZ  PHE A 191       6.331 -12.196  -0.446  1.00 89.69           H  
ATOM   2993  N   ASP A 192       3.663 -13.008   4.846  1.00 82.86           N  
ATOM   2994  H   ASP A 192       3.763 -13.705   4.121  1.00 82.86           H  
ATOM   2995  CA  ASP A 192       4.795 -12.835   5.739  1.00 82.86           C  
ATOM   2996  HA  ASP A 192       4.531 -12.143   6.539  1.00 82.86           H  
ATOM   2997  C   ASP A 192       5.961 -12.227   4.957  1.00 82.86           C  
ATOM   2998  CB  ASP A 192       5.152 -14.171   6.399  1.00 82.86           C  
ATOM   2999  HB2 ASP A 192       5.624 -14.840   5.680  1.00 82.86           H  
ATOM   3000  HB3 ASP A 192       4.234 -14.643   6.750  1.00 82.86           H  
ATOM   3001  O   ASP A 192       6.658 -12.917   4.215  1.00 82.86           O  
ATOM   3002  CG  ASP A 192       6.078 -13.950   7.595  1.00 82.86           C  
ATOM   3003  OD1 ASP A 192       6.910 -13.014   7.539  1.00 82.86           O  
ATOM   3004  OD2 ASP A 192       5.875 -14.667   8.600  1.00 82.86           O  
ATOM   3005  N   ALA A 193       6.170 -10.923   5.134  1.00 75.83           N  
ATOM   3006  H   ALA A 193       5.549 -10.415   5.747  1.00 75.83           H  
ATOM   3007  CA  ALA A 193       7.219 -10.181   4.443  1.00 75.83           C  
ATOM   3008  HA  ALA A 193       7.090 -10.313   3.368  1.00 75.83           H  
ATOM   3009  C   ALA A 193       8.645 -10.653   4.783  1.00 75.83           C  
ATOM   3010  CB  ALA A 193       7.040  -8.698   4.778  1.00 75.83           C  
ATOM   3011  HB1 ALA A 193       7.175  -8.537   5.848  1.00 75.83           H  
ATOM   3012  HB2 ALA A 193       7.790  -8.122   4.236  1.00 75.83           H  
ATOM   3013  HB3 ALA A 193       6.048  -8.362   4.478  1.00 75.83           H  
ATOM   3014  O   ALA A 193       9.555 -10.415   3.994  1.00 75.83           O  
ATOM   3015  N   MET A 194       8.854 -11.319   5.928  1.00 73.56           N  
ATOM   3016  H   MET A 194       8.061 -11.587   6.493  1.00 73.56           H  
ATOM   3017  CA  MET A 194      10.175 -11.840   6.308  1.00 73.56           C  
ATOM   3018  HA  MET A 194      10.941 -11.105   6.062  1.00 73.56           H  
ATOM   3019  C   MET A 194      10.532 -13.120   5.555  1.00 73.56           C  
ATOM   3020  CB  MET A 194      10.217 -12.131   7.814  1.00 73.56           C  
ATOM   3021  HB2 MET A 194      11.094 -12.739   8.033  1.00 73.56           H  
ATOM   3022  HB3 MET A 194       9.339 -12.708   8.106  1.00 73.56           H  
ATOM   3023  O   MET A 194      11.702 -13.358   5.271  1.00 73.56           O  
ATOM   3024  CG  MET A 194      10.304 -10.870   8.672  1.00 73.56           C  
ATOM   3025  HG2 MET A 194      10.178 -11.171   9.712  1.00 73.56           H  
ATOM   3026  HG3 MET A 194       9.496 -10.187   8.411  1.00 73.56           H  
ATOM   3027  SD  MET A 194      11.897 -10.019   8.509  1.00 73.56           S  
ATOM   3028  CE  MET A 194      12.046  -9.264  10.142  1.00 73.56           C  
ATOM   3029  HE1 MET A 194      12.966  -8.681  10.180  1.00 73.56           H  
ATOM   3030  HE2 MET A 194      12.076 -10.045  10.902  1.00 73.56           H  
ATOM   3031  HE3 MET A 194      11.194  -8.604  10.306  1.00 73.56           H  
ATOM   3032  N   VAL A 195       9.534 -13.958   5.265  1.00 73.43           N  
ATOM   3033  H   VAL A 195       8.601 -13.693   5.544  1.00 73.43           H  
ATOM   3034  CA  VAL A 195       9.728 -15.229   4.548  1.00 73.43           C  
ATOM   3035  HA  VAL A 195      10.764 -15.546   4.662  1.00 73.43           H  
ATOM   3036  C   VAL A 195       9.494 -15.056   3.045  1.00 73.43           C  
ATOM   3037  CB  VAL A 195       8.834 -16.333   5.152  1.00 73.43           C  
ATOM   3038  HB  VAL A 195       7.788 -16.084   4.972  1.00 73.43           H  
ATOM   3039  O   VAL A 195      10.045 -15.810   2.252  1.00 73.43           O  
ATOM   3040  CG1 VAL A 195       9.120 -17.715   4.550  1.00 73.43           C  
ATOM   3041 HG11 VAL A 195      10.172 -17.970   4.680  1.00 73.43           H  
ATOM   3042 HG12 VAL A 195       8.888 -17.716   3.485  1.00 73.43           H  
ATOM   3043 HG13 VAL A 195       8.496 -18.469   5.028  1.00 73.43           H  
ATOM   3044  CG2 VAL A 195       9.052 -16.461   6.669  1.00 73.43           C  
ATOM   3045 HG21 VAL A 195      10.105 -16.645   6.881  1.00 73.43           H  
ATOM   3046 HG22 VAL A 195       8.737 -15.548   7.174  1.00 73.43           H  
ATOM   3047 HG23 VAL A 195       8.450 -17.280   7.063  1.00 73.43           H  
ATOM   3048  N   GLY A 196       8.707 -14.051   2.650  1.00 78.75           N  
ATOM   3049  H   GLY A 196       8.281 -13.467   3.355  1.00 78.75           H  
ATOM   3050  CA  GLY A 196       8.269 -13.865   1.270  1.00 78.75           C  
ATOM   3051  HA2 GLY A 196       7.893 -12.848   1.159  1.00 78.75           H  
ATOM   3052  HA3 GLY A 196       9.111 -14.004   0.592  1.00 78.75           H  
ATOM   3053  C   GLY A 196       7.162 -14.842   0.872  1.00 78.75           C  
ATOM   3054  O   GLY A 196       7.058 -15.207  -0.292  1.00 78.75           O  
ATOM   3055  N   GLU A 197       6.349 -15.296   1.830  1.00 84.76           N  
ATOM   3056  H   GLU A 197       6.424 -14.883   2.749  1.00 84.76           H  
ATOM   3057  CA  GLU A 197       5.350 -16.345   1.614  1.00 84.76           C  
ATOM   3058  HA  GLU A 197       5.232 -16.504   0.542  1.00 84.76           H  
ATOM   3059  C   GLU A 197       3.963 -15.970   2.126  1.00 84.76           C  
ATOM   3060  CB  GLU A 197       5.804 -17.667   2.262  1.00 84.76           C  
ATOM   3061  HB2 GLU A 197       4.945 -18.327   2.386  1.00 84.76           H  
ATOM   3062  HB3 GLU A 197       6.199 -17.463   3.258  1.00 84.76           H  
ATOM   3063  O   GLU A 197       3.795 -15.188   3.065  1.00 84.76           O  
ATOM   3064  CG  GLU A 197       6.861 -18.411   1.438  1.00 84.76           C  
ATOM   3065  HG2 GLU A 197       7.120 -19.330   1.963  1.00 84.76           H  
ATOM   3066  HG3 GLU A 197       7.757 -17.794   1.377  1.00 84.76           H  
ATOM   3067  CD  GLU A 197       6.369 -18.755   0.027  1.00 84.76           C  
ATOM   3068  OE1 GLU A 197       7.232 -18.873  -0.861  1.00 84.76           O  
ATOM   3069  OE2 GLU A 197       5.134 -18.836  -0.190  1.00 84.76           O  
ATOM   3070  N   LEU A 198       2.940 -16.586   1.533  1.00 92.50           N  
ATOM   3071  H   LEU A 198       3.158 -17.278   0.830  1.00 92.50           H  
ATOM   3072  CA  LEU A 198       1.579 -16.485   2.051  1.00 92.50           C  
ATOM   3073  HA  LEU A 198       1.357 -15.433   2.231  1.00 92.50           H  
ATOM   3074  C   LEU A 198       1.463 -17.214   3.393  1.00 92.50           C  
ATOM   3075  CB  LEU A 198       0.568 -17.042   1.040  1.00 92.50           C  
ATOM   3076  HB2 LEU A 198       0.900 -18.038   0.745  1.00 92.50           H  
ATOM   3077  HB3 LEU A 198      -0.399 -17.143   1.534  1.00 92.50           H  
ATOM   3078  O   LEU A 198       1.926 -18.345   3.564  1.00 92.50           O  
ATOM   3079  CG  LEU A 198       0.377 -16.182  -0.219  1.00 92.50           C  
ATOM   3080  HG  LEU A 198       1.342 -15.979  -0.685  1.00 92.50           H  
ATOM   3081  CD1 LEU A 198      -0.494 -16.960  -1.206  1.00 92.50           C  
ATOM   3082 HD11 LEU A 198       0.022 -17.872  -1.508  1.00 92.50           H  
ATOM   3083 HD12 LEU A 198      -1.452 -17.212  -0.751  1.00 92.50           H  
ATOM   3084 HD13 LEU A 198      -0.664 -16.359  -2.098  1.00 92.50           H  
ATOM   3085  CD2 LEU A 198      -0.332 -14.856   0.079  1.00 92.50           C  
ATOM   3086 HD21 LEU A 198       0.264 -14.250   0.761  1.00 92.50           H  
ATOM   3087 HD22 LEU A 198      -0.461 -14.296  -0.847  1.00 92.50           H  
ATOM   3088 HD23 LEU A 198      -1.306 -15.042   0.531  1.00 92.50           H  
ATOM   3089  N   LYS A 199       0.761 -16.600   4.346  1.00 91.83           N  
ATOM   3090  H   LYS A 199       0.361 -15.697   4.133  1.00 91.83           H  
ATOM   3091  CA  LYS A 199       0.527 -17.215   5.654  1.00 91.83           C  
ATOM   3092  HA  LYS A 199       1.509 -17.525   6.012  1.00 91.83           H  
ATOM   3093  C   LYS A 199      -0.348 -18.469   5.530  1.00 91.83           C  
ATOM   3094  CB  LYS A 199      -0.055 -16.198   6.642  1.00 91.83           C  
ATOM   3095  HB2 LYS A 199      -0.901 -15.678   6.191  1.00 91.83           H  
ATOM   3096  HB3 LYS A 199      -0.401 -16.724   7.532  1.00 91.83           H  
ATOM   3097  O   LYS A 199      -1.262 -18.503   4.701  1.00 91.83           O  
ATOM   3098  CG  LYS A 199       1.029 -15.195   7.052  1.00 91.83           C  
ATOM   3099  HG2 LYS A 199       1.925 -15.743   7.342  1.00 91.83           H  
ATOM   3100  HG3 LYS A 199       1.272 -14.555   6.204  1.00 91.83           H  
ATOM   3101  CD  LYS A 199       0.591 -14.328   8.233  1.00 91.83           C  
ATOM   3102  HD2 LYS A 199      -0.243 -13.696   7.930  1.00 91.83           H  
ATOM   3103  HD3 LYS A 199       0.294 -14.963   9.067  1.00 91.83           H  
ATOM   3104  CE  LYS A 199       1.794 -13.468   8.634  1.00 91.83           C  
ATOM   3105  HE2 LYS A 199       2.646 -14.116   8.843  1.00 91.83           H  
ATOM   3106  HE3 LYS A 199       2.064 -12.842   7.784  1.00 91.83           H  
ATOM   3107  NZ  LYS A 199       1.501 -12.612   9.804  1.00 91.83           N  
ATOM   3108  HZ1 LYS A 199       1.200 -13.155  10.601  1.00 91.83           H  
ATOM   3109  HZ2 LYS A 199       2.323 -12.073  10.034  1.00 91.83           H  
ATOM   3110  HZ3 LYS A 199       0.784 -11.958   9.523  1.00 91.83           H  
ATOM   3111  N   PRO A 200      -0.171 -19.481   6.403  1.00 91.61           N  
ATOM   3112  CA  PRO A 200      -0.915 -20.741   6.314  1.00 91.61           C  
ATOM   3113  HA  PRO A 200      -0.614 -21.250   5.399  1.00 91.61           H  
ATOM   3114  C   PRO A 200      -2.442 -20.582   6.309  1.00 91.61           C  
ATOM   3115  CB  PRO A 200      -0.450 -21.564   7.520  1.00 91.61           C  
ATOM   3116  HB2 PRO A 200      -1.067 -21.344   8.391  1.00 91.61           H  
ATOM   3117  HB3 PRO A 200      -0.464 -22.633   7.306  1.00 91.61           H  
ATOM   3118  O   PRO A 200      -3.130 -21.283   5.567  1.00 91.61           O  
ATOM   3119  CG  PRO A 200       0.968 -21.058   7.770  1.00 91.61           C  
ATOM   3120  HG2 PRO A 200       1.278 -21.208   8.804  1.00 91.61           H  
ATOM   3121  HG3 PRO A 200       1.659 -21.553   7.087  1.00 91.61           H  
ATOM   3122  CD  PRO A 200       0.875 -19.578   7.416  1.00 91.61           C  
ATOM   3123  HD2 PRO A 200       1.844 -19.245   7.043  1.00 91.61           H  
ATOM   3124  HD3 PRO A 200       0.589 -19.001   8.296  1.00 91.61           H  
ATOM   3125  N   LEU A 201      -2.983 -19.642   7.094  1.00 92.15           N  
ATOM   3126  H   LEU A 201      -2.367 -19.090   7.674  1.00 92.15           H  
ATOM   3127  CA  LEU A 201      -4.421 -19.343   7.115  1.00 92.15           C  
ATOM   3128  HA  LEU A 201      -4.978 -20.261   7.299  1.00 92.15           H  
ATOM   3129  C   LEU A 201      -4.911 -18.800   5.766  1.00 92.15           C  
ATOM   3130  CB  LEU A 201      -4.737 -18.330   8.232  1.00 92.15           C  
ATOM   3131  HB2 LEU A 201      -5.775 -18.016   8.120  1.00 92.15           H  
ATOM   3132  HB3 LEU A 201      -4.115 -17.446   8.089  1.00 92.15           H  
ATOM   3133  O   LEU A 201      -5.948 -19.239   5.270  1.00 92.15           O  
ATOM   3134  CG  LEU A 201      -4.550 -18.836   9.674  1.00 92.15           C  
ATOM   3135  HG  LEU A 201      -3.512 -19.131   9.822  1.00 92.15           H  
ATOM   3136  CD1 LEU A 201      -4.877 -17.712  10.654  1.00 92.15           C  
ATOM   3137 HD11 LEU A 201      -4.241 -16.849  10.458  1.00 92.15           H  
ATOM   3138 HD12 LEU A 201      -5.920 -17.413  10.551  1.00 92.15           H  
ATOM   3139 HD13 LEU A 201      -4.704 -18.047  11.677  1.00 92.15           H  
ATOM   3140  CD2 LEU A 201      -5.454 -20.022  10.000  1.00 92.15           C  
ATOM   3141 HD21 LEU A 201      -5.420 -20.232  11.069  1.00 92.15           H  
ATOM   3142 HD22 LEU A 201      -5.087 -20.903   9.473  1.00 92.15           H  
ATOM   3143 HD23 LEU A 201      -6.483 -19.805   9.713  1.00 92.15           H  
ATOM   3144  N   ALA A 202      -4.144 -17.898   5.147  1.00 93.88           N  
ATOM   3145  H   ALA A 202      -3.269 -17.620   5.567  1.00 93.88           H  
ATOM   3146  CA  ALA A 202      -4.470 -17.337   3.840  1.00 93.88           C  
ATOM   3147  HA  ALA A 202      -5.487 -16.945   3.866  1.00 93.88           H  
ATOM   3148  C   ALA A 202      -4.412 -18.419   2.759  1.00 93.88           C  
ATOM   3149  CB  ALA A 202      -3.515 -16.176   3.549  1.00 93.88           C  
ATOM   3150  HB1 ALA A 202      -2.488 -16.530   3.456  1.00 93.88           H  
ATOM   3151  HB2 ALA A 202      -3.803 -15.685   2.620  1.00 93.88           H  
ATOM   3152  HB3 ALA A 202      -3.569 -15.453   4.364  1.00 93.88           H  
ATOM   3153  O   ALA A 202      -5.331 -18.537   1.952  1.00 93.88           O  
ATOM   3154  N   VAL A 203      -3.398 -19.289   2.806  1.00 95.16           N  
ATOM   3155  H   VAL A 203      -2.656 -19.111   3.469  1.00 95.16           H  
ATOM   3156  CA  VAL A 203      -3.299 -20.457   1.923  1.00 95.16           C  
ATOM   3157  HA  VAL A 203      -3.294 -20.105   0.892  1.00 95.16           H  
ATOM   3158  C   VAL A 203      -4.520 -21.367   2.080  1.00 95.16           C  
ATOM   3159  CB  VAL A 203      -1.988 -21.227   2.176  1.00 95.16           C  
ATOM   3160  HB  VAL A 203      -1.906 -21.469   3.235  1.00 95.16           H  
ATOM   3161  O   VAL A 203      -5.099 -21.777   1.080  1.00 95.16           O  
ATOM   3162  CG1 VAL A 203      -1.926 -22.540   1.384  1.00 95.16           C  
ATOM   3163 HG11 VAL A 203      -0.938 -22.985   1.500  1.00 95.16           H  
ATOM   3164 HG12 VAL A 203      -2.106 -22.331   0.329  1.00 95.16           H  
ATOM   3165 HG13 VAL A 203      -2.674 -23.233   1.767  1.00 95.16           H  
ATOM   3166  CG2 VAL A 203      -0.775 -20.383   1.773  1.00 95.16           C  
ATOM   3167 HG21 VAL A 203       0.149 -20.924   1.976  1.00 95.16           H  
ATOM   3168 HG22 VAL A 203      -0.745 -19.458   2.349  1.00 95.16           H  
ATOM   3169 HG23 VAL A 203      -0.816 -20.133   0.713  1.00 95.16           H  
ATOM   3170  N   MET A 204      -4.961 -21.678   3.302  1.00 93.82           N  
ATOM   3171  H   MET A 204      -4.464 -21.320   4.105  1.00 93.82           H  
ATOM   3172  CA  MET A 204      -6.163 -22.499   3.508  1.00 93.82           C  
ATOM   3173  HA  MET A 204      -6.048 -23.435   2.962  1.00 93.82           H  
ATOM   3174  C   MET A 204      -7.431 -21.832   2.967  1.00 93.82           C  
ATOM   3175  CB  MET A 204      -6.345 -22.827   4.992  1.00 93.82           C  
ATOM   3176  HB2 MET A 204      -6.256 -21.918   5.587  1.00 93.82           H  
ATOM   3177  HB3 MET A 204      -7.344 -23.239   5.139  1.00 93.82           H  
ATOM   3178  O   MET A 204      -8.233 -22.499   2.310  1.00 93.82           O  
ATOM   3179  CG  MET A 204      -5.334 -23.872   5.467  1.00 93.82           C  
ATOM   3180  HG2 MET A 204      -5.349 -24.711   4.770  1.00 93.82           H  
ATOM   3181  HG3 MET A 204      -4.332 -23.443   5.456  1.00 93.82           H  
ATOM   3182  SD  MET A 204      -5.673 -24.533   7.117  1.00 93.82           S  
ATOM   3183  CE  MET A 204      -5.497 -23.030   8.105  1.00 93.82           C  
ATOM   3184  HE1 MET A 204      -6.289 -22.324   7.854  1.00 93.82           H  
ATOM   3185  HE2 MET A 204      -5.572 -23.285   9.162  1.00 93.82           H  
ATOM   3186  HE3 MET A 204      -4.523 -22.580   7.910  1.00 93.82           H  
ATOM   3187  N   ALA A 205      -7.597 -20.528   3.196  1.00 93.94           N  
ATOM   3188  H   ALA A 205      -6.915 -20.038   3.757  1.00 93.94           H  
ATOM   3189  CA  ALA A 205      -8.726 -19.766   2.677  1.00 93.94           C  
ATOM   3190  HA  ALA A 205      -9.645 -20.243   3.018  1.00 93.94           H  
ATOM   3191  C   ALA A 205      -8.753 -19.769   1.141  1.00 93.94           C  
ATOM   3192  CB  ALA A 205      -8.668 -18.349   3.258  1.00 93.94           C  
ATOM   3193  HB1 ALA A 205      -9.521 -17.774   2.899  1.00 93.94           H  
ATOM   3194  HB2 ALA A 205      -7.751 -17.847   2.949  1.00 93.94           H  
ATOM   3195  HB3 ALA A 205      -8.699 -18.388   4.346  1.00 93.94           H  
ATOM   3196  O   ALA A 205      -9.753 -20.153   0.537  1.00 93.94           O  
ATOM   3197  N   LEU A 206      -7.625 -19.451   0.502  1.00 96.16           N  
ATOM   3198  H   LEU A 206      -6.835 -19.149   1.053  1.00 96.16           H  
ATOM   3199  CA  LEU A 206      -7.488 -19.445  -0.955  1.00 96.16           C  
ATOM   3200  HA  LEU A 206      -8.263 -18.807  -1.382  1.00 96.16           H  
ATOM   3201  C   LEU A 206      -7.680 -20.837  -1.565  1.00 96.16           C  
ATOM   3202  CB  LEU A 206      -6.109 -18.881  -1.321  1.00 96.16           C  
ATOM   3203  HB2 LEU A 206      -5.929 -19.051  -2.382  1.00 96.16           H  
ATOM   3204  HB3 LEU A 206      -5.354 -19.432  -0.760  1.00 96.16           H  
ATOM   3205  O   LEU A 206      -8.334 -20.967  -2.594  1.00 96.16           O  
ATOM   3206  CG  LEU A 206      -5.941 -17.377  -1.039  1.00 96.16           C  
ATOM   3207  HG  LEU A 206      -6.228 -17.149  -0.013  1.00 96.16           H  
ATOM   3208  CD1 LEU A 206      -4.471 -17.007  -1.225  1.00 96.16           C  
ATOM   3209 HD11 LEU A 206      -4.145 -17.269  -2.232  1.00 96.16           H  
ATOM   3210 HD12 LEU A 206      -3.865 -17.545  -0.496  1.00 96.16           H  
ATOM   3211 HD13 LEU A 206      -4.336 -15.937  -1.068  1.00 96.16           H  
ATOM   3212  CD2 LEU A 206      -6.799 -16.524  -1.973  1.00 96.16           C  
ATOM   3213 HD21 LEU A 206      -6.564 -16.749  -3.014  1.00 96.16           H  
ATOM   3214 HD22 LEU A 206      -6.600 -15.468  -1.793  1.00 96.16           H  
ATOM   3215 HD23 LEU A 206      -7.860 -16.701  -1.792  1.00 96.16           H  
ATOM   3216  N   LYS A 207      -7.192 -21.898  -0.908  1.00 94.57           N  
ATOM   3217  H   LYS A 207      -6.630 -21.722  -0.087  1.00 94.57           H  
ATOM   3218  CA  LYS A 207      -7.438 -23.286  -1.331  1.00 94.57           C  
ATOM   3219  HA  LYS A 207      -7.125 -23.394  -2.369  1.00 94.57           H  
ATOM   3220  C   LYS A 207      -8.926 -23.644  -1.304  1.00 94.57           C  
ATOM   3221  CB  LYS A 207      -6.647 -24.257  -0.442  1.00 94.57           C  
ATOM   3222  HB2 LYS A 207      -7.051 -25.260  -0.576  1.00 94.57           H  
ATOM   3223  HB3 LYS A 207      -6.782 -23.983   0.605  1.00 94.57           H  
ATOM   3224  O   LYS A 207      -9.368 -24.388  -2.175  1.00 94.57           O  
ATOM   3225  CG  LYS A 207      -5.147 -24.283  -0.780  1.00 94.57           C  
ATOM   3226  HG2 LYS A 207      -4.712 -23.289  -0.677  1.00 94.57           H  
ATOM   3227  HG3 LYS A 207      -5.008 -24.547  -1.828  1.00 94.57           H  
ATOM   3228  CD  LYS A 207      -4.388 -25.260   0.134  1.00 94.57           C  
ATOM   3229  HD2 LYS A 207      -4.852 -26.246   0.101  1.00 94.57           H  
ATOM   3230  HD3 LYS A 207      -4.432 -24.883   1.156  1.00 94.57           H  
ATOM   3231  CE  LYS A 207      -2.923 -25.358  -0.319  1.00 94.57           C  
ATOM   3232  HE2 LYS A 207      -2.883 -25.754  -1.334  1.00 94.57           H  
ATOM   3233  HE3 LYS A 207      -2.514 -24.349  -0.364  1.00 94.57           H  
ATOM   3234  NZ  LYS A 207      -2.082 -26.182   0.586  1.00 94.57           N  
ATOM   3235  HZ1 LYS A 207      -2.407 -27.136   0.644  1.00 94.57           H  
ATOM   3236  HZ2 LYS A 207      -1.135 -26.197   0.233  1.00 94.57           H  
ATOM   3237  HZ3 LYS A 207      -2.049 -25.775   1.510  1.00 94.57           H  
ATOM   3238  N   ARG A 208      -9.691 -23.148  -0.326  1.00 92.83           N  
ATOM   3239  H   ARG A 208      -9.255 -22.560   0.371  1.00 92.83           H  
ATOM   3240  CA  ARG A 208     -11.150 -23.336  -0.286  1.00 92.83           C  
ATOM   3241  HA  ARG A 208     -11.379 -24.378  -0.509  1.00 92.83           H  
ATOM   3242  C   ARG A 208     -11.843 -22.521  -1.373  1.00 92.83           C  
ATOM   3243  CB  ARG A 208     -11.693 -23.004   1.113  1.00 92.83           C  
ATOM   3244  HB2 ARG A 208     -11.454 -21.970   1.362  1.00 92.83           H  
ATOM   3245  HB3 ARG A 208     -11.216 -23.658   1.842  1.00 92.83           H  
ATOM   3246  O   ARG A 208     -12.752 -23.035  -2.005  1.00 92.83           O  
ATOM   3247  CG  ARG A 208     -13.218 -23.199   1.176  1.00 92.83           C  
ATOM   3248  HG2 ARG A 208     -13.470 -24.200   0.826  1.00 92.83           H  
ATOM   3249  HG3 ARG A 208     -13.701 -22.468   0.527  1.00 92.83           H  
ATOM   3250  CD  ARG A 208     -13.764 -23.014   2.592  1.00 92.83           C  
ATOM   3251  HD2 ARG A 208     -13.350 -23.788   3.238  1.00 92.83           H  
ATOM   3252  HD3 ARG A 208     -13.456 -22.037   2.964  1.00 92.83           H  
ATOM   3253  NE  ARG A 208     -15.235 -23.078   2.610  1.00 92.83           N  
ATOM   3254  HE  ARG A 208     -15.686 -23.395   1.764  1.00 92.83           H  
ATOM   3255  NH1 ARG A 208     -15.537 -22.354   4.757  1.00 92.83           N  
ATOM   3256 HH11 ARG A 208     -14.537 -22.238   4.844  1.00 92.83           H  
ATOM   3257 HH12 ARG A 208     -16.151 -22.113   5.521  1.00 92.83           H  
ATOM   3258  NH2 ARG A 208     -17.311 -22.843   3.530  1.00 92.83           N  
ATOM   3259 HH21 ARG A 208     -17.903 -22.610   4.315  1.00 92.83           H  
ATOM   3260 HH22 ARG A 208     -17.741 -23.162   2.673  1.00 92.83           H  
ATOM   3261  CZ  ARG A 208     -16.018 -22.756   3.623  1.00 92.83           C  
ATOM   3262  N   ILE A 209     -11.410 -21.285  -1.607  1.00 94.71           N  
ATOM   3263  H   ILE A 209     -10.689 -20.906  -1.011  1.00 94.71           H  
ATOM   3264  CA  ILE A 209     -11.970 -20.438  -2.668  1.00 94.71           C  
ATOM   3265  HA  ILE A 209     -13.052 -20.391  -2.543  1.00 94.71           H  
ATOM   3266  C   ILE A 209     -11.729 -21.047  -4.048  1.00 94.71           C  
ATOM   3267  CB  ILE A 209     -11.419 -19.004  -2.556  1.00 94.71           C  
ATOM   3268  HB  ILE A 209     -10.333 -19.042  -2.469  1.00 94.71           H  
ATOM   3269  O   ILE A 209     -12.652 -21.057  -4.855  1.00 94.71           O  
ATOM   3270  CG1 ILE A 209     -12.007 -18.369  -1.279  1.00 94.71           C  
ATOM   3271 HG12 ILE A 209     -11.793 -19.005  -0.420  1.00 94.71           H  
ATOM   3272 HG13 ILE A 209     -13.091 -18.309  -1.372  1.00 94.71           H  
ATOM   3273  CG2 ILE A 209     -11.771 -18.188  -3.810  1.00 94.71           C  
ATOM   3274 HG21 ILE A 209     -11.228 -18.559  -4.679  1.00 94.71           H  
ATOM   3275 HG22 ILE A 209     -12.840 -18.256  -4.012  1.00 94.71           H  
ATOM   3276 HG23 ILE A 209     -11.496 -17.141  -3.681  1.00 94.71           H  
ATOM   3277  CD1 ILE A 209     -11.466 -16.980  -0.952  1.00 94.71           C  
ATOM   3278 HD11 ILE A 209     -10.378 -16.965  -1.025  1.00 94.71           H  
ATOM   3279 HD12 ILE A 209     -11.768 -16.724   0.064  1.00 94.71           H  
ATOM   3280 HD13 ILE A 209     -11.909 -16.244  -1.623  1.00 94.71           H  
ATOM   3281  N   PHE A 210     -10.544 -21.614  -4.289  1.00 95.75           N  
ATOM   3282  H   PHE A 210      -9.803 -21.491  -3.614  1.00 95.75           H  
ATOM   3283  CA  PHE A 210     -10.250 -22.380  -5.500  1.00 95.75           C  
ATOM   3284  HA  PHE A 210     -10.318 -21.723  -6.366  1.00 95.75           H  
ATOM   3285  C   PHE A 210     -11.276 -23.503  -5.700  1.00 95.75           C  
ATOM   3286  CB  PHE A 210      -8.818 -22.927  -5.413  1.00 95.75           C  
ATOM   3287  HB2 PHE A 210      -8.130 -22.091  -5.286  1.00 95.75           H  
ATOM   3288  HB3 PHE A 210      -8.722 -23.567  -4.536  1.00 95.75           H  
ATOM   3289  O   PHE A 210     -11.947 -23.532  -6.719  1.00 95.75           O  
ATOM   3290  CG  PHE A 210      -8.401 -23.716  -6.635  1.00 95.75           C  
ATOM   3291  CD1 PHE A 210      -8.670 -25.096  -6.725  1.00 95.75           C  
ATOM   3292  HD1 PHE A 210      -9.181 -25.611  -5.925  1.00 95.75           H  
ATOM   3293  CD2 PHE A 210      -7.804 -23.050  -7.718  1.00 95.75           C  
ATOM   3294  HD2 PHE A 210      -7.635 -21.984  -7.671  1.00 95.75           H  
ATOM   3295  CE1 PHE A 210      -8.365 -25.795  -7.905  1.00 95.75           C  
ATOM   3296  HE1 PHE A 210      -8.649 -26.831  -8.018  1.00 95.75           H  
ATOM   3297  CE2 PHE A 210      -7.477 -23.754  -8.888  1.00 95.75           C  
ATOM   3298  HE2 PHE A 210      -7.054 -23.240  -9.739  1.00 95.75           H  
ATOM   3299  CZ  PHE A 210      -7.774 -25.121  -8.987  1.00 95.75           C  
ATOM   3300  HZ  PHE A 210      -7.595 -25.639  -9.917  1.00 95.75           H  
ATOM   3301  N   LEU A 211     -11.488 -24.346  -4.681  1.00 94.24           N  
ATOM   3302  H   LEU A 211     -10.929 -24.238  -3.847  1.00 94.24           H  
ATOM   3303  CA  LEU A 211     -12.468 -25.443  -4.729  1.00 94.24           C  
ATOM   3304  HA  LEU A 211     -12.258 -26.073  -5.593  1.00 94.24           H  
ATOM   3305  C   LEU A 211     -13.928 -24.980  -4.892  1.00 94.24           C  
ATOM   3306  CB  LEU A 211     -12.356 -26.270  -3.435  1.00 94.24           C  
ATOM   3307  HB2 LEU A 211     -12.439 -25.591  -2.587  1.00 94.24           H  
ATOM   3308  HB3 LEU A 211     -13.203 -26.954  -3.387  1.00 94.24           H  
ATOM   3309  O   LEU A 211     -14.759 -25.759  -5.331  1.00 94.24           O  
ATOM   3310  CG  LEU A 211     -11.070 -27.098  -3.300  1.00 94.24           C  
ATOM   3311  HG  LEU A 211     -10.198 -26.475  -3.498  1.00 94.24           H  
ATOM   3312  CD1 LEU A 211     -10.962 -27.633  -1.867  1.00 94.24           C  
ATOM   3313 HD11 LEU A 211     -10.909 -26.796  -1.171  1.00 94.24           H  
ATOM   3314 HD12 LEU A 211     -10.069 -28.250  -1.768  1.00 94.24           H  
ATOM   3315 HD13 LEU A 211     -11.840 -28.237  -1.641  1.00 94.24           H  
ATOM   3316  CD2 LEU A 211     -11.041 -28.287  -4.258  1.00 94.24           C  
ATOM   3317 HD21 LEU A 211     -11.062 -27.937  -5.290  1.00 94.24           H  
ATOM   3318 HD22 LEU A 211     -10.136 -28.879  -4.118  1.00 94.24           H  
ATOM   3319 HD23 LEU A 211     -11.915 -28.920  -4.104  1.00 94.24           H  
ATOM   3320  N   LEU A 212     -14.262 -23.751  -4.489  1.00 93.57           N  
ATOM   3321  H   LEU A 212     -13.534 -23.172  -4.094  1.00 93.57           H  
ATOM   3322  CA  LEU A 212     -15.599 -23.167  -4.670  1.00 93.57           C  
ATOM   3323  HA  LEU A 212     -16.346 -23.960  -4.672  1.00 93.57           H  
ATOM   3324  C   LEU A 212     -15.762 -22.434  -6.010  1.00 93.57           C  
ATOM   3325  CB  LEU A 212     -15.886 -22.185  -3.521  1.00 93.57           C  
ATOM   3326  HB2 LEU A 212     -16.802 -21.644  -3.757  1.00 93.57           H  
ATOM   3327  HB3 LEU A 212     -15.072 -21.461  -3.483  1.00 93.57           H  
ATOM   3328  O   LEU A 212     -16.870 -22.011  -6.336  1.00 93.57           O  
ATOM   3329  CG  LEU A 212     -16.069 -22.813  -2.132  1.00 93.57           C  
ATOM   3330  HG  LEU A 212     -15.213 -23.438  -1.876  1.00 93.57           H  
ATOM   3331  CD1 LEU A 212     -16.182 -21.690  -1.096  1.00 93.57           C  
ATOM   3332 HD11 LEU A 212     -17.049 -21.069  -1.322  1.00 93.57           H  
ATOM   3333 HD12 LEU A 212     -15.280 -21.079  -1.126  1.00 93.57           H  
ATOM   3334 HD13 LEU A 212     -16.293 -22.117  -0.099  1.00 93.57           H  
ATOM   3335  CD2 LEU A 212     -17.331 -23.670  -2.043  1.00 93.57           C  
ATOM   3336 HD21 LEU A 212     -18.207 -23.090  -2.333  1.00 93.57           H  
ATOM   3337 HD22 LEU A 212     -17.461 -24.053  -1.031  1.00 93.57           H  
ATOM   3338 HD23 LEU A 212     -17.242 -24.522  -2.717  1.00 93.57           H  
ATOM   3339  N   SER A 213     -14.658 -22.197  -6.717  1.00 92.92           N  
ATOM   3340  H   SER A 213     -13.792 -22.601  -6.390  1.00 92.92           H  
ATOM   3341  CA  SER A 213     -14.632 -21.531  -8.022  1.00 92.92           C  
ATOM   3342  HA  SER A 213     -15.580 -21.023  -8.197  1.00 92.92           H  
ATOM   3343  C   SER A 213     -14.455 -22.535  -9.161  1.00 92.92           C  
ATOM   3344  CB  SER A 213     -13.523 -20.476  -8.063  1.00 92.92           C  
ATOM   3345  HB2 SER A 213     -13.595 -19.910  -8.991  1.00 92.92           H  
ATOM   3346  HB3 SER A 213     -12.552 -20.969  -8.018  1.00 92.92           H  
ATOM   3347  O   SER A 213     -14.887 -22.245 -10.267  1.00 92.92           O  
ATOM   3348  OG  SER A 213     -13.627 -19.598  -6.953  1.00 92.92           O  
ATOM   3349  HG  SER A 213     -13.384 -20.128  -6.191  1.00 92.92           H  
ATOM   3350  N   ASP A 214     -13.862 -23.693  -8.864  1.00 92.26           N  
ATOM   3351  H   ASP A 214     -13.441 -23.800  -7.952  1.00 92.26           H  
ATOM   3352  CA  ASP A 214     -13.863 -24.903  -9.685  1.00 92.26           C  
ATOM   3353  HA  ASP A 214     -13.598 -24.667 -10.715  1.00 92.26           H  
ATOM   3354  C   ASP A 214     -15.278 -25.509  -9.667  1.00 92.26           C  
ATOM   3355  CB  ASP A 214     -12.781 -25.840  -9.115  1.00 92.26           C  
ATOM   3356  HB2 ASP A 214     -12.987 -26.023  -8.060  1.00 92.26           H  
ATOM   3357  HB3 ASP A 214     -11.815 -25.338  -9.182  1.00 92.26           H  
ATOM   3358  O   ASP A 214     -15.688 -26.200  -8.728  1.00 92.26           O  
ATOM   3359  CG  ASP A 214     -12.673 -27.188  -9.829  1.00 92.26           C  
ATOM   3360  OD1 ASP A 214     -13.409 -27.401 -10.808  1.00 92.26           O  
ATOM   3361  OD2 ASP A 214     -11.909 -28.048  -9.320  1.00 92.26           O  
ATOM   3362  N   LEU A 215     -16.072 -25.143 -10.671  1.00 90.36           N  
ATOM   3363  H   LEU A 215     -15.619 -24.707 -11.461  1.00 90.36           H  
ATOM   3364  CA  LEU A 215     -17.470 -25.540 -10.813  1.00 90.36           C  
ATOM   3365  HA  LEU A 215     -17.945 -25.560  -9.832  1.00 90.36           H  
ATOM   3366  C   LEU A 215     -17.588 -26.946 -11.403  1.00 90.36           C  
ATOM   3367  CB  LEU A 215     -18.189 -24.532 -11.730  1.00 90.36           C  
ATOM   3368  HB2 LEU A 215     -19.200 -24.895 -11.914  1.00 90.36           H  
ATOM   3369  HB3 LEU A 215     -17.665 -24.514 -12.685  1.00 90.36           H  
ATOM   3370  O   LEU A 215     -18.551 -27.656 -11.103  1.00 90.36           O  
ATOM   3371  CG  LEU A 215     -18.275 -23.092 -11.196  1.00 90.36           C  
ATOM   3372  HG  LEU A 215     -17.275 -22.710 -10.990  1.00 90.36           H  
ATOM   3373  CD1 LEU A 215     -18.915 -22.191 -12.255  1.00 90.36           C  
ATOM   3374 HD11 LEU A 215     -18.308 -22.226 -13.159  1.00 90.36           H  
ATOM   3375 HD12 LEU A 215     -18.940 -21.163 -11.893  1.00 90.36           H  
ATOM   3376 HD13 LEU A 215     -19.924 -22.536 -12.481  1.00 90.36           H  
ATOM   3377  CD2 LEU A 215     -19.116 -22.993  -9.919  1.00 90.36           C  
ATOM   3378 HD21 LEU A 215     -20.106 -23.417 -10.086  1.00 90.36           H  
ATOM   3379 HD22 LEU A 215     -18.617 -23.539  -9.119  1.00 90.36           H  
ATOM   3380 HD23 LEU A 215     -19.201 -21.949  -9.616  1.00 90.36           H  
ATOM   3381  N   ASN A 216     -16.641 -27.333 -12.261  1.00 89.20           N  
ATOM   3382  H   ASN A 216     -15.862 -26.710 -12.417  1.00 89.20           H  
ATOM   3383  CA  ASN A 216     -16.645 -28.624 -12.949  1.00 89.20           C  
ATOM   3384  HA  ASN A 216     -17.681 -28.948 -13.041  1.00 89.20           H  
ATOM   3385  C   ASN A 216     -15.941 -29.747 -12.146  1.00 89.20           C  
ATOM   3386  CB  ASN A 216     -16.119 -28.399 -14.381  1.00 89.20           C  
ATOM   3387  HB2 ASN A 216     -16.285 -29.302 -14.969  1.00 89.20           H  
ATOM   3388  HB3 ASN A 216     -16.665 -27.576 -14.843  1.00 89.20           H  
ATOM   3389  O   ASN A 216     -16.123 -30.925 -12.462  1.00 89.20           O  
ATOM   3390  CG  ASN A 216     -14.632 -28.093 -14.435  1.00 89.20           C  
ATOM   3391  ND2 ASN A 216     -14.152 -27.311 -15.366  1.00 89.20           N  
ATOM   3392 HD21 ASN A 216     -13.184 -27.085 -15.189  1.00 89.20           H  
ATOM   3393 HD22 ASN A 216     -14.728 -26.627 -15.837  1.00 89.20           H  
ATOM   3394  OD1 ASN A 216     -13.867 -28.628 -13.670  1.00 89.20           O  
ATOM   3395  N   GLN A 217     -15.230 -29.389 -11.073  1.00 87.95           N  
ATOM   3396  H   GLN A 217     -14.961 -28.416 -11.030  1.00 87.95           H  
ATOM   3397  CA  GLN A 217     -14.484 -30.257 -10.160  1.00 87.95           C  
ATOM   3398  HA  GLN A 217     -13.996 -29.583  -9.456  1.00 87.95           H  
ATOM   3399  C   GLN A 217     -13.324 -31.028 -10.806  1.00 87.95           C  
ATOM   3400  CB  GLN A 217     -15.418 -31.148  -9.328  1.00 87.95           C  
ATOM   3401  HB2 GLN A 217     -15.922 -31.863  -9.978  1.00 87.95           H  
ATOM   3402  HB3 GLN A 217     -14.817 -31.703  -8.607  1.00 87.95           H  
ATOM   3403  O   GLN A 217     -12.980 -32.129 -10.363  1.00 87.95           O  
ATOM   3404  CG  GLN A 217     -16.461 -30.338  -8.552  1.00 87.95           C  
ATOM   3405  HG2 GLN A 217     -17.119 -29.823  -9.252  1.00 87.95           H  
ATOM   3406  HG3 GLN A 217     -15.953 -29.586  -7.948  1.00 87.95           H  
ATOM   3407  CD  GLN A 217     -17.318 -31.203  -7.639  1.00 87.95           C  
ATOM   3408  NE2 GLN A 217     -18.232 -30.593  -6.917  1.00 87.95           N  
ATOM   3409 HE21 GLN A 217     -18.361 -29.600  -7.042  1.00 87.95           H  
ATOM   3410 HE22 GLN A 217     -18.834 -31.183  -6.362  1.00 87.95           H  
ATOM   3411  OE1 GLN A 217     -17.207 -32.415  -7.529  1.00 87.95           O  
ATOM   3412  N   ASP A 218     -12.689 -30.477 -11.837  1.00 89.34           N  
ATOM   3413  H   ASP A 218     -12.986 -29.567 -12.162  1.00 89.34           H  
ATOM   3414  CA  ASP A 218     -11.538 -31.095 -12.497  1.00 89.34           C  
ATOM   3415  HA  ASP A 218     -11.637 -32.172 -12.368  1.00 89.34           H  
ATOM   3416  C   ASP A 218     -10.185 -30.728 -11.850  1.00 89.34           C  
ATOM   3417  CB  ASP A 218     -11.604 -30.862 -14.016  1.00 89.34           C  
ATOM   3418  HB2 ASP A 218     -12.630 -30.989 -14.362  1.00 89.34           H  
ATOM   3419  HB3 ASP A 218     -11.010 -31.644 -14.489  1.00 89.34           H  
ATOM   3420  O   ASP A 218      -9.144 -31.273 -12.238  1.00 89.34           O  
ATOM   3421  CG  ASP A 218     -11.063 -29.513 -14.496  1.00 89.34           C  
ATOM   3422  OD1 ASP A 218     -10.755 -28.656 -13.647  1.00 89.34           O  
ATOM   3423  OD2 ASP A 218     -10.772 -29.437 -15.713  1.00 89.34           O  
ATOM   3424  N   SER A 219     -10.203 -29.889 -10.802  1.00 91.85           N  
ATOM   3425  H   SER A 219     -11.084 -29.434 -10.613  1.00 91.85           H  
ATOM   3426  CA  SER A 219      -9.037 -29.330 -10.101  1.00 91.85           C  
ATOM   3427  HA  SER A 219      -9.453 -28.757  -9.272  1.00 91.85           H  
ATOM   3428  C   SER A 219      -8.213 -28.313 -10.898  1.00 91.85           C  
ATOM   3429  CB  SER A 219      -8.159 -30.423  -9.485  1.00 91.85           C  
ATOM   3430  HB2 SER A 219      -7.693 -31.014 -10.273  1.00 91.85           H  
ATOM   3431  HB3 SER A 219      -7.373 -29.965  -8.884  1.00 91.85           H  
ATOM   3432  O   SER A 219      -7.055 -28.038 -10.544  1.00 91.85           O  
ATOM   3433  OG  SER A 219      -8.935 -31.259  -8.655  1.00 91.85           O  
ATOM   3434  HG  SER A 219      -9.791 -31.308  -9.087  1.00 91.85           H  
ATOM   3435  N   TYR A 220      -8.800 -27.727 -11.934  1.00 94.56           N  
ATOM   3436  H   TYR A 220      -9.730 -28.017 -12.201  1.00 94.56           H  
ATOM   3437  CA  TYR A 220      -8.288 -26.594 -12.687  1.00 94.56           C  
ATOM   3438  HA  TYR A 220      -7.379 -26.229 -12.208  1.00 94.56           H  
ATOM   3439  C   TYR A 220      -9.318 -25.458 -12.653  1.00 94.56           C  
ATOM   3440  CB  TYR A 220      -7.927 -27.025 -14.119  1.00 94.56           C  
ATOM   3441  HB2 TYR A 220      -8.827 -27.353 -14.639  1.00 94.56           H  
ATOM   3442  HB3 TYR A 220      -7.553 -26.154 -14.658  1.00 94.56           H  
ATOM   3443  O   TYR A 220     -10.494 -25.670 -12.412  1.00 94.56           O  
ATOM   3444  CG  TYR A 220      -6.880 -28.126 -14.181  1.00 94.56           C  
ATOM   3445  CD1 TYR A 220      -5.515 -27.801 -14.276  1.00 94.56           C  
ATOM   3446  HD1 TYR A 220      -5.225 -26.763 -14.341  1.00 94.56           H  
ATOM   3447  CD2 TYR A 220      -7.270 -29.475 -14.101  1.00 94.56           C  
ATOM   3448  HD2 TYR A 220      -8.323 -29.700 -14.018  1.00 94.56           H  
ATOM   3449  CE1 TYR A 220      -4.547 -28.824 -14.273  1.00 94.56           C  
ATOM   3450  HE1 TYR A 220      -3.502 -28.565 -14.352  1.00 94.56           H  
ATOM   3451  CE2 TYR A 220      -6.308 -30.502 -14.067  1.00 94.56           C  
ATOM   3452  HE2 TYR A 220      -6.632 -31.522 -13.924  1.00 94.56           H  
ATOM   3453  OH  TYR A 220      -3.991 -31.147 -14.146  1.00 94.56           O  
ATOM   3454  HH  TYR A 220      -3.132 -30.749 -13.988  1.00 94.56           H  
ATOM   3455  CZ  TYR A 220      -4.942 -30.173 -14.151  1.00 94.56           C  
ATOM   3456  N   LEU A 221      -8.846 -24.228 -12.835  1.00 95.35           N  
ATOM   3457  H   LEU A 221      -7.845 -24.110 -12.912  1.00 95.35           H  
ATOM   3458  CA  LEU A 221      -9.696 -23.077 -13.114  1.00 95.35           C  
ATOM   3459  HA  LEU A 221     -10.740 -23.338 -12.934  1.00 95.35           H  
ATOM   3460  C   LEU A 221      -9.562 -22.740 -14.588  1.00 95.35           C  
ATOM   3461  CB  LEU A 221      -9.323 -21.889 -12.220  1.00 95.35           C  
ATOM   3462  HB2 LEU A 221      -8.238 -21.788 -12.212  1.00 95.35           H  
ATOM   3463  HB3 LEU A 221      -9.748 -20.983 -12.653  1.00 95.35           H  
ATOM   3464  O   LEU A 221      -8.506 -22.251 -15.018  1.00 95.35           O  
ATOM   3465  CG  LEU A 221      -9.839 -22.016 -10.784  1.00 95.35           C  
ATOM   3466  HG  LEU A 221      -9.558 -22.987 -10.375  1.00 95.35           H  
ATOM   3467  CD1 LEU A 221      -9.204 -20.911  -9.932  1.00 95.35           C  
ATOM   3468 HD11 LEU A 221      -8.118 -21.008  -9.954  1.00 95.35           H  
ATOM   3469 HD12 LEU A 221      -9.487 -19.936 -10.328  1.00 95.35           H  
ATOM   3470 HD13 LEU A 221      -9.557 -20.999  -8.904  1.00 95.35           H  
ATOM   3471  CD2 LEU A 221     -11.352 -21.854 -10.682  1.00 95.35           C  
ATOM   3472 HD21 LEU A 221     -11.851 -22.619 -11.278  1.00 95.35           H  
ATOM   3473 HD22 LEU A 221     -11.653 -22.018  -9.647  1.00 95.35           H  
ATOM   3474 HD23 LEU A 221     -11.668 -20.872 -11.032  1.00 95.35           H  
ATOM   3475  N   ASP A 222     -10.609 -23.030 -15.347  1.00 94.19           N  
ATOM   3476  H   ASP A 222     -11.420 -23.436 -14.902  1.00 94.19           H  
ATOM   3477  CA  ASP A 222     -10.677 -22.692 -16.760  1.00 94.19           C  
ATOM   3478  HA  ASP A 222      -9.692 -22.893 -17.182  1.00 94.19           H  
ATOM   3479  C   ASP A 222     -10.937 -21.186 -16.980  1.00 94.19           C  
ATOM   3480  CB  ASP A 222     -11.640 -23.649 -17.497  1.00 94.19           C  
ATOM   3481  HB2 ASP A 222     -11.406 -23.596 -18.560  1.00 94.19           H  
ATOM   3482  HB3 ASP A 222     -11.432 -24.670 -17.177  1.00 94.19           H  
ATOM   3483  O   ASP A 222     -11.105 -20.390 -16.048  1.00 94.19           O  
ATOM   3484  CG  ASP A 222     -13.144 -23.375 -17.346  1.00 94.19           C  
ATOM   3485  OD1 ASP A 222     -13.513 -22.221 -17.042  1.00 94.19           O  
ATOM   3486  OD2 ASP A 222     -13.949 -24.242 -17.751  1.00 94.19           O  
ATOM   3487  N   ASP A 223     -10.945 -20.763 -18.243  1.00 93.18           N  
ATOM   3488  H   ASP A 223     -10.781 -21.439 -18.976  1.00 93.18           H  
ATOM   3489  CA  ASP A 223     -11.156 -19.359 -18.599  1.00 93.18           C  
ATOM   3490  HA  ASP A 223     -10.408 -18.750 -18.091  1.00 93.18           H  
ATOM   3491  C   ASP A 223     -12.539 -18.845 -18.162  1.00 93.18           C  
ATOM   3492  CB  ASP A 223     -10.985 -19.188 -20.117  1.00 93.18           C  
ATOM   3493  HB2 ASP A 223     -11.628 -19.898 -20.636  1.00 93.18           H  
ATOM   3494  HB3 ASP A 223     -11.309 -18.183 -20.387  1.00 93.18           H  
ATOM   3495  O   ASP A 223     -12.665 -17.692 -17.743  1.00 93.18           O  
ATOM   3496  CG  ASP A 223      -9.544 -19.360 -20.607  1.00 93.18           C  
ATOM   3497  OD1 ASP A 223      -8.622 -19.665 -19.819  1.00 93.18           O  
ATOM   3498  OD2 ASP A 223      -9.270 -19.089 -21.796  1.00 93.18           O  
ATOM   3499  N   ASN A 224     -13.575 -19.687 -18.225  1.00 93.32           N  
ATOM   3500  H   ASN A 224     -13.367 -20.674 -18.288  1.00 93.32           H  
ATOM   3501  CA  ASN A 224     -14.940 -19.323 -17.847  1.00 93.32           C  
ATOM   3502  HA  ASN A 224     -15.184 -18.356 -18.286  1.00 93.32           H  
ATOM   3503  C   ASN A 224     -15.088 -19.197 -16.329  1.00 93.32           C  
ATOM   3504  CB  ASN A 224     -15.928 -20.368 -18.382  1.00 93.32           C  
ATOM   3505  HB2 ASN A 224     -16.933 -20.115 -18.044  1.00 93.32           H  
ATOM   3506  HB3 ASN A 224     -15.680 -21.346 -17.969  1.00 93.32           H  
ATOM   3507  O   ASN A 224     -15.785 -18.300 -15.854  1.00 93.32           O  
ATOM   3508  CG  ASN A 224     -15.957 -20.440 -19.890  1.00 93.32           C  
ATOM   3509  ND2 ASN A 224     -15.841 -21.626 -20.438  1.00 93.32           N  
ATOM   3510 HD21 ASN A 224     -15.603 -22.405 -19.840  1.00 93.32           H  
ATOM   3511 HD22 ASN A 224     -15.785 -21.669 -21.445  1.00 93.32           H  
ATOM   3512  OD1 ASN A 224     -16.112 -19.449 -20.588  1.00 93.32           O  
ATOM   3513  N   GLU A 225     -14.423 -20.055 -15.564  1.00 94.60           N  
ATOM   3514  H   GLU A 225     -13.938 -20.816 -16.019  1.00 94.60           H  
ATOM   3515  CA  GLU A 225     -14.402 -20.027 -14.104  1.00 94.60           C  
ATOM   3516  HA  GLU A 225     -15.421 -19.951 -13.723  1.00 94.60           H  
ATOM   3517  C   GLU A 225     -13.622 -18.818 -13.589  1.00 94.60           C  
ATOM   3518  CB  GLU A 225     -13.792 -21.328 -13.584  1.00 94.60           C  
ATOM   3519  HB2 GLU A 225     -12.833 -21.482 -14.078  1.00 94.60           H  
ATOM   3520  HB3 GLU A 225     -13.624 -21.238 -12.511  1.00 94.60           H  
ATOM   3521  O   GLU A 225     -14.084 -18.133 -12.675  1.00 94.60           O  
ATOM   3522  CG  GLU A 225     -14.742 -22.510 -13.838  1.00 94.60           C  
ATOM   3523  HG2 GLU A 225     -15.075 -22.512 -14.876  1.00 94.60           H  
ATOM   3524  HG3 GLU A 225     -15.627 -22.376 -13.216  1.00 94.60           H  
ATOM   3525  CD  GLU A 225     -14.091 -23.858 -13.535  1.00 94.60           C  
ATOM   3526  OE1 GLU A 225     -14.860 -24.764 -13.129  1.00 94.60           O  
ATOM   3527  OE2 GLU A 225     -12.859 -23.955 -13.725  1.00 94.60           O  
ATOM   3528  N   ILE A 226     -12.500 -18.466 -14.229  1.00 94.59           N  
ATOM   3529  H   ILE A 226     -12.148 -19.089 -14.942  1.00 94.59           H  
ATOM   3530  CA  ILE A 226     -11.767 -17.227 -13.925  1.00 94.59           C  
ATOM   3531  HA  ILE A 226     -11.575 -17.199 -12.852  1.00 94.59           H  
ATOM   3532  C   ILE A 226     -12.617 -15.997 -14.266  1.00 94.59           C  
ATOM   3533  CB  ILE A 226     -10.407 -17.192 -14.655  1.00 94.59           C  
ATOM   3534  HB  ILE A 226     -10.583 -17.344 -15.720  1.00 94.59           H  
ATOM   3535  O   ILE A 226     -12.689 -15.058 -13.467  1.00 94.59           O  
ATOM   3536  CG1 ILE A 226      -9.484 -18.313 -14.131  1.00 94.59           C  
ATOM   3537 HG12 ILE A 226      -9.130 -18.068 -13.130  1.00 94.59           H  
ATOM   3538 HG13 ILE A 226     -10.043 -19.246 -14.063  1.00 94.59           H  
ATOM   3539  CG2 ILE A 226      -9.719 -15.825 -14.454  1.00 94.59           C  
ATOM   3540 HG21 ILE A 226     -10.286 -15.036 -14.949  1.00 94.59           H  
ATOM   3541 HG22 ILE A 226      -9.637 -15.599 -13.391  1.00 94.59           H  
ATOM   3542 HG23 ILE A 226      -8.721 -15.829 -14.892  1.00 94.59           H  
ATOM   3543  CD1 ILE A 226      -8.285 -18.572 -15.048  1.00 94.59           C  
ATOM   3544 HD11 ILE A 226      -7.591 -17.732 -15.032  1.00 94.59           H  
ATOM   3545 HD12 ILE A 226      -8.630 -18.739 -16.069  1.00 94.59           H  
ATOM   3546 HD13 ILE A 226      -7.775 -19.474 -14.711  1.00 94.59           H  
ATOM   3547  N   LEU A 227     -13.304 -15.994 -15.413  1.00 93.91           N  
ATOM   3548  H   LEU A 227     -13.176 -16.769 -16.047  1.00 93.91           H  
ATOM   3549  CA  LEU A 227     -14.247 -14.932 -15.784  1.00 93.91           C  
ATOM   3550  HA  LEU A 227     -13.723 -13.976 -15.751  1.00 93.91           H  
ATOM   3551  C   LEU A 227     -15.415 -14.836 -14.789  1.00 93.91           C  
ATOM   3552  CB  LEU A 227     -14.769 -15.191 -17.212  1.00 93.91           C  
ATOM   3553  HB2 LEU A 227     -15.026 -16.247 -17.301  1.00 93.91           H  
ATOM   3554  HB3 LEU A 227     -15.685 -14.622 -17.369  1.00 93.91           H  
ATOM   3555  O   LEU A 227     -15.830 -13.734 -14.417  1.00 93.91           O  
ATOM   3556  CG  LEU A 227     -13.773 -14.822 -18.326  1.00 93.91           C  
ATOM   3557  HG  LEU A 227     -12.769 -15.157 -18.063  1.00 93.91           H  
ATOM   3558  CD1 LEU A 227     -14.195 -15.447 -19.656  1.00 93.91           C  
ATOM   3559 HD11 LEU A 227     -13.494 -15.155 -20.438  1.00 93.91           H  
ATOM   3560 HD12 LEU A 227     -14.172 -16.533 -19.572  1.00 93.91           H  
ATOM   3561 HD13 LEU A 227     -15.204 -15.136 -19.928  1.00 93.91           H  
ATOM   3562  CD2 LEU A 227     -13.742 -13.308 -18.538  1.00 93.91           C  
ATOM   3563 HD21 LEU A 227     -12.867 -13.044 -19.133  1.00 93.91           H  
ATOM   3564 HD22 LEU A 227     -14.639 -12.985 -19.066  1.00 93.91           H  
ATOM   3565 HD23 LEU A 227     -13.711 -12.797 -17.576  1.00 93.91           H  
ATOM   3566  N   GLY A 228     -15.924 -15.977 -14.323  1.00 93.39           N  
ATOM   3567  H   GLY A 228     -15.572 -16.840 -14.712  1.00 93.39           H  
ATOM   3568  CA  GLY A 228     -16.955 -16.071 -13.294  1.00 93.39           C  
ATOM   3569  HA2 GLY A 228     -17.846 -15.532 -13.617  1.00 93.39           H  
ATOM   3570  HA3 GLY A 228     -17.205 -17.123 -13.152  1.00 93.39           H  
ATOM   3571  C   GLY A 228     -16.484 -15.505 -11.957  1.00 93.39           C  
ATOM   3572  O   GLY A 228     -17.185 -14.688 -11.357  1.00 93.39           O  
ATOM   3573  N   LEU A 229     -15.272 -15.862 -11.526  1.00 93.89           N  
ATOM   3574  H   LEU A 229     -14.773 -16.563 -12.055  1.00 93.89           H  
ATOM   3575  CA  LEU A 229     -14.637 -15.346 -10.316  1.00 93.89           C  
ATOM   3576  HA  LEU A 229     -15.305 -15.539  -9.477  1.00 93.89           H  
ATOM   3577  C   LEU A 229     -14.417 -13.830 -10.403  1.00 93.89           C  
ATOM   3578  CB  LEU A 229     -13.315 -16.105 -10.092  1.00 93.89           C  
ATOM   3579  HB2 LEU A 229     -13.526 -17.172 -10.031  1.00 93.89           H  
ATOM   3580  HB3 LEU A 229     -12.668 -15.946 -10.955  1.00 93.89           H  
ATOM   3581  O   LEU A 229     -14.793 -13.106  -9.483  1.00 93.89           O  
ATOM   3582  CG  LEU A 229     -12.553 -15.675  -8.826  1.00 93.89           C  
ATOM   3583  HG  LEU A 229     -12.361 -14.602  -8.857  1.00 93.89           H  
ATOM   3584  CD1 LEU A 229     -13.333 -15.997  -7.553  1.00 93.89           C  
ATOM   3585 HD11 LEU A 229     -14.249 -15.408  -7.517  1.00 93.89           H  
ATOM   3586 HD12 LEU A 229     -12.721 -15.757  -6.684  1.00 93.89           H  
ATOM   3587 HD13 LEU A 229     -13.581 -17.058  -7.535  1.00 93.89           H  
ATOM   3588  CD2 LEU A 229     -11.203 -16.385  -8.750  1.00 93.89           C  
ATOM   3589 HD21 LEU A 229     -10.654 -16.047  -7.871  1.00 93.89           H  
ATOM   3590 HD22 LEU A 229     -10.620 -16.159  -9.643  1.00 93.89           H  
ATOM   3591 HD23 LEU A 229     -11.355 -17.463  -8.691  1.00 93.89           H  
ATOM   3592  N   GLN A 230     -13.877 -13.336 -11.521  1.00 92.48           N  
ATOM   3593  H   GLN A 230     -13.568 -13.992 -12.225  1.00 92.48           H  
ATOM   3594  CA  GLN A 230     -13.703 -11.906 -11.785  1.00 92.48           C  
ATOM   3595  HA  GLN A 230     -13.010 -11.490 -11.054  1.00 92.48           H  
ATOM   3596  C   GLN A 230     -15.040 -11.163 -11.665  1.00 92.48           C  
ATOM   3597  CB  GLN A 230     -13.108 -11.731 -13.194  1.00 92.48           C  
ATOM   3598  HB2 GLN A 230     -13.738 -12.267 -13.904  1.00 92.48           H  
ATOM   3599  HB3 GLN A 230     -12.117 -12.182 -13.241  1.00 92.48           H  
ATOM   3600  O   GLN A 230     -15.140 -10.162 -10.951  1.00 92.48           O  
ATOM   3601  CG  GLN A 230     -13.026 -10.272 -13.671  1.00 92.48           C  
ATOM   3602  HG2 GLN A 230     -12.875 -10.281 -14.750  1.00 92.48           H  
ATOM   3603  HG3 GLN A 230     -13.977  -9.772 -13.489  1.00 92.48           H  
ATOM   3604  CD  GLN A 230     -11.932  -9.422 -13.043  1.00 92.48           C  
ATOM   3605  NE2 GLN A 230     -11.834  -8.169 -13.426  1.00 92.48           N  
ATOM   3606 HE21 GLN A 230     -11.003  -7.668 -13.145  1.00 92.48           H  
ATOM   3607 HE22 GLN A 230     -12.428  -7.815 -14.161  1.00 92.48           H  
ATOM   3608  OE1 GLN A 230     -11.139  -9.850 -12.227  1.00 92.48           O  
ATOM   3609  N   LYS A 231     -16.084 -11.662 -12.336  1.00 91.70           N  
ATOM   3610  H   LYS A 231     -15.932 -12.473 -12.918  1.00 91.70           H  
ATOM   3611  CA  LYS A 231     -17.409 -11.037 -12.322  1.00 91.70           C  
ATOM   3612  HA  LYS A 231     -17.292  -9.989 -12.599  1.00 91.70           H  
ATOM   3613  C   LYS A 231     -18.031 -11.067 -10.927  1.00 91.70           C  
ATOM   3614  CB  LYS A 231     -18.290 -11.728 -13.369  1.00 91.70           C  
ATOM   3615  HB2 LYS A 231     -18.474 -12.760 -13.071  1.00 91.70           H  
ATOM   3616  HB3 LYS A 231     -17.756 -11.733 -14.319  1.00 91.70           H  
ATOM   3617  O   LYS A 231     -18.614 -10.072 -10.507  1.00 91.70           O  
ATOM   3618  CG  LYS A 231     -19.624 -10.994 -13.559  1.00 91.70           C  
ATOM   3619  HG2 LYS A 231     -19.428  -9.952 -13.813  1.00 91.70           H  
ATOM   3620  HG3 LYS A 231     -20.203 -11.034 -12.636  1.00 91.70           H  
ATOM   3621  CD  LYS A 231     -20.427 -11.648 -14.686  1.00 91.70           C  
ATOM   3622  HD2 LYS A 231     -19.837 -11.627 -15.602  1.00 91.70           H  
ATOM   3623  HD3 LYS A 231     -20.636 -12.685 -14.421  1.00 91.70           H  
ATOM   3624  CE  LYS A 231     -21.740 -10.888 -14.900  1.00 91.70           C  
ATOM   3625  HE2 LYS A 231     -21.506  -9.845 -15.111  1.00 91.70           H  
ATOM   3626  HE3 LYS A 231     -22.314 -10.919 -13.973  1.00 91.70           H  
ATOM   3627  NZ  LYS A 231     -22.521 -11.479 -16.015  1.00 91.70           N  
ATOM   3628  HZ1 LYS A 231     -21.988 -11.441 -16.872  1.00 91.70           H  
ATOM   3629  HZ2 LYS A 231     -22.735 -12.446 -15.818  1.00 91.70           H  
ATOM   3630  HZ3 LYS A 231     -23.385 -10.973 -16.148  1.00 91.70           H  
ATOM   3631  N   LYS A 232     -17.876 -12.170 -10.193  1.00 91.67           N  
ATOM   3632  H   LYS A 232     -17.397 -12.951 -10.619  1.00 91.67           H  
ATOM   3633  CA  LYS A 232     -18.389 -12.328  -8.826  1.00 91.67           C  
ATOM   3634  HA  LYS A 232     -19.447 -12.065  -8.817  1.00 91.67           H  
ATOM   3635  C   LYS A 232     -17.698 -11.383  -7.837  1.00 91.67           C  
ATOM   3636  CB  LYS A 232     -18.233 -13.800  -8.419  1.00 91.67           C  
ATOM   3637  HB2 LYS A 232     -17.173 -14.035  -8.323  1.00 91.67           H  
ATOM   3638  HB3 LYS A 232     -18.653 -14.429  -9.205  1.00 91.67           H  
ATOM   3639  O   LYS A 232     -18.379 -10.793  -7.007  1.00 91.67           O  
ATOM   3640  CG  LYS A 232     -18.956 -14.138  -7.109  1.00 91.67           C  
ATOM   3641  HG2 LYS A 232     -20.027 -13.984  -7.238  1.00 91.67           H  
ATOM   3642  HG3 LYS A 232     -18.600 -13.490  -6.308  1.00 91.67           H  
ATOM   3643  CD  LYS A 232     -18.687 -15.598  -6.729  1.00 91.67           C  
ATOM   3644  HD2 LYS A 232     -19.029 -16.247  -7.535  1.00 91.67           H  
ATOM   3645  HD3 LYS A 232     -17.614 -15.737  -6.596  1.00 91.67           H  
ATOM   3646  CE  LYS A 232     -19.414 -15.966  -5.431  1.00 91.67           C  
ATOM   3647  HE2 LYS A 232     -19.087 -15.287  -4.643  1.00 91.67           H  
ATOM   3648  HE3 LYS A 232     -20.484 -15.824  -5.578  1.00 91.67           H  
ATOM   3649  NZ  LYS A 232     -19.129 -17.372  -5.048  1.00 91.67           N  
ATOM   3650  HZ1 LYS A 232     -19.640 -17.630  -4.216  1.00 91.67           H  
ATOM   3651  HZ2 LYS A 232     -18.142 -17.490  -4.865  1.00 91.67           H  
ATOM   3652  HZ3 LYS A 232     -19.382 -18.007  -5.792  1.00 91.67           H  
ATOM   3653  N   CYS A 233     -16.377 -11.235  -7.932  1.00 90.88           N  
ATOM   3654  H   CYS A 233     -15.881 -11.810  -8.597  1.00 90.88           H  
ATOM   3655  CA  CYS A 233     -15.584 -10.441  -6.989  1.00 90.88           C  
ATOM   3656  HA  CYS A 233     -16.010 -10.535  -5.990  1.00 90.88           H  
ATOM   3657  C   CYS A 233     -15.570  -8.939  -7.307  1.00 90.88           C  
ATOM   3658  CB  CYS A 233     -14.154 -11.001  -6.963  1.00 90.88           C  
ATOM   3659  HB2 CYS A 233     -13.525 -10.359  -6.347  1.00 90.88           H  
ATOM   3660  HB3 CYS A 233     -13.752 -11.015  -7.976  1.00 90.88           H  
ATOM   3661  O   CYS A 233     -15.574  -8.120  -6.392  1.00 90.88           O  
ATOM   3662  SG  CYS A 233     -14.143 -12.685  -6.277  1.00 90.88           S  
ATOM   3663  HG  CYS A 233     -12.959 -13.043  -6.783  1.00 90.88           H  
ATOM   3664  N   PHE A 234     -15.540  -8.565  -8.590  1.00 87.51           N  
ATOM   3665  H   PHE A 234     -15.485  -9.287  -9.294  1.00 87.51           H  
ATOM   3666  CA  PHE A 234     -15.293  -7.181  -9.016  1.00 87.51           C  
ATOM   3667  HA  PHE A 234     -15.187  -6.545  -8.137  1.00 87.51           H  
ATOM   3668  C   PHE A 234     -16.430  -6.561  -9.832  1.00 87.51           C  
ATOM   3669  CB  PHE A 234     -13.963  -7.126  -9.780  1.00 87.51           C  
ATOM   3670  HB2 PHE A 234     -14.044  -7.715 -10.693  1.00 87.51           H  
ATOM   3671  HB3 PHE A 234     -13.773  -6.094 -10.075  1.00 87.51           H  
ATOM   3672  O   PHE A 234     -16.374  -5.371 -10.132  1.00 87.51           O  
ATOM   3673  CG  PHE A 234     -12.784  -7.616  -8.961  1.00 87.51           C  
ATOM   3674  CD1 PHE A 234     -12.309  -6.841  -7.888  1.00 87.51           C  
ATOM   3675  HD1 PHE A 234     -12.777  -5.894  -7.663  1.00 87.51           H  
ATOM   3676  CD2 PHE A 234     -12.195  -8.864  -9.232  1.00 87.51           C  
ATOM   3677  HD2 PHE A 234     -12.566  -9.473 -10.043  1.00 87.51           H  
ATOM   3678  CE1 PHE A 234     -11.228  -7.293  -7.112  1.00 87.51           C  
ATOM   3679  HE1 PHE A 234     -10.848  -6.686  -6.304  1.00 87.51           H  
ATOM   3680  CE2 PHE A 234     -11.145  -9.335  -8.426  1.00 87.51           C  
ATOM   3681  HE2 PHE A 234     -10.717 -10.311  -8.600  1.00 87.51           H  
ATOM   3682  CZ  PHE A 234     -10.659  -8.549  -7.370  1.00 87.51           C  
ATOM   3683  HZ  PHE A 234      -9.861  -8.921  -6.745  1.00 87.51           H  
ATOM   3684  N   ASN A 235     -17.451  -7.343 -10.205  1.00 87.76           N  
ATOM   3685  H   ASN A 235     -17.461  -8.302  -9.888  1.00 87.76           H  
ATOM   3686  CA  ASN A 235     -18.558  -6.917 -11.071  1.00 87.76           C  
ATOM   3687  HA  ASN A 235     -19.067  -7.829 -11.385  1.00 87.76           H  
ATOM   3688  C   ASN A 235     -18.095  -6.242 -12.378  1.00 87.76           C  
ATOM   3689  CB  ASN A 235     -19.564  -6.095 -10.253  1.00 87.76           C  
ATOM   3690  HB2 ASN A 235     -19.701  -6.551  -9.272  1.00 87.76           H  
ATOM   3691  HB3 ASN A 235     -19.175  -5.086 -10.117  1.00 87.76           H  
ATOM   3692  O   ASN A 235     -18.754  -5.361 -12.928  1.00 87.76           O  
ATOM   3693  CG  ASN A 235     -20.926  -6.040 -10.919  1.00 87.76           C  
ATOM   3694  ND2 ASN A 235     -21.633  -4.944 -10.776  1.00 87.76           N  
ATOM   3695 HD21 ASN A 235     -21.237  -4.146 -10.299  1.00 87.76           H  
ATOM   3696 HD22 ASN A 235     -22.524  -4.921 -11.250  1.00 87.76           H  
ATOM   3697  OD1 ASN A 235     -21.393  -6.983 -11.540  1.00 87.76           O  
ATOM   3698  N   LYS A 236     -16.926  -6.657 -12.863  1.00 84.19           N  
ATOM   3699  H   LYS A 236     -16.457  -7.393 -12.354  1.00 84.19           H  
ATOM   3700  CA  LYS A 236     -16.288  -6.209 -14.100  1.00 84.19           C  
ATOM   3701  HA  LYS A 236     -16.984  -5.605 -14.683  1.00 84.19           H  
ATOM   3702  C   LYS A 236     -15.933  -7.440 -14.920  1.00 84.19           C  
ATOM   3703  CB  LYS A 236     -15.042  -5.368 -13.766  1.00 84.19           C  
ATOM   3704  HB2 LYS A 236     -14.455  -5.226 -14.673  1.00 84.19           H  
ATOM   3705  HB3 LYS A 236     -14.429  -5.916 -13.051  1.00 84.19           H  
ATOM   3706  O   LYS A 236     -15.770  -8.525 -14.369  1.00 84.19           O  
ATOM   3707  CG  LYS A 236     -15.389  -3.982 -13.194  1.00 84.19           C  
ATOM   3708  HG2 LYS A 236     -15.873  -3.386 -13.968  1.00 84.19           H  
ATOM   3709  HG3 LYS A 236     -16.072  -4.079 -12.350  1.00 84.19           H  
ATOM   3710  CD  LYS A 236     -14.112  -3.274 -12.722  1.00 84.19           C  
ATOM   3711  HD2 LYS A 236     -13.660  -3.867 -11.927  1.00 84.19           H  
ATOM   3712  HD3 LYS A 236     -13.410  -3.212 -13.553  1.00 84.19           H  
ATOM   3713  CE  LYS A 236     -14.396  -1.862 -12.193  1.00 84.19           C  
ATOM   3714  HE2 LYS A 236     -14.809  -1.264 -13.006  1.00 84.19           H  
ATOM   3715  HE3 LYS A 236     -15.139  -1.927 -11.398  1.00 84.19           H  
ATOM   3716  NZ  LYS A 236     -13.147  -1.243 -11.680  1.00 84.19           N  
ATOM   3717  HZ1 LYS A 236     -12.844  -1.699 -10.831  1.00 84.19           H  
ATOM   3718  HZ2 LYS A 236     -13.237  -0.256 -11.486  1.00 84.19           H  
ATOM   3719  HZ3 LYS A 236     -12.385  -1.335 -12.337  1.00 84.19           H  
ATOM   3720  N   SER A 237     -15.804  -7.287 -16.229  1.00 84.72           N  
ATOM   3721  H   SER A 237     -15.941  -6.376 -16.641  1.00 84.72           H  
ATOM   3722  CA  SER A 237     -15.127  -8.284 -17.057  1.00 84.72           C  
ATOM   3723  HA  SER A 237     -15.380  -9.284 -16.703  1.00 84.72           H  
ATOM   3724  C   SER A 237     -13.610  -8.123 -16.934  1.00 84.72           C  
ATOM   3725  CB  SER A 237     -15.606  -8.180 -18.508  1.00 84.72           C  
ATOM   3726  HB2 SER A 237     -16.644  -8.508 -18.557  1.00 84.72           H  
ATOM   3727  HB3 SER A 237     -15.008  -8.827 -19.150  1.00 84.72           H  
ATOM   3728  O   SER A 237     -13.115  -7.084 -16.493  1.00 84.72           O  
ATOM   3729  OG  SER A 237     -15.536  -6.844 -18.965  1.00 84.72           O  
ATOM   3730  HG  SER A 237     -14.725  -6.727 -19.465  1.00 84.72           H  
ATOM   3731  N   ILE A 238     -12.869  -9.160 -17.308  1.00 83.60           N  
ATOM   3732  H   ILE A 238     -13.329  -9.973 -17.693  1.00 83.60           H  
ATOM   3733  CA  ILE A 238     -11.432  -9.075 -17.577  1.00 83.60           C  
ATOM   3734  HA  ILE A 238     -11.070  -8.092 -17.276  1.00 83.60           H  
ATOM   3735  C   ILE A 238     -11.239  -9.177 -19.090  1.00 83.60           C  
ATOM   3736  CB  ILE A 238     -10.643 -10.120 -16.753  1.00 83.60           C  
ATOM   3737  HB  ILE A 238     -10.876  -9.935 -15.704  1.00 83.60           H  
ATOM   3738  O   ILE A 238     -12.013  -9.858 -19.763  1.00 83.60           O  
ATOM   3739  CG1 ILE A 238      -9.123  -9.931 -16.895  1.00 83.60           C  
ATOM   3740 HG12 ILE A 238      -8.800 -10.290 -17.873  1.00 83.60           H  
ATOM   3741 HG13 ILE A 238      -8.887  -8.869 -16.822  1.00 83.60           H  
ATOM   3742  CG2 ILE A 238     -11.061 -11.561 -17.078  1.00 83.60           C  
ATOM   3743 HG21 ILE A 238     -10.493 -12.276 -16.483  1.00 83.60           H  
ATOM   3744 HG22 ILE A 238     -12.111 -11.689 -16.816  1.00 83.60           H  
ATOM   3745 HG23 ILE A 238     -10.900 -11.781 -18.134  1.00 83.60           H  
ATOM   3746  CD1 ILE A 238      -8.317 -10.664 -15.815  1.00 83.60           C  
ATOM   3747 HD11 ILE A 238      -8.648 -10.347 -14.826  1.00 83.60           H  
ATOM   3748 HD12 ILE A 238      -7.261 -10.422 -15.931  1.00 83.60           H  
ATOM   3749 HD13 ILE A 238      -8.428 -11.744 -15.912  1.00 83.60           H  
ATOM   3750  N   ASP A 239     -10.258  -8.455 -19.623  1.00 83.73           N  
ATOM   3751  H   ASP A 239      -9.636  -7.933 -19.023  1.00 83.73           H  
ATOM   3752  CA  ASP A 239      -9.888  -8.572 -21.032  1.00 83.73           C  
ATOM   3753  HA  ASP A 239     -10.796  -8.540 -21.634  1.00 83.73           H  
ATOM   3754  C   ASP A 239      -9.202  -9.925 -21.292  1.00 83.73           C  
ATOM   3755  CB  ASP A 239      -9.016  -7.370 -21.444  1.00 83.73           C  
ATOM   3756  HB2 ASP A 239      -8.084  -7.404 -20.880  1.00 83.73           H  
ATOM   3757  HB3 ASP A 239      -9.540  -6.451 -21.182  1.00 83.73           H  
ATOM   3758  O   ASP A 239      -8.503 -10.468 -20.434  1.00 83.73           O  
ATOM   3759  CG  ASP A 239      -8.695  -7.332 -22.946  1.00 83.73           C  
ATOM   3760  OD1 ASP A 239      -9.364  -8.055 -23.716  1.00 83.73           O  
ATOM   3761  OD2 ASP A 239      -7.734  -6.633 -23.327  1.00 83.73           O  
ATOM   3762  N   VAL A 240      -9.374 -10.462 -22.497  1.00 86.34           N  
ATOM   3763  H   VAL A 240      -9.807  -9.868 -23.190  1.00 86.34           H  
ATOM   3764  CA  VAL A 240      -8.729 -11.700 -22.946  1.00 86.34           C  
ATOM   3765  HA  VAL A 240      -8.979 -12.499 -22.248  1.00 86.34           H  
ATOM   3766  C   VAL A 240      -7.206 -11.545 -22.943  1.00 86.34           C  
ATOM   3767  CB  VAL A 240      -9.240 -12.090 -24.347  1.00 86.34           C  
ATOM   3768  HB  VAL A 240      -8.991 -11.298 -25.053  1.00 86.34           H  
ATOM   3769  O   VAL A 240      -6.499 -12.484 -22.583  1.00 86.34           O  
ATOM   3770  CG1 VAL A 240      -8.605 -13.396 -24.841  1.00 86.34           C  
ATOM   3771 HG11 VAL A 240      -9.035 -13.678 -25.802  1.00 86.34           H  
ATOM   3772 HG12 VAL A 240      -8.779 -14.195 -24.119  1.00 86.34           H  
ATOM   3773 HG13 VAL A 240      -7.532 -13.262 -24.977  1.00 86.34           H  
ATOM   3774  CG2 VAL A 240     -10.764 -12.285 -24.351  1.00 86.34           C  
ATOM   3775 HG21 VAL A 240     -11.265 -11.349 -24.102  1.00 86.34           H  
ATOM   3776 HG22 VAL A 240     -11.045 -13.047 -23.624  1.00 86.34           H  
ATOM   3777 HG23 VAL A 240     -11.095 -12.593 -25.343  1.00 86.34           H  
ATOM   3778  N   ASN A 241      -6.688 -10.356 -23.268  1.00 85.20           N  
ATOM   3779  H   ASN A 241      -7.314  -9.619 -23.560  1.00 85.20           H  
ATOM   3780  CA  ASN A 241      -5.247 -10.085 -23.225  1.00 85.20           C  
ATOM   3781  HA  ASN A 241      -4.727 -10.832 -23.823  1.00 85.20           H  
ATOM   3782  C   ASN A 241      -4.688 -10.166 -21.800  1.00 85.20           C  
ATOM   3783  CB  ASN A 241      -4.975  -8.702 -23.828  1.00 85.20           C  
ATOM   3784  HB2 ASN A 241      -3.902  -8.507 -23.815  1.00 85.20           H  
ATOM   3785  HB3 ASN A 241      -5.461  -7.934 -23.226  1.00 85.20           H  
ATOM   3786  O   ASN A 241      -3.636 -10.757 -21.577  1.00 85.20           O  
ATOM   3787  CG  ASN A 241      -5.443  -8.599 -25.264  1.00 85.20           C  
ATOM   3788  ND2 ASN A 241      -6.218  -7.591 -25.576  1.00 85.20           N  
ATOM   3789 HD21 ASN A 241      -6.636  -7.051 -24.832  1.00 85.20           H  
ATOM   3790 HD22 ASN A 241      -6.589  -7.563 -26.515  1.00 85.20           H  
ATOM   3791  OD1 ASN A 241      -5.154  -9.442 -26.099  1.00 85.20           O  
ATOM   3792  N   GLU A 242      -5.421  -9.627 -20.826  1.00 84.86           N  
ATOM   3793  H   GLU A 242      -6.290  -9.180 -21.080  1.00 84.86           H  
ATOM   3794  CA  GLU A 242      -5.063  -9.679 -19.405  1.00 84.86           C  
ATOM   3795  HA  GLU A 242      -4.045  -9.316 -19.259  1.00 84.86           H  
ATOM   3796  C   GLU A 242      -5.117 -11.112 -18.860  1.00 84.86           C  
ATOM   3797  CB  GLU A 242      -6.036  -8.777 -18.634  1.00 84.86           C  
ATOM   3798  HB2 GLU A 242      -7.057  -9.012 -18.935  1.00 84.86           H  
ATOM   3799  HB3 GLU A 242      -5.965  -8.983 -17.566  1.00 84.86           H  
ATOM   3800  O   GLU A 242      -4.254 -11.532 -18.090  1.00 84.86           O  
ATOM   3801  CG  GLU A 242      -5.794  -7.282 -18.898  1.00 84.86           C  
ATOM   3802  HG2 GLU A 242      -6.665  -6.739 -18.530  1.00 84.86           H  
ATOM   3803  HG3 GLU A 242      -5.722  -7.099 -19.970  1.00 84.86           H  
ATOM   3804  CD  GLU A 242      -4.550  -6.735 -18.187  1.00 84.86           C  
ATOM   3805  OE1 GLU A 242      -4.268  -5.527 -18.334  1.00 84.86           O  
ATOM   3806  OE2 GLU A 242      -4.010  -7.439 -17.300  1.00 84.86           O  
ATOM   3807  N   LEU A 243      -6.102 -11.897 -19.303  1.00 89.96           N  
ATOM   3808  H   LEU A 243      -6.800 -11.493 -19.911  1.00 89.96           H  
ATOM   3809  CA  LEU A 243      -6.192 -13.316 -18.973  1.00 89.96           C  
ATOM   3810  HA  LEU A 243      -6.163 -13.422 -17.888  1.00 89.96           H  
ATOM   3811  C   LEU A 243      -5.007 -14.107 -19.557  1.00 89.96           C  
ATOM   3812  CB  LEU A 243      -7.539 -13.836 -19.492  1.00 89.96           C  
ATOM   3813  HB2 LEU A 243      -8.332 -13.143 -19.209  1.00 89.96           H  
ATOM   3814  HB3 LEU A 243      -7.502 -13.852 -20.581  1.00 89.96           H  
ATOM   3815  O   LEU A 243      -4.415 -14.931 -18.862  1.00 89.96           O  
ATOM   3816  CG  LEU A 243      -7.871 -15.238 -18.954  1.00 89.96           C  
ATOM   3817  HG  LEU A 243      -6.971 -15.733 -18.588  1.00 89.96           H  
ATOM   3818  CD1 LEU A 243      -8.891 -15.174 -17.820  1.00 89.96           C  
ATOM   3819 HD11 LEU A 243      -9.085 -16.180 -17.448  1.00 89.96           H  
ATOM   3820 HD12 LEU A 243      -8.495 -14.561 -17.011  1.00 89.96           H  
ATOM   3821 HD13 LEU A 243      -9.827 -14.744 -18.176  1.00 89.96           H  
ATOM   3822  CD2 LEU A 243      -8.457 -16.092 -20.066  1.00 89.96           C  
ATOM   3823 HD21 LEU A 243      -8.633 -17.095 -19.676  1.00 89.96           H  
ATOM   3824 HD22 LEU A 243      -7.771 -16.125 -20.913  1.00 89.96           H  
ATOM   3825 HD23 LEU A 243      -9.406 -15.674 -20.402  1.00 89.96           H  
ATOM   3826  N   ASN A 244      -4.630 -13.842 -20.810  1.00 89.29           N  
ATOM   3827  H   ASN A 244      -5.167 -13.174 -21.343  1.00 89.29           H  
ATOM   3828  CA  ASN A 244      -3.468 -14.471 -21.443  1.00 89.29           C  
ATOM   3829  HA  ASN A 244      -3.541 -15.553 -21.330  1.00 89.29           H  
ATOM   3830  C   ASN A 244      -2.160 -14.075 -20.755  1.00 89.29           C  
ATOM   3831  CB  ASN A 244      -3.463 -14.151 -22.943  1.00 89.29           C  
ATOM   3832  HB2 ASN A 244      -2.512 -14.471 -23.368  1.00 89.29           H  
ATOM   3833  HB3 ASN A 244      -3.554 -13.075 -23.087  1.00 89.29           H  
ATOM   3834  O   ASN A 244      -1.338 -14.944 -20.483  1.00 89.29           O  
ATOM   3835  CG  ASN A 244      -4.569 -14.865 -23.699  1.00 89.29           C  
ATOM   3836  ND2 ASN A 244      -4.891 -14.385 -24.877  1.00 89.29           N  
ATOM   3837 HD21 ASN A 244      -5.648 -14.843 -25.365  1.00 89.29           H  
ATOM   3838 HD22 ASN A 244      -4.435 -13.551 -25.220  1.00 89.29           H  
ATOM   3839  OD1 ASN A 244      -5.142 -15.862 -23.270  1.00 89.29           O  
ATOM   3840  N   PHE A 245      -2.017 -12.812 -20.354  1.00 86.83           N  
ATOM   3841  H   PHE A 245      -2.708 -12.131 -20.636  1.00 86.83           H  
ATOM   3842  CA  PHE A 245      -0.865 -12.350 -19.585  1.00 86.83           C  
ATOM   3843  HA  PHE A 245       0.038 -12.522 -20.170  1.00 86.83           H  
ATOM   3844  C   PHE A 245      -0.704 -13.104 -18.257  1.00 86.83           C  
ATOM   3845  CB  PHE A 245      -1.017 -10.848 -19.342  1.00 86.83           C  
ATOM   3846  HB2 PHE A 245      -1.948 -10.654 -18.808  1.00 86.83           H  
ATOM   3847  HB3 PHE A 245      -1.078 -10.337 -20.303  1.00 86.83           H  
ATOM   3848  O   PHE A 245       0.404 -13.506 -17.903  1.00 86.83           O  
ATOM   3849  CG  PHE A 245       0.130 -10.261 -18.555  1.00 86.83           C  
ATOM   3850  CD1 PHE A 245      -0.003 -10.015 -17.176  1.00 86.83           C  
ATOM   3851  HD1 PHE A 245      -0.938 -10.229 -16.678  1.00 86.83           H  
ATOM   3852  CD2 PHE A 245       1.338  -9.964 -19.208  1.00 86.83           C  
ATOM   3853  HD2 PHE A 245       1.443 -10.163 -20.265  1.00 86.83           H  
ATOM   3854  CE1 PHE A 245       1.064  -9.449 -16.459  1.00 86.83           C  
ATOM   3855  HE1 PHE A 245       0.942  -9.218 -15.411  1.00 86.83           H  
ATOM   3856  CE2 PHE A 245       2.397  -9.382 -18.495  1.00 86.83           C  
ATOM   3857  HE2 PHE A 245       3.307  -9.119 -19.014  1.00 86.83           H  
ATOM   3858  CZ  PHE A 245       2.256  -9.113 -17.123  1.00 86.83           C  
ATOM   3859  HZ  PHE A 245       3.053  -8.621 -16.586  1.00 86.83           H  
ATOM   3860  N   ILE A 246      -1.803 -13.355 -17.535  1.00 89.84           N  
ATOM   3861  H   ILE A 246      -2.680 -12.967 -17.853  1.00 89.84           H  
ATOM   3862  CA  ILE A 246      -1.774 -14.162 -16.305  1.00 89.84           C  
ATOM   3863  HA  ILE A 246      -1.048 -13.724 -15.621  1.00 89.84           H  
ATOM   3864  C   ILE A 246      -1.292 -15.591 -16.602  1.00 89.84           C  
ATOM   3865  CB  ILE A 246      -3.160 -14.149 -15.617  1.00 89.84           C  
ATOM   3866  HB  ILE A 246      -3.918 -14.400 -16.359  1.00 89.84           H  
ATOM   3867  O   ILE A 246      -0.468 -16.127 -15.860  1.00 89.84           O  
ATOM   3868  CG1 ILE A 246      -3.466 -12.742 -15.054  1.00 89.84           C  
ATOM   3869 HG12 ILE A 246      -3.213 -11.984 -15.796  1.00 89.84           H  
ATOM   3870 HG13 ILE A 246      -2.846 -12.556 -14.177  1.00 89.84           H  
ATOM   3871  CG2 ILE A 246      -3.236 -15.195 -14.487  1.00 89.84           C  
ATOM   3872 HG21 ILE A 246      -3.167 -16.204 -14.895  1.00 89.84           H  
ATOM   3873 HG22 ILE A 246      -4.188 -15.125 -13.960  1.00 89.84           H  
ATOM   3874 HG23 ILE A 246      -2.420 -15.040 -13.782  1.00 89.84           H  
ATOM   3875  CD1 ILE A 246      -4.939 -12.541 -14.676  1.00 89.84           C  
ATOM   3876 HD11 ILE A 246      -5.197 -13.127 -13.794  1.00 89.84           H  
ATOM   3877 HD12 ILE A 246      -5.107 -11.487 -14.455  1.00 89.84           H  
ATOM   3878 HD13 ILE A 246      -5.581 -12.827 -15.509  1.00 89.84           H  
ATOM   3879  N   LYS A 247      -1.775 -16.212 -17.684  1.00 91.45           N  
ATOM   3880  H   LYS A 247      -2.416 -15.702 -18.274  1.00 91.45           H  
ATOM   3881  CA  LYS A 247      -1.368 -17.571 -18.083  1.00 91.45           C  
ATOM   3882  HA  LYS A 247      -1.507 -18.254 -17.245  1.00 91.45           H  
ATOM   3883  C   LYS A 247       0.110 -17.633 -18.461  1.00 91.45           C  
ATOM   3884  CB  LYS A 247      -2.210 -18.048 -19.269  1.00 91.45           C  
ATOM   3885  HB2 LYS A 247      -1.831 -19.014 -19.602  1.00 91.45           H  
ATOM   3886  HB3 LYS A 247      -2.083 -17.345 -20.092  1.00 91.45           H  
ATOM   3887  O   LYS A 247       0.814 -18.527 -17.993  1.00 91.45           O  
ATOM   3888  CG  LYS A 247      -3.701 -18.197 -18.945  1.00 91.45           C  
ATOM   3889  HG2 LYS A 247      -3.856 -19.074 -18.317  1.00 91.45           H  
ATOM   3890  HG3 LYS A 247      -4.074 -17.324 -18.410  1.00 91.45           H  
ATOM   3891  CD  LYS A 247      -4.453 -18.344 -20.267  1.00 91.45           C  
ATOM   3892  HD2 LYS A 247      -4.089 -19.222 -20.801  1.00 91.45           H  
ATOM   3893  HD3 LYS A 247      -4.258 -17.470 -20.889  1.00 91.45           H  
ATOM   3894  CE  LYS A 247      -5.956 -18.448 -20.058  1.00 91.45           C  
ATOM   3895  HE2 LYS A 247      -6.195 -19.338 -19.476  1.00 91.45           H  
ATOM   3896  HE3 LYS A 247      -6.303 -17.583 -19.493  1.00 91.45           H  
ATOM   3897  NZ  LYS A 247      -6.647 -18.507 -21.365  1.00 91.45           N  
ATOM   3898  HZ1 LYS A 247      -6.322 -19.272 -21.939  1.00 91.45           H  
ATOM   3899  HZ2 LYS A 247      -7.627 -18.699 -21.215  1.00 91.45           H  
ATOM   3900  HZ3 LYS A 247      -6.574 -17.639 -21.877  1.00 91.45           H  
ATOM   3901  N   ASP A 248       0.576 -16.678 -19.260  1.00 88.14           N  
ATOM   3902  H   ASP A 248      -0.078 -16.010 -19.643  1.00 88.14           H  
ATOM   3903  CA  ASP A 248       1.965 -16.597 -19.706  1.00 88.14           C  
ATOM   3904  HA  ASP A 248       2.250 -17.548 -20.155  1.00 88.14           H  
ATOM   3905  C   ASP A 248       2.910 -16.360 -18.525  1.00 88.14           C  
ATOM   3906  CB  ASP A 248       2.112 -15.502 -20.775  1.00 88.14           C  
ATOM   3907  HB2 ASP A 248       3.174 -15.335 -20.955  1.00 88.14           H  
ATOM   3908  HB3 ASP A 248       1.684 -14.572 -20.401  1.00 88.14           H  
ATOM   3909  O   ASP A 248       3.923 -17.045 -18.413  1.00 88.14           O  
ATOM   3910  CG  ASP A 248       1.460 -15.874 -22.114  1.00 88.14           C  
ATOM   3911  OD1 ASP A 248       1.307 -17.092 -22.380  1.00 88.14           O  
ATOM   3912  OD2 ASP A 248       1.152 -14.937 -22.882  1.00 88.14           O  
ATOM   3913  N   LEU A 249       2.534 -15.494 -17.578  1.00 85.80           N  
ATOM   3914  H   LEU A 249       1.706 -14.940 -17.742  1.00 85.80           H  
ATOM   3915  CA  LEU A 249       3.281 -15.280 -16.337  1.00 85.80           C  
ATOM   3916  HA  LEU A 249       4.294 -14.973 -16.599  1.00 85.80           H  
ATOM   3917  C   LEU A 249       3.389 -16.563 -15.499  1.00 85.80           C  
ATOM   3918  CB  LEU A 249       2.593 -14.150 -15.552  1.00 85.80           C  
ATOM   3919  HB2 LEU A 249       2.602 -13.248 -16.163  1.00 85.80           H  
ATOM   3920  HB3 LEU A 249       1.552 -14.429 -15.389  1.00 85.80           H  
ATOM   3921  O   LEU A 249       4.469 -16.896 -15.014  1.00 85.80           O  
ATOM   3922  CG  LEU A 249       3.228 -13.838 -14.186  1.00 85.80           C  
ATOM   3923  HG  LEU A 249       3.242 -14.734 -13.566  1.00 85.80           H  
ATOM   3924  CD1 LEU A 249       4.649 -13.288 -14.301  1.00 85.80           C  
ATOM   3925 HD11 LEU A 249       5.051 -13.090 -13.307  1.00 85.80           H  
ATOM   3926 HD12 LEU A 249       4.657 -12.373 -14.894  1.00 85.80           H  
ATOM   3927 HD13 LEU A 249       5.292 -14.028 -14.777  1.00 85.80           H  
ATOM   3928  CD2 LEU A 249       2.374 -12.791 -13.474  1.00 85.80           C  
ATOM   3929 HD21 LEU A 249       2.234 -11.927 -14.123  1.00 85.80           H  
ATOM   3930 HD22 LEU A 249       1.401 -13.225 -13.242  1.00 85.80           H  
ATOM   3931 HD23 LEU A 249       2.858 -12.477 -12.550  1.00 85.80           H  
ATOM   3932  N   LEU A 250       2.292 -17.307 -15.330  1.00 90.09           N  
ATOM   3933  H   LEU A 250       1.426 -16.988 -15.741  1.00 90.09           H  
ATOM   3934  CA  LEU A 250       2.315 -18.570 -14.582  1.00 90.09           C  
ATOM   3935  HA  LEU A 250       2.817 -18.402 -13.629  1.00 90.09           H  
ATOM   3936  C   LEU A 250       3.132 -19.656 -15.300  1.00 90.09           C  
ATOM   3937  CB  LEU A 250       0.875 -19.046 -14.321  1.00 90.09           C  
ATOM   3938  HB2 LEU A 250       0.913 -20.070 -13.948  1.00 90.09           H  
ATOM   3939  HB3 LEU A 250       0.340 -19.059 -15.270  1.00 90.09           H  
ATOM   3940  O   LEU A 250       3.786 -20.467 -14.639  1.00 90.09           O  
ATOM   3941  CG  LEU A 250       0.083 -18.195 -13.310  1.00 90.09           C  
ATOM   3942  HG  LEU A 250       0.053 -17.154 -13.633  1.00 90.09           H  
ATOM   3943  CD1 LEU A 250      -1.348 -18.729 -13.237  1.00 90.09           C  
ATOM   3944 HD11 LEU A 250      -1.922 -18.139 -12.523  1.00 90.09           H  
ATOM   3945 HD12 LEU A 250      -1.814 -18.639 -14.218  1.00 90.09           H  
ATOM   3946 HD13 LEU A 250      -1.344 -19.774 -12.927  1.00 90.09           H  
ATOM   3947  CD2 LEU A 250       0.676 -18.231 -11.898  1.00 90.09           C  
ATOM   3948 HD21 LEU A 250       0.039 -17.664 -11.219  1.00 90.09           H  
ATOM   3949 HD22 LEU A 250       0.747 -19.258 -11.540  1.00 90.09           H  
ATOM   3950 HD23 LEU A 250       1.664 -17.771 -11.893  1.00 90.09           H  
ATOM   3951  N   LEU A 251       3.128 -19.673 -16.636  1.00 88.60           N  
ATOM   3952  H   LEU A 251       2.557 -18.994 -17.120  1.00 88.60           H  
ATOM   3953  CA  LEU A 251       3.993 -20.550 -17.427  1.00 88.60           C  
ATOM   3954  HA  LEU A 251       3.894 -21.568 -17.050  1.00 88.60           H  
ATOM   3955  C   LEU A 251       5.467 -20.174 -17.285  1.00 88.60           C  
ATOM   3956  CB  LEU A 251       3.589 -20.502 -18.910  1.00 88.60           C  
ATOM   3957  HB2 LEU A 251       4.413 -20.879 -19.517  1.00 88.60           H  
ATOM   3958  HB3 LEU A 251       3.422 -19.463 -19.196  1.00 88.60           H  
ATOM   3959  O   LEU A 251       6.298 -21.070 -17.151  1.00 88.60           O  
ATOM   3960  CG  LEU A 251       2.336 -21.319 -19.231  1.00 88.60           C  
ATOM   3961  HG  LEU A 251       1.544 -21.030 -18.541  1.00 88.60           H  
ATOM   3962  CD1 LEU A 251       1.882 -21.034 -20.663  1.00 88.60           C  
ATOM   3963 HD11 LEU A 251       1.651 -19.973 -20.761  1.00 88.60           H  
ATOM   3964 HD12 LEU A 251       0.977 -21.594 -20.896  1.00 88.60           H  
ATOM   3965 HD13 LEU A 251       2.668 -21.287 -21.375  1.00 88.60           H  
ATOM   3966  CD2 LEU A 251       2.597 -22.829 -19.110  1.00 88.60           C  
ATOM   3967 HD21 LEU A 251       2.760 -23.096 -18.066  1.00 88.60           H  
ATOM   3968 HD22 LEU A 251       3.473 -23.107 -19.697  1.00 88.60           H  
ATOM   3969 HD23 LEU A 251       1.735 -23.390 -19.470  1.00 88.60           H  
ATOM   3970  N   ASP A 252       5.787 -18.886 -17.303  1.00 84.67           N  
ATOM   3971  H   ASP A 252       5.058 -18.207 -17.470  1.00 84.67           H  
ATOM   3972  CA  ASP A 252       7.149 -18.372 -17.177  1.00 84.67           C  
ATOM   3973  HA  ASP A 252       7.774 -18.842 -17.937  1.00 84.67           H  
ATOM   3974  C   ASP A 252       7.745 -18.712 -15.805  1.00 84.67           C  
ATOM   3975  CB  ASP A 252       7.116 -16.860 -17.442  1.00 84.67           C  
ATOM   3976  HB2 ASP A 252       6.525 -16.667 -18.337  1.00 84.67           H  
ATOM   3977  HB3 ASP A 252       6.645 -16.344 -16.605  1.00 84.67           H  
ATOM   3978  O   ASP A 252       8.789 -19.363 -15.715  1.00 84.67           O  
ATOM   3979  CG  ASP A 252       8.511 -16.300 -17.691  1.00 84.67           C  
ATOM   3980  OD1 ASP A 252       9.201 -16.912 -18.531  1.00 84.67           O  
ATOM   3981  OD2 ASP A 252       8.852 -15.276 -17.063  1.00 84.67           O  
ATOM   3982  N   ILE A 253       7.003 -18.428 -14.731  1.00 83.53           N  
ATOM   3983  H   ILE A 253       6.159 -17.889 -14.870  1.00 83.53           H  
ATOM   3984  CA  ILE A 253       7.395 -18.789 -13.362  1.00 83.53           C  
ATOM   3985  HA  ILE A 253       8.352 -18.317 -13.139  1.00 83.53           H  
ATOM   3986  C   ILE A 253       7.607 -20.301 -13.240  1.00 83.53           C  
ATOM   3987  CB  ILE A 253       6.354 -18.268 -12.348  1.00 83.53           C  
ATOM   3988  HB  ILE A 253       5.367 -18.615 -12.654  1.00 83.53           H  
ATOM   3989  O   ILE A 253       8.610 -20.737 -12.684  1.00 83.53           O  
ATOM   3990  CG1 ILE A 253       6.366 -16.722 -12.341  1.00 83.53           C  
ATOM   3991 HG12 ILE A 253       7.294 -16.368 -11.893  1.00 83.53           H  
ATOM   3992 HG13 ILE A 253       6.332 -16.340 -13.361  1.00 83.53           H  
ATOM   3993  CG2 ILE A 253       6.641 -18.803 -10.931  1.00 83.53           C  
ATOM   3994 HG21 ILE A 253       6.581 -19.891 -10.903  1.00 83.53           H  
ATOM   3995 HG22 ILE A 253       5.917 -18.422 -10.211  1.00 83.53           H  
ATOM   3996 HG23 ILE A 253       7.639 -18.501 -10.612  1.00 83.53           H  
ATOM   3997  CD1 ILE A 253       5.184 -16.113 -11.587  1.00 83.53           C  
ATOM   3998 HD11 ILE A 253       5.186 -15.033 -11.734  1.00 83.53           H  
ATOM   3999 HD12 ILE A 253       4.250 -16.524 -11.969  1.00 83.53           H  
ATOM   4000 HD13 ILE A 253       5.273 -16.316 -10.520  1.00 83.53           H  
ATOM   4001  N   SER A 254       6.725 -21.123 -13.820  1.00 82.38           N  
ATOM   4002  H   SER A 254       5.912 -20.723 -14.265  1.00 82.38           H  
ATOM   4003  CA  SER A 254       6.881 -22.585 -13.760  1.00 82.38           C  
ATOM   4004  HA  SER A 254       6.990 -22.864 -12.712  1.00 82.38           H  
ATOM   4005  C   SER A 254       8.127 -23.121 -14.482  1.00 82.38           C  
ATOM   4006  CB  SER A 254       5.621 -23.275 -14.288  1.00 82.38           C  
ATOM   4007  HB2 SER A 254       4.744 -22.807 -13.840  1.00 82.38           H  
ATOM   4008  HB3 SER A 254       5.643 -24.320 -13.978  1.00 82.38           H  
ATOM   4009  O   SER A 254       8.567 -24.233 -14.197  1.00 82.38           O  
ATOM   4010  OG  SER A 254       5.512 -23.230 -15.702  1.00 82.38           O  
ATOM   4011  HG  SER A 254       5.821 -22.377 -16.017  1.00 82.38           H  
ATOM   4012  N   LYS A 255       8.694 -22.355 -15.426  1.00 80.02           N  
ATOM   4013  H   LYS A 255       8.311 -21.433 -15.575  1.00 80.02           H  
ATOM   4014  CA  LYS A 255       9.890 -22.736 -16.193  1.00 80.02           C  
ATOM   4015  HA  LYS A 255       9.982 -23.822 -16.227  1.00 80.02           H  
ATOM   4016  C   LYS A 255      11.177 -22.216 -15.564  1.00 80.02           C  
ATOM   4017  CB  LYS A 255       9.782 -22.187 -17.620  1.00 80.02           C  
ATOM   4018  HB2 LYS A 255       9.555 -21.122 -17.565  1.00 80.02           H  
ATOM   4019  HB3 LYS A 255      10.748 -22.293 -18.114  1.00 80.02           H  
ATOM   4020  O   LYS A 255      12.181 -22.924 -15.584  1.00 80.02           O  
ATOM   4021  CG  LYS A 255       8.727 -22.900 -18.473  1.00 80.02           C  
ATOM   4022  HG2 LYS A 255       9.065 -23.908 -18.711  1.00 80.02           H  
ATOM   4023  HG3 LYS A 255       7.780 -22.962 -17.937  1.00 80.02           H  
ATOM   4024  CD  LYS A 255       8.541 -22.091 -19.760  1.00 80.02           C  
ATOM   4025  HD2 LYS A 255       8.292 -21.066 -19.485  1.00 80.02           H  
ATOM   4026  HD3 LYS A 255       9.475 -22.082 -20.321  1.00 80.02           H  
ATOM   4027  CE  LYS A 255       7.414 -22.655 -20.623  1.00 80.02           C  
ATOM   4028  HE2 LYS A 255       6.525 -22.746 -19.998  1.00 80.02           H  
ATOM   4029  HE3 LYS A 255       7.697 -23.646 -20.978  1.00 80.02           H  
ATOM   4030  NZ  LYS A 255       7.149 -21.733 -21.756  1.00 80.02           N  
ATOM   4031  HZ1 LYS A 255       6.384 -22.052 -22.332  1.00 80.02           H  
ATOM   4032  HZ2 LYS A 255       7.979 -21.608 -22.317  1.00 80.02           H  
ATOM   4033  HZ3 LYS A 255       6.908 -20.822 -21.391  1.00 80.02           H  
ATOM   4034  N   HIS A 256      11.157 -20.981 -15.071  1.00 70.41           N  
ATOM   4035  H   HIS A 256      10.299 -20.454 -15.141  1.00 70.41           H  
ATOM   4036  CA  HIS A 256      12.362 -20.268 -14.647  1.00 70.41           C  
ATOM   4037  HA  HIS A 256      13.236 -20.734 -15.102  1.00 70.41           H  
ATOM   4038  C   HIS A 256      12.596 -20.310 -13.141  1.00 70.41           C  
ATOM   4039  CB  HIS A 256      12.285 -18.825 -15.159  1.00 70.41           C  
ATOM   4040  HB2 HIS A 256      11.338 -18.373 -14.864  1.00 70.41           H  
ATOM   4041  HB3 HIS A 256      13.092 -18.242 -14.713  1.00 70.41           H  
ATOM   4042  O   HIS A 256      13.747 -20.268 -12.705  1.00 70.41           O  
ATOM   4043  CG  HIS A 256      12.434 -18.768 -16.654  1.00 70.41           C  
ATOM   4044  CD2 HIS A 256      11.435 -18.656 -17.580  1.00 70.41           C  
ATOM   4045  HD2 HIS A 256      10.382 -18.550 -17.361  1.00 70.41           H  
ATOM   4046  ND1 HIS A 256      13.608 -18.937 -17.348  1.00 70.41           N  
ATOM   4047  HD1 HIS A 256      14.529 -18.996 -16.938  1.00 70.41           H  
ATOM   4048  CE1 HIS A 256      13.322 -18.920 -18.659  1.00 70.41           C  
ATOM   4049  HE1 HIS A 256      14.048 -19.002 -19.454  1.00 70.41           H  
ATOM   4050  NE2 HIS A 256      12.007 -18.789 -18.853  1.00 70.41           N  
ATOM   4051  N   ASP A 257      11.535 -20.407 -12.346  1.00 66.95           N  
ATOM   4052  H   ASP A 257      10.606 -20.492 -12.734  1.00 66.95           H  
ATOM   4053  CA  ASP A 257      11.653 -20.366 -10.899  1.00 66.95           C  
ATOM   4054  HA  ASP A 257      12.524 -19.764 -10.641  1.00 66.95           H  
ATOM   4055  C   ASP A 257      11.856 -21.772 -10.330  1.00 66.95           C  
ATOM   4056  CB  ASP A 257      10.445 -19.647 -10.307  1.00 66.95           C  
ATOM   4057  HB2 ASP A 257       9.585 -20.317 -10.331  1.00 66.95           H  
ATOM   4058  HB3 ASP A 257      10.218 -18.773 -10.918  1.00 66.95           H  
ATOM   4059  O   ASP A 257      10.996 -22.651 -10.442  1.00 66.95           O  
ATOM   4060  CG  ASP A 257      10.711 -19.179  -8.877  1.00 66.95           C  
ATOM   4061  OD1 ASP A 257      11.606 -19.772  -8.225  1.00 66.95           O  
ATOM   4062  OD2 ASP A 257      10.013 -18.229  -8.470  1.00 66.95           O  
ATOM   4063  N   GLN A 258      13.013 -21.983  -9.696  1.00 68.84           N  
ATOM   4064  H   GLN A 258      13.604 -21.178  -9.543  1.00 68.84           H  
ATOM   4065  CA  GLN A 258      13.394 -23.270  -9.116  1.00 68.84           C  
ATOM   4066  HA  GLN A 258      13.380 -24.020  -9.907  1.00 68.84           H  
ATOM   4067  C   GLN A 258      12.413 -23.754  -8.049  1.00 68.84           C  
ATOM   4068  CB  GLN A 258      14.811 -23.210  -8.531  1.00 68.84           C  
ATOM   4069  HB2 GLN A 258      15.006 -24.154  -8.022  1.00 68.84           H  
ATOM   4070  HB3 GLN A 258      14.876 -22.404  -7.801  1.00 68.84           H  
ATOM   4071  O   GLN A 258      12.264 -24.966  -7.869  1.00 68.84           O  
ATOM   4072  CG  GLN A 258      15.878 -23.016  -9.616  1.00 68.84           C  
ATOM   4073  HG2 GLN A 258      15.717 -23.744 -10.411  1.00 68.84           H  
ATOM   4074  HG3 GLN A 258      15.783 -22.018 -10.044  1.00 68.84           H  
ATOM   4075  CD  GLN A 258      17.301 -23.197  -9.098  1.00 68.84           C  
ATOM   4076  NE2 GLN A 258      18.286 -23.073  -9.960  1.00 68.84           N  
ATOM   4077 HE21 GLN A 258      19.218 -23.153  -9.579  1.00 68.84           H  
ATOM   4078 HE22 GLN A 258      18.087 -22.794 -10.910  1.00 68.84           H  
ATOM   4079  OE1 GLN A 258      17.577 -23.468  -7.941  1.00 68.84           O  
ATOM   4080  N   GLU A 259      11.719 -22.832  -7.379  1.00 71.48           N  
ATOM   4081  H   GLU A 259      11.842 -21.856  -7.609  1.00 71.48           H  
ATOM   4082  CA  GLU A 259      10.698 -23.168  -6.389  1.00 71.48           C  
ATOM   4083  HA  GLU A 259      11.146 -23.822  -5.640  1.00 71.48           H  
ATOM   4084  C   GLU A 259       9.509 -23.918  -7.025  1.00 71.48           C  
ATOM   4085  CB  GLU A 259      10.234 -21.870  -5.702  1.00 71.48           C  
ATOM   4086  HB2 GLU A 259       9.470 -21.396  -6.317  1.00 71.48           H  
ATOM   4087  HB3 GLU A 259      11.073 -21.182  -5.592  1.00 71.48           H  
ATOM   4088  O   GLU A 259       8.913 -24.808  -6.406  1.00 71.48           O  
ATOM   4089  CG  GLU A 259       9.684 -22.177  -4.305  1.00 71.48           C  
ATOM   4090  HG2 GLU A 259      10.523 -22.346  -3.630  1.00 71.48           H  
ATOM   4091  HG3 GLU A 259       9.123 -23.110  -4.351  1.00 71.48           H  
ATOM   4092  CD  GLU A 259       8.757 -21.104  -3.715  1.00 71.48           C  
ATOM   4093  OE1 GLU A 259       7.946 -21.530  -2.866  1.00 71.48           O  
ATOM   4094  OE2 GLU A 259       8.750 -19.924  -4.144  1.00 71.48           O  
ATOM   4095  N   TYR A 260       9.206 -23.613  -8.292  1.00 74.03           N  
ATOM   4096  H   TYR A 260       9.772 -22.915  -8.754  1.00 74.03           H  
ATOM   4097  CA  TYR A 260       8.021 -24.096  -9.001  1.00 74.03           C  
ATOM   4098  HA  TYR A 260       7.413 -24.659  -8.293  1.00 74.03           H  
ATOM   4099  C   TYR A 260       8.313 -25.072 -10.147  1.00 74.03           C  
ATOM   4100  CB  TYR A 260       7.159 -22.907  -9.455  1.00 74.03           C  
ATOM   4101  HB2 TYR A 260       7.718 -22.325 -10.187  1.00 74.03           H  
ATOM   4102  HB3 TYR A 260       6.262 -23.282  -9.948  1.00 74.03           H  
ATOM   4103  O   TYR A 260       7.359 -25.589 -10.719  1.00 74.03           O  
ATOM   4104  CG  TYR A 260       6.732 -22.007  -8.310  1.00 74.03           C  
ATOM   4105  CD1 TYR A 260       5.761 -22.438  -7.384  1.00 74.03           C  
ATOM   4106  HD1 TYR A 260       5.276 -23.393  -7.523  1.00 74.03           H  
ATOM   4107  CD2 TYR A 260       7.378 -20.774  -8.120  1.00 74.03           C  
ATOM   4108  HD2 TYR A 260       8.144 -20.439  -8.804  1.00 74.03           H  
ATOM   4109  CE1 TYR A 260       5.470 -21.647  -6.254  1.00 74.03           C  
ATOM   4110  HE1 TYR A 260       4.769 -21.975  -5.501  1.00 74.03           H  
ATOM   4111  CE2 TYR A 260       7.108 -19.994  -6.988  1.00 74.03           C  
ATOM   4112  HE2 TYR A 260       7.682 -19.097  -6.806  1.00 74.03           H  
ATOM   4113  OH  TYR A 260       6.032 -19.777  -4.871  1.00 74.03           O  
ATOM   4114  HH  TYR A 260       6.907 -19.768  -4.477  1.00 74.03           H  
ATOM   4115  CZ  TYR A 260       6.162 -20.435  -6.046  1.00 74.03           C  
ATOM   4116  N   ILE A 261       9.572 -25.432 -10.438  1.00 74.34           N  
ATOM   4117  H   ILE A 261      10.308 -24.886 -10.013  1.00 74.34           H  
ATOM   4118  CA  ILE A 261       9.930 -26.390 -11.516  1.00 74.34           C  
ATOM   4119  HA  ILE A 261       9.702 -25.924 -12.475  1.00 74.34           H  
ATOM   4120  C   ILE A 261       9.108 -27.692 -11.455  1.00 74.34           C  
ATOM   4121  CB  ILE A 261      11.451 -26.703 -11.474  1.00 74.34           C  
ATOM   4122  HB  ILE A 261      11.735 -26.888 -10.438  1.00 74.34           H  
ATOM   4123  O   ILE A 261       8.677 -28.224 -12.478  1.00 74.34           O  
ATOM   4124  CG1 ILE A 261      12.251 -25.494 -11.999  1.00 74.34           C  
ATOM   4125 HG12 ILE A 261      12.015 -25.328 -13.050  1.00 74.34           H  
ATOM   4126 HG13 ILE A 261      11.936 -24.604 -11.454  1.00 74.34           H  
ATOM   4127  CG2 ILE A 261      11.830 -27.953 -12.297  1.00 74.34           C  
ATOM   4128 HG21 ILE A 261      11.524 -27.818 -13.334  1.00 74.34           H  
ATOM   4129 HG22 ILE A 261      11.351 -28.846 -11.894  1.00 74.34           H  
ATOM   4130 HG23 ILE A 261      12.904 -28.133 -12.258  1.00 74.34           H  
ATOM   4131  CD1 ILE A 261      13.774 -25.616 -11.848  1.00 74.34           C  
ATOM   4132 HD11 ILE A 261      14.229 -24.648 -12.059  1.00 74.34           H  
ATOM   4133 HD12 ILE A 261      14.173 -26.336 -12.563  1.00 74.34           H  
ATOM   4134 HD13 ILE A 261      14.032 -25.929 -10.836  1.00 74.34           H  
ATOM   4135  N   ASN A 262       8.858 -28.212 -10.249  1.00 75.31           N  
ATOM   4136  H   ASN A 262       9.216 -27.709  -9.450  1.00 75.31           H  
ATOM   4137  CA  ASN A 262       8.110 -29.460 -10.052  1.00 75.31           C  
ATOM   4138  HA  ASN A 262       8.239 -30.083 -10.937  1.00 75.31           H  
ATOM   4139  C   ASN A 262       6.589 -29.256  -9.910  1.00 75.31           C  
ATOM   4140  CB  ASN A 262       8.715 -30.217  -8.857  1.00 75.31           C  
ATOM   4141  HB2 ASN A 262       8.099 -31.087  -8.630  1.00 75.31           H  
ATOM   4142  HB3 ASN A 262       8.721 -29.564  -7.984  1.00 75.31           H  
ATOM   4143  O   ASN A 262       5.859 -30.225  -9.689  1.00 75.31           O  
ATOM   4144  CG  ASN A 262      10.119 -30.723  -9.128  1.00 75.31           C  
ATOM   4145  ND2 ASN A 262      10.922 -30.880  -8.103  1.00 75.31           N  
ATOM   4146 HD21 ASN A 262      11.866 -31.156  -8.335  1.00 75.31           H  
ATOM   4147 HD22 ASN A 262      10.647 -30.575  -7.180  1.00 75.31           H  
ATOM   4148  OD1 ASN A 262      10.518 -31.012 -10.240  1.00 75.31           O  
ATOM   4149  N   ARG A 263       6.096 -28.015 -10.007  1.00 82.17           N  
ATOM   4150  H   ARG A 263       6.726 -27.274 -10.276  1.00 82.17           H  
ATOM   4151  CA  ARG A 263       4.685 -27.651  -9.834  1.00 82.17           C  
ATOM   4152  HA  ARG A 263       4.090 -28.549  -9.667  1.00 82.17           H  
ATOM   4153  C   ARG A 263       4.167 -26.971 -11.094  1.00 82.17           C  
ATOM   4154  CB  ARG A 263       4.503 -26.739  -8.612  1.00 82.17           C  
ATOM   4155  HB2 ARG A 263       3.455 -26.442  -8.557  1.00 82.17           H  
ATOM   4156  HB3 ARG A 263       5.106 -25.839  -8.735  1.00 82.17           H  
ATOM   4157  O   ARG A 263       4.514 -25.841 -11.415  1.00 82.17           O  
ATOM   4158  CG  ARG A 263       4.888 -27.431  -7.298  1.00 82.17           C  
ATOM   4159  HG2 ARG A 263       4.354 -28.377  -7.210  1.00 82.17           H  
ATOM   4160  HG3 ARG A 263       5.962 -27.617  -7.286  1.00 82.17           H  
ATOM   4161  CD  ARG A 263       4.516 -26.531  -6.117  1.00 82.17           C  
ATOM   4162  HD2 ARG A 263       4.968 -25.552  -6.278  1.00 82.17           H  
ATOM   4163  HD3 ARG A 263       3.433 -26.418  -6.086  1.00 82.17           H  
ATOM   4164  NE  ARG A 263       4.994 -27.085  -4.837  1.00 82.17           N  
ATOM   4165  HE  ARG A 263       5.370 -28.022  -4.859  1.00 82.17           H  
ATOM   4166  NH1 ARG A 263       4.560 -25.221  -3.571  1.00 82.17           N  
ATOM   4167 HH11 ARG A 263       4.149 -24.790  -4.387  1.00 82.17           H  
ATOM   4168 HH12 ARG A 263       4.824 -24.623  -2.801  1.00 82.17           H  
ATOM   4169  NH2 ARG A 263       5.632 -26.944  -2.655  1.00 82.17           N  
ATOM   4170 HH21 ARG A 263       5.777 -26.353  -1.849  1.00 82.17           H  
ATOM   4171 HH22 ARG A 263       6.139 -27.813  -2.749  1.00 82.17           H  
ATOM   4172  CZ  ARG A 263       5.051 -26.420  -3.697  1.00 82.17           C  
ATOM   4173  N   LYS A 264       3.263 -27.645 -11.802  1.00 86.66           N  
ATOM   4174  H   LYS A 264       2.977 -28.555 -11.468  1.00 86.66           H  
ATOM   4175  CA  LYS A 264       2.558 -27.028 -12.931  1.00 86.66           C  
ATOM   4176  HA  LYS A 264       3.278 -26.495 -13.551  1.00 86.66           H  
ATOM   4177  C   LYS A 264       1.569 -26.000 -12.390  1.00 86.66           C  
ATOM   4178  CB  LYS A 264       1.865 -28.090 -13.793  1.00 86.66           C  
ATOM   4179  HB2 LYS A 264       1.193 -28.686 -13.176  1.00 86.66           H  
ATOM   4180  HB3 LYS A 264       1.277 -27.581 -14.557  1.00 86.66           H  
ATOM   4181  O   LYS A 264       0.547 -26.377 -11.822  1.00 86.66           O  
ATOM   4182  CG  LYS A 264       2.891 -29.002 -14.478  1.00 86.66           C  
ATOM   4183  HG2 LYS A 264       3.450 -29.557 -13.725  1.00 86.66           H  
ATOM   4184  HG3 LYS A 264       3.585 -28.391 -15.056  1.00 86.66           H  
ATOM   4185  CD  LYS A 264       2.192 -29.992 -15.415  1.00 86.66           C  
ATOM   4186  HD2 LYS A 264       1.652 -29.435 -16.180  1.00 86.66           H  
ATOM   4187  HD3 LYS A 264       1.491 -30.599 -14.841  1.00 86.66           H  
ATOM   4188  CE  LYS A 264       3.244 -30.887 -16.075  1.00 86.66           C  
ATOM   4189  HE2 LYS A 264       3.787 -31.421 -15.295  1.00 86.66           H  
ATOM   4190  HE3 LYS A 264       3.960 -30.249 -16.595  1.00 86.66           H  
ATOM   4191  NZ  LYS A 264       2.625 -31.843 -17.026  1.00 86.66           N  
ATOM   4192  HZ1 LYS A 264       2.138 -31.341 -17.754  1.00 86.66           H  
ATOM   4193  HZ2 LYS A 264       3.339 -32.414 -17.455  1.00 86.66           H  
ATOM   4194  HZ3 LYS A 264       1.972 -32.445 -16.545  1.00 86.66           H  
ATOM   4195  N   LEU A 265       1.874 -24.718 -12.562  1.00 92.87           N  
ATOM   4196  H   LEU A 265       2.797 -24.495 -12.907  1.00 92.87           H  
ATOM   4197  CA  LEU A 265       1.000 -23.614 -12.149  1.00 92.87           C  
ATOM   4198  HA  LEU A 265       0.550 -23.842 -11.183  1.00 92.87           H  
ATOM   4199  C   LEU A 265      -0.153 -23.405 -13.139  1.00 92.87           C  
ATOM   4200  CB  LEU A 265       1.848 -22.340 -12.009  1.00 92.87           C  
ATOM   4201  HB2 LEU A 265       1.190 -21.523 -11.712  1.00 92.87           H  
ATOM   4202  HB3 LEU A 265       2.262 -22.084 -12.984  1.00 92.87           H  
ATOM   4203  O   LEU A 265      -1.291 -23.169 -12.744  1.00 92.87           O  
ATOM   4204  CG  LEU A 265       3.010 -22.433 -11.001  1.00 92.87           C  
ATOM   4205  HG  LEU A 265       3.728 -23.175 -11.349  1.00 92.87           H  
ATOM   4206  CD1 LEU A 265       3.717 -21.084 -10.943  1.00 92.87           C  
ATOM   4207 HD11 LEU A 265       3.018 -20.304 -10.641  1.00 92.87           H  
ATOM   4208 HD12 LEU A 265       4.539 -21.126 -10.228  1.00 92.87           H  
ATOM   4209 HD13 LEU A 265       4.125 -20.836 -11.922  1.00 92.87           H  
ATOM   4210  CD2 LEU A 265       2.553 -22.819  -9.593  1.00 92.87           C  
ATOM   4211 HD21 LEU A 265       1.852 -22.080  -9.205  1.00 92.87           H  
ATOM   4212 HD22 LEU A 265       2.097 -23.809  -9.593  1.00 92.87           H  
ATOM   4213 HD23 LEU A 265       3.424 -22.849  -8.937  1.00 92.87           H  
ATOM   4214  N   TYR A 266       0.133 -23.562 -14.430  1.00 93.85           N  
ATOM   4215  H   TYR A 266       1.091 -23.739 -14.693  1.00 93.85           H  
ATOM   4216  CA  TYR A 266      -0.848 -23.505 -15.506  1.00 93.85           C  
ATOM   4217  HA  TYR A 266      -1.854 -23.588 -15.093  1.00 93.85           H  
ATOM   4218  C   TYR A 266      -0.642 -24.679 -16.466  1.00 93.85           C  
ATOM   4219  CB  TYR A 266      -0.740 -22.150 -16.216  1.00 93.85           C  
ATOM   4220  HB2 TYR A 266      -0.969 -21.359 -15.502  1.00 93.85           H  
ATOM   4221  HB3 TYR A 266       0.286 -22.002 -16.553  1.00 93.85           H  
ATOM   4222  O   TYR A 266       0.492 -25.043 -16.788  1.00 93.85           O  
ATOM   4223  CG  TYR A 266      -1.678 -22.017 -17.398  1.00 93.85           C  
ATOM   4224  CD1 TYR A 266      -1.184 -22.109 -18.710  1.00 93.85           C  
ATOM   4225  HD1 TYR A 266      -0.129 -22.274 -18.875  1.00 93.85           H  
ATOM   4226  CD2 TYR A 266      -3.056 -21.847 -17.187  1.00 93.85           C  
ATOM   4227  HD2 TYR A 266      -3.443 -21.788 -16.180  1.00 93.85           H  
ATOM   4228  CE1 TYR A 266      -2.050 -22.000 -19.811  1.00 93.85           C  
ATOM   4229  HE1 TYR A 266      -1.669 -22.040 -20.821  1.00 93.85           H  
ATOM   4230  CE2 TYR A 266      -3.938 -21.774 -18.281  1.00 93.85           C  
ATOM   4231  HE2 TYR A 266      -4.997 -21.651 -18.112  1.00 93.85           H  
ATOM   4232  OH  TYR A 266      -4.285 -21.805 -20.653  1.00 93.85           O  
ATOM   4233  HH  TYR A 266      -5.196 -21.733 -20.359  1.00 93.85           H  
ATOM   4234  CZ  TYR A 266      -3.433 -21.847 -19.596  1.00 93.85           C  
ATOM   4235  N   VAL A 267      -1.740 -25.291 -16.914  1.00 92.70           N  
ATOM   4236  H   VAL A 267      -2.638 -24.936 -16.618  1.00 92.70           H  
ATOM   4237  CA  VAL A 267      -1.729 -26.361 -17.917  1.00 92.70           C  
ATOM   4238  HA  VAL A 267      -0.699 -26.566 -18.210  1.00 92.70           H  
ATOM   4239  C   VAL A 267      -2.516 -25.886 -19.140  1.00 92.70           C  
ATOM   4240  CB  VAL A 267      -2.281 -27.682 -17.350  1.00 92.70           C  
ATOM   4241  HB  VAL A 267      -3.297 -27.535 -16.984  1.00 92.70           H  
ATOM   4242  O   VAL A 267      -3.740 -25.753 -19.043  1.00 92.70           O  
ATOM   4243  CG1 VAL A 267      -2.283 -28.789 -18.416  1.00 92.70           C  
ATOM   4244 HG11 VAL A 267      -2.969 -28.527 -19.221  1.00 92.70           H  
ATOM   4245 HG12 VAL A 267      -1.283 -28.919 -18.830  1.00 92.70           H  
ATOM   4246 HG13 VAL A 267      -2.627 -29.726 -17.978  1.00 92.70           H  
ATOM   4247  CG2 VAL A 267      -1.409 -28.173 -16.185  1.00 92.70           C  
ATOM   4248 HG21 VAL A 267      -1.482 -27.471 -15.354  1.00 92.70           H  
ATOM   4249 HG22 VAL A 267      -0.368 -28.232 -16.504  1.00 92.70           H  
ATOM   4250 HG23 VAL A 267      -1.750 -29.151 -15.847  1.00 92.70           H  
ATOM   4251  N   PRO A 268      -1.851 -25.654 -20.291  1.00 91.00           N  
ATOM   4252  CA  PRO A 268      -2.522 -25.238 -21.518  1.00 91.00           C  
ATOM   4253  HA  PRO A 268      -2.909 -24.229 -21.375  1.00 91.00           H  
ATOM   4254  C   PRO A 268      -3.673 -26.182 -21.883  1.00 91.00           C  
ATOM   4255  CB  PRO A 268      -1.437 -25.210 -22.601  1.00 91.00           C  
ATOM   4256  HB2 PRO A 268      -1.621 -24.425 -23.334  1.00 91.00           H  
ATOM   4257  HB3 PRO A 268      -1.366 -26.181 -23.092  1.00 91.00           H  
ATOM   4258  O   PRO A 268      -3.496 -27.400 -21.909  1.00 91.00           O  
ATOM   4259  CG  PRO A 268      -0.156 -24.955 -21.809  1.00 91.00           C  
ATOM   4260  HG2 PRO A 268       0.725 -25.334 -22.327  1.00 91.00           H  
ATOM   4261  HG3 PRO A 268      -0.055 -23.888 -21.610  1.00 91.00           H  
ATOM   4262  CD  PRO A 268      -0.409 -25.697 -20.500  1.00 91.00           C  
ATOM   4263  HD2 PRO A 268      -0.087 -26.734 -20.595  1.00 91.00           H  
ATOM   4264  HD3 PRO A 268       0.127 -25.203 -19.689  1.00 91.00           H  
ATOM   4265  N   GLY A 269      -4.853 -25.614 -22.139  1.00 88.89           N  
ATOM   4266  H   GLY A 269      -4.924 -24.608 -22.070  1.00 88.89           H  
ATOM   4267  CA  GLY A 269      -6.068 -26.358 -22.488  1.00 88.89           C  
ATOM   4268  HA2 GLY A 269      -5.807 -27.171 -23.166  1.00 88.89           H  
ATOM   4269  HA3 GLY A 269      -6.749 -25.689 -23.014  1.00 88.89           H  
ATOM   4270  C   GLY A 269      -6.845 -26.968 -21.314  1.00 88.89           C  
ATOM   4271  O   GLY A 269      -7.908 -27.527 -21.555  1.00 88.89           O  
ATOM   4272  N   LYS A 270      -6.352 -26.862 -20.072  1.00 91.70           N  
ATOM   4273  H   LYS A 270      -5.456 -26.411 -19.954  1.00 91.70           H  
ATOM   4274  CA  LYS A 270      -7.130 -27.188 -18.864  1.00 91.70           C  
ATOM   4275  HA  LYS A 270      -8.109 -27.579 -19.142  1.00 91.70           H  
ATOM   4276  C   LYS A 270      -7.437 -25.941 -18.046  1.00 91.70           C  
ATOM   4277  CB  LYS A 270      -6.432 -28.241 -18.000  1.00 91.70           C  
ATOM   4278  HB2 LYS A 270      -7.027 -28.353 -17.093  1.00 91.70           H  
ATOM   4279  HB3 LYS A 270      -5.439 -27.892 -17.716  1.00 91.70           H  
ATOM   4280  O   LYS A 270      -8.592 -25.590 -17.882  1.00 91.70           O  
ATOM   4281  CG  LYS A 270      -6.321 -29.603 -18.692  1.00 91.70           C  
ATOM   4282  HG2 LYS A 270      -5.557 -29.570 -19.469  1.00 91.70           H  
ATOM   4283  HG3 LYS A 270      -7.282 -29.866 -19.134  1.00 91.70           H  
ATOM   4284  CD  LYS A 270      -5.954 -30.640 -17.630  1.00 91.70           C  
ATOM   4285  HD2 LYS A 270      -4.987 -30.395 -17.191  1.00 91.70           H  
ATOM   4286  HD3 LYS A 270      -6.715 -30.592 -16.851  1.00 91.70           H  
ATOM   4287  CE  LYS A 270      -5.934 -32.053 -18.206  1.00 91.70           C  
ATOM   4288  HE2 LYS A 270      -6.816 -32.175 -18.834  1.00 91.70           H  
ATOM   4289  HE3 LYS A 270      -5.046 -32.178 -18.825  1.00 91.70           H  
ATOM   4290  NZ  LYS A 270      -5.971 -33.031 -17.093  1.00 91.70           N  
ATOM   4291  HZ1 LYS A 270      -6.827 -32.886 -16.576  1.00 91.70           H  
ATOM   4292  HZ2 LYS A 270      -5.215 -32.869 -16.443  1.00 91.70           H  
ATOM   4293  HZ3 LYS A 270      -5.968 -33.982 -17.431  1.00 91.70           H  
ATOM   4294  N   GLY A 271      -6.397 -25.244 -17.588  1.00 95.15           N  
ATOM   4295  H   GLY A 271      -5.459 -25.556 -17.795  1.00 95.15           H  
ATOM   4296  CA  GLY A 271      -6.578 -24.081 -16.728  1.00 95.15           C  
ATOM   4297  HA2 GLY A 271      -7.504 -24.201 -16.167  1.00 95.15           H  
ATOM   4298  HA3 GLY A 271      -6.683 -23.182 -17.337  1.00 95.15           H  
ATOM   4299  C   GLY A 271      -5.457 -23.873 -15.718  1.00 95.15           C  
ATOM   4300  O   GLY A 271      -4.381 -24.481 -15.792  1.00 95.15           O  
ATOM   4301  N   ILE A 272      -5.723 -22.979 -14.768  1.00 95.98           N  
ATOM   4302  H   ILE A 272      -6.648 -22.575 -14.769  1.00 95.98           H  
ATOM   4303  CA  ILE A 272      -4.839 -22.660 -13.643  1.00 95.98           C  
ATOM   4304  HA  ILE A 272      -3.804 -22.692 -13.983  1.00 95.98           H  
ATOM   4305  C   ILE A 272      -5.010 -23.723 -12.558  1.00 95.98           C  
ATOM   4306  CB  ILE A 272      -5.125 -21.233 -13.119  1.00 95.98           C  
ATOM   4307  HB  ILE A 272      -6.175 -21.167 -12.836  1.00 95.98           H  
ATOM   4308  O   ILE A 272      -6.126 -24.066 -12.187  1.00 95.98           O  
ATOM   4309  CG1 ILE A 272      -4.858 -20.186 -14.224  1.00 95.98           C  
ATOM   4310 HG12 ILE A 272      -5.496 -20.399 -15.082  1.00 95.98           H  
ATOM   4311 HG13 ILE A 272      -3.819 -20.256 -14.546  1.00 95.98           H  
ATOM   4312  CG2 ILE A 272      -4.275 -20.934 -11.872  1.00 95.98           C  
ATOM   4313 HG21 ILE A 272      -3.217 -21.065 -12.098  1.00 95.98           H  
ATOM   4314 HG22 ILE A 272      -4.567 -21.600 -11.060  1.00 95.98           H  
ATOM   4315 HG23 ILE A 272      -4.447 -19.918 -11.516  1.00 95.98           H  
ATOM   4316  CD1 ILE A 272      -5.129 -18.737 -13.801  1.00 95.98           C  
ATOM   4317 HD11 ILE A 272      -4.334 -18.375 -13.150  1.00 95.98           H  
ATOM   4318 HD12 ILE A 272      -6.080 -18.667 -13.273  1.00 95.98           H  
ATOM   4319 HD13 ILE A 272      -5.156 -18.102 -14.687  1.00 95.98           H  
ATOM   4320  N   THR A 273      -3.914 -24.251 -12.023  1.00 95.61           N  
ATOM   4321  H   THR A 273      -3.009 -23.889 -12.292  1.00 95.61           H  
ATOM   4322  CA  THR A 273      -3.981 -25.237 -10.938  1.00 95.61           C  
ATOM   4323  HA  THR A 273      -4.835 -25.892 -11.115  1.00 95.61           H  
ATOM   4324  C   THR A 273      -4.195 -24.568  -9.587  1.00 95.61           C  
ATOM   4325  CB  THR A 273      -2.728 -26.119 -10.889  1.00 95.61           C  
ATOM   4326  HB  THR A 273      -2.892 -26.913 -10.161  1.00 95.61           H  
ATOM   4327  O   THR A 273      -3.992 -23.365  -9.420  1.00 95.61           O  
ATOM   4328  CG2 THR A 273      -2.452 -26.769 -12.239  1.00 95.61           C  
ATOM   4329 HG21 THR A 273      -2.084 -26.033 -12.954  1.00 95.61           H  
ATOM   4330 HG22 THR A 273      -3.391 -27.188 -12.602  1.00 95.61           H  
ATOM   4331 HG23 THR A 273      -1.726 -27.573 -12.122  1.00 95.61           H  
ATOM   4332  OG1 THR A 273      -1.596 -25.382 -10.494  1.00 95.61           O  
ATOM   4333  HG1 THR A 273      -0.842 -25.779 -10.936  1.00 95.61           H  
ATOM   4334  N   LYS A 274      -4.521 -25.365  -8.569  1.00 94.80           N  
ATOM   4335  H   LYS A 274      -4.817 -26.306  -8.784  1.00 94.80           H  
ATOM   4336  CA  LYS A 274      -4.583 -24.899  -7.178  1.00 94.80           C  
ATOM   4337  HA  LYS A 274      -5.396 -24.179  -7.090  1.00 94.80           H  
ATOM   4338  C   LYS A 274      -3.303 -24.186  -6.729  1.00 94.80           C  
ATOM   4339  CB  LYS A 274      -4.887 -26.116  -6.309  1.00 94.80           C  
ATOM   4340  HB2 LYS A 274      -5.789 -26.589  -6.696  1.00 94.80           H  
ATOM   4341  HB3 LYS A 274      -4.065 -26.827  -6.391  1.00 94.80           H  
ATOM   4342  O   LYS A 274      -3.383 -23.165  -6.051  1.00 94.80           O  
ATOM   4343  CG  LYS A 274      -5.107 -25.762  -4.836  1.00 94.80           C  
ATOM   4344  HG2 LYS A 274      -5.905 -25.025  -4.746  1.00 94.80           H  
ATOM   4345  HG3 LYS A 274      -4.189 -25.371  -4.397  1.00 94.80           H  
ATOM   4346  CD  LYS A 274      -5.510 -27.056  -4.129  1.00 94.80           C  
ATOM   4347  HD2 LYS A 274      -4.719 -27.797  -4.251  1.00 94.80           H  
ATOM   4348  HD3 LYS A 274      -6.422 -27.434  -4.591  1.00 94.80           H  
ATOM   4349  CE  LYS A 274      -5.760 -26.811  -2.650  1.00 94.80           C  
ATOM   4350  HE2 LYS A 274      -4.812 -26.531  -2.191  1.00 94.80           H  
ATOM   4351  HE3 LYS A 274      -6.464 -25.983  -2.567  1.00 94.80           H  
ATOM   4352  NZ  LYS A 274      -6.322 -28.021  -2.009  1.00 94.80           N  
ATOM   4353  HZ1 LYS A 274      -6.545 -27.872  -1.035  1.00 94.80           H  
ATOM   4354  HZ2 LYS A 274      -5.701 -28.810  -2.119  1.00 94.80           H  
ATOM   4355  HZ3 LYS A 274      -7.181 -28.265  -2.481  1.00 94.80           H  
ATOM   4356  N   ASP A 275      -2.138 -24.703  -7.117  1.00 94.00           N  
ATOM   4357  H   ASP A 275      -2.143 -25.523  -7.708  1.00 94.00           H  
ATOM   4358  CA  ASP A 275      -0.853 -24.068  -6.814  1.00 94.00           C  
ATOM   4359  HA  ASP A 275      -0.846 -23.756  -5.770  1.00 94.00           H  
ATOM   4360  C   ASP A 275      -0.652 -22.799  -7.650  1.00 94.00           C  
ATOM   4361  CB  ASP A 275       0.300 -25.062  -7.016  1.00 94.00           C  
ATOM   4362  HB2 ASP A 275       1.242 -24.517  -6.953  1.00 94.00           H  
ATOM   4363  HB3 ASP A 275       0.231 -25.494  -8.014  1.00 94.00           H  
ATOM   4364  O   ASP A 275      -0.208 -21.788  -7.114  1.00 94.00           O  
ATOM   4365  CG  ASP A 275       0.339 -26.184  -5.968  1.00 94.00           C  
ATOM   4366  OD1 ASP A 275      -0.209 -26.002  -4.852  1.00 94.00           O  
ATOM   4367  OD2 ASP A 275       0.951 -27.228  -6.283  1.00 94.00           O  
ATOM   4368  N   GLY A 276      -1.063 -22.798  -8.923  1.00 95.02           N  
ATOM   4369  H   GLY A 276      -1.448 -23.645  -9.316  1.00 95.02           H  
ATOM   4370  CA  GLY A 276      -1.066 -21.593  -9.757  1.00 95.02           C  
ATOM   4371  HA2 GLY A 276      -0.050 -21.216  -9.870  1.00 95.02           H  
ATOM   4372  HA3 GLY A 276      -1.466 -21.844 -10.739  1.00 95.02           H  
ATOM   4373  C   GLY A 276      -1.922 -20.466  -9.187  1.00 95.02           C  
ATOM   4374  O   GLY A 276      -1.494 -19.316  -9.177  1.00 95.02           O  
ATOM   4375  N   PHE A 277      -3.092 -20.785  -8.630  1.00 96.04           N  
ATOM   4376  H   PHE A 277      -3.414 -21.739  -8.716  1.00 96.04           H  
ATOM   4377  CA  PHE A 277      -3.955 -19.803  -7.975  1.00 96.04           C  
ATOM   4378  HA  PHE A 277      -4.114 -18.971  -8.660  1.00 96.04           H  
ATOM   4379  C   PHE A 277      -3.320 -19.233  -6.699  1.00 96.04           C  
ATOM   4380  CB  PHE A 277      -5.310 -20.451  -7.674  1.00 96.04           C  
ATOM   4381  HB2 PHE A 277      -5.721 -20.841  -8.605  1.00 96.04           H  
ATOM   4382  HB3 PHE A 277      -5.167 -21.293  -6.998  1.00 96.04           H  
ATOM   4383  O   PHE A 277      -3.436 -18.037  -6.426  1.00 96.04           O  
ATOM   4384  CG  PHE A 277      -6.313 -19.485  -7.075  1.00 96.04           C  
ATOM   4385  CD1 PHE A 277      -6.645 -19.547  -5.707  1.00 96.04           C  
ATOM   4386  HD1 PHE A 277      -6.194 -20.297  -5.075  1.00 96.04           H  
ATOM   4387  CD2 PHE A 277      -6.907 -18.506  -7.892  1.00 96.04           C  
ATOM   4388  HD2 PHE A 277      -6.664 -18.458  -8.943  1.00 96.04           H  
ATOM   4389  CE1 PHE A 277      -7.576 -18.641  -5.166  1.00 96.04           C  
ATOM   4390  HE1 PHE A 277      -7.848 -18.704  -4.122  1.00 96.04           H  
ATOM   4391  CE2 PHE A 277      -7.827 -17.594  -7.348  1.00 96.04           C  
ATOM   4392  HE2 PHE A 277      -8.286 -16.852  -7.986  1.00 96.04           H  
ATOM   4393  CZ  PHE A 277      -8.165 -17.663  -5.986  1.00 96.04           C  
ATOM   4394  HZ  PHE A 277      -8.888 -16.974  -5.575  1.00 96.04           H  
ATOM   4395  N   LEU A 278      -2.614 -20.059  -5.923  1.00 95.68           N  
ATOM   4396  H   LEU A 278      -2.533 -21.027  -6.200  1.00 95.68           H  
ATOM   4397  CA  LEU A 278      -1.868 -19.590  -4.752  1.00 95.68           C  
ATOM   4398  HA  LEU A 278      -2.526 -18.980  -4.134  1.00 95.68           H  
ATOM   4399  C   LEU A 278      -0.706 -18.680  -5.155  1.00 95.68           C  
ATOM   4400  CB  LEU A 278      -1.366 -20.791  -3.937  1.00 95.68           C  
ATOM   4401  HB2 LEU A 278      -0.821 -21.462  -4.601  1.00 95.68           H  
ATOM   4402  HB3 LEU A 278      -0.665 -20.436  -3.182  1.00 95.68           H  
ATOM   4403  O   LEU A 278      -0.556 -17.608  -4.573  1.00 95.68           O  
ATOM   4404  CG  LEU A 278      -2.489 -21.571  -3.239  1.00 95.68           C  
ATOM   4405  HG  LEU A 278      -3.278 -21.818  -3.949  1.00 95.68           H  
ATOM   4406  CD1 LEU A 278      -1.929 -22.870  -2.664  1.00 95.68           C  
ATOM   4407 HD11 LEU A 278      -1.164 -22.651  -1.919  1.00 95.68           H  
ATOM   4408 HD12 LEU A 278      -1.484 -23.454  -3.469  1.00 95.68           H  
ATOM   4409 HD13 LEU A 278      -2.753 -23.443  -2.238  1.00 95.68           H  
ATOM   4410  CD2 LEU A 278      -3.119 -20.769  -2.098  1.00 95.68           C  
ATOM   4411 HD21 LEU A 278      -3.598 -19.877  -2.500  1.00 95.68           H  
ATOM   4412 HD22 LEU A 278      -3.880 -21.365  -1.594  1.00 95.68           H  
ATOM   4413 HD23 LEU A 278      -2.351 -20.464  -1.387  1.00 95.68           H  
ATOM   4414  N   VAL A 279       0.060 -19.062  -6.179  1.00 93.15           N  
ATOM   4415  H   VAL A 279      -0.108 -19.966  -6.598  1.00 93.15           H  
ATOM   4416  CA  VAL A 279       1.160 -18.246  -6.711  1.00 93.15           C  
ATOM   4417  HA  VAL A 279       1.831 -17.991  -5.891  1.00 93.15           H  
ATOM   4418  C   VAL A 279       0.643 -16.928  -7.281  1.00 93.15           C  
ATOM   4419  CB  VAL A 279       1.977 -19.031  -7.751  1.00 93.15           C  
ATOM   4420  HB  VAL A 279       1.312 -19.460  -8.501  1.00 93.15           H  
ATOM   4421  O   VAL A 279       1.218 -15.883  -7.001  1.00 93.15           O  
ATOM   4422  CG1 VAL A 279       3.010 -18.148  -8.459  1.00 93.15           C  
ATOM   4423 HG11 VAL A 279       3.594 -17.589  -7.729  1.00 93.15           H  
ATOM   4424 HG12 VAL A 279       3.694 -18.759  -9.049  1.00 93.15           H  
ATOM   4425 HG13 VAL A 279       2.506 -17.456  -9.134  1.00 93.15           H  
ATOM   4426  CG2 VAL A 279       2.738 -20.158  -7.051  1.00 93.15           C  
ATOM   4427 HG21 VAL A 279       3.395 -19.735  -6.291  1.00 93.15           H  
ATOM   4428 HG22 VAL A 279       3.345 -20.696  -7.779  1.00 93.15           H  
ATOM   4429 HG23 VAL A 279       2.053 -20.859  -6.575  1.00 93.15           H  
ATOM   4430  N   LEU A 280      -0.489 -16.927  -7.987  1.00 92.60           N  
ATOM   4431  H   LEU A 280      -0.901 -17.813  -8.242  1.00 92.60           H  
ATOM   4432  CA  LEU A 280      -1.120 -15.696  -8.465  1.00 92.60           C  
ATOM   4433  HA  LEU A 280      -0.416 -15.191  -9.125  1.00 92.60           H  
ATOM   4434  C   LEU A 280      -1.441 -14.732  -7.309  1.00 92.60           C  
ATOM   4435  CB  LEU A 280      -2.373 -16.078  -9.271  1.00 92.60           C  
ATOM   4436  HB2 LEU A 280      -2.079 -16.750 -10.077  1.00 92.60           H  
ATOM   4437  HB3 LEU A 280      -3.062 -16.617  -8.620  1.00 92.60           H  
ATOM   4438  O   LEU A 280      -1.147 -13.540  -7.387  1.00 92.60           O  
ATOM   4439  CG  LEU A 280      -3.119 -14.879  -9.879  1.00 92.60           C  
ATOM   4440  HG  LEU A 280      -3.459 -14.223  -9.078  1.00 92.60           H  
ATOM   4441  CD1 LEU A 280      -2.233 -14.082 -10.838  1.00 92.60           C  
ATOM   4442 HD11 LEU A 280      -1.770 -14.748 -11.567  1.00 92.60           H  
ATOM   4443 HD12 LEU A 280      -1.458 -13.563 -10.273  1.00 92.60           H  
ATOM   4444 HD13 LEU A 280      -2.832 -13.333 -11.356  1.00 92.60           H  
ATOM   4445  CD2 LEU A 280      -4.349 -15.380 -10.634  1.00 92.60           C  
ATOM   4446 HD21 LEU A 280      -4.047 -16.033 -11.453  1.00 92.60           H  
ATOM   4447 HD22 LEU A 280      -5.003 -15.926  -9.954  1.00 92.60           H  
ATOM   4448 HD23 LEU A 280      -4.898 -14.530 -11.039  1.00 92.60           H  
ATOM   4449  N   ASN A 281      -1.972 -15.249  -6.198  1.00 93.65           N  
ATOM   4450  H   ASN A 281      -2.160 -16.242  -6.177  1.00 93.65           H  
ATOM   4451  CA  ASN A 281      -2.242 -14.440  -5.008  1.00 93.65           C  
ATOM   4452  HA  ASN A 281      -2.716 -13.512  -5.327  1.00 93.65           H  
ATOM   4453  C   ASN A 281      -0.965 -14.002  -4.266  1.00 93.65           C  
ATOM   4454  CB  ASN A 281      -3.224 -15.180  -4.091  1.00 93.65           C  
ATOM   4455  HB2 ASN A 281      -2.921 -16.221  -3.984  1.00 93.65           H  
ATOM   4456  HB3 ASN A 281      -3.206 -14.715  -3.105  1.00 93.65           H  
ATOM   4457  O   ASN A 281      -0.946 -12.904  -3.705  1.00 93.65           O  
ATOM   4458  CG  ASN A 281      -4.654 -15.100  -4.595  1.00 93.65           C  
ATOM   4459  ND2 ASN A 281      -5.114 -16.070  -5.346  1.00 93.65           N  
ATOM   4460 HD21 ASN A 281      -6.059 -15.986  -5.694  1.00 93.65           H  
ATOM   4461 HD22 ASN A 281      -4.501 -16.804  -5.671  1.00 93.65           H  
ATOM   4462  OD1 ASN A 281      -5.383 -14.167  -4.310  1.00 93.65           O  
ATOM   4463  N   LYS A 282       0.105 -14.808  -4.292  1.00 89.71           N  
ATOM   4464  H   LYS A 282       0.005 -15.715  -4.726  1.00 89.71           H  
ATOM   4465  CA  LYS A 282       1.443 -14.416  -3.814  1.00 89.71           C  
ATOM   4466  HA  LYS A 282       1.368 -14.059  -2.786  1.00 89.71           H  
ATOM   4467  C   LYS A 282       1.981 -13.241  -4.638  1.00 89.71           C  
ATOM   4468  CB  LYS A 282       2.380 -15.644  -3.834  1.00 89.71           C  
ATOM   4469  HB2 LYS A 282       1.964 -16.413  -3.182  1.00 89.71           H  
ATOM   4470  HB3 LYS A 282       2.428 -16.048  -4.845  1.00 89.71           H  
ATOM   4471  O   LYS A 282       2.409 -12.247  -4.063  1.00 89.71           O  
ATOM   4472  CG  LYS A 282       3.820 -15.342  -3.385  1.00 89.71           C  
ATOM   4473  HG2 LYS A 282       3.799 -14.914  -2.383  1.00 89.71           H  
ATOM   4474  HG3 LYS A 282       4.260 -14.617  -4.070  1.00 89.71           H  
ATOM   4475  CD  LYS A 282       4.702 -16.607  -3.373  1.00 89.71           C  
ATOM   4476  HD2 LYS A 282       4.603 -17.134  -4.322  1.00 89.71           H  
ATOM   4477  HD3 LYS A 282       4.385 -17.266  -2.565  1.00 89.71           H  
ATOM   4478  CE  LYS A 282       6.180 -16.233  -3.174  1.00 89.71           C  
ATOM   4479  HE2 LYS A 282       6.273 -15.629  -2.271  1.00 89.71           H  
ATOM   4480  HE3 LYS A 282       6.496 -15.603  -4.005  1.00 89.71           H  
ATOM   4481  NZ  LYS A 282       7.080 -17.414  -3.083  1.00 89.71           N  
ATOM   4482  HZ1 LYS A 282       8.037 -17.138  -2.915  1.00 89.71           H  
ATOM   4483  HZ2 LYS A 282       7.074 -18.005  -3.902  1.00 89.71           H  
ATOM   4484  HZ3 LYS A 282       6.870 -18.004  -2.291  1.00 89.71           H  
ATOM   4485  N   ILE A 283       1.843 -13.287  -5.964  1.00 85.27           N  
ATOM   4486  H   ILE A 283       1.505 -14.148  -6.369  1.00 85.27           H  
ATOM   4487  CA  ILE A 283       2.237 -12.194  -6.867  1.00 85.27           C  
ATOM   4488  HA  ILE A 283       3.287 -11.964  -6.689  1.00 85.27           H  
ATOM   4489  C   ILE A 283       1.441 -10.916  -6.578  1.00 85.27           C  
ATOM   4490  CB  ILE A 283       2.081 -12.626  -8.342  1.00 85.27           C  
ATOM   4491  HB  ILE A 283       1.062 -12.983  -8.488  1.00 85.27           H  
ATOM   4492  O   ILE A 283       2.024  -9.834  -6.585  1.00 85.27           O  
ATOM   4493  CG1 ILE A 283       3.061 -13.769  -8.682  1.00 85.27           C  
ATOM   4494 HG12 ILE A 283       4.072 -13.377  -8.788  1.00 85.27           H  
ATOM   4495 HG13 ILE A 283       3.089 -14.500  -7.873  1.00 85.27           H  
ATOM   4496  CG2 ILE A 283       2.316 -11.452  -9.312  1.00 85.27           C  
ATOM   4497 HG21 ILE A 283       3.304 -11.028  -9.136  1.00 85.27           H  
ATOM   4498 HG22 ILE A 283       2.241 -11.795 -10.344  1.00 85.27           H  
ATOM   4499 HG23 ILE A 283       1.556 -10.683  -9.171  1.00 85.27           H  
ATOM   4500  CD1 ILE A 283       2.664 -14.510  -9.961  1.00 85.27           C  
ATOM   4501 HD11 ILE A 283       2.948 -13.931 -10.840  1.00 85.27           H  
ATOM   4502 HD12 ILE A 283       1.591 -14.703  -9.977  1.00 85.27           H  
ATOM   4503 HD13 ILE A 283       3.182 -15.468  -9.985  1.00 85.27           H  
ATOM   4504  N   TYR A 284       0.135 -11.005  -6.293  1.00 87.70           N  
ATOM   4505  H   TYR A 284      -0.332 -11.895  -6.388  1.00 87.70           H  
ATOM   4506  CA  TYR A 284      -0.632  -9.824  -5.874  1.00 87.70           C  
ATOM   4507  HA  TYR A 284      -0.544  -9.063  -6.650  1.00 87.70           H  
ATOM   4508  C   TYR A 284      -0.064  -9.201  -4.595  1.00 87.70           C  
ATOM   4509  CB  TYR A 284      -2.118 -10.149  -5.663  1.00 87.70           C  
ATOM   4510  HB2 TYR A 284      -2.602  -9.270  -5.237  1.00 87.70           H  
ATOM   4511  HB3 TYR A 284      -2.195 -10.944  -4.921  1.00 87.70           H  
ATOM   4512  O   TYR A 284       0.073  -7.980  -4.535  1.00 87.70           O  
ATOM   4513  CG  TYR A 284      -2.912 -10.541  -6.893  1.00 87.70           C  
ATOM   4514  CD1 TYR A 284      -2.759  -9.853  -8.114  1.00 87.70           C  
ATOM   4515  HD1 TYR A 284      -2.083  -9.014  -8.188  1.00 87.70           H  
ATOM   4516  CD2 TYR A 284      -3.870 -11.564  -6.785  1.00 87.70           C  
ATOM   4517  HD2 TYR A 284      -4.071 -12.025  -5.829  1.00 87.70           H  
ATOM   4518  CE1 TYR A 284      -3.505 -10.248  -9.243  1.00 87.70           C  
ATOM   4519  HE1 TYR A 284      -3.421  -9.713 -10.178  1.00 87.70           H  
ATOM   4520  CE2 TYR A 284      -4.582 -11.988  -7.917  1.00 87.70           C  
ATOM   4521  HE2 TYR A 284      -5.293 -12.798  -7.849  1.00 87.70           H  
ATOM   4522  OH  TYR A 284      -5.073 -11.798 -10.225  1.00 87.70           O  
ATOM   4523  HH  TYR A 284      -4.983 -11.229 -10.993  1.00 87.70           H  
ATOM   4524  CZ  TYR A 284      -4.381 -11.350  -9.153  1.00 87.70           C  
ATOM   4525  N   ALA A 285       0.301 -10.011  -3.597  1.00 86.72           N  
ATOM   4526  H   ALA A 285       0.197 -11.009  -3.713  1.00 86.72           H  
ATOM   4527  CA  ALA A 285       0.933  -9.517  -2.376  1.00 86.72           C  
ATOM   4528  HA  ALA A 285       0.297  -8.745  -1.942  1.00 86.72           H  
ATOM   4529  C   ALA A 285       2.285  -8.846  -2.673  1.00 86.72           C  
ATOM   4530  CB  ALA A 285       1.044 -10.665  -1.365  1.00 86.72           C  
ATOM   4531  HB1 ALA A 285       1.553 -10.310  -0.469  1.00 86.72           H  
ATOM   4532  HB2 ALA A 285       0.050 -11.026  -1.099  1.00 86.72           H  
ATOM   4533  HB3 ALA A 285       1.627 -11.488  -1.778  1.00 86.72           H  
ATOM   4534  O   ALA A 285       2.461  -7.668  -2.373  1.00 86.72           O  
ATOM   4535  N   GLU A 286       3.188  -9.544  -3.361  1.00 81.47           N  
ATOM   4536  H   GLU A 286       2.968 -10.504  -3.587  1.00 81.47           H  
ATOM   4537  CA  GLU A 286       4.534  -9.064  -3.709  1.00 81.47           C  
ATOM   4538  HA  GLU A 286       5.077  -8.778  -2.809  1.00 81.47           H  
ATOM   4539  C   GLU A 286       4.586  -7.881  -4.687  1.00 81.47           C  
ATOM   4540  CB  GLU A 286       5.279 -10.179  -4.431  1.00 81.47           C  
ATOM   4541  HB2 GLU A 286       4.681 -10.492  -5.287  1.00 81.47           H  
ATOM   4542  HB3 GLU A 286       6.210  -9.749  -4.803  1.00 81.47           H  
ATOM   4543  O   GLU A 286       5.663  -7.343  -4.947  1.00 81.47           O  
ATOM   4544  CG  GLU A 286       5.683 -11.405  -3.621  1.00 81.47           C  
ATOM   4545  HG2 GLU A 286       6.307 -11.083  -2.788  1.00 81.47           H  
ATOM   4546  HG3 GLU A 286       4.800 -11.904  -3.222  1.00 81.47           H  
ATOM   4547  CD  GLU A 286       6.478 -12.366  -4.519  1.00 81.47           C  
ATOM   4548  OE1 GLU A 286       6.869 -13.428  -3.998  1.00 81.47           O  
ATOM   4549  OE2 GLU A 286       6.719 -12.018  -5.711  1.00 81.47           O  
ATOM   4550  N   ARG A 287       3.473  -7.536  -5.337  1.00 76.98           N  
ATOM   4551  H   ARG A 287       2.658  -8.115  -5.198  1.00 76.98           H  
ATOM   4552  CA  ARG A 287       3.389  -6.380  -6.242  1.00 76.98           C  
ATOM   4553  HA  ARG A 287       4.392  -6.002  -6.437  1.00 76.98           H  
ATOM   4554  C   ARG A 287       2.666  -5.191  -5.622  1.00 76.98           C  
ATOM   4555  CB  ARG A 287       2.778  -6.783  -7.594  1.00 76.98           C  
ATOM   4556  HB2 ARG A 287       2.566  -5.881  -8.167  1.00 76.98           H  
ATOM   4557  HB3 ARG A 287       1.835  -7.306  -7.430  1.00 76.98           H  
ATOM   4558  O   ARG A 287       2.464  -4.206  -6.319  1.00 76.98           O  
ATOM   4559  CG  ARG A 287       3.723  -7.650  -8.439  1.00 76.98           C  
ATOM   4560  HG2 ARG A 287       4.689  -7.153  -8.529  1.00 76.98           H  
ATOM   4561  HG3 ARG A 287       3.864  -8.621  -7.965  1.00 76.98           H  
ATOM   4562  CD  ARG A 287       3.116  -7.826  -9.836  1.00 76.98           C  
ATOM   4563  HD2 ARG A 287       2.120  -8.256  -9.728  1.00 76.98           H  
ATOM   4564  HD3 ARG A 287       3.030  -6.844 -10.300  1.00 76.98           H  
ATOM   4565  NE  ARG A 287       3.934  -8.708 -10.684  1.00 76.98           N  
ATOM   4566  HE  ARG A 287       4.631  -9.263 -10.207  1.00 76.98           H  
ATOM   4567  NH1 ARG A 287       2.956  -8.220 -12.712  1.00 76.98           N  
ATOM   4568 HH11 ARG A 287       2.932  -8.337 -13.715  1.00 76.98           H  
ATOM   4569 HH12 ARG A 287       2.434  -7.464 -12.293  1.00 76.98           H  
ATOM   4570  NH2 ARG A 287       4.573  -9.746 -12.595  1.00 76.98           N  
ATOM   4571 HH21 ARG A 287       5.231 -10.318 -12.084  1.00 76.98           H  
ATOM   4572 HH22 ARG A 287       4.554  -9.816 -13.603  1.00 76.98           H  
ATOM   4573  CZ  ARG A 287       3.814  -8.883 -11.988  1.00 76.98           C  
ATOM   4574  N   GLY A 288       2.255  -5.240  -4.353  1.00 79.21           N  
ATOM   4575  H   GLY A 288       2.454  -6.061  -3.800  1.00 79.21           H  
ATOM   4576  CA  GLY A 288       1.485  -4.123  -3.783  1.00 79.21           C  
ATOM   4577  HA2 GLY A 288       1.937  -3.177  -4.082  1.00 79.21           H  
ATOM   4578  HA3 GLY A 288       1.503  -4.137  -2.693  1.00 79.21           H  
ATOM   4579  C   GLY A 288       0.017  -4.095  -4.200  1.00 79.21           C  
ATOM   4580  O   GLY A 288      -0.576  -3.021  -4.242  1.00 79.21           O  
ATOM   4581  N   ARG A 289      -0.562  -5.252  -4.552  1.00 81.97           N  
ATOM   4582  H   ARG A 289      -0.001  -6.090  -4.486  1.00 81.97           H  
ATOM   4583  CA  ARG A 289      -1.943  -5.407  -5.049  1.00 81.97           C  
ATOM   4584  HA  ARG A 289      -2.443  -4.445  -4.938  1.00 81.97           H  
ATOM   4585  C   ARG A 289      -2.793  -6.377  -4.220  1.00 81.97           C  
ATOM   4586  CB  ARG A 289      -1.934  -5.742  -6.545  1.00 81.97           C  
ATOM   4587  HB2 ARG A 289      -1.299  -6.607  -6.734  1.00 81.97           H  
ATOM   4588  HB3 ARG A 289      -2.951  -5.989  -6.850  1.00 81.97           H  
ATOM   4589  O   ARG A 289      -3.730  -6.998  -4.737  1.00 81.97           O  
ATOM   4590  CG  ARG A 289      -1.441  -4.536  -7.362  1.00 81.97           C  
ATOM   4591  HG2 ARG A 289      -1.902  -3.622  -6.988  1.00 81.97           H  
ATOM   4592  HG3 ARG A 289      -0.360  -4.444  -7.250  1.00 81.97           H  
ATOM   4593  CD  ARG A 289      -1.777  -4.674  -8.847  1.00 81.97           C  
ATOM   4594  HD2 ARG A 289      -1.288  -5.566  -9.238  1.00 81.97           H  
ATOM   4595  HD3 ARG A 289      -1.387  -3.800  -9.369  1.00 81.97           H  
ATOM   4596  NE  ARG A 289      -3.233  -4.768  -9.061  1.00 81.97           N  
ATOM   4597  HE  ARG A 289      -3.823  -4.778  -8.241  1.00 81.97           H  
ATOM   4598  NH1 ARG A 289      -3.180  -5.006 -11.330  1.00 81.97           N  
ATOM   4599 HH11 ARG A 289      -3.675  -5.358 -12.137  1.00 81.97           H  
ATOM   4600 HH12 ARG A 289      -2.249  -4.618 -11.386  1.00 81.97           H  
ATOM   4601  NH2 ARG A 289      -5.062  -5.426 -10.226  1.00 81.97           N  
ATOM   4602 HH21 ARG A 289      -5.555  -5.683  -9.382  1.00 81.97           H  
ATOM   4603 HH22 ARG A 289      -5.400  -5.824 -11.091  1.00 81.97           H  
ATOM   4604  CZ  ARG A 289      -3.823  -5.045 -10.201  1.00 81.97           C  
ATOM   4605  N   HIS A 290      -2.473  -6.524  -2.937  1.00 88.64           N  
ATOM   4606  H   HIS A 290      -1.764  -5.905  -2.571  1.00 88.64           H  
ATOM   4607  CA  HIS A 290      -3.154  -7.418  -1.996  1.00 88.64           C  
ATOM   4608  HA  HIS A 290      -3.142  -8.425  -2.415  1.00 88.64           H  
ATOM   4609  C   HIS A 290      -4.636  -7.065  -1.753  1.00 88.64           C  
ATOM   4610  CB  HIS A 290      -2.357  -7.446  -0.686  1.00 88.64           C  
ATOM   4611  HB2 HIS A 290      -2.898  -8.035   0.054  1.00 88.64           H  
ATOM   4612  HB3 HIS A 290      -1.406  -7.945  -0.870  1.00 88.64           H  
ATOM   4613  O   HIS A 290      -5.392  -7.895  -1.249  1.00 88.64           O  
ATOM   4614  CG  HIS A 290      -2.072  -6.078  -0.112  1.00 88.64           C  
ATOM   4615  CD2 HIS A 290      -2.926  -5.321   0.641  1.00 88.64           C  
ATOM   4616  HD2 HIS A 290      -3.928  -5.593   0.938  1.00 88.64           H  
ATOM   4617  ND1 HIS A 290      -0.904  -5.352  -0.244  1.00 88.64           N  
ATOM   4618  HD1 HIS A 290      -0.001  -5.682  -0.553  1.00 88.64           H  
ATOM   4619  CE1 HIS A 290      -1.056  -4.195   0.420  1.00 88.64           C  
ATOM   4620  HE1 HIS A 290      -0.276  -3.463   0.567  1.00 88.64           H  
ATOM   4621  NE2 HIS A 290      -2.284  -4.122   0.952  1.00 88.64           N  
ATOM   4622  N   GLU A 291      -5.094  -5.883  -2.166  1.00 88.01           N  
ATOM   4623  H   GLU A 291      -4.423  -5.231  -2.546  1.00 88.01           H  
ATOM   4624  CA  GLU A 291      -6.506  -5.490  -2.233  1.00 88.01           C  
ATOM   4625  HA  GLU A 291      -6.927  -5.527  -1.229  1.00 88.01           H  
ATOM   4626  C   GLU A 291      -7.307  -6.446  -3.127  1.00 88.01           C  
ATOM   4627  CB  GLU A 291      -6.675  -4.054  -2.776  1.00 88.01           C  
ATOM   4628  HB2 GLU A 291      -6.492  -4.040  -3.850  1.00 88.01           H  
ATOM   4629  HB3 GLU A 291      -7.719  -3.778  -2.627  1.00 88.01           H  
ATOM   4630  O   GLU A 291      -8.451  -6.770  -2.816  1.00 88.01           O  
ATOM   4631  CG  GLU A 291      -5.806  -2.975  -2.103  1.00 88.01           C  
ATOM   4632  HG2 GLU A 291      -6.365  -2.039  -2.124  1.00 88.01           H  
ATOM   4633  HG3 GLU A 291      -5.643  -3.236  -1.058  1.00 88.01           H  
ATOM   4634  CD  GLU A 291      -4.454  -2.777  -2.819  1.00 88.01           C  
ATOM   4635  OE1 GLU A 291      -3.946  -1.643  -2.938  1.00 88.01           O  
ATOM   4636  OE2 GLU A 291      -3.875  -3.774  -3.281  1.00 88.01           O  
ATOM   4637  N   THR A 292      -6.682  -6.959  -4.192  1.00 88.81           N  
ATOM   4638  H   THR A 292      -5.736  -6.656  -4.370  1.00 88.81           H  
ATOM   4639  CA  THR A 292      -7.266  -7.972  -5.084  1.00 88.81           C  
ATOM   4640  HA  THR A 292      -8.201  -7.585  -5.489  1.00 88.81           H  
ATOM   4641  C   THR A 292      -7.564  -9.256  -4.306  1.00 88.81           C  
ATOM   4642  CB  THR A 292      -6.318  -8.296  -6.255  1.00 88.81           C  
ATOM   4643  HB  THR A 292      -5.496  -8.912  -5.891  1.00 88.81           H  
ATOM   4644  O   THR A 292      -8.693  -9.746  -4.311  1.00 88.81           O  
ATOM   4645  CG2 THR A 292      -7.034  -9.058  -7.364  1.00 88.81           C  
ATOM   4646 HG21 THR A 292      -7.843  -8.448  -7.765  1.00 88.81           H  
ATOM   4647 HG22 THR A 292      -6.323  -9.272  -8.162  1.00 88.81           H  
ATOM   4648 HG23 THR A 292      -7.427 -10.000  -6.981  1.00 88.81           H  
ATOM   4649  OG1 THR A 292      -5.757  -7.123  -6.804  1.00 88.81           O  
ATOM   4650  HG1 THR A 292      -5.005  -6.923  -6.242  1.00 88.81           H  
ATOM   4651  N   THR A 293      -6.572  -9.759  -3.565  1.00 93.00           N  
ATOM   4652  H   THR A 293      -5.663  -9.323  -3.616  1.00 93.00           H  
ATOM   4653  CA  THR A 293      -6.688 -10.946  -2.702  1.00 93.00           C  
ATOM   4654  HA  THR A 293      -6.956 -11.809  -3.311  1.00 93.00           H  
ATOM   4655  C   THR A 293      -7.761 -10.752  -1.633  1.00 93.00           C  
ATOM   4656  CB  THR A 293      -5.338 -11.233  -2.023  1.00 93.00           C  
ATOM   4657  HB  THR A 293      -5.104 -10.432  -1.321  1.00 93.00           H  
ATOM   4658  O   THR A 293      -8.596 -11.627  -1.402  1.00 93.00           O  
ATOM   4659  CG2 THR A 293      -5.328 -12.557  -1.261  1.00 93.00           C  
ATOM   4660 HG21 THR A 293      -6.011 -12.503  -0.413  1.00 93.00           H  
ATOM   4661 HG22 THR A 293      -5.640 -13.366  -1.921  1.00 93.00           H  
ATOM   4662 HG23 THR A 293      -4.324 -12.761  -0.887  1.00 93.00           H  
ATOM   4663  OG1 THR A 293      -4.319 -11.275  -2.995  1.00 93.00           O  
ATOM   4664  HG1 THR A 293      -3.561 -11.736  -2.628  1.00 93.00           H  
ATOM   4665  N   TRP A 294      -7.790  -9.577  -1.008  1.00 91.63           N  
ATOM   4666  H   TRP A 294      -7.065  -8.904  -1.212  1.00 91.63           H  
ATOM   4667  CA  TRP A 294      -8.812  -9.222  -0.031  1.00 91.63           C  
ATOM   4668  HA  TRP A 294      -8.829  -9.972   0.759  1.00 91.63           H  
ATOM   4669  C   TRP A 294     -10.214  -9.156  -0.624  1.00 91.63           C  
ATOM   4670  CB  TRP A 294      -8.468  -7.876   0.575  1.00 91.63           C  
ATOM   4671  HB2 TRP A 294      -7.968  -7.278  -0.187  1.00 91.63           H  
ATOM   4672  HB3 TRP A 294      -9.393  -7.378   0.866  1.00 91.63           H  
ATOM   4673  O   TRP A 294     -11.143  -9.646   0.012  1.00 91.63           O  
ATOM   4674  CG  TRP A 294      -7.621  -7.933   1.791  1.00 91.63           C  
ATOM   4675  CD1 TRP A 294      -6.367  -7.445   1.915  1.00 91.63           C  
ATOM   4676  HD1 TRP A 294      -5.807  -6.954   1.132  1.00 91.63           H  
ATOM   4677  CD2 TRP A 294      -7.951  -8.557   3.064  1.00 91.63           C  
ATOM   4678  CE2 TRP A 294      -6.833  -8.393   3.924  1.00 91.63           C  
ATOM   4679  CE3 TRP A 294      -9.061  -9.275   3.565  1.00 91.63           C  
ATOM   4680  HE3 TRP A 294      -9.927  -9.418   2.936  1.00 91.63           H  
ATOM   4681  NE1 TRP A 294      -5.914  -7.684   3.193  1.00 91.63           N  
ATOM   4682  HE1 TRP A 294      -5.000  -7.426   3.537  1.00 91.63           H  
ATOM   4683  CH2 TRP A 294      -7.875  -9.701   5.655  1.00 91.63           C  
ATOM   4684  HH2 TRP A 294      -7.802 -10.186   6.617  1.00 91.63           H  
ATOM   4685  CZ2 TRP A 294      -6.800  -8.927   5.206  1.00 91.63           C  
ATOM   4686  HZ2 TRP A 294      -5.928  -8.752   5.820  1.00 91.63           H  
ATOM   4687  CZ3 TRP A 294      -9.018  -9.854   4.848  1.00 91.63           C  
ATOM   4688  HZ3 TRP A 294      -9.852 -10.438   5.208  1.00 91.63           H  
ATOM   4689  N   ALA A 295     -10.393  -8.584  -1.815  1.00 90.27           N  
ATOM   4690  H   ALA A 295      -9.603  -8.154  -2.275  1.00 90.27           H  
ATOM   4691  CA  ALA A 295     -11.688  -8.535  -2.486  1.00 90.27           C  
ATOM   4692  HA  ALA A 295     -12.405  -8.033  -1.836  1.00 90.27           H  
ATOM   4693  C   ALA A 295     -12.223  -9.946  -2.770  1.00 90.27           C  
ATOM   4694  CB  ALA A 295     -11.543  -7.717  -3.770  1.00 90.27           C  
ATOM   4695  HB1 ALA A 295     -12.503  -7.666  -4.284  1.00 90.27           H  
ATOM   4696  HB2 ALA A 295     -11.211  -6.707  -3.530  1.00 90.27           H  
ATOM   4697  HB3 ALA A 295     -10.810  -8.187  -4.424  1.00 90.27           H  
ATOM   4698  O   ALA A 295     -13.400 -10.217  -2.527  1.00 90.27           O  
ATOM   4699  N   ILE A 296     -11.348 -10.868  -3.186  1.00 92.69           N  
ATOM   4700  H   ILE A 296     -10.404 -10.570  -3.388  1.00 92.69           H  
ATOM   4701  CA  ILE A 296     -11.684 -12.288  -3.343  1.00 92.69           C  
ATOM   4702  HA  ILE A 296     -12.531 -12.371  -4.023  1.00 92.69           H  
ATOM   4703  C   ILE A 296     -12.129 -12.873  -1.995  1.00 92.69           C  
ATOM   4704  CB  ILE A 296     -10.493 -13.063  -3.952  1.00 92.69           C  
ATOM   4705  HB  ILE A 296      -9.624 -12.912  -3.312  1.00 92.69           H  
ATOM   4706  O   ILE A 296     -13.261 -13.333  -1.864  1.00 92.69           O  
ATOM   4707  CG1 ILE A 296     -10.136 -12.571  -5.371  1.00 92.69           C  
ATOM   4708 HG12 ILE A 296     -10.884 -12.911  -6.087  1.00 92.69           H  
ATOM   4709 HG13 ILE A 296     -10.133 -11.481  -5.398  1.00 92.69           H  
ATOM   4710  CG2 ILE A 296     -10.788 -14.568  -3.993  1.00 92.69           C  
ATOM   4711 HG21 ILE A 296      -9.993 -15.102  -4.513  1.00 92.69           H  
ATOM   4712 HG22 ILE A 296     -11.737 -14.756  -4.496  1.00 92.69           H  
ATOM   4713 HG23 ILE A 296     -10.820 -14.955  -2.975  1.00 92.69           H  
ATOM   4714  CD1 ILE A 296      -8.746 -13.052  -5.813  1.00 92.69           C  
ATOM   4715 HD11 ILE A 296      -8.035 -12.969  -4.992  1.00 92.69           H  
ATOM   4716 HD12 ILE A 296      -8.386 -12.421  -6.625  1.00 92.69           H  
ATOM   4717 HD13 ILE A 296      -8.788 -14.086  -6.155  1.00 92.69           H  
ATOM   4718  N   LEU A 297     -11.286 -12.795  -0.962  1.00 92.45           N  
ATOM   4719  H   LEU A 297     -10.383 -12.372  -1.123  1.00 92.45           H  
ATOM   4720  CA  LEU A 297     -11.579 -13.326   0.376  1.00 92.45           C  
ATOM   4721  HA  LEU A 297     -11.668 -14.411   0.322  1.00 92.45           H  
ATOM   4722  C   LEU A 297     -12.909 -12.802   0.934  1.00 92.45           C  
ATOM   4723  CB  LEU A 297     -10.414 -12.940   1.303  1.00 92.45           C  
ATOM   4724  HB2 LEU A 297     -10.181 -11.887   1.146  1.00 92.45           H  
ATOM   4725  HB3 LEU A 297     -10.714 -13.045   2.346  1.00 92.45           H  
ATOM   4726  O   LEU A 297     -13.734 -13.559   1.444  1.00 92.45           O  
ATOM   4727  CG  LEU A 297      -9.146 -13.776   1.079  1.00 92.45           C  
ATOM   4728  HG  LEU A 297      -8.915 -13.841   0.015  1.00 92.45           H  
ATOM   4729  CD1 LEU A 297      -7.985 -13.107   1.799  1.00 92.45           C  
ATOM   4730 HD11 LEU A 297      -7.790 -12.132   1.352  1.00 92.45           H  
ATOM   4731 HD12 LEU A 297      -8.224 -12.971   2.853  1.00 92.45           H  
ATOM   4732 HD13 LEU A 297      -7.089 -13.720   1.698  1.00 92.45           H  
ATOM   4733  CD2 LEU A 297      -9.280 -15.191   1.642  1.00 92.45           C  
ATOM   4734 HD21 LEU A 297      -8.363 -15.747   1.444  1.00 92.45           H  
ATOM   4735 HD22 LEU A 297     -10.112 -15.714   1.170  1.00 92.45           H  
ATOM   4736 HD23 LEU A 297      -9.452 -15.150   2.717  1.00 92.45           H  
ATOM   4737  N   ARG A 298     -13.149 -11.505   0.779  1.00 88.77           N  
ATOM   4738  H   ARG A 298     -12.422 -10.955   0.345  1.00 88.77           H  
ATOM   4739  CA  ARG A 298     -14.346 -10.813   1.250  1.00 88.77           C  
ATOM   4740  HA  ARG A 298     -14.528 -11.064   2.295  1.00 88.77           H  
ATOM   4741  C   ARG A 298     -15.611 -11.199   0.496  1.00 88.77           C  
ATOM   4742  CB  ARG A 298     -14.055  -9.325   1.119  1.00 88.77           C  
ATOM   4743  HB2 ARG A 298     -15.002  -8.786   1.082  1.00 88.77           H  
ATOM   4744  HB3 ARG A 298     -13.544  -9.114   0.179  1.00 88.77           H  
ATOM   4745  O   ARG A 298     -16.657 -11.365   1.118  1.00 88.77           O  
ATOM   4746  CG  ARG A 298     -13.221  -8.874   2.320  1.00 88.77           C  
ATOM   4747  HG2 ARG A 298     -13.850  -8.904   3.210  1.00 88.77           H  
ATOM   4748  HG3 ARG A 298     -12.384  -9.554   2.476  1.00 88.77           H  
ATOM   4749  CD  ARG A 298     -12.665  -7.472   2.127  1.00 88.77           C  
ATOM   4750  HD2 ARG A 298     -11.867  -7.506   1.386  1.00 88.77           H  
ATOM   4751  HD3 ARG A 298     -13.449  -6.812   1.755  1.00 88.77           H  
ATOM   4752  NE  ARG A 298     -12.137  -6.985   3.406  1.00 88.77           N  
ATOM   4753  HE  ARG A 298     -12.152  -7.617   4.193  1.00 88.77           H  
ATOM   4754  NH1 ARG A 298     -11.344  -4.941   2.720  1.00 88.77           N  
ATOM   4755 HH11 ARG A 298     -11.550  -5.124   1.748  1.00 88.77           H  
ATOM   4756 HH12 ARG A 298     -10.714  -4.186   2.952  1.00 88.77           H  
ATOM   4757  NH2 ARG A 298     -11.099  -5.611   4.839  1.00 88.77           N  
ATOM   4758 HH21 ARG A 298     -10.473  -4.826   4.953  1.00 88.77           H  
ATOM   4759 HH22 ARG A 298     -11.105  -6.302   5.575  1.00 88.77           H  
ATOM   4760  CZ  ARG A 298     -11.540  -5.843   3.641  1.00 88.77           C  
ATOM   4761  N   THR A 299     -15.509 -11.430  -0.810  1.00 89.32           N  
ATOM   4762  H   THR A 299     -14.618 -11.263  -1.256  1.00 89.32           H  
ATOM   4763  CA  THR A 299     -16.615 -11.956  -1.626  1.00 89.32           C  
ATOM   4764  HA  THR A 299     -17.479 -11.298  -1.525  1.00 89.32           H  
ATOM   4765  C   THR A 299     -17.038 -13.353  -1.166  1.00 89.32           C  
ATOM   4766  CB  THR A 299     -16.211 -11.986  -3.105  1.00 89.32           C  
ATOM   4767  HB  THR A 299     -15.356 -12.647  -3.246  1.00 89.32           H  
ATOM   4768  O   THR A 299     -18.221 -13.678  -1.176  1.00 89.32           O  
ATOM   4769  CG2 THR A 299     -17.346 -12.438  -4.019  1.00 89.32           C  
ATOM   4770 HG21 THR A 299     -18.206 -11.779  -3.901  1.00 89.32           H  
ATOM   4771 HG22 THR A 299     -17.001 -12.394  -5.052  1.00 89.32           H  
ATOM   4772 HG23 THR A 299     -17.632 -13.466  -3.795  1.00 89.32           H  
ATOM   4773  OG1 THR A 299     -15.867 -10.685  -3.510  1.00 89.32           O  
ATOM   4774  HG1 THR A 299     -14.975 -10.499  -3.209  1.00 89.32           H  
ATOM   4775  N   PHE A 300     -16.088 -14.165  -0.692  1.00 90.24           N  
ATOM   4776  H   PHE A 300     -15.130 -13.851  -0.745  1.00 90.24           H  
ATOM   4777  CA  PHE A 300     -16.347 -15.458  -0.045  1.00 90.24           C  
ATOM   4778  HA  PHE A 300     -17.306 -15.833  -0.401  1.00 90.24           H  
ATOM   4779  C   PHE A 300     -16.501 -15.352   1.484  1.00 90.24           C  
ATOM   4780  CB  PHE A 300     -15.282 -16.471  -0.483  1.00 90.24           C  
ATOM   4781  HB2 PHE A 300     -14.293 -16.048  -0.305  1.00 90.24           H  
ATOM   4782  HB3 PHE A 300     -15.365 -17.370   0.127  1.00 90.24           H  
ATOM   4783  O   PHE A 300     -16.450 -16.357   2.192  1.00 90.24           O  
ATOM   4784  CG  PHE A 300     -15.404 -16.883  -1.938  1.00 90.24           C  
ATOM   4785  CD1 PHE A 300     -16.131 -18.034  -2.296  1.00 90.24           C  
ATOM   4786  HD1 PHE A 300     -16.607 -18.629  -1.531  1.00 90.24           H  
ATOM   4787  CD2 PHE A 300     -14.776 -16.130  -2.943  1.00 90.24           C  
ATOM   4788  HD2 PHE A 300     -14.201 -15.252  -2.687  1.00 90.24           H  
ATOM   4789  CE1 PHE A 300     -16.197 -18.439  -3.644  1.00 90.24           C  
ATOM   4790  HE1 PHE A 300     -16.697 -19.358  -3.913  1.00 90.24           H  
ATOM   4791  CE2 PHE A 300     -14.865 -16.513  -4.288  1.00 90.24           C  
ATOM   4792  HE2 PHE A 300     -14.365 -15.927  -5.046  1.00 90.24           H  
ATOM   4793  CZ  PHE A 300     -15.557 -17.682  -4.641  1.00 90.24           C  
ATOM   4794  HZ  PHE A 300     -15.561 -18.016  -5.668  1.00 90.24           H  
ATOM   4795  N   HIS A 301     -16.735 -14.138   1.991  1.00 86.23           N  
ATOM   4796  H   HIS A 301     -16.769 -13.366   1.341  1.00 86.23           H  
ATOM   4797  CA  HIS A 301     -17.093 -13.829   3.373  1.00 86.23           C  
ATOM   4798  HA  HIS A 301     -17.170 -12.743   3.423  1.00 86.23           H  
ATOM   4799  C   HIS A 301     -16.073 -14.213   4.454  1.00 86.23           C  
ATOM   4800  CB  HIS A 301     -18.469 -14.389   3.683  1.00 86.23           C  
ATOM   4801  HB2 HIS A 301     -18.785 -13.941   4.625  1.00 86.23           H  
ATOM   4802  HB3 HIS A 301     -18.384 -15.468   3.815  1.00 86.23           H  
ATOM   4803  O   HIS A 301     -16.434 -14.470   5.611  1.00 86.23           O  
ATOM   4804  CG  HIS A 301     -19.531 -14.106   2.657  1.00 86.23           C  
ATOM   4805  CD2 HIS A 301     -20.141 -15.021   1.841  1.00 86.23           C  
ATOM   4806  HD2 HIS A 301     -19.904 -16.073   1.777  1.00 86.23           H  
ATOM   4807  ND1 HIS A 301     -20.163 -12.902   2.467  1.00 86.23           N  
ATOM   4808  HD1 HIS A 301     -19.860 -12.006   2.822  1.00 86.23           H  
ATOM   4809  CE1 HIS A 301     -21.140 -13.090   1.567  1.00 86.23           C  
ATOM   4810  HE1 HIS A 301     -21.786 -12.317   1.177  1.00 86.23           H  
ATOM   4811  NE2 HIS A 301     -21.179 -14.370   1.173  1.00 86.23           N  
ATOM   4812  N   TYR A 302     -14.795 -14.207   4.096  1.00 84.96           N  
ATOM   4813  H   TYR A 302     -14.559 -14.006   3.135  1.00 84.96           H  
ATOM   4814  CA  TYR A 302     -13.722 -14.215   5.076  1.00 84.96           C  
ATOM   4815  HA  TYR A 302     -13.937 -14.970   5.832  1.00 84.96           H  
ATOM   4816  C   TYR A 302     -13.635 -12.858   5.779  1.00 84.96           C  
ATOM   4817  CB  TYR A 302     -12.408 -14.596   4.400  1.00 84.96           C  
ATOM   4818  HB2 TYR A 302     -11.584 -14.362   5.074  1.00 84.96           H  
ATOM   4819  HB3 TYR A 302     -12.276 -13.993   3.502  1.00 84.96           H  
ATOM   4820  O   TYR A 302     -13.782 -11.798   5.164  1.00 84.96           O  
ATOM   4821  CG  TYR A 302     -12.342 -16.065   4.046  1.00 84.96           C  
ATOM   4822  CD1 TYR A 302     -11.772 -16.953   4.971  1.00 84.96           C  
ATOM   4823  HD1 TYR A 302     -11.379 -16.576   5.904  1.00 84.96           H  
ATOM   4824  CD2 TYR A 302     -12.873 -16.553   2.835  1.00 84.96           C  
ATOM   4825  HD2 TYR A 302     -13.337 -15.878   2.132  1.00 84.96           H  
ATOM   4826  CE1 TYR A 302     -11.702 -18.324   4.688  1.00 84.96           C  
ATOM   4827  HE1 TYR A 302     -11.244 -18.990   5.405  1.00 84.96           H  
ATOM   4828  CE2 TYR A 302     -12.820 -17.930   2.548  1.00 84.96           C  
ATOM   4829  HE2 TYR A 302     -13.226 -18.314   1.624  1.00 84.96           H  
ATOM   4830  OH  TYR A 302     -12.137 -20.134   3.210  1.00 84.96           O  
ATOM   4831  HH  TYR A 302     -11.595 -20.560   3.878  1.00 84.96           H  
ATOM   4832  CZ  TYR A 302     -12.225 -18.810   3.473  1.00 84.96           C  
ATOM   4833  N   THR A 303     -13.417 -12.899   7.089  1.00 78.63           N  
ATOM   4834  H   THR A 303     -13.332 -13.798   7.541  1.00 78.63           H  
ATOM   4835  CA  THR A 303     -13.147 -11.717   7.909  1.00 78.63           C  
ATOM   4836  HA  THR A 303     -13.726 -10.875   7.532  1.00 78.63           H  
ATOM   4837  C   THR A 303     -11.671 -11.330   7.840  1.00 78.63           C  
ATOM   4838  CB  THR A 303     -13.550 -11.972   9.370  1.00 78.63           C  
ATOM   4839  HB  THR A 303     -13.366 -11.069   9.952  1.00 78.63           H  
ATOM   4840  O   THR A 303     -10.847 -12.046   7.268  1.00 78.63           O  
ATOM   4841  CG2 THR A 303     -15.028 -12.343   9.508  1.00 78.63           C  
ATOM   4842 HG21 THR A 303     -15.222 -13.301   9.026  1.00 78.63           H  
ATOM   4843 HG22 THR A 303     -15.647 -11.574   9.045  1.00 78.63           H  
ATOM   4844 HG23 THR A 303     -15.284 -12.426  10.564  1.00 78.63           H  
ATOM   4845  OG1 THR A 303     -12.769 -13.019   9.898  1.00 78.63           O  
ATOM   4846  HG1 THR A 303     -12.628 -12.897  10.840  1.00 78.63           H  
ATOM   4847  N   ASP A 304     -11.311 -10.221   8.488  1.00 75.97           N  
ATOM   4848  H   ASP A 304     -12.015  -9.590   8.843  1.00 75.97           H  
ATOM   4849  CA  ASP A 304      -9.917  -9.771   8.550  1.00 75.97           C  
ATOM   4850  HA  ASP A 304      -9.562  -9.714   7.521  1.00 75.97           H  
ATOM   4851  C   ASP A 304      -9.007 -10.753   9.324  1.00 75.97           C  
ATOM   4852  CB  ASP A 304      -9.845  -8.345   9.114  1.00 75.97           C  
ATOM   4853  HB2 ASP A 304      -8.828  -7.970   8.999  1.00 75.97           H  
ATOM   4854  HB3 ASP A 304     -10.075  -8.380  10.179  1.00 75.97           H  
ATOM   4855  O   ASP A 304      -7.797 -10.797   9.118  1.00 75.97           O  
ATOM   4856  CG  ASP A 304     -10.815  -7.375   8.416  1.00 75.97           C  
ATOM   4857  OD1 ASP A 304     -10.880  -7.344   7.160  1.00 75.97           O  
ATOM   4858  OD2 ASP A 304     -11.605  -6.744   9.155  1.00 75.97           O  
ATOM   4859  N   SER A 305      -9.597 -11.607  10.170  1.00 72.84           N  
ATOM   4860  H   SER A 305     -10.600 -11.553  10.269  1.00 72.84           H  
ATOM   4861  CA  SER A 305      -8.912 -12.706  10.861  1.00 72.84           C  
ATOM   4862  HA  SER A 305      -7.887 -12.394  11.064  1.00 72.84           H  
ATOM   4863  C   SER A 305      -8.816 -13.992  10.031  1.00 72.84           C  
ATOM   4864  CB  SER A 305      -9.584 -12.970  12.215  1.00 72.84           C  
ATOM   4865  HB2 SER A 305      -9.600 -12.042  12.787  1.00 72.84           H  
ATOM   4866  HB3 SER A 305      -9.007 -13.707  12.773  1.00 72.84           H  
ATOM   4867  O   SER A 305      -8.417 -15.023  10.567  1.00 72.84           O  
ATOM   4868  OG  SER A 305     -10.914 -13.437  12.051  1.00 72.84           O  
ATOM   4869  HG  SER A 305     -10.867 -14.395  12.097  1.00 72.84           H  
ATOM   4870  N   LEU A 306      -9.220 -13.965   8.751  1.00 76.73           N  
ATOM   4871  H   LEU A 306      -9.536 -13.081   8.377  1.00 76.73           H  
ATOM   4872  CA  LEU A 306      -9.293 -15.128   7.854  1.00 76.73           C  
ATOM   4873  HA  LEU A 306      -9.799 -14.792   6.949  1.00 76.73           H  
ATOM   4874  C   LEU A 306     -10.162 -16.277   8.386  1.00 76.73           C  
ATOM   4875  CB  LEU A 306      -7.879 -15.591   7.465  1.00 76.73           C  
ATOM   4876  HB2 LEU A 306      -7.950 -16.472   6.827  1.00 76.73           H  
ATOM   4877  HB3 LEU A 306      -7.350 -15.888   8.371  1.00 76.73           H  
ATOM   4878  O   LEU A 306     -10.095 -17.405   7.895  1.00 76.73           O  
ATOM   4879  CG  LEU A 306      -7.059 -14.525   6.729  1.00 76.73           C  
ATOM   4880  HG  LEU A 306      -7.087 -13.575   7.263  1.00 76.73           H  
ATOM   4881  CD1 LEU A 306      -5.613 -14.994   6.661  1.00 76.73           C  
ATOM   4882 HD11 LEU A 306      -5.194 -15.047   7.666  1.00 76.73           H  
ATOM   4883 HD12 LEU A 306      -5.029 -14.281   6.078  1.00 76.73           H  
ATOM   4884 HD13 LEU A 306      -5.570 -15.974   6.187  1.00 76.73           H  
ATOM   4885  CD2 LEU A 306      -7.579 -14.322   5.305  1.00 76.73           C  
ATOM   4886 HD21 LEU A 306      -7.544 -15.257   4.746  1.00 76.73           H  
ATOM   4887 HD22 LEU A 306      -8.601 -13.943   5.328  1.00 76.73           H  
ATOM   4888 HD23 LEU A 306      -6.964 -13.574   4.805  1.00 76.73           H  
ATOM   4889  N   CYS A 307     -11.026 -15.983   9.353  1.00 70.63           N  
ATOM   4890  H   CYS A 307     -11.065 -15.026   9.676  1.00 70.63           H  
ATOM   4891  CA  CYS A 307     -12.091 -16.881   9.752  1.00 70.63           C  
ATOM   4892  HA  CYS A 307     -11.747 -17.911   9.657  1.00 70.63           H  
ATOM   4893  C   CYS A 307     -13.263 -16.669   8.794  1.00 70.63           C  
ATOM   4894  CB  CYS A 307     -12.471 -16.646  11.219  1.00 70.63           C  
ATOM   4895  HB2 CYS A 307     -13.283 -17.321  11.490  1.00 70.63           H  
ATOM   4896  HB3 CYS A 307     -12.820 -15.621  11.350  1.00 70.63           H  
ATOM   4897  O   CYS A 307     -13.564 -15.541   8.393  1.00 70.63           O  
ATOM   4898  SG  CYS A 307     -11.035 -16.970  12.287  1.00 70.63           S  
ATOM   4899  HG  CYS A 307     -11.703 -17.049  13.441  1.00 70.63           H  
ATOM   4900  N   ILE A 308     -13.947 -17.749   8.422  1.00 64.38           N  
ATOM   4901  H   ILE A 308     -13.707 -18.643   8.825  1.00 64.38           H  
ATOM   4902  CA  ILE A 308     -15.254 -17.592   7.783  1.00 64.38           C  
ATOM   4903  HA  ILE A 308     -15.165 -16.881   6.962  1.00 64.38           H  
ATOM   4904  C   ILE A 308     -16.189 -16.993   8.827  1.00 64.38           C  
ATOM   4905  CB  ILE A 308     -15.779 -18.921   7.212  1.00 64.38           C  
ATOM   4906  HB  ILE A 308     -15.840 -19.655   8.016  1.00 64.38           H  
ATOM   4907  O   ILE A 308     -16.168 -17.408   9.983  1.00 64.38           O  
ATOM   4908  CG1 ILE A 308     -14.840 -19.437   6.100  1.00 64.38           C  
ATOM   4909 HG12 ILE A 308     -14.209 -18.626   5.737  1.00 64.38           H  
ATOM   4910 HG13 ILE A 308     -15.421 -19.779   5.244  1.00 64.38           H  
ATOM   4911  CG2 ILE A 308     -17.190 -18.756   6.622  1.00 64.38           C  
ATOM   4912 HG21 ILE A 308     -17.536 -19.699   6.197  1.00 64.38           H  
ATOM   4913 HG22 ILE A 308     -17.898 -18.470   7.400  1.00 64.38           H  
ATOM   4914 HG23 ILE A 308     -17.186 -17.992   5.845  1.00 64.38           H  
ATOM   4915  CD1 ILE A 308     -13.961 -20.592   6.579  1.00 64.38           C  
ATOM   4916 HD11 ILE A 308     -13.280 -20.236   7.351  1.00 64.38           H  
ATOM   4917 HD12 ILE A 308     -14.571 -21.390   7.001  1.00 64.38           H  
ATOM   4918 HD13 ILE A 308     -13.365 -20.971   5.748  1.00 64.38           H  
ATOM   4919  N   ASN A 309     -16.990 -16.006   8.432  1.00 54.99           N  
ATOM   4920  H   ASN A 309     -16.914 -15.666   7.484  1.00 54.99           H  
ATOM   4921  CA  ASN A 309     -17.978 -15.418   9.325  1.00 54.99           C  
ATOM   4922  HA  ASN A 309     -17.457 -14.949  10.159  1.00 54.99           H  
ATOM   4923  C   ASN A 309     -18.906 -16.513   9.887  1.00 54.99           C  
ATOM   4924  CB  ASN A 309     -18.732 -14.344   8.526  1.00 54.99           C  
ATOM   4925  HB2 ASN A 309     -19.298 -14.824   7.728  1.00 54.99           H  
ATOM   4926  HB3 ASN A 309     -17.999 -13.680   8.068  1.00 54.99           H  
ATOM   4927  O   ASN A 309     -19.574 -17.208   9.116  1.00 54.99           O  
ATOM   4928  CG  ASN A 309     -19.686 -13.498   9.345  1.00 54.99           C  
ATOM   4929  ND2 ASN A 309     -20.125 -12.398   8.781  1.00 54.99           N  
ATOM   4930 HD21 ASN A 309     -19.827 -12.170   7.844  1.00 54.99           H  
ATOM   4931 HD22 ASN A 309     -20.741 -11.817   9.332  1.00 54.99           H  
ATOM   4932  OD1 ASN A 309     -20.070 -13.783  10.467  1.00 54.99           O  
ATOM   4933  N   ASP A 310     -18.983 -16.630  11.215  1.00 49.36           N  
ATOM   4934  H   ASP A 310     -18.298 -16.149  11.780  1.00 49.36           H  
ATOM   4935  CA  ASP A 310     -19.804 -17.634  11.901  1.00 49.36           C  
ATOM   4936  HA  ASP A 310     -19.406 -18.626  11.689  1.00 49.36           H  
ATOM   4937  C   ASP A 310     -21.263 -17.612  11.450  1.00 49.36           C  
ATOM   4938  CB  ASP A 310     -19.775 -17.415  13.421  1.00 49.36           C
[truncated: 214,498 more chars]
