# Supplementary material for: Shared structural features of Miro binding control mitochondrial homeostasis
Source: EMBO J. 2024 Jan 24;43(4):6. doi: 10.1038/s44318-024-00028-1 (PMC10897228; doi:10.1038/s44318-024-00028-1)
Supplement: Supplementary file 2 — DataSet EV1 [file 44318_2024_28_MOESM2_ESM.zip › _All structures/Miro1-Cenpf.pdb]

SEQRES   1 A  617  MET LYS LYS ASP VAL ARG ILE LEU LEU VAL GLY GLU PRO
SEQRES   2 A  617  ARG VAL GLY LYS THR SER LEU ILE MET SER LEU VAL SER
SEQRES   3 A  617  GLU GLU PHE PRO GLU GLU VAL PRO PRO ARG ALA GLU GLU
SEQRES   4 A  617  ILE THR ILE PRO ALA ASP VAL THR PRO GLU ARG VAL PRO
SEQRES   5 A  617  THR HIS ILE VAL ASP TYR SER GLU ALA GLU GLN SER ASP
SEQRES   6 A  617  GLU GLN LEU HIS GLN GLU ILE SER GLN ALA ASN VAL ILE
SEQRES   7 A  617  CYS ILE VAL TYR ALA VAL ASN ASN LYS HIS SER ILE ASP
SEQRES   8 A  617  LYS VAL THR SER ARG TRP ILE PRO LEU ILE ASN GLU ARG
SEQRES   9 A  617  THR ASP LYS ASP SER ARG LEU PRO LEU ILE LEU VAL GLY
SEQRES  10 A  617  ASN LYS SER ASP LEU VAL GLU TYR SER SER MET GLU THR
SEQRES  11 A  617  ILE LEU PRO ILE MET ASN GLN TYR THR GLU ILE GLU THR
SEQRES  12 A  617  CYS VAL GLU CYS SER ALA LYS ASN LEU LYS ASN ILE SER
SEQRES  13 A  617  GLU LEU PHE TYR TYR ALA GLN LYS ALA VAL LEU HIS PRO
SEQRES  14 A  617  THR GLY PRO LEU TYR CYS PRO GLU GLU LYS GLU MET LYS
SEQRES  15 A  617  PRO ALA CYS ILE LYS ALA LEU THR ARG ILE PHE LYS ILE
SEQRES  16 A  617  SER ASP GLN ASP ASN ASP GLY THR LEU ASN ASP ALA GLU
SEQRES  17 A  617  LEU ASN PHE PHE GLN ARG ILE CYS PHE ASN THR PRO LEU
SEQRES  18 A  617  ALA PRO GLN ALA LEU GLU ASP VAL LYS ASN VAL VAL ARG
SEQRES  19 A  617  LYS HIS ILE SER ASP GLY VAL ALA ASP SER GLY LEU THR
SEQRES  20 A  617  LEU LYS GLY PHE LEU PHE LEU HIS THR LEU PHE ILE GLN
SEQRES  21 A  617  ARG GLY ARG HIS GLU THR THR TRP THR VAL LEU ARG ARG
SEQRES  22 A  617  PHE GLY TYR ASP ASP ASP LEU ASP LEU THR PRO GLU TYR
SEQRES  23 A  617  LEU PHE PRO LEU LEU LYS ILE PRO PRO ASP CYS THR THR
SEQRES  24 A  617  GLU LEU ASN HIS HIS ALA TYR LEU PHE LEU GLN SER THR
SEQRES  25 A  617  PHE ASP LYS HIS ASP LEU ASP ARG ASP CYS ALA LEU SER
SEQRES  26 A  617  PRO ASP GLU LEU LYS ASP LEU PHE LYS VAL PHE PRO TYR
SEQRES  27 A  617  ILE PRO TRP GLY PRO ASP VAL ASN ASN THR VAL CYS THR
SEQRES  28 A  617  ASN GLU ARG GLY TRP ILE THR TYR GLN GLY PHE LEU SER
SEQRES  29 A  617  GLN TRP THR LEU THR THR TYR LEU ASP VAL GLN ARG CYS
SEQRES  30 A  617  LEU GLU TYR LEU GLY TYR LEU GLY TYR SER ILE LEU THR
SEQRES  31 A  617  GLU GLN GLU SER GLN ALA SER ALA VAL THR VAL THR ARG
SEQRES  32 A  617  ASP LYS LYS ILE ASP LEU GLN LYS LYS GLN THR GLN ARG
SEQRES  33 A  617  ASN VAL PHE ARG CYS ASN VAL ILE GLY VAL LYS ASN CYS
SEQRES  34 A  617  GLY LYS SER GLY VAL LEU GLN ALA LEU LEU GLY ARG ASN
SEQRES  35 A  617  LEU MET ARG GLN LYS LYS ILE ARG GLU ASP HIS LYS SER
SEQRES  36 A  617  TYR TYR ALA ILE ASN THR VAL TYR VAL TYR GLY GLN GLU
SEQRES  37 A  617  LYS TYR LEU LEU LEU HIS ASP ILE SER GLU SER GLU PHE
SEQRES  38 A  617  LEU THR GLU ALA GLU ILE ILE CYS ASP VAL VAL CYS LEU
SEQRES  39 A  617  VAL TYR ASP VAL SER ASN PRO LYS SER PHE GLU TYR CYS
SEQRES  40 A  617  ALA ARG ILE PHE LYS GLN HIS PHE MET ASP SER ARG ILE
SEQRES  41 A  617  PRO CYS LEU ILE VAL ALA ALA LYS SER ASP LEU HIS GLU
SEQRES  42 A  617  VAL LYS GLN GLU TYR SER ILE SER PRO THR ASP PHE CYS
SEQRES  43 A  617  ARG LYS HIS LYS MET PRO PRO PRO GLN ALA PHE THR CYS
SEQRES  44 A  617  ASN THR ALA ASP ALA PRO SER LYS ASP ILE PHE VAL LYS
SEQRES  45 A  617  LEU THR THR MET ALA MET TYR PRO HIS VAL THR GLN ALA
SEQRES  46 A  617  ASP LEU LYS SER SER THR PHE TRP LEU ARG ALA SER PHE
SEQRES  47 A  617  GLY ALA THR VAL PHE ALA VAL LEU GLY ALA MET TYR LYS
SEQRES  48 A  617  ALA LEU LEU LYS GLN ARG
HELIX    1   1 LYS A   17  LEU A   24  1                                   8
HELIX    2   2 ALA A   44  VAL A   46  1                                   3
HELIX    3   3 ASP A   65  GLN A   74  1                                  10
HELIX    4   4 LYS A   87  ASN A  102  1                                  16
HELIX    5   5 SER A  120  LEU A  122  1                                   3
HELIX    6   6 MET A  128  GLN A  137  1                                  10
HELIX    7   7 ILE A  155  LEU A  167  1                                  13
HELIX    8   8 PRO A  183  SER A  196  1                                  14
HELIX    9   9 ASP A  206  PHE A  217  1                                  12
HELIX   10  10 PRO A  223  ARG A  234  1                                  12
HELIX   11  11 LEU A  248  GLN A  260  1                                  13
HELIX   12  12 HIS A  264  ARG A  273  1                                  10
HELIX   13  13 PRO A  284  LEU A  287  1                                   4
HELIX   14  14 HIS A  303  ASP A  314  1                                  12
HELIX   15  15 PRO A  326  VAL A  335  1                                  10
HELIX   16  16 VAL A  345  ASN A  347  1                                   3
HELIX   17  17 TYR A  359  LEU A  372  1                                  14
HELIX   18  18 VAL A  374  TYR A  383  1                                  10
HELIX   19  19 TYR A  386  LEU A  389  1                                   4
HELIX   20  20 GLN A  395  ALA A  398  1                                   4
HELIX   21  21 LYS A  405  LYS A  411  1                                   7
HELIX   22  22 LYS A  431  LEU A  438  1                                   8
HELIX   23  23 LEU A  443  LYS A  448  1                                   6
HELIX   24  24 GLU A  451  HIS A  453  1                                   3
HELIX   25  25 GLU A  484  ILE A  487  1                                   4
HELIX   26  26 SER A  503  PHE A  515  1                                  13
HELIX   27  27 PRO A  542  LYS A  548  1                                   7
HELIX   28  28 ASP A  568  MET A  578  1                                  11
HELIX   29  29 ASP A  586  LYS A  588  1                                   3
HELIX   30  30 SER A  590  PHE A  598  1                                   9
HELIX   31  31 LEU A  606  GLN A  616  1                                  11
SHEET    1   1 1 VAL A   5  VAL A  10  0
SHEET    2   2 1 ILE A  40  ILE A  42  0
SHEET    3   3 1 THR A  53  ASP A  57  0
SHEET    4   4 1 VAL A  77  ALA A  83  0
SHEET    5   5 1 LEU A 113  ASN A 118  0
SHEET    6   6 1 ILE A 141  GLU A 146  0
SHEET    7   7 1 THR A 299  LEU A 301  0
SHEET    8   8 1 VAL A 399  VAL A 401  0
SHEET    9   9 1 VAL A 418  ILE A 424  0
SHEET   10  10 1 TYR A 457  VAL A 464  0
SHEET   11  11 1 GLN A 467  ASP A 475  0
SHEET   12  12 1 VAL A 491  ASP A 497  0
SHEET   13  13 1 CYS A 522  ALA A 527  0
SHEET   14  14 1 GLN A 555  PHE A 557  0
ATOM      1  N   MET A   1      14.353   7.004  -8.572  1.00 66.16           N
ATOM      2  H   MET A   1      13.939   7.659  -7.925  1.00 66.16           H
ATOM      3  H2  MET A   1      15.353   6.963  -8.433  1.00 66.16           H
ATOM      4  H3  MET A   1      14.007   6.067  -8.421  1.00 66.16           H
ATOM      5  CA  MET A   1      14.106   7.414  -9.970  1.00 66.16           C
ATOM      6  HA  MET A   1      14.757   6.814 -10.605  1.00 66.16           H
ATOM      7  C   MET A   1      14.478   8.883 -10.129  1.00 66.16           C
ATOM      8  CB  MET A   1      12.648   7.142 -10.364  1.00 66.16           C
ATOM      9  HB2 MET A   1      12.406   6.115 -10.092  1.00 66.16           H
ATOM     10  HB3 MET A   1      11.984   7.810  -9.815  1.00 66.16           H
ATOM     11  O   MET A   1      14.124   9.675  -9.256  1.00 66.16           O
ATOM     12  CG  MET A   1      12.400   7.302 -11.866  1.00 66.16           C
ATOM     13  HG2 MET A   1      13.136   6.710 -12.410  1.00 66.16           H
ATOM     14  HG3 MET A   1      12.517   8.349 -12.147  1.00 66.16           H
ATOM     15  SD  MET A   1      10.747   6.745 -12.358  1.00 66.16           S
ATOM     16  CE  MET A   1      10.857   6.953 -14.158  1.00 66.16           C
ATOM     17  HE1 MET A   1       9.916   6.655 -14.620  1.00 66.16           H
ATOM     18  HE2 MET A   1      11.660   6.332 -14.556  1.00 66.16           H
ATOM     19  HE3 MET A   1      11.053   7.999 -14.397  1.00 66.16           H
ATOM     20  N   LYS A   2      15.190   9.264 -11.199  1.00 81.69           N
ATOM     21  H   LYS A   2      15.445   8.574 -11.890  1.00 81.69           H
ATOM     22  CA  LYS A   2      15.584  10.668 -11.441  1.00 81.69           C
ATOM     23  HA  LYS A   2      15.859  11.105 -10.480  1.00 81.69           H
ATOM     24  C   LYS A   2      14.419  11.515 -11.978  1.00 81.69           C
ATOM     25  CB  LYS A   2      16.824  10.760 -12.352  1.00 81.69           C
ATOM     26  HB2 LYS A   2      16.579  10.403 -13.353  1.00 81.69           H
ATOM     27  HB3 LYS A   2      17.112  11.809 -12.426  1.00 81.69           H
ATOM     28  O   LYS A   2      13.515  10.985 -12.616  1.00 81.69           O
ATOM     29  CG  LYS A   2      18.016   9.962 -11.798  1.00 81.69           C
ATOM     30  HG2 LYS A   2      17.843   8.900 -11.973  1.00 81.69           H
ATOM     31  HG3 LYS A   2      18.094  10.130 -10.723  1.00 81.69           H
ATOM     32  CD  LYS A   2      19.344  10.375 -12.448  1.00 81.69           C
ATOM     33  HD2 LYS A   2      19.578  11.402 -12.166  1.00 81.69           H
ATOM     34  HD3 LYS A   2      19.245  10.333 -13.533  1.00 81.69           H
ATOM     35  CE  LYS A   2      20.456   9.431 -11.963  1.00 81.69           C
ATOM     36  HE2 LYS A   2      20.179   8.406 -12.211  1.00 81.69           H
ATOM     37  HE3 LYS A   2      20.511   9.502 -10.876  1.00 81.69           H
ATOM     38  NZ  LYS A   2      21.778   9.758 -12.556  1.00 81.69           N
ATOM     39  HZ1 LYS A   2      21.787   9.541 -13.542  1.00 81.69           H
ATOM     40  HZ2 LYS A   2      22.505   9.209 -12.118  1.00 81.69           H
ATOM     41  HZ3 LYS A   2      21.993  10.737 -12.433  1.00 81.69           H
ATOM     42  N   LYS A   3      14.446  12.824 -11.695  1.00 85.20           N
ATOM     43  H   LYS A   3      15.260  13.180 -11.215  1.00 85.20           H
ATOM     44  CA  LYS A   3      13.411  13.798 -12.110  1.00 85.20           C
ATOM     45  HA  LYS A   3      12.444  13.297 -12.158  1.00 85.20           H
ATOM     46  C   LYS A   3      13.639  14.368 -13.510  1.00 85.20           C
ATOM     47  CB  LYS A   3      13.331  14.947 -11.093  1.00 85.20           C
ATOM     48  HB2 LYS A   3      14.314  15.403 -10.981  1.00 85.20           H
ATOM     49  HB3 LYS A   3      12.646  15.704 -11.473  1.00 85.20           H
ATOM     50  O   LYS A   3      12.688  14.822 -14.133  1.00 85.20           O
ATOM     51  CG  LYS A   3      12.816  14.459  -9.734  1.00 85.20           C
ATOM     52  HG2 LYS A   3      13.502  13.714  -9.329  1.00 85.20           H
ATOM     53  HG3 LYS A   3      11.837  13.999  -9.867  1.00 85.20           H
ATOM     54  CD  LYS A   3      12.696  15.615  -8.735  1.00 85.20           C
ATOM     55  HD2 LYS A   3      12.003  16.360  -9.124  1.00 85.20           H
ATOM     56  HD3 LYS A   3      13.677  16.069  -8.598  1.00 85.20           H
ATOM     57  CE  LYS A   3      12.181  15.052  -7.406  1.00 85.20           C
ATOM     58  HE2 LYS A   3      12.849  14.250  -7.091  1.00 85.20           H
ATOM     59  HE3 LYS A   3      11.198  14.612  -7.573  1.00 85.20           H
ATOM     60  NZ  LYS A   3      12.110  16.093  -6.354  1.00 85.20           N
ATOM     61  HZ1 LYS A   3      13.026  16.486  -6.194  1.00 85.20           H
ATOM     62  HZ2 LYS A   3      11.477  16.830  -6.631  1.00 85.20           H
ATOM     63  HZ3 LYS A   3      11.781  15.684  -5.491  1.00 85.20           H
ATOM     64  N   ASP A   4      14.879  14.309 -13.972  1.00 92.57           N
ATOM     65  H   ASP A   4      15.593  13.968 -13.343  1.00 92.57           H
ATOM     66  CA  ASP A   4      15.401  14.713 -15.272  1.00 92.57           C
ATOM     67  HA  ASP A   4      14.648  14.540 -16.041  1.00 92.57           H
ATOM     68  C   ASP A   4      16.638  13.844 -15.589  1.00 92.57           C
ATOM     69  CB  ASP A   4      15.727  16.217 -15.255  1.00 92.57           C
ATOM     70  HB2 ASP A   4      14.811  16.777 -15.067  1.00 92.57           H
ATOM     71  HB3 ASP A   4      16.093  16.511 -16.239  1.00 92.57           H
ATOM     72  O   ASP A   4      17.100  13.080 -14.732  1.00 92.57           O
ATOM     73  CG  ASP A   4      16.767  16.577 -14.190  1.00 92.57           C
ATOM     74  OD1 ASP A   4      16.369  16.697 -13.004  1.00 92.57           O
ATOM     75  OD2 ASP A   4      17.952  16.697 -14.571  1.00 92.57           O
ATOM     76  N   VAL A   5      17.140  13.900 -16.826  1.00 96.34           N
ATOM     77  H   VAL A   5      16.664  14.488 -17.496  1.00 96.34           H
ATOM     78  CA  VAL A   5      18.337  13.160 -17.263  1.00 96.34           C
ATOM     79  HA  VAL A   5      18.886  12.827 -16.382  1.00 96.34           H
ATOM     80  C   VAL A   5      19.268  14.059 -18.078  1.00 96.34           C
ATOM     81  CB  VAL A   5      17.954  11.903 -18.081  1.00 96.34           C
ATOM     82  HB  VAL A   5      17.360  12.197 -18.946  1.00 96.34           H
ATOM     83  O   VAL A   5      18.918  14.447 -19.191  1.00 96.34           O
ATOM     84  CG1 VAL A   5      19.200  11.157 -18.578  1.00 96.34           C
ATOM     85 HG11 VAL A   5      18.915  10.214 -19.043  1.00 96.34           H
ATOM     86 HG12 VAL A   5      19.867  10.960 -17.738  1.00 96.34           H
ATOM     87 HG13 VAL A   5      19.728  11.754 -19.323  1.00 96.34           H
ATOM     88  CG2 VAL A   5      17.134  10.904 -17.254  1.00 96.34           C
ATOM     89 HG21 VAL A   5      16.929  10.007 -17.837  1.00 96.34           H
ATOM     90 HG22 VAL A   5      16.181  11.357 -16.979  1.00 96.34           H
ATOM     91 HG23 VAL A   5      17.671  10.638 -16.344  1.00 96.34           H
ATOM     92  N   ARG A   6      20.484  14.337 -17.584  1.00 97.58           N
ATOM     93  H   ARG A   6      20.658  14.077 -16.623  1.00 97.58           H
ATOM     94  CA  ARG A   6      21.546  15.035 -18.342  1.00 97.58           C
ATOM     95  HA  ARG A   6      21.062  15.657 -19.096  1.00 97.58           H
ATOM     96  C   ARG A   6      22.444  14.047 -19.105  1.00 97.58           C
ATOM     97  CB  ARG A   6      22.323  15.984 -17.405  1.00 97.58           C
ATOM     98  HB2 ARG A   6      22.967  15.398 -16.748  1.00 97.58           H
ATOM     99  HB3 ARG A   6      21.604  16.514 -16.780  1.00 97.58           H
ATOM    100  O   ARG A   6      23.181  13.272 -18.497  1.00 97.58           O
ATOM    101  CG  ARG A   6      23.169  17.039 -18.152  1.00 97.58           C
ATOM    102  HG2 ARG A   6      23.920  16.541 -18.765  1.00 97.58           H
ATOM    103  HG3 ARG A   6      22.513  17.617 -18.804  1.00 97.58           H
ATOM    104  CD  ARG A   6      23.873  17.988 -17.159  1.00 97.58           C
ATOM    105  HD2 ARG A   6      24.603  17.402 -16.600  1.00 97.58           H
ATOM    106  HD3 ARG A   6      23.144  18.380 -16.450  1.00 97.58           H
ATOM    107  NE  ARG A   6      24.586  19.114 -17.807  1.00 97.58           N
ATOM    108  HE  ARG A   6      25.595  19.079 -17.855  1.00 97.58           H
ATOM    109  NH1 ARG A   6      22.765  20.411 -18.347  1.00 97.58           N
ATOM    110 HH11 ARG A   6      22.129  19.790 -17.870  1.00 97.58           H
ATOM    111 HH12 ARG A   6      22.415  21.176 -18.907  1.00 97.58           H
ATOM    112  NH2 ARG A   6      24.781  21.072 -18.962  1.00 97.58           N
ATOM    113 HH21 ARG A   6      24.288  21.774 -19.494  1.00 97.58           H
ATOM    114 HH22 ARG A   6      25.786  20.983 -19.016  1.00 97.58           H
ATOM    115  CZ  ARG A   6      24.049  20.194 -18.350  1.00 97.58           C
ATOM    116  N   ILE A   7      22.392  14.093 -20.434  1.00 97.86           N
ATOM    117  H   ILE A   7      21.754  14.764 -20.840  1.00 97.86           H
ATOM    118  CA  ILE A   7      23.217  13.338 -21.385  1.00 97.86           C
ATOM    119  HA  ILE A   7      23.661  12.481 -20.878  1.00 97.86           H
ATOM    120  C   ILE A   7      24.344  14.252 -21.886  1.00 97.86           C
ATOM    121  CB  ILE A   7      22.365  12.827 -22.580  1.00 97.86           C
ATOM    122  HB  ILE A   7      22.023  13.692 -23.147  1.00 97.86           H
ATOM    123  O   ILE A   7      24.079  15.258 -22.545  1.00 97.86           O
ATOM    124  CG1 ILE A   7      21.104  12.051 -22.124  1.00 97.86           C
ATOM    125 HG12 ILE A   7      20.479  12.712 -21.524  1.00 97.86           H
ATOM    126 HG13 ILE A   7      21.399  11.209 -21.498  1.00 97.86           H
ATOM    127  CG2 ILE A   7      23.241  11.968 -23.517  1.00 97.86           C
ATOM    128 HG21 ILE A   7      24.150  12.501 -23.793  1.00 97.86           H
ATOM    129 HG22 ILE A   7      22.709  11.750 -24.443  1.00 97.86           H
ATOM    130 HG23 ILE A   7      23.517  11.031 -23.035  1.00 97.86           H
ATOM    131  CD1 ILE A   7      20.227  11.516 -23.264  1.00 97.86           C
ATOM    132 HD11 ILE A   7      19.365  11.000 -22.841  1.00 97.86           H
ATOM    133 HD12 ILE A   7      19.882  12.341 -23.886  1.00 97.86           H
ATOM    134 HD13 ILE A   7      20.776  10.802 -23.878  1.00 97.86           H
ATOM    135  N   LEU A   8      25.600  13.890 -21.618  1.00 98.35           N
ATOM    136  H   LEU A   8      25.754  13.045 -21.086  1.00 98.35           H
ATOM    137  CA  LEU A   8      26.776  14.625 -22.100  1.00 98.35           C
ATOM    138  HA  LEU A   8      26.464  15.594 -22.492  1.00 98.35           H
ATOM    139  C   LEU A   8      27.473  13.867 -23.237  1.00 98.35           C
ATOM    140  CB  LEU A   8      27.712  14.876 -20.906  1.00 98.35           C
ATOM    141  HB2 LEU A   8      27.182  15.458 -20.154  1.00 98.35           H
ATOM    142  HB3 LEU A   8      27.959  13.910 -20.466  1.00 98.35           H
ATOM    143  O   LEU A   8      27.794  12.689 -23.081  1.00 98.35           O
ATOM    144  CG  LEU A   8      29.026  15.596 -21.264  1.00 98.35           C
ATOM    145  HG  LEU A   8      29.531  15.056 -22.065  1.00 98.35           H
ATOM    146  CD1 LEU A   8      28.788  17.029 -21.736  1.00 98.35           C
ATOM    147 HD11 LEU A   8      28.289  17.029 -22.704  1.00 98.35           H
ATOM    148 HD12 LEU A   8      28.170  17.562 -21.012  1.00 98.35           H
ATOM    149 HD13 LEU A   8      29.740  17.550 -21.842  1.00 98.35           H
ATOM    150  CD2 LEU A   8      29.948  15.607 -20.049  1.00 98.35           C
ATOM    151 HD21 LEU A   8      30.870  16.140 -20.279  1.00 98.35           H
ATOM    152 HD22 LEU A   8      29.443  16.099 -19.217  1.00 98.35           H
ATOM    153 HD23 LEU A   8      30.195  14.585 -19.760  1.00 98.35           H
ATOM    154  N   LEU A   9      27.759  14.539 -24.358  1.00 98.32           N
ATOM    155  H   LEU A   9      27.436  15.491 -24.447  1.00 98.32           H
ATOM    156  CA  LEU A   9      28.537  13.969 -25.464  1.00 98.32           C
ATOM    157  HA  LEU A   9      28.589  12.889 -25.334  1.00 98.32           H
ATOM    158  C   LEU A   9      29.984  14.476 -25.440  1.00 98.32           C
ATOM    159  CB  LEU A   9      27.845  14.220 -26.819  1.00 98.32           C
ATOM    160  HB2 LEU A   9      28.616  14.251 -27.590  1.00 98.32           H
ATOM    161  HB3 LEU A   9      27.348  15.190 -26.805  1.00 98.32           H
ATOM    162  O   LEU A   9      30.265  15.638 -25.735  1.00 98.32           O
ATOM    163  CG  LEU A   9      26.858  13.101 -27.201  1.00 98.32           C
ATOM    164  HG  LEU A   9      27.386  12.150 -27.141  1.00 98.32           H
ATOM    165  CD1 LEU A   9      25.618  13.058 -26.305  1.00 98.32           C
ATOM    166 HD11 LEU A   9      25.110  14.022 -26.321  1.00 98.32           H
ATOM    167 HD12 LEU A   9      24.939  12.277 -26.648  1.00 98.32           H
ATOM    168 HD13 LEU A   9      25.903  12.829 -25.279  1.00 98.32           H
ATOM    169  CD2 LEU A   9      26.364  13.231 -28.636  1.00 98.32           C
ATOM    170 HD21 LEU A   9      25.900  12.294 -28.945  1.00 98.32           H
ATOM    171 HD22 LEU A   9      25.610  14.016 -28.674  1.00 98.32           H
ATOM    172 HD23 LEU A   9      27.189  13.465 -29.311  1.00 98.32           H
ATOM    173  N   VAL A  10      30.917  13.563 -25.159  1.00 98.16           N
ATOM    174  H   VAL A  10      30.600  12.614 -25.021  1.00 98.16           H
ATOM    175  CA  VAL A  10      32.374  13.799 -25.138  1.00 98.16           C
ATOM    176  HA  VAL A  10      32.558  14.856 -25.327  1.00 98.16           H
ATOM    177  C   VAL A  10      33.075  13.014 -26.249  1.00 98.16           C
ATOM    178  CB  VAL A  10      32.993  13.492 -23.763  1.00 98.16           C
ATOM    179  HB  VAL A  10      34.023  13.849 -23.788  1.00 98.16           H
ATOM    180  O   VAL A  10      32.456  12.194 -26.922  1.00 98.16           O
ATOM    181  CG1 VAL A  10      32.292  14.242 -22.629  1.00 98.16           C
ATOM    182 HG11 VAL A  10      31.304  13.813 -22.461  1.00 98.16           H
ATOM    183 HG12 VAL A  10      32.196  15.298 -22.877  1.00 98.16           H
ATOM    184 HG13 VAL A  10      32.872  14.148 -21.711  1.00 98.16           H
ATOM    185  CG2 VAL A  10      33.022  11.995 -23.444  1.00 98.16           C
ATOM    186 HG21 VAL A  10      33.390  11.843 -22.430  1.00 98.16           H
ATOM    187 HG22 VAL A  10      32.020  11.573 -23.531  1.00 98.16           H
ATOM    188 HG23 VAL A  10      33.690  11.474 -24.130  1.00 98.16           H
ATOM    189  N   GLY A  11      34.359  13.283 -26.494  1.00 97.85           N
ATOM    190  H   GLY A  11      34.853  13.921 -25.886  1.00 97.85           H
ATOM    191  CA  GLY A  11      35.115  12.672 -27.595  1.00 97.85           C
ATOM    192  HA2 GLY A  11      35.793  11.925 -27.182  1.00 97.85           H
ATOM    193  HA3 GLY A  11      34.445  12.159 -28.284  1.00 97.85           H
ATOM    194  C   GLY A  11      35.920  13.685 -28.409  1.00 97.85           C
ATOM    195  O   GLY A  11      35.622  14.886 -28.393  1.00 97.85           O
ATOM    196  N   GLU A  12      36.931  13.181 -29.123  1.00 97.99           N
ATOM    197  H   GLU A  12      37.054  12.179 -29.099  1.00 97.99           H
ATOM    198  CA  GLU A  12      37.950  13.974 -29.833  1.00 97.99           C
ATOM    199  HA  GLU A  12      38.493  14.548 -29.083  1.00 97.99           H
ATOM    200  C   GLU A  12      37.360  14.966 -30.870  1.00 97.99           C
ATOM    201  CB  GLU A  12      38.945  13.035 -30.551  1.00 97.99           C
ATOM    202  HB2 GLU A  12      39.649  13.632 -31.132  1.00 97.99           H
ATOM    203  HB3 GLU A  12      38.386  12.424 -31.259  1.00 97.99           H
ATOM    204  O   GLU A  12      36.247  14.776 -31.378  1.00 97.99           O
ATOM    205  CG  GLU A  12      39.762  12.089 -29.658  1.00 97.99           C
ATOM    206  HG2 GLU A  12      39.082  11.485 -29.059  1.00 97.99           H
ATOM    207  HG3 GLU A  12      40.301  11.403 -30.311  1.00 97.99           H
ATOM    208  CD  GLU A  12      40.772  12.804 -28.741  1.00 97.99           C
ATOM    209  OE1 GLU A  12      40.432  13.013 -27.556  1.00 97.99           O
ATOM    210  OE2 GLU A  12      41.922  13.062 -29.160  1.00 97.99           O
ATOM    211  N   PRO A  13      38.105  16.014 -31.269  1.00 97.24           N
ATOM    212  CA  PRO A  13      37.631  16.987 -32.249  1.00 97.24           C
ATOM    213  HA  PRO A  13      36.758  17.482 -31.825  1.00 97.24           H
ATOM    214  C   PRO A  13      37.253  16.349 -33.595  1.00 97.24           C
ATOM    215  CB  PRO A  13      38.755  18.020 -32.390  1.00 97.24           C
ATOM    216  HB2 PRO A  13      38.363  19.020 -32.577  1.00 97.24           H
ATOM    217  HB3 PRO A  13      39.445  17.723 -33.179  1.00 97.24           H
ATOM    218  O   PRO A  13      37.946  15.476 -34.121  1.00 97.24           O
ATOM    219  CG  PRO A  13      39.467  17.939 -31.040  1.00 97.24           C
ATOM    220  HG2 PRO A  13      40.500  18.282 -31.099  1.00 97.24           H
ATOM    221  HG3 PRO A  13      38.913  18.508 -30.294  1.00 97.24           H
ATOM    222  CD  PRO A  13      39.382  16.449 -30.721  1.00 97.24           C
ATOM    223  HD2 PRO A  13      39.442  16.298 -29.644  1.00 97.24           H
ATOM    224  HD3 PRO A  13      40.195  15.919 -31.216  1.00 97.24           H
ATOM    225  N   ARG A  14      36.167  16.844 -34.202  1.00 96.89           N
ATOM    226  H   ARG A  14      35.675  17.577 -33.711  1.00 96.89           H
ATOM    227  CA  ARG A  14      35.653  16.429 -35.527  1.00 96.89           C
ATOM    228  HA  ARG A  14      34.754  17.018 -35.710  1.00 96.89           H
ATOM    229  C   ARG A  14      35.178  14.968 -35.644  1.00 96.89           C
ATOM    230  CB  ARG A  14      36.648  16.805 -36.648  1.00 96.89           C
ATOM    231  HB2 ARG A  14      36.187  16.599 -37.614  1.00 96.89           H
ATOM    232  HB3 ARG A  14      37.530  16.169 -36.564  1.00 96.89           H
ATOM    233  O   ARG A  14      34.892  14.527 -36.761  1.00 96.89           O
ATOM    234  CG  ARG A  14      37.077  18.284 -36.640  1.00 96.89           C
ATOM    235  HG2 ARG A  14      37.482  18.562 -35.667  1.00 96.89           H
ATOM    236  HG3 ARG A  14      36.203  18.905 -36.837  1.00 96.89           H
ATOM    237  CD  ARG A  14      38.142  18.571 -37.706  1.00 96.89           C
ATOM    238  HD2 ARG A  14      37.775  18.233 -38.676  1.00 96.89           H
ATOM    239  HD3 ARG A  14      38.292  19.650 -37.750  1.00 96.89           H
ATOM    240  NE  ARG A  14      39.427  17.913 -37.387  1.00 96.89           N
ATOM    241  HE  ARG A  14      39.459  17.378 -36.531  1.00 96.89           H
ATOM    242  NH1 ARG A  14      40.622  18.678 -39.192  1.00 96.89           N
ATOM    243 HH11 ARG A  14      41.493  18.763 -39.696  1.00 96.89           H
ATOM    244 HH12 ARG A  14      39.804  19.176 -39.514  1.00 96.89           H
ATOM    245  NH2 ARG A  14      41.631  17.412 -37.657  1.00 96.89           N
ATOM    246 HH21 ARG A  14      41.626  16.919 -36.776  1.00 96.89           H
ATOM    247 HH22 ARG A  14      42.495  17.508 -38.170  1.00 96.89           H
ATOM    248  CZ  ARG A  14      40.549  18.003 -38.080  1.00 96.89           C
ATOM    249  N   VAL A  15      34.979  14.232 -34.543  1.00 97.75           N
ATOM    250  H   VAL A  15      35.331  14.565 -33.657  1.00 97.75           H
ATOM    251  CA  VAL A  15      34.235  12.943 -34.573  1.00 97.75           C
ATOM    252  HA  VAL A  15      34.680  12.322 -35.350  1.00 97.75           H
ATOM    253  C   VAL A  15      32.756  13.123 -34.951  1.00 97.75           C
ATOM    254  CB  VAL A  15      34.348  12.148 -33.256  1.00 97.75           C
ATOM    255  HB  VAL A  15      33.825  11.201 -33.387  1.00 97.75           H
ATOM    256  O   VAL A  15      32.113  12.179 -35.395  1.00 97.75           O
ATOM    257  CG1 VAL A  15      35.810  11.809 -32.942  1.00 97.75           C
ATOM    258 HG11 VAL A  15      36.217  11.172 -33.726  1.00 97.75           H
ATOM    259 HG12 VAL A  15      36.412  12.714 -32.862  1.00 97.75           H
ATOM    260 HG13 VAL A  15      35.861  11.276 -31.992  1.00 97.75           H
ATOM    261  CG2 VAL A  15      33.681  12.881 -32.091  1.00 97.75           C
ATOM    262 HG21 VAL A  15      34.039  13.909 -32.013  1.00 97.75           H
ATOM    263 HG22 VAL A  15      32.601  12.881 -32.231  1.00 97.75           H
ATOM    264 HG23 VAL A  15      33.904  12.368 -31.155  1.00 97.75           H
ATOM    265  N   GLY A  16      32.236  14.352 -34.858  1.00 97.36           N
ATOM    266  H   GLY A  16      32.833  15.085 -34.501  1.00 97.36           H
ATOM    267  CA  GLY A  16      30.865  14.707 -35.230  1.00 97.36           C
ATOM    268  HA2 GLY A  16      30.853  15.733 -35.598  1.00 97.36           H
ATOM    269  HA3 GLY A  16      30.511  14.065 -36.038  1.00 97.36           H
ATOM    270  C   GLY A  16      29.874  14.623 -34.071  1.00 97.36           C
ATOM    271  O   GLY A  16      28.738  14.230 -34.297  1.00 97.36           O
ATOM    272  N   LYS A  17      30.295  14.979 -32.846  1.00 97.79           N
ATOM    273  H   LYS A  17      31.258  15.260 -32.734  1.00 97.79           H
ATOM    274  CA  LYS A  17      29.409  15.096 -31.670  1.00 97.79           C
ATOM    275  HA  LYS A  17      28.920  14.140 -31.485  1.00 97.79           H
ATOM    276  C   LYS A  17      28.308  16.106 -31.935  1.00 97.79           C
ATOM    277  CB  LYS A  17      30.174  15.522 -30.410  1.00 97.79           C
ATOM    278  HB2 LYS A  17      30.450  16.576 -30.461  1.00 97.79           H
ATOM    279  HB3 LYS A  17      29.513  15.389 -29.552  1.00 97.79           H
ATOM    280  O   LYS A  17      27.142  15.742 -31.953  1.00 97.79           O
ATOM    281  CG  LYS A  17      31.447  14.703 -30.218  1.00 97.79           C
ATOM    282  HG2 LYS A  17      32.235  15.105 -30.856  1.00 97.79           H
ATOM    283  HG3 LYS A  17      31.243  13.674 -30.515  1.00 97.79           H
ATOM    284  CD  LYS A  17      31.922  14.694 -28.771  1.00 97.79           C
ATOM    285  HD2 LYS A  17      32.841  14.108 -28.720  1.00 97.79           H
ATOM    286  HD3 LYS A  17      31.161  14.195 -28.170  1.00 97.79           H
ATOM    287  CE  LYS A  17      32.161  16.083 -28.182  1.00 97.79           C
ATOM    288  HE2 LYS A  17      32.207  15.993 -27.096  1.00 97.79           H
ATOM    289  HE3 LYS A  17      31.306  16.727 -28.391  1.00 97.79           H
ATOM    290  NZ  LYS A  17      33.411  16.706 -28.673  1.00 97.79           N
ATOM    291  HZ1 LYS A  17      33.483  17.595 -28.200  1.00 97.79           H
ATOM    292  HZ2 LYS A  17      33.356  16.891 -29.664  1.00 97.79           H
ATOM    293  HZ3 LYS A  17      34.219  16.139 -28.462  1.00 97.79           H
ATOM    294  N   THR A  18      28.717  17.315 -32.310  1.00 96.86           N
ATOM    295  H   THR A  18      29.663  17.596 -32.097  1.00 96.86           H
ATOM    296  CA  THR A  18      27.838  18.381 -32.770  1.00 96.86           C
ATOM    297  HA  THR A  18      27.187  18.664 -31.943  1.00 96.86           H
ATOM    298  C   THR A  18      26.966  17.918 -33.923  1.00 96.86           C
ATOM    299  CB  THR A  18      28.655  19.611 -33.182  1.00 96.86           C
ATOM    300  HB  THR A  18      29.075  19.450 -34.174  1.00 96.86           H
ATOM    301  O   THR A  18      25.789  18.186 -33.879  1.00 96.86           O
ATOM    302  CG2 THR A  18      27.810  20.879 -33.200  1.00 96.86           C
ATOM    303 HG21 THR A  18      28.465  21.750 -33.173  1.00 96.86           H
ATOM    304 HG22 THR A  18      27.207  20.910 -34.108  1.00 96.86           H
ATOM    305 HG23 THR A  18      27.156  20.902 -32.329  1.00 96.86           H
ATOM    306  OG1 THR A  18      29.731  19.776 -32.288  1.00 96.86           O
ATOM    307  HG1 THR A  18      29.342  19.984 -31.435  1.00 96.86           H
ATOM    308  N   SER A  19      27.467  17.149 -34.899  1.00 97.21           N
ATOM    309  H   SER A  19      28.459  16.957 -34.912  1.00 97.21           H
ATOM    310  CA  SER A  19      26.643  16.610 -35.999  1.00 97.21           C
ATOM    311  HA  SER A  19      26.081  17.430 -36.448  1.00 97.21           H
ATOM    312  C   SER A  19      25.620  15.557 -35.559  1.00 97.21           C
ATOM    313  CB  SER A  19      27.514  15.986 -37.090  1.00 97.21           C
ATOM    314  HB2 SER A  19      26.894  15.791 -37.965  1.00 97.21           H
ATOM    315  HB3 SER A  19      27.920  15.040 -36.732  1.00 97.21           H
ATOM    316  O   SER A  19      24.503  15.580 -36.044  1.00 97.21           O
ATOM    317  OG  SER A  19      28.589  16.836 -37.445  1.00 97.21           O
ATOM    318  HG  SER A  19      28.208  17.589 -37.905  1.00 97.21           H
ATOM    319  N   LEU A  20      25.963  14.637 -34.650  1.00 97.56           N
ATOM    320  H   LEU A  20      26.899  14.654 -34.268  1.00 97.56           H
ATOM    321  CA  LEU A  20      25.001  13.682 -34.081  1.00 97.56           C
ATOM    322  HA  LEU A  20      24.475  13.163 -34.882  1.00 97.56           H
ATOM    323  C   LEU A  20      23.943  14.408 -33.261  1.00 97.56           C
ATOM    324  CB  LEU A  20      25.711  12.676 -33.162  1.00 97.56           C
ATOM    325  HB2 LEU A  20      26.470  13.202 -32.582  1.00 97.56           H
ATOM    326  HB3 LEU A  20      24.984  12.276 -32.456  1.00 97.56           H
ATOM    327  O   LEU A  20      22.753  14.155 -33.444  1.00 97.56           O
ATOM    328  CG  LEU A  20      26.354  11.490 -33.883  1.00 97.56           C
ATOM    329  HG  LEU A  20      27.016  11.853 -34.670  1.00 97.56           H
ATOM    330  CD1 LEU A  20      27.169  10.711 -32.854  1.00 97.56           C
ATOM    331 HD11 LEU A  20      27.509   9.768 -33.283  1.00 97.56           H
ATOM    332 HD12 LEU A  20      26.545  10.493 -31.987  1.00 97.56           H
ATOM    333 HD13 LEU A  20      28.027  11.306 -32.540  1.00 97.56           H
ATOM    334  CD2 LEU A  20      25.321  10.538 -34.490  1.00 97.56           C
ATOM    335 HD21 LEU A  20      25.823   9.681 -34.940  1.00 97.56           H
ATOM    336 HD22 LEU A  20      24.635  10.186 -33.720  1.00 97.56           H
ATOM    337 HD23 LEU A  20      24.746  11.039 -35.269  1.00 97.56           H
ATOM    338  N   ILE A  21      24.392  15.335 -32.404  1.00 97.24           N
ATOM    339  H   ILE A  21      25.389  15.469 -32.312  1.00 97.24           H
ATOM    340  CA  ILE A  21      23.500  16.222 -31.673  1.00 97.24           C
ATOM    341  HA  ILE A  21      22.843  15.602 -31.062  1.00 97.24           H
ATOM    342  C   ILE A  21      22.612  16.927 -32.664  1.00 97.24           C
ATOM    343  CB  ILE A  21      24.218  17.218 -30.736  1.00 97.24           C
ATOM    344  HB  ILE A  21      25.043  17.695 -31.263  1.00 97.24           H
ATOM    345  O   ILE A  21      21.432  16.806 -32.423  1.00 97.24           O
ATOM    346  CG1 ILE A  21      24.759  16.387 -29.563  1.00 97.24           C
ATOM    347 HG12 ILE A  21      23.935  15.877 -29.066  1.00 97.24           H
ATOM    348 HG13 ILE A  21      25.433  15.640 -29.983  1.00 97.24           H
ATOM    349  CG2 ILE A  21      23.249  18.307 -30.230  1.00 97.24           C
ATOM    350 HG21 ILE A  21      23.741  18.969 -29.518  1.00 97.24           H
ATOM    351 HG22 ILE A  21      22.395  17.837 -29.742  1.00 97.24           H
ATOM    352 HG23 ILE A  21      22.900  18.928 -31.053  1.00 97.24           H
ATOM    353  CD1 ILE A  21      25.551  17.157 -28.514  1.00 97.24           C
ATOM    354 HD11 ILE A  21      26.430  17.587 -28.993  1.00 97.24           H
ATOM    355 HD12 ILE A  21      25.867  16.468 -27.732  1.00 97.24           H
ATOM    356 HD13 ILE A  21      24.943  17.931 -28.045  1.00 97.24           H
ATOM    357  N   MET A  22      23.172  17.547 -33.723  1.00 96.48           N
ATOM    358  H   MET A  22      24.180  17.499 -33.757  1.00 96.48           H
ATOM    359  CA  MET A  22      22.572  18.370 -34.792  1.00 96.48           C
ATOM    360  HA  MET A  22      21.822  19.007 -34.324  1.00 96.48           H
ATOM    361  C   MET A  22      21.878  17.603 -35.938  1.00 96.48           C
ATOM    362  CB  MET A  22      23.541  19.404 -35.397  1.00 96.48           C
ATOM    363  HB2 MET A  22      24.414  18.912 -35.825  1.00 96.48           H
ATOM    364  HB3 MET A  22      23.017  19.882 -36.226  1.00 96.48           H
ATOM    365  O   MET A  22      21.459  18.247 -36.885  1.00 96.48           O
ATOM    366  CG  MET A  22      23.957  20.542 -34.451  1.00 96.48           C
ATOM    367  HG2 MET A  22      25.001  20.401 -34.173  1.00 96.48           H
ATOM    368  HG3 MET A  22      23.367  20.478 -33.537  1.00 96.48           H
ATOM    369  SD  MET A  22      23.797  22.240 -35.094  1.00 96.48           S
ATOM    370  CE  MET A  22      24.304  22.062 -36.834  1.00 96.48           C
ATOM    371  HE1 MET A  22      23.540  21.542 -37.412  1.00 96.48           H
ATOM    372  HE2 MET A  22      25.225  21.480 -36.894  1.00 96.48           H
ATOM    373  HE3 MET A  22      24.453  23.039 -37.294  1.00 96.48           H
ATOM    374  N   SER A  23      21.699  16.283 -35.866  1.00 96.04           N
ATOM    375  H   SER A  23      22.195  15.773 -35.149  1.00 96.04           H
ATOM    376  CA  SER A  23      20.849  15.536 -36.820  1.00 96.04           C
ATOM    377  HA  SER A  23      20.353  16.233 -37.496  1.00 96.04           H
ATOM    378  C   SER A  23      19.718  14.772 -36.135  1.00 96.04           C
ATOM    379  CB  SER A  23      21.682  14.608 -37.704  1.00 96.04           C
ATOM    380  HB2 SER A  23      21.027  13.878 -38.180  1.00 96.04           H
ATOM    381  HB3 SER A  23      22.424  14.081 -37.103  1.00 96.04           H
ATOM    382  O   SER A  23      18.661  14.580 -36.726  1.00 96.04           O
ATOM    383  OG  SER A  23      22.317  15.364 -38.712  1.00 96.04           O
ATOM    384  HG  SER A  23      21.604  15.761 -39.217  1.00 96.04           H
ATOM    385  N   LEU A  24      19.900  14.415 -34.854  1.00 94.79           N
ATOM    386  H   LEU A  24      20.808  14.574 -34.440  1.00 94.79           H
ATOM    387  CA  LEU A  24      18.865  13.831 -33.988  1.00 94.79           C
ATOM    388  HA  LEU A  24      18.680  12.795 -34.268  1.00 94.79           H
ATOM    389  C   LEU A  24      17.540  14.588 -34.078  1.00 94.79           C
ATOM    390  CB  LEU A  24      19.374  13.919 -32.532  1.00 94.79           C
ATOM    391  HB2 LEU A  24      20.233  13.262 -32.393  1.00 94.79           H
ATOM    392  HB3 LEU A  24      19.726  14.935 -32.354  1.00 94.79           H
ATOM    393  O   LEU A  24      16.472  13.995 -34.161  1.00 94.79           O
ATOM    394  CG  LEU A  24      18.311  13.611 -31.458  1.00 94.79           C
ATOM    395  HG  LEU A  24      17.446  14.257 -31.612  1.00 94.79           H
ATOM    396  CD1 LEU A  24      17.832  12.160 -31.498  1.00 94.79           C
ATOM    397 HD11 LEU A  24      17.315  11.965 -32.437  1.00 94.79           H
ATOM    398 HD12 LEU A  24      18.675  11.473 -31.407  1.00 94.79           H
ATOM    399 HD13 LEU A  24      17.136  11.968 -30.682  1.00 94.79           H
ATOM    400  CD2 LEU A  24      18.849  13.980 -30.080  1.00 94.79           C
ATOM    401 HD21 LEU A  24      18.917  15.065 -29.997  1.00 94.79           H
ATOM    402 HD22 LEU A  24      18.183  13.603 -29.305  1.00 94.79           H
ATOM    403 HD23 LEU A  24      19.846  13.566 -29.938  1.00 94.79           H
ATOM    404  N   VAL A  25      17.633  15.906 -33.926  1.00 92.51           N
ATOM    405  H   VAL A  25      18.557  16.306 -33.850  1.00 92.51           H
ATOM    406  CA  VAL A  25      16.467  16.747 -33.733  1.00 92.51           C
ATOM    407  HA  VAL A  25      15.676  16.127 -33.313  1.00 92.51           H
ATOM    408  C   VAL A  25      15.943  17.161 -35.099  1.00 92.51           C
ATOM    409  CB  VAL A  25      16.752  17.884 -32.731  1.00 92.51           C
ATOM    410  HB  VAL A  25      17.361  18.614 -33.264  1.00 92.51           H
ATOM    411  O   VAL A  25      14.783  16.886 -35.316  1.00 92.51           O
ATOM    412  CG1 VAL A  25      15.601  18.752 -32.282  1.00 92.51           C
ATOM    413 HG11 VAL A  25      14.846  18.127 -31.803  1.00 92.51           H
ATOM    414 HG12 VAL A  25      15.966  19.502 -31.582  1.00 92.51           H
ATOM    415 HG13 VAL A  25      15.206  19.258 -33.163  1.00 92.51           H
ATOM    416  CG2 VAL A  25      17.473  17.418 -31.450  1.00 92.51           C
ATOM    417 HG21 VAL A  25      18.422  16.939 -31.692  1.00 92.51           H
ATOM    418 HG22 VAL A  25      16.863  16.703 -30.899  1.00 92.51           H
ATOM    419 HG23 VAL A  25      17.687  18.269 -30.802  1.00 92.51           H
ATOM    420  N   SER A  26      16.756  17.724 -36.012  1.00 93.45           N
ATOM    421  H   SER A  26      17.747  17.699 -35.821  1.00 93.45           H
ATOM    422  CA  SER A  26      16.387  18.266 -37.344  1.00 93.45           C
ATOM    423  HA  SER A  26      15.749  19.141 -37.221  1.00 93.45           H
ATOM    424  C   SER A  26      15.666  17.293 -38.270  1.00 93.45           C
ATOM    425  CB  SER A  26      17.596  18.777 -38.130  1.00 93.45           C
ATOM    426  HB2 SER A  26      17.310  19.004 -39.157  1.00 93.45           H
ATOM    427  HB3 SER A  26      17.967  19.705 -37.695  1.00 93.45           H
ATOM    428  O   SER A  26      14.838  17.767 -39.049  1.00 93.45           O
ATOM    429  OG  SER A  26      18.623  17.825 -38.125  1.00 93.45           O
ATOM    430  HG  SER A  26      19.360  18.232 -38.587  1.00 93.45           H
ATOM    431  N   GLU A  27      15.947  15.990 -38.164  1.00 93.86           N
ATOM    432  H   GLU A  27      16.633  15.714 -37.475  1.00 93.86           H
ATOM    433  CA  GLU A  27      15.567  14.965 -39.152  1.00 93.86           C
ATOM    434  HA  GLU A  27      15.967  14.018 -38.790  1.00 93.86           H
ATOM    435  C   GLU A  27      16.235  15.180 -40.528  1.00 93.86           C
ATOM    436  CB  GLU A  27      14.037  14.777 -39.247  1.00 93.86           C
ATOM    437  HB2 GLU A  27      13.601  15.658 -39.720  1.00 93.86           H
ATOM    438  HB3 GLU A  27      13.826  13.925 -39.893  1.00 93.86           H
ATOM    439  O   GLU A  27      15.775  14.669 -41.544  1.00 93.86           O
ATOM    440  CG  GLU A  27      13.343  14.528 -37.899  1.00 93.86           C
ATOM    441  HG2 GLU A  27      13.673  15.261 -37.163  1.00 93.86           H
ATOM    442  HG3 GLU A  27      13.625  13.541 -37.534  1.00 93.86           H
ATOM    443  CD  GLU A  27      11.818  14.644 -38.024  1.00 93.86           C
ATOM    444  OE1 GLU A  27      11.122  13.655 -37.705  1.00 93.86           O
ATOM    445  OE2 GLU A  27      11.333  15.765 -38.327  1.00 93.86           O
ATOM    446  N   GLU A  28      17.339  15.931 -40.569  1.00 95.06           N
ATOM    447  H   GLU A  28      17.697  16.305 -39.702  1.00 95.06           H
ATOM    448  CA  GLU A  28      18.162  16.168 -41.759  1.00 95.06           C
ATOM    449  HA  GLU A  28      18.111  15.270 -42.376  1.00 95.06           H
ATOM    450  C   GLU A  28      19.654  16.289 -41.362  1.00 95.06           C
ATOM    451  CB  GLU A  28      17.563  17.311 -42.636  1.00 95.06           C
ATOM    452  HB2 GLU A  28      16.697  16.875 -43.134  1.00 95.06           H
ATOM    453  HB3 GLU A  28      18.276  17.568 -43.421  1.00 95.06           H
ATOM    454  O   GLU A  28      20.016  16.143 -40.188  1.00 95.06           O
ATOM    455  CG  GLU A  28      17.079  18.615 -41.953  1.00 95.06           C
ATOM    456  HG2 GLU A  28      17.947  19.214 -41.677  1.00 95.06           H
ATOM    457  HG3 GLU A  28      16.556  18.345 -41.035  1.00 95.06           H
ATOM    458  CD  GLU A  28      16.086  19.475 -42.784  1.00 95.06           C
ATOM    459  OE1 GLU A  28      15.411  20.365 -42.194  1.00 95.06           O
ATOM    460  OE2 GLU A  28      15.890  19.226 -43.997  1.00 95.06           O
ATOM    461  N   PHE A  29      20.561  16.432 -42.337  1.00 95.39           N
ATOM    462  H   PHE A  29      20.235  16.619 -43.273  1.00 95.39           H
ATOM    463  CA  PHE A  29      21.986  16.646 -42.055  1.00 95.39           C
ATOM    464  HA  PHE A  29      22.148  16.483 -40.989  1.00 95.39           H
ATOM    465  C   PHE A  29      22.391  18.087 -42.392  1.00 95.39           C
ATOM    466  CB  PHE A  29      22.883  15.623 -42.764  1.00 95.39           C
ATOM    467  HB2 PHE A  29      22.567  14.622 -42.473  1.00 95.39           H
ATOM    468  HB3 PHE A  29      22.750  15.716 -43.842  1.00 95.39           H
ATOM    469  O   PHE A  29      22.226  18.491 -43.545  1.00 95.39           O
ATOM    470  CG  PHE A  29      24.356  15.803 -42.419  1.00 95.39           C
ATOM    471  CD1 PHE A  29      25.185  16.598 -43.233  1.00 95.39           C
ATOM    472  HD1 PHE A  29      24.771  17.093 -44.098  1.00 95.39           H
ATOM    473  CD2 PHE A  29      24.882  15.246 -41.239  1.00 95.39           C
ATOM    474  HD2 PHE A  29      24.226  14.695 -40.580  1.00 95.39           H
ATOM    475  CE1 PHE A  29      26.531  16.811 -42.882  1.00 95.39           C
ATOM    476  HE1 PHE A  29      27.135  17.471 -43.487  1.00 95.39           H
ATOM    477  CE2 PHE A  29      26.236  15.428 -40.904  1.00 95.39           C
ATOM    478  HE2 PHE A  29      26.626  14.985 -39.999  1.00 95.39           H
ATOM    479  CZ  PHE A  29      27.061  16.216 -41.724  1.00 95.39           C
ATOM    480  HZ  PHE A  29      28.091  16.398 -41.452  1.00 95.39           H
ATOM    481  N   PRO A  30      22.990  18.830 -41.443  1.00 94.68           N
ATOM    482  CA  PRO A  30      23.284  20.249 -41.610  1.00 94.68           C
ATOM    483  HA  PRO A  30      22.362  20.786 -41.834  1.00 94.68           H
ATOM    484  C   PRO A  30      24.275  20.550 -42.731  1.00 94.68           C
ATOM    485  CB  PRO A  30      23.822  20.720 -40.254  1.00 94.68           C
ATOM    486  HB2 PRO A  30      24.608  21.467 -40.357  1.00 94.68           H
ATOM    487  HB3 PRO A  30      23.006  21.108 -39.644  1.00 94.68           H
ATOM    488  O   PRO A  30      25.381  20.006 -42.767  1.00 94.68           O
ATOM    489  CG  PRO A  30      24.346  19.437 -39.619  1.00 94.68           C
ATOM    490  HG2 PRO A  30      24.385  19.492 -38.532  1.00 94.68           H
ATOM    491  HG3 PRO A  30      25.318  19.192 -40.049  1.00 94.68           H
ATOM    492  CD  PRO A  30      23.348  18.403 -40.099  1.00 94.68           C
ATOM    493  HD2 PRO A  30      22.465  18.403 -39.461  1.00 94.68           H
ATOM    494  HD3 PRO A  30      23.816  17.419 -40.091  1.00 94.68           H
ATOM    495  N   GLU A  31      23.922  21.536 -43.562  1.00 92.81           N
ATOM    496  H   GLU A  31      22.962  21.849 -43.544  1.00 92.81           H
ATOM    497  CA  GLU A  31      24.850  22.188 -44.497  1.00 92.81           C
ATOM    498  HA  GLU A  31      25.245  21.441 -45.187  1.00 92.81           H
ATOM    499  C   GLU A  31      26.048  22.808 -43.750  1.00 92.81           C
ATOM    500  CB  GLU A  31      24.120  23.275 -45.312  1.00 92.81           C
ATOM    501  HB2 GLU A  31      23.734  24.031 -44.627  1.00 92.81           H
ATOM    502  HB3 GLU A  31      24.850  23.749 -45.968  1.00 92.81           H
ATOM    503  O   GLU A  31      27.195  22.641 -44.164  1.00 92.81           O
ATOM    504  CG  GLU A  31      22.964  22.740 -46.178  1.00 92.81           C
ATOM    505  HG2 GLU A  31      23.335  21.894 -46.756  1.00 92.81           H
ATOM    506  HG3 GLU A  31      22.168  22.380 -45.525  1.00 92.81           H
ATOM    507  CD  GLU A  31      22.390  23.801 -47.140  1.00 92.81           C
ATOM    508  OE1 GLU A  31      21.915  23.400 -48.228  1.00 92.81           O
ATOM    509  OE2 GLU A  31      22.435  25.006 -46.800  1.00 92.81           O
ATOM    510  N   GLU A  32      25.796  23.456 -42.602  1.00 94.31           N
ATOM    511  H   GLU A  32      24.830  23.550 -42.322  1.00 94.31           H
ATOM    512  CA  GLU A  32      26.828  24.021 -41.724  1.00 94.31           C
ATOM    513  HA  GLU A  32      27.804  23.710 -42.096  1.00 94.31           H
ATOM    514  C   GLU A  32      26.716  23.513 -40.274  1.00 94.31           C
ATOM    515  CB  GLU A  32      26.824  25.558 -41.758  1.00 94.31           C
ATOM    516  HB2 GLU A  32      27.530  25.901 -41.001  1.00 94.31           H
ATOM    517  HB3 GLU A  32      25.832  25.929 -41.497  1.00 94.31           H
ATOM    518  O   GLU A  32      25.728  23.738 -39.565  1.00 94.31           O
ATOM    519  CG  GLU A  32      27.255  26.137 -43.118  1.00 94.31           C
ATOM    520  HG2 GLU A  32      26.459  25.973 -43.844  1.00 94.31           H
ATOM    521  HG3 GLU A  32      28.140  25.597 -43.455  1.00 94.31           H
ATOM    522  CD  GLU A  32      27.596  27.639 -43.054  1.00 94.31           C
ATOM    523  OE1 GLU A  32      28.294  28.112 -43.982  1.00 94.31           O
ATOM    524  OE2 GLU A  32      27.206  28.305 -42.065  1.00 94.31           O
ATOM    525  N   VAL A  33      27.781  22.860 -39.799  1.00 95.59           N
ATOM    526  H   VAL A  33      28.566  22.739 -40.423  1.00 95.59           H
ATOM    527  CA  VAL A  33      27.929  22.395 -38.411  1.00 95.59           C
ATOM    528  HA  VAL A  33      26.931  22.289 -37.982  1.00 95.59           H
ATOM    529  C   VAL A  33      28.740  23.433 -37.615  1.00 95.59           C
ATOM    530  CB  VAL A  33      28.607  21.008 -38.353  1.00 95.59           C
ATOM    531  HB  VAL A  33      29.619  21.087 -38.749  1.00 95.59           H
ATOM    532  O   VAL A  33      29.892  23.678 -37.976  1.00 95.59           O
ATOM    533  CG1 VAL A  33      28.674  20.456 -36.923  1.00 95.59           C
ATOM    534 HG11 VAL A  33      29.136  19.468 -36.923  1.00 95.59           H
ATOM    535 HG12 VAL A  33      29.293  21.106 -36.305  1.00 95.59           H
ATOM    536 HG13 VAL A  33      27.675  20.393 -36.492  1.00 95.59           H
ATOM    537  CG2 VAL A  33      27.863  19.941 -39.162  1.00 95.59           C
ATOM    538 HG21 VAL A  33      27.660  20.288 -40.175  1.00 95.59           H
ATOM    539 HG22 VAL A  33      28.469  19.038 -39.236  1.00 95.59           H
ATOM    540 HG23 VAL A  33      26.919  19.711 -38.668  1.00 95.59           H
ATOM    541  N   PRO A  34      28.204  24.034 -36.531  1.00 95.96           N
ATOM    542  CA  PRO A  34      28.966  24.931 -35.659  1.00 95.96           C
ATOM    543  HA  PRO A  34      29.458  25.701 -36.254  1.00 95.96           H
ATOM    544  C   PRO A  34      30.021  24.148 -34.850  1.00 95.96           C
ATOM    545  CB  PRO A  34      27.918  25.565 -34.740  1.00 95.96           C
ATOM    546  HB2 PRO A  34      28.332  25.896 -33.787  1.00 95.96           H
ATOM    547  HB3 PRO A  34      27.430  26.395 -35.252  1.00 95.96           H
ATOM    548  O   PRO A  34      29.965  22.919 -34.803  1.00 95.96           O
ATOM    549  CG  PRO A  34      26.934  24.415 -34.558  1.00 95.96           C
ATOM    550  HG2 PRO A  34      27.342  23.690 -33.853  1.00 95.96           H
ATOM    551  HG3 PRO A  34      25.958  24.758 -34.214  1.00 95.96           H
ATOM    552  CD  PRO A  34      26.896  23.790 -35.950  1.00 95.96           C
ATOM    553  HD2 PRO A  34      26.137  24.275 -36.564  1.00 95.96           H
ATOM    554  HD3 PRO A  34      26.711  22.720 -35.854  1.00 95.96           H
ATOM    555  N   PRO A  35      30.958  24.813 -34.150  1.00 95.87           N
ATOM    556  CA  PRO A  35      31.934  24.113 -33.312  1.00 95.87           C
ATOM    557  HA  PRO A  35      32.407  23.334 -33.910  1.00 95.87           H
ATOM    558  C   PRO A  35      31.311  23.453 -32.070  1.00 95.87           C
ATOM    559  CB  PRO A  35      32.993  25.154 -32.932  1.00 95.87           C
ATOM    560  HB2 PRO A  35      32.872  25.451 -31.890  1.00 95.87           H
ATOM    561  HB3 PRO A  35      34.000  24.767 -33.082  1.00 95.87           H
ATOM    562  O   PRO A  35      31.926  22.545 -31.506  1.00 95.87           O
ATOM    563  CG  PRO A  35      32.720  26.349 -33.849  1.00 95.87           C
ATOM    564  HG2 PRO A  35      32.964  27.294 -33.364  1.00 95.87           H
ATOM    565  HG3 PRO A  35      33.284  26.235 -34.776  1.00 95.87           H
ATOM    566  CD  PRO A  35      31.228  26.240 -34.146  1.00 95.87           C
ATOM    567  HD2 PRO A  35      30.662  26.717 -33.346  1.00 95.87           H
ATOM    568  HD3 PRO A  35      31.003  26.710 -35.104  1.00 95.87           H
ATOM    569  N   ARG A  36      30.114  23.894 -31.657  1.00 97.68           N
ATOM    570  H   ARG A  36      29.748  24.718 -32.111  1.00 97.68           H
ATOM    571  CA  ARG A  36      29.315  23.360 -30.545  1.00 97.68           C
ATOM    572  HA  ARG A  36      29.515  22.293 -30.443  1.00 97.68           H
ATOM    573  C   ARG A  36      27.814  23.570 -30.797  1.00 97.68           C
ATOM    574  CB  ARG A  36      29.745  24.094 -29.264  1.00 97.68           C
ATOM    575  HB2 ARG A  36      29.325  25.100 -29.286  1.00 97.68           H
ATOM    576  HB3 ARG A  36      30.832  24.178 -29.240  1.00 97.68           H
ATOM    577  O   ARG A  36      27.421  24.556 -31.423  1.00 97.68           O
ATOM    578  CG  ARG A  36      29.298  23.392 -27.980  1.00 97.68           C
ATOM    579  HG2 ARG A  36      28.221  23.223 -28.015  1.00 97.68           H
ATOM    580  HG3 ARG A  36      29.799  22.427 -27.907  1.00 97.68           H
ATOM    581  CD  ARG A  36      29.601  24.221 -26.728  1.00 97.68           C
ATOM    582  HD2 ARG A  36      30.674  24.402 -26.665  1.00 97.68           H
ATOM    583  HD3 ARG A  36      29.086  25.178 -26.806  1.00 97.68           H
ATOM    584  NE  ARG A  36      29.143  23.478 -25.541  1.00 97.68           N
ATOM    585  HE  ARG A  36      29.065  22.477 -25.649  1.00 97.68           H
ATOM    586  NH1 ARG A  36      28.992  25.153 -23.985  1.00 97.68           N
ATOM    587 HH11 ARG A  36      28.760  25.430 -23.041  1.00 97.68           H
ATOM    588 HH12 ARG A  36      29.312  25.803 -24.688  1.00 97.68           H
ATOM    589  NH2 ARG A  36      28.482  23.018 -23.445  1.00 97.68           N
ATOM    590 HH21 ARG A  36      28.346  23.195 -22.460  1.00 97.68           H
ATOM    591 HH22 ARG A  36      28.468  22.054 -23.745  1.00 97.68           H
ATOM    592  CZ  ARG A  36      28.871  23.899 -24.325  1.00 97.68           C
ATOM    593  N   ALA A  37      26.965  22.677 -30.294  1.00 96.75           N
ATOM    594  H   ALA A  37      27.355  21.846 -29.874  1.00 96.75           H
ATOM    595  CA  ALA A  37      25.522  22.909 -30.173  1.00 96.75           C
ATOM    596  HA  ALA A  37      25.216  23.634 -30.927  1.00 96.75           H
ATOM    597  C   ALA A  37      25.146  23.498 -28.796  1.00 96.75           C
ATOM    598  CB  ALA A  37      24.772  21.606 -30.467  1.00 96.75           C
ATOM    599  HB1 ALA A  37      25.093  20.837 -29.765  1.00 96.75           H
ATOM    600  HB2 ALA A  37      24.978  21.275 -31.485  1.00 96.75           H
ATOM    601  HB3 ALA A  37      23.699  21.762 -30.352  1.00 96.75           H
ATOM    602  O   ALA A  37      25.723  23.132 -27.773  1.00 96.75           O
ATOM    603  N   GLU A  38      24.141  24.380 -28.766  1.00 95.66           N
ATOM    604  H   GLU A  38      23.696  24.639 -29.634  1.00 95.66           H
ATOM    605  CA  GLU A  38      23.483  24.808 -27.520  1.00 95.66           C
ATOM    606  HA  GLU A  38      24.224  25.251 -26.853  1.00 95.66           H
ATOM    607  C   GLU A  38      22.837  23.609 -26.805  1.00 95.66           C
ATOM    608  CB  GLU A  38      22.383  25.844 -27.815  1.00 95.66           C
ATOM    609  HB2 GLU A  38      21.650  25.378 -28.475  1.00 95.66           H
ATOM    610  HB3 GLU A  38      21.883  26.098 -26.880  1.00 95.66           H
ATOM    611  O   GLU A  38      22.430  22.650 -27.463  1.00 95.66           O
ATOM    612  CG  GLU A  38      22.881  27.148 -28.459  1.00 95.66           C
ATOM    613  HG2 GLU A  38      23.393  26.913 -29.392  1.00 95.66           H
ATOM    614  HG3 GLU A  38      23.600  27.614 -27.786  1.00 95.66           H
ATOM    615  CD  GLU A  38      21.732  28.129 -28.763  1.00 95.66           C
ATOM    616  OE1 GLU A  38      21.990  29.352 -28.731  1.00 95.66           O
ATOM    617  OE2 GLU A  38      20.608  27.661 -29.082  1.00 95.66           O
ATOM    618  N   GLU A  39      22.683  23.673 -25.478  1.00 96.91           N
ATOM    619  H   GLU A  39      22.995  24.495 -24.979  1.00 96.91           H
ATOM    620  CA  GLU A  39      21.989  22.624 -24.717  1.00 96.91           C
ATOM    621  HA  GLU A  39      22.503  21.684 -24.918  1.00 96.91           H
ATOM    622  C   GLU A  39      20.528  22.460 -25.176  1.00 96.91           C
ATOM    623  CB  GLU A  39      22.085  22.893 -23.203  1.00 96.91           C
ATOM    624  HB2 GLU A  39      23.137  22.987 -22.938  1.00 96.91           H
ATOM    625  HB3 GLU A  39      21.581  23.830 -22.968  1.00 96.91           H
ATOM    626  O   GLU A  39      19.805  23.432 -25.424  1.00 96.91           O
ATOM    627  CG  GLU A  39      21.455  21.757 -22.377  1.00 96.91           C
ATOM    628  HG2 GLU A  39      20.392  21.694 -22.607  1.00 96.91           H
ATOM    629  HG3 GLU A  39      21.916  20.812 -22.666  1.00 96.91           H
ATOM    630  CD  GLU A  39      21.616  21.939 -20.864  1.00 96.91           C
ATOM    631  OE1 GLU A  39      20.657  21.620 -20.124  1.00 96.91           O
ATOM    632  OE2 GLU A  39      22.723  22.290 -20.396  1.00 96.91           O
ATOM    633  N   ILE A  40      20.081  21.207 -25.282  1.00 95.65           N
ATOM    634  H   ILE A  40      20.725  20.459 -25.069  1.00 95.65           H
ATOM    635  CA  ILE A  40      18.758  20.854 -25.801  1.00 95.65           C
ATOM    636  HA  ILE A  40      18.199  21.766 -26.010  1.00 95.65           H
ATOM    637  C   ILE A  40      17.997  20.055 -24.754  1.00 95.65           C
ATOM    638  CB  ILE A  40      18.857  20.044 -27.112  1.00 95.65           C
ATOM    639  HB  ILE A  40      19.212  19.041 -26.872  1.00 95.65           H
ATOM    640  O   ILE A  40      18.379  18.936 -24.434  1.00 95.65           O
ATOM    641  CG1 ILE A  40      19.873  20.661 -28.094  1.00 95.65           C
ATOM    642 HG12 ILE A  40      20.848  20.726 -27.612  1.00 95.65           H
ATOM    643 HG13 ILE A  40      19.554  21.662 -28.388  1.00 95.65           H
ATOM    644  CG2 ILE A  40      17.452  19.916 -27.740  1.00 95.65           C
ATOM    645 HG21 ILE A  40      17.475  19.227 -28.584  1.00 95.65           H
ATOM    646 HG22 ILE A  40      17.093  20.892 -28.066  1.00 95.65           H
ATOM    647 HG23 ILE A  40      16.749  19.496 -27.020  1.00 95.65           H
ATOM    648  CD1 ILE A  40      20.090  19.800 -29.330  1.00 95.65           C
ATOM    649 HD11 ILE A  40      20.871  20.248 -29.945  1.00 95.65           H
ATOM    650 HD12 ILE A  40      19.163  19.738 -29.900  1.00 95.65           H
ATOM    651 HD13 ILE A  40      20.394  18.798 -29.031  1.00 95.65           H
ATOM    652  N   THR A  41      16.871  20.581 -24.282  1.00 95.31           N
ATOM    653  H   THR A  41      16.646  21.545 -24.485  1.00 95.31           H
ATOM    654  CA  THR A  41      15.907  19.786 -23.517  1.00 95.31           C
ATOM    655  HA  THR A  41      16.449  19.004 -22.985  1.00 95.31           H
ATOM    656  C   THR A  41      14.903  19.121 -24.458  1.00 95.31           C
ATOM    657  CB  THR A  41      15.186  20.622 -22.454  1.00 95.31           C
ATOM    658  HB  THR A  41      14.462  21.277 -22.941  1.00 95.31           H
ATOM    659  O   THR A  41      14.335  19.781 -25.331  1.00 95.31           O
ATOM    660  CG2 THR A  41      14.465  19.755 -21.422  1.00 95.31           C
ATOM    661 HG21 THR A  41      14.067  20.385 -20.626  1.00 95.31           H
ATOM    662 HG22 THR A  41      15.153  19.031 -20.989  1.00 95.31           H
ATOM    663 HG23 THR A  41      13.636  19.225 -21.891  1.00 95.31           H
ATOM    664  OG1 THR A  41      16.101  21.425 -21.748  1.00 95.31           O
ATOM    665  HG1 THR A  41      16.608  20.856 -21.164  1.00 95.31           H
ATOM    666  N   ILE A  42      14.647  17.833 -24.234  1.00 91.69           N
ATOM    667  H   ILE A  42      15.256  17.358 -23.583  1.00 91.69           H
ATOM    668  CA  ILE A  42      13.488  17.074 -24.702  1.00 91.69           C
ATOM    669  HA  ILE A  42      13.070  17.552 -25.588  1.00 91.69           H
ATOM    670  C   ILE A  42      12.454  17.084 -23.555  1.00 91.69           C
ATOM    671  CB  ILE A  42      13.884  15.624 -25.094  1.00 91.69           C
ATOM    672  HB  ILE A  42      14.128  15.074 -24.185  1.00 91.69           H
ATOM    673  O   ILE A  42      12.668  16.393 -22.553  1.00 91.69           O
ATOM    674  CG1 ILE A  42      15.122  15.565 -26.023  1.00 91.69           C
ATOM    675 HG12 ILE A  42      15.965  16.063 -25.542  1.00 91.69           H
ATOM    676 HG13 ILE A  42      14.904  16.098 -26.948  1.00 91.69           H
ATOM    677  CG2 ILE A  42      12.675  14.942 -25.759  1.00 91.69           C
ATOM    678 HG21 ILE A  42      12.505  15.363 -26.750  1.00 91.69           H
ATOM    679 HG22 ILE A  42      11.774  15.062 -25.159  1.00 91.69           H
ATOM    680 HG23 ILE A  42      12.848  13.871 -25.870  1.00 91.69           H
ATOM    681  CD1 ILE A  42      15.583  14.142 -26.360  1.00 91.69           C
ATOM    682 HD11 ILE A  42      15.879  13.623 -25.449  1.00 91.69           H
ATOM    683 HD12 ILE A  42      14.793  13.576 -26.856  1.00 91.69           H
ATOM    684 HD13 ILE A  42      16.436  14.193 -27.036  1.00 91.69           H
ATOM    685  N   PRO A  43      11.395  17.914 -23.629  1.00 90.97           N
ATOM    686  CA  PRO A  43      10.280  17.920 -22.686  1.00 90.97           C
ATOM    687  HA  PRO A  43      10.635  18.378 -21.762  1.00 90.97           H
ATOM    688  C   PRO A  43       9.672  16.551 -22.350  1.00 90.97           C
ATOM    689  CB  PRO A  43       9.234  18.840 -23.311  1.00 90.97           C
ATOM    690  HB2 PRO A  43       8.640  18.289 -24.040  1.00 90.97           H
ATOM    691  HB3 PRO A  43       8.588  19.292 -22.557  1.00 90.97           H
ATOM    692  O   PRO A  43       9.573  15.653 -23.184  1.00 90.97           O
ATOM    693  CG  PRO A  43      10.083  19.887 -24.023  1.00 90.97           C
ATOM    694  HG2 PRO A  43       9.563  20.306 -24.885  1.00 90.97           H
ATOM    695  HG3 PRO A  43      10.349  20.676 -23.319  1.00 90.97           H
ATOM    696  CD  PRO A  43      11.344  19.127 -24.435  1.00 90.97           C
ATOM    697  HD2 PRO A  43      11.329  18.886 -25.498  1.00 90.97           H
ATOM    698  HD3 PRO A  43      12.206  19.758 -24.215  1.00 90.97           H
ATOM    699  N   ALA A  44       9.234  16.423 -21.094  1.00 91.28           N
ATOM    700  H   ALA A  44       9.298  17.228 -20.489  1.00 91.28           H
ATOM    701  CA  ALA A  44       8.686  15.194 -20.523  1.00 91.28           C
ATOM    702  HA  ALA A  44       9.442  14.410 -20.561  1.00 91.28           H
ATOM    703  C   ALA A  44       7.440  14.670 -21.248  1.00 91.28           C
ATOM    704  CB  ALA A  44       8.324  15.484 -19.063  1.00 91.28           C
ATOM    705  HB1 ALA A  44       7.678  16.359 -18.999  1.00 91.28           H
ATOM    706  HB2 ALA A  44       7.790  14.631 -18.642  1.00 91.28           H
ATOM    707  HB3 ALA A  44       9.230  15.652 -18.480  1.00 91.28           H
ATOM    708  O   ALA A  44       7.275  13.465 -21.384  1.00 91.28           O
ATOM    709  N   ASP A  45       6.552  15.544 -21.717  1.00 87.19           N
ATOM    710  H   ASP A  45       6.783  16.527 -21.738  1.00 87.19           H
ATOM    711  CA  ASP A  45       5.299  15.166 -22.377  1.00 87.19           C
ATOM    712  HA  ASP A  45       4.736  14.532 -21.693  1.00 87.19           H
ATOM    713  C   ASP A  45       5.500  14.331 -23.650  1.00 87.19           C
ATOM    714  CB  ASP A  45       4.454  16.426 -22.639  1.00 87.19           C
ATOM    715  HB2 ASP A  45       3.549  16.140 -23.174  1.00 87.19           H
ATOM    716  HB3 ASP A  45       4.143  16.832 -21.676  1.00 87.19           H
ATOM    717  O   ASP A  45       4.562  13.671 -24.100  1.00 87.19           O
ATOM    718  CG  ASP A  45       5.179  17.541 -23.410  1.00 87.19           C
ATOM    719  OD1 ASP A  45       4.637  17.984 -24.446  1.00 87.19           O
ATOM    720  OD2 ASP A  45       6.234  17.996 -22.903  1.00 87.19           O
ATOM    721  N   VAL A  46       6.727  14.305 -24.178  1.00 85.03           N
ATOM    722  H   VAL A  46       7.432  14.893 -23.756  1.00 85.03           H
ATOM    723  CA  VAL A  46       7.096  13.557 -25.378  1.00 85.03           C
ATOM    724  HA  VAL A  46       6.290  12.847 -25.563  1.00 85.03           H
ATOM    725  C   VAL A  46       8.332  12.667 -25.180  1.00 85.03           C
ATOM    726  CB  VAL A  46       7.179  14.481 -26.613  1.00 85.03           C
ATOM    727  HB  VAL A  46       8.226  14.597 -26.893  1.00 85.03           H
ATOM    728  O   VAL A  46       8.864  12.128 -26.145  1.00 85.03           O
ATOM    729  CG1 VAL A  46       6.400  13.834 -27.763  1.00 85.03           C
ATOM    730 HG11 VAL A  46       6.796  12.836 -27.952  1.00 85.03           H
ATOM    731 HG12 VAL A  46       5.346  13.748 -27.499  1.00 85.03           H
ATOM    732 HG13 VAL A  46       6.491  14.430 -28.671  1.00 85.03           H
ATOM    733  CG2 VAL A  46       6.564  15.883 -26.423  1.00 85.03           C
ATOM    734 HG21 VAL A  46       5.521  15.801 -26.117  1.00 85.03           H
ATOM    735 HG22 VAL A  46       7.111  16.435 -25.659  1.00 85.03           H
ATOM    736 HG23 VAL A  46       6.595  16.456 -27.351  1.00 85.03           H
ATOM    737  N   THR A  47       8.756  12.423 -23.930  1.00 83.63           N
ATOM    738  H   THR A  47       8.261  12.856 -23.164  1.00 83.63           H
ATOM    739  CA  THR A  47       9.610  11.267 -23.608  1.00 83.63           C
ATOM    740  HA  THR A  47      10.103  10.969 -24.533  1.00 83.63           H
ATOM    741  C   THR A  47       8.756  10.095 -23.099  1.00 83.63           C
ATOM    742  CB  THR A  47      10.762  11.565 -22.638  1.00 83.63           C
ATOM    743  HB  THR A  47      11.358  10.656 -22.555  1.00 83.63           H
ATOM    744  O   THR A  47       7.830  10.308 -22.314  1.00 83.63           O
ATOM    745  CG2 THR A  47      11.687  12.671 -23.132  1.00 83.63           C
ATOM    746 HG21 THR A  47      11.157  13.623 -23.154  1.00 83.63           H
ATOM    747 HG22 THR A  47      12.031  12.431 -24.139  1.00 83.63           H
ATOM    748 HG23 THR A  47      12.556  12.757 -22.479  1.00 83.63           H
ATOM    749  OG1 THR A  47      10.335  11.909 -21.345  1.00 83.63           O
ATOM    750  HG1 THR A  47      11.043  12.427 -20.956  1.00 83.63           H
ATOM    751  N   PRO A  48       9.049   8.835 -23.480  1.00 79.01           N
ATOM    752  CA  PRO A  48       8.209   7.687 -23.119  1.00 79.01           C
ATOM    753  HA  PRO A  48       7.230   7.833 -23.576  1.00 79.01           H
ATOM    754  C   PRO A  48       7.993   7.468 -21.611  1.00 79.01           C
ATOM    755  CB  PRO A  48       8.882   6.481 -23.781  1.00 79.01           C
ATOM    756  HB2 PRO A  48       9.665   6.082 -23.135  1.00 79.01           H
ATOM    757  HB3 PRO A  48       8.159   5.706 -24.033  1.00 79.01           H
ATOM    758  O   PRO A  48       6.920   7.023 -21.215  1.00 79.01           O
ATOM    759  CG  PRO A  48       9.509   7.105 -25.029  1.00 79.01           C
ATOM    760  HG2 PRO A  48      10.342   6.527 -25.431  1.00 79.01           H
ATOM    761  HG3 PRO A  48       8.745   7.258 -25.790  1.00 79.01           H
ATOM    762  CD  PRO A  48       9.999   8.449 -24.515  1.00 79.01           C
ATOM    763  HD2 PRO A  48      10.994   8.347 -24.081  1.00 79.01           H
ATOM    764  HD3 PRO A  48      10.016   9.149 -25.351  1.00 79.01           H
ATOM    765  N   GLU A  49       8.978   7.814 -20.774  1.00 81.14           N
ATOM    766  H   GLU A  49       9.833   8.173 -21.176  1.00 81.14           H
ATOM    767  CA  GLU A  49       8.907   7.706 -19.302  1.00 81.14           C
ATOM    768  HA  GLU A  49       8.184   6.937 -19.030  1.00 81.14           H
ATOM    769  C   GLU A  49       8.438   8.998 -18.606  1.00 81.14           C
ATOM    770  CB  GLU A  49      10.280   7.289 -18.744  1.00 81.14           C
ATOM    771  HB2 GLU A  49      11.002   8.070 -18.985  1.00 81.14           H
ATOM    772  HB3 GLU A  49      10.225   7.215 -17.657  1.00 81.14           H
ATOM    773  O   GLU A  49       8.387   9.061 -17.380  1.00 81.14           O
ATOM    774  CG  GLU A  49      10.812   5.956 -19.288  1.00 81.14           C
ATOM    775  HG2 GLU A  49      11.780   5.754 -18.830  1.00 81.14           H
ATOM    776  HG3 GLU A  49      10.987   6.054 -20.359  1.00 81.14           H
ATOM    777  CD  GLU A  49       9.899   4.752 -19.028  1.00 81.14           C
ATOM    778  OE1 GLU A  49      10.086   3.766 -19.783  1.00 81.14           O
ATOM    779  OE2 GLU A  49       9.075   4.781 -18.095  1.00 81.14           O
ATOM    780  N   ARG A  50       8.119  10.051 -19.368  1.00 85.68           N
ATOM    781  H   ARG A  50       8.126   9.926 -20.369  1.00 85.68           H
ATOM    782  CA  ARG A  50       7.765  11.391 -18.863  1.00 85.68           C
ATOM    783  HA  ARG A  50       7.735  12.023 -19.750  1.00 85.68           H
ATOM    784  C   ARG A  50       8.828  12.059 -17.986  1.00 85.68           C
ATOM    785  CB  ARG A  50       6.356  11.407 -18.253  1.00 85.68           C
ATOM    786  HB2 ARG A  50       6.118  12.424 -17.944  1.00 85.68           H
ATOM    787  HB3 ARG A  50       6.335  10.764 -17.373  1.00 85.68           H
ATOM    788  O   ARG A  50       8.515  12.753 -17.020  1.00 85.68           O
ATOM    789  CG  ARG A  50       5.294  10.946 -19.257  1.00 85.68           C
ATOM    790  HG2 ARG A  50       5.494   9.924 -19.577  1.00 85.68           H
ATOM    791  HG3 ARG A  50       5.309  11.604 -20.126  1.00 85.68           H
ATOM    792  CD  ARG A  50       3.922  11.000 -18.589  1.00 85.68           C
ATOM    793  HD2 ARG A  50       3.740  12.017 -18.243  1.00 85.68           H
ATOM    794  HD3 ARG A  50       3.931  10.326 -17.733  1.00 85.68           H
ATOM    795  NE  ARG A  50       2.863  10.600 -19.529  1.00 85.68           N
ATOM    796  HE  ARG A  50       3.162  10.424 -20.478  1.00 85.68           H
ATOM    797  NH1 ARG A  50       1.120  10.658 -18.043  1.00 85.68           N
ATOM    798 HH11 ARG A  50       1.780  10.908 -17.321  1.00 85.68           H
ATOM    799 HH12 ARG A  50       0.145  10.513 -17.826  1.00 85.68           H
ATOM    800  NH2 ARG A  50       0.744  10.095 -20.173  1.00 85.68           N
ATOM    801 HH21 ARG A  50      -0.235   9.973 -19.960  1.00 85.68           H
ATOM    802 HH22 ARG A  50       1.085   9.942 -21.112  1.00 85.68           H
ATOM    803  CZ  ARG A  50       1.585  10.453 -19.245  1.00 85.68           C
ATOM    804  N   VAL A  51      10.092  11.902 -18.374  1.00 90.98           N
ATOM    805  H   VAL A  51      10.235  11.368 -19.219  1.00 90.98           H
ATOM    806  CA  VAL A  51      11.261  12.519 -17.729  1.00 90.98           C
ATOM    807  HA  VAL A  51      10.928  13.069 -16.849  1.00 90.98           H
ATOM    808  C   VAL A  51      11.945  13.488 -18.711  1.00 90.98           C
ATOM    809  CB  VAL A  51      12.234  11.436 -17.218  1.00 90.98           C
ATOM    810  HB  VAL A  51      12.600  10.846 -18.059  1.00 90.98           H
ATOM    811  O   VAL A  51      12.324  13.047 -19.804  1.00 90.98           O
ATOM    812  CG1 VAL A  51      13.425  12.078 -16.507  1.00 90.98           C
ATOM    813 HG11 VAL A  51      13.063  12.758 -15.736  1.00 90.98           H
ATOM    814 HG12 VAL A  51      14.040  11.316 -16.028  1.00 90.98           H
ATOM    815 HG13 VAL A  51      14.042  12.622 -17.223  1.00 90.98           H
ATOM    816  CG2 VAL A  51      11.559  10.493 -16.213  1.00 90.98           C
ATOM    817 HG21 VAL A  51      12.284   9.775 -15.829  1.00 90.98           H
ATOM    818 HG22 VAL A  51      11.146  11.063 -15.381  1.00 90.98           H
ATOM    819 HG23 VAL A  51      10.757   9.936 -16.696  1.00 90.98           H
ATOM    820  N   PRO A  52      12.123  14.787 -18.382  1.00 95.32           N
ATOM    821  CA  PRO A  52      12.852  15.731 -19.227  1.00 95.32           C
ATOM    822  HA  PRO A  52      12.327  15.820 -20.178  1.00 95.32           H
ATOM    823  C   PRO A  52      14.289  15.264 -19.457  1.00 95.32           C
ATOM    824  CB  PRO A  52      12.840  17.084 -18.503  1.00 95.32           C
ATOM    825  HB2 PRO A  52      12.683  17.908 -19.199  1.00 95.32           H
ATOM    826  HB3 PRO A  52      13.769  17.229 -17.952  1.00 95.32           H
ATOM    827  O   PRO A  52      14.951  14.795 -18.534  1.00 95.32           O
ATOM    828  CG  PRO A  52      11.690  16.958 -17.509  1.00 95.32           C
ATOM    829  HG2 PRO A  52      11.855  17.570 -16.623  1.00 95.32           H
ATOM    830  HG3 PRO A  52      10.754  17.232 -17.996  1.00 95.32           H
ATOM    831  CD  PRO A  52      11.700  15.469 -17.171  1.00 95.32           C
ATOM    832  HD2 PRO A  52      10.714  15.152 -16.828  1.00 95.32           H
ATOM    833  HD3 PRO A  52      12.452  15.286 -16.404  1.00 95.32           H
ATOM    834  N   THR A  53      14.785  15.386 -20.685  1.00 96.05           N
ATOM    835  H   THR A  53      14.196  15.775 -21.408  1.00 96.05           H
ATOM    836  CA  THR A  53      16.131  14.909 -21.044  1.00 96.05           C
ATOM    837  HA  THR A  53      16.655  14.573 -20.148  1.00 96.05           H
ATOM    838  C   THR A  53      16.951  16.033 -21.654  1.00 96.05           C
ATOM    839  CB  THR A  53      16.032  13.694 -21.968  1.00 96.05           C
ATOM    840  HB  THR A  53      15.535  13.975 -22.896  1.00 96.05           H
ATOM    841  O   THR A  53      16.560  16.602 -22.665  1.00 96.05           O
ATOM    842  CG2 THR A  53      17.382  13.065 -22.287  1.00 96.05           C
ATOM    843 HG21 THR A  53      18.002  13.769 -22.843  1.00 96.05           H
ATOM    844 HG22 THR A  53      17.890  12.783 -21.366  1.00 96.05           H
ATOM    845 HG23 THR A  53      17.224  12.178 -22.900  1.00 96.05           H
ATOM    846  OG1 THR A  53      15.258  12.722 -21.300  1.00 96.05           O
ATOM    847  HG1 THR A  53      14.530  13.200 -20.895  1.00 96.05           H
ATOM    848  N   HIS A  54      18.072  16.368 -21.028  1.00 97.42           N
ATOM    849  H   HIS A  54      18.364  15.795 -20.249  1.00 97.42           H
ATOM    850  CA  HIS A  54      18.981  17.440 -21.421  1.00 97.42           C
ATOM    851  HA  HIS A  54      18.461  18.159 -22.056  1.00 97.42           H
ATOM    852  C   HIS A  54      20.155  16.851 -22.204  1.00 97.42           C
ATOM    853  CB  HIS A  54      19.460  18.173 -20.160  1.00 97.42           C
ATOM    854  HB2 HIS A  54      20.257  18.863 -20.440  1.00 97.42           H
ATOM    855  HB3 HIS A  54      19.870  17.460 -19.446  1.00 97.42           H
ATOM    856  O   HIS A  54      20.811  15.938 -21.716  1.00 97.42           O
ATOM    857  CG  HIS A  54      18.372  18.962 -19.477  1.00 97.42           C
ATOM    858  CD2 HIS A  54      17.274  18.474 -18.817  1.00 97.42           C
ATOM    859  HD2 HIS A  54      17.025  17.434 -18.672  1.00 97.42           H
ATOM    860  ND1 HIS A  54      18.322  20.331 -19.399  1.00 97.42           N
ATOM    861  HD1 HIS A  54      19.071  20.952 -19.667  1.00 97.42           H
ATOM    862  CE1 HIS A  54      17.216  20.666 -18.713  1.00 97.42           C
ATOM    863  HE1 HIS A  54      16.934  21.675 -18.453  1.00 97.42           H
ATOM    864  NE2 HIS A  54      16.522  19.567 -18.372  1.00 97.42           N
ATOM    865  N   ILE A  55      20.429  17.363 -23.400  1.00 97.60           N
ATOM    866  H   ILE A  55      19.821  18.088 -23.752  1.00 97.60           H
ATOM    867  CA  ILE A  55      21.521  16.922 -24.275  1.00 97.60           C
ATOM    868  HA  ILE A  55      22.019  16.061 -23.828  1.00 97.60           H
ATOM    869  C   ILE A  55      22.549  18.044 -24.389  1.00 97.60           C
ATOM    870  CB  ILE A  55      20.979  16.477 -25.650  1.00 97.60           C
ATOM    871  HB  ILE A  55      20.364  17.282 -26.055  1.00 97.60           H
ATOM    872  O   ILE A  55      22.207  19.171 -24.752  1.00 97.60           O
ATOM    873  CG1 ILE A  55      20.097  15.219 -25.484  1.00 97.60           C
ATOM    874 HG12 ILE A  55      19.391  15.364 -24.666  1.00 97.60           H
ATOM    875 HG13 ILE A  55      20.730  14.369 -25.231  1.00 97.60           H
ATOM    876  CG2 ILE A  55      22.142  16.218 -26.630  1.00 97.60           C
ATOM    877 HG21 ILE A  55      22.662  17.150 -26.853  1.00 97.60           H
ATOM    878 HG22 ILE A  55      21.773  15.826 -27.578  1.00 97.60           H
ATOM    879 HG23 ILE A  55      22.849  15.512 -26.194  1.00 97.60           H
ATOM    880  CD1 ILE A  55      19.269  14.881 -26.725  1.00 97.60           C
ATOM    881 HD11 ILE A  55      18.677  13.989 -26.523  1.00 97.60           H
ATOM    882 HD12 ILE A  55      18.603  15.710 -26.965  1.00 97.60           H
ATOM    883 HD13 ILE A  55      19.917  14.675 -27.577  1.00 97.60           H
ATOM    884  N   VAL A  56      23.804  17.712 -24.091  1.00 97.88           N
ATOM    885  H   VAL A  56      23.972  16.769 -23.769  1.00 97.88           H
ATOM    886  CA  VAL A  56      24.916  18.658 -23.962  1.00 97.88           C
ATOM    887  HA  VAL A  56      24.571  19.659 -24.218  1.00 97.88           H
ATOM    888  C   VAL A  56      26.053  18.267 -24.903  1.00 97.88           C
ATOM    889  CB  VAL A  56      25.435  18.686 -22.512  1.00 97.88           C
ATOM    890  HB  VAL A  56      25.952  17.748 -22.306  1.00 97.88           H
ATOM    891  O   VAL A  56      26.560  17.146 -24.845  1.00 97.88           O
ATOM    892  CG1 VAL A  56      26.423  19.837 -22.314  1.00 97.88           C
ATOM    893 HG11 VAL A  56      27.285  19.727 -22.972  1.00 97.88           H
ATOM    894 HG12 VAL A  56      26.785  19.824 -21.286  1.00 97.88           H
ATOM    895 HG13 VAL A  56      25.938  20.796 -22.500  1.00 97.88           H
ATOM    896  CG2 VAL A  56      24.325  18.820 -21.466  1.00 97.88           C
ATOM    897 HG21 VAL A  56      23.813  19.776 -21.574  1.00 97.88           H
ATOM    898 HG22 VAL A  56      24.784  18.753 -20.480  1.00 97.88           H
ATOM    899 HG23 VAL A  56      23.606  18.004 -21.547  1.00 97.88           H
ATOM    900  N   ASP A  57      26.489  19.207 -25.740  1.00 97.88           N
ATOM    901  H   ASP A  57      26.030  20.106 -25.743  1.00 97.88           H
ATOM    902  CA  ASP A  57      27.698  19.066 -26.556  1.00 97.88           C
ATOM    903  HA  ASP A  57      27.845  18.014 -26.800  1.00 97.88           H
ATOM    904  C   ASP A  57      28.917  19.575 -25.777  1.00 97.88           C
ATOM    905  CB  ASP A  57      27.520  19.857 -27.863  1.00 97.88           C
ATOM    906  HB2 ASP A  57      27.661  20.918 -27.659  1.00 97.88           H
ATOM    907  HB3 ASP A  57      26.494  19.745 -28.214  1.00 97.88           H
ATOM    908  O   ASP A  57      28.890  20.704 -25.275  1.00 97.88           O
ATOM    909  CG  ASP A  57      28.460  19.433 -29.001  1.00 97.88           C
ATOM    910  OD1 ASP A  57      28.442  20.147 -30.029  1.00 97.88           O
ATOM    911  OD2 ASP A  57      29.159  18.397 -28.898  1.00 97.88           O
ATOM    912  N   TYR A  58      29.991  18.786 -25.693  1.00 97.97           N
ATOM    913  H   TYR A  58      29.943  17.858 -26.089  1.00 97.97           H
ATOM    914  CA  TYR A  58      31.293  19.282 -25.238  1.00 97.97           C
ATOM    915  HA  TYR A  58      31.142  20.170 -24.624  1.00 97.97           H
ATOM    916  C   TYR A  58      32.174  19.672 -26.429  1.00 97.97           C
ATOM    917  CB  TYR A  58      32.016  18.254 -24.357  1.00 97.97           C
ATOM    918  HB2 TYR A  58      32.033  17.290 -24.864  1.00 97.97           H
ATOM    919  HB3 TYR A  58      31.473  18.139 -23.418  1.00 97.97           H
ATOM    920  O   TYR A  58      32.477  18.823 -27.273  1.00 97.97           O
ATOM    921  CG  TYR A  58      33.442  18.684 -24.065  1.00 97.97           C
ATOM    922  CD1 TYR A  58      34.526  18.040 -24.698  1.00 97.97           C
ATOM    923  HD1 TYR A  58      34.348  17.185 -25.335  1.00 97.97           H
ATOM    924  CD2 TYR A  58      33.670  19.811 -23.254  1.00 97.97           C
ATOM    925  HD2 TYR A  58      32.844  20.319 -22.779  1.00 97.97           H
ATOM    926  CE1 TYR A  58      35.839  18.522 -24.517  1.00 97.97           C
ATOM    927  HE1 TYR A  58      36.677  18.049 -25.006  1.00 97.97           H
ATOM    928  CE2 TYR A  58      34.979  20.294 -23.076  1.00 97.97           C
ATOM    929  HE2 TYR A  58      35.175  21.151 -22.450  1.00 97.97           H
ATOM    930  OH  TYR A  58      37.319  20.122 -23.488  1.00 97.97           O
ATOM    931  HH  TYR A  58      38.031  19.597 -23.861  1.00 97.97           H
ATOM    932  CZ  TYR A  58      36.065  19.650 -23.699  1.00 97.97           C
ATOM    933  N   SER A  59      32.686  20.904 -26.473  1.00 96.95           N
ATOM    934  H   SER A  59      32.455  21.552 -25.733  1.00 96.95           H
ATOM    935  CA  SER A  59      33.638  21.314 -27.512  1.00 96.95           C
ATOM    936  HA  SER A  59      33.868  20.455 -28.142  1.00 96.95           H
ATOM    937  C   SER A  59      34.970  21.799 -26.949  1.00 96.95           C
ATOM    938  CB  SER A  59      33.021  22.339 -28.457  1.00 96.95           C
ATOM    939  HB2 SER A  59      32.969  23.320 -27.986  1.00 96.95           H
ATOM    940  HB3 SER A  59      32.017  22.014 -28.729  1.00 96.95           H
ATOM    941  O   SER A  59      35.074  22.898 -26.420  1.00 96.95           O
ATOM    942  OG  SER A  59      33.817  22.382 -29.626  1.00 96.95           O
ATOM    943  HG  SER A  59      33.204  22.542 -30.347  1.00 96.95           H
ATOM    944  N   GLU A  60      36.020  21.009 -27.187  1.00 96.13           N
ATOM    945  H   GLU A  60      35.831  20.107 -27.601  1.00 96.13           H
ATOM    946  CA  GLU A  60      37.435  21.328 -26.922  1.00 96.13           C
ATOM    947  HA  GLU A  60      37.564  21.540 -25.861  1.00 96.13           H
ATOM    948  C   GLU A  60      37.941  22.574 -27.691  1.00 96.13           C
ATOM    949  CB  GLU A  60      38.226  20.050 -27.286  1.00 96.13           C
ATOM    950  HB2 GLU A  60      37.773  19.225 -26.737  1.00 96.13           H
ATOM    951  HB3 GLU A  60      38.087  19.851 -28.348  1.00 96.13           H
ATOM    952  O   GLU A  60      39.053  23.037 -27.464  1.00 96.13           O
ATOM    953  CG  GLU A  60      39.732  20.034 -26.979  1.00 96.13           C
ATOM    954  HG2 GLU A  60      40.246  20.708 -27.665  1.00 96.13           H
ATOM    955  HG3 GLU A  60      39.880  20.389 -25.959  1.00 96.13           H
ATOM    956  CD  GLU A  60      40.350  18.627 -27.114  1.00 96.13           C
ATOM    957  OE1 GLU A  60      41.441  18.380 -26.559  1.00 96.13           O
ATOM    958  OE2 GLU A  60      39.740  17.711 -27.713  1.00 96.13           O
ATOM    959  N   ALA A  61      37.133  23.128 -28.606  1.00 94.58           N
ATOM    960  H   ALA A  61      36.217  22.725 -28.736  1.00 94.58           H
ATOM    961  CA  ALA A  61      37.407  24.395 -29.286  1.00 94.58           C
ATOM    962  HA  ALA A  61      38.484  24.561 -29.310  1.00 94.58           H
ATOM    963  C   ALA A  61      36.786  25.627 -28.588  1.00 94.58           C
ATOM    964  CB  ALA A  61      36.911  24.267 -30.732  1.00 94.58           C
ATOM    965  HB1 ALA A  61      35.823  24.208 -30.745  1.00 94.58           H
ATOM    966  HB2 ALA A  61      37.224  25.145 -31.298  1.00 94.58           H
ATOM    967  HB3 ALA A  61      37.333  23.373 -31.194  1.00 94.58           H
ATOM    968  O   ALA A  61      37.172  26.750 -28.904  1.00 94.58           O
ATOM    969  N   GLU A  62      35.828  25.431 -27.672  1.00 96.12           N
ATOM    970  H   GLU A  62      35.583  24.481 -27.437  1.00 96.12           H
ATOM    971  CA  GLU A  62      35.064  26.506 -27.008  1.00 96.12           C
ATOM    972  HA  GLU A  62      35.495  27.476 -27.257  1.00 96.12           H
ATOM    973  C   GLU A  62      35.062  26.416 -25.469  1.00 96.12           C
ATOM    974  CB  GLU A  62      33.603  26.496 -27.491  1.00 96.12           C
ATOM    975  HB2 GLU A  62      33.164  25.524 -27.265  1.00 96.12           H
ATOM    976  HB3 GLU A  62      33.061  27.251 -26.923  1.00 96.12           H
ATOM    977  O   GLU A  62      34.651  27.365 -24.804  1.00 96.12           O
ATOM    978  CG  GLU A  62      33.411  26.806 -28.985  1.00 96.12           C
ATOM    979  HG2 GLU A  62      33.923  27.741 -29.217  1.00 96.12           H
ATOM    980  HG3 GLU A  62      33.868  26.011 -29.575  1.00 96.12           H
ATOM    981  CD  GLU A  62      31.926  26.935 -29.374  1.00 96.12           C
ATOM    982  OE1 GLU A  62      31.661  27.161 -30.578  1.00 96.12           O
ATOM    983  OE2 GLU A  62      31.055  26.769 -28.486  1.00 96.12           O
ATOM    984  N   GLN A  63      35.486  25.286 -24.893  1.00 97.64           N
ATOM    985  H   GLN A  63      35.806  24.534 -25.487  1.00 97.64           H
ATOM    986  CA  GLN A  63      35.429  25.000 -23.458  1.00 97.64           C
ATOM    987  HA  GLN A  63      35.144  25.908 -22.928  1.00 97.64           H
ATOM    988  C   GLN A  63      36.791  24.548 -22.918  1.00 97.64           C
ATOM    989  CB  GLN A  63      34.374  23.919 -23.182  1.00 97.64           C
ATOM    990  HB2 GLN A  63      34.609  23.038 -23.779  1.00 97.64           H
ATOM    991  HB3 GLN A  63      34.423  23.637 -22.129  1.00 97.64           H
ATOM    992  O   GLN A  63      37.520  23.825 -23.596  1.00 97.64           O
ATOM    993  CG  GLN A  63      32.944  24.368 -23.499  1.00 97.64           C
ATOM    994  HG2 GLN A  63      32.687  25.227 -22.879  1.00 97.64           H
ATOM    995  HG3 GLN A  63      32.871  24.661 -24.546  1.00 97.64           H
ATOM    996  CD  GLN A  63      31.959  23.238 -23.251  1.00 97.64           C
ATOM    997  NE2 GLN A  63      31.410  23.118 -22.058  1.00 97.64           N
ATOM    998 HE21 GLN A  63      30.737  22.380 -21.912  1.00 97.64           H
ATOM    999 HE22 GLN A  63      31.684  23.727 -21.300  1.00 97.64           H
ATOM   1000  OE1 GLN A  63      31.673  22.440 -24.130  1.00 97.64           O
ATOM   1001  N   SER A  64      37.113  24.946 -21.685  1.00 96.34           N
ATOM   1002  H   SER A  64      36.470  25.548 -21.189  1.00 96.34           H
ATOM   1003  CA  SER A  64      38.324  24.512 -20.975  1.00 96.34           C
ATOM   1004  HA  SER A  64      39.120  24.387 -21.709  1.00 96.34           H
ATOM   1005  C   SER A  64      38.153  23.163 -20.262  1.00 96.34           C
ATOM   1006  CB  SER A  64      38.776  25.600 -19.993  1.00 96.34           C
ATOM   1007  HB2 SER A  64      38.715  26.576 -20.474  1.00 96.34           H
ATOM   1008  HB3 SER A  64      39.819  25.417 -19.729  1.00 96.34           H
ATOM   1009  O   SER A  64      37.033  22.672 -20.087  1.00 96.34           O
ATOM   1010  OG  SER A  64      38.009  25.601 -18.805  1.00 96.34           O
ATOM   1011  HG  SER A  64      38.650  25.522 -18.096  1.00 96.34           H
ATOM   1012  N   ASP A  65      39.259  22.584 -19.782  1.00 95.47           N
ATOM   1013  H   ASP A  65      40.158  23.014 -19.948  1.00 95.47           H
ATOM   1014  CA  ASP A  65      39.233  21.346 -18.992  1.00 95.47           C
ATOM   1015  HA  ASP A  65      38.738  20.571 -19.577  1.00 95.47           H
ATOM   1016  C   ASP A  65      38.431  21.512 -17.683  1.00 95.47           C
ATOM   1017  CB  ASP A  65      40.667  20.870 -18.693  1.00 95.47           C
ATOM   1018  HB2 ASP A  65      40.619  20.097 -17.927  1.00 95.47           H
ATOM   1019  HB3 ASP A  65      41.240  21.703 -18.285  1.00 95.47           H
ATOM   1020  O   ASP A  65      37.740  20.587 -17.263  1.00 95.47           O
ATOM   1021  CG  ASP A  65      41.401  20.271 -19.905  1.00 95.47           C
ATOM   1022  OD1 ASP A  65      42.629  20.495 -19.999  1.00 95.47           O
ATOM   1023  OD2 ASP A  65      40.758  19.551 -20.704  1.00 95.47           O
ATOM   1024  N   GLU A  66      38.426  22.694 -17.052  1.00 96.55           N
ATOM   1025  H   GLU A  66      39.014  23.435 -17.405  1.00 96.55           H
ATOM   1026  CA  GLU A  66      37.567  22.976 -15.890  1.00 96.55           C
ATOM   1027  HA  GLU A  66      37.753  22.222 -15.125  1.00 96.55           H
ATOM   1028  C   GLU A  66      36.077  22.897 -16.246  1.00 96.55           C
ATOM   1029  CB  GLU A  66      37.851  24.363 -15.280  1.00 96.55           C
ATOM   1030  HB2 GLU A  66      37.571  25.146 -15.985  1.00 96.55           H
ATOM   1031  HB3 GLU A  66      37.201  24.471 -14.412  1.00 96.55           H
ATOM   1032  O   GLU A  66      35.284  22.352 -15.476  1.00 96.55           O
ATOM   1033  CG  GLU A  66      39.292  24.583 -14.794  1.00 96.55           C
ATOM   1034  HG2 GLU A  66      39.295  25.456 -14.140  1.00 96.55           H
ATOM   1035  HG3 GLU A  66      39.592  23.723 -14.195  1.00 96.55           H
ATOM   1036  CD  GLU A  66      40.311  24.823 -15.920  1.00 96.55           C
ATOM   1037  OE1 GLU A  66      41.517  24.693 -15.631  1.00 96.55           O
ATOM   1038  OE2 GLU A  66      39.878  25.127 -17.060  1.00 96.55           O
ATOM   1039  N   GLN A  67      35.697  23.389 -17.428  1.00 97.19           N
ATOM   1040  H   GLN A  67      36.407  23.762 -18.042  1.00 97.19           H
ATOM   1041  CA  GLN A  67      34.324  23.290 -17.922  1.00 97.19           C
ATOM   1042  HA  GLN A  67      33.645  23.581 -17.121  1.00 97.19           H
ATOM   1043  C   GLN A  67      33.973  21.846 -18.306  1.00 97.19           C
ATOM   1044  CB  GLN A  67      34.113  24.252 -19.097  1.00 97.19           C
ATOM   1045  HB2 GLN A  67      33.112  24.101 -19.503  1.00 97.19           H
ATOM   1046  HB3 GLN A  67      34.838  24.031 -19.880  1.00 97.19           H
ATOM   1047  O   GLN A  67      32.863  21.405 -18.021  1.00 97.19           O
ATOM   1048  CG  GLN A  67      34.256  25.723 -18.677  1.00 97.19           C
ATOM   1049  HG2 GLN A  67      33.501  25.962 -17.929  1.00 97.19           H
ATOM   1050  HG3 GLN A  67      35.240  25.894 -18.240  1.00 97.19           H
ATOM   1051  CD  GLN A  67      34.110  26.643 -19.877  1.00 97.19           C
ATOM   1052  NE2 GLN A  67      32.992  27.314 -20.048  1.00 97.19           N
ATOM   1053 HE21 GLN A  67      32.252  27.269 -19.362  1.00 97.19           H
ATOM   1054 HE22 GLN A  67      32.969  27.906 -20.866  1.00 97.19           H
ATOM   1055  OE1 GLN A  67      34.983  26.747 -20.714  1.00 97.19           O
ATOM   1056  N   LEU A  68      34.913  21.076 -18.867  1.00 97.07           N
ATOM   1057  H   LEU A  68      35.798  21.501 -19.107  1.00 97.07           H
ATOM   1058  CA  LEU A  68      34.742  19.636 -19.093  1.00 97.07           C
ATOM   1059  HA  LEU A  68      33.862  19.494 -19.719  1.00 97.07           H
ATOM   1060  C   LEU A  68      34.498  18.888 -17.773  1.00 97.07           C
ATOM   1061  CB  LEU A  68      35.975  19.090 -19.836  1.00 97.07           C
ATOM   1062  HB2 LEU A  68      36.866  19.318 -19.251  1.00 97.07           H
ATOM   1063  HB3 LEU A  68      36.074  19.615 -20.786  1.00 97.07           H
ATOM   1064  O   LEU A  68      33.550  18.111 -17.677  1.00 97.07           O
ATOM   1065  CG  LEU A  68      35.969  17.572 -20.089  1.00 97.07           C
ATOM   1066  HG  LEU A  68      36.034  17.053 -19.133  1.00 97.07           H
ATOM   1067  CD1 LEU A  68      34.729  17.068 -20.833  1.00 97.07           C
ATOM   1068 HD11 LEU A  68      33.831  17.270 -20.251  1.00 97.07           H
ATOM   1069 HD12 LEU A  68      34.653  17.565 -21.800  1.00 97.07           H
ATOM   1070 HD13 LEU A  68      34.802  15.990 -20.979  1.00 97.07           H
ATOM   1071  CD2 LEU A  68      37.198  17.199 -20.918  1.00 97.07           C
ATOM   1072 HD21 LEU A  68      37.157  17.686 -21.891  1.00 97.07           H
ATOM   1073 HD22 LEU A  68      37.245  16.118 -21.047  1.00 97.07           H
ATOM   1074 HD23 LEU A  68      38.098  17.533 -20.402  1.00 97.07           H
ATOM   1075  N   HIS A  69      35.301  19.150 -16.739  1.00 96.77           N
ATOM   1076  H   HIS A  69      36.085  19.770 -16.887  1.00 96.77           H
ATOM   1077  CA  HIS A  69      35.110  18.566 -15.410  1.00 96.77           C
ATOM   1078  HA  HIS A  69      35.130  17.479 -15.497  1.00 96.77           H
ATOM   1079  C   HIS A  69      33.750  18.945 -14.798  1.00 96.77           C
ATOM   1080  CB  HIS A  69      36.253  19.011 -14.483  1.00 96.77           C
ATOM   1081  HB2 HIS A  69      36.070  18.597 -13.491  1.00 96.77           H
ATOM   1082  HB3 HIS A  69      36.231  20.097 -14.393  1.00 96.77           H
ATOM   1083  O   HIS A  69      33.096  18.100 -14.188  1.00 96.77           O
ATOM   1084  CG  HIS A  69      37.642  18.595 -14.905  1.00 96.77           C
ATOM   1085  CD2 HIS A  69      38.012  17.429 -15.519  1.00 96.77           C
ATOM   1086  HD2 HIS A  69      37.349  16.633 -15.824  1.00 96.77           H
ATOM   1087  ND1 HIS A  69      38.791  19.331 -14.722  1.00 96.77           N
ATOM   1088  HD1 HIS A  69      38.829  20.307 -14.463  1.00 96.77           H
ATOM   1089  CE1 HIS A  69      39.824  18.632 -15.215  1.00 96.77           C
ATOM   1090  HE1 HIS A  69      40.840  18.991 -15.280  1.00 96.77           H
ATOM   1091  NE2 HIS A  69      39.408  17.429 -15.642  1.00 96.77           N
ATOM   1092  N   GLN A  70      33.302  20.192 -14.988  1.00 96.97           N
ATOM   1093  H   GLN A  70      33.909  20.852 -15.453  1.00 96.97           H
ATOM   1094  CA  GLN A  70      31.997  20.667 -14.523  1.00 96.97           C
ATOM   1095  HA  GLN A  70      31.889  20.389 -13.475  1.00 96.97           H
ATOM   1096  C   GLN A  70      30.816  20.023 -15.273  1.00 96.97           C
ATOM   1097  CB  GLN A  70      31.973  22.205 -14.610  1.00 96.97           C
ATOM   1098  HB2 GLN A  70      32.193  22.520 -15.630  1.00 96.97           H
ATOM   1099  HB3 GLN A  70      32.736  22.608 -13.946  1.00 96.97           H
ATOM   1100  O   GLN A  70      29.777  19.768 -14.663  1.00 96.97           O
ATOM   1101  CG  GLN A  70      30.602  22.764 -14.205  1.00 96.97           C
ATOM   1102  HG2 GLN A  70      30.295  22.313 -13.261  1.00 96.97           H
ATOM   1103  HG3 GLN A  70      29.887  22.493 -14.981  1.00 96.97           H
ATOM   1104  CD  GLN A  70      30.530  24.276 -14.067  1.00 96.97           C
ATOM   1105  NE2 GLN A  70      29.465  24.783 -13.485  1.00 96.97           N
ATOM   1106 HE21 GLN A  70      28.721  24.178 -13.166  1.00 96.97           H
ATOM   1107 HE22 GLN A  70      29.428  25.791 -13.434  1.00 96.97           H
ATOM   1108  OE1 GLN A  70      31.382  25.037 -14.489  1.00 96.97           O
ATOM   1109  N   GLU A  71      30.934  19.766 -16.575  1.00 97.44           N
ATOM   1110  H   GLU A  71      31.762  20.078 -17.062  1.00 97.44           H
ATOM   1111  CA  GLU A  71      29.889  19.070 -17.342  1.00 97.44           C
ATOM   1112  HA  GLU A  71      28.914  19.484 -17.087  1.00 97.44           H
ATOM   1113  C   GLU A  71      29.851  17.573 -16.977  1.00 97.44           C
ATOM   1114  CB  GLU A  71      30.103  19.281 -18.852  1.00 97.44           C
ATOM   1115  HB2 GLU A  71      31.107  18.936 -19.103  1.00 97.44           H
ATOM   1116  HB3 GLU A  71      29.396  18.662 -19.402  1.00 97.44           H
ATOM   1117  O   GLU A  71      28.766  17.018 -16.800  1.00 97.44           O
ATOM   1118  CG  GLU A  71      29.960  20.742 -19.332  1.00 97.44           C
ATOM   1119  HG2 GLU A  71      30.559  20.842 -20.236  1.00 97.44           H
ATOM   1120  HG3 GLU A  71      30.379  21.423 -18.592  1.00 97.44           H
ATOM   1121  CD  GLU A  71      28.528  21.205 -19.654  1.00 97.44           C
ATOM   1122  OE1 GLU A  71      28.411  22.068 -20.564  1.00 97.44           O
ATOM   1123  OE2 GLU A  71      27.559  20.720 -19.012  1.00 97.44           O
ATOM   1124  N   ILE A  72      31.016  16.929 -16.780  1.00 97.31           N
ATOM   1125  H   ILE A  72      31.870  17.439 -16.955  1.00 97.31           H
ATOM   1126  CA  ILE A  72      31.120  15.534 -16.309  1.00 97.31           C
ATOM   1127  HA  ILE A  72      30.577  14.895 -17.005  1.00 97.31           H
ATOM   1128  C   ILE A  72      30.435  15.365 -14.944  1.00 97.31           C
ATOM   1129  CB  ILE A  72      32.600  15.062 -16.273  1.00 97.31           C
ATOM   1130  HB  ILE A  72      33.193  15.833 -15.783  1.00 97.31           H
ATOM   1131  O   ILE A  72      29.654  14.432 -14.777  1.00 97.31           O
ATOM   1132  CG1 ILE A  72      33.136  14.864 -17.712  1.00 97.31           C
ATOM   1133 HG12 ILE A  72      32.654  13.997 -18.162  1.00 97.31           H
ATOM   1134 HG13 ILE A  72      32.873  15.731 -18.319  1.00 97.31           H
ATOM   1135  CG2 ILE A  72      32.779  13.750 -15.475  1.00 97.31           C
ATOM   1136 HG21 ILE A  72      33.816  13.417 -15.494  1.00 97.31           H
ATOM   1137 HG22 ILE A  72      32.516  13.897 -14.428  1.00 97.31           H
ATOM   1138 HG23 ILE A  72      32.147  12.964 -15.889  1.00 97.31           H
ATOM   1139  CD1 ILE A  72      34.660  14.681 -17.799  1.00 97.31           C
ATOM   1140 HD11 ILE A  72      34.966  13.739 -17.344  1.00 97.31           H
ATOM   1141 HD12 ILE A  72      35.163  15.509 -17.299  1.00 97.31           H
ATOM   1142 HD13 ILE A  72      34.960  14.664 -18.847  1.00 97.31           H
ATOM   1143  N   SER A  73      30.667  16.273 -13.988  1.00 95.90           N
ATOM   1144  H   SER A  73      31.306  17.032 -14.177  1.00 95.90           H
ATOM   1145  CA  SER A  73      30.081  16.176 -12.640  1.00 95.90           C
ATOM   1146  HA  SER A  73      30.261  15.165 -12.273  1.00 95.90           H
ATOM   1147  C   SER A  73      28.562  16.389 -12.589  1.00 95.90           C
ATOM   1148  CB  SER A  73      30.784  17.139 -11.680  1.00 95.90           C
ATOM   1149  HB2 SER A  73      31.859  16.975 -11.740  1.00 95.90           H
ATOM   1150  HB3 SER A  73      30.456  16.929 -10.663  1.00 95.90           H
ATOM   1151  O   SER A  73      27.924  15.999 -11.613  1.00 95.90           O
ATOM   1152  OG  SER A  73      30.496  18.489 -11.989  1.00 95.90           O
ATOM   1153  HG  SER A  73      31.153  19.039 -11.555  1.00 95.90           H
ATOM   1154  N   GLN A  74      27.972  16.975 -13.636  1.00 96.66           N
ATOM   1155  H   GLN A  74      28.566  17.302 -14.383  1.00 96.66           H
ATOM   1156  CA  GLN A  74      26.521  17.143 -13.780  1.00 96.66           C
ATOM   1157  HA  GLN A  74      26.049  17.105 -12.798  1.00 96.66           H
ATOM   1158  C   GLN A  74      25.867  16.042 -14.625  1.00 96.66           C
ATOM   1159  CB  GLN A  74      26.241  18.520 -14.396  1.00 96.66           C
ATOM   1160  HB2 GLN A  74      26.834  18.636 -15.303  1.00 96.66           H
ATOM   1161  HB3 GLN A  74      25.186  18.585 -14.661  1.00 96.66           H
ATOM   1162  O   GLN A  74      24.639  15.917 -14.629  1.00 96.66           O
ATOM   1163  CG  GLN A  74      26.546  19.665 -13.427  1.00 96.66           C
ATOM   1164  HG2 GLN A  74      25.837  19.644 -12.598  1.00 96.66           H
ATOM   1165  HG3 GLN A  74      27.553  19.559 -13.024  1.00 96.66           H
ATOM   1166  CD  GLN A  74      26.431  20.999 -14.144  1.00 96.66           C
ATOM   1167  NE2 GLN A  74      27.533  21.637 -14.447  1.00 96.66           N
ATOM   1168 HE21 GLN A  74      28.387  21.101 -14.381  1.00 96.66           H
ATOM   1169 HE22 GLN A  74      27.414  22.378 -15.122  1.00 96.66           H
ATOM   1170  OE1 GLN A  74      25.366  21.471 -14.497  1.00 96.66           O
ATOM   1171  N   ALA A  75      26.649  15.257 -15.371  1.00 97.39           N
ATOM   1172  H   ALA A  75      27.651  15.372 -15.317  1.00 97.39           H
ATOM   1173  CA  ALA A  75      26.123  14.227 -16.252  1.00 97.39           C
ATOM   1174  HA  ALA A  75      25.396  14.697 -16.914  1.00 97.39           H
ATOM   1175  C   ALA A  75      25.396  13.119 -15.469  1.00 97.39           C
ATOM   1176  CB  ALA A  75      27.255  13.675 -17.126  1.00 97.39           C
ATOM   1177  HB1 ALA A  75      27.749  14.492 -17.653  1.00 97.39           H
ATOM   1178  HB2 ALA A  75      26.852  12.974 -17.856  1.00 97.39           H
ATOM   1179  HB3 ALA A  75      27.986  13.162 -16.502  1.00 97.39           H
ATOM   1180  O   ALA A  75      25.706  12.780 -14.328  1.00 97.39           O
ATOM   1181  N   ASN A  76      24.398  12.515 -16.105  1.00 96.87           N
ATOM   1182  H   ASN A  76      24.122  12.878 -17.006  1.00 96.87           H
ATOM   1183  CA  ASN A  76      23.746  11.298 -15.625  1.00 96.87           C
ATOM   1184  HA  ASN A  76      24.104  11.052 -14.625  1.00 96.87           H
ATOM   1185  C   ASN A  76      24.076  10.079 -16.481  1.00 96.87           C
ATOM   1186  CB  ASN A  76      22.236  11.534 -15.573  1.00 96.87           C
ATOM   1187  HB2 ASN A  76      21.746  10.612 -15.259  1.00 96.87           H
ATOM   1188  HB3 ASN A  76      21.881  11.780 -16.574  1.00 96.87           H
ATOM   1189  O   ASN A  76      23.891   8.964 -16.009  1.00 96.87           O
ATOM   1190  CG  ASN A  76      21.801  12.640 -14.637  1.00 96.87           C
ATOM   1191  ND2 ASN A  76      22.512  12.919 -13.566  1.00 96.87           N
ATOM   1192 HD21 ASN A  76      23.505  12.742 -13.594  1.00 96.87           H
ATOM   1193 HD22 ASN A  76      22.203  13.758 -13.096  1.00 96.87           H
ATOM   1194  OD1 ASN A  76      20.755  13.214 -14.833  1.00 96.87           O
ATOM   1195  N   VAL A  77      24.558  10.311 -17.701  1.00 98.00           N
ATOM   1196  H   VAL A  77      24.600  11.274 -18.004  1.00 98.00           H
ATOM   1197  CA  VAL A  77      25.118   9.346 -18.646  1.00 98.00           C
ATOM   1198  HA  VAL A  77      25.669   8.584 -18.094  1.00 98.00           H
ATOM   1199  C   VAL A  77      26.093  10.103 -19.547  1.00 98.00           C
ATOM   1200  CB  VAL A  77      24.002   8.658 -19.462  1.00 98.00           C
ATOM   1201  HB  VAL A  77      23.406   8.072 -18.761  1.00 98.00           H
ATOM   1202  O   VAL A  77      25.835  11.260 -19.900  1.00 98.00           O
ATOM   1203  CG1 VAL A  77      23.059   9.645 -20.154  1.00 98.00           C
ATOM   1204 HG11 VAL A  77      22.246   9.099 -20.631  1.00 98.00           H
ATOM   1205 HG12 VAL A  77      22.623  10.336 -19.433  1.00 98.00           H
ATOM   1206 HG13 VAL A  77      23.606  10.206 -20.913  1.00 98.00           H
ATOM   1207  CG2 VAL A  77      24.514   7.679 -20.523  1.00 98.00           C
ATOM   1208 HG21 VAL A  77      25.058   8.205 -21.308  1.00 98.00           H
ATOM   1209 HG22 VAL A  77      25.163   6.935 -20.062  1.00 98.00           H
ATOM   1210 HG23 VAL A  77      23.667   7.156 -20.967  1.00 98.00           H
ATOM   1211  N   ILE A  78      27.208   9.472 -19.920  1.00 98.29           N
ATOM   1212  H   ILE A  78      27.365   8.531 -19.588  1.00 98.29           H
ATOM   1213  CA  ILE A  78      28.175  10.063 -20.854  1.00 98.29           C
ATOM   1214  HA  ILE A  78      27.803  11.039 -21.166  1.00 98.29           H
ATOM   1215  C   ILE A  78      28.268   9.219 -22.124  1.00 98.29           C
ATOM   1216  CB  ILE A  78      29.543  10.337 -20.191  1.00 98.29           C
ATOM   1217  HB  ILE A  78      29.944   9.402 -19.799  1.00 98.29           H
ATOM   1218  O   ILE A  78      28.600   8.034 -22.101  1.00 98.29           O
ATOM   1219  CG1 ILE A  78      29.371  11.330 -19.020  1.00 98.29           C
ATOM   1220 HG12 ILE A  78      28.912  12.247 -19.391  1.00 98.29           H
ATOM   1221 HG13 ILE A  78      28.694  10.896 -18.285  1.00 98.29           H
ATOM   1222  CG2 ILE A  78      30.523  10.891 -21.245  1.00 98.29           C
ATOM   1223 HG21 ILE A  78      30.120  11.803 -21.685  1.00 98.29           H
ATOM   1224 HG22 ILE A  78      31.491  11.107 -20.792  1.00 98.29           H
ATOM   1225 HG23 ILE A  78      30.697  10.152 -22.026  1.00 98.29           H
ATOM   1226  CD1 ILE A  78      30.663  11.707 -18.288  1.00 98.29           C
ATOM   1227 HD11 ILE A  78      31.171  10.806 -17.944  1.00 98.29           H
ATOM   1228 HD12 ILE A  78      31.323  12.277 -18.942  1.00 98.29           H
ATOM   1229 HD13 ILE A  78      30.416  12.330 -17.428  1.00 98.29           H
ATOM   1230  N   CYS A  79      28.013   9.863 -23.257  1.00 98.13           N
ATOM   1231  H   CYS A  79      27.772  10.842 -23.194  1.00 98.13           H
ATOM   1232  CA  CYS A  79      28.191   9.304 -24.586  1.00 98.13           C
ATOM   1233  HA  CYS A  79      28.090   8.219 -24.547  1.00 98.13           H
ATOM   1234  C   CYS A  79      29.598   9.655 -25.094  1.00 98.13           C
ATOM   1235  CB  CYS A  79      27.085   9.865 -25.481  1.00 98.13           C
ATOM   1236  HB2 CYS A  79      27.273   9.597 -26.521  1.00 98.13           H
ATOM   1237  HB3 CYS A  79      27.097  10.951 -25.385  1.00 98.13           H
ATOM   1238  O   CYS A  79      29.867  10.806 -25.447  1.00 98.13           O
ATOM   1239  SG  CYS A  79      25.450   9.255 -24.977  1.00 98.13           S
ATOM   1240  HG  CYS A  79      25.633   7.968 -25.285  1.00 98.13           H
ATOM   1241  N   ILE A  80      30.503   8.675 -25.141  1.00 98.36           N
ATOM   1242  H   ILE A  80      30.204   7.745 -24.885  1.00 98.36           H
ATOM   1243  CA  ILE A  80      31.853   8.848 -25.692  1.00 98.36           C
ATOM   1244  HA  ILE A  80      32.155   9.885 -25.546  1.00 98.36           H
ATOM   1245  C   ILE A  80      31.797   8.575 -27.196  1.00 98.36           C
ATOM   1246  CB  ILE A  80      32.908   7.967 -24.985  1.00 98.36           C
ATOM   1247  HB  ILE A  80      32.694   6.924 -25.221  1.00 98.36           H
ATOM   1248  O   ILE A  80      31.666   7.430 -27.638  1.00 98.36           O
ATOM   1249  CG1 ILE A  80      32.870   8.132 -23.449  1.00 98.36           C
ATOM   1250 HG12 ILE A  80      31.870   7.897 -23.084  1.00 98.36           H
ATOM   1251 HG13 ILE A  80      33.089   9.167 -23.185  1.00 98.36           H
ATOM   1252  CG2 ILE A  80      34.303   8.321 -25.541  1.00 98.36           C
ATOM   1253 HG21 ILE A  80      35.058   7.652 -25.127  1.00 98.36           H
ATOM   1254 HG22 ILE A  80      34.328   8.206 -26.625  1.00 98.36           H
ATOM   1255 HG23 ILE A  80      34.559   9.350 -25.287  1.00 98.36           H
ATOM   1256  CD1 ILE A  80      33.846   7.218 -22.699  1.00 98.36           C
ATOM   1257 HD11 ILE A  80      34.879   7.490 -22.912  1.00 98.36           H
ATOM   1258 HD12 ILE A  80      33.673   6.178 -22.977  1.00 98.36           H
ATOM   1259 HD13 ILE A  80      33.680   7.330 -21.628  1.00 98.36           H
ATOM   1260  N   VAL A  81      31.900   9.639 -27.985  1.00 98.10           N
ATOM   1261  H   VAL A  81      32.001  10.544 -27.546  1.00 98.10           H
ATOM   1262  CA  VAL A  81      31.828   9.593 -29.445  1.00 98.10           C
ATOM   1263  HA  VAL A  81      31.238   8.721 -29.725  1.00 98.10           H
ATOM   1264  C   VAL A  81      33.221   9.424 -30.051  1.00 98.10           C
ATOM   1265  CB  VAL A  81      31.125  10.837 -30.019  1.00 98.10           C
ATOM   1266  HB  VAL A  81      31.808  11.680 -29.915  1.00 98.10           H
ATOM   1267  O   VAL A  81      34.133  10.213 -29.799  1.00 98.10           O
ATOM   1268  CG1 VAL A  81      30.797  10.649 -31.509  1.00 98.10           C
ATOM   1269 HG11 VAL A  81      31.704  10.445 -32.077  1.00 98.10           H
ATOM   1270 HG12 VAL A  81      30.109   9.813 -31.632  1.00 98.10           H
ATOM   1271 HG13 VAL A  81      30.338  11.556 -31.903  1.00 98.10           H
ATOM   1272  CG2 VAL A  81      29.813  11.199 -29.301  1.00 98.10           C
ATOM   1273 HG21 VAL A  81      29.348  12.061 -29.781  1.00 98.10           H
ATOM   1274 HG22 VAL A  81      29.119  10.359 -29.327  1.00 98.10           H
ATOM   1275 HG23 VAL A  81      30.013  11.461 -28.263  1.00 98.10           H
ATOM   1276  N   TYR A  82      33.359   8.433 -30.922  1.00 97.52           N
ATOM   1277  H   TYR A  82      32.559   7.840 -31.090  1.00 97.52           H
ATOM   1278  CA  TYR A  82      34.497   8.255 -31.821  1.00 97.52           C
ATOM   1279  HA  TYR A  82      35.176   9.102 -31.714  1.00 97.52           H
ATOM   1280  C   TYR A  82      34.002   8.249 -33.275  1.00 97.52           C
ATOM   1281  CB  TYR A  82      35.285   6.993 -31.431  1.00 97.52           C
ATOM   1282  HB2 TYR A  82      36.185   6.936 -32.044  1.00 97.52           H
ATOM   1283  HB3 TYR A  82      35.612   7.091 -30.397  1.00 97.52           H
ATOM   1284  O   TYR A  82      32.806   8.114 -33.540  1.00 97.52           O
ATOM   1285  CG  TYR A  82      34.518   5.695 -31.582  1.00 97.52           C
ATOM   1286  CD1 TYR A  82      33.688   5.244 -30.536  1.00 97.52           C
ATOM   1287  HD1 TYR A  82      33.605   5.817 -29.626  1.00 97.52           H
ATOM   1288  CD2 TYR A  82      34.612   4.957 -32.779  1.00 97.52           C
ATOM   1289  HD2 TYR A  82      35.253   5.297 -33.579  1.00 97.52           H
ATOM   1290  CE1 TYR A  82      32.922   4.076 -30.702  1.00 97.52           C
ATOM   1291  HE1 TYR A  82      32.242   3.759 -29.925  1.00 97.52           H
ATOM   1292  CE2 TYR A  82      33.869   3.773 -32.936  1.00 97.52           C
ATOM   1293  HE2 TYR A  82      33.915   3.199 -33.849  1.00 97.52           H
ATOM   1294  OH  TYR A  82      32.181   2.294 -32.121  1.00 97.52           O
ATOM   1295  HH  TYR A  82      31.574   2.142 -31.394  1.00 97.52           H
ATOM   1296  CZ  TYR A  82      33.002   3.349 -31.907  1.00 97.52           C
ATOM   1297  N   ALA A  83      34.905   8.425 -34.238  1.00 97.71           N
ATOM   1298  H   ALA A  83      35.882   8.450 -33.980  1.00 97.71           H
ATOM   1299  CA  ALA A  83      34.589   8.227 -35.650  1.00 97.71           C
ATOM   1300  HA  ALA A  83      33.508   8.241 -35.794  1.00 97.71           H
ATOM   1301  C   ALA A  83      35.092   6.847 -36.083  1.00 97.71           C
ATOM   1302  CB  ALA A  83      35.161   9.379 -36.482  1.00 97.71           C
ATOM   1303  HB1 ALA A  83      35.037   9.154 -37.540  1.00 97.71           H
ATOM   1304  HB2 ALA A  83      36.219   9.513 -36.259  1.00 97.71           H
ATOM   1305  HB3 ALA A  83      34.616  10.293 -36.244  1.00 97.71           H
ATOM   1306  O   ALA A  83      36.274   6.540 -35.920  1.00 97.71           O
ATOM   1307  N   VAL A  84      34.206   6.026 -36.645  1.00 96.13           N
ATOM   1308  H   VAL A  84      33.255   6.353 -36.748  1.00 96.13           H
ATOM   1309  CA  VAL A  84      34.480   4.621 -36.993  1.00 96.13           C
ATOM   1310  HA  VAL A  84      34.751   4.080 -36.087  1.00 96.13           H
ATOM   1311  C   VAL A  84      35.657   4.490 -37.965  1.00 96.13           C
ATOM   1312  CB  VAL A  84      33.204   3.979 -37.574  1.00 96.13           C
ATOM   1313  HB  VAL A  84      32.848   4.570 -38.418  1.00 96.13           H
ATOM   1314  O   VAL A  84      36.495   3.603 -37.821  1.00 96.13           O
ATOM   1315  CG1 VAL A  84      33.477   2.557 -38.043  1.00 96.13           C
ATOM   1316 HG11 VAL A  84      34.038   2.573 -38.977  1.00 96.13           H
ATOM   1317 HG12 VAL A  84      34.076   2.058 -37.281  1.00 96.13           H
ATOM   1318 HG13 VAL A  84      32.544   2.014 -38.193  1.00 96.13           H
ATOM   1319  CG2 VAL A  84      32.098   3.899 -36.521  1.00 96.13           C
ATOM   1320 HG21 VAL A  84      31.912   4.883 -36.091  1.00 96.13           H
ATOM   1321 HG22 VAL A  84      32.373   3.204 -35.727  1.00 96.13           H
ATOM   1322 HG23 VAL A  84      31.179   3.552 -36.992  1.00 96.13           H
ATOM   1323  N   ASN A  85      35.783   5.430 -38.904  1.00 95.35           N
ATOM   1324  H   ASN A  85      35.077   6.151 -38.951  1.00 95.35           H
ATOM   1325  CA  ASN A  85      36.888   5.490 -39.860  1.00 95.35           C
ATOM   1326  HA  ASN A  85      37.145   4.462 -40.121  1.00 95.35           H
ATOM   1327  C   ASN A  85      38.190   6.118 -39.307  1.00 95.35           C
ATOM   1328  CB  ASN A  85      36.394   6.168 -41.148  1.00 95.35           C
ATOM   1329  HB2 ASN A  85      37.129   5.976 -41.930  1.00 95.35           H
ATOM   1330  HB3 ASN A  85      35.457   5.714 -41.472  1.00 95.35           H
ATOM   1331  O   ASN A  85      39.142   6.306 -40.063  1.00 95.35           O
ATOM   1332  CG  ASN A  85      36.194   7.671 -41.045  1.00 95.35           C
ATOM   1333  ND2 ASN A  85      36.225   8.343 -42.170  1.00 95.35           N
ATOM   1334 HD21 ASN A  85      36.040   9.335 -42.134  1.00 95.35           H
ATOM   1335 HD22 ASN A  85      36.328   7.837 -43.038  1.00 95.35           H
ATOM   1336  OD1 ASN A  85      35.995   8.264 -39.992  1.00 95.35           O
ATOM   1337  N   ASN A  86      38.263   6.457 -38.014  1.00 96.29           N
ATOM   1338  H   ASN A  86      37.465   6.266 -37.425  1.00 96.29           H
ATOM   1339  CA  ASN A  86      39.427   7.090 -37.390  1.00 96.29           C
ATOM   1340  HA  ASN A  86      40.259   7.090 -38.094  1.00 96.29           H
ATOM   1341  C   ASN A  86      39.892   6.320 -36.144  1.00 96.29           C
ATOM   1342  CB  ASN A  86      39.098   8.560 -37.080  1.00 96.29           C
ATOM   1343  HB2 ASN A  86      38.825   9.069 -38.005  1.00 96.29           H
ATOM   1344  HB3 ASN A  86      38.248   8.592 -36.400  1.00 96.29           H
ATOM   1345  O   ASN A  86      39.468   6.605 -35.017  1.00 96.29           O
ATOM   1346  CG  ASN A  86      40.258   9.302 -36.435  1.00 96.29           C
ATOM   1347  ND2 ASN A  86      40.053  10.538 -36.051  1.00 96.29           N
ATOM   1348 HD21 ASN A  86      39.138  10.955 -36.147  1.00 96.29           H
ATOM   1349 HD22 ASN A  86      40.831  11.011 -35.610  1.00 96.29           H
ATOM   1350  OD1 ASN A  86      41.352   8.794 -36.243  1.00 96.29           O
ATOM   1351  N   LYS A  87      40.859   5.413 -36.343  1.00 95.85           N
ATOM   1352  H   LYS A  87      41.132   5.224 -37.296  1.00 95.85           H
ATOM   1353  CA  LYS A  87      41.456   4.612 -35.264  1.00 95.85           C
ATOM   1354  HA  LYS A  87      40.673   3.977 -34.851  1.00 95.85           H
ATOM   1355  C   LYS A  87      41.975   5.460 -34.095  1.00 95.85           C
ATOM   1356  CB  LYS A  87      42.569   3.706 -35.823  1.00 95.85           C
ATOM   1357  HB2 LYS A  87      43.442   4.312 -36.064  1.00 95.85           H
ATOM   1358  HB3 LYS A  87      42.225   3.202 -36.725  1.00 95.85           H
ATOM   1359  O   LYS A  87      41.764   5.070 -32.955  1.00 95.85           O
ATOM   1360  CG  LYS A  87      42.936   2.646 -34.773  1.00 95.85           C
ATOM   1361  HG2 LYS A  87      42.126   1.921 -34.700  1.00 95.85           H
ATOM   1362  HG3 LYS A  87      43.038   3.126 -33.800  1.00 95.85           H
ATOM   1363  CD  LYS A  87      44.251   1.915 -35.043  1.00 95.85           C
ATOM   1364  HD2 LYS A  87      44.155   1.252 -35.903  1.00 95.85           H
ATOM   1365  HD3 LYS A  87      45.039   2.650 -35.211  1.00 95.85           H
ATOM   1366  CE  LYS A  87      44.541   1.127 -33.761  1.00 95.85           C
ATOM   1367  HE2 LYS A  87      44.340   1.784 -32.916  1.00 95.85           H
ATOM   1368  HE3 LYS A  87      43.847   0.289 -33.679  1.00 95.85           H
ATOM   1369  NZ  LYS A  87      45.943   0.680 -33.665  1.00 95.85           N
ATOM   1370  HZ1 LYS A  87      46.187   0.051 -34.416  1.00 95.85           H
ATOM   1371  HZ2 LYS A  87      46.069   0.232 -32.768  1.00 95.85           H
ATOM   1372  HZ3 LYS A  87      46.534   1.500 -33.665  1.00 95.85           H
ATOM   1373  N   HIS A  88      42.557   6.640 -34.336  1.00 96.88           N
ATOM   1374  H   HIS A  88      42.605   6.985 -35.284  1.00 96.88           H
ATOM   1375  CA  HIS A  88      43.045   7.490 -33.240  1.00 96.88           C
ATOM   1376  HA  HIS A  88      43.778   6.922 -32.667  1.00 96.88           H
ATOM   1377  C   HIS A  88      41.918   7.883 -32.273  1.00 96.88           C
ATOM   1378  CB  HIS A  88      43.730   8.741 -33.805  1.00 96.88           C
ATOM   1379  HB2 HIS A  88      44.474   8.439 -34.543  1.00 96.88           H
ATOM   1380  HB3 HIS A  88      42.992   9.368 -34.307  1.00 96.88           H
ATOM   1381  O   HIS A  88      42.125   7.901 -31.065  1.00 96.88           O
ATOM   1382  CG  HIS A  88      44.423   9.561 -32.744  1.00 96.88           C
ATOM   1383  CD2 HIS A  88      43.984  10.730 -32.175  1.00 96.88           C
ATOM   1384  HD2 HIS A  88      43.061  11.243 -32.399  1.00 96.88           H
ATOM   1385  ND1 HIS A  88      45.624   9.252 -32.149  1.00 96.88           N
ATOM   1386  HD1 HIS A  88      46.172   8.419 -32.313  1.00 96.88           H
ATOM   1387  CE1 HIS A  88      45.913  10.216 -31.262  1.00 96.88           C
ATOM   1388  HE1 HIS A  88      46.796  10.241 -30.641  1.00 96.88           H
ATOM   1389  NE2 HIS A  88      44.945  11.142 -31.245  1.00 96.88           N
ATOM   1390  N   SER A  89      40.706   8.131 -32.783  1.00 97.25           N
ATOM   1391  H   SER A  89      40.567   8.022 -33.777  1.00 97.25           H
ATOM   1392  CA  SER A  89      39.551   8.423 -31.924  1.00 97.25           C
ATOM   1393  HA  SER A  89      39.882   9.134 -31.166  1.00 97.25           H
ATOM   1394  C   SER A  89      39.037   7.202 -31.149  1.00 97.25           C
ATOM   1395  CB  SER A  89      38.439   9.129 -32.705  1.00 97.25           C
ATOM   1396  HB2 SER A  89      38.860  10.008 -33.192  1.00 97.25           H
ATOM   1397  HB3 SER A  89      37.684   9.472 -31.998  1.00 97.25           H
ATOM   1398  O   SER A  89      38.505   7.383 -30.061  1.00 97.25           O
ATOM   1399  OG  SER A  89      37.805   8.324 -33.683  1.00 97.25           O
ATOM   1400  HG  SER A  89      38.407   7.675 -34.054  1.00 97.25           H
ATOM   1401  N   ILE A  90      39.262   5.979 -31.651  1.00 96.62           N
ATOM   1402  H   ILE A  90      39.756   5.908 -32.529  1.00 96.62           H
ATOM   1403  CA  ILE A  90      38.991   4.721 -30.928  1.00 96.62           C
ATOM   1404  HA  ILE A  90      38.022   4.802 -30.438  1.00 96.62           H
ATOM   1405  C   ILE A  90      40.042   4.513 -29.829  1.00 96.62           C
ATOM   1406  CB  ILE A  90      38.937   3.509 -31.895  1.00 96.62           C
ATOM   1407  HB  ILE A  90      39.900   3.411 -32.397  1.00 96.62           H
ATOM   1408  O   ILE A  90      39.689   4.326 -28.669  1.00 96.62           O
ATOM   1409  CG1 ILE A  90      37.846   3.707 -32.972  1.00 96.62           C
ATOM   1410 HG12 ILE A  90      37.975   4.675 -33.454  1.00 96.62           H
ATOM   1411 HG13 ILE A  90      36.874   3.700 -32.477  1.00 96.62           H
ATOM   1412  CG2 ILE A  90      38.678   2.207 -31.110  1.00 96.62           C
ATOM   1413 HG21 ILE A  90      37.731   2.276 -30.574  1.00 96.62           H
ATOM   1414 HG22 ILE A  90      39.477   2.025 -30.391  1.00 96.62           H
ATOM   1415 HG23 ILE A  90      38.648   1.349 -31.782  1.00 96.62           H
ATOM   1416  CD1 ILE A  90      37.833   2.651 -34.085  1.00 96.62           C
ATOM   1417 HD11 ILE A  90      37.125   2.955 -34.856  1.00 96.62           H
ATOM   1418 HD12 ILE A  90      37.516   1.685 -33.692  1.00 96.62           H
ATOM   1419 HD13 ILE A  90      38.824   2.561 -34.528  1.00 96.62           H
ATOM   1420  N   ASP A  91      41.332   4.622 -30.168  1.00 96.77           N
ATOM   1421  H   ASP A  91      41.557   4.748 -31.144  1.00 96.77           H
ATOM   1422  CA  ASP A  91      42.450   4.484 -29.221  1.00 96.77           C
ATOM   1423  HA  ASP A  91      42.419   3.486 -28.782  1.00 96.77           H
ATOM   1424  C   ASP A  91      42.333   5.508 -28.063  1.00 96.77           C
ATOM   1425  CB  ASP A  91      43.794   4.647 -29.973  1.00 96.77           C
ATOM   1426  HB2 ASP A  91      44.595   4.637 -29.234  1.00 96.77           H
ATOM   1427  HB3 ASP A  91      43.806   5.628 -30.450  1.00 96.77           H
ATOM   1428  O   ASP A  91      42.705   5.232 -26.920  1.00 96.77           O
ATOM   1429  CG  ASP A  91      44.125   3.572 -31.033  1.00 96.77           C
ATOM   1430  OD1 ASP A  91      44.899   3.877 -31.975  1.00 96.77           O
ATOM   1431  OD2 ASP A  91      43.664   2.414 -30.920  1.00 96.77           O
ATOM   1432  N   LYS A  92      41.755   6.690 -28.327  1.00 97.65           N
ATOM   1433  H   LYS A  92      41.535   6.879 -29.294  1.00 97.65           H
ATOM   1434  CA  LYS A  92      41.462   7.738 -27.331  1.00 97.65           C
ATOM   1435  HA  LYS A  92      42.338   7.880 -26.699  1.00 97.65           H
ATOM   1436  C   LYS A  92      40.323   7.411 -26.364  1.00 97.65           C
ATOM   1437  CB  LYS A  92      41.183   9.053 -28.069  1.00 97.65           C
ATOM   1438  HB2 LYS A  92      40.523   8.857 -28.914  1.00 97.65           H
ATOM   1439  HB3 LYS A  92      40.669   9.754 -27.410  1.00 97.65           H
ATOM   1440  O   LYS A  92      40.303   7.995 -25.282  1.00 97.65           O
ATOM   1441  CG  LYS A  92      42.481   9.699 -28.576  1.00 97.65           C
ATOM   1442  HG2 LYS A  92      42.226  10.365 -29.400  1.00 97.65           H
ATOM   1443  HG3 LYS A  92      43.167   8.943 -28.955  1.00 97.65           H
ATOM   1444  CD  LYS A  92      43.180  10.506 -27.479  1.00 97.65           C
ATOM   1445  HD2 LYS A  92      42.454  11.183 -27.029  1.00 97.65           H
ATOM   1446  HD3 LYS A  92      43.585   9.845 -26.712  1.00 97.65           H
ATOM   1447  CE  LYS A  92      44.299  11.315 -28.133  1.00 97.65           C
ATOM   1448  HE2 LYS A  92      45.187  10.693 -28.245  1.00 97.65           H
ATOM   1449  HE3 LYS A  92      43.958  11.606 -29.127  1.00 97.65           H
ATOM   1450  NZ  LYS A  92      44.573  12.550 -27.374  1.00 97.65           N
ATOM   1451  HZ1 LYS A  92      45.308  13.080 -27.817  1.00 97.65           H
ATOM   1452  HZ2 LYS A  92      43.736  13.114 -27.424  1.00 97.65           H
ATOM   1453  HZ3 LYS A  92      44.802  12.354 -26.410  1.00 97.65           H
ATOM   1454  N   VAL A  93      39.408   6.492 -26.687  1.00 97.38           N
ATOM   1455  H   VAL A  93      39.494   6.011 -27.571  1.00 97.38           H
ATOM   1456  CA  VAL A  93      38.335   6.074 -25.759  1.00 97.38           C
ATOM   1457  HA  VAL A  93      37.744   6.949 -25.487  1.00 97.38           H
ATOM   1458  C   VAL A  93      38.947   5.520 -24.471  1.00 97.38           C
ATOM   1459  CB  VAL A  93      37.385   5.040 -26.406  1.00 97.38           C
ATOM   1460  HB  VAL A  93      37.964   4.182 -26.745  1.00 97.38           H
ATOM   1461  O   VAL A  93      38.614   5.983 -23.383  1.00 97.38           O
ATOM   1462  CG1 VAL A  93      36.327   4.525 -25.424  1.00 97.38           C
ATOM   1463 HG11 VAL A  93      36.803   3.970 -24.616  1.00 97.38           H
ATOM   1464 HG12 VAL A  93      35.648   3.844 -25.938  1.00 97.38           H
ATOM   1465 HG13 VAL A  93      35.756   5.353 -25.005  1.00 97.38           H
ATOM   1466  CG2 VAL A  93      36.641   5.642 -27.604  1.00 97.38           C
ATOM   1467 HG21 VAL A  93      37.356   5.930 -28.375  1.00 97.38           H
ATOM   1468 HG22 VAL A  93      36.071   6.519 -27.298  1.00 97.38           H
ATOM   1469 HG23 VAL A  93      35.964   4.903 -28.032  1.00 97.38           H
ATOM   1470  N   THR A  94      39.902   4.595 -24.591  1.00 96.89           N
ATOM   1471  H   THR A  94      40.162   4.275 -25.513  1.00 96.89           H
ATOM   1472  CA  THR A  94      40.555   3.940 -23.447  1.00 96.89           C
ATOM   1473  HA  THR A  94      39.850   3.884 -22.617  1.00 96.89           H
ATOM   1474  C   THR A  94      41.780   4.688 -22.920  1.00 96.89           C
ATOM   1475  CB  THR A  94      40.959   2.505 -23.803  1.00 96.89           C
ATOM   1476  HB  THR A  94      41.501   2.060 -22.969  1.00 96.89           H
ATOM   1477  O   THR A  94      42.113   4.526 -21.751  1.00 96.89           O
ATOM   1478  CG2 THR A  94      39.745   1.637 -24.125  1.00 96.89           C
ATOM   1479 HG21 THR A  94      40.059   0.604 -24.275  1.00 96.89           H
ATOM   1480 HG22 THR A  94      39.046   1.677 -23.290  1.00 96.89           H
ATOM   1481 HG23 THR A  94      39.244   1.997 -25.024  1.00 96.89           H
ATOM   1482  OG1 THR A  94      41.773   2.509 -24.952  1.00 96.89           O
ATOM   1483  HG1 THR A  94      42.024   1.600 -25.133  1.00 96.89           H
ATOM   1484  N   SER A  95      42.446   5.516 -23.738  1.00 97.15           N
ATOM   1485  H   SER A  95      42.183   5.523 -24.713  1.00 97.15           H
ATOM   1486  CA  SER A  95      43.658   6.256 -23.326  1.00 97.15           C
ATOM   1487  HA  SER A  95      44.085   5.751 -22.461  1.00 97.15           H
ATOM   1488  C   SER A  95      43.434   7.708 -22.876  1.00 97.15           C
ATOM   1489  CB  SER A  95      44.730   6.202 -24.418  1.00 97.15           C
ATOM   1490  HB2 SER A  95      45.635   6.684 -24.049  1.00 97.15           H
ATOM   1491  HB3 SER A  95      44.961   5.161 -24.645  1.00 97.15           H
ATOM   1492  O   SER A  95      44.339   8.292 -22.286  1.00 97.15           O
ATOM   1493  OG  SER A  95      44.303   6.856 -25.596  1.00 97.15           O
ATOM   1494  HG  SER A  95      43.779   6.224 -26.093  1.00 97.15           H
ATOM   1495  N   ARG A  96      42.253   8.297 -23.125  1.00 96.24           N
ATOM   1496  H   ARG A  96      41.575   7.771 -23.658  1.00 96.24           H
ATOM   1497  CA  ARG A  96      41.869   9.639 -22.641  1.00 96.24           C
ATOM   1498  HA  ARG A  96      42.595   9.965 -21.895  1.00 96.24           H
ATOM   1499  C   ARG A  96      40.526   9.614 -21.917  1.00 96.24           C
ATOM   1500  CB  ARG A  96      41.874  10.662 -23.799  1.00 96.24           C
ATOM   1501  HB2 ARG A  96      41.112  10.386 -24.528  1.00 96.24           H
ATOM   1502  HB3 ARG A  96      42.844  10.625 -24.295  1.00 96.24           H
ATOM   1503  O   ARG A  96      40.465   9.971 -20.747  1.00 96.24           O
ATOM   1504  CG  ARG A  96      41.615  12.113 -23.337  1.00 96.24           C
ATOM   1505  HG2 ARG A  96      40.717  12.157 -22.720  1.00 96.24           H
ATOM   1506  HG3 ARG A  96      42.464  12.449 -22.742  1.00 96.24           H
ATOM   1507  CD  ARG A  96      41.414  13.061 -24.532  1.00 96.24           C
ATOM   1508  HD2 ARG A  96      42.239  12.935 -25.234  1.00 96.24           H
ATOM   1509  HD3 ARG A  96      40.488  12.789 -25.038  1.00 96.24           H
ATOM   1510  NE  ARG A  96      41.345  14.477 -24.122  1.00 96.24           N
ATOM   1511  HE  ARG A  96      41.386  14.683 -23.133  1.00 96.24           H
ATOM   1512  NH1 ARG A  96      41.068  15.442 -26.210  1.00 96.24           N
ATOM   1513 HH11 ARG A  96      40.867  14.556 -26.650  1.00 96.24           H
ATOM   1514 HH12 ARG A  96      40.918  16.303 -26.715  1.00 96.24           H
ATOM   1515  NH2 ARG A  96      41.321  16.730 -24.428  1.00 96.24           N
ATOM   1516 HH21 ARG A  96      41.368  17.491 -25.089  1.00 96.24           H
ATOM   1517 HH22 ARG A  96      41.406  16.936 -23.443  1.00 96.24           H
ATOM   1518  CZ  ARG A  96      41.237  15.529 -24.919  1.00 96.24           C
ATOM   1519  N   TRP A  97      39.459   9.218 -22.609  1.00 97.20           N
ATOM   1520  H   TRP A  97      39.598   8.888 -23.553  1.00 97.20           H
ATOM   1521  CA  TRP A  97      38.095   9.545 -22.180  1.00 97.20           C
ATOM   1522  HA  TRP A  97      38.100  10.576 -21.827  1.00 97.20           H
ATOM   1523  C   TRP A  97      37.608   8.729 -20.978  1.00 97.20           C
ATOM   1524  CB  TRP A  97      37.152   9.504 -23.389  1.00 97.20           C
ATOM   1525  HB2 TRP A  97      36.131   9.651 -23.037  1.00 97.20           H
ATOM   1526  HB3 TRP A  97      37.207   8.525 -23.865  1.00 97.20           H
ATOM   1527  O   TRP A  97      37.172   9.332 -20.003  1.00 97.20           O
ATOM   1528  CG  TRP A  97      37.452  10.581 -24.393  1.00 97.20           C
ATOM   1529  CD1 TRP A  97      38.108  10.433 -25.568  1.00 97.20           C
ATOM   1530  HD1 TRP A  97      38.467   9.491 -25.955  1.00 97.20           H
ATOM   1531  CD2 TRP A  97      37.210  12.015 -24.257  1.00 97.20           C
ATOM   1532  CE2 TRP A  97      37.777  12.680 -25.384  1.00 97.20           C
ATOM   1533  CE3 TRP A  97      36.610  12.829 -23.272  1.00 97.20           C
ATOM   1534  HE3 TRP A  97      36.183  12.369 -22.392  1.00 97.20           H
ATOM   1535  NE1 TRP A  97      38.330  11.674 -26.138  1.00 97.20           N
ATOM   1536  HE1 TRP A  97      38.979  11.856 -26.891  1.00 97.20           H
ATOM   1537  CH2 TRP A  97      37.150  14.851 -24.535  1.00 97.20           C
ATOM   1538  HH2 TRP A  97      37.152  15.928 -24.611  1.00 97.20           H
ATOM   1539  CZ2 TRP A  97      37.753  14.072 -25.534  1.00 97.20           C
ATOM   1540  HZ2 TRP A  97      38.224  14.541 -26.387  1.00 97.20           H
ATOM   1541  CZ3 TRP A  97      36.582  14.230 -23.411  1.00 97.20           C
ATOM   1542  HZ3 TRP A  97      36.131  14.836 -22.639  1.00 97.20           H
ATOM   1543  N   ILE A  98      37.736   7.397 -20.990  1.00 97.41           N
ATOM   1544  H   ILE A  98      38.099   6.944 -21.816  1.00 97.41           H
ATOM   1545  CA  ILE A  98      37.353   6.566 -19.834  1.00 97.41           C
ATOM   1546  HA  ILE A  98      36.342   6.856 -19.547  1.00 97.41           H
ATOM   1547  C   ILE A  98      38.226   6.872 -18.595  1.00 97.41           C
ATOM   1548  CB  ILE A  98      37.284   5.061 -20.196  1.00 97.41           C
ATOM   1549  HB  ILE A  98      38.242   4.738 -20.604  1.00 97.41           H
ATOM   1550  O   ILE A  98      37.651   7.123 -17.537  1.00 97.41           O
ATOM   1551  CG1 ILE A  98      36.198   4.799 -21.266  1.00 97.41           C
ATOM   1552 HG12 ILE A  98      35.215   4.984 -20.834  1.00 97.41           H
ATOM   1553 HG13 ILE A  98      36.331   5.490 -22.098  1.00 97.41           H
ATOM   1554  CG2 ILE A  98      36.990   4.236 -18.933  1.00 97.41           C
ATOM   1555 HG21 ILE A  98      36.077   4.588 -18.451  1.00 97.41           H
ATOM   1556 HG22 ILE A  98      36.853   3.182 -19.176  1.00 97.41           H
ATOM   1557 HG23 ILE A  98      37.808   4.303 -18.216  1.00 97.41           H
ATOM   1558  CD1 ILE A  98      36.227   3.380 -21.851  1.00 97.41           C
ATOM   1559 HD11 ILE A  98      35.504   3.314 -22.664  1.00 97.41           H
ATOM   1560 HD12 ILE A  98      35.953   2.645 -21.095  1.00 97.41           H
ATOM   1561 HD13 ILE A  98      37.222   3.155 -22.236  1.00 97.41           H
ATOM   1562  N   PRO A  99      39.576   6.954 -18.680  1.00 96.43           N
ATOM   1563  CA  PRO A  99      40.399   7.345 -17.533  1.00 96.43           C
ATOM   1564  HA  PRO A  99      40.290   6.587 -16.757  1.00 96.43           H
ATOM   1565  C   PRO A  99      40.023   8.705 -16.933  1.00 96.43           C
ATOM   1566  CB  PRO A  99      41.847   7.345 -18.032  1.00 96.43           C
ATOM   1567  HB2 PRO A  99      42.544   7.056 -17.246  1.00 96.43           H
ATOM   1568  HB3 PRO A  99      42.112   8.322 -18.435  1.00 96.43           H
ATOM   1569  O   PRO A  99      39.936   8.817 -15.714  1.00 96.43           O
ATOM   1570  CG  PRO A  99      41.820   6.328 -19.167  1.00 96.43           C
ATOM   1571  HG2 PRO A  99      42.615   6.510 -19.891  1.00 96.43           H
ATOM   1572  HG3 PRO A  99      41.890   5.318 -18.761  1.00 96.43           H
ATOM   1573  CD  PRO A  99      40.437   6.540 -19.780  1.00 96.43           C
ATOM   1574  HD2 PRO A  99      40.103   5.610 -20.239  1.00 96.43           H
ATOM   1575  HD3 PRO A  99      40.486   7.330 -20.529  1.00 96.43           H
ATOM   1576  N   LEU A 100      39.756   9.717 -17.770  1.00 96.55           N
ATOM   1577  H   LEU A 100      39.854   9.567 -18.764  1.00 96.55           H
ATOM   1578  CA  LEU A 100      39.381  11.059 -17.317  1.00 96.55           C
ATOM   1579  HA  LEU A 100      40.138  11.407 -16.614  1.00 96.55           H
ATOM   1580  C   LEU A 100      38.036  11.077 -16.581  1.00 96.55           C
ATOM   1581  CB  LEU A 100      39.356  11.994 -18.538  1.00 96.55           C
ATOM   1582  HB2 LEU A 100      40.350  12.006 -18.985  1.00 96.55           H
ATOM   1583  HB3 LEU A 100      38.660  11.585 -19.272  1.00 96.55           H
ATOM   1584  O   LEU A 100      37.906  11.757 -15.565  1.00 96.55           O
ATOM   1585  CG  LEU A 100      38.935  13.443 -18.231  1.00 96.55           C
ATOM   1586  HG  LEU A 100      37.933  13.459 -17.803  1.00 96.55           H
ATOM   1587  CD1 LEU A 100      39.901  14.135 -17.271  1.00 96.55           C
ATOM   1588 HD11 LEU A 100      40.921  14.081 -17.652  1.00 96.55           H
ATOM   1589 HD12 LEU A 100      39.619  15.182 -17.158  1.00 96.55           H
ATOM   1590 HD13 LEU A 100      39.857  13.662 -16.290  1.00 96.55           H
ATOM   1591  CD2 LEU A 100      38.899  14.237 -19.536  1.00 96.55           C
ATOM   1592 HD21 LEU A 100      38.167  13.800 -20.215  1.00 96.55           H
ATOM   1593 HD22 LEU A 100      38.611  15.264 -19.315  1.00 96.55           H
ATOM   1594 HD23 LEU A 100      39.885  14.238 -20.001  1.00 96.55           H
ATOM   1595  N   ILE A 101      37.041  10.332 -17.074  1.00 96.80           N
ATOM   1596  H   ILE A 101      37.205   9.790 -17.909  1.00 96.80           H
ATOM   1597  CA  ILE A 101      35.740  10.221 -16.403  1.00 96.80           C
ATOM   1598  HA  ILE A 101      35.374  11.224 -16.180  1.00 96.80           H
ATOM   1599  C   ILE A 101      35.920   9.512 -15.057  1.00 96.80           C
ATOM   1600  CB  ILE A 101      34.706   9.533 -17.319  1.00 96.80           C
ATOM   1601  HB  ILE A 101      35.113   8.574 -17.642  1.00 96.80           H
ATOM   1602  O   ILE A 101      35.508  10.049 -14.033  1.00 96.80           O
ATOM   1603  CG1 ILE A 101      34.419  10.411 -18.563  1.00 96.80           C
ATOM   1604 HG12 ILE A 101      35.347  10.843 -18.940  1.00 96.80           H
ATOM   1605 HG13 ILE A 101      33.769  11.241 -18.285  1.00 96.80           H
ATOM   1606  CG2 ILE A 101      33.396   9.278 -16.552  1.00 96.80           C
ATOM   1607 HG21 ILE A 101      33.033  10.204 -16.106  1.00 96.80           H
ATOM   1608 HG22 ILE A 101      33.557   8.544 -15.763  1.00 96.80           H
ATOM   1609 HG23 ILE A 101      32.631   8.878 -17.217  1.00 96.80           H
ATOM   1610  CD1 ILE A 101      33.785   9.625 -19.715  1.00 96.80           C
ATOM   1611 HD11 ILE A 101      33.736  10.259 -20.600  1.00 96.80           H
ATOM   1612 HD12 ILE A 101      32.778   9.303 -19.451  1.00 96.80           H
ATOM   1613 HD13 ILE A 101      34.399   8.753 -19.941  1.00 96.80           H
ATOM   1614  N   ASN A 102      36.641   8.388 -15.029  1.00 93.66           N
ATOM   1615  H   ASN A 102      36.941   7.994 -15.909  1.00 93.66           H
ATOM   1616  CA  ASN A 102      36.844   7.586 -13.819  1.00 93.66           C
ATOM   1617  HA  ASN A 102      35.878   7.482 -13.326  1.00 93.66           H
ATOM   1618  C   ASN A 102      37.784   8.250 -12.778  1.00 93.66           C
ATOM   1619  CB  ASN A 102      37.317   6.178 -14.236  1.00 93.66           C
ATOM   1620  HB2 ASN A 102      37.525   5.605 -13.333  1.00 93.66           H
ATOM   1621  HB3 ASN A 102      38.238   6.265 -14.811  1.00 93.66           H
ATOM   1622  O   ASN A 102      37.853   7.792 -11.639  1.00 93.66           O
ATOM   1623  CG  ASN A 102      36.297   5.390 -15.056  1.00 93.66           C
ATOM   1624  ND2 ASN A 102      36.613   4.157 -15.378  1.00 93.66           N
ATOM   1625 HD21 ASN A 102      37.462   3.719 -15.052  1.00 93.66           H
ATOM   1626 HD22 ASN A 102      35.909   3.636 -15.881  1.00 93.66           H
ATOM   1627  OD1 ASN A 102      35.228   5.852 -15.409  1.00 93.66           O
ATOM   1628  N   GLU A 103      38.498   9.326 -13.138  1.00 92.62           N
ATOM   1629  H   GLU A 103      38.519   9.560 -14.120  1.00 92.62           H
ATOM   1630  CA  GLU A 103      39.217  10.225 -12.209  1.00 92.62           C
ATOM   1631  HA  GLU A 103      39.583   9.642 -11.365  1.00 92.62           H
ATOM   1632  C   GLU A 103      38.311  11.347 -11.647  1.00 92.62           C
ATOM   1633  CB  GLU A 103      40.426  10.848 -12.944  1.00 92.62           C
ATOM   1634  HB2 GLU A 103      40.889  10.092 -13.578  1.00 92.62           H
ATOM   1635  HB3 GLU A 103      40.062  11.649 -13.588  1.00 92.62           H
ATOM   1636  O   GLU A 103      38.673  12.037 -10.691  1.00 92.62           O
ATOM   1637  CG  GLU A 103      41.525  11.400 -12.012  1.00 92.62           C
ATOM   1638  HG2 GLU A 103      41.078  11.872 -11.138  1.00 92.62           H
ATOM   1639  HG3 GLU A 103      42.129  10.567 -11.651  1.00 92.62           H
ATOM   1640  CD  GLU A 103      42.430  12.432 -12.710  1.00 92.62           C
ATOM   1641  OE1 GLU A 103      42.585  13.552 -12.157  1.00 92.62           O
ATOM   1642  OE2 GLU A 103      42.952  12.134 -13.802  1.00 92.62           O
ATOM   1643  N   ARG A 104      37.145  11.584 -12.260  1.00 90.69           N
ATOM   1644  H   ARG A 104      36.899  10.982 -13.033  1.00 90.69           H
ATOM   1645  CA  ARG A 104      36.227  12.698 -11.954  1.00 90.69           C
ATOM   1646  HA  ARG A 104      36.652  13.300 -11.149  1.00 90.69           H
ATOM   1647  C   ARG A 104      34.874  12.253 -11.393  1.00 90.69           C
ATOM   1648  CB  ARG A 104      36.063  13.575 -13.208  1.00 90.69           C
ATOM   1649  HB2 ARG A 104      35.743  12.942 -14.037  1.00 90.69           H
ATOM   1650  HB3 ARG A 104      35.285  14.320 -13.040  1.00 90.69           H
ATOM   1651  O   ARG A 104      34.119  13.102 -10.928  1.00 90.69           O
ATOM   1652  CG  ARG A 104      37.354  14.301 -13.614  1.00 90.69           C
ATOM   1653  HG2 ARG A 104      38.179  13.589 -13.662  1.00 90.69           H
ATOM   1654  HG3 ARG A 104      37.217  14.711 -14.615  1.00 90.69           H
ATOM   1655  CD  ARG A 104      37.723  15.443 -12.655  1.00 90.69           C
ATOM   1656  HD2 ARG A 104      37.733  15.078 -11.628  1.00 90.69           H
ATOM   1657  HD3 ARG A 104      36.965  16.223 -12.728  1.00 90.69           H
ATOM   1658  NE  ARG A 104      39.038  16.003 -13.011  1.00 90.69           N
ATOM   1659  HE  ARG A 104      39.081  16.596 -13.827  1.00 90.69           H
ATOM   1660  NH1 ARG A 104      40.324  14.821 -11.515  1.00 90.69           N
ATOM   1661 HH11 ARG A 104      39.515  14.361 -11.124  1.00 90.69           H
ATOM   1662 HH12 ARG A 104      41.224  14.374 -11.413  1.00 90.69           H
ATOM   1663  NH2 ARG A 104      41.296  15.862 -13.201  1.00 90.69           N
ATOM   1664 HH21 ARG A 104      41.231  16.287 -14.114  1.00 90.69           H
ATOM   1665 HH22 ARG A 104      42.078  15.266 -12.971  1.00 90.69           H
ATOM   1666  CZ  ARG A 104      40.203  15.584 -12.560  1.00 90.69           C
ATOM   1667  N   THR A 105      34.585  10.956 -11.392  1.00 88.25           N
ATOM   1668  H   THR A 105      35.210  10.331 -11.882  1.00 88.25           H
ATOM   1669  CA  THR A 105      33.407  10.346 -10.762  1.00 88.25           C
ATOM   1670  HA  THR A 105      32.705  11.127 -10.473  1.00 88.25           H
ATOM   1671  C   THR A 105      33.787   9.569  -9.507  1.00 88.25           C
ATOM   1672  CB  THR A 105      32.685   9.402 -11.732  1.00 88.25           C
ATOM   1673  HB  THR A 105      31.847   8.931 -11.217  1.00 88.25           H
ATOM   1674  O   THR A 105      34.866   8.983  -9.432  1.00 88.25           O
ATOM   1675  CG2 THR A 105      32.144  10.148 -12.947  1.00 88.25           C
ATOM   1676 HG21 THR A 105      31.410  10.890 -12.634  1.00 88.25           H
ATOM   1677 HG22 THR A 105      32.952  10.637 -13.490  1.00 88.25           H
ATOM   1678 HG23 THR A 105      31.673   9.417 -13.605  1.00 88.25           H
ATOM   1679  OG1 THR A 105      33.547   8.396 -12.207  1.00 88.25           O
ATOM   1680  HG1 THR A 105      33.758   7.818 -11.470  1.00 88.25           H
ATOM   1681  N   ASP A 106      32.877   9.502  -8.534  1.00 79.82           N
ATOM   1682  H   ASP A 106      32.000   9.996  -8.628  1.00 79.82           H
ATOM   1683  CA  ASP A 106      33.019   8.558  -7.423  1.00 79.82           C
ATOM   1684  HA  ASP A 106      34.012   8.691  -6.995  1.00 79.82           H
ATOM   1685  C   ASP A 106      32.914   7.107  -7.934  1.00 79.82           C
ATOM   1686  CB  ASP A 106      31.988   8.870  -6.325  1.00 79.82           C
ATOM   1687  HB2 ASP A 106      31.841   9.950  -6.279  1.00 79.82           H
ATOM   1688  HB3 ASP A 106      31.033   8.407  -6.576  1.00 79.82           H
ATOM   1689  O   ASP A 106      32.239   6.841  -8.927  1.00 79.82           O
ATOM   1690  CG  ASP A 106      32.442   8.390  -4.944  1.00 79.82           C
ATOM   1691  OD1 ASP A 106      32.020   9.029  -3.960  1.00 79.82           O
ATOM   1692  OD2 ASP A 106      33.237   7.422  -4.896  1.00 79.82           O
ATOM   1693  N   LYS A 107      33.568   6.157  -7.263  1.00 72.22           N
ATOM   1694  H   LYS A 107      33.915   6.426  -6.353  1.00 72.22           H
ATOM   1695  CA  LYS A 107      33.586   4.737  -7.655  1.00 72.22           C
ATOM   1696  HA  LYS A 107      33.678   4.670  -8.739  1.00 72.22           H
ATOM   1697  C   LYS A 107      32.286   4.018  -7.314  1.00 72.22           C
ATOM   1698  CB  LYS A 107      34.774   4.035  -6.998  1.00 72.22           C
ATOM   1699  HB2 LYS A 107      34.717   2.967  -7.210  1.00 72.22           H
ATOM   1700  HB3 LYS A 107      34.735   4.181  -5.918  1.00 72.22           H
ATOM   1701  O   LYS A 107      31.912   3.082  -8.015  1.00 72.22           O
ATOM   1702  CG  LYS A 107      36.086   4.590  -7.562  1.00 72.22           C
ATOM   1703  HG2 LYS A 107      36.102   4.441  -8.642  1.00 72.22           H
ATOM   1704  HG3 LYS A 107      36.158   5.656  -7.351  1.00 72.22           H
ATOM   1705  CD  LYS A 107      37.282   3.881  -6.936  1.00 72.22           C
ATOM   1706  HD2 LYS A 107      37.226   2.813  -7.151  1.00 72.22           H
ATOM   1707  HD3 LYS A 107      37.269   4.041  -5.857  1.00 72.22           H
ATOM   1708  CE  LYS A 107      38.541   4.487  -7.551  1.00 72.22           C
ATOM   1709  HE2 LYS A 107      38.526   5.563  -7.376  1.00 72.22           H
ATOM   1710  HE3 LYS A 107      38.510   4.331  -8.630  1.00 72.22           H
ATOM   1711  NZ  LYS A 107      39.759   3.883  -6.969  1.00 72.22           N
ATOM   1712  HZ1 LYS A 107      39.770   4.049  -5.972  1.00 72.22           H
ATOM   1713  HZ2 LYS A 107      40.578   4.300  -7.385  1.00 72.22           H
ATOM   1714  HZ3 LYS A 107      39.760   2.887  -7.138  1.00 72.22           H
ATOM   1715  N   ASP A 108      31.592   4.491  -6.283  1.00 71.23           N
ATOM   1716  H   ASP A 108      32.015   5.206  -5.707  1.00 71.23           H
ATOM   1717  CA  ASP A 108      30.254   4.015  -5.929  1.00 71.23           C
ATOM   1718  HA  ASP A 108      30.194   2.947  -6.139  1.00 71.23           H
ATOM   1719  C   ASP A 108      29.166   4.700  -6.787  1.00 71.23           C
ATOM   1720  CB  ASP A 108      30.052   4.196  -4.415  1.00 71.23           C
ATOM   1721  HB2 ASP A 108      29.039   3.884  -4.158  1.00 71.23           H
ATOM   1722  HB3 ASP A 108      30.154   5.252  -4.167  1.00 71.23           H
ATOM   1723  O   ASP A 108      28.052   4.189  -6.925  1.00 71.23           O
ATOM   1724  CG  ASP A 108      31.042   3.367  -3.573  1.00 71.23           C
ATOM   1725  OD1 ASP A 108      31.399   3.829  -2.467  1.00 71.23           O
ATOM   1726  OD2 ASP A 108      31.430   2.265  -4.026  1.00 71.23           O
ATOM   1727  N   SER A 109      29.500   5.819  -7.450  1.00 64.37           N
ATOM   1728  H   SER A 109      30.460   6.125  -7.386  1.00 64.37           H
ATOM   1729  CA  SER A 109      28.641   6.469  -8.444  1.00 64.37           C
ATOM   1730  HA  SER A 109      27.624   6.505  -8.054  1.00 64.37           H
ATOM   1731  C   SER A 109      28.635   5.674  -9.750  1.00 64.37           C
ATOM   1732  CB  SER A 109      29.080   7.913  -8.703  1.00 64.37           C
ATOM   1733  HB2 SER A 109      30.109   7.926  -9.063  1.00 64.37           H
ATOM   1734  HB3 SER A 109      29.020   8.484  -7.777  1.00 64.37           H
ATOM   1735  O   SER A 109      29.523   5.796 -10.595  1.00 64.37           O
ATOM   1736  OG  SER A 109      28.251   8.515  -9.681  1.00 64.37           O
ATOM   1737  HG  SER A 109      28.802   9.092 -10.216  1.00 64.37           H
ATOM   1738  N   ARG A 110      27.579   4.882  -9.949  1.00 74.03           N
ATOM   1739  H   ARG A 110      26.943   4.774  -9.171  1.00 74.03           H
ATOM   1740  CA  ARG A 110      27.306   4.171 -11.206  1.00 74.03           C
ATOM   1741  HA  ARG A 110      28.225   3.691 -11.539  1.00 74.03           H
ATOM   1742  C   ARG A 110      26.897   5.165 -12.305  1.00 74.03           C
ATOM   1743  CB  ARG A 110      26.236   3.084 -10.979  1.00 74.03           C
ATOM   1744  HB2 ARG A 110      25.302   3.566 -10.691  1.00 74.03           H
ATOM   1745  HB3 ARG A 110      26.072   2.560 -11.921  1.00 74.03           H
ATOM   1746  O   ARG A 110      25.711   5.300 -12.605  1.00 74.03           O
ATOM   1747  CG  ARG A 110      26.605   2.053  -9.899  1.00 74.03           C
ATOM   1748  HG2 ARG A 110      26.737   2.561  -8.944  1.00 74.03           H
ATOM   1749  HG3 ARG A 110      27.535   1.550 -10.165  1.00 74.03           H
ATOM   1750  CD  ARG A 110      25.475   1.022  -9.759  1.00 74.03           C
ATOM   1751  HD2 ARG A 110      24.530   1.564  -9.725  1.00 74.03           H
ATOM   1752  HD3 ARG A 110      25.468   0.380 -10.640  1.00 74.03           H
ATOM   1753  NE  ARG A 110      25.629   0.199  -8.541  1.00 74.03           N
ATOM   1754  HE  ARG A 110      26.573  -0.062  -8.292  1.00 74.03           H
ATOM   1755  NH1 ARG A 110      23.443   0.283  -7.786  1.00 74.03           N
ATOM   1756 HH11 ARG A 110      23.177   0.886  -8.551  1.00 74.03           H
ATOM   1757 HH12 ARG A 110      22.826   0.364  -6.990  1.00 74.03           H
ATOM   1758  NH2 ARG A 110      24.987  -0.703  -6.546  1.00 74.03           N
ATOM   1759 HH21 ARG A 110      24.247  -0.769  -5.861  1.00 74.03           H
ATOM   1760 HH22 ARG A 110      25.949  -0.848  -6.274  1.00 74.03           H
ATOM   1761  CZ  ARG A 110      24.688  -0.072  -7.644  1.00 74.03           C
ATOM   1762  N   LEU A 111      27.864   5.871 -12.896  1.00 93.49           N
ATOM   1763  H   LEU A 111      28.798   5.785 -12.522  1.00 93.49           H
ATOM   1764  CA  LEU A 111      27.652   6.714 -14.076  1.00 93.49           C
ATOM   1765  HA  LEU A 111      26.658   7.154 -13.990  1.00 93.49           H
ATOM   1766  C   LEU A 111      27.730   5.848 -15.349  1.00 93.49           C
ATOM   1767  CB  LEU A 111      28.672   7.873 -14.094  1.00 93.49           C
ATOM   1768  HB2 LEU A 111      29.675   7.455 -14.183  1.00 93.49           H
ATOM   1769  HB3 LEU A 111      28.618   8.411 -13.148  1.00 93.49           H
ATOM   1770  O   LEU A 111      28.830   5.447 -15.729  1.00 93.49           O
ATOM   1771  CG  LEU A 111      28.443   8.867 -15.254  1.00 93.49           C
ATOM   1772  HG  LEU A 111      28.424   8.333 -16.205  1.00 93.49           H
ATOM   1773  CD1 LEU A 111      27.136   9.646 -15.101  1.00 93.49           C
ATOM   1774 HD11 LEU A 111      27.138  10.199 -14.162  1.00 93.49           H
ATOM   1775 HD12 LEU A 111      27.031  10.349 -15.927  1.00 93.49           H
ATOM   1776 HD13 LEU A 111      26.292   8.957 -15.120  1.00 93.49           H
ATOM   1777  CD2 LEU A 111      29.560   9.902 -15.311  1.00 93.49           C
ATOM   1778 HD21 LEU A 111      30.500   9.406 -15.549  1.00 93.49           H
ATOM   1779 HD22 LEU A 111      29.346  10.641 -16.083  1.00 93.49           H
ATOM   1780 HD23 LEU A 111      29.638  10.419 -14.355  1.00 93.49           H
ATOM   1781  N   PRO A 112      26.608   5.539 -16.026  1.00 95.80           N
ATOM   1782  CA  PRO A 112      26.641   4.735 -17.241  1.00 95.80           C
ATOM   1783  HA  PRO A 112      27.162   3.798 -17.041  1.00 95.80           H
ATOM   1784  C   PRO A 112      27.354   5.462 -18.387  1.00 95.80           C
ATOM   1785  CB  PRO A 112      25.180   4.428 -17.575  1.00 95.80           C
ATOM   1786  HB2 PRO A 112      25.015   4.354 -18.650  1.00 95.80           H
ATOM   1787  HB3 PRO A 112      24.879   3.510 -17.072  1.00 95.80           H
ATOM   1788  O   PRO A 112      27.167   6.662 -18.613  1.00 95.80           O
ATOM   1789  CG  PRO A 112      24.426   5.605 -16.961  1.00 95.80           C
ATOM   1790  HG2 PRO A 112      23.389   5.357 -16.735  1.00 95.80           H
ATOM   1791  HG3 PRO A 112      24.487   6.467 -17.624  1.00 95.80           H
ATOM   1792  CD  PRO A 112      25.232   5.880 -15.696  1.00 95.80           C
ATOM   1793  HD2 PRO A 112      25.128   6.925 -15.404  1.00 95.80           H
ATOM   1794  HD3 PRO A 112      24.875   5.225 -14.901  1.00 95.80           H
ATOM   1795  N   LEU A 113      28.121   4.697 -19.161  1.00 97.60           N
ATOM   1796  H   LEU A 113      28.261   3.738 -18.875  1.00 97.60           H
ATOM   1797  CA  LEU A 113      28.762   5.131 -20.396  1.00 97.60           C
ATOM   1798  HA  LEU A 113      28.648   6.211 -20.488  1.00 97.60           H
ATOM   1799  C   LEU A 113      28.089   4.492 -21.614  1.00 97.60           C
ATOM   1800  CB  LEU A 113      30.270   4.820 -20.369  1.00 97.60           C
ATOM   1801  HB2 LEU A 113      30.705   5.196 -21.294  1.00 97.60           H
ATOM   1802  HB3 LEU A 113      30.399   3.737 -20.354  1.00 97.60           H
ATOM   1803  O   LEU A 113      27.716   3.317 -21.602  1.00 97.60           O
ATOM   1804  CG  LEU A 113      31.062   5.400 -19.184  1.00 97.60           C
ATOM   1805  HG  LEU A 113      30.762   4.900 -18.263  1.00 97.60           H
ATOM   1806  CD1 LEU A 113      32.553   5.157 -19.426  1.00 97.60           C
ATOM   1807 HD11 LEU A 113      32.740   4.092 -19.566  1.00 97.60           H
ATOM   1808 HD12 LEU A 113      32.887   5.697 -20.312  1.00 97.60           H
ATOM   1809 HD13 LEU A 113      33.123   5.494 -18.560  1.00 97.60           H
ATOM   1810  CD2 LEU A 113      30.869   6.906 -19.023  1.00 97.60           C
ATOM   1811 HD21 LEU A 113      31.500   7.252 -18.204  1.00 97.60           H
ATOM   1812 HD22 LEU A 113      29.835   7.123 -18.758  1.00 97.60           H
ATOM   1813 HD23 LEU A 113      31.138   7.418 -19.947  1.00 97.60           H
ATOM   1814  N   ILE A 114      27.997   5.255 -22.700  1.00 97.57           N
ATOM   1815  H   ILE A 114      28.309   6.213 -22.620  1.00 97.57           H
ATOM   1816  CA  ILE A 114      27.561   4.782 -24.017  1.00 97.57           C
ATOM   1817  HA  ILE A 114      27.376   3.709 -23.969  1.00 97.57           H
ATOM   1818  C   ILE A 114      28.702   5.036 -25.005  1.00 97.57           C
ATOM   1819  CB  ILE A 114      26.253   5.482 -24.455  1.00 97.57           C
ATOM   1820  HB  ILE A 114      26.490   6.536 -24.605  1.00 97.57           H
ATOM   1821  O   ILE A 114      29.163   6.172 -25.124  1.00 97.57           O
ATOM   1822  CG1 ILE A 114      25.122   5.436 -23.401  1.00 97.57           C
ATOM   1823 HG12 ILE A 114      24.315   6.084 -23.740  1.00 97.57           H
ATOM   1824 HG13 ILE A 114      25.488   5.857 -22.463  1.00 97.57           H
ATOM   1825  CG2 ILE A 114      25.748   4.931 -25.801  1.00 97.57           C
ATOM   1826 HG21 ILE A 114      26.478   5.117 -26.588  1.00 97.57           H
ATOM   1827 HG22 ILE A 114      24.813   5.422 -26.073  1.00 97.57           H
ATOM   1828 HG23 ILE A 114      25.573   3.858 -25.731  1.00 97.57           H
ATOM   1829  CD1 ILE A 114      24.527   4.053 -23.108  1.00 97.57           C
ATOM   1830 HD11 ILE A 114      23.962   3.705 -23.973  1.00 97.57           H
ATOM   1831 HD12 ILE A 114      25.315   3.339 -22.865  1.00 97.57           H
ATOM   1832 HD13 ILE A 114      23.846   4.131 -22.260  1.00 97.57           H
ATOM   1833  N   LEU A 115      29.168   4.015 -25.729  1.00 97.86           N
ATOM   1834  H   LEU A 115      28.718   3.115 -25.633  1.00 97.86           H
ATOM   1835  CA  LEU A 115      30.165   4.216 -26.792  1.00 97.86           C
ATOM   1836  HA  LEU A 115      30.734   5.122 -26.581  1.00 97.86           H
ATOM   1837  C   LEU A 115      29.473   4.443 -28.136  1.00 97.86           C
ATOM   1838  CB  LEU A 115      31.171   3.058 -26.871  1.00 97.86           C
ATOM   1839  HB2 LEU A 115      30.628   2.138 -27.084  1.00 97.86           H
ATOM   1840  HB3 LEU A 115      31.822   3.260 -27.722  1.00 97.86           H
ATOM   1841  O   LEU A 115      28.648   3.634 -28.559  1.00 97.86           O
ATOM   1842  CG  LEU A 115      32.064   2.840 -25.635  1.00 97.86           C
ATOM   1843  HG  LEU A 115      31.465   2.424 -24.824  1.00 97.86           H
ATOM   1844  CD1 LEU A 115      33.167   1.845 -26.003  1.00 97.86           C
ATOM   1845 HD11 LEU A 115      32.717   0.869 -26.192  1.00 97.86           H
ATOM   1846 HD12 LEU A 115      33.879   1.749 -25.184  1.00 97.86           H
ATOM   1847 HD13 LEU A 115      33.705   2.183 -26.888  1.00 97.86           H
ATOM   1848  CD2 LEU A 115      32.729   4.119 -25.132  1.00 97.86           C
ATOM   1849 HD21 LEU A 115      33.432   3.883 -24.333  1.00 97.86           H
ATOM   1850 HD22 LEU A 115      31.969   4.782 -24.718  1.00 97.86           H
ATOM   1851 HD23 LEU A 115      33.252   4.619 -25.948  1.00 97.86           H
ATOM   1852  N   VAL A 116      29.836   5.524 -28.826  1.00 97.88           N
ATOM   1853  H   VAL A 116      30.520   6.145 -28.417  1.00 97.88           H
ATOM   1854  CA  VAL A 116      29.139   5.980 -30.036  1.00 97.88           C
ATOM   1855  HA  VAL A 116      28.335   5.281 -30.266  1.00 97.88           H
ATOM   1856  C   VAL A 116      30.090   6.012 -31.225  1.00 97.88           C
ATOM   1857  CB  VAL A 116      28.480   7.353 -29.825  1.00 97.88           C
ATOM   1858  HB  VAL A 116      29.237   8.138 -29.868  1.00 97.88           H
ATOM   1859  O   VAL A 116      30.919   6.913 -31.349  1.00 97.88           O
ATOM   1860  CG1 VAL A 116      27.470   7.613 -30.943  1.00 97.88           C
ATOM   1861 HG11 VAL A 116      27.031   8.601 -30.800  1.00 97.88           H
ATOM   1862 HG12 VAL A 116      27.961   7.591 -31.915  1.00 97.88           H
ATOM   1863 HG13 VAL A 116      26.681   6.862 -30.921  1.00 97.88           H
ATOM   1864  CG2 VAL A 116      27.781   7.483 -28.470  1.00 97.88           C
ATOM   1865 HG21 VAL A 116      27.228   8.423 -28.439  1.00 97.88           H
ATOM   1866 HG22 VAL A 116      28.516   7.493 -27.665  1.00 97.88           H
ATOM   1867 HG23 VAL A 116      27.101   6.644 -28.322  1.00 97.88           H
ATOM   1868  N   GLY A 117      29.962   5.033 -32.116  1.00 97.39           N
ATOM   1869  H   GLY A 117      29.222   4.360 -31.976  1.00 97.39           H
ATOM   1870  CA  GLY A 117      30.720   4.974 -33.362  1.00 97.39           C
ATOM   1871  HA2 GLY A 117      31.721   5.380 -33.215  1.00 97.39           H
ATOM   1872  HA3 GLY A 117      30.802   3.939 -33.693  1.00 97.39           H
ATOM   1873  C   GLY A 117      30.032   5.769 -34.454  1.00 97.39           C
ATOM   1874  O   GLY A 117      29.222   5.216 -35.186  1.00 97.39           O
ATOM   1875  N   ASN A 118      30.344   7.056 -34.579  1.00 97.59           N
ATOM   1876  H   ASN A 118      31.054   7.438 -33.970  1.00 97.59           H
ATOM   1877  CA  ASN A 118      29.784   7.900 -35.632  1.00 97.59           C
ATOM   1878  HA  ASN A 118      28.734   7.635 -35.755  1.00 97.59           H
ATOM   1879  C   ASN A 118      30.484   7.681 -36.986  1.00 97.59           C
ATOM   1880  CB  ASN A 118      29.865   9.369 -35.190  1.00 97.59           C
ATOM   1881  HB2 ASN A 118      30.905   9.691 -35.232  1.00 97.59           H
ATOM   1882  HB3 ASN A 118      29.535   9.458 -34.155  1.00 97.59           H
ATOM   1883  O   ASN A 118      31.628   7.225 -37.054  1.00 97.59           O
ATOM   1884  CG  ASN A 118      29.012  10.300 -36.041  1.00 97.59           C
ATOM   1885  ND2 ASN A 118      29.355  11.562 -36.070  1.00 97.59           N
ATOM   1886 HD21 ASN A 118      30.172  11.860 -35.557  1.00 97.59           H
ATOM   1887 HD22 ASN A 118      28.693  12.202 -36.488  1.00 97.59           H
ATOM   1888  OD1 ASN A 118      28.057   9.923 -36.706  1.00 97.59           O
ATOM   1889  N   LYS A 119      29.834   8.139 -38.059  1.00 97.14           N
ATOM   1890  H   LYS A 119      28.910   8.510 -37.891  1.00 97.14           H
ATOM   1891  CA  LYS A 119      30.301   8.066 -39.452  1.00 97.14           C
ATOM   1892  HA  LYS A 119      29.532   8.545 -40.057  1.00 97.14           H
ATOM   1893  C   LYS A 119      30.385   6.636 -39.991  1.00 97.14           C
ATOM   1894  CB  LYS A 119      31.593   8.867 -39.686  1.00 97.14           C
ATOM   1895  HB2 LYS A 119      31.701   9.001 -40.762  1.00 97.14           H
ATOM   1896  HB3 LYS A 119      32.446   8.291 -39.327  1.00 97.14           H
ATOM   1897  O   LYS A 119      31.302   6.302 -40.741  1.00 97.14           O
ATOM   1898  CG  LYS A 119      31.610  10.244 -39.012  1.00 97.14           C
ATOM   1899  HG2 LYS A 119      31.634  10.119 -37.930  1.00 97.14           H
ATOM   1900  HG3 LYS A 119      30.717  10.803 -39.291  1.00 97.14           H
ATOM   1901  CD  LYS A 119      32.855  11.013 -39.450  1.00 97.14           C
ATOM   1902  HD2 LYS A 119      32.756  11.284 -40.502  1.00 97.14           H
ATOM   1903  HD3 LYS A 119      33.737  10.386 -39.318  1.00 97.14           H
ATOM   1904  CE  LYS A 119      32.977  12.266 -38.586  1.00 97.14           C
ATOM   1905  HE2 LYS A 119      32.058  12.845 -38.668  1.00 97.14           H
ATOM   1906  HE3 LYS A 119      33.080  11.952 -37.548  1.00 97.14           H
ATOM   1907  NZ  LYS A 119      34.142  13.080 -38.995  1.00 97.14           N
ATOM   1908  HZ1 LYS A 119      34.968  12.501 -39.046  1.00 97.14           H
ATOM   1909  HZ2 LYS A 119      33.972  13.510 -39.893  1.00 97.14           H
ATOM   1910  HZ3 LYS A 119      34.311  13.799 -38.307  1.00 97.14           H
ATOM   1911  N   SER A 120      29.422   5.788 -39.620  1.00 95.81           N
ATOM   1912  H   SER A 120      28.725   6.097 -38.958  1.00 95.81           H
ATOM   1913  CA  SER A 120      29.303   4.429 -40.165  1.00 95.81           C
ATOM   1914  HA  SER A 120      30.231   3.896 -39.957  1.00 95.81           H
ATOM   1915  C   SER A 120      29.087   4.401 -41.685  1.00 95.81           C
ATOM   1916  CB  SER A 120      28.167   3.677 -39.464  1.00 95.81           C
ATOM   1917  HB2 SER A 120      28.235   3.852 -38.391  1.00 95.81           H
ATOM   1918  HB3 SER A 120      28.280   2.611 -39.656  1.00 95.81           H
ATOM   1919  O   SER A 120      29.307   3.375 -42.308  1.00 95.81           O
ATOM   1920  OG  SER A 120      26.891   4.095 -39.926  1.00 95.81           O
ATOM   1921  HG  SER A 120      26.905   4.083 -40.886  1.00 95.81           H
ATOM   1922  N   ASP A 121      28.655   5.515 -42.285  1.00 95.33           N
ATOM   1923  H   ASP A 121      28.515   6.342 -41.723  1.00 95.33           H
ATOM   1924  CA  ASP A 121      28.552   5.724 -43.737  1.00 95.33           C
ATOM   1925  HA  ASP A 121      28.010   4.885 -44.175  1.00 95.33           H
ATOM   1926  C   ASP A 121      29.913   5.793 -44.455  1.00 95.33           C
ATOM   1927  CB  ASP A 121      27.741   7.010 -43.996  1.00 95.33           C
ATOM   1928  HB2 ASP A 121      27.637   7.159 -45.071  1.00 95.33           H
ATOM   1929  HB3 ASP A 121      26.741   6.878 -43.584  1.00 95.33           H
ATOM   1930  O   ASP A 121      29.961   5.760 -45.682  1.00 95.33           O
ATOM   1931  CG  ASP A 121      28.370   8.258 -43.361  1.00 95.33           C
ATOM   1932  OD1 ASP A 121      28.823   9.160 -44.099  1.00 95.33           O
ATOM   1933  OD2 ASP A 121      28.366   8.309 -42.104  1.00 95.33           O
ATOM   1934  N   LEU A 122      31.021   5.878 -43.705  1.00 95.28           N
ATOM   1935  H   LEU A 122      30.905   5.917 -42.702  1.00 95.28           H
ATOM   1936  CA  LEU A 122      32.387   5.948 -44.233  1.00 95.28           C
ATOM   1937  HA  LEU A 122      32.329   6.117 -45.309  1.00 95.28           H
ATOM   1938  C   LEU A 122      33.165   4.625 -44.086  1.00 95.28           C
ATOM   1939  CB  LEU A 122      33.126   7.152 -43.613  1.00 95.28           C
ATOM   1940  HB2 LEU A 122      33.290   6.945 -42.555  1.00 95.28           H
ATOM   1941  HB3 LEU A 122      34.099   7.237 -44.095  1.00 95.28           H
ATOM   1942  O   LEU A 122      34.392   4.630 -44.212  1.00 95.28           O
ATOM   1943  CG  LEU A 122      32.403   8.509 -43.738  1.00 95.28           C
ATOM   1944  HG  LEU A 122      31.470   8.478 -43.173  1.00 95.28           H
ATOM   1945  CD1 LEU A 122      33.287   9.613 -43.146  1.00 95.28           C
ATOM   1946 HD11 LEU A 122      33.548   9.354 -42.119  1.00 95.28           H
ATOM   1947 HD12 LEU A 122      32.730  10.551 -43.153  1.00 95.28           H
ATOM   1948 HD13 LEU A 122      34.191   9.720 -43.745  1.00 95.28           H
ATOM   1949  CD2 LEU A 122      32.105   8.902 -45.186  1.00 95.28           C
ATOM   1950 HD21 LEU A 122      31.582   9.859 -45.199  1.00 95.28           H
ATOM   1951 HD22 LEU A 122      31.437   8.167 -45.634  1.00 95.28           H
ATOM   1952 HD23 LEU A 122      33.024   8.963 -45.768  1.00 95.28           H
ATOM   1953  N   VAL A 123      32.482   3.505 -43.807  1.00 93.72           N
ATOM   1954  H   VAL A 123      31.477   3.568 -43.725  1.00 93.72           H
ATOM   1955  CA  VAL A 123      33.060   2.149 -43.768  1.00 93.72           C
ATOM   1956  HA  VAL A 123      33.957   2.144 -44.387  1.00 93.72           H
ATOM   1957  C   VAL A 123      32.111   1.101 -44.361  1.00 93.72           C
ATOM   1958  CB  VAL A 123      33.469   1.712 -42.345  1.00 93.72           C
ATOM   1959  HB  VAL A 123      33.799   0.674 -42.406  1.00 93.72           H
ATOM   1960  O   VAL A 123      30.899   1.190 -44.216  1.00 93.72           O
ATOM   1961  CG1 VAL A 123      34.658   2.525 -41.818  1.00 93.72           C
ATOM   1962 HG11 VAL A 123      34.342   3.542 -41.586  1.00 93.72           H
ATOM   1963 HG12 VAL A 123      35.057   2.049 -40.922  1.00 93.72           H
ATOM   1964 HG13 VAL A 123      35.444   2.559 -42.574  1.00 93.72           H
ATOM   1965  CG2 VAL A 123      32.329   1.778 -41.320  1.00 93.72           C
ATOM   1966 HG21 VAL A 123      32.640   1.277 -40.404  1.00 93.72           H
ATOM   1967 HG22 VAL A 123      31.448   1.255 -41.694  1.00 93.72           H
ATOM   1968 HG23 VAL A 123      32.062   2.814 -41.111  1.00 93.72           H
ATOM   1969  N   GLU A 124      32.674   0.066 -44.988  1.00 89.41           N
ATOM   1970  H   GLU A 124      33.668   0.087 -45.169  1.00 89.41           H
ATOM   1971  CA  GLU A 124      31.911  -1.076 -45.529  1.00 89.41           C
ATOM   1972  HA  GLU A 124      31.004  -0.721 -46.017  1.00 89.41           H
ATOM   1973  C   GLU A 124      31.486  -2.088 -44.446  1.00 89.41           C
ATOM   1974  CB  GLU A 124      32.781  -1.806 -46.564  1.00 89.41           C
ATOM   1975  HB2 GLU A 124      32.267  -2.717 -46.873  1.00 89.41           H
ATOM   1976  HB3 GLU A 124      33.718  -2.079 -46.081  1.00 89.41           H
ATOM   1977  O   GLU A 124      30.495  -2.798 -44.606  1.00 89.41           O
ATOM   1978  CG  GLU A 124      33.103  -0.980 -47.820  1.00 89.41           C
ATOM   1979  HG2 GLU A 124      32.168  -0.731 -48.321  1.00 89.41           H
ATOM   1980  HG3 GLU A 124      33.583  -0.049 -47.517  1.00 89.41           H
ATOM   1981  CD  GLU A 124      34.035  -1.717 -48.801  1.00 89.41           C
ATOM   1982  OE1 GLU A 124      34.299  -1.134 -49.875  1.00 89.41           O
ATOM   1983  OE2 GLU A 124      34.518  -2.828 -48.468  1.00 89.41           O
ATOM   1984  N   TYR A 125      32.232  -2.166 -43.337  1.00 87.87           N
ATOM   1985  H   TYR A 125      32.971  -1.488 -43.220  1.00 87.87           H
ATOM   1986  CA  TYR A 125      32.065  -3.181 -42.291  1.00 87.87           C
ATOM   1987  HA  TYR A 125      31.143  -3.731 -42.479  1.00 87.87           H
ATOM   1988  C   TYR A 125      31.960  -2.538 -40.911  1.00 87.87           C
ATOM   1989  CB  TYR A 125      33.226  -4.190 -42.315  1.00 87.87           C
ATOM   1990  HB2 TYR A 125      34.143  -3.679 -42.022  1.00 87.87           H
ATOM   1991  HB3 TYR A 125      33.034  -4.965 -41.572  1.00 87.87           H
ATOM   1992  O   TYR A 125      32.675  -1.584 -40.607  1.00 87.87           O
ATOM   1993  CG  TYR A 125      33.443  -4.852 -43.660  1.00 87.87           C
ATOM   1994  CD1 TYR A 125      32.666  -5.962 -44.045  1.00 87.87           C
ATOM   1995  HD1 TYR A 125      31.935  -6.376 -43.366  1.00 87.87           H
ATOM   1996  CD2 TYR A 125      34.374  -4.298 -44.559  1.00 87.87           C
ATOM   1997  HD2 TYR A 125      34.953  -3.430 -44.278  1.00 87.87           H
ATOM   1998  CE1 TYR A 125      32.791  -6.491 -45.346  1.00 87.87           C
ATOM   1999  HE1 TYR A 125      32.168  -7.308 -45.676  1.00 87.87           H
ATOM   2000  CE2 TYR A 125      34.482  -4.806 -45.864  1.00 87.87           C
ATOM   2001  HE2 TYR A 125      35.137  -4.332 -46.580  1.00 87.87           H
ATOM   2002  OH  TYR A 125      33.730  -6.316 -47.553  1.00 87.87           O
ATOM   2003  HH  TYR A 125      34.157  -5.649 -48.096  1.00 87.87           H
ATOM   2004  CZ  TYR A 125      33.675  -5.888 -46.268  1.00 87.87           C
ATOM   2005  N   SER A 126      31.104  -3.108 -40.059  1.00 89.51           N
ATOM   2006  H   SER A 126      30.573  -3.909 -40.368  1.00 89.51           H
ATOM   2007  CA  SER A 126      30.893  -2.605 -38.700  1.00 89.51           C
ATOM   2008  HA  SER A 126      30.674  -1.540 -38.780  1.00 89.51           H
ATOM   2009  C   SER A 126      32.130  -2.763 -37.815  1.00 89.51           C
ATOM   2010  CB  SER A 126      29.695  -3.291 -38.042  1.00 89.51           C
ATOM   2011  HB2 SER A 126      28.830  -3.231 -38.703  1.00 89.51           H
ATOM   2012  HB3 SER A 126      29.926  -4.339 -37.852  1.00 89.51           H
ATOM   2013  O   SER A 126      32.822  -3.783 -37.843  1.00 89.51           O
ATOM   2014  OG  SER A 126      29.393  -2.639 -36.830  1.00 89.51           O
ATOM   2015  HG  SER A 126      29.182  -1.734 -37.069  1.00 89.51           H
ATOM   2016  N   SER A 127      32.374  -1.764 -36.971  1.00 87.20           N
ATOM   2017  H   SER A 127      31.733  -0.984 -36.977  1.00 87.20           H
ATOM   2018  CA  SER A 127      33.488  -1.732 -36.023  1.00 87.20           C
ATOM   2019  HA  SER A 127      34.335  -2.236 -36.486  1.00 87.20           H
ATOM   2020  C   SER A 127      33.222  -2.454 -34.703  1.00 87.20           C
ATOM   2021  CB  SER A 127      33.907  -0.289 -35.771  1.00 87.20           C
ATOM   2022  HB2 SER A 127      34.195   0.134 -36.733  1.00 87.20           H
ATOM   2023  HB3 SER A 127      34.781  -0.275 -35.121  1.00 87.20           H
ATOM   2024  O   SER A 127      34.146  -2.584 -33.898  1.00 87.20           O
ATOM   2025  OG  SER A 127      32.879   0.479 -35.174  1.00 87.20           O
ATOM   2026  HG  SER A 127      32.091   0.481 -35.723  1.00 87.20           H
ATOM   2027  N   MET A 128      32.009  -2.974 -34.482  1.00 88.54           N
ATOM   2028  H   MET A 128      31.300  -2.809 -35.182  1.00 88.54           H
ATOM   2029  CA  MET A 128      31.590  -3.549 -33.196  1.00 88.54           C
ATOM   2030  HA  MET A 128      31.630  -2.755 -32.452  1.00 88.54           H
ATOM   2031  C   MET A 128      32.511  -4.652 -32.656  1.00 88.54           C
ATOM   2032  CB  MET A 128      30.144  -4.064 -33.308  1.00 88.54           C
ATOM   2033  HB2 MET A 128      29.926  -4.703 -32.454  1.00 88.54           H
ATOM   2034  HB3 MET A 128      30.027  -4.658 -34.215  1.00 88.54           H
ATOM   2035  O   MET A 128      32.704  -4.743 -31.445  1.00 88.54           O
ATOM   2036  CG  MET A 128      29.122  -2.924 -33.310  1.00 88.54           C
ATOM   2037  HG2 MET A 128      29.254  -2.319 -34.207  1.00 88.54           H
ATOM   2038  HG3 MET A 128      28.123  -3.359 -33.341  1.00 88.54           H
ATOM   2039  SD  MET A 128      29.242  -1.838 -31.860  1.00 88.54           S
ATOM   2040  CE  MET A 128      27.725  -0.900 -32.071  1.00 88.54           C
ATOM   2041  HE1 MET A 128      27.616  -0.614 -33.116  1.00 88.54           H
ATOM   2042  HE2 MET A 128      26.874  -1.512 -31.769  1.00 88.54           H
ATOM   2043  HE3 MET A 128      27.766  -0.003 -31.453  1.00 88.54           H
ATOM   2044  N   GLU A 129      33.157  -5.444 -33.518  1.00 88.85           N
ATOM   2045  H   GLU A 129      32.980  -5.321 -34.504  1.00 88.85           H
ATOM   2046  CA  GLU A 129      34.154  -6.440 -33.089  1.00 88.85           C
ATOM   2047  HA  GLU A 129      33.700  -7.123 -32.372  1.00 88.85           H
ATOM   2048  C   GLU A 129      35.390  -5.828 -32.412  1.00 88.85           C
ATOM   2049  CB  GLU A 129      34.645  -7.243 -34.292  1.00 88.85           C
ATOM   2050  HB2 GLU A 129      35.127  -6.581 -35.012  1.00 88.85           H
ATOM   2051  HB3 GLU A 129      35.398  -7.942 -33.926  1.00 88.85           H
ATOM   2052  O   GLU A 129      35.974  -6.440 -31.521  1.00 88.85           O
ATOM   2053  CG  GLU A 129      33.536  -8.027 -34.999  1.00 88.85           C
ATOM   2054  HG2 GLU A 129      33.131  -7.439 -35.822  1.00 88.85           H
ATOM   2055  HG3 GLU A 129      32.731  -8.242 -34.296  1.00 88.85           H
ATOM   2056  CD  GLU A 129      34.129  -9.338 -35.498  1.00 88.85           C
ATOM   2057  OE1 GLU A 129      33.936 -10.342 -34.776  1.00 88.85           O
ATOM   2058  OE2 GLU A 129      34.900  -9.326 -36.482  1.00 88.85           O
ATOM   2059  N   THR A 130      35.784  -4.622 -32.822  1.00 88.62           N
ATOM   2060  H   THR A 130      35.224  -4.160 -33.525  1.00 88.62           H
ATOM   2061  CA  THR A 130      36.920  -3.864 -32.272  1.00 88.62           C
ATOM   2062  HA  THR A 130      37.755  -4.544 -32.103  1.00 88.62           H
ATOM   2063  C   THR A 130      36.567  -3.209 -30.933  1.00 88.62           C
ATOM   2064  CB  THR A 130      37.360  -2.783 -33.278  1.00 88.62           C
ATOM   2065  HB  THR A 130      36.585  -2.019 -33.340  1.00 88.62           H
ATOM   2066  O   THR A 130      37.452  -2.945 -30.124  1.00 88.62           O
ATOM   2067  CG2 THR A 130      38.683  -2.103 -32.924  1.00 88.62           C
ATOM   2068 HG21 THR A 130      39.459  -2.855 -32.783  1.00 88.62           H
ATOM   2069 HG22 THR A 130      38.571  -1.524 -32.007  1.00 88.62           H
ATOM   2070 HG23 THR A 130      38.972  -1.423 -33.725  1.00 88.62           H
ATOM   2071  OG1 THR A 130      37.539  -3.340 -34.565  1.00 88.62           O
ATOM   2072  HG1 THR A 130      37.128  -2.728 -35.180  1.00 88.62           H
ATOM   2073  N   ILE A 131      35.276  -2.968 -30.683  1.00 92.24           N
ATOM   2074  H   ILE A 131      34.612  -3.213 -31.404  1.00 92.24           H
ATOM   2075  CA  ILE A 131      34.756  -2.308 -29.474  1.00 92.24           C
ATOM   2076  HA  ILE A 131      35.549  -1.704 -29.032  1.00 92.24           H
ATOM   2077  C   ILE A 131      34.330  -3.320 -28.402  1.00 92.24           C
ATOM   2078  CB  ILE A 131      33.601  -1.364 -29.869  1.00 92.24           C
ATOM   2079  HB  ILE A 131      32.795  -1.970 -30.281  1.00 92.24           H
ATOM   2080  O   ILE A 131      34.427  -3.033 -27.209  1.00 92.24           O
ATOM   2081  CG1 ILE A 131      34.010  -0.346 -30.956  1.00 92.24           C
ATOM   2082 HG12 ILE A 131      34.304  -0.874 -31.863  1.00 92.24           H
ATOM   2083 HG13 ILE A 131      33.120   0.226 -31.214  1.00 92.24           H
ATOM   2084  CG2 ILE A 131      33.039  -0.621 -28.647  1.00 92.24           C
ATOM   2085 HG21 ILE A 131      32.299   0.116 -28.960  1.00 92.24           H
ATOM   2086 HG22 ILE A 131      33.844  -0.118 -28.111  1.00 92.24           H
ATOM   2087 HG23 ILE A 131      32.552  -1.322 -27.968  1.00 92.24           H
ATOM   2088  CD1 ILE A 131      35.137   0.631 -30.584  1.00 92.24           C
ATOM   2089 HD11 ILE A 131      35.329   1.290 -31.431  1.00 92.24           H
ATOM   2090 HD12 ILE A 131      36.053   0.086 -30.355  1.00 92.24           H
ATOM   2091 HD13 ILE A 131      34.848   1.243 -29.730  1.00 92.24           H
ATOM   2092  N   LEU A 132      33.937  -4.537 -28.793  1.00 91.87           N
ATOM   2093  H   LEU A 132      33.817  -4.701 -29.783  1.00 91.87           H
ATOM   2094  CA  LEU A 132      33.574  -5.608 -27.864  1.00 91.87           C
ATOM   2095  HA  LEU A 132      32.687  -5.262 -27.332  1.00 91.87           H
ATOM   2096  C   LEU A 132      34.643  -5.916 -26.779  1.00 91.87           C
ATOM   2097  CB  LEU A 132      33.190  -6.869 -28.667  1.00 91.87           C
ATOM   2098  HB2 LEU A 132      32.687  -6.585 -29.591  1.00 91.87           H
ATOM   2099  HB3 LEU A 132      34.108  -7.386 -28.947  1.00 91.87           H
ATOM   2100  O   LEU A 132      34.233  -6.190 -25.652  1.00 91.87           O
ATOM   2101  CG  LEU A 132      32.261  -7.812 -27.875  1.00 91.87           C
ATOM   2102  HG  LEU A 132      32.553  -7.828 -26.825  1.00 91.87           H
ATOM   2103  CD1 LEU A 132      30.814  -7.352 -27.994  1.00 91.87           C
ATOM   2104 HD11 LEU A 132      30.518  -7.290 -29.041  1.00 91.87           H
ATOM   2105 HD12 LEU A 132      30.155  -8.052 -27.480  1.00 91.87           H
ATOM   2106 HD13 LEU A 132      30.706  -6.371 -27.530  1.00 91.87           H
ATOM   2107  CD2 LEU A 132      32.274  -9.251 -28.371  1.00 91.87           C
ATOM   2108 HD21 LEU A 132      33.285  -9.655 -28.320  1.00 91.87           H
ATOM   2109 HD22 LEU A 132      31.636  -9.855 -27.725  1.00 91.87           H
ATOM   2110 HD23 LEU A 132      31.880  -9.286 -29.388  1.00 91.87           H
ATOM   2111  N   PRO A 133      35.976  -5.853 -27.014  1.00 93.55           N
ATOM   2112  CA  PRO A 133      36.964  -6.004 -25.942  1.00 93.55           C
ATOM   2113  HA  PRO A 133      36.821  -6.969 -25.456  1.00 93.55           H
ATOM   2114  C   PRO A 133      36.840  -4.895 -24.889  1.00 93.55           C
ATOM   2115  CB  PRO A 133      38.350  -5.970 -26.604  1.00 93.55           C
ATOM   2116  HB2 PRO A 133      38.840  -5.014 -26.414  1.00 93.55           H
ATOM   2117  HB3 PRO A 133      38.978  -6.782 -26.238  1.00 93.55           H
ATOM   2118  O   PRO A 133      36.850  -5.185 -23.697  1.00 93.55           O
ATOM   2119  CG  PRO A 133      38.095  -6.105 -28.104  1.00 93.55           C
ATOM   2120  HG2 PRO A 133      38.781  -5.483 -28.680  1.00 93.55           H
ATOM   2121  HG3 PRO A 133      38.199  -7.146 -28.410  1.00 93.55           H
ATOM   2122  CD  PRO A 133      36.654  -5.638 -28.282  1.00 93.55           C
ATOM   2123  HD2 PRO A 133      36.660  -4.570 -28.495  1.00 93.55           H
ATOM   2124  HD3 PRO A 133      36.174  -6.191 -29.089  1.00 93.55           H
ATOM   2125  N   ILE A 134      36.654  -3.645 -25.329  1.00 94.69           N
ATOM   2126  H   ILE A 134      36.555  -3.504 -26.324  1.00 94.69           H
ATOM   2127  CA  ILE A 134      36.520  -2.464 -24.465  1.00 94.69           C
ATOM   2128  HA  ILE A 134      37.376  -2.428 -23.791  1.00 94.69           H
ATOM   2129  C   ILE A 134      35.257  -2.597 -23.603  1.00 94.69           C
ATOM   2130  CB  ILE A 134      36.502  -1.161 -25.310  1.00 94.69           C
ATOM   2131  HB  ILE A 134      35.595  -1.151 -25.915  1.00 94.69           H
ATOM   2132  O   ILE A 134      35.315  -2.448 -22.387  1.00 94.69           O
ATOM   2133  CG1 ILE A 134      37.717  -1.071 -26.270  1.00 94.69           C
ATOM   2134 HG12 ILE A 134      38.635  -1.009 -25.687  1.00 94.69           H
ATOM   2135 HG13 ILE A 134      37.768  -1.972 -26.881  1.00 94.69           H
ATOM   2136  CG2 ILE A 134      36.453   0.065 -24.381  1.00 94.69           C
ATOM   2137 HG21 ILE A 134      37.337   0.084 -23.743  1.00 94.69           H
ATOM   2138 HG22 ILE A 134      35.567   0.028 -23.746  1.00 94.69           H
ATOM   2139 HG23 ILE A 134      36.399   0.989 -24.955  1.00 94.69           H
ATOM   2140  CD1 ILE A 134      37.662   0.110 -27.251  1.00 94.69           C
ATOM   2141 HD11 ILE A 134      37.771   1.058 -26.724  1.00 94.69           H
ATOM   2142 HD12 ILE A 134      36.716   0.101 -27.791  1.00 94.69           H
ATOM   2143 HD13 ILE A 134      38.479   0.019 -27.968  1.00 94.69           H
ATOM   2144  N   MET A 135      34.130  -2.977 -24.211  1.00 93.56           N
ATOM   2145  H   MET A 135      34.147  -3.085 -25.214  1.00 93.56           H
ATOM   2146  CA  MET A 135      32.858  -3.162 -23.501  1.00 93.56           C
ATOM   2147  HA  MET A 135      32.636  -2.246 -22.953  1.00 93.56           H
ATOM   2148  C   MET A 135      32.884  -4.302 -22.462  1.00 93.56           C
ATOM   2149  CB  MET A 135      31.754  -3.367 -24.547  1.00 93.56           C
ATOM   2150  HB2 MET A 135      31.833  -2.587 -25.304  1.00 93.56           H
ATOM   2151  HB3 MET A 135      31.880  -4.335 -25.033  1.00 93.56           H
ATOM   2152  O   MET A 135      32.147  -4.249 -21.480  1.00 93.56           O
ATOM   2153  CG  MET A 135      30.364  -3.278 -23.917  1.00 93.56           C
ATOM   2154  HG2 MET A 135      30.246  -4.060 -23.168  1.00 93.56           H
ATOM   2155  HG3 MET A 135      30.277  -2.314 -23.413  1.00 93.56           H
ATOM   2156  SD  MET A 135      29.007  -3.426 -25.100  1.00 93.56           S
ATOM   2157  CE  MET A 135      27.681  -2.881 -24.001  1.00 93.56           C
ATOM   2158  HE1 MET A 135      27.695  -3.475 -23.086  1.00 93.56           H
ATOM   2159  HE2 MET A 135      27.832  -1.834 -23.740  1.00 93.56           H
ATOM   2160  HE3 MET A 135      26.721  -2.993 -24.504  1.00 93.56           H
ATOM   2161  N   ASN A 136      33.737  -5.317 -22.650  1.00 92.34           N
ATOM   2162  H   ASN A 136      34.319  -5.303 -23.475  1.00 92.34           H
ATOM   2163  CA  ASN A 136      33.981  -6.365 -21.646  1.00 92.34           C
ATOM   2164  HA  ASN A 136      33.052  -6.593 -21.122  1.00 92.34           H
ATOM   2165  C   ASN A 136      34.997  -5.950 -20.563  1.00 92.34           C
ATOM   2166  CB  ASN A 136      34.477  -7.645 -22.341  1.00 92.34           C
ATOM   2167  HB2 ASN A 136      35.298  -7.400 -23.016  1.00 92.34           H
ATOM   2168  HB3 ASN A 136      34.870  -8.319 -21.580  1.00 92.34           H
ATOM   2169  O   ASN A 136      35.015  -6.557 -19.498  1.00 92.34           O
ATOM   2170  CG  ASN A 136      33.404  -8.420 -23.078  1.00 92.34           C
ATOM   2171  ND2 ASN A 136      33.498  -8.531 -24.378  1.00 92.34           N
ATOM   2172 HD21 ASN A 136      34.061  -7.845 -24.860  1.00 92.34           H
ATOM   2173 HD22 ASN A 136      32.722  -8.999 -24.824  1.00 92.34           H
ATOM   2174  OD1 ASN A 136      32.485  -8.984 -22.518  1.00 92.34           O
ATOM   2175  N   GLN A 137      35.875  -4.978 -20.835  1.00 93.30           N
ATOM   2176  H   GLN A 137      35.839  -4.532 -21.740  1.00 93.30           H
ATOM   2177  CA  GLN A 137      36.917  -4.534 -19.899  1.00 93.30           C
ATOM   2178  HA  GLN A 137      37.292  -5.397 -19.350  1.00 93.30           H
ATOM   2179  C   GLN A 137      36.390  -3.535 -18.858  1.00 93.30           C
ATOM   2180  CB  GLN A 137      38.080  -3.939 -20.715  1.00 93.30           C
ATOM   2181  HB2 GLN A 137      37.711  -3.111 -21.323  1.00 93.30           H
ATOM   2182  HB3 GLN A 137      38.469  -4.709 -21.383  1.00 93.30           H
ATOM   2183  O   GLN A 137      36.865  -3.528 -17.724  1.00 93.30           O
ATOM   2184  CG  GLN A 137      39.225  -3.424 -19.828  1.00 93.30           C
ATOM   2185  HG2 GLN A 137      39.583  -4.236 -19.194  1.00 93.30           H
ATOM   2186  HG3 GLN A 137      38.852  -2.627 -19.183  1.00 93.30           H
ATOM   2187  CD  GLN A 137      40.406  -2.857 -20.606  1.00 93.30           C
ATOM   2188  NE2 GLN A 137      41.325  -2.210 -19.925  1.00 93.30           N
ATOM   2189 HE21 GLN A 137      41.177  -2.024 -18.944  1.00 93.30           H
ATOM   2190 HE22 GLN A 137      42.041  -1.751 -20.471  1.00 93.30           H
ATOM   2191  OE1 GLN A 137      40.541  -2.970 -21.814  1.00 93.30           O
ATOM   2192  N   TYR A 138      35.435  -2.696 -19.255  1.00 94.69           N
ATOM   2193  H   TYR A 138      35.115  -2.763 -20.209  1.00 94.69           H
ATOM   2194  CA  TYR A 138      34.881  -1.610 -18.449  1.00 94.69           C
ATOM   2195  HA  TYR A 138      35.423  -1.512 -17.508  1.00 94.69           H
ATOM   2196  C   TYR A 138      33.418  -1.929 -18.123  1.00 94.69           C
ATOM   2197  CB  TYR A 138      35.072  -0.310 -19.241  1.00 94.69           C
ATOM   2198  HB2 TYR A 138      34.555   0.509 -18.741  1.00 94.69           H
ATOM   2199  HB3 TYR A 138      34.610  -0.431 -20.221  1.00 94.69           H
ATOM   2200  O   TYR A 138      32.599  -2.092 -19.035  1.00 94.69           O
ATOM   2201  CG  TYR A 138      36.532   0.074 -19.424  1.00 94.69           C
ATOM   2202  CD1 TYR A 138      37.234   0.683 -18.369  1.00 94.69           C
ATOM   2203  HD1 TYR A 138      36.715   0.902 -17.447  1.00 94.69           H
ATOM   2204  CD2 TYR A 138      37.194  -0.201 -20.636  1.00 94.69           C
ATOM   2205  HD2 TYR A 138      36.654  -0.676 -21.442  1.00 94.69           H
ATOM   2206  CE1 TYR A 138      38.587   1.042 -18.531  1.00 94.69           C
ATOM   2207  HE1 TYR A 138      39.103   1.538 -17.722  1.00 94.69           H
ATOM   2208  CE2 TYR A 138      38.553   0.130 -20.796  1.00 94.69           C
ATOM   2209  HE2 TYR A 138      39.071  -0.102 -21.715  1.00 94.69           H
ATOM   2210  OH  TYR A 138      40.543   1.132 -19.926  1.00 94.69           O
ATOM   2211  HH  TYR A 138      40.861   1.641 -19.176  1.00 94.69           H
ATOM   2212  CZ  TYR A 138      39.245   0.771 -19.750  1.00 94.69           C
ATOM   2213  N   THR A 139      33.087  -2.085 -16.839  1.00 92.08           N
ATOM   2214  H   THR A 139      33.739  -1.766 -16.139  1.00 92.08           H
ATOM   2215  CA  THR A 139      31.752  -2.495 -16.360  1.00 92.08           C
ATOM   2216  HA  THR A 139      31.394  -3.295 -17.008  1.00 92.08           H
ATOM   2217  C   THR A 139      30.711  -1.378 -16.434  1.00 92.08           C
ATOM   2218  CB  THR A 139      31.805  -3.065 -14.934  1.00 92.08           C
ATOM   2219  HB  THR A 139      30.793  -3.156 -14.542  1.00 92.08           H
ATOM   2220  O   THR A 139      29.516  -1.649 -16.387  1.00 92.08           O
ATOM   2221  CG2 THR A 139      32.460  -4.446 -14.905  1.00 92.08           C
ATOM   2222 HG21 THR A 139      32.469  -4.828 -13.885  1.00 92.08           H
ATOM   2223 HG22 THR A 139      31.892  -5.138 -15.526  1.00 92.08           H
ATOM   2224 HG23 THR A 139      33.483  -4.386 -15.276  1.00 92.08           H
ATOM   2225  OG1 THR A 139      32.559  -2.231 -14.091  1.00 92.08           O
ATOM   2226  HG1 THR A 139      32.463  -2.547 -13.190  1.00 92.08           H
ATOM   2227  N   GLU A 140      31.152  -0.140 -16.628  1.00 93.80           N
ATOM   2228  H   GLU A 140      32.151  -0.007 -16.544  1.00 93.80           H
ATOM   2229  CA  GLU A 140      30.345   1.071 -16.753  1.00 93.80           C
ATOM   2230  HA  GLU A 140      29.505   0.989 -16.063  1.00 93.80           H
ATOM   2231  C   GLU A 140      29.724   1.279 -18.153  1.00 93.80           C
ATOM   2232  CB  GLU A 140      31.199   2.273 -16.286  1.00 93.80           C
ATOM   2233  HB2 GLU A 140      30.562   3.155 -16.338  1.00 93.80           H
ATOM   2234  HB3 GLU A 140      31.466   2.137 -15.238  1.00 93.80           H
ATOM   2235  O   GLU A 140      28.821   2.099 -18.312  1.00 93.80           O
ATOM   2236  CG  GLU A 140      32.483   2.574 -17.094  1.00 93.80           C
ATOM   2237  HG2 GLU A 140      32.304   2.335 -18.143  1.00 93.80           H
ATOM   2238  HG3 GLU A 140      32.649   3.648 -17.028  1.00 93.80           H
ATOM   2239  CD  GLU A 140      33.778   1.872 -16.630  1.00 93.80           C
ATOM   2240  OE1 GLU A 140      34.856   2.498 -16.725  1.00 93.80           O
ATOM   2241  OE2 GLU A 140      33.739   0.665 -16.301  1.00 93.80           O
ATOM   2242  N   ILE A 141      30.165   0.542 -19.182  1.00 96.35           N
ATOM   2243  H   ILE A 141      30.906  -0.117 -18.993  1.00 96.35           H
ATOM   2244  CA  ILE A 141      29.674   0.709 -20.566  1.00 96.35           C
ATOM   2245  HA  ILE A 141      29.448   1.764 -20.717  1.00 96.35           H
ATOM   2246  C   ILE A 141      28.363  -0.065 -20.777  1.00 96.35           C
ATOM   2247  CB  ILE A 141      30.757   0.329 -21.605  1.00 96.35           C
ATOM   2248  HB  ILE A 141      31.005  -0.725 -21.480  1.00 96.35           H
ATOM   2249  O   ILE A 141      28.385  -1.275 -21.005  1.00 96.35           O
ATOM   2250  CG1 ILE A 141      32.042   1.162 -21.388  1.00 96.35           C
ATOM   2251 HG12 ILE A 141      32.385   1.044 -20.360  1.00 96.35           H
ATOM   2252 HG13 ILE A 141      31.825   2.218 -21.551  1.00 96.35           H
ATOM   2253  CG2 ILE A 141      30.209   0.544 -23.032  1.00 96.35           C
ATOM   2254 HG21 ILE A 141      29.961   1.596 -23.179  1.00 96.35           H
ATOM   2255 HG22 ILE A 141      29.311  -0.050 -23.203  1.00 96.35           H
ATOM   2256 HG23 ILE A 141      30.939   0.232 -23.778  1.00 96.35           H
ATOM   2257  CD1 ILE A 141      33.206   0.752 -22.292  1.00 96.35           C
ATOM   2258 HD11 ILE A 141      34.097   1.312 -22.007  1.00 96.35           H
ATOM   2259 HD12 ILE A 141      33.407  -0.314 -22.180  1.00 96.35           H
ATOM   2260 HD13 ILE A 141      32.972   0.970 -23.334  1.00 96.35           H
ATOM   2261  N   GLU A 142      27.219   0.611 -20.744  1.00 94.80           N
ATOM   2262  H   GLU A 142      27.263   1.603 -20.559  1.00 94.80           H
ATOM   2263  CA  GLU A 142      25.903  -0.041 -20.832  1.00 94.80           C
ATOM   2264  HA  GLU A 142      25.931  -0.967 -20.257  1.00 94.80           H
ATOM   2265  C   GLU A 142      25.519  -0.450 -22.254  1.00 94.80           C
ATOM   2266  CB  GLU A 142      24.815   0.880 -20.249  1.00 94.80           C
ATOM   2267  HB2 GLU A 142      23.836   0.483 -20.517  1.00 94.80           H
ATOM   2268  HB3 GLU A 142      24.904   1.872 -20.692  1.00 94.80           H
ATOM   2269  O   GLU A 142      24.849  -1.470 -22.461  1.00 94.80           O
ATOM   2270  CG  GLU A 142      24.869   1.003 -18.721  1.00 94.80           C
ATOM   2271  HG2 GLU A 142      24.078   1.679 -18.398  1.00 94.80           H
ATOM   2272  HG3 GLU A 142      25.825   1.437 -18.423  1.00 94.80           H
ATOM   2273  CD  GLU A 142      24.672  -0.361 -18.054  1.00 94.80           C
ATOM   2274  OE1 GLU A 142      25.675  -1.087 -17.908  1.00 94.80           O
ATOM   2275  OE2 GLU A 142      23.510  -0.737 -17.768  1.00 94.80           O
ATOM   2276  N   THR A 143      25.904   0.336 -23.260  1.00 95.24           N
ATOM   2277  H   THR A 143      26.461   1.150 -23.041  1.00 95.24           H
ATOM   2278  CA  THR A 143      25.572   0.077 -24.669  1.00 95.24           C
ATOM   2279  HA  THR A 143      25.599  -1.003 -24.818  1.00 95.24           H
ATOM   2280  C   THR A 143      26.616   0.691 -25.606  1.00 95.24           C
ATOM   2281  CB  THR A 143      24.137   0.564 -24.979  1.00 95.24           C
ATOM   2282  HB  THR A 143      24.038   1.594 -24.634  1.00 95.24           H
ATOM   2283  O   THR A 143      27.137   1.774 -25.348  1.00 95.24           O
ATOM   2284  CG2 THR A 143      23.700   0.505 -26.441  1.00 95.24           C
ATOM   2285 HG21 THR A 143      23.731  -0.518 -26.812  1.00 95.24           H
ATOM   2286 HG22 THR A 143      22.679   0.877 -26.527  1.00 95.24           H
ATOM   2287 HG23 THR A 143      24.347   1.138 -27.048  1.00 95.24           H
ATOM   2288  OG1 THR A 143      23.211  -0.248 -24.277  1.00 95.24           O
ATOM   2289  HG1 THR A 143      23.681  -0.569 -23.504  1.00 95.24           H
ATOM   2290  N   CYS A 144      26.902   0.016 -26.718  1.00 96.90           N
ATOM   2291  H   CYS A 144      26.439  -0.871 -26.860  1.00 96.90           H
ATOM   2292  CA  CYS A 144      27.639   0.575 -27.852  1.00 96.90           C
ATOM   2293  HA  CYS A 144      28.002   1.568 -27.588  1.00 96.90           H
ATOM   2294  C   CYS A 144      26.686   0.707 -29.047  1.00 96.90           C
ATOM   2295  CB  CYS A 144      28.856  -0.296 -28.200  1.00 96.90           C
ATOM   2296  HB2 CYS A 144      29.420   0.177 -29.003  1.00 96.90           H
ATOM   2297  HB3 CYS A 144      28.511  -1.269 -28.553  1.00 96.90           H
ATOM   2298  O   CYS A 144      25.974  -0.248 -29.364  1.00 96.90           O
ATOM   2299  SG  CYS A 144      29.930  -0.518 -26.754  1.00 96.90           S
ATOM   2300  HG  CYS A 144      30.592  -1.590 -27.199  1.00 96.90           H
ATOM   2301  N   VAL A 145      26.695   1.855 -29.725  1.00 95.80           N
ATOM   2302  H   VAL A 145      27.317   2.587 -29.414  1.00 95.80           H
ATOM   2303  CA  VAL A 145      25.845   2.148 -30.894  1.00 95.80           C
ATOM   2304  HA  VAL A 145      25.344   1.236 -31.215  1.00 95.80           H
ATOM   2305  C   VAL A 145      26.721   2.644 -32.045  1.00 95.80           C
ATOM   2306  CB  VAL A 145      24.752   3.197 -30.571  1.00 95.80           C
ATOM   2307  HB  VAL A 145      25.209   4.185 -30.528  1.00 95.80           H
ATOM   2308  O   VAL A 145      27.529   3.554 -31.866  1.00 95.80           O
ATOM   2309  CG1 VAL A 145      23.663   3.204 -31.650  1.00 95.80           C
ATOM   2310 HG11 VAL A 145      24.099   3.287 -32.646  1.00 95.80           H
ATOM   2311 HG12 VAL A 145      23.000   4.054 -31.496  1.00 95.80           H
ATOM   2312 HG13 VAL A 145      23.071   2.289 -31.598  1.00 95.80           H
ATOM   2313  CG2 VAL A 145      24.044   2.946 -29.234  1.00 95.80           C
ATOM   2314 HG21 VAL A 145      23.225   3.654 -29.111  1.00 95.80           H
ATOM   2315 HG22 VAL A 145      24.741   3.090 -28.409  1.00 95.80           H
ATOM   2316 HG23 VAL A 145      23.642   1.933 -29.211  1.00 95.80           H
ATOM   2317  N   GLU A 146      26.572   2.064 -33.233  1.00 96.57           N
ATOM   2318  H   GLU A 146      25.907   1.310 -33.323  1.00 96.57           H
ATOM   2319  CA  GLU A 146      27.238   2.523 -34.456  1.00 96.57           C
ATOM   2320  HA  GLU A 146      28.055   3.194 -34.192  1.00 96.57           H
ATOM   2321  C   GLU A 146      26.242   3.318 -35.312  1.00 96.57           C
ATOM   2322  CB  GLU A 146      27.876   1.323 -35.173  1.00 96.57           C
ATOM   2323  HB2 GLU A 146      28.576   0.850 -34.485  1.00 96.57           H
ATOM   2324  HB3 GLU A 146      27.108   0.600 -35.446  1.00 96.57           H
ATOM   2325  O   GLU A 146      25.212   2.790 -35.728  1.00 96.57           O
ATOM   2326  CG  GLU A 146      28.649   1.743 -36.424  1.00 96.57           C
ATOM   2327  HG2 GLU A 146      27.934   2.077 -37.175  1.00 96.57           H
ATOM   2328  HG3 GLU A 146      29.313   2.570 -36.174  1.00 96.57           H
ATOM   2329  CD  GLU A 146      29.463   0.569 -36.972  1.00 96.57           C
ATOM   2330  OE1 GLU A 146      28.888  -0.232 -37.741  1.00 96.57           O
ATOM   2331  OE2 GLU A 146      30.645   0.403 -36.595  1.00 96.57           O
ATOM   2332  N   CYS A 147      26.535   4.599 -35.531  1.00 96.52           N
ATOM   2333  H   CYS A 147      27.462   4.915 -35.286  1.00 96.52           H
ATOM   2334  CA  CYS A 147      25.616   5.618 -36.038  1.00 96.52           C
ATOM   2335  HA  CYS A 147      24.664   5.156 -36.302  1.00 96.52           H
ATOM   2336  C   CYS A 147      26.173   6.327 -37.281  1.00 96.52           C
ATOM   2337  CB  CYS A 147      25.364   6.678 -34.947  1.00 96.52           C
ATOM   2338  HB2 CYS A 147      26.281   7.239 -34.774  1.00 96.52           H
ATOM   2339  HB3 CYS A 147      24.593   7.368 -35.291  1.00 96.52           H
ATOM   2340  O   CYS A 147      27.385   6.371 -37.520  1.00 96.52           O
ATOM   2341  SG  CYS A 147      24.816   5.964 -33.374  1.00 96.52           S
ATOM   2342  HG  CYS A 147      25.838   5.120 -33.208  1.00 96.52           H
ATOM   2343  N   SER A 148      25.295   7.012 -38.011  1.00 96.94           N
ATOM   2344  H   SER A 148      24.320   6.962 -37.752  1.00 96.94           H
ATOM   2345  CA  SER A 148      25.697   8.047 -38.964  1.00 96.94           C
ATOM   2346  HA  SER A 148      26.722   8.360 -38.764  1.00 96.94           H
ATOM   2347  C   SER A 148      24.795   9.260 -38.813  1.00 96.94           C
ATOM   2348  CB  SER A 148      25.643   7.529 -40.401  1.00 96.94           C
ATOM   2349  HB2 SER A 148      26.374   6.731 -40.536  1.00 96.94           H
ATOM   2350  HB3 SER A 148      24.646   7.138 -40.607  1.00 96.94           H
ATOM   2351  O   SER A 148      23.613   9.183 -39.132  1.00 96.94           O
ATOM   2352  OG  SER A 148      25.922   8.593 -41.290  1.00 96.94           O
ATOM   2353  HG  SER A 148      26.832   8.518 -41.584  1.00 96.94           H
ATOM   2354  N   ALA A 149      25.374  10.390 -38.392  1.00 96.84           N
ATOM   2355  H   ALA A 149      26.323  10.351 -38.045  1.00 96.84           H
ATOM   2356  CA  ALA A 149      24.698  11.686 -38.441  1.00 96.84           C
ATOM   2357  HA  ALA A 149      23.856  11.684 -37.749  1.00 96.84           H
ATOM   2358  C   ALA A 149      24.147  11.987 -39.850  1.00 96.84           C
ATOM   2359  CB  ALA A 149      25.681  12.768 -37.978  1.00 96.84           C
ATOM   2360  HB1 ALA A 149      26.547  12.801 -38.640  1.00 96.84           H
ATOM   2361  HB2 ALA A 149      26.002  12.562 -36.957  1.00 96.84           H
ATOM   2362  HB3 ALA A 149      25.175  13.733 -38.000  1.00 96.84           H
ATOM   2363  O   ALA A 149      23.012  12.419 -39.997  1.00 96.84           O
ATOM   2364  N   LYS A 150      24.939  11.693 -40.891  1.00 96.44           N
ATOM   2365  H   LYS A 150      25.812  11.224 -40.697  1.00 96.44           H
ATOM   2366  CA  LYS A 150      24.626  12.003 -42.292  1.00 96.44           C
ATOM   2367  HA  LYS A 150      24.334  13.049 -42.376  1.00 96.44           H
ATOM   2368  C   LYS A 150      23.440  11.211 -42.845  1.00 96.44           C
ATOM   2369  CB  LYS A 150      25.891  11.768 -43.121  1.00 96.44           C
ATOM   2370  HB2 LYS A 150      26.127  10.704 -43.114  1.00 96.44           H
ATOM   2371  HB3 LYS A 150      26.723  12.312 -42.675  1.00 96.44           H
ATOM   2372  O   LYS A 150      22.654  11.755 -43.610  1.00 96.44           O
ATOM   2373  CG  LYS A 150      25.716  12.243 -44.567  1.00 96.44           C
ATOM   2374  HG2 LYS A 150      25.624  13.329 -44.592  1.00 96.44           H
ATOM   2375  HG3 LYS A 150      24.821  11.798 -45.003  1.00 96.44           H
ATOM   2376  CD  LYS A 150      26.914  11.796 -45.397  1.00 96.44           C
ATOM   2377  HD2 LYS A 150      27.817  12.303 -45.058  1.00 96.44           H
ATOM   2378  HD3 LYS A 150      27.034  10.720 -45.276  1.00 96.44           H
ATOM   2379  CE  LYS A 150      26.633  12.109 -46.864  1.00 96.44           C
ATOM   2380  HE2 LYS A 150      25.629  11.754 -47.097  1.00 96.44           H
ATOM   2381  HE3 LYS A 150      26.653  13.188 -47.013  1.00 96.44           H
ATOM   2382  NZ  LYS A 150      27.621  11.420 -47.721  1.00 96.44           N
ATOM   2383  HZ1 LYS A 150      27.405  11.565 -48.697  1.00 96.44           H
ATOM   2384  HZ2 LYS A 150      28.553  11.748 -47.511  1.00 96.44           H
ATOM   2385  HZ3 LYS A 150      27.588  10.430 -47.518  1.00 96.44           H
ATOM   2386  N   ASN A 151      23.323   9.941 -42.462  1.00 95.37           N
ATOM   2387  H   ASN A 151      24.033   9.569 -41.848  1.00 95.37           H
ATOM   2388  CA  ASN A 151      22.277   9.042 -42.956  1.00 95.37           C
ATOM   2389  HA  ASN A 151      21.779   9.507 -43.807  1.00 95.37           H
ATOM   2390  C   ASN A 151      21.169   8.806 -41.906  1.00 95.37           C
ATOM   2391  CB  ASN A 151      22.914   7.725 -43.453  1.00 95.37           C
ATOM   2392  HB2 ASN A 151      22.108   7.067 -43.777  1.00 95.37           H
ATOM   2393  HB3 ASN A 151      23.423   7.237 -42.623  1.00 95.37           H
ATOM   2394  O   ASN A 151      20.476   7.798 -41.986  1.00 95.37           O
ATOM   2395  CG  ASN A 151      23.890   7.838 -44.617  1.00 95.37           C
ATOM   2396  ND2 ASN A 151      24.225   6.714 -45.208  1.00 95.37           N
ATOM   2397 HD21 ASN A 151      23.754   5.855 -44.961  1.00 95.37           H
ATOM   2398 HD22 ASN A 151      24.847   6.793 -46.000  1.00 95.37           H
ATOM   2399  OD1 ASN A 151      24.392   8.879 -45.010  1.00 95.37           O
ATOM   2400  N   LEU A 152      21.068   9.666 -40.880  1.00 95.26           N
ATOM   2401  H   LEU A 152      21.665  10.481 -40.896  1.00 95.26           H
ATOM   2402  CA  LEU A 152      20.132   9.570 -39.742  1.00 95.26           C
ATOM   2403  HA  LEU A 152      20.461  10.313 -39.017  1.00 95.26           H
ATOM   2404  C   LEU A 152      20.157   8.234 -38.961  1.00 95.26           C
ATOM   2405  CB  LEU A 152      18.719  10.010 -40.175  1.00 95.26           C
ATOM   2406  HB2 LEU A 152      18.327   9.276 -40.877  1.00 95.26           H
ATOM   2407  HB3 LEU A 152      18.069  10.012 -39.300  1.00 95.26           H
ATOM   2408  O   LEU A 152      19.301   7.965 -38.118  1.00 95.26           O
ATOM   2409  CG  LEU A 152      18.659  11.407 -40.826  1.00 95.26           C
ATOM   2410  HG  LEU A 152      19.269  11.412 -41.730  1.00 95.26           H
ATOM   2411  CD1 LEU A 152      17.224  11.709 -41.238  1.00 95.26           C
ATOM   2412 HD11 LEU A 152      16.832  10.903 -41.859  1.00 95.26           H
ATOM   2413 HD12 LEU A 152      17.202  12.628 -41.823  1.00 95.26           H
ATOM   2414 HD13 LEU A 152      16.589  11.825 -40.359  1.00 95.26           H
ATOM   2415  CD2 LEU A 152      19.153  12.519 -39.898  1.00 95.26           C
ATOM   2416 HD21 LEU A 152      18.613  12.492 -38.951  1.00 95.26           H
ATOM   2417 HD22 LEU A 152      18.984  13.488 -40.367  1.00 95.26           H
ATOM   2418 HD23 LEU A 152      20.224  12.414 -39.723  1.00 95.26           H
ATOM   2419  N   LYS A 153      21.169   7.393 -39.196  1.00 94.89           N
ATOM   2420  H   LYS A 153      21.875   7.721 -39.838  1.00 94.89           H
ATOM   2421  CA  LYS A 153      21.210   6.004 -38.730  1.00 94.89           C
ATOM   2422  HA  LYS A 153      20.228   5.570 -38.918  1.00 94.89           H
ATOM   2423  C   LYS A 153      21.475   5.915 -37.228  1.00 94.89           C
ATOM   2424  CB  LYS A 153      22.242   5.219 -39.550  1.00 94.89           C
ATOM   2425  HB2 LYS A 153      23.225   5.672 -39.420  1.00 94.89           H
ATOM   2426  HB3 LYS A 153      21.970   5.269 -40.604  1.00 94.89           H
ATOM   2427  O   LYS A 153      22.521   6.380 -36.762  1.00 94.89           O
ATOM   2428  CG  LYS A 153      22.299   3.749 -39.111  1.00 94.89           C
ATOM   2429  HG2 LYS A 153      22.551   3.695 -38.052  1.00 94.89           H
ATOM   2430  HG3 LYS A 153      21.327   3.282 -39.269  1.00 94.89           H
ATOM   2431  CD  LYS A 153      23.370   2.982 -39.882  1.00 94.89           C
ATOM   2432  HD2 LYS A 153      23.103   2.939 -40.938  1.00 94.89           H
ATOM   2433  HD3 LYS A 153      24.324   3.496 -39.762  1.00 94.89           H
ATOM   2434  CE  LYS A 153      23.468   1.573 -39.299  1.00 94.89           C
ATOM   2435  HE2 LYS A 153      23.591   1.657 -38.218  1.00 94.89           H
ATOM   2436  HE3 LYS A 153      22.532   1.047 -39.489  1.00 94.89           H
ATOM   2437  NZ  LYS A 153      24.613   0.837 -39.879  1.00 94.89           N
ATOM   2438  HZ1 LYS A 153      25.477   1.321 -39.684  1.00 94.89           H
ATOM   2439  HZ2 LYS A 153      24.499   0.730 -40.877  1.00 94.89           H
ATOM   2440  HZ3 LYS A 153      24.675  -0.084 -39.467  1.00 94.89           H
ATOM   2441  N   ASN A 154      20.589   5.204 -36.529  1.00 92.91           N
ATOM   2442  H   ASN A 154      19.775   4.863 -37.020  1.00 92.91           H
ATOM   2443  CA  ASN A 154      20.639   4.868 -35.104  1.00 92.91           C
ATOM   2444  HA  ASN A 154      19.694   4.370 -34.887  1.00 92.91           H
ATOM   2445  C   ASN A 154      20.690   6.085 -34.152  1.00 92.91           C
ATOM   2446  CB  ASN A 154      21.748   3.829 -34.830  1.00 92.91           C
ATOM   2447  HB2 ASN A 154      21.723   3.577 -33.769  1.00 92.91           H
ATOM   2448  HB3 ASN A 154      22.718   4.275 -35.045  1.00 92.91           H
ATOM   2449  O   ASN A 154      21.139   5.956 -33.008  1.00 92.91           O
ATOM   2450  CG  ASN A 154      21.628   2.520 -35.589  1.00 92.91           C
ATOM   2451  ND2 ASN A 154      22.658   1.714 -35.582  1.00 92.91           N
ATOM   2452 HD21 ASN A 154      23.548   2.040 -35.233  1.00 92.91           H
ATOM   2453 HD22 ASN A 154      22.515   0.829 -36.047  1.00 92.91           H
ATOM   2454  OD1 ASN A 154      20.671   2.177 -36.251  1.00 92.91           O
ATOM   2455  N   ILE A 155      20.288   7.283 -34.604  1.00 94.48           N
ATOM   2456  H   ILE A 155      19.887   7.347 -35.529  1.00 94.48           H
ATOM   2457  CA  ILE A 155      20.426   8.499 -33.787  1.00 94.48           C
ATOM   2458  HA  ILE A 155      21.386   8.429 -33.274  1.00 94.48           H
ATOM   2459  C   ILE A 155      19.355   8.543 -32.689  1.00 94.48           C
ATOM   2460  CB  ILE A 155      20.466   9.799 -34.622  1.00 94.48           C
ATOM   2461  HB  ILE A 155      19.462  10.023 -34.984  1.00 94.48           H
ATOM   2462  O   ILE A 155      19.694   8.770 -31.531  1.00 94.48           O
ATOM   2463  CG1 ILE A 155      21.426   9.709 -35.828  1.00 94.48           C
ATOM   2464 HG12 ILE A 155      21.100   8.898 -36.480  1.00 94.48           H
ATOM   2465 HG13 ILE A 155      22.433   9.475 -35.484  1.00 94.48           H
ATOM   2466  CG2 ILE A 155      20.946  10.936 -33.703  1.00 94.48           C
ATOM   2467 HG21 ILE A 155      20.299  11.011 -32.829  1.00 94.48           H
ATOM   2468 HG22 ILE A 155      20.913  11.892 -34.225  1.00 94.48           H
ATOM   2469 HG23 ILE A 155      21.967  10.749 -33.370  1.00 94.48           H
ATOM   2470  CD1 ILE A 155      21.467  10.991 -36.668  1.00 94.48           C
ATOM   2471 HD11 ILE A 155      21.972  10.775 -37.610  1.00 94.48           H
ATOM   2472 HD12 ILE A 155      20.456  11.336 -36.879  1.00 94.48           H
ATOM   2473 HD13 ILE A 155      22.024  11.774 -36.151  1.00 94.48           H
ATOM   2474  N   SER A 156      18.088   8.264 -32.999  1.00 91.82           N
ATOM   2475  H   SER A 156      17.832   8.073 -33.956  1.00 91.82           H
ATOM   2476  CA  SER A 156      17.031   8.204 -31.977  1.00 91.82           C
ATOM   2477  HA  SER A 156      16.997   9.160 -31.452  1.00 91.82           H
ATOM   2478  C   SER A 156      17.316   7.115 -30.936  1.00 91.82           C
ATOM   2479  CB  SER A 156      15.670   7.992 -32.646  1.00 91.82           C
ATOM   2480  HB2 SER A 156      14.895   7.915 -31.882  1.00 91.82           H
ATOM   2481  HB3 SER A 156      15.686   7.079 -33.240  1.00 91.82           H
ATOM   2482  O   SER A 156      17.159   7.340 -29.735  1.00 91.82           O
ATOM   2483  OG  SER A 156      15.409   9.108 -33.475  1.00 91.82           O
ATOM   2484  HG  SER A 156      14.564   9.006 -33.918  1.00 91.82           H
ATOM   2485  N   GLU A 157      17.836   5.963 -31.367  1.00 90.72           N
ATOM   2486  H   GLU A 157      17.876   5.804 -32.364  1.00 90.72           H
ATOM   2487  CA  GLU A 157      18.233   4.855 -30.495  1.00 90.72           C
ATOM   2488  HA  GLU A 157      17.386   4.611 -29.855  1.00 90.72           H
ATOM   2489  C   GLU A 157      19.418   5.206 -29.594  1.00 90.72           C
ATOM   2490  CB  GLU A 157      18.563   3.587 -31.293  1.00 90.72           C
ATOM   2491  HB2 GLU A 157      18.800   2.801 -30.576  1.00 90.72           H
ATOM   2492  HB3 GLU A 157      19.450   3.748 -31.906  1.00 90.72           H
ATOM   2493  O   GLU A 157      19.431   4.795 -28.436  1.00 90.72           O
ATOM   2494  CG  GLU A 157      17.396   3.098 -32.159  1.00 90.72           C
ATOM   2495  HG2 GLU A 157      17.386   2.008 -32.129  1.00 90.72           H
ATOM   2496  HG3 GLU A 157      16.446   3.446 -31.753  1.00 90.72           H
ATOM   2497  CD  GLU A 157      17.570   3.566 -33.604  1.00 90.72           C
ATOM   2498  OE1 GLU A 157      17.771   2.680 -34.458  1.00 90.72           O
ATOM   2499  OE2 GLU A 157      17.594   4.802 -33.829  1.00 90.72           O
ATOM   2500  N   LEU A 158      20.394   5.991 -30.068  1.00 95.27           N
ATOM   2501  H   LEU A 158      20.350   6.274 -31.037  1.00 95.27           H
ATOM   2502  CA  LEU A 158      21.502   6.479 -29.242  1.00 95.27           C
ATOM   2503  HA  LEU A 158      22.067   5.620 -28.879  1.00 95.27           H
ATOM   2504  C   LEU A 158      20.986   7.228 -28.004  1.00 95.27           C
ATOM   2505  CB  LEU A 158      22.433   7.348 -30.114  1.00 95.27           C
ATOM   2506  HB2 LEU A 158      22.992   6.692 -30.781  1.00 95.27           H
ATOM   2507  HB3 LEU A 158      21.826   8.000 -30.743  1.00 95.27           H
ATOM   2508  O   LEU A 158      21.357   6.892 -26.875  1.00 95.27           O
ATOM   2509  CG  LEU A 158      23.409   8.252 -29.342  1.00 95.27           C
ATOM   2510  HG  LEU A 158      22.858   8.935 -28.696  1.00 95.27           H
ATOM   2511  CD1 LEU A 158      24.370   7.434 -28.483  1.00 95.27           C
ATOM   2512 HD11 LEU A 158      25.029   8.112 -27.941  1.00 95.27           H
ATOM   2513 HD12 LEU A 158      24.942   6.757 -29.117  1.00 95.27           H
ATOM   2514 HD13 LEU A 158      23.813   6.851 -27.749  1.00 95.27           H
ATOM   2515  CD2 LEU A 158      24.211   9.096 -30.331  1.00 95.27           C
ATOM   2516 HD21 LEU A 158      24.931   9.713 -29.793  1.00 95.27           H
ATOM   2517 HD22 LEU A 158      24.718   8.448 -31.045  1.00 95.27           H
ATOM   2518 HD23 LEU A 158      23.528   9.747 -30.878  1.00 95.27           H
ATOM   2519  N   PHE A 159      20.117   8.219 -28.199  1.00 94.90           N
ATOM   2520  H   PHE A 159      19.819   8.422 -29.143  1.00 94.90           H
ATOM   2521  CA  PHE A 159      19.612   9.035 -27.093  1.00 94.90           C
ATOM   2522  HA  PHE A 159      20.442   9.227 -26.412  1.00 94.90           H
ATOM   2523  C   PHE A 159      18.556   8.293 -26.260  1.00 94.90           C
ATOM   2524  CB  PHE A 159      19.160  10.399 -27.623  1.00 94.90           C
ATOM   2525  HB2 PHE A 159      18.664  10.944 -26.820  1.00 94.90           H
ATOM   2526  HB3 PHE A 159      18.439  10.259 -28.429  1.00 94.90           H
ATOM   2527  O   PHE A 159      18.518   8.462 -25.041  1.00 94.90           O
ATOM   2528  CG  PHE A 159      20.336  11.227 -28.118  1.00 94.90           C
ATOM   2529  CD1 PHE A 159      21.076  12.016 -27.221  1.00 94.90           C
ATOM   2530  HD1 PHE A 159      20.794  12.057 -26.179  1.00 94.90           H
ATOM   2531  CD2 PHE A 159      20.735  11.165 -29.464  1.00 94.90           C
ATOM   2532  HD2 PHE A 159      20.175  10.551 -30.153  1.00 94.90           H
ATOM   2533  CE1 PHE A 159      22.180  12.759 -27.679  1.00 94.90           C
ATOM   2534  HE1 PHE A 159      22.741  13.367 -26.984  1.00 94.90           H
ATOM   2535  CE2 PHE A 159      21.832  11.910 -29.929  1.00 94.90           C
ATOM   2536  HE2 PHE A 159      22.104  11.876 -30.973  1.00 94.90           H
ATOM   2537  CZ  PHE A 159      22.551  12.719 -29.035  1.00 94.90           C
ATOM   2538  HZ  PHE A 159      23.386  13.304 -29.389  1.00 94.90           H
ATOM   2539  N   TYR A 160      17.790   7.385 -26.874  1.00 88.87           N
ATOM   2540  H   TYR A 160      17.827   7.326 -27.880  1.00 88.87           H
ATOM   2541  CA  TYR A 160      16.935   6.427 -26.169  1.00 88.87           C
ATOM   2542  HA  TYR A 160      16.211   6.975 -25.566  1.00 88.87           H
ATOM   2543  C   TYR A 160      17.733   5.518 -25.220  1.00 88.87           C
ATOM   2544  CB  TYR A 160      16.174   5.587 -27.204  1.00 88.87           C
ATOM   2545  HB2 TYR A 160      16.891   5.201 -27.927  1.00 88.87           H
ATOM   2546  HB3 TYR A 160      15.472   6.227 -27.739  1.00 88.87           H
ATOM   2547  O   TYR A 160      17.423   5.450 -24.029  1.00 88.87           O
ATOM   2548  CG  TYR A 160      15.425   4.415 -26.611  1.00 88.87           C
ATOM   2549  CD1 TYR A 160      15.896   3.097 -26.781  1.00 88.87           C
ATOM   2550  HD1 TYR A 160      16.781   2.910 -27.371  1.00 88.87           H
ATOM   2551  CD2 TYR A 160      14.273   4.660 -25.848  1.00 88.87           C
ATOM   2552  HD2 TYR A 160      13.915   5.671 -25.725  1.00 88.87           H
ATOM   2553  CE1 TYR A 160      15.222   2.017 -26.175  1.00 88.87           C
ATOM   2554  HE1 TYR A 160      15.585   1.009 -26.311  1.00 88.87           H
ATOM   2555  CE2 TYR A 160      13.603   3.586 -25.245  1.00 88.87           C
ATOM   2556  HE2 TYR A 160      12.708   3.777 -24.671  1.00 88.87           H
ATOM   2557  OH  TYR A 160      13.444   1.249 -24.736  1.00 88.87           O
ATOM   2558  HH  TYR A 160      13.833   0.395 -24.936  1.00 88.87           H
ATOM   2559  CZ  TYR A 160      14.074   2.263 -25.392  1.00 88.87           C
ATOM   2560  N   TYR A 161      18.785   4.847 -25.701  1.00 93.26           N
ATOM   2561  H   TYR A 161      19.004   4.926 -26.685  1.00 93.26           H
ATOM   2562  CA  TYR A 161      19.605   3.959 -24.874  1.00 93.26           C
ATOM   2563  HA  TYR A 161      18.929   3.301 -24.329  1.00 93.26           H
ATOM   2564  C   TYR A 161      20.391   4.725 -23.809  1.00 93.26           C
ATOM   2565  CB  TYR A 161      20.530   3.087 -25.740  1.00 93.26           C
ATOM   2566  HB2 TYR A 161      21.290   2.646 -25.095  1.00 93.26           H
ATOM   2567  HB3 TYR A 161      21.046   3.718 -26.464  1.00 93.26           H
ATOM   2568  O   TYR A 161      20.518   4.223 -22.693  1.00 93.26           O
ATOM   2569  CG  TYR A 161      19.826   1.941 -26.450  1.00 93.26           C
ATOM   2570  CD1 TYR A 161      19.084   1.005 -25.699  1.00 93.26           C
ATOM   2571  HD1 TYR A 161      19.005   1.111 -24.628  1.00 93.26           H
ATOM   2572  CD2 TYR A 161      19.901   1.804 -27.851  1.00 93.26           C
ATOM   2573  HD2 TYR A 161      20.461   2.520 -28.435  1.00 93.26           H
ATOM   2574  CE1 TYR A 161      18.411  -0.047 -26.348  1.00 93.26           C
ATOM   2575  HE1 TYR A 161      17.803  -0.746 -25.792  1.00 93.26           H
ATOM   2576  CE2 TYR A 161      19.217   0.759 -28.500  1.00 93.26           C
ATOM   2577  HE2 TYR A 161      19.234   0.678 -29.578  1.00 93.26           H
ATOM   2578  OH  TYR A 161      17.844  -1.215 -28.347  1.00 93.26           O
ATOM   2579  HH  TYR A 161      17.840  -1.160 -29.305  1.00 93.26           H
ATOM   2580  CZ  TYR A 161      18.482  -0.178 -27.747  1.00 93.26           C
ATOM   2581  N   ALA A 162      20.842   5.948 -24.101  1.00 95.76           N
ATOM   2582  H   ALA A 162      20.754   6.288 -25.048  1.00 95.76           H
ATOM   2583  CA  ALA A 162      21.431   6.831 -23.101  1.00 95.76           C
ATOM   2584  HA  ALA A 162      22.261   6.305 -22.626  1.00 95.76           H
ATOM   2585  C   ALA A 162      20.427   7.184 -21.987  1.00 95.76           C
ATOM   2586  CB  ALA A 162      21.989   8.069 -23.807  1.00 95.76           C
ATOM   2587  HB1 ALA A 162      22.469   8.726 -23.081  1.00 95.76           H
ATOM   2588  HB2 ALA A 162      22.724   7.773 -24.555  1.00 95.76           H
ATOM   2589  HB3 ALA A 162      21.181   8.607 -24.303  1.00 95.76           H
ATOM   2590  O   ALA A 162      20.743   7.007 -20.812  1.00 95.76           O
ATOM   2591  N   GLN A 163      19.196   7.595 -22.321  1.00 93.72           N
ATOM   2592  H   GLN A 163      18.972   7.739 -23.295  1.00 93.72           H
ATOM   2593  CA  GLN A 163      18.156   7.864 -21.317  1.00 93.72           C
ATOM   2594  HA  GLN A 163      18.542   8.611 -20.625  1.00 93.72           H
ATOM   2595  C   GLN A 163      17.813   6.599 -20.504  1.00 93.72           C
ATOM   2596  CB  GLN A 163      16.897   8.430 -22.002  1.00 93.72           C
ATOM   2597  HB2 GLN A 163      16.396   7.627 -22.542  1.00 93.72           H
ATOM   2598  HB3 GLN A 163      17.181   9.200 -22.720  1.00 93.72           H
ATOM   2599  O   GLN A 163      17.741   6.639 -19.275  1.00 93.72           O
ATOM   2600  CG  GLN A 163      15.939   9.059 -20.974  1.00 93.72           C
ATOM   2601  HG2 GLN A 163      16.309  10.051 -20.717  1.00 93.72           H
ATOM   2602  HG3 GLN A 163      15.929   8.469 -20.057  1.00 93.72           H
ATOM   2603  CD  GLN A 163      14.491   9.155 -21.450  1.00 93.72           C
ATOM   2604  NE2 GLN A 163      13.833  10.266 -21.223  1.00 93.72           N
ATOM   2605 HE21 GLN A 163      12.869  10.305 -21.526  1.00 93.72           H
ATOM   2606 HE22 GLN A 163      14.342  11.090 -20.939  1.00 93.72           H
ATOM   2607  OE1 GLN A 163      13.900   8.224 -21.975  1.00 93.72           O
ATOM   2608  N   LYS A 164      17.642   5.451 -21.173  1.00 93.08           N
ATOM   2609  H   LYS A 164      17.696   5.486 -22.181  1.00 93.08           H
ATOM   2610  CA  LYS A 164      17.292   4.178 -20.525  1.00 93.08           C
ATOM   2611  HA  LYS A 164      16.446   4.352 -19.861  1.00 93.08           H
ATOM   2612  C   LYS A 164      18.397   3.638 -19.624  1.00 93.08           C
ATOM   2613  CB  LYS A 164      16.895   3.140 -21.583  1.00 93.08           C
ATOM   2614  HB2 LYS A 164      17.655   3.119 -22.363  1.00 93.08           H
ATOM   2615  HB3 LYS A 164      16.863   2.150 -21.127  1.00 93.08           H
ATOM   2616  O   LYS A 164      18.065   3.083 -18.586  1.00 93.08           O
ATOM   2617  CG  LYS A 164      15.529   3.430 -22.220  1.00 93.08           C
ATOM   2618  HG2 LYS A 164      15.479   4.469 -22.545  1.00 93.08           H
ATOM   2619  HG3 LYS A 164      15.446   2.794 -23.100  1.00 93.08           H
ATOM   2620  CD  LYS A 164      14.344   3.129 -21.288  1.00 93.08           C
ATOM   2621  HD2 LYS A 164      14.395   2.080 -20.994  1.00 93.08           H
ATOM   2622  HD3 LYS A 164      14.367   3.771 -20.407  1.00 93.08           H
ATOM   2623  CE  LYS A 164      13.060   3.382 -22.077  1.00 93.08           C
ATOM   2624  HE2 LYS A 164      13.177   2.868 -23.031  1.00 93.08           H
ATOM   2625  HE3 LYS A 164      12.964   4.451 -22.265  1.00 93.08           H
ATOM   2626  NZ  LYS A 164      11.840   2.852 -21.428  1.00 93.08           N
ATOM   2627  HZ1 LYS A 164      11.881   1.860 -21.249  1.00 93.08           H
ATOM   2628  HZ2 LYS A 164      11.012   3.032 -21.978  1.00 93.08           H
ATOM   2629  HZ3 LYS A 164      11.597   3.326 -20.570  1.00 93.08           H
ATOM   2630  N   ALA A 165      19.673   3.849 -19.945  1.00 94.24           N
ATOM   2631  H   ALA A 165      19.893   4.282 -20.831  1.00 94.24           H
ATOM   2632  CA  ALA A 165      20.780   3.489 -19.057  1.00 94.24           C
ATOM   2633  HA  ALA A 165      20.735   2.419 -18.852  1.00 94.24           H
ATOM   2634  C   ALA A 165      20.714   4.214 -17.695  1.00 94.24           C
ATOM   2635  CB  ALA A 165      22.090   3.788 -19.791  1.00 94.24           C
ATOM   2636  HB1 ALA A 165      22.928   3.498 -19.157  1.00 94.24           H
ATOM   2637  HB2 ALA A 165      22.166   4.851 -20.017  1.00 94.24           H
ATOM   2638  HB3 ALA A 165      22.136   3.214 -20.717  1.00 94.24           H
ATOM   2639  O   ALA A 165      21.188   3.685 -16.694  1.00 94.24           O
ATOM   2640  N   VAL A 166      20.086   5.397 -17.646  1.00 96.01           N
ATOM   2641  H   VAL A 166      19.753   5.790 -18.514  1.00 96.01           H
ATOM   2642  CA  VAL A 166      19.872   6.173 -16.412  1.00 96.01           C
ATOM   2643  HA  VAL A 166      20.700   5.977 -15.730  1.00 96.01           H
ATOM   2644  C   VAL A 166      18.590   5.779 -15.684  1.00 96.01           C
ATOM   2645  CB  VAL A 166      19.846   7.683 -16.716  1.00 96.01           C
ATOM   2646  HB  VAL A 166      18.996   7.926 -17.354  1.00 96.01           H
ATOM   2647  O   VAL A 166      18.594   5.671 -14.461  1.00 96.01           O
ATOM   2648  CG1 VAL A 166      19.743   8.515 -15.437  1.00 96.01           C
ATOM   2649 HG11 VAL A 166      20.574   8.268 -14.778  1.00 96.01           H
ATOM   2650 HG12 VAL A 166      18.800   8.310 -14.932  1.00 96.01           H
ATOM   2651 HG13 VAL A 166      19.758   9.574 -15.697  1.00 96.01           H
ATOM   2652  CG2 VAL A 166      21.130   8.094 -17.429  1.00 96.01           C
ATOM   2653 HG21 VAL A 166      21.231   9.177 -17.476  1.00 96.01           H
ATOM   2654 HG22 VAL A 166      21.987   7.666 -16.908  1.00 96.01           H
ATOM   2655 HG23 VAL A 166      21.117   7.712 -18.451  1.00 96.01           H
ATOM   2656  N   LEU A 167      17.486   5.608 -16.415  1.00 94.69           N
ATOM   2657  H   LEU A 167      17.547   5.761 -17.411  1.00 94.69           H
ATOM   2658  CA  LEU A 167      16.175   5.323 -15.817  1.00 94.69           C
ATOM   2659  HA  LEU A 167      16.077   5.886 -14.889  1.00 94.69           H
ATOM   2660  C   LEU A 167      16.007   3.849 -15.417  1.00 94.69           C
ATOM   2661  CB  LEU A 167      15.066   5.772 -16.790  1.00 94.69           C
ATOM   2662  HB2 LEU A 167      14.103   5.498 -16.362  1.00 94.69           H
ATOM   2663  HB3 LEU A 167      15.180   5.225 -17.727  1.00 94.69           H
ATOM   2664  O   LEU A 167      15.268   3.548 -14.482  1.00 94.69           O
ATOM   2665  CG  LEU A 167      15.057   7.284 -17.095  1.00 94.69           C
ATOM   2666  HG  LEU A 167      15.993   7.569 -17.574  1.00 94.69           H
ATOM   2667  CD1 LEU A 167      13.913   7.615 -18.052  1.00 94.69           C
ATOM   2668 HD11 LEU A 167      13.944   8.673 -18.312  1.00 94.69           H
ATOM   2669 HD12 LEU A 167      14.007   7.026 -18.964  1.00 94.69           H
ATOM   2670 HD13 LEU A 167      12.961   7.396 -17.570  1.00 94.69           H
ATOM   2671  CD2 LEU A 167      14.879   8.135 -15.836  1.00 94.69           C
ATOM   2672 HD21 LEU A 167      14.794   9.184 -16.118  1.00 94.69           H
ATOM   2673 HD22 LEU A 167      13.980   7.831 -15.300  1.00 94.69           H
ATOM   2674 HD23 LEU A 167      15.750   8.034 -15.189  1.00 94.69           H
ATOM   2675  N   HIS A 168      16.694   2.949 -16.121  1.00 95.38           N
ATOM   2676  H   HIS A 168      17.300   3.295 -16.851  1.00 95.38           H
ATOM   2677  CA  HIS A 168      16.567   1.495 -16.037  1.00 95.38           C
ATOM   2678  HA  HIS A 168      16.037   1.227 -15.123  1.00 95.38           H
ATOM   2679  C   HIS A 168      17.953   0.814 -15.957  1.00 95.38           C
ATOM   2680  CB  HIS A 168      15.731   1.029 -17.249  1.00 95.38           C
ATOM   2681  HB2 HIS A 168      15.731  -0.059 -17.302  1.00 95.38           H
ATOM   2682  HB3 HIS A 168      16.202   1.383 -18.166  1.00 95.38           H
ATOM   2683  O   HIS A 168      18.279  -0.009 -16.817  1.00 95.38           O
ATOM   2684  CG  HIS A 168      14.294   1.487 -17.236  1.00 95.38           C
ATOM   2685  CD2 HIS A 168      13.515   1.738 -16.140  1.00 95.38           C
ATOM   2686  HD2 HIS A 168      13.824   1.668 -15.107  1.00 95.38           H
ATOM   2687  ND1 HIS A 168      13.491   1.654 -18.340  1.00 95.38           N
ATOM   2688  HD1 HIS A 168      13.774   1.471 -19.292  1.00 95.38           H
ATOM   2689  CE1 HIS A 168      12.258   1.991 -17.916  1.00 95.38           C
ATOM   2690  HE1 HIS A 168      11.389   2.154 -18.536  1.00 95.38           H
ATOM   2691  NE2 HIS A 168      12.231   2.051 -16.581  1.00 95.38           N
ATOM   2692  N   PRO A 169      18.787   1.133 -14.945  1.00 93.81           N
ATOM   2693  CA  PRO A 169      20.174   0.661 -14.863  1.00 93.81           C
ATOM   2694  HA  PRO A 169      20.725   1.005 -15.737  1.00 93.81           H
ATOM   2695  C   PRO A 169      20.266  -0.873 -14.789  1.00 93.81           C
ATOM   2696  CB  PRO A 169      20.751   1.334 -13.608  1.00 93.81           C
ATOM   2697  HB2 PRO A 169      21.196   2.288 -13.887  1.00 93.81           H
ATOM   2698  HB3 PRO A 169      21.487   0.709 -13.104  1.00 93.81           H
ATOM   2699  O   PRO A 169      19.466  -1.515 -14.106  1.00 93.81           O
ATOM   2700  CG  PRO A 169      19.525   1.589 -12.728  1.00 93.81           C
ATOM   2701  HG2 PRO A 169      19.264   0.680 -12.185  1.00 93.81           H
ATOM   2702  HG3 PRO A 169      19.683   2.418 -12.038  1.00 93.81           H
ATOM   2703  CD  PRO A 169      18.444   1.908 -13.757  1.00 93.81           C
ATOM   2704  HD2 PRO A 169      17.464   1.635 -13.366  1.00 93.81           H
ATOM   2705  HD3 PRO A 169      18.473   2.971 -13.995  1.00 93.81           H
ATOM   2706  N   THR A 170      21.252  -1.492 -15.449  1.00 94.19           N
ATOM   2707  H   THR A 170      21.859  -0.964 -16.059  1.00 94.19           H
ATOM   2708  CA  THR A 170      21.415  -2.963 -15.387  1.00 94.19           C
ATOM   2709  HA  THR A 170      20.426  -3.419 -15.413  1.00 94.19           H
ATOM   2710  C   THR A 170      22.084  -3.442 -14.099  1.00 94.19           C
ATOM   2711  CB  THR A 170      22.197  -3.524 -16.582  1.00 94.19           C
ATOM   2712  HB  THR A 170      22.221  -4.608 -16.475  1.00 94.19           H
ATOM   2713  O   THR A 170      21.769  -4.530 -13.611  1.00 94.19           O
ATOM   2714  CG2 THR A 170      21.534  -3.217 -17.916  1.00 94.19           C
ATOM   2715 HG21 THR A 170      21.358  -2.147 -18.026  1.00 94.19           H
ATOM   2716 HG22 THR A 170      20.578  -3.739 -17.951  1.00 94.19           H
ATOM   2717 HG23 THR A 170      22.176  -3.550 -18.732  1.00 94.19           H
ATOM   2718  OG1 THR A 170      23.528  -3.083 -16.607  1.00 94.19           O
ATOM   2719  HG1 THR A 170      23.570  -2.230 -17.045  1.00 94.19           H
ATOM   2720  N   GLY A 171      22.966  -2.617 -13.525  1.00 94.50           N
ATOM   2721  H   GLY A 171      23.181  -1.776 -14.041  1.00 94.50           H
ATOM   2722  CA  GLY A 171      23.824  -2.945 -12.382  1.00 94.50           C
ATOM   2723  HA2 GLY A 171      24.553  -3.687 -12.708  1.00 94.50           H
ATOM   2724  HA3 GLY A 171      24.370  -2.045 -12.098  1.00 94.50           H
ATOM   2725  C   GLY A 171      23.138  -3.488 -11.113  1.00 94.50           C
ATOM   2726  O   GLY A 171      23.765  -4.325 -10.458  1.00 94.50           O
ATOM   2727  N   PRO A 172      21.899  -3.081 -10.758  1.00 95.84           N
ATOM   2728  CA  PRO A 172      21.123  -3.686  -9.664  1.00 95.84           C
ATOM   2729  HA  PRO A 172      21.777  -3.853  -8.809  1.00 95.84           H
ATOM   2730  C   PRO A 172      20.442  -5.015 -10.032  1.00 95.84           C
ATOM   2731  CB  PRO A 172      20.058  -2.646  -9.276  1.00 95.84           C
ATOM   2732  HB2 PRO A 172      19.095  -2.904  -9.719  1.00 95.84           H
ATOM   2733  HB3 PRO A 172      19.957  -2.559  -8.194  1.00 95.84           H
ATOM   2734  O   PRO A 172      20.160  -5.823  -9.152  1.00 95.84           O
ATOM   2735  CG  PRO A 172      20.553  -1.342  -9.893  1.00 95.84           C
ATOM   2736  HG2 PRO A 172      19.728  -0.680 -10.157  1.00 95.84           H
ATOM   2737  HG3 PRO A 172      21.250  -0.849  -9.215  1.00 95.84           H
ATOM   2738  CD  PRO A 172      21.282  -1.822 -11.140  1.00 95.84           C
ATOM   2739  HD2 PRO A 172      22.018  -1.079 -11.447  1.00 95.84           H
ATOM   2740  HD3 PRO A 172      20.562  -2.002 -11.937  1.00 95.84           H
ATOM   2741  N   LEU A 173      20.156  -5.256 -11.319  1.00 96.91           N
ATOM   2742  H   LEU A 173      20.488  -4.604 -12.016  1.00 96.91           H
ATOM   2743  CA  LEU A 173      19.312  -6.375 -11.761  1.00 96.91           C
ATOM   2744  HA  LEU A 173      18.592  -6.601 -10.976  1.00 96.91           H
ATOM   2745  C   LEU A 173      20.071  -7.674 -12.040  1.00 96.91           C
ATOM   2746  CB  LEU A 173      18.530  -5.996 -13.033  1.00 96.91           C
ATOM   2747  HB2 LEU A 173      17.977  -6.884 -13.337  1.00 96.91           H
ATOM   2748  HB3 LEU A 173      19.239  -5.765 -13.827  1.00 96.91           H
ATOM   2749  O   LEU A 173      19.492  -8.753 -11.903  1.00 96.91           O
ATOM   2750  CG  LEU A 173      17.528  -4.833 -12.925  1.00 96.91           C
ATOM   2751  HG  LEU A 173      18.073  -3.892 -12.845  1.00 96.91           H
ATOM   2752  CD1 LEU A 173      16.684  -4.827 -14.202  1.00 96.91           C
ATOM   2753 HD11 LEU A 173      17.314  -4.544 -15.045  1.00 96.91           H
ATOM   2754 HD12 LEU A 173      16.244  -5.809 -14.376  1.00 96.91           H
ATOM   2755 HD13 LEU A 173      15.873  -4.106 -14.106  1.00 96.91           H
ATOM   2756  CD2 LEU A 173      16.576  -4.953 -11.740  1.00 96.91           C
ATOM   2757 HD21 LEU A 173      17.136  -4.928 -10.806  1.00 96.91           H
ATOM   2758 HD22 LEU A 173      15.897  -4.101 -11.741  1.00 96.91           H
ATOM   2759 HD23 LEU A 173      16.003  -5.878 -11.804  1.00 96.91           H
ATOM   2760  N   TYR A 174      21.315  -7.589 -12.512  1.00 95.66           N
ATOM   2761  H   TYR A 174      21.737  -6.675 -12.592  1.00 95.66           H
ATOM   2762  CA  TYR A 174      21.960  -8.689 -13.236  1.00 95.66           C
ATOM   2763  HA  TYR A 174      21.662  -9.645 -12.806  1.00 95.66           H
ATOM   2764  C   TYR A 174      23.488  -8.607 -13.180  1.00 95.66           C
ATOM   2765  CB  TYR A 174      21.457  -8.605 -14.686  1.00 95.66           C
ATOM   2766  HB2 TYR A 174      21.778  -7.653 -15.110  1.00 95.66           H
ATOM   2767  HB3 TYR A 174      20.367  -8.590 -14.664  1.00 95.66           H
ATOM   2768  O   TYR A 174      24.047  -7.511 -13.121  1.00 95.66           O
ATOM   2769  CG  TYR A 174      21.874  -9.726 -15.617  1.00 95.66           C
ATOM   2770  CD1 TYR A 174      22.838  -9.486 -16.615  1.00 95.66           C
ATOM   2771  HD1 TYR A 174      23.323  -8.522 -16.670  1.00 95.66           H
ATOM   2772  CD2 TYR A 174      21.246 -10.983 -15.530  1.00 95.66           C
ATOM   2773  HD2 TYR A 174      20.514 -11.170 -14.758  1.00 95.66           H
ATOM   2774  CE1 TYR A 174      23.170 -10.501 -17.528  1.00 95.66           C
ATOM   2775  HE1 TYR A 174      23.895 -10.314 -18.307  1.00 95.66           H
ATOM   2776  CE2 TYR A 174      21.597 -12.011 -16.424  1.00 95.66           C
ATOM   2777  HE2 TYR A 174      21.146 -12.988 -16.336  1.00 95.66           H
ATOM   2778  OH  TYR A 174      22.919 -12.750 -18.287  1.00 95.66           O
ATOM   2779  HH  TYR A 174      23.634 -12.455 -18.857  1.00 95.66           H
ATOM   2780  CZ  TYR A 174      22.565 -11.771 -17.419  1.00 95.66           C
ATOM   2781  N   CYS A 175      24.157  -9.760 -13.249  1.00 94.49           N
ATOM   2782  H   CYS A 175      23.637 -10.625 -13.252  1.00 94.49           H
ATOM   2783  CA  CYS A 175      25.612  -9.863 -13.351  1.00 94.49           C
ATOM   2784  HA  CYS A 175      26.052  -8.871 -13.246  1.00 94.49           H
ATOM   2785  C   CYS A 175      26.000 -10.434 -14.739  1.00 94.49           C
ATOM   2786  CB  CYS A 175      26.125 -10.687 -12.157  1.00 94.49           C
ATOM   2787  HB2 CYS A 175      25.471 -10.562 -11.294  1.00 94.49           H
ATOM   2788  HB3 CYS A 175      26.160 -11.749 -12.401  1.00 94.49           H
ATOM   2789  O   CYS A 175      25.850 -11.639 -14.967  1.00 94.49           O
ATOM   2790  SG  CYS A 175      27.773 -10.078 -11.707  1.00 94.49           S
ATOM   2791  HG  CYS A 175      28.005 -10.943 -10.716  1.00 94.49           H
ATOM   2792  N   PRO A 176      26.441  -9.603 -15.710  1.00 91.89           N
ATOM   2793  CA  PRO A 176      26.785 -10.042 -17.073  1.00 91.89           C
ATOM   2794  HA  PRO A 176      25.880 -10.401 -17.563  1.00 91.89           H
ATOM   2795  C   PRO A 176      27.840 -11.149 -17.161  1.00 91.89           C
ATOM   2796  CB  PRO A 176      27.293  -8.789 -17.793  1.00 91.89           C
ATOM   2797  HB2 PRO A 176      28.373  -8.696 -17.674  1.00 91.89           H
ATOM   2798  HB3 PRO A 176      27.029  -8.796 -18.851  1.00 91.89           H
ATOM   2799  O   PRO A 176      27.796 -11.974 -18.076  1.00 91.89           O
ATOM   2800  CG  PRO A 176      26.614  -7.648 -17.050  1.00 91.89           C
ATOM   2801  HG2 PRO A 176      25.615  -7.487 -17.454  1.00 91.89           H
ATOM   2802  HG3 PRO A 176      27.219  -6.742 -17.095  1.00 91.89           H
ATOM   2803  CD  PRO A 176      26.504  -8.152 -15.619  1.00 91.89           C
ATOM   2804  HD2 PRO A 176      27.383  -7.850 -15.049  1.00 91.89           H
ATOM   2805  HD3 PRO A 176      25.607  -7.740 -15.157  1.00 91.89           H
ATOM   2806  N   GLU A 177      28.774 -11.152 -16.216  1.00 90.45           N
ATOM   2807  H   GLU A 177      28.751 -10.395 -15.548  1.00 90.45           H
ATOM   2808  CA  GLU A 177      29.926 -12.047 -16.124  1.00 90.45           C
ATOM   2809  HA  GLU A 177      30.419 -12.108 -17.094  1.00 90.45           H
ATOM   2810  C   GLU A 177      29.495 -13.468 -15.720  1.00 90.45           C
ATOM   2811  CB  GLU A 177      30.915 -11.455 -15.094  1.00 90.45           C
ATOM   2812  HB2 GLU A 177      30.431 -11.394 -14.120  1.00 90.45           H
ATOM   2813  HB3 GLU A 177      31.747 -12.155 -14.999  1.00 90.45           H
ATOM   2814  O   GLU A 177      29.985 -14.461 -16.263  1.00 90.45           O
ATOM   2815  CG  GLU A 177      31.513 -10.073 -15.455  1.00 90.45           C
ATOM   2816  HG2 GLU A 177      31.992 -10.159 -16.431  1.00 90.45           H
ATOM   2817  HG3 GLU A 177      32.296  -9.845 -14.730  1.00 90.45           H
ATOM   2818  CD  GLU A 177      30.512  -8.896 -15.476  1.00 90.45           C
ATOM   2819  OE1 GLU A 177      30.686  -7.976 -16.310  1.00 90.45           O
ATOM   2820  OE2 GLU A 177      29.510  -8.950 -14.728  1.00 90.45           O
ATOM   2821  N   GLU A 178      28.531 -13.550 -14.802  1.00 92.75           N
ATOM   2822  H   GLU A 178      28.214 -12.679 -14.401  1.00 92.75           H
ATOM   2823  CA  GLU A 178      27.998 -14.790 -14.217  1.00 92.75           C
ATOM   2824  HA  GLU A 178      28.771 -15.558 -14.236  1.00 92.75           H
ATOM   2825  C   GLU A 178      26.789 -15.320 -14.997  1.00 92.75           C
ATOM   2826  CB  GLU A 178      27.602 -14.541 -12.753  1.00 92.75           C
ATOM   2827  HB2 GLU A 178      26.633 -14.044 -12.720  1.00 92.75           H
ATOM   2828  HB3 GLU A 178      27.514 -15.510 -12.261  1.00 92.75           H
ATOM   2829  O   GLU A 178      26.567 -16.526 -15.077  1.00 92.75           O
ATOM   2830  CG  GLU A 178      28.629 -13.674 -12.007  1.00 92.75           C
ATOM   2831  HG2 GLU A 178      28.594 -12.659 -12.403  1.00 92.75           H
ATOM   2832  HG3 GLU A 178      29.623 -14.072 -12.209  1.00 92.75           H
ATOM   2833  CD  GLU A 178      28.407 -13.617 -10.496  1.00 92.75           C
ATOM   2834  OE1 GLU A 178      29.358 -13.189  -9.808  1.00 92.75           O
ATOM   2835  OE2 GLU A 178      27.355 -14.096 -10.019  1.00 92.75           O
ATOM   2836  N   LYS A 179      26.068 -14.397 -15.648  1.00 93.14           N
ATOM   2837  H   LYS A 179      26.366 -13.443 -15.497  1.00 93.14           H
ATOM   2838  CA  LYS A 179      24.820 -14.572 -16.405  1.00 93.14           C
ATOM   2839  HA  LYS A 179      24.660 -13.596 -16.864  1.00 93.14           H
ATOM   2840  C   LYS A 179      23.560 -14.790 -15.556  1.00 93.14           C
ATOM   2841  CB  LYS A 179      24.970 -15.594 -17.549  1.00 93.14           C
ATOM   2842  HB2 LYS A 179      24.980 -16.599 -17.127  1.00 93.14           H
ATOM   2843  HB3 LYS A 179      24.103 -15.514 -18.205  1.00 93.14           H
ATOM   2844  O   LYS A 179      22.537 -15.229 -16.087  1.00 93.14           O
ATOM   2845  CG  LYS A 179      26.243 -15.386 -18.382  1.00 93.14           C
ATOM   2846  HG2 LYS A 179      27.126 -15.499 -17.754  1.00 93.14           H
ATOM   2847  HG3 LYS A 179      26.237 -14.378 -18.799  1.00 93.14           H
ATOM   2848  CD  LYS A 179      26.327 -16.414 -19.511  1.00 93.14           C
ATOM   2849  HD2 LYS A 179      25.480 -16.282 -20.183  1.00 93.14           H
ATOM   2850  HD3 LYS A 179      26.298 -17.419 -19.089  1.00 93.14           H
ATOM   2851  CE  LYS A 179      27.655 -16.200 -20.244  1.00 93.14           C
ATOM   2852  HE2 LYS A 179      28.456 -16.555 -19.596  1.00 93.14           H
ATOM   2853  HE3 LYS A 179      27.806 -15.130 -20.386  1.00 93.14           H
ATOM   2854  NZ  LYS A 179      27.682 -16.900 -21.552  1.00 93.14           N
ATOM   2855  HZ1 LYS A 179      27.387 -17.860 -21.445  1.00 93.14           H
ATOM   2856  HZ2 LYS A 179      28.614 -16.877 -21.940  1.00 93.14           H
ATOM   2857  HZ3 LYS A 179      27.081 -16.440 -22.220  1.00 93.14           H
ATOM   2858  N   GLU A 180      23.614 -14.437 -14.276  1.00 95.19           N
ATOM   2859  H   GLU A 180      24.475 -14.035 -13.934  1.00 95.19           H
ATOM   2860  CA  GLU A 180      22.530 -14.615 -13.299  1.00 95.19           C
ATOM   2861  HA  GLU A 180      21.727 -15.182 -13.769  1.00 95.19           H
ATOM   2862  C   GLU A 180      21.909 -13.267 -12.873  1.00 95.19           C
ATOM   2863  CB  GLU A 180      23.028 -15.467 -12.109  1.00 95.19           C
ATOM   2864  HB2 GLU A 180      22.219 -15.547 -11.383  1.00 95.19           H
ATOM   2865  HB3 GLU A 180      23.880 -14.975 -11.636  1.00 95.19           H
ATOM   2866  O   GLU A 180      22.525 -12.202 -12.991  1.00 95.19           O
ATOM   2867  CG  GLU A 180      23.432 -16.886 -12.569  1.00 95.19           C
ATOM   2868  HG2 GLU A 180      24.276 -16.807 -13.254  1.00 95.19           H
ATOM   2869  HG3 GLU A 180      22.596 -17.308 -13.128  1.00 95.19           H
ATOM   2870  CD  GLU A 180      23.812 -17.877 -11.447  1.00 95.19           C
ATOM   2871  OE1 GLU A 180      24.224 -19.008 -11.801  1.00 95.19           O
ATOM   2872  OE2 GLU A 180      23.654 -17.550 -10.249  1.00 95.19           O
ATOM   2873  N   MET A 181      20.649 -13.289 -12.414  1.00 97.45           N
ATOM   2874  H   MET A 181      20.214 -14.189 -12.263  1.00 97.45           H
ATOM   2875  CA  MET A 181      20.017 -12.110 -11.806  1.00 97.45           C
ATOM   2876  HA  MET A 181      20.246 -11.234 -12.412  1.00 97.45           H
ATOM   2877  C   MET A 181      20.583 -11.863 -10.413  1.00 97.45           C
ATOM   2878  CB  MET A 181      18.492 -12.232 -11.706  1.00 97.45           C
ATOM   2879  HB2 MET A 181      18.122 -11.455 -11.038  1.00 97.45           H
ATOM   2880  HB3 MET A 181      18.231 -13.204 -11.285  1.00 97.45           H
ATOM   2881  O   MET A 181      20.812 -12.800  -9.652  1.00 97.45           O
ATOM   2882  CG  MET A 181      17.808 -12.043 -13.061  1.00 97.45           C
ATOM   2883  HG2 MET A 181      18.243 -11.170 -13.550  1.00 97.45           H
ATOM   2884  HG3 MET A 181      18.021 -12.914 -13.681  1.00 97.45           H
ATOM   2885  SD  MET A 181      16.011 -11.784 -12.983  1.00 97.45           S
ATOM   2886  CE  MET A 181      15.500 -13.184 -11.953  1.00 97.45           C
ATOM   2887  HE1 MET A 181      15.849 -13.032 -10.932  1.00 97.45           H
ATOM   2888  HE2 MET A 181      14.413 -13.248 -11.954  1.00 97.45           H
ATOM   2889  HE3 MET A 181      15.919 -14.109 -12.349  1.00 97.45           H
ATOM   2890  N   LYS A 182      20.733 -10.588 -10.056  1.00 97.36           N
ATOM   2891  H   LYS A 182      20.444  -9.867 -10.700  1.00 97.36           H
ATOM   2892  CA  LYS A 182      21.327 -10.208  -8.778  1.00 97.36           C
ATOM   2893  HA  LYS A 182      22.252 -10.783  -8.719  1.00 97.36           H
ATOM   2894  C   LYS A 182      20.468 -10.624  -7.583  1.00 97.36           C
ATOM   2895  CB  LYS A 182      21.679  -8.715  -8.772  1.00 97.36           C
ATOM   2896  HB2 LYS A 182      21.099  -8.181  -9.525  1.00 97.36           H
ATOM   2897  HB3 LYS A 182      21.489  -8.273  -7.793  1.00 97.36           H
ATOM   2898  O   LYS A 182      19.238 -10.573  -7.674  1.00 97.36           O
ATOM   2899  CG  LYS A 182      23.168  -8.627  -9.079  1.00 97.36           C
ATOM   2900  HG2 LYS A 182      23.696  -9.027  -8.213  1.00 97.36           H
ATOM   2901  HG3 LYS A 182      23.391  -9.231  -9.959  1.00 97.36           H
ATOM   2902  CD  LYS A 182      23.691  -7.224  -9.309  1.00 97.36           C
ATOM   2903  HD2 LYS A 182      23.149  -6.765 -10.136  1.00 97.36           H
ATOM   2904  HD3 LYS A 182      23.577  -6.635  -8.399  1.00 97.36           H
ATOM   2905  CE  LYS A 182      25.165  -7.405  -9.670  1.00 97.36           C
ATOM   2906  HE2 LYS A 182      25.633  -8.072  -8.945  1.00 97.36           H
ATOM   2907  HE3 LYS A 182      25.226  -7.892 -10.643  1.00 97.36           H
ATOM   2908  NZ  LYS A 182      25.863  -6.108  -9.697  1.00 97.36           N
ATOM   2909  HZ1 LYS A 182      25.289  -5.441 -10.194  1.00 97.36           H
ATOM   2910  HZ2 LYS A 182      26.761  -6.219 -10.143  1.00 97.36           H
ATOM   2911  HZ3 LYS A 182      25.992  -5.790  -8.747  1.00 97.36           H
ATOM   2912  N   PRO A 183      21.074 -10.958  -6.431  1.00 97.29           N
ATOM   2913  CA  PRO A 183      20.352 -11.421  -5.245  1.00 97.29           C
ATOM   2914  HA  PRO A 183      19.924 -12.398  -5.472  1.00 97.29           H
ATOM   2915  C   PRO A 183      19.212 -10.489  -4.790  1.00 97.29           C
ATOM   2916  CB  PRO A 183      21.442 -11.599  -4.182  1.00 97.29           C
ATOM   2917  HB2 PRO A 183      21.616 -10.662  -3.654  1.00 97.29           H
ATOM   2918  HB3 PRO A 183      21.195 -12.399  -3.484  1.00 97.29           H
ATOM   2919  O   PRO A 183      18.113 -10.959  -4.491  1.00 97.29           O
ATOM   2920  CG  PRO A 183      22.683 -11.954  -4.998  1.00 97.29           C
ATOM   2921  HG2 PRO A 183      23.613 -11.686  -4.497  1.00 97.29           H
ATOM   2922  HG3 PRO A 183      22.670 -13.014  -5.250  1.00 97.29           H
ATOM   2923  CD  PRO A 183      22.512 -11.127  -6.256  1.00 97.29           C
ATOM   2924  HD2 PRO A 183      22.992 -10.156  -6.137  1.00 97.29           H
ATOM   2925  HD3 PRO A 183      22.963 -11.677  -7.082  1.00 97.29           H
ATOM   2926  N   ALA A 184      19.421  -9.166  -4.816  1.00 97.25           N
ATOM   2927  H   ALA A 184      20.341  -8.828  -5.061  1.00 97.25           H
ATOM   2928  CA  ALA A 184      18.380  -8.178  -4.506  1.00 97.25           C
ATOM   2929  HA  ALA A 184      17.955  -8.412  -3.530  1.00 97.25           H
ATOM   2930  C   ALA A 184      17.219  -8.187  -5.525  1.00 97.25           C
ATOM   2931  CB  ALA A 184      19.042  -6.797  -4.419  1.00 97.25           C
ATOM   2932  HB1 ALA A 184      19.506  -6.536  -5.369  1.00 97.25           H
ATOM   2933  HB2 ALA A 184      18.291  -6.045  -4.177  1.00 97.25           H
ATOM   2934  HB3 ALA A 184      19.799  -6.793  -3.634  1.00 97.25           H
ATOM   2935  O   ALA A 184      16.052  -8.112  -5.140  1.00 97.25           O
ATOM   2936  N   CYS A 185      17.521  -8.366  -6.815  1.00 98.15           N
ATOM   2937  H   CYS A 185      18.493  -8.485  -7.063  1.00 98.15           H
ATOM   2938  CA  CYS A 185      16.531  -8.493  -7.887  1.00 98.15           C
ATOM   2939  HA  CYS A 185      15.849  -7.643  -7.856  1.00 98.15           H
ATOM   2940  C   CYS A 185      15.680  -9.761  -7.718  1.00 98.15           C
ATOM   2941  CB  CYS A 185      17.292  -8.463  -9.219  1.00 98.15           C
ATOM   2942  HB2 CYS A 185      17.879  -7.545  -9.263  1.00 98.15           H
ATOM   2943  HB3 CYS A 185      17.974  -9.311  -9.281  1.00 98.15           H
ATOM   2944  O   CYS A 185      14.453  -9.692  -7.775  1.00 98.15           O
ATOM   2945  SG  CYS A 185      16.161  -8.534 -10.633  1.00 98.15           S
ATOM   2946  HG  CYS A 185      17.112  -8.708 -11.556  1.00 98.15           H
ATOM   2947  N   ILE A 186      16.311 -10.900  -7.403  1.00 98.10           N
ATOM   2948  H   ILE A 186      17.319 -10.884  -7.371  1.00 98.10           H
ATOM   2949  CA  ILE A 186      15.610 -12.156  -7.091  1.00 98.10           C
ATOM   2950  HA  ILE A 186      14.990 -12.426  -7.946  1.00 98.10           H
ATOM   2951  C   ILE A 186      14.663 -11.964  -5.898  1.00 98.10           C
ATOM   2952  CB  ILE A 186      16.625 -13.301  -6.848  1.00 98.10           C
ATOM   2953  HB  ILE A 186      17.343 -12.977  -6.095  1.00 98.10           H
ATOM   2954  O   ILE A 186      13.504 -12.378  -5.969  1.00 98.10           O
ATOM   2955  CG1 ILE A 186      17.389 -13.619  -8.155  1.00 98.10           C
ATOM   2956 HG12 ILE A 186      16.702 -14.063  -8.876  1.00 98.10           H
ATOM   2957 HG13 ILE A 186      17.776 -12.698  -8.588  1.00 98.10           H
ATOM   2958  CG2 ILE A 186      15.914 -14.565  -6.322  1.00 98.10           C
ATOM   2959 HG21 ILE A 186      15.454 -14.376  -5.352  1.00 98.10           H
ATOM   2960 HG22 ILE A 186      16.626 -15.377  -6.178  1.00 98.10           H
ATOM   2961 HG23 ILE A 186      15.144 -14.883  -7.025  1.00 98.10           H
ATOM   2962  CD1 ILE A 186      18.586 -14.561  -7.968  1.00 98.10           C
ATOM   2963 HD11 ILE A 186      19.097 -14.684  -8.923  1.00 98.10           H
ATOM   2964 HD12 ILE A 186      19.284 -14.137  -7.246  1.00 98.10           H
ATOM   2965 HD13 ILE A 186      18.262 -15.547  -7.633  1.00 98.10           H
ATOM   2966  N   LYS A 187      15.113 -11.302  -4.825  1.00 98.10           N
ATOM   2967  H   LYS A 187      16.080 -11.008  -4.824  1.00 98.10           H
ATOM   2968  CA  LYS A 187      14.285 -10.998  -3.646  1.00 98.10           C
ATOM   2969  HA  LYS A 187      13.888 -11.931  -3.246  1.00 98.10           H
ATOM   2970  C   LYS A 187      13.075 -10.124  -4.003  1.00 98.10           C
ATOM   2971  CB  LYS A 187      15.179 -10.349  -2.578  1.00 98.10           C
ATOM   2972  HB2 LYS A 187      15.983 -11.039  -2.322  1.00 98.10           H
ATOM   2973  HB3 LYS A 187      15.624  -9.444  -2.987  1.00 98.10           H
ATOM   2974  O   LYS A 187      11.949 -10.477  -3.648  1.00 98.10           O
ATOM   2975  CG  LYS A 187      14.410  -9.988  -1.299  1.00 98.10           C
ATOM   2976  HG2 LYS A 187      14.054 -10.897  -0.813  1.00 98.10           H
ATOM   2977  HG3 LYS A 187      13.555  -9.362  -1.551  1.00 98.10           H
ATOM   2978  CD  LYS A 187      15.310  -9.204  -0.342  1.00 98.10           C
ATOM   2979  HD2 LYS A 187      15.768  -8.371  -0.877  1.00 98.10           H
ATOM   2980  HD3 LYS A 187      16.090  -9.856   0.051  1.00 98.10           H
ATOM   2981  CE  LYS A 187      14.464  -8.654   0.806  1.00 98.10           C
ATOM   2982  HE2 LYS A 187      13.620  -8.094   0.403  1.00 98.10           H
ATOM   2983  HE3 LYS A 187      14.077  -9.484   1.396  1.00 98.10           H
ATOM   2984  NZ  LYS A 187      15.266  -7.784   1.684  1.00 98.10           N
ATOM   2985  HZ1 LYS A 187      15.663  -6.969   1.238  1.00 98.10           H
ATOM   2986  HZ2 LYS A 187      15.958  -8.353   2.150  1.00 98.10           H
ATOM   2987  HZ3 LYS A 187      14.711  -7.514   2.485  1.00 98.10           H
ATOM   2988  N   ALA A 188      13.287  -9.028  -4.731  1.00 98.24           N
ATOM   2989  H   ALA A 188      14.238  -8.788  -4.977  1.00 98.24           H
ATOM   2990  CA  ALA A 188      12.216  -8.130  -5.158  1.00 98.24           C
ATOM   2991  HA  ALA A 188      11.688  -7.774  -4.273  1.00 98.24           H
ATOM   2992  C   ALA A 188      11.187  -8.857  -6.042  1.00 98.24           C
ATOM   2993  CB  ALA A 188      12.844  -6.919  -5.859  1.00 98.24           C
ATOM   2994  HB1 ALA A 188      12.060  -6.222  -6.156  1.00 98.24           H
ATOM   2995  HB2 ALA A 188      13.526  -6.407  -5.180  1.00 98.24           H
ATOM   2996  HB3 ALA A 188      13.397  -7.236  -6.745  1.00 98.24           H
ATOM   2997  O   ALA A 188       9.992  -8.844  -5.744  1.00 98.24           O
ATOM   2998  N   LEU A 189      11.646  -9.587  -7.064  1.00 98.44           N
ATOM   2999  H   LEU A 189      12.639  -9.581  -7.252  1.00 98.44           H
ATOM   3000  CA  LEU A 189      10.783 -10.388  -7.937  1.00 98.44           C
ATOM   3001  HA  LEU A 189       9.999  -9.742  -8.332  1.00 98.44           H
ATOM   3002  C   LEU A 189      10.058 -11.519  -7.187  1.00 98.44           C
ATOM   3003  CB  LEU A 189      11.614 -10.933  -9.112  1.00 98.44           C
ATOM   3004  HB2 LEU A 189      11.012 -11.668  -9.649  1.00 98.44           H
ATOM   3005  HB3 LEU A 189      12.485 -11.448  -8.710  1.00 98.44           H
ATOM   3006  O   LEU A 189       8.926 -11.837  -7.535  1.00 98.44           O
ATOM   3007  CG  LEU A 189      12.083  -9.865 -10.120  1.00 98.44           C
ATOM   3008  HG  LEU A 189      12.679  -9.106  -9.613  1.00 98.44           H
ATOM   3009  CD1 LEU A 189      12.951 -10.534 -11.184  1.00 98.44           C
ATOM   3010 HD11 LEU A 189      13.822 -10.983 -10.707  1.00 98.44           H
ATOM   3011 HD12 LEU A 189      13.301  -9.788 -11.898  1.00 98.44           H
ATOM   3012 HD13 LEU A 189      12.382 -11.301 -11.709  1.00 98.44           H
ATOM   3013  CD2 LEU A 189      10.914  -9.169 -10.820  1.00 98.44           C
ATOM   3014 HD21 LEU A 189      10.239  -9.906 -11.253  1.00 98.44           H
ATOM   3015 HD22 LEU A 189      10.368  -8.548 -10.110  1.00 98.44           H
ATOM   3016 HD23 LEU A 189      11.288  -8.519 -11.610  1.00 98.44           H
ATOM   3017  N   THR A 190      10.643 -12.077  -6.123  1.00 98.27           N
ATOM   3018  H   THR A 190      11.592 -11.808  -5.906  1.00 98.27           H
ATOM   3019  CA  THR A 190       9.979 -13.088  -5.277  1.00 98.27           C
ATOM   3020  HA  THR A 190       9.547 -13.846  -5.929  1.00 98.27           H
ATOM   3021  C   THR A 190       8.822 -12.494  -4.465  1.00 98.27           C
ATOM   3022  CB  THR A 190      10.986 -13.797  -4.358  1.00 98.27           C
ATOM   3023  HB  THR A 190      11.460 -13.070  -3.698  1.00 98.27           H
ATOM   3024  O   THR A 190       7.766 -13.121  -4.378  1.00 98.27           O
ATOM   3025  CG2 THR A 190      10.347 -14.895  -3.507  1.00 98.27           C
ATOM   3026 HG21 THR A 190       9.769 -15.564  -4.144  1.00 98.27           H
ATOM   3027 HG22 THR A 190       9.692 -14.456  -2.756  1.00 98.27           H
ATOM   3028 HG23 THR A 190      11.128 -15.464  -3.000  1.00 98.27           H
ATOM   3029  OG1 THR A 190      11.977 -14.429  -5.132  1.00 98.27           O
ATOM   3030  HG1 THR A 190      12.522 -13.738  -5.516  1.00 98.27           H
ATOM   3031  N   ARG A 191       8.952 -11.266  -3.930  1.00 98.25           N
ATOM   3032  H   ARG A 191       9.841 -10.794  -4.016  1.00 98.25           H
ATOM   3033  CA  ARG A 191       7.803 -10.545  -3.336  1.00 98.25           C
ATOM   3034  HA  ARG A 191       7.338 -11.192  -2.592  1.00 98.25           H
ATOM   3035  C   ARG A 191       6.719 -10.291  -4.386  1.00 98.25           C
ATOM   3036  CB  ARG A 191       8.247  -9.241  -2.632  1.00 98.25           C
ATOM   3037  HB2 ARG A 191       8.932  -8.690  -3.274  1.00 98.25           H
ATOM   3038  HB3 ARG A 191       8.770  -9.502  -1.711  1.00 98.25           H
ATOM   3039  O   ARG A 191       5.547 -10.511  -4.105  1.00 98.25           O
ATOM   3040  CG  ARG A 191       7.044  -8.332  -2.301  1.00 98.25           C
ATOM   3041  HG2 ARG A 191       6.649  -7.934  -3.236  1.00 98.25           H
ATOM   3042  HG3 ARG A 191       6.264  -8.927  -1.824  1.00 98.25           H
ATOM   3043  CD  ARG A 191       7.366  -7.142  -1.388  1.00 98.25           C
ATOM   3044  HD2 ARG A 191       8.276  -6.648  -1.729  1.00 98.25           H
ATOM   3045  HD3 ARG A 191       7.556  -7.516  -0.382  1.00 98.25           H
ATOM   3046  NE  ARG A 191       6.250  -6.172  -1.353  1.00 98.25           N
ATOM   3047  HE  ARG A 191       5.521  -6.354  -0.678  1.00 98.25           H
ATOM   3048  NH1 ARG A 191       6.844  -4.852  -3.158  1.00 98.25           N
ATOM   3049 HH11 ARG A 191       7.715  -5.357  -3.253  1.00 98.25           H
ATOM   3050 HH12 ARG A 191       6.682  -4.020  -3.707  1.00 98.25           H
ATOM   3051  NH2 ARG A 191       4.980  -4.409  -2.050  1.00 98.25           N
ATOM   3052 HH21 ARG A 191       4.811  -3.625  -2.665  1.00 98.25           H
ATOM   3053 HH22 ARG A 191       4.331  -4.540  -1.287  1.00 98.25           H
ATOM   3054  CZ  ARG A 191       6.033  -5.158  -2.181  1.00 98.25           C
ATOM   3055  N   ILE A 192       7.102  -9.844  -5.581  1.00 98.29           N
ATOM   3056  H   ILE A 192       8.086  -9.668  -5.724  1.00 98.29           H
ATOM   3057  CA  ILE A 192       6.163  -9.541  -6.674  1.00 98.29           C
ATOM   3058  HA  ILE A 192       5.416  -8.838  -6.309  1.00 98.29           H
ATOM   3059  C   ILE A 192       5.392 -10.794  -7.108  1.00 98.29           C
ATOM   3060  CB  ILE A 192       6.925  -8.869  -7.836  1.00 98.29           C
ATOM   3061  HB  ILE A 192       7.796  -9.474  -8.086  1.00 98.29           H
ATOM   3062  O   ILE A 192       4.166 -10.738  -7.224  1.00 98.29           O
ATOM   3063  CG1 ILE A 192       7.403  -7.478  -7.358  1.00 98.29           C
ATOM   3064 HG12 ILE A 192       6.540  -6.904  -7.019  1.00 98.29           H
ATOM   3065 HG13 ILE A 192       8.054  -7.589  -6.490  1.00 98.29           H
ATOM   3066  CG2 ILE A 192       6.060  -8.757  -9.098  1.00 98.29           C
ATOM   3067 HG21 ILE A 192       6.635  -8.303  -9.905  1.00 98.29           H
ATOM   3068 HG22 ILE A 192       5.746  -9.742  -9.444  1.00 98.29           H
ATOM   3069 HG23 ILE A 192       5.177  -8.152  -8.894  1.00 98.29           H
ATOM   3070  CD1 ILE A 192       8.161  -6.650  -8.395  1.00 98.29           C
ATOM   3071 HD11 ILE A 192       8.955  -7.247  -8.844  1.00 98.29           H
ATOM   3072 HD12 ILE A 192       7.472  -6.295  -9.162  1.00 98.29           H
ATOM   3073 HD13 ILE A 192       8.600  -5.780  -7.907  1.00 98.29           H
ATOM   3074  N   PHE A 193       6.082 -11.928  -7.260  1.00 98.30           N
ATOM   3075  H   PHE A 193       7.089 -11.894  -7.200  1.00 98.30           H
ATOM   3076  CA  PHE A 193       5.460 -13.230  -7.498  1.00 98.30           C
ATOM   3077  HA  PHE A 193       4.928 -13.203  -8.449  1.00 98.30           H
ATOM   3078  C   PHE A 193       4.436 -13.551  -6.405  1.00 98.30           C
ATOM   3079  CB  PHE A 193       6.547 -14.310  -7.580  1.00 98.30           C
ATOM   3080  HB2 PHE A 193       7.266 -14.027  -8.349  1.00 98.30           H
ATOM   3081  HB3 PHE A 193       7.086 -14.358  -6.633  1.00 98.30           H
ATOM   3082  O   PHE A 193       3.264 -13.723  -6.713  1.00 98.30           O
ATOM   3083  CG  PHE A 193       6.007 -15.690  -7.904  1.00 98.30           C
ATOM   3084  CD1 PHE A 193       5.522 -16.532  -6.884  1.00 98.30           C
ATOM   3085  HD1 PHE A 193       5.534 -16.213  -5.851  1.00 98.30           H
ATOM   3086  CD2 PHE A 193       5.938 -16.108  -9.245  1.00 98.30           C
ATOM   3087  HD2 PHE A 193       6.264 -15.446 -10.034  1.00 98.30           H
ATOM   3088  CE1 PHE A 193       4.946 -17.772  -7.210  1.00 98.30           C
ATOM   3089  HE1 PHE A 193       4.497 -18.385  -6.442  1.00 98.30           H
ATOM   3090  CE2 PHE A 193       5.401 -17.364  -9.566  1.00 98.30           C
ATOM   3091  HE2 PHE A 193       5.321 -17.677 -10.597  1.00 98.30           H
ATOM   3092  CZ  PHE A 193       4.887 -18.186  -8.550  1.00 98.30           C
ATOM   3093  HZ  PHE A 193       4.407 -19.120  -8.801  1.00 98.30           H
ATOM   3094  N   LYS A 194       4.842 -13.516  -5.125  1.00 97.96           N
ATOM   3095  H   LYS A 194       5.817 -13.328  -4.939  1.00 97.96           H
ATOM   3096  CA  LYS A 194       3.965 -13.875  -3.999  1.00 97.96           C
ATOM   3097  HA  LYS A 194       3.507 -14.833  -4.245  1.00 97.96           H
ATOM   3098  C   LYS A 194       2.772 -12.922  -3.783  1.00 97.96           C
ATOM   3099  CB  LYS A 194       4.817 -14.072  -2.727  1.00 97.96           C
ATOM   3100  HB2 LYS A 194       5.554 -14.852  -2.914  1.00 97.96           H
ATOM   3101  HB3 LYS A 194       5.329 -13.147  -2.460  1.00 97.96           H
ATOM   3102  O   LYS A 194       1.790 -13.301  -3.145  1.00 97.96           O
ATOM   3103  CG  LYS A 194       3.885 -14.506  -1.591  1.00 97.96           C
ATOM   3104  HG2 LYS A 194       3.154 -15.189  -2.025  1.00 97.96           H
ATOM   3105  HG3 LYS A 194       3.360 -13.626  -1.217  1.00 97.96           H
ATOM   3106  CD  LYS A 194       4.492 -15.220  -0.391  1.00 97.96           C
ATOM   3107  HD2 LYS A 194       5.069 -16.082  -0.726  1.00 97.96           H
ATOM   3108  HD3 LYS A 194       5.100 -14.540   0.205  1.00 97.96           H
ATOM   3109  CE  LYS A 194       3.239 -15.671   0.365  1.00 97.96           C
ATOM   3110  HE2 LYS A 194       2.593 -16.202  -0.336  1.00 97.96           H
ATOM   3111  HE3 LYS A 194       2.690 -14.799   0.720  1.00 97.96           H
ATOM   3112  NZ  LYS A 194       3.531 -16.573   1.483  1.00 97.96           N
ATOM   3113  HZ1 LYS A 194       2.688 -17.008   1.831  1.00 97.96           H
ATOM   3114  HZ2 LYS A 194       4.071 -17.386   1.225  1.00 97.96           H
ATOM   3115  HZ3 LYS A 194       3.943 -16.103   2.275  1.00 97.96           H
ATOM   3116  N   ILE A 195       2.828 -11.688  -4.278  1.00 97.88           N
ATOM   3117  H   ILE A 195       3.689 -11.389  -4.715  1.00 97.88           H
ATOM   3118  CA  ILE A 195       1.660 -10.791  -4.295  1.00 97.88           C
ATOM   3119  HA  ILE A 195       1.083 -10.933  -3.381  1.00 97.88           H
ATOM   3120  C   ILE A 195       0.716 -11.147  -5.454  1.00 97.88           C
ATOM   3121  CB  ILE A 195       2.121  -9.315  -4.322  1.00 97.88           C
ATOM   3122  HB  ILE A 195       2.844  -9.203  -5.129  1.00 97.88           H
ATOM   3123  O   ILE A 195      -0.493 -11.025  -5.294  1.00 97.88           O
ATOM   3124  CG1 ILE A 195       2.801  -8.955  -2.981  1.00 97.88           C
ATOM   3125 HG12 ILE A 195       3.515  -9.732  -2.706  1.00 97.88           H
ATOM   3126 HG13 ILE A 195       2.052  -8.910  -2.191  1.00 97.88           H
ATOM   3127  CG2 ILE A 195       0.953  -8.337  -4.564  1.00 97.88           C
ATOM   3128 HG21 ILE A 195       0.219  -8.435  -3.763  1.00 97.88           H
ATOM   3129 HG22 ILE A 195       1.301  -7.305  -4.593  1.00 97.88           H
ATOM   3130 HG23 ILE A 195       0.467  -8.543  -5.518  1.00 97.88           H
ATOM   3131  CD1 ILE A 195       3.567  -7.630  -3.019  1.00 97.88           C
ATOM   3132 HD11 ILE A 195       2.886  -6.786  -3.135  1.00 97.88           H
ATOM   3133 HD12 ILE A 195       4.094  -7.519  -2.073  1.00 97.88           H
ATOM   3134 HD13 ILE A 195       4.287  -7.639  -3.838  1.00 97.88           H
ATOM   3135  N   SER A 196       1.256 -11.573  -6.599  1.00 97.75           N
ATOM   3136  H   SER A 196       2.251 -11.746  -6.619  1.00 97.75           H
ATOM   3137  CA  SER A 196       0.496 -11.853  -7.830  1.00 97.75           C
ATOM   3138  HA  SER A 196      -0.272 -11.089  -7.955  1.00 97.75           H
ATOM   3139  C   SER A 196      -0.213 -13.212  -7.809  1.00 97.75           C
ATOM   3140  CB  SER A 196       1.431 -11.793  -9.042  1.00 97.75           C
ATOM   3141  HB2 SER A 196       0.838 -11.896  -9.951  1.00 97.75           H
ATOM   3142  HB3 SER A 196       2.144 -12.617  -8.997  1.00 97.75           H
ATOM   3143  O   SER A 196      -1.334 -13.315  -8.307  1.00 97.75           O
ATOM   3144  OG  SER A 196       2.141 -10.566  -9.069  1.00 97.75           O
ATOM   3145  HG  SER A 196       2.814 -10.610  -8.386  1.00 97.75           H
ATOM   3146  N   ASP A 197       0.451 -14.201  -7.210  1.00 97.20           N
ATOM   3147  H   ASP A 197       1.397 -14.008  -6.915  1.00 97.20           H
ATOM   3148  CA  ASP A 197      -0.085 -15.472  -6.717  1.00 97.20           C
ATOM   3149  HA  ASP A 197      -0.560 -16.048  -7.511  1.00 97.20           H
ATOM   3150  C   ASP A 197      -1.127 -15.118  -5.646  1.00 97.20           C
ATOM   3151  CB  ASP A 197       1.143 -16.246  -6.178  1.00 97.20           C
ATOM   3152  HB2 ASP A 197       1.687 -15.593  -5.496  1.00 97.20           H
ATOM   3153  HB3 ASP A 197       1.808 -16.473  -7.012  1.00 97.20           H
ATOM   3154  O   ASP A 197      -0.783 -14.558  -4.604  1.00 97.20           O
ATOM   3155  CG  ASP A 197       0.863 -17.545  -5.424  1.00 97.20           C
ATOM   3156  OD1 ASP A 197       1.862 -18.152  -4.960  1.00 97.20           O
ATOM   3157  OD2 ASP A 197      -0.322 -17.840  -5.187  1.00 97.20           O
ATOM   3158  N   GLN A 198      -2.412 -15.279  -5.947  1.00 96.20           N
ATOM   3159  H   GLN A 198      -2.631 -15.811  -6.776  1.00 96.20           H
ATOM   3160  CA  GLN A 198      -3.538 -14.770  -5.158  1.00 96.20           C
ATOM   3161  HA  GLN A 198      -3.171 -14.041  -4.436  1.00 96.20           H
ATOM   3162  C   GLN A 198      -4.216 -15.864  -4.334  1.00 96.20           C
ATOM   3163  CB  GLN A 198      -4.535 -14.049  -6.082  1.00 96.20           C
ATOM   3164  HB2 GLN A 198      -4.605 -14.582  -7.031  1.00 96.20           H
ATOM   3165  HB3 GLN A 198      -5.524 -14.043  -5.625  1.00 96.20           H
ATOM   3166  O   GLN A 198      -4.746 -15.540  -3.269  1.00 96.20           O
ATOM   3167  CG  GLN A 198      -4.112 -12.591  -6.319  1.00 96.20           C
ATOM   3168  HG2 GLN A 198      -4.368 -11.994  -5.444  1.00 96.20           H
ATOM   3169  HG3 GLN A 198      -3.032 -12.540  -6.454  1.00 96.20           H
ATOM   3170  CD  GLN A 198      -4.782 -11.996  -7.549  1.00 96.20           C
ATOM   3171  NE2 GLN A 198      -4.171 -12.134  -8.704  1.00 96.20           N
ATOM   3172 HE21 GLN A 198      -4.636 -11.761  -9.519  1.00 96.20           H
ATOM   3173 HE22 GLN A 198      -3.317 -12.674  -8.729  1.00 96.20           H
ATOM   3174  OE1 GLN A 198      -5.846 -11.395  -7.495  1.00 96.20           O
ATOM   3175  N   ASP A 199      -4.158 -17.126  -4.765  1.00 94.66           N
ATOM   3176  H   ASP A 199      -3.714 -17.319  -5.653  1.00 94.66           H
ATOM   3177  CA  ASP A 199      -4.638 -18.277  -3.988  1.00 94.66           C
ATOM   3178  HA  ASP A 199      -5.312 -17.891  -3.224  1.00 94.66           H
ATOM   3179  C   ASP A 199      -3.545 -19.007  -3.172  1.00 94.66           C
ATOM   3180  CB  ASP A 199      -5.525 -19.187  -4.857  1.00 94.66           C
ATOM   3181  HB2 ASP A 199      -5.941 -19.972  -4.225  1.00 94.66           H
ATOM   3182  HB3 ASP A 199      -6.361 -18.592  -5.224  1.00 94.66           H
ATOM   3183  O   ASP A 199      -3.891 -19.772  -2.269  1.00 94.66           O
ATOM   3184  CG  ASP A 199      -4.823 -19.844  -6.047  1.00 94.66           C
ATOM   3185  OD1 ASP A 199      -5.524 -20.018  -7.075  1.00 94.66           O
ATOM   3186  OD2 ASP A 199      -3.642 -20.209  -5.874  1.00 94.66           O
ATOM   3187  N   ASN A 200      -2.261 -18.652  -3.352  1.00 96.97           N
ATOM   3188  H   ASN A 200      -2.040 -18.153  -4.200  1.00 96.97           H
ATOM   3189  CA  ASN A 200      -1.086 -19.156  -2.617  1.00 96.97           C
ATOM   3190  HA  ASN A 200      -0.232 -18.585  -2.985  1.00 96.97           H
ATOM   3191  C   ASN A 200      -0.718 -20.617  -2.938  1.00 96.97           C
ATOM   3192  CB  ASN A 200      -1.205 -18.808  -1.118  1.00 96.97           C
ATOM   3193  HB2 ASN A 200      -1.755 -17.869  -1.050  1.00 96.97           H
ATOM   3194  HB3 ASN A 200      -1.811 -19.571  -0.631  1.00 96.97           H
ATOM   3195  O   ASN A 200      -0.078 -21.266  -2.103  1.00 96.97           O
ATOM   3196  CG  ASN A 200       0.083 -18.587  -0.334  1.00 96.97           C
ATOM   3197  ND2 ASN A 200       0.262 -19.312   0.747  1.00 96.97           N
ATOM   3198 HD21 ASN A 200       1.076 -19.165   1.325  1.00 96.97           H
ATOM   3199 HD22 ASN A 200      -0.408 -20.050   0.915  1.00 96.97           H
ATOM   3200  OD1 ASN A 200       0.866 -17.665  -0.557  1.00 96.97           O
ATOM   3201  N   ASP A 201      -1.081 -21.136  -4.122  1.00 94.82           N
ATOM   3202  H   ASP A 201      -1.646 -20.585  -4.752  1.00 94.82           H
ATOM   3203  CA  ASP A 201      -0.675 -22.482  -4.566  1.00 94.82           C
ATOM   3204  HA  ASP A 201      -0.777 -23.120  -3.689  1.00 94.82           H
ATOM   3205  C   ASP A 201       0.818 -22.591  -4.954  1.00 94.82           C
ATOM   3206  CB  ASP A 201      -1.672 -23.072  -5.598  1.00 94.82           C
ATOM   3207  HB2 ASP A 201      -1.702 -24.146  -5.414  1.00 94.82           H
ATOM   3208  HB3 ASP A 201      -2.674 -22.703  -5.375  1.00 94.82           H
ATOM   3209  O   ASP A 201       1.389 -23.687  -4.957  1.00 94.82           O
ATOM   3210  CG  ASP A 201      -1.396 -22.898  -7.107  1.00 94.82           C
ATOM   3211  OD1 ASP A 201      -2.146 -23.527  -7.889  1.00 94.82           O
ATOM   3212  OD2 ASP A 201      -0.376 -22.288  -7.507  1.00 94.82           O
ATOM   3213  N   GLY A 202       1.495 -21.453  -5.168  1.00 95.88           N
ATOM   3214  H   GLY A 202       0.963 -20.595  -5.159  1.00 95.88           H
ATOM   3215  CA  GLY A 202       2.915 -21.372  -5.528  1.00 95.88           C
ATOM   3216  HA2 GLY A 202       3.445 -22.232  -5.118  1.00 95.88           H
ATOM   3217  HA3 GLY A 202       3.318 -20.463  -5.079  1.00 95.88           H
ATOM   3218  C   GLY A 202       3.190 -21.308  -7.035  1.00 95.88           C
ATOM   3219  O   GLY A 202       4.358 -21.320  -7.456  1.00 95.88           O
ATOM   3220  N   THR A 203       2.142 -21.218  -7.851  1.00 97.44           N
ATOM   3221  H   THR A 203       1.222 -21.296  -7.445  1.00 97.44           H
ATOM   3222  CA  THR A 203       2.165 -20.966  -9.292  1.00 97.44           C
ATOM   3223  HA  THR A 203       3.198 -20.812  -9.602  1.00 97.44           H
ATOM   3224  C   THR A 203       1.394 -19.679  -9.618  1.00 97.44           C
ATOM   3225  CB  THR A 203       1.631 -22.169 -10.093  1.00 97.44           C
ATOM   3226  HB  THR A 203       1.993 -22.048 -11.114  1.00 97.44           H
ATOM   3227  O   THR A 203       0.642 -19.166  -8.803  1.00 97.44           O
ATOM   3228  CG2 THR A 203       2.127 -23.531  -9.599  1.00 97.44           C
ATOM   3229 HG21 THR A 203       3.211 -23.517  -9.490  1.00 97.44           H
ATOM   3230 HG22 THR A 203       1.671 -23.761  -8.636  1.00 97.44           H
ATOM   3231 HG23 THR A 203       1.833 -24.302 -10.312  1.00 97.44           H
ATOM   3232  OG1 THR A 203       0.232 -22.215 -10.160  1.00 97.44           O
ATOM   3233  HG1 THR A 203      -0.106 -22.274  -9.264  1.00 97.44           H
ATOM   3234  N   LEU A 204       1.613 -19.110 -10.808  1.00 97.84           N
ATOM   3235  H   LEU A 204       2.347 -19.491 -11.387  1.00 97.84           H
ATOM   3236  CA  LEU A 204       0.711 -18.110 -11.384  1.00 97.84           C
ATOM   3237  HA  LEU A 204       0.033 -17.736 -10.617  1.00 97.84           H
ATOM   3238  C   LEU A 204      -0.144 -18.800 -12.439  1.00 97.84           C
ATOM   3239  CB  LEU A 204       1.480 -16.914 -11.977  1.00 97.84           C
ATOM   3240  HB2 LEU A 204       0.755 -16.223 -12.406  1.00 97.84           H
ATOM   3241  HB3 LEU A 204       2.120 -17.275 -12.782  1.00 97.84           H
ATOM   3242  O   LEU A 204       0.356 -19.130 -13.523  1.00 97.84           O
ATOM   3243  CG  LEU A 204       2.350 -16.151 -10.970  1.00 97.84           C
ATOM   3244  HG  LEU A 204       3.056 -16.846 -10.514  1.00 97.84           H
ATOM   3245  CD1 LEU A 204       3.142 -15.056 -11.689  1.00 97.84           C
ATOM   3246 HD11 LEU A 204       3.777 -15.509 -12.450  1.00 97.84           H
ATOM   3247 HD12 LEU A 204       2.457 -14.347 -12.154  1.00 97.84           H
ATOM   3248 HD13 LEU A 204       3.773 -14.533 -10.969  1.00 97.84           H
ATOM   3249  CD2 LEU A 204       1.534 -15.489  -9.871  1.00 97.84           C
ATOM   3250 HD21 LEU A 204       0.814 -14.787 -10.291  1.00 97.84           H
ATOM   3251 HD22 LEU A 204       0.993 -16.254  -9.314  1.00 97.84           H
ATOM   3252 HD23 LEU A 204       2.204 -14.985  -9.176  1.00 97.84           H
ATOM   3253  N   ASN A 205      -1.419 -19.012 -12.134  1.00 96.79           N
ATOM   3254  H   ASN A 205      -1.740 -18.718 -11.223  1.00 96.79           H
ATOM   3255  CA  ASN A 205      -2.384 -19.547 -13.087  1.00 96.79           C
ATOM   3256  HA  ASN A 205      -1.913 -20.395 -13.582  1.00 96.79           H
ATOM   3257  C   ASN A 205      -2.708 -18.514 -14.194  1.00 96.79           C
ATOM   3258  CB  ASN A 205      -3.590 -20.108 -12.306  1.00 96.79           C
ATOM   3259  HB2 ASN A 205      -4.197 -20.727 -12.966  1.00 96.79           H
ATOM   3260  HB3 ASN A 205      -3.219 -20.752 -11.510  1.00 96.79           H
ATOM   3261  O   ASN A 205      -2.276 -17.359 -14.156  1.00 96.79           O
ATOM   3262  CG  ASN A 205      -4.502 -19.055 -11.697  1.00 96.79           C
ATOM   3263  ND2 ASN A 205      -4.852 -19.192 -10.440  1.00 96.79           N
ATOM   3264 HD21 ASN A 205      -4.344 -19.822  -9.836  1.00 96.79           H
ATOM   3265 HD22 ASN A 205      -5.310 -18.429  -9.964  1.00 96.79           H
ATOM   3266  OD1 ASN A 205      -4.967 -18.154 -12.391  1.00 96.79           O
ATOM   3267  N   ASP A 206      -3.459 -18.915 -15.226  1.00 97.32           N
ATOM   3268  H   ASP A 206      -3.801 -19.866 -15.238  1.00 97.32           H
ATOM   3269  CA  ASP A 206      -3.724 -18.044 -16.387  1.00 97.32           C
ATOM   3270  HA  ASP A 206      -2.768 -17.729 -16.804  1.00 97.32           H
ATOM   3271  C   ASP A 206      -4.486 -16.751 -16.044  1.00 97.32           C
ATOM   3272  CB  ASP A 206      -4.490 -18.826 -17.465  1.00 97.32           C
ATOM   3273  HB2 ASP A 206      -4.919 -18.123 -18.178  1.00 97.32           H
ATOM   3274  HB3 ASP A 206      -5.311 -19.376 -17.005  1.00 97.32           H
ATOM   3275  O   ASP A 206      -4.323 -15.745 -16.738  1.00 97.32           O
ATOM   3276  CG  ASP A 206      -3.579 -19.777 -18.236  1.00 97.32           C
ATOM   3277  OD1 ASP A 206      -3.910 -20.972 -18.378  1.00 97.32           O
ATOM   3278  OD2 ASP A 206      -2.503 -19.347 -18.702  1.00 97.32           O
ATOM   3279  N   ALA A 207      -5.299 -16.742 -14.981  1.00 96.70           N
ATOM   3280  H   ALA A 207      -5.296 -17.539 -14.362  1.00 96.70           H
ATOM   3281  CA  ALA A 207      -5.989 -15.534 -14.534  1.00 96.70           C
ATOM   3282  HA  ALA A 207      -6.373 -15.008 -15.408  1.00 96.70           H
ATOM   3283  C   ALA A 207      -5.028 -14.578 -13.810  1.00 96.70           C
ATOM   3284  CB  ALA A 207      -7.185 -15.931 -13.659  1.00 96.70           C
ATOM   3285  HB1 ALA A 207      -6.841 -16.426 -12.750  1.00 96.70           H
ATOM   3286  HB2 ALA A 207      -7.742 -15.037 -13.377  1.00 96.70           H
ATOM   3287  HB3 ALA A 207      -7.841 -16.605 -14.208  1.00 96.70           H
ATOM   3288  O   ALA A 207      -5.055 -13.373 -14.062  1.00 96.70           O
ATOM   3289  N   GLU A 208      -4.141 -15.109 -12.971  1.00 97.15           N
ATOM   3290  H   GLU A 208      -4.176 -16.106 -12.809  1.00 97.15           H
ATOM   3291  CA  GLU A 208      -3.159 -14.343 -12.194  1.00 97.15           C
ATOM   3292  HA  GLU A 208      -3.649 -13.510 -11.691  1.00 97.15           H
ATOM   3293  C   GLU A 208      -2.033 -13.787 -13.062  1.00 97.15           C
ATOM   3294  CB  GLU A 208      -2.544 -15.250 -11.138  1.00 97.15           C
ATOM   3295  HB2 GLU A 208      -2.106 -16.107 -11.650  1.00 97.15           H
ATOM   3296  HB3 GLU A 208      -1.749 -14.715 -10.617  1.00 97.15           H
ATOM   3297  O   GLU A 208      -1.680 -12.616 -12.942  1.00 97.15           O
ATOM   3298  CG  GLU A 208      -3.595 -15.699 -10.119  1.00 97.15           C
ATOM   3299  HG2 GLU A 208      -3.887 -14.838  -9.518  1.00 97.15           H
ATOM   3300  HG3 GLU A 208      -4.486 -16.073 -10.622  1.00 97.15           H
ATOM   3301  CD  GLU A 208      -3.044 -16.809  -9.237  1.00 97.15           C
ATOM   3302  OE1 GLU A 208      -3.368 -16.758  -8.032  1.00 97.15           O
ATOM   3303  OE2 GLU A 208      -2.338 -17.674  -9.801  1.00 97.15           O
ATOM   3304  N   LEU A 209      -1.511 -14.586 -13.996  1.00 96.82           N
ATOM   3305  H   LEU A 209      -1.816 -15.549 -14.019  1.00 96.82           H
ATOM   3306  CA  LEU A 209      -0.483 -14.148 -14.939  1.00 96.82           C
ATOM   3307  HA  LEU A 209       0.334 -13.718 -14.359  1.00 96.82           H
ATOM   3308  C   LEU A 209      -1.022 -13.049 -15.874  1.00 96.82           C
ATOM   3309  CB  LEU A 209       0.032 -15.388 -15.693  1.00 96.82           C
ATOM   3310  HB2 LEU A 209      -0.789 -15.806 -16.275  1.00 96.82           H
ATOM   3311  HB3 LEU A 209       0.333 -16.138 -14.963  1.00 96.82           H
ATOM   3312  O   LEU A 209      -0.316 -12.083 -16.176  1.00 96.82           O
ATOM   3313  CG  LEU A 209       1.219 -15.118 -16.634  1.00 96.82           C
ATOM   3314  HG  LEU A 209       0.917 -14.400 -17.396  1.00 96.82           H
ATOM   3315  CD1 LEU A 209       2.446 -14.563 -15.905  1.00 96.82           C
ATOM   3316 HD11 LEU A 209       2.701 -15.212 -15.068  1.00 96.82           H
ATOM   3317 HD12 LEU A 209       2.235 -13.560 -15.533  1.00 96.82           H
ATOM   3318 HD13 LEU A 209       3.292 -14.506 -16.590  1.00 96.82           H
ATOM   3319  CD2 LEU A 209       1.631 -16.415 -17.332  1.00 96.82           C
ATOM   3320 HD21 LEU A 209       1.998 -17.130 -16.596  1.00 96.82           H
ATOM   3321 HD22 LEU A 209       2.407 -16.211 -18.070  1.00 96.82           H
ATOM   3322 HD23 LEU A 209       0.768 -16.849 -17.838  1.00 96.82           H
ATOM   3323  N   ASN A 210      -2.292 -13.147 -16.281  1.00 96.65           N
ATOM   3324  H   ASN A 210      -2.816 -13.966 -16.005  1.00 96.65           H
ATOM   3325  CA  ASN A 210      -2.974 -12.110 -17.055  1.00 96.65           C
ATOM   3326  HA  ASN A 210      -2.301 -11.778 -17.846  1.00 96.65           H
ATOM   3327  C   ASN A 210      -3.315 -10.870 -16.199  1.00 96.65           C
ATOM   3328  CB  ASN A 210      -4.206 -12.753 -17.710  1.00 96.65           C
ATOM   3329  HB2 ASN A 210      -3.907 -13.697 -18.166  1.00 96.65           H
ATOM   3330  HB3 ASN A 210      -4.954 -12.968 -16.946  1.00 96.65           H
ATOM   3331  O   ASN A 210      -3.193  -9.743 -16.679  1.00 96.65           O
ATOM   3332  CG  ASN A 210      -4.837 -11.929 -18.815  1.00 96.65           C
ATOM   3333  ND2 ASN A 210      -5.981 -12.353 -19.291  1.00 96.65           N
ATOM   3334 HD21 ASN A 210      -6.364 -13.220 -18.941  1.00 96.65           H
ATOM   3335 HD22 ASN A 210      -6.323 -11.899 -20.126  1.00 96.65           H
ATOM   3336  OD1 ASN A 210      -4.309 -10.945 -19.306  1.00 96.65           O
ATOM   3337  N   PHE A 211      -3.672 -11.045 -14.920  1.00 96.32           N
ATOM   3338  H   PHE A 211      -3.802 -11.988 -14.579  1.00 96.32           H
ATOM   3339  CA  PHE A 211      -3.843  -9.946 -13.962  1.00 96.32           C
ATOM   3340  HA  PHE A 211      -4.564  -9.239 -14.372  1.00 96.32           H
ATOM   3341  C   PHE A 211      -2.529  -9.179 -13.764  1.00 96.32           C
ATOM   3342  CB  PHE A 211      -4.403 -10.477 -12.631  1.00 96.32           C
ATOM   3343  HB2 PHE A 211      -5.374 -10.938 -12.815  1.00 96.32           H
ATOM   3344  HB3 PHE A 211      -3.745 -11.254 -12.242  1.00 96.32           H
ATOM   3345  O   PHE A 211      -2.488  -7.976 -14.014  1.00 96.32           O
ATOM   3346  CG  PHE A 211      -4.561  -9.409 -11.564  1.00 96.32           C
ATOM   3347  CD1 PHE A 211      -3.493  -9.117 -10.693  1.00 96.32           C
ATOM   3348  HD1 PHE A 211      -2.573  -9.679 -10.749  1.00 96.32           H
ATOM   3349  CD2 PHE A 211      -5.768  -8.693 -11.451  1.00 96.32           C
ATOM   3350  HD2 PHE A 211      -6.608  -8.957 -12.077  1.00 96.32           H
ATOM   3351  CE1 PHE A 211      -3.622  -8.092  -9.741  1.00 96.32           C
ATOM   3352  HE1 PHE A 211      -2.796  -7.865  -9.083  1.00 96.32           H
ATOM   3353  CE2 PHE A 211      -5.895  -7.663 -10.499  1.00 96.32           C
ATOM   3354  HE2 PHE A 211      -6.820  -7.115 -10.398  1.00 96.32           H
ATOM   3355  CZ  PHE A 211      -4.819  -7.360  -9.648  1.00 96.32           C
ATOM   3356  HZ  PHE A 211      -4.922  -6.571  -8.918  1.00 96.32           H
ATOM   3357  N   PHE A 212      -1.442  -9.871 -13.413  1.00 97.12           N
ATOM   3358  H   PHE A 212      -1.551 -10.859 -13.235  1.00 97.12           H
ATOM   3359  CA  PHE A 212      -0.095  -9.309 -13.279  1.00 97.12           C
ATOM   3360  HA  PHE A 212      -0.065  -8.631 -12.426  1.00 97.12           H
ATOM   3361  C   PHE A 212       0.307  -8.513 -14.525  1.00 97.12           C
ATOM   3362  CB  PHE A 212       0.892 -10.462 -13.037  1.00 97.12           C
ATOM   3363  HB2 PHE A 212       0.739 -10.854 -12.031  1.00 97.12           H
ATOM   3364  HB3 PHE A 212       0.683 -11.271 -13.737  1.00 97.12           H
ATOM   3365  O   PHE A 212       0.676  -7.340 -14.433  1.00 97.12           O
ATOM   3366  CG  PHE A 212       2.341 -10.052 -13.201  1.00 97.12           C
ATOM   3367  CD1 PHE A 212       2.997 -10.247 -14.434  1.00 97.12           C
ATOM   3368  HD1 PHE A 212       2.482 -10.728 -15.252  1.00 97.12           H
ATOM   3369  CD2 PHE A 212       3.011  -9.405 -12.148  1.00 97.12           C
ATOM   3370  HD2 PHE A 212       2.505  -9.236 -11.209  1.00 97.12           H
ATOM   3371  CE1 PHE A 212       4.314  -9.794 -14.607  1.00 97.12           C
ATOM   3372  HE1 PHE A 212       4.809  -9.918 -15.560  1.00 97.12           H
ATOM   3373  CE2 PHE A 212       4.339  -8.983 -12.314  1.00 97.12           C
ATOM   3374  HE2 PHE A 212       4.852  -8.497 -11.498  1.00 97.12           H
ATOM   3375  CZ  PHE A 212       4.994  -9.190 -13.540  1.00 97.12           C
ATOM   3376  HZ  PHE A 212       6.026  -8.896 -13.663  1.00 97.12           H
ATOM   3377  N   GLN A 213       0.167  -9.122 -15.704  1.00 95.70           N
ATOM   3378  H   GLN A 213      -0.124 -10.090 -15.715  1.00 95.70           H
ATOM   3379  CA  GLN A 213       0.463  -8.474 -16.976  1.00 95.70           C
ATOM   3380  HA  GLN A 213       1.514  -8.182 -16.982  1.00 95.70           H
ATOM   3381  C   GLN A 213      -0.384  -7.200 -17.165  1.00 95.70           C
ATOM   3382  CB  GLN A 213       0.237  -9.504 -18.092  1.00 95.70           C
ATOM   3383  HB2 GLN A 213       0.964 -10.313 -18.012  1.00 95.70           H
ATOM   3384  HB3 GLN A 213      -0.759  -9.931 -17.970  1.00 95.70           H
ATOM   3385  O   GLN A 213       0.155  -6.152 -17.526  1.00 95.70           O
ATOM   3386  CG  GLN A 213       0.298  -8.882 -19.487  1.00 95.70           C
ATOM   3387  HG2 GLN A 213      -0.246  -7.937 -19.479  1.00 95.70           H
ATOM   3388  HG3 GLN A 213      -0.249  -9.512 -20.191  1.00 95.70           H
ATOM   3389  CD  GLN A 213       1.672  -8.622 -20.078  1.00 95.70           C
ATOM   3390  NE2 GLN A 213       1.655  -7.984 -21.223  1.00 95.70           N
ATOM   3391 HE21 GLN A 213       2.510  -7.826 -21.735  1.00 95.70           H
ATOM   3392 HE22 GLN A 213       0.756  -7.709 -21.593  1.00 95.70           H
ATOM   3393  OE1 GLN A 213       2.728  -8.978 -19.576  1.00 95.70           O
ATOM   3394  N   ARG A 214      -1.701  -7.260 -16.922  1.00 95.18           N
ATOM   3395  H   ARG A 214      -2.090  -8.145 -16.632  1.00 95.18           H
ATOM   3396  CA  ARG A 214      -2.607  -6.108 -17.062  1.00 95.18           C
ATOM   3397  HA  ARG A 214      -2.513  -5.711 -18.072  1.00 95.18           H
ATOM   3398  C   ARG A 214      -2.232  -4.971 -16.109  1.00 95.18           C
ATOM   3399  CB  ARG A 214      -4.051  -6.588 -16.850  1.00 95.18           C
ATOM   3400  HB2 ARG A 214      -4.146  -6.996 -15.843  1.00 95.18           H
ATOM   3401  HB3 ARG A 214      -4.266  -7.384 -17.563  1.00 95.18           H
ATOM   3402  O   ARG A 214      -2.224  -3.820 -16.530  1.00 95.18           O
ATOM   3403  CG  ARG A 214      -5.088  -5.468 -17.042  1.00 95.18           C
ATOM   3404  HG2 ARG A 214      -4.907  -4.664 -16.330  1.00 95.18           H
ATOM   3405  HG3 ARG A 214      -4.990  -5.063 -18.050  1.00 95.18           H
ATOM   3406  CD  ARG A 214      -6.523  -5.983 -16.856  1.00 95.18           C
ATOM   3407  HD2 ARG A 214      -7.220  -5.180 -17.093  1.00 95.18           H
ATOM   3408  HD3 ARG A 214      -6.700  -6.794 -17.563  1.00 95.18           H
ATOM   3409  NE  ARG A 214      -6.775  -6.471 -15.484  1.00 95.18           N
ATOM   3410  HE  ARG A 214      -6.697  -7.467 -15.329  1.00 95.18           H
ATOM   3411  NH1 ARG A 214      -7.209  -4.453 -14.468  1.00 95.18           N
ATOM   3412 HH11 ARG A 214      -6.968  -3.928 -15.296  1.00 95.18           H
ATOM   3413 HH12 ARG A 214      -7.375  -3.947 -13.609  1.00 95.18           H
ATOM   3414  NH2 ARG A 214      -7.343  -6.321 -13.293  1.00 95.18           N
ATOM   3415 HH21 ARG A 214      -7.631  -5.725 -12.531  1.00 95.18           H
ATOM   3416 HH22 ARG A 214      -7.186  -7.305 -13.122  1.00 95.18           H
ATOM   3417  CZ  ARG A 214      -7.106  -5.746 -14.428  1.00 95.18           C
ATOM   3418  N   ILE A 215      -1.877  -5.279 -14.863  1.00 95.09           N
ATOM   3419  H   ILE A 215      -1.913  -6.252 -14.592  1.00 95.09           H
ATOM   3420  CA  ILE A 215      -1.525  -4.284 -13.839  1.00 95.09           C
ATOM   3421  HA  ILE A 215      -2.244  -3.467 -13.892  1.00 95.09           H
ATOM   3422  C   ILE A 215      -0.148  -3.639 -14.075  1.00 95.09           C
ATOM   3423  CB  ILE A 215      -1.639  -4.942 -12.446  1.00 95.09           C
ATOM   3424  HB  ILE A 215      -1.030  -5.845 -12.443  1.00 95.09           H
ATOM   3425  O   ILE A 215       0.046  -2.477 -13.704  1.00 95.09           O
ATOM   3426  CG1 ILE A 215      -3.089  -5.358 -12.108  1.00 95.09           C
ATOM   3427 HG12 ILE A 215      -3.453  -6.081 -12.838  1.00 95.09           H
ATOM   3428 HG13 ILE A 215      -3.075  -5.859 -11.140  1.00 95.09           H
ATOM   3429  CG2 ILE A 215      -1.112  -4.033 -11.327  1.00 95.09           C
ATOM   3430 HG21 ILE A 215      -1.550  -3.038 -11.413  1.00 95.09           H
ATOM   3431 HG22 ILE A 215      -0.025  -3.968 -11.374  1.00 95.09           H
ATOM   3432 HG23 ILE A 215      -1.394  -4.460 -10.364  1.00 95.09           H
ATOM   3433  CD1 ILE A 215      -4.124  -4.233 -12.038  1.00 95.09           C
ATOM   3434 HD11 ILE A 215      -4.235  -3.746 -13.007  1.00 95.09           H
ATOM   3435 HD12 ILE A 215      -5.082  -4.675 -11.764  1.00 95.09           H
ATOM   3436 HD13 ILE A 215      -3.846  -3.498 -11.282  1.00 95.09           H
ATOM   3437  N   CYS A 216       0.788  -4.357 -14.704  1.00 96.15           N
ATOM   3438  H   CYS A 216       0.602  -5.337 -14.861  1.00 96.15           H
ATOM   3439  CA  CYS A 216       2.127  -3.855 -15.031  1.00 96.15           C
ATOM   3440  HA  CYS A 216       2.433  -3.117 -14.289  1.00 96.15           H
ATOM   3441  C   CYS A 216       2.213  -3.148 -16.394  1.00 96.15           C
ATOM   3442  CB  CYS A 216       3.109  -5.033 -14.957  1.00 96.15           C
ATOM   3443  HB2 CYS A 216       2.743  -5.853 -15.574  1.00 96.15           H
ATOM   3444  HB3 CYS A 216       4.086  -4.722 -15.325  1.00 96.15           H
ATOM   3445  O   CYS A 216       2.953  -2.176 -16.522  1.00 96.15           O
ATOM   3446  SG  CYS A 216       3.258  -5.587 -13.234  1.00 96.15           S
ATOM   3447  HG  CYS A 216       3.398  -6.890 -13.489  1.00 96.15           H
ATOM   3448  N   PHE A 217       1.472  -3.618 -17.405  1.00 94.26           N
ATOM   3449  H   PHE A 217       0.924  -4.448 -17.230  1.00 94.26           H
ATOM   3450  CA  PHE A 217       1.654  -3.219 -18.811  1.00 94.26           C
ATOM   3451  HA  PHE A 217       2.345  -2.378 -18.860  1.00 94.26           H
ATOM   3452  C   PHE A 217       0.368  -2.752 -19.519  1.00 94.26           C
ATOM   3453  CB  PHE A 217       2.294  -4.393 -19.571  1.00 94.26           C
ATOM   3454  HB2 PHE A 217       2.461  -4.092 -20.605  1.00 94.26           H
ATOM   3455  HB3 PHE A 217       1.599  -5.231 -19.591  1.00 94.26           H
ATOM   3456  O   PHE A 217       0.413  -2.402 -20.697  1.00 94.26           O
ATOM   3457  CG  PHE A 217       3.623  -4.854 -19.007  1.00 94.26           C
ATOM   3458  CD1 PHE A 217       4.783  -4.089 -19.231  1.00 94.26           C
ATOM   3459  HD1 PHE A 217       4.728  -3.176 -19.806  1.00 94.26           H
ATOM   3460  CD2 PHE A 217       3.702  -6.041 -18.258  1.00 94.26           C
ATOM   3461  HD2 PHE A 217       2.815  -6.634 -18.088  1.00 94.26           H
ATOM   3462  CE1 PHE A 217       6.016  -4.511 -18.707  1.00 94.26           C
ATOM   3463  HE1 PHE A 217       6.902  -3.917 -18.878  1.00 94.26           H
ATOM   3464  CE2 PHE A 217       4.937  -6.469 -17.739  1.00 94.26           C
ATOM   3465  HE2 PHE A 217       4.996  -7.386 -17.172  1.00 94.26           H
ATOM   3466  CZ  PHE A 217       6.092  -5.702 -17.965  1.00 94.26           C
ATOM   3467  HZ  PHE A 217       7.042  -6.032 -17.571  1.00 94.26           H
ATOM   3468  N   ASN A 218      -0.788  -2.770 -18.843  1.00 93.17           N
ATOM   3469  H   ASN A 218      -0.767  -3.052 -17.873  1.00 93.17           H
ATOM   3470  CA  ASN A 218      -2.109  -2.436 -19.401  1.00 93.17           C
ATOM   3471  HA  ASN A 218      -2.844  -2.748 -18.659  1.00 93.17           H
ATOM   3472  C   ASN A 218      -2.492  -3.216 -20.686  1.00 93.17           C
ATOM   3473  CB  ASN A 218      -2.235  -0.905 -19.520  1.00 93.17           C
ATOM   3474  HB2 ASN A 218      -1.851  -0.434 -18.616  1.00 93.17           H
ATOM   3475  HB3 ASN A 218      -1.639  -0.567 -20.367  1.00 93.17           H
ATOM   3476  O   ASN A 218      -3.357  -2.791 -21.449  1.00 93.17           O
ATOM   3477  CG  ASN A 218      -3.675  -0.453 -19.689  1.00 93.17           C
ATOM   3478  ND2 ASN A 218      -3.939   0.449 -20.606  1.00 93.17           N
ATOM   3479 HD21 ASN A 218      -4.918   0.667 -20.728  1.00 93.17           H
ATOM   3480 HD22 ASN A 218      -3.219   0.725 -21.257  1.00 93.17           H
ATOM   3481  OD1 ASN A 218      -4.579  -0.879 -18.992  1.00 93.17           O
ATOM   3482  N   THR A 219      -1.851  -4.365 -20.927  1.00 92.38           N
ATOM   3483  H   THR A 219      -1.135  -4.638 -20.269  1.00 92.38           H
ATOM   3484  CA  THR A 219      -1.949  -5.140 -22.175  1.00 92.38           C
ATOM   3485  HA  THR A 219      -2.776  -4.771 -22.782  1.00 92.38           H
ATOM   3486  C   THR A 219      -2.161  -6.618 -21.837  1.00 92.38           C
ATOM   3487  CB  THR A 219      -0.665  -4.963 -23.010  1.00 92.38           C
ATOM   3488  HB  THR A 219       0.201  -5.299 -22.440  1.00 92.38           H
ATOM   3489  O   THR A 219      -1.173  -7.288 -21.539  1.00 92.38           O
ATOM   3490  CG2 THR A 219      -0.720  -5.722 -24.337  1.00 92.38           C
ATOM   3491 HG21 THR A 219      -0.759  -6.797 -24.164  1.00 92.38           H
ATOM   3492 HG22 THR A 219      -1.597  -5.412 -24.903  1.00 92.38           H
ATOM   3493 HG23 THR A 219       0.176  -5.497 -24.914  1.00 92.38           H
ATOM   3494  OG1 THR A 219      -0.485  -3.608 -23.339  1.00 92.38           O
ATOM   3495  HG1 THR A 219       0.030  -3.201 -22.639  1.00 92.38           H
ATOM   3496  N   PRO A 220      -3.399  -7.148 -21.831  1.00 91.16           N
ATOM   3497  CA  PRO A 220      -3.677  -8.519 -21.392  1.00 91.16           C
ATOM   3498  HA  PRO A 220      -3.322  -8.656 -20.370  1.00 91.16           H
ATOM   3499  C   PRO A 220      -3.003  -9.574 -22.283  1.00 91.16           C
ATOM   3500  CB  PRO A 220      -5.204  -8.654 -21.412  1.00 91.16           C
ATOM   3501  HB2 PRO A 220      -5.606  -8.348 -20.445  1.00 91.16           H
ATOM   3502  HB3 PRO A 220      -5.529  -9.665 -21.654  1.00 91.16           H
ATOM   3503  O   PRO A 220      -2.791  -9.351 -23.477  1.00 91.16           O
ATOM   3504  CG  PRO A 220      -5.628  -7.649 -22.483  1.00 91.16           C
ATOM   3505  HG2 PRO A 220      -6.653  -7.308 -22.337  1.00 91.16           H
ATOM   3506  HG3 PRO A 220      -5.505  -8.091 -23.471  1.00 91.16           H
ATOM   3507  CD  PRO A 220      -4.622  -6.513 -22.299  1.00 91.16           C
ATOM   3508  HD2 PRO A 220      -4.471  -6.001 -23.248  1.00 91.16           H
ATOM   3509  HD3 PRO A 220      -4.980  -5.813 -21.543  1.00 91.16           H
ATOM   3510  N   LEU A 221      -2.709 -10.749 -21.719  1.00 93.64           N
ATOM   3511  H   LEU A 221      -3.010 -10.906 -20.768  1.00 93.64           H
ATOM   3512  CA  LEU A 221      -2.189 -11.880 -22.490  1.00 93.64           C
ATOM   3513  HA  LEU A 221      -1.496 -11.494 -23.239  1.00 93.64           H
ATOM   3514  C   LEU A 221      -3.327 -12.578 -23.243  1.00 93.64           C
ATOM   3515  CB  LEU A 221      -1.410 -12.872 -21.601  1.00 93.64           C
ATOM   3516  HB2 LEU A 221      -2.099 -13.296 -20.870  1.00 93.64           H
ATOM   3517  HB3 LEU A 221      -1.054 -13.677 -22.243  1.00 93.64           H
ATOM   3518  O   LEU A 221      -4.312 -13.019 -22.650  1.00 93.64           O
ATOM   3519  CG  LEU A 221      -0.196 -12.302 -20.851  1.00 93.64           C
ATOM   3520  HG  LEU A 221      -0.558 -11.568 -20.130  1.00 93.64           H
ATOM   3521  CD1 LEU A 221       0.537 -13.373 -20.057  1.00 93.64           C
ATOM   3522 HD11 LEU A 221       0.878 -14.171 -20.718  1.00 93.64           H
ATOM   3523 HD12 LEU A 221       1.393 -12.937 -19.543  1.00 93.64           H
ATOM   3524 HD13 LEU A 221      -0.141 -13.772 -19.304  1.00 93.64           H
ATOM   3525  CD2 LEU A 221       0.821 -11.662 -21.794  1.00 93.64           C
ATOM   3526 HD21 LEU A 221       1.692 -11.327 -21.229  1.00 93.64           H
ATOM   3527 HD22 LEU A 221       1.139 -12.380 -22.549  1.00 93.64           H
ATOM   3528 HD23 LEU A 221       0.372 -10.790 -22.269  1.00 93.64           H
ATOM   3529  N   ALA A 222      -3.175 -12.715 -24.561  1.00 93.10           N
ATOM   3530  H   ALA A 222      -2.361 -12.306 -24.994  1.00 93.10           H
ATOM   3531  CA  ALA A 222      -4.030 -13.590 -25.360  1.00 93.10           C
ATOM   3532  HA  ALA A 222      -5.065 -13.367 -25.105  1.00 93.10           H
ATOM   3533  C   ALA A 222      -3.732 -15.075 -25.040  1.00 93.10           C
ATOM   3534  CB  ALA A 222      -3.810 -13.265 -26.844  1.00 93.10           C
ATOM   3535  HB1 ALA A 222      -2.777 -13.468 -27.121  1.00 93.10           H
ATOM   3536  HB2 ALA A 222      -4.472 -13.874 -27.460  1.00 93.10           H
ATOM   3537  HB3 ALA A 222      -4.030 -12.213 -27.026  1.00 93.10           H
ATOM   3538  O   ALA A 222      -2.592 -15.389 -24.693  1.00 93.10           O
ATOM   3539  N   PRO A 223      -4.685 -16.014 -25.227  1.00 93.29           N
ATOM   3540  CA  PRO A 223      -4.477 -17.437 -24.919  1.00 93.29           C
ATOM   3541  HA  PRO A 223      -4.372 -17.547 -23.840  1.00 93.29           H
ATOM   3542  C   PRO A 223      -3.241 -18.066 -25.580  1.00 93.29           C
ATOM   3543  CB  PRO A 223      -5.768 -18.135 -25.355  1.00 93.29           C
ATOM   3544  HB2 PRO A 223      -5.714 -18.408 -26.410  1.00 93.29           H
ATOM   3545  HB3 PRO A 223      -5.976 -19.014 -24.744  1.00 93.29           H
ATOM   3546  O   PRO A 223      -2.547 -18.864 -24.958  1.00 93.29           O
ATOM   3547  CG  PRO A 223      -6.824 -17.049 -25.164  1.00 93.29           C
ATOM   3548  HG2 PRO A 223      -7.702 -17.220 -25.789  1.00 93.29           H
ATOM   3549  HG3 PRO A 223      -7.104 -16.991 -24.113  1.00 93.29           H
ATOM   3550  CD  PRO A 223      -6.080 -15.776 -25.569  1.00 93.29           C
ATOM   3551  HD2 PRO A 223      -6.172 -15.618 -26.643  1.00 93.29           H
ATOM   3552  HD3 PRO A 223      -6.493 -14.928 -25.023  1.00 93.29           H
ATOM   3553  N   GLN A 224      -2.918 -17.658 -26.812  1.00 94.12           N
ATOM   3554  H   GLN A 224      -3.531 -17.010 -27.286  1.00 94.12           H
ATOM   3555  CA  GLN A 224      -1.697 -18.096 -27.492  1.00 94.12           C
ATOM   3556  HA  GLN A 224      -1.659 -19.185 -27.452  1.00 94.12           H
ATOM   3557  C   GLN A 224      -0.430 -17.577 -26.790  1.00 94.12           C
ATOM   3558  CB  GLN A 224      -1.771 -17.664 -28.967  1.00 94.12           C
ATOM   3559  HB2 GLN A 224      -2.682 -18.070 -29.407  1.00 94.12           H
ATOM   3560  HB3 GLN A 224      -1.823 -16.576 -29.021  1.00 94.12           H
ATOM   3561  O   GLN A 224       0.498 -18.344 -26.564  1.00 94.12           O
ATOM   3562  CG  GLN A 224      -0.574 -18.136 -29.805  1.00 94.12           C
ATOM   3563  HG2 GLN A 224      -0.724 -17.841 -30.844  1.00 94.12           H
ATOM   3564  HG3 GLN A 224       0.329 -17.638 -29.452  1.00 94.12           H
ATOM   3565  CD  GLN A 224      -0.377 -19.650 -29.763  1.00 94.12           C
ATOM   3566  NE2 GLN A 224       0.812 -20.120 -29.473  1.00 94.12           N
ATOM   3567 HE21 GLN A 224       0.929 -21.119 -29.376  1.00 94.12           H
ATOM   3568 HE22 GLN A 224       1.568 -19.492 -29.241  1.00 94.12           H
ATOM   3569  OE1 GLN A 224      -1.298 -20.423 -29.984  1.00 94.12           O
ATOM   3570  N   ALA A 225      -0.412 -16.306 -26.370  1.00 93.65           N
ATOM   3571  H   ALA A 225      -1.255 -15.755 -26.452  1.00 93.65           H
ATOM   3572  CA  ALA A 225       0.724 -15.713 -25.663  1.00 93.65           C
ATOM   3573  HA  ALA A 225       1.625 -15.904 -26.244  1.00 93.65           H
ATOM   3574  C   ALA A 225       0.936 -16.334 -24.269  1.00 93.65           C
ATOM   3575  CB  ALA A 225       0.525 -14.193 -25.585  1.00 93.65           C
ATOM   3576  HB1 ALA A 225      -0.355 -13.956 -24.987  1.00 93.65           H
ATOM   3577  HB2 ALA A 225       1.401 -13.742 -25.120  1.00 93.65           H
ATOM   3578  HB3 ALA A 225       0.412 -13.781 -26.588  1.00 93.65           H
ATOM   3579  O   ALA A 225       2.079 -16.533 -23.865  1.00 93.65           O
ATOM   3580  N   LEU A 226      -0.143 -16.695 -23.558  1.00 94.16           N
ATOM   3581  H   LEU A 226      -1.055 -16.489 -23.941  1.00 94.16           H
ATOM   3582  CA  LEU A 226      -0.067 -17.455 -22.300  1.00 94.16           C
ATOM   3583  HA  LEU A 226       0.520 -16.887 -21.578  1.00 94.16           H
ATOM   3584  C   LEU A 226       0.665 -18.787 -22.502  1.00 94.16           C
ATOM   3585  CB  LEU A 226      -1.484 -17.699 -21.736  1.00 94.16           C
ATOM   3586  HB2 LEU A 226      -2.129 -18.050 -22.542  1.00 94.16           H
ATOM   3587  HB3 LEU A 226      -1.436 -18.496 -20.994  1.00 94.16           H
ATOM   3588  O   LEU A 226       1.637 -19.078 -21.802  1.00 94.16           O
ATOM   3589  CG  LEU A 226      -2.130 -16.470 -21.073  1.00 94.16           C
ATOM   3590  HG  LEU A 226      -2.006 -15.611 -21.732  1.00 94.16           H
ATOM   3591  CD1 LEU A 226      -3.628 -16.674 -20.858  1.00 94.16           C
ATOM   3592 HD11 LEU A 226      -4.048 -15.814 -20.337  1.00 94.16           H
ATOM   3593 HD12 LEU A 226      -3.791 -17.571 -20.259  1.00 94.16           H
ATOM   3594 HD13 LEU A 226      -4.130 -16.784 -21.819  1.00 94.16           H
ATOM   3595  CD2 LEU A 226      -1.504 -16.165 -19.712  1.00 94.16           C
ATOM   3596 HD21 LEU A 226      -1.963 -15.276 -19.281  1.00 94.16           H
ATOM   3597 HD22 LEU A 226      -0.429 -16.015 -19.813  1.00 94.16           H
ATOM   3598 HD23 LEU A 226      -1.673 -17.000 -19.032  1.00 94.16           H
ATOM   3599  N   GLU A 227       0.259 -19.581 -23.497  1.00 94.76           N
ATOM   3600  H   GLU A 227      -0.545 -19.317 -24.048  1.00 94.76           H
ATOM   3601  CA  GLU A 227       0.941 -20.845 -23.779  1.00 94.76           C
ATOM   3602  HA  GLU A 227       1.124 -21.341 -22.825  1.00 94.76           H
ATOM   3603  C   GLU A 227       2.336 -20.653 -24.383  1.00 94.76           C
ATOM   3604  CB  GLU A 227       0.064 -21.779 -24.628  1.00 94.76           C
ATOM   3605  HB2 GLU A 227       0.686 -22.572 -25.041  1.00 94.76           H
ATOM   3606  HB3 GLU A 227      -0.365 -21.222 -25.461  1.00 94.76           H
ATOM   3607  O   GLU A 227       3.216 -21.451 -24.080  1.00 94.76           O
ATOM   3608  CG  GLU A 227      -1.065 -22.433 -23.806  1.00 94.76           C
ATOM   3609  HG2 GLU A 227      -1.626 -23.100 -24.460  1.00 94.76           H
ATOM   3610  HG3 GLU A 227      -1.746 -21.653 -23.464  1.00 94.76           H
ATOM   3611  CD  GLU A 227      -0.546 -23.237 -22.596  1.00 94.76           C
ATOM   3612  OE1 GLU A 227      -1.077 -23.077 -21.475  1.00 94.76           O
ATOM   3613  OE2 GLU A 227       0.443 -23.997 -22.737  1.00 94.76           O
ATOM   3614  N   ASP A 228       2.614 -19.597 -25.151  1.00 95.64           N
ATOM   3615  H   ASP A 228       1.857 -18.998 -25.446  1.00 95.64           H
ATOM   3616  CA  ASP A 228       3.972 -19.301 -25.632  1.00 95.64           C
ATOM   3617  HA  ASP A 228       4.378 -20.206 -26.086  1.00 95.64           H
ATOM   3618  C   ASP A 228       4.930 -18.938 -24.483  1.00 95.64           C
ATOM   3619  CB  ASP A 228       3.942 -18.218 -26.723  1.00 95.64           C
ATOM   3620  HB2 ASP A 228       3.364 -17.362 -26.374  1.00 95.64           H
ATOM   3621  HB3 ASP A 228       4.963 -17.881 -26.907  1.00 95.64           H
ATOM   3622  O   ASP A 228       6.070 -19.417 -24.466  1.00 95.64           O
ATOM   3623  CG  ASP A 228       3.377 -18.739 -28.050  1.00 95.64           C
ATOM   3624  OD1 ASP A 228       2.748 -17.954 -28.789  1.00 95.64           O
ATOM   3625  OD2 ASP A 228       3.593 -19.935 -28.361  1.00 95.64           O
ATOM   3626  N   VAL A 229       4.458 -18.194 -23.472  1.00 95.99           N
ATOM   3627  H   VAL A 229       3.526 -17.816 -23.561  1.00 95.99           H
ATOM   3628  CA  VAL A 229       5.205 -17.923 -22.228  1.00 95.99           C
ATOM   3629  HA  VAL A 229       6.168 -17.483 -22.484  1.00 95.99           H
ATOM   3630  C   VAL A 229       5.497 -19.230 -21.493  1.00 95.99           C
ATOM   3631  CB  VAL A 229       4.453 -16.918 -21.325  1.00 95.99           C
ATOM   3632  HB  VAL A 229       3.404 -17.202 -21.249  1.00 95.99           H
ATOM   3633  O   VAL A 229       6.658 -19.541 -21.210  1.00 95.99           O
ATOM   3634  CG1 VAL A 229       5.041 -16.864 -19.910  1.00 95.99           C
ATOM   3635 HG11 VAL A 229       6.122 -16.734 -19.970  1.00 95.99           H
ATOM   3636 HG12 VAL A 229       4.607 -16.032 -19.355  1.00 95.99           H
ATOM   3637 HG13 VAL A 229       4.813 -17.781 -19.367  1.00 95.99           H
ATOM   3638  CG2 VAL A 229       4.543 -15.498 -21.895  1.00 95.99           C
ATOM   3639 HG21 VAL A 229       4.161 -15.470 -22.915  1.00 95.99           H
ATOM   3640 HG22 VAL A 229       3.934 -14.821 -21.295  1.00 95.99           H
ATOM   3641 HG23 VAL A 229       5.576 -15.149 -21.897  1.00 95.99           H
ATOM   3642  N   LYS A 230       4.478 -20.060 -21.245  1.00 96.01           N
ATOM   3643  H   LYS A 230       3.546 -19.770 -21.502  1.00 96.01           H
ATOM   3644  CA  LYS A 230       4.687 -21.361 -20.594  1.00 96.01           C
ATOM   3645  HA  LYS A 230       5.189 -21.200 -19.640  1.00 96.01           H
ATOM   3646  C   LYS A 230       5.596 -22.267 -21.428  1.00 96.01           C
ATOM   3647  CB  LYS A 230       3.342 -22.041 -20.332  1.00 96.01           C
ATOM   3648  HB2 LYS A 230       2.827 -22.161 -21.285  1.00 96.01           H
ATOM   3649  HB3 LYS A 230       3.533 -23.030 -19.914  1.00 96.01           H
ATOM   3650  O   LYS A 230       6.446 -22.957 -20.874  1.00 96.01           O
ATOM   3651  CG  LYS A 230       2.440 -21.276 -19.349  1.00 96.01           C
ATOM   3652  HG2 LYS A 230       2.267 -20.263 -19.710  1.00 96.01           H
ATOM   3653  HG3 LYS A 230       2.911 -21.221 -18.368  1.00 96.01           H
ATOM   3654  CD  LYS A 230       1.106 -22.019 -19.240  1.00 96.01           C
ATOM   3655  HD2 LYS A 230       1.193 -22.807 -18.492  1.00 96.01           H
ATOM   3656  HD3 LYS A 230       0.890 -22.483 -20.203  1.00 96.01           H
ATOM   3657  CE  LYS A 230      -0.065 -21.097 -18.901  1.00 96.01           C
ATOM   3658  HE2 LYS A 230      -0.084 -20.262 -19.601  1.00 96.01           H
ATOM   3659  HE3 LYS A 230       0.050 -20.697 -17.894  1.00 96.01           H
ATOM   3660  NZ  LYS A 230      -1.344 -21.832 -19.002  1.00 96.01           N
ATOM   3661  HZ1 LYS A 230      -1.435 -22.300 -19.892  1.00 96.01           H
ATOM   3662  HZ2 LYS A 230      -1.445 -22.478 -18.232  1.00 96.01           H
ATOM   3663  HZ3 LYS A 230      -2.115 -21.184 -18.921  1.00 96.01           H
ATOM   3664  N   ASN A 231       5.486 -22.251 -22.755  1.00 96.34           N
ATOM   3665  H   ASN A 231       4.752 -21.682 -23.152  1.00 96.34           H
ATOM   3666  CA  ASN A 231       6.286 -23.082 -23.653  1.00 96.34           C
ATOM   3667  HA  ASN A 231       6.323 -24.089 -23.238  1.00 96.34           H
ATOM   3668  C   ASN A 231       7.747 -22.636 -23.757  1.00 96.34           C
ATOM   3669  CB  ASN A 231       5.617 -23.158 -25.037  1.00 96.34           C
ATOM   3670  HB2 ASN A 231       5.321 -22.160 -25.363  1.00 96.34           H
ATOM   3671  HB3 ASN A 231       6.329 -23.550 -25.764  1.00 96.34           H
ATOM   3672  O   ASN A 231       8.609 -23.506 -23.888  1.00 96.34           O
ATOM   3673  CG  ASN A 231       4.422 -24.095 -25.048  1.00 96.34           C
ATOM   3674  ND2 ASN A 231       3.393 -23.791 -25.800  1.00 96.34           N
ATOM   3675 HD21 ASN A 231       2.564 -24.358 -25.689  1.00 96.34           H
ATOM   3676 HD22 ASN A 231       3.311 -22.848 -26.152  1.00 96.34           H
ATOM   3677  OD1 ASN A 231       4.436 -25.138 -24.411  1.00 96.34           O
ATOM   3678  N   VAL A 232       8.074 -21.339 -23.684  1.00 96.32           N
ATOM   3679  H   VAL A 232       7.344 -20.643 -23.643  1.00 96.32           H
ATOM   3680  CA  VAL A 232       9.486 -20.920 -23.601  1.00 96.32           C
ATOM   3681  HA  VAL A 232      10.028 -21.502 -24.346  1.00 96.32           H
ATOM   3682  C   VAL A 232      10.093 -21.307 -22.250  1.00 96.32           C
ATOM   3683  CB  VAL A 232       9.711 -19.438 -23.970  1.00 96.32           C
ATOM   3684  HB  VAL A 232       9.131 -19.222 -24.868  1.00 96.32           H
ATOM   3685  O   VAL A 232      11.246 -21.728 -22.213  1.00 96.32           O
ATOM   3686  CG1 VAL A 232       9.315 -18.427 -22.892  1.00 96.32           C
ATOM   3687 HG11 VAL A 232       8.238 -18.480 -22.732  1.00 96.32           H
ATOM   3688 HG12 VAL A 232       9.550 -17.415 -23.223  1.00 96.32           H
ATOM   3689 HG13 VAL A 232       9.840 -18.615 -21.956  1.00 96.32           H
ATOM   3690  CG2 VAL A 232      11.186 -19.200 -24.320  1.00 96.32           C
ATOM   3691 HG21 VAL A 232      11.813 -19.341 -23.440  1.00 96.32           H
ATOM   3692 HG22 VAL A 232      11.312 -18.178 -24.681  1.00 96.32           H
ATOM   3693 HG23 VAL A 232      11.500 -19.887 -25.106  1.00 96.32           H
ATOM   3694  N   VAL A 233       9.314 -21.267 -21.166  1.00 97.33           N
ATOM   3695  H   VAL A 233       8.388 -20.875 -21.257  1.00 97.33           H
ATOM   3696  CA  VAL A 233       9.756 -21.688 -19.827  1.00 97.33           C
ATOM   3697  HA  VAL A 233      10.726 -21.234 -19.620  1.00 97.33           H
ATOM   3698  C   VAL A 233       9.960 -23.209 -19.760  1.00 97.33           C
ATOM   3699  CB  VAL A 233       8.771 -21.175 -18.762  1.00 97.33           C
ATOM   3700  HB  VAL A 233       7.769 -21.527 -19.007  1.00 97.33           H
ATOM   3701  O   VAL A 233      11.068 -23.651 -19.457  1.00 97.33           O
ATOM   3702  CG1 VAL A 233       9.140 -21.687 -17.372  1.00 97.33           C
ATOM   3703 HG11 VAL A 233      10.163 -21.404 -17.125  1.00 97.33           H
ATOM   3704 HG12 VAL A 233       9.046 -22.773 -17.330  1.00 97.33           H
ATOM   3705 HG13 VAL A 233       8.453 -21.260 -16.642  1.00 97.33           H
ATOM   3706  CG2 VAL A 233       8.751 -19.640 -18.710  1.00 97.33           C
ATOM   3707 HG21 VAL A 233       9.625 -19.255 -18.186  1.00 97.33           H
ATOM   3708 HG22 VAL A 233       7.854 -19.310 -18.183  1.00 97.33           H
ATOM   3709 HG23 VAL A 233       8.716 -19.205 -19.709  1.00 97.33           H
ATOM   3710  N   ARG A 234       8.954 -24.015 -20.142  1.00 96.17           N
ATOM   3711  H   ARG A 234       8.079 -23.568 -20.377  1.00 96.17           H
ATOM   3712  CA  ARG A 234       9.003 -25.497 -20.192  1.00 96.17           C
ATOM   3713  HA  ARG A 234       9.099 -25.895 -19.182  1.00 96.17           H
ATOM   3714  C   ARG A 234      10.212 -26.035 -20.979  1.00 96.17           C
ATOM   3715  CB  ARG A 234       7.716 -26.048 -20.850  1.00 96.17           C
ATOM   3716  HB2 ARG A 234       7.878 -27.096 -21.105  1.00 96.17           H
ATOM   3717  HB3 ARG A 234       7.569 -25.511 -21.786  1.00 96.17           H
ATOM   3718  O   ARG A 234      10.717 -27.103 -20.657  1.00 96.17           O
ATOM   3719  CG  ARG A 234       6.417 -25.983 -20.016  1.00 96.17           C
ATOM   3720  HG2 ARG A 234       6.327 -25.006 -19.542  1.00 96.17           H
ATOM   3721  HG3 ARG A 234       6.447 -26.742 -19.233  1.00 96.17           H
ATOM   3722  CD  ARG A 234       5.204 -26.230 -20.938  1.00 96.17           C
ATOM   3723  HD2 ARG A 234       5.237 -27.259 -21.296  1.00 96.17           H
ATOM   3724  HD3 ARG A 234       5.305 -25.572 -21.801  1.00 96.17           H
ATOM   3725  NE  ARG A 234       3.889 -25.982 -20.298  1.00 96.17           N
ATOM   3726  HE  ARG A 234       3.796 -26.206 -19.318  1.00 96.17           H
ATOM   3727  NH1 ARG A 234       2.791 -25.163 -22.156  1.00 96.17           N
ATOM   3728 HH11 ARG A 234       1.945 -24.745 -22.517  1.00 96.17           H
ATOM   3729 HH12 ARG A 234       3.565 -25.318 -22.786  1.00 96.17           H
ATOM   3730  NH2 ARG A 234       1.688 -25.263 -20.286  1.00 96.17           N
ATOM   3731 HH21 ARG A 234       1.540 -25.489 -19.312  1.00 96.17           H
ATOM   3732 HH22 ARG A 234       0.944 -24.855 -20.834  1.00 96.17           H
ATOM   3733  CZ  ARG A 234       2.812 -25.486 -20.902  1.00 96.17           C
ATOM   3734  N   LYS A 235      10.674 -25.309 -22.008  1.00 95.64           N
ATOM   3735  H   LYS A 235      10.181 -24.454 -22.220  1.00 95.64           H
ATOM   3736  CA  LYS A 235      11.829 -25.687 -22.851  1.00 95.64           C
ATOM   3737  HA  LYS A 235      11.771 -26.753 -23.070  1.00 95.64           H
ATOM   3738  C   LYS A 235      13.198 -25.498 -22.185  1.00 95.64           C
ATOM   3739  CB  LYS A 235      11.781 -24.901 -24.173  1.00 95.64           C
ATOM   3740  HB2 LYS A 235      12.754 -24.947 -24.661  1.00 95.64           H
ATOM   3741  HB3 LYS A 235      11.565 -23.855 -23.955  1.00 95.64           H
ATOM   3742  O   LYS A 235      14.165 -26.066 -22.684  1.00 95.64           O
ATOM   3743  CG  LYS A 235      10.738 -25.469 -25.146  1.00 95.64           C
ATOM   3744  HG2 LYS A 235      11.080 -26.434 -25.520  1.00 95.64           H
ATOM   3745  HG3 LYS A 235       9.794 -25.622 -24.624  1.00 95.64           H
ATOM   3746  CD  LYS A 235      10.518 -24.510 -26.326  1.00 95.64           C
ATOM   3747  HD2 LYS A 235      11.420 -24.473 -26.938  1.00 95.64           H
ATOM   3748  HD3 LYS A 235      10.309 -23.513 -25.938  1.00 95.64           H
ATOM   3749  CE  LYS A 235       9.325 -24.986 -27.162  1.00 95.64           C
ATOM   3750  HE2 LYS A 235       8.488 -25.154 -26.483  1.00 95.64           H
ATOM   3751  HE3 LYS A 235       9.576 -25.941 -27.623  1.00 95.64           H
ATOM   3752  NZ  LYS A 235       8.936 -23.989 -28.192  1.00 95.64           N
ATOM   3753  HZ1 LYS A 235       9.692 -23.823 -28.841  1.00 95.64           H
ATOM   3754  HZ2 LYS A 235       8.686 -23.114 -27.753  1.00 95.64           H
ATOM   3755  HZ3 LYS A 235       8.128 -24.309 -28.708  1.00 95.64           H
ATOM   3756  N   HIS A 236      13.296 -24.707 -21.116  1.00 94.80           N
ATOM   3757  H   HIS A 236      12.452 -24.288 -20.752  1.00 94.80           H
ATOM   3758  CA  HIS A 236      14.576 -24.354 -20.482  1.00 94.80           C
ATOM   3759  HA  HIS A 236      15.386 -24.911 -20.951  1.00 94.80           H
ATOM   3760  C   HIS A 236      14.634 -24.691 -18.986  1.00 94.80           C
ATOM   3761  CB  HIS A 236      14.853 -22.860 -20.699  1.00 94.80           C
ATOM   3762  HB2 HIS A 236      14.057 -22.286 -20.222  1.00 94.80           H
ATOM   3763  HB3 HIS A 236      15.789 -22.601 -20.204  1.00 94.80           H
ATOM   3764  O   HIS A 236      15.710 -25.008 -18.488  1.00 94.80           O
ATOM   3765  CG  HIS A 236      14.950 -22.447 -22.149  1.00 94.80           C
ATOM   3766  CD2 HIS A 236      16.069 -22.442 -22.938  1.00 94.80           C
ATOM   3767  HD2 HIS A 236      17.056 -22.757 -22.635  1.00 94.80           H
ATOM   3768  ND1 HIS A 236      13.918 -21.965 -22.914  1.00 94.80           N
ATOM   3769  HD1 HIS A 236      12.966 -21.847 -22.601  1.00 94.80           H
ATOM   3770  CE1 HIS A 236      14.396 -21.675 -24.133  1.00 94.80           C
ATOM   3771  HE1 HIS A 236      13.811 -21.272 -24.945  1.00 94.80           H
ATOM   3772  NE2 HIS A 236      15.709 -21.941 -24.198  1.00 94.80           N
ATOM   3773  N   ILE A 237      13.500 -24.652 -18.277  1.00 95.97           N
ATOM   3774  H   ILE A 237      12.647 -24.380 -18.744  1.00 95.97           H
ATOM   3775  CA  ILE A 237      13.405 -24.928 -16.839  1.00 95.97           C
ATOM   3776  HA  ILE A 237      14.383 -25.224 -16.460  1.00 95.97           H
ATOM   3777  C   ILE A 237      12.443 -26.099 -16.610  1.00 95.97           C
ATOM   3778  CB  ILE A 237      12.966 -23.667 -16.056  1.00 95.97           C
ATOM   3779  HB  ILE A 237      11.938 -23.440 -16.335  1.00 95.97           H
ATOM   3780  O   ILE A 237      11.219 -25.945 -16.646  1.00 95.97           O
ATOM   3781  CG1 ILE A 237      13.794 -22.401 -16.371  1.00 95.97           C
ATOM   3782 HG12 ILE A 237      13.705 -22.167 -17.431  1.00 95.97           H
ATOM   3783 HG13 ILE A 237      13.343 -21.573 -15.824  1.00 95.97           H
ATOM   3784  CG2 ILE A 237      12.997 -23.931 -14.537  1.00 95.97           C
ATOM   3785 HG21 ILE A 237      12.326 -24.747 -14.266  1.00 95.97           H
ATOM   3786 HG22 ILE A 237      12.676 -23.038 -14.000  1.00 95.97           H
ATOM   3787 HG23 ILE A 237      13.999 -24.208 -14.211  1.00 95.97           H
ATOM   3788  CD1 ILE A 237      15.285 -22.457 -16.005  1.00 95.97           C
ATOM   3789 HD11 ILE A 237      15.772 -21.540 -16.333  1.00 95.97           H
ATOM   3790 HD12 ILE A 237      15.410 -22.541 -14.925  1.00 95.97           H
ATOM   3791 HD13 ILE A 237      15.770 -23.303 -16.492  1.00 95.97           H
ATOM   3792  N   SER A 238      12.998 -27.278 -16.328  1.00 95.07           N
ATOM   3793  H   SER A 238      14.006 -27.346 -16.312  1.00 95.07           H
ATOM   3794  CA  SER A 238      12.249 -28.384 -15.725  1.00 95.07           C
ATOM   3795  HA  SER A 238      11.388 -28.627 -16.346  1.00 95.07           H
ATOM   3796  C   SER A 238      11.773 -27.959 -14.333  1.00 95.07           C
ATOM   3797  CB  SER A 238      13.152 -29.619 -15.610  1.00 95.07           C
ATOM   3798  HB2 SER A 238      13.402 -29.980 -16.607  1.00 95.07           H
ATOM   3799  HB3 SER A 238      12.623 -30.407 -15.072  1.00 95.07           H
ATOM   3800  O   SER A 238      12.625 -27.635 -13.515  1.00 95.07           O
ATOM   3801  OG  SER A 238      14.345 -29.298 -14.916  1.00 95.07           O
ATOM   3802  HG  SER A 238      14.089 -28.795 -14.141  1.00 95.07           H
ATOM   3803  N   ASP A 239      10.458 -27.997 -14.084  1.00 95.10           N
ATOM   3804  H   ASP A 239       9.870 -28.351 -14.823  1.00 95.10           H
ATOM   3805  CA  ASP A 239       9.741 -27.378 -12.945  1.00 95.10           C
ATOM   3806  HA  ASP A 239       8.737 -27.795 -13.032  1.00 95.10           H
ATOM   3807  C   ASP A 239       9.457 -25.860 -13.024  1.00 95.10           C
ATOM   3808  CB  ASP A 239      10.206 -27.897 -11.566  1.00 95.10           C
ATOM   3809  HB2 ASP A 239       9.343 -27.863 -10.899  1.00 95.10           H
ATOM   3810  HB3 ASP A 239      10.483 -28.947 -11.664  1.00 95.10           H
ATOM   3811  O   ASP A 239       8.887 -25.280 -12.101  1.00 95.10           O
ATOM   3812  CG  ASP A 239      11.348 -27.144 -10.862  1.00 95.10           C
ATOM   3813  OD1 ASP A 239      11.774 -27.617  -9.782  1.00 95.10           O
ATOM   3814  OD2 ASP A 239      11.827 -26.083 -11.314  1.00 95.10           O
ATOM   3815  N   GLY A 240       9.720 -25.217 -14.168  1.00 96.92           N
ATOM   3816  H   GLY A 240      10.220 -25.709 -14.896  1.00 96.92           H
ATOM   3817  CA  GLY A 240       9.331 -23.820 -14.413  1.00 96.92           C
ATOM   3818  HA2 GLY A 240       9.868 -23.465 -15.293  1.00 96.92           H
ATOM   3819  HA3 GLY A 240       9.635 -23.208 -13.564  1.00 96.92           H
ATOM   3820  C   GLY A 240       7.827 -23.607 -14.651  1.00 96.92           C
ATOM   3821  O   GLY A 240       7.336 -22.487 -14.542  1.00 96.92           O
ATOM   3822  N   VAL A 241       7.087 -24.670 -14.975  1.00 97.55           N
ATOM   3823  H   VAL A 241       7.548 -25.569 -14.979  1.00 97.55           H
ATOM   3824  CA  VAL A 241       5.621 -24.688 -15.123  1.00 97.55           C
ATOM   3825  HA  VAL A 241       5.191 -23.827 -14.614  1.00 97.55           H
ATOM   3826  C   VAL A 241       5.106 -25.955 -14.443  1.00 97.55           C
ATOM   3827  CB  VAL A 241       5.205 -24.640 -16.612  1.00 97.55           C
ATOM   3828  HB  VAL A 241       5.741 -25.426 -17.145  1.00 97.55           H
ATOM   3829  O   VAL A 241       5.604 -27.042 -14.739  1.00 97.55           O
ATOM   3830  CG1 VAL A 241       3.704 -24.856 -16.862  1.00 97.55           C
ATOM   3831 HG11 VAL A 241       3.123 -24.099 -16.336  1.00 97.55           H
ATOM   3832 HG12 VAL A 241       3.485 -24.763 -17.926  1.00 97.55           H
ATOM   3833 HG13 VAL A 241       3.398 -25.843 -16.516  1.00 97.55           H
ATOM   3834  CG2 VAL A 241       5.574 -23.295 -17.250  1.00 97.55           C
ATOM   3835 HG21 VAL A 241       5.076 -22.486 -16.717  1.00 97.55           H
ATOM   3836 HG22 VAL A 241       6.652 -23.141 -17.201  1.00 97.55           H
ATOM   3837 HG23 VAL A 241       5.273 -23.276 -18.297  1.00 97.55           H
ATOM   3838  N   ALA A 242       4.125 -25.808 -13.558  1.00 96.74           N
ATOM   3839  H   ALA A 242       3.715 -24.891 -13.439  1.00 96.74           H
ATOM   3840  CA  ALA A 242       3.465 -26.879 -12.808  1.00 96.74           C
ATOM   3841  HA  ALA A 242       3.647 -27.837 -13.295  1.00 96.74           H
ATOM   3842  C   ALA A 242       1.953 -26.617 -12.808  1.00 96.74           C
ATOM   3843  CB  ALA A 242       4.034 -26.937 -11.386  1.00 96.74           C
ATOM   3844  HB1 ALA A 242       3.837 -25.997 -10.871  1.00 96.74           H
ATOM   3845  HB2 ALA A 242       5.108 -27.119 -11.418  1.00 96.74           H
ATOM   3846  HB3 ALA A 242       3.549 -27.740 -10.831  1.00 96.74           H
ATOM   3847  O   ALA A 242       1.547 -25.464 -12.889  1.00 96.74           O
ATOM   3848  N   ASP A 243       1.132 -27.670 -12.831  1.00 92.59           N
ATOM   3849  H   ASP A 243       1.524 -28.558 -12.550  1.00 92.59           H
ATOM   3850  CA  ASP A 243      -0.343 -27.594 -12.784  1.00 92.59           C
ATOM   3851  HA  ASP A 243      -0.698 -28.557 -13.152  1.00 92.59           H
ATOM   3852  C   ASP A 243      -0.997 -26.585 -13.762  1.00 92.59           C
ATOM   3853  CB  ASP A 243      -0.793 -27.549 -11.317  1.00 92.59           C
ATOM   3854  HB2 ASP A 243      -0.381 -26.669 -10.822  1.00 92.59           H
ATOM   3855  HB3 ASP A 243      -1.881 -27.516 -11.263  1.00 92.59           H
ATOM   3856  O   ASP A 243      -2.108 -26.099 -13.585  1.00 92.59           O
ATOM   3857  CG  ASP A 243      -0.291 -28.836 -10.648  1.00 92.59           C
ATOM   3858  OD1 ASP A 243       0.740 -28.782  -9.940  1.00 92.59           O
ATOM   3859  OD2 ASP A 243      -0.815 -29.912 -11.022  1.00 92.59           O
ATOM   3860  N   SER A 244      -0.318 -26.353 -14.892  1.00 92.93           N
ATOM   3861  H   SER A 244       0.592 -26.792 -14.921  1.00 92.93           H
ATOM   3862  CA  SER A 244      -0.614 -25.354 -15.939  1.00 92.93           C
ATOM   3863  HA  SER A 244       0.068 -25.581 -16.758  1.00 92.93           H
ATOM   3864  C   SER A 244      -0.323 -23.885 -15.587  1.00 92.93           C
ATOM   3865  CB  SER A 244      -2.025 -25.506 -16.526  1.00 92.93           C
ATOM   3866  HB2 SER A 244      -2.759 -25.083 -15.839  1.00 92.93           H
ATOM   3867  HB3 SER A 244      -2.084 -24.964 -17.470  1.00 92.93           H
ATOM   3868  O   SER A 244      -0.417 -23.049 -16.489  1.00 92.93           O
ATOM   3869  OG  SER A 244      -2.325 -26.869 -16.751  1.00 92.93           O
ATOM   3870  HG  SER A 244      -2.547 -27.218 -15.884  1.00 92.93           H
ATOM   3871  N   GLY A 245       0.098 -23.581 -14.358  1.00 95.53           N
ATOM   3872  H   GLY A 245       0.179 -24.328 -13.684  1.00 95.53           H
ATOM   3873  CA  GLY A 245       0.594 -22.276 -13.912  1.00 95.53           C
ATOM   3874  HA2 GLY A 245       0.124 -21.491 -14.503  1.00 95.53           H
ATOM   3875  HA3 GLY A 245       0.298 -22.124 -12.874  1.00 95.53           H
ATOM   3876  C   GLY A 245       2.121 -22.114 -14.005  1.00 95.53           C
ATOM   3877  O   GLY A 245       2.888 -23.072 -14.149  1.00 95.53           O
ATOM   3878  N   LEU A 246       2.589 -20.868 -13.951  1.00 97.52           N
ATOM   3879  H   LEU A 246       1.910 -20.134 -13.803  1.00 97.52           H
ATOM   3880  CA  LEU A 246       4.008 -20.497 -14.002  1.00 97.52           C
ATOM   3881  HA  LEU A 246       4.545 -21.220 -14.616  1.00 97.52           H
ATOM   3882  C   LEU A 246       4.610 -20.511 -12.588  1.00 97.52           C
ATOM   3883  CB  LEU A 246       4.094 -19.106 -14.659  1.00 97.52           C
ATOM   3884  HB2 LEU A 246       3.600 -19.140 -15.629  1.00 97.52           H
ATOM   3885  HB3 LEU A 246       3.542 -18.404 -14.036  1.00 97.52           H
ATOM   3886  O   LEU A 246       4.183 -19.734 -11.743  1.00 97.52           O
ATOM   3887  CG  LEU A 246       5.518 -18.557 -14.846  1.00 97.52           C
ATOM   3888  HG  LEU A 246       6.068 -18.605 -13.906  1.00 97.52           H
ATOM   3889  CD1 LEU A 246       6.275 -19.341 -15.914  1.00 97.52           C
ATOM   3890 HD11 LEU A 246       5.732 -19.305 -16.858  1.00 97.52           H
ATOM   3891 HD12 LEU A 246       6.386 -20.379 -15.600  1.00 97.52           H
ATOM   3892 HD13 LEU A 246       7.264 -18.902 -16.044  1.00 97.52           H
ATOM   3893  CD2 LEU A 246       5.461 -17.097 -15.300  1.00 97.52           C
ATOM   3894 HD21 LEU A 246       4.897 -17.013 -16.228  1.00 97.52           H
ATOM   3895 HD22 LEU A 246       4.969 -16.501 -14.531  1.00 97.52           H
ATOM   3896 HD23 LEU A 246       6.470 -16.712 -15.453  1.00 97.52           H
ATOM   3897  N   THR A 247       5.618 -21.342 -12.311  1.00 97.91           N
ATOM   3898  H   THR A 247       6.016 -21.910 -13.046  1.00 97.91           H
ATOM   3899  CA  THR A 247       6.231 -21.389 -10.967  1.00 97.91           C
ATOM   3900  HA  THR A 247       5.433 -21.333 -10.226  1.00 97.91           H
ATOM   3901  C   THR A 247       7.157 -20.195 -10.729  1.00 97.91           C
ATOM   3902  CB  THR A 247       6.988 -22.704 -10.704  1.00 97.91           C
ATOM   3903  HB  THR A 247       7.204 -22.762  -9.638  1.00 97.91           H
ATOM   3904  O   THR A 247       7.614 -19.554 -11.681  1.00 97.91           O
ATOM   3905  CG2 THR A 247       6.181 -23.942 -11.088  1.00 97.91           C
ATOM   3906 HG21 THR A 247       5.185 -23.878 -10.650  1.00 97.91           H
ATOM   3907 HG22 THR A 247       6.670 -24.836 -10.700  1.00 97.91           H
ATOM   3908 HG23 THR A 247       6.089 -24.021 -12.172  1.00 97.91           H
ATOM   3909  OG1 THR A 247       8.217 -22.739 -11.400  1.00 97.91           O
ATOM   3910  HG1 THR A 247       8.422 -23.667 -11.535  1.00 97.91           H
ATOM   3911  N   LEU A 248       7.531 -19.926  -9.470  1.00 98.05           N
ATOM   3912  H   LEU A 248       7.028 -20.377  -8.720  1.00 98.05           H
ATOM   3913  CA  LEU A 248       8.508 -18.877  -9.127  1.00 98.05           C
ATOM   3914  HA  LEU A 248       8.065 -17.910  -9.365  1.00 98.05           H
ATOM   3915  C   LEU A 248       9.813 -18.995  -9.937  1.00 98.05           C
ATOM   3916  CB  LEU A 248       8.780 -18.932  -7.610  1.00 98.05           C
ATOM   3917  HB2 LEU A 248       9.073 -19.948  -7.348  1.00 98.05           H
ATOM   3918  HB3 LEU A 248       7.853 -18.704  -7.084  1.00 98.05           H
ATOM   3919  O   LEU A 248      10.355 -17.991 -10.398  1.00 98.05           O
ATOM   3920  CG  LEU A 248       9.882 -17.969  -7.116  1.00 98.05           C
ATOM   3921  HG  LEU A 248      10.818 -18.200  -7.624  1.00 98.05           H
ATOM   3922  CD1 LEU A 248       9.545 -16.497  -7.349  1.00 98.05           C
ATOM   3923 HD11 LEU A 248       8.631 -16.242  -6.813  1.00 98.05           H
ATOM   3924 HD12 LEU A 248      10.361 -15.873  -6.987  1.00 98.05           H
ATOM   3925 HD13 LEU A 248       9.405 -16.302  -8.411  1.00 98.05           H
ATOM   3926  CD2 LEU A 248      10.114 -18.171  -5.619  1.00 98.05           C
ATOM   3927 HD21 LEU A 248      10.395 -19.206  -5.425  1.00 98.05           H
ATOM   3928 HD22 LEU A 248      10.918 -17.516  -5.282  1.00 98.05           H
ATOM   3929 HD23 LEU A 248       9.202 -17.937  -5.068  1.00 98.05           H
ATOM   3930  N   LYS A 249      10.305 -20.217 -10.170  1.00 97.56           N
ATOM   3931  H   LYS A 249       9.768 -21.008  -9.842  1.00 97.56           H
ATOM   3932  CA  LYS A 249      11.491 -20.454 -11.009  1.00 97.56           C
ATOM   3933  HA  LYS A 249      12.316 -19.829 -10.666  1.00 97.56           H
ATOM   3934  C   LYS A 249      11.243 -20.087 -12.471  1.00 97.56           C
ATOM   3935  CB  LYS A 249      11.897 -21.922 -10.929  1.00 97.56           C
ATOM   3936  HB2 LYS A 249      12.639 -22.114 -11.705  1.00 97.56           H
ATOM   3937  HB3 LYS A 249      11.026 -22.540 -11.142  1.00 97.56           H
ATOM   3938  O   LYS A 249      12.114 -19.489 -13.099  1.00 97.56           O
ATOM   3939  CG  LYS A 249      12.509 -22.326  -9.578  1.00 97.56           C
ATOM   3940  HG2 LYS A 249      13.478 -21.845  -9.449  1.00 97.56           H
ATOM   3941  HG3 LYS A 249      11.844 -22.065  -8.754  1.00 97.56           H
ATOM   3942  CD  LYS A 249      12.668 -23.840  -9.656  1.00 97.56           C
ATOM   3943  HD2 LYS A 249      11.667 -24.273  -9.660  1.00 97.56           H
ATOM   3944  HD3 LYS A 249      13.155 -24.080 -10.602  1.00 97.56           H
ATOM   3945  CE  LYS A 249      13.468 -24.508  -8.547  1.00 97.56           C
ATOM   3946  HE2 LYS A 249      14.453 -24.045  -8.490  1.00 97.56           H
ATOM   3947  HE3 LYS A 249      12.949 -24.379  -7.598  1.00 97.56           H
ATOM   3948  NZ  LYS A 249      13.585 -25.944  -8.889  1.00 97.56           N
ATOM   3949  HZ1 LYS A 249      13.867 -26.070  -9.851  1.00 97.56           H
ATOM   3950  HZ2 LYS A 249      14.156 -26.489  -8.258  1.00 97.56           H
ATOM   3951  HZ3 LYS A 249      12.678 -26.383  -8.947  1.00 97.56           H
ATOM   3952  N   GLY A 250      10.064 -20.408 -13.001  1.00 97.80           N
ATOM   3953  H   GLY A 250       9.376 -20.856 -12.411  1.00 97.80           H
ATOM   3954  CA  GLY A 250       9.651 -20.004 -14.342  1.00 97.80           C
ATOM   3955  HA2 GLY A 250       8.662 -20.420 -14.536  1.00 97.80           H
ATOM   3956  HA3 GLY A 250      10.360 -20.389 -15.074  1.00 97.80           H
ATOM   3957  C   GLY A 250       9.551 -18.488 -14.498  1.00 97.80           C
ATOM   3958  O   GLY A 250      10.043 -17.942 -15.483  1.00 97.80           O
ATOM   3959  N   PHE A 251       8.988 -17.802 -13.504  1.00 98.02           N
ATOM   3960  H   PHE A 251       8.573 -18.331 -12.748  1.00 98.02           H
ATOM   3961  CA  PHE A 251       8.869 -16.343 -13.453  1.00 98.02           C
ATOM   3962  HA  PHE A 251       8.377 -15.992 -14.360  1.00 98.02           H
ATOM   3963  C   PHE A 251      10.237 -15.645 -13.383  1.00 98.02           C
ATOM   3964  CB  PHE A 251       7.983 -15.996 -12.251  1.00 98.02           C
ATOM   3965  HB2 PHE A 251       8.447 -16.377 -11.341  1.00 98.02           H
ATOM   3966  HB3 PHE A 251       7.029 -16.511 -12.362  1.00 98.02           H
ATOM   3967  O   PHE A 251      10.516 -14.735 -14.168  1.00 98.02           O
ATOM   3968  CG  PHE A 251       7.703 -14.518 -12.072  1.00 98.02           C
ATOM   3969  CD1 PHE A 251       8.420 -13.771 -11.117  1.00 98.02           C
ATOM   3970  HD1 PHE A 251       9.188 -14.242 -10.521  1.00 98.02           H
ATOM   3971  CD2 PHE A 251       6.682 -13.904 -12.820  1.00 98.02           C
ATOM   3972  HD2 PHE A 251       6.111 -14.477 -13.536  1.00 98.02           H
ATOM   3973  CE1 PHE A 251       8.117 -12.412 -10.918  1.00 98.02           C
ATOM   3974  HE1 PHE A 251       8.654 -11.838 -10.176  1.00 98.02           H
ATOM   3975  CE2 PHE A 251       6.381 -12.546 -12.619  1.00 98.02           C
ATOM   3976  HE2 PHE A 251       5.587 -12.075 -13.179  1.00 98.02           H
ATOM   3977  CZ  PHE A 251       7.102 -11.800 -11.671  1.00 98.02           C
ATOM   3978  HZ  PHE A 251       6.872 -10.755 -11.524  1.00 98.02           H
ATOM   3979  N   LEU A 252      11.137 -16.116 -12.511  1.00 98.07           N
ATOM   3980  H   LEU A 252      10.850 -16.845 -11.875  1.00 98.07           H
ATOM   3981  CA  LEU A 252      12.508 -15.602 -12.422  1.00 98.07           C
ATOM   3982  HA  LEU A 252      12.463 -14.519 -12.302  1.00 98.07           H
ATOM   3983  C   LEU A 252      13.303 -15.868 -13.716  1.00 98.07           C
ATOM   3984  CB  LEU A 252      13.206 -16.216 -11.194  1.00 98.07           C
ATOM   3985  HB2 LEU A 252      13.111 -17.300 -11.255  1.00 98.07           H
ATOM   3986  HB3 LEU A 252      14.268 -15.976 -11.237  1.00 98.07           H
ATOM   3987  O   LEU A 252      14.019 -14.982 -14.191  1.00 98.07           O
ATOM   3988  CG  LEU A 252      12.655 -15.741  -9.831  1.00 98.07           C
ATOM   3989  HG  LEU A 252      11.571 -15.850  -9.806  1.00 98.07           H
ATOM   3990  CD1 LEU A 252      13.261 -16.597  -8.719  1.00 98.07           C
ATOM   3991 HD11 LEU A 252      14.348 -16.514  -8.727  1.00 98.07           H
ATOM   3992 HD12 LEU A 252      12.974 -17.637  -8.868  1.00 98.07           H
ATOM   3993 HD13 LEU A 252      12.877 -16.268  -7.753  1.00 98.07           H
ATOM   3994  CD2 LEU A 252      12.989 -14.278  -9.534  1.00 98.07           C
ATOM   3995 HD21 LEU A 252      12.528 -13.629 -10.278  1.00 98.07           H
ATOM   3996 HD22 LEU A 252      12.592 -14.009  -8.555  1.00 98.07           H
ATOM   3997 HD23 LEU A 252      14.069 -14.130  -9.533  1.00 98.07           H
ATOM   3998  N   PHE A 253      13.143 -17.042 -14.337  1.00 97.59           N
ATOM   3999  H   PHE A 253      12.581 -17.755 -13.895  1.00 97.59           H
ATOM   4000  CA  PHE A 253      13.738 -17.334 -15.647  1.00 97.59           C
ATOM   4001  HA  PHE A 253      14.812 -17.155 -15.590  1.00 97.59           H
ATOM   4002  C   PHE A 253      13.189 -16.422 -16.750  1.00 97.59           C
ATOM   4003  CB  PHE A 253      13.524 -18.808 -16.016  1.00 97.59           C
ATOM   4004  HB2 PHE A 253      12.482 -19.076 -15.839  1.00 97.59           H
ATOM   4005  HB3 PHE A 253      14.140 -19.422 -15.361  1.00 97.59           H
ATOM   4006  O   PHE A 253      13.962 -15.931 -17.570  1.00 97.59           O
ATOM   4007  CG  PHE A 253      13.864 -19.118 -17.466  1.00 97.59           C
ATOM   4008  CD1 PHE A 253      12.836 -19.220 -18.423  1.00 97.59           C
ATOM   4009  HD1 PHE A 253      11.806 -19.114 -18.112  1.00 97.59           H
ATOM   4010  CD2 PHE A 253      15.205 -19.220 -17.876  1.00 97.59           C
ATOM   4011  HD2 PHE A 253      16.000 -19.126 -17.151  1.00 97.59           H
ATOM   4012  CE1 PHE A 253      13.143 -19.419 -19.781  1.00 97.59           C
ATOM   4013  HE1 PHE A 253      12.350 -19.487 -20.511  1.00 97.59           H
ATOM   4014  CE2 PHE A 253      15.515 -19.423 -19.233  1.00 97.59           C
ATOM   4015  HE2 PHE A 253      16.548 -19.495 -19.543  1.00 97.59           H
ATOM   4016  CZ  PHE A 253      14.486 -19.513 -20.187  1.00 97.59           C
ATOM   4017  HZ  PHE A 253      14.728 -19.659 -21.229  1.00 97.59           H
ATOM   4018  N   LEU A 254      11.882 -16.147 -16.764  1.00 97.46           N
ATOM   4019  H   LEU A 254      11.286 -16.603 -16.089  1.00 97.46           H
ATOM   4020  CA  LEU A 254      11.259 -15.265 -17.750  1.00 97.46           C
ATOM   4021  HA  LEU A 254      11.513 -15.646 -18.739  1.00 97.46           H
ATOM   4022  C   LEU A 254      11.818 -13.836 -17.648  1.00 97.46           C
ATOM   4023  CB  LEU A 254       9.734 -15.341 -17.566  1.00 97.46           C
ATOM   4024  HB2 LEU A 254       9.478 -14.912 -16.597  1.00 97.46           H
ATOM   4025  HB3 LEU A 254       9.440 -16.390 -17.551  1.00 97.46           H
ATOM   4026  O   LEU A 254      12.242 -13.274 -18.657  1.00 97.46           O
ATOM   4027  CG  LEU A 254       8.905 -14.632 -18.648  1.00 97.46           C
ATOM   4028  HG  LEU A 254       9.164 -13.574 -18.681  1.00 97.46           H
ATOM   4029  CD1 LEU A 254       9.108 -15.241 -20.040  1.00 97.46           C
ATOM   4030 HD11 LEU A 254      10.124 -15.051 -20.385  1.00 97.46           H
ATOM   4031 HD12 LEU A 254       8.412 -14.781 -20.742  1.00 97.46           H
ATOM   4032 HD13 LEU A 254       8.922 -16.314 -20.008  1.00 97.46           H
ATOM   4033  CD2 LEU A 254       7.433 -14.777 -18.275  1.00 97.46           C
ATOM   4034 HD21 LEU A 254       6.806 -14.304 -19.030  1.00 97.46           H
ATOM   4035 HD22 LEU A 254       7.254 -14.286 -17.318  1.00 97.46           H
ATOM   4036 HD23 LEU A 254       7.168 -15.829 -18.176  1.00 97.46           H
ATOM   4037  N   HIS A 255      11.943 -13.286 -16.437  1.00 97.67           N
ATOM   4038  H   HIS A 255      11.557 -13.774 -15.641  1.00 97.67           H
ATOM   4039  CA  HIS A 255      12.637 -12.011 -16.220  1.00 97.67           C
ATOM   4040  HA  HIS A 255      12.162 -11.252 -16.842  1.00 97.67           H
ATOM   4041  C   HIS A 255      14.115 -12.058 -16.650  1.00 97.67           C
ATOM   4042  CB  HIS A 255      12.489 -11.586 -14.754  1.00 97.67           C
ATOM   4043  HB2 HIS A 255      12.557 -12.453 -14.098  1.00 97.67           H
ATOM   4044  HB3 HIS A 255      13.303 -10.909 -14.496  1.00 97.67           H
ATOM   4045  O   HIS A 255      14.582 -11.140 -17.328  1.00 97.67           O
ATOM   4046  CG  HIS A 255      11.200 -10.848 -14.508  1.00 97.67           C
ATOM   4047  CD2 HIS A 255      10.107 -11.279 -13.803  1.00 97.67           C
ATOM   4048  HD2 HIS A 255       9.996 -12.237 -13.317  1.00 97.67           H
ATOM   4049  ND1 HIS A 255      10.919  -9.579 -14.957  1.00 97.67           N
ATOM   4050  HD1 HIS A 255      11.543  -8.982 -15.482  1.00 97.67           H
ATOM   4051  CE1 HIS A 255       9.698  -9.240 -14.518  1.00 97.67           C
ATOM   4052  HE1 HIS A 255       9.218  -8.290 -14.693  1.00 97.67           H
ATOM   4053  NE2 HIS A 255       9.164 -10.243 -13.810  1.00 97.67           N
ATOM   4054  N   THR A 256      14.833 -13.145 -16.344  1.00 97.52           N
ATOM   4055  H   THR A 256      14.394 -13.852 -15.773  1.00 97.52           H
ATOM   4056  CA  THR A 256      16.226 -13.355 -16.790  1.00 97.52           C
ATOM   4057  HA  THR A 256      16.837 -12.537 -16.413  1.00 97.52           H
ATOM   4058  C   THR A 256      16.334 -13.351 -18.320  1.00 97.52           C
ATOM   4059  CB  THR A 256      16.804 -14.672 -16.238  1.00 97.52           C
ATOM   4060  HB  THR A 256      16.284 -15.522 -16.680  1.00 97.52           H
ATOM   4061  O   THR A 256      17.225 -12.707 -18.873  1.00 97.52           O
ATOM   4062  CG2 THR A 256      18.299 -14.809 -16.520  1.00 97.52           C
ATOM   4063 HG21 THR A 256      18.473 -14.916 -17.591  1.00 97.52           H
ATOM   4064 HG22 THR A 256      18.829 -13.934 -16.145  1.00 97.52           H
ATOM   4065 HG23 THR A 256      18.684 -15.698 -16.017  1.00 97.52           H
ATOM   4066  OG1 THR A 256      16.680 -14.737 -14.838  1.00 97.52           O
ATOM   4067  HG1 THR A 256      15.749 -14.724 -14.603  1.00 97.52           H
ATOM   4068  N   LEU A 257      15.401 -14.001 -19.022  1.00 95.83           N
ATOM   4069  H   LEU A 257      14.701 -14.519 -18.507  1.00 95.83           H
ATOM   4070  CA  LEU A 257      15.341 -14.053 -20.482  1.00 95.83           C
ATOM   4071  HA  LEU A 257      16.301 -14.418 -20.846  1.00 95.83           H
ATOM   4072  C   LEU A 257      15.115 -12.659 -21.086  1.00 95.83           C
ATOM   4073  CB  LEU A 257      14.243 -15.059 -20.886  1.00 95.83           C
ATOM   4074  HB2 LEU A 257      13.304 -14.753 -20.426  1.00 95.83           H
ATOM   4075  HB3 LEU A 257      14.501 -16.038 -20.482  1.00 95.83           H
ATOM   4076  O   LEU A 257      15.828 -12.284 -22.015  1.00 95.83           O
ATOM   4077  CG  LEU A 257      14.005 -15.189 -22.401  1.00 95.83           C
ATOM   4078  HG  LEU A 257      13.747 -14.215 -22.816  1.00 95.83           H
ATOM   4079  CD1 LEU A 257      15.227 -15.732 -23.146  1.00 95.83           C
ATOM   4080 HD11 LEU A 257      16.057 -15.030 -23.052  1.00 95.83           H
ATOM   4081 HD12 LEU A 257      14.983 -15.855 -24.201  1.00 95.83           H
ATOM   4082 HD13 LEU A 257      15.519 -16.693 -22.721  1.00 95.83           H
ATOM   4083  CD2 LEU A 257      12.834 -16.136 -22.663  1.00 95.83           C
ATOM   4084 HD21 LEU A 257      12.638 -16.198 -23.734  1.00 95.83           H
ATOM   4085 HD22 LEU A 257      11.939 -15.755 -22.169  1.00 95.83           H
ATOM   4086 HD23 LEU A 257      13.059 -17.127 -22.269  1.00 95.83           H
ATOM   4087  N   PHE A 258      14.182 -11.866 -20.550  1.00 95.59           N
ATOM   4088  H   PHE A 258      13.626 -12.223 -19.786  1.00 95.59           H
ATOM   4089  CA  PHE A 258      13.966 -10.484 -21.003  1.00 95.59           C
ATOM   4090  HA  PHE A 258      13.796 -10.493 -22.079  1.00 95.59           H
ATOM   4091  C   PHE A 258      15.210  -9.607 -20.774  1.00 95.59           C
ATOM   4092  CB  PHE A 258      12.713  -9.892 -20.336  1.00 95.59           C
ATOM   4093  HB2 PHE A 258      12.607 -10.283 -19.324  1.00 95.59           H
ATOM   4094  HB3 PHE A 258      12.844  -8.814 -20.246  1.00 95.59           H
ATOM   4095  O   PHE A 258      15.616  -8.872 -21.678  1.00 95.59           O
ATOM   4096  CG  PHE A 258      11.430 -10.142 -21.113  1.00 95.59           C
ATOM   4097  CD1 PHE A 258      10.852  -9.103 -21.869  1.00 95.59           C
ATOM   4098  HD1 PHE A 258      11.304  -8.121 -21.880  1.00 95.59           H
ATOM   4099  CD2 PHE A 258      10.807 -11.406 -21.092  1.00 95.59           C
ATOM   4100  HD2 PHE A 258      11.238 -12.215 -20.520  1.00 95.59           H
ATOM   4101  CE1 PHE A 258       9.663  -9.327 -22.587  1.00 95.59           C
ATOM   4102  HE1 PHE A 258       9.200  -8.528 -23.145  1.00 95.59           H
ATOM   4103  CE2 PHE A 258       9.617 -11.630 -21.806  1.00 95.59           C
ATOM   4104  HE2 PHE A 258       9.136 -12.597 -21.774  1.00 95.59           H
ATOM   4105  CZ  PHE A 258       9.046 -10.588 -22.554  1.00 95.59           C
ATOM   4106  HZ  PHE A 258       8.133 -10.749 -23.110  1.00 95.59           H
ATOM   4107  N   ILE A 259      15.883  -9.741 -19.627  1.00 96.00           N
ATOM   4108  H   ILE A 259      15.499 -10.354 -18.920  1.00 96.00           H
ATOM   4109  CA  ILE A 259      17.150  -9.050 -19.337  1.00 96.00           C
ATOM   4110  HA  ILE A 259      16.985  -7.979 -19.455  1.00 96.00           H
ATOM   4111  C   ILE A 259      18.234  -9.447 -20.356  1.00 96.00           C
ATOM   4112  CB  ILE A 259      17.574  -9.316 -17.872  1.00 96.00           C
ATOM   4113  HB  ILE A 259      17.542 -10.391 -17.698  1.00 96.00           H
ATOM   4114  O   ILE A 259      18.797  -8.573 -21.021  1.00 96.00           O
ATOM   4115  CG1 ILE A 259      16.604  -8.627 -16.881  1.00 96.00           C
ATOM   4116 HG12 ILE A 259      16.782  -7.551 -16.871  1.00 96.00           H
ATOM   4117 HG13 ILE A 259      15.574  -8.782 -17.202  1.00 96.00           H
ATOM   4118  CG2 ILE A 259      19.009  -8.839 -17.591  1.00 96.00           C
ATOM   4119 HG21 ILE A 259      19.081  -7.757 -17.698  1.00 96.00           H
ATOM   4120 HG22 ILE A 259      19.729  -9.332 -18.243  1.00 96.00           H
ATOM   4121 HG23 ILE A 259      19.282  -9.109 -16.570  1.00 96.00           H
ATOM   4122  CD1 ILE A 259      16.726  -9.153 -15.444  1.00 96.00           C
ATOM   4123 HD11 ILE A 259      15.944  -8.710 -14.829  1.00 96.00           H
ATOM   4124 HD12 ILE A 259      16.607 -10.236 -15.440  1.00 96.00           H
ATOM   4125 HD13 ILE A 259      17.692  -8.890 -15.014  1.00 96.00           H
ATOM   4126  N   GLN A 260      18.492 -10.747 -20.537  1.00 94.85           N
ATOM   4127  H   GLN A 260      17.984 -11.406 -19.965  1.00 94.85           H
ATOM   4128  CA  GLN A 260      19.507 -11.291 -21.457  1.00 94.85           C
ATOM   4129  HA  GLN A 260      20.483 -10.877 -21.200  1.00 94.85           H
ATOM   4130  C   GLN A 260      19.253 -10.955 -22.930  1.00 94.85           C
ATOM   4131  CB  GLN A 260      19.556 -12.819 -21.306  1.00 94.85           C
ATOM   4132  HB2 GLN A 260      18.544 -13.222 -21.261  1.00 94.85           H
ATOM   4133  HB3 GLN A 260      20.057 -13.249 -22.173  1.00 94.85           H
ATOM   4134  O   GLN A 260      20.192 -10.850 -23.717  1.00 94.85           O
ATOM   4135  CG  GLN A 260      20.344 -13.230 -20.059  1.00 94.85           C
ATOM   4136  HG2 GLN A 260      21.361 -12.858 -20.187  1.00 94.85           H
ATOM   4137  HG3 GLN A 260      19.911 -12.771 -19.171  1.00 94.85           H
ATOM   4138  CD  GLN A 260      20.413 -14.740 -19.850  1.00 94.85           C
ATOM   4139  NE2 GLN A 260      21.079 -15.201 -18.814  1.00 94.85           N
ATOM   4140 HE21 GLN A 260      21.531 -14.583 -18.155  1.00 94.85           H
ATOM   4141 HE22 GLN A 260      21.059 -16.195 -18.641  1.00 94.85           H
ATOM   4142  OE1 GLN A 260      19.899 -15.534 -20.626  1.00 94.85           O
ATOM   4143  N   ARG A 261      17.989 -10.761 -23.316  1.00 92.66           N
ATOM   4144  H   ARG A 261      17.261 -10.938 -22.640  1.00 92.66           H
ATOM   4145  CA  ARG A 261      17.594 -10.328 -24.665  1.00 92.66           C
ATOM   4146  HA  ARG A 261      18.336 -10.690 -25.378  1.00 92.66           H
ATOM   4147  C   ARG A 261      17.616  -8.809 -24.851  1.00 92.66           C
ATOM   4148  CB  ARG A 261      16.231 -10.933 -25.025  1.00 92.66           C
ATOM   4149  HB2 ARG A 261      15.501 -10.621 -24.279  1.00 92.66           H
ATOM   4150  HB3 ARG A 261      15.928 -10.532 -25.993  1.00 92.66           H
ATOM   4151  O   ARG A 261      17.180  -8.326 -25.888  1.00 92.66           O
ATOM   4152  CG  ARG A 261      16.239 -12.470 -25.112  1.00 92.66           C
ATOM   4153  HG2 ARG A 261      16.765 -12.883 -24.251  1.00 92.66           H
ATOM   4154  HG3 ARG A 261      15.212 -12.837 -25.085  1.00 92.66           H
ATOM   4155  CD  ARG A 261      16.913 -12.982 -26.389  1.00 92.66           C
ATOM   4156  HD2 ARG A 261      17.812 -12.398 -26.581  1.00 92.66           H
ATOM   4157  HD3 ARG A 261      16.237 -12.842 -27.233  1.00 92.66           H
ATOM   4158  NE  ARG A 261      17.306 -14.396 -26.244  1.00 92.66           N
ATOM   4159  HE  ARG A 261      18.164 -14.563 -25.738  1.00 92.66           H
ATOM   4160  NH1 ARG A 261      15.502 -15.407 -27.268  1.00 92.66           N
ATOM   4161 HH11 ARG A 261      15.062 -16.233 -27.645  1.00 92.66           H
ATOM   4162 HH12 ARG A 261      14.999 -14.533 -27.302  1.00 92.66           H
ATOM   4163  NH2 ARG A 261      17.168 -16.648 -26.487  1.00 92.66           N
ATOM   4164 HH21 ARG A 261      16.657 -17.468 -26.783  1.00 92.66           H
ATOM   4165 HH22 ARG A 261      18.031 -16.755 -25.973  1.00 92.66           H
ATOM   4166  CZ  ARG A 261      16.656 -15.464 -26.670  1.00 92.66           C
ATOM   4167  N   GLY A 262      18.135  -8.062 -23.876  1.00 91.21           N
ATOM   4168  H   GLY A 262      18.437  -8.522 -23.030  1.00 91.21           H
ATOM   4169  CA  GLY A 262      18.277  -6.613 -23.980  1.00 91.21           C
ATOM   4170  HA2 GLY A 262      18.960  -6.268 -23.204  1.00 91.21           H
ATOM   4171  HA3 GLY A 262      18.701  -6.360 -24.952  1.00 91.21           H
ATOM   4172  C   GLY A 262      16.961  -5.855 -23.823  1.00 91.21           C
ATOM   4173  O   GLY A 262      16.825  -4.802 -24.434  1.00 91.21           O
ATOM   4174  N   ARG A 263      16.022  -6.369 -23.016  1.00 92.43           N
ATOM   4175  H   ARG A 263      16.189  -7.283 -22.621  1.00 92.43           H
ATOM   4176  CA  ARG A 263      14.762  -5.708 -22.622  1.00 92.43           C
ATOM   4177  HA  ARG A 263      14.797  -4.670 -22.953  1.00 92.43           H
ATOM   4178  C   ARG A 263      14.588  -5.662 -21.095  1.00 92.43           C
ATOM   4179  CB  ARG A 263      13.556  -6.368 -23.307  1.00 92.43           C
ATOM   4180  HB2 ARG A 263      13.449  -7.389 -22.941  1.00 92.43           H
ATOM   4181  HB3 ARG A 263      12.667  -5.809 -23.013  1.00 92.43           H
ATOM   4182  O   ARG A 263      13.521  -5.948 -20.559  1.00 92.43           O
ATOM   4183  CG  ARG A 263      13.625  -6.395 -24.841  1.00 92.43           C
ATOM   4184  HG2 ARG A 263      14.316  -7.173 -25.165  1.00 92.43           H
ATOM   4185  HG3 ARG A 263      13.952  -5.427 -25.222  1.00 92.43           H
ATOM   4186  CD  ARG A 263      12.212  -6.690 -25.351  1.00 92.43           C
ATOM   4187  HD2 ARG A 263      11.795  -7.504 -24.758  1.00 92.43           H
ATOM   4188  HD3 ARG A 263      11.597  -5.810 -25.168  1.00 92.43           H
ATOM   4189  NE  ARG A 263      12.159  -7.025 -26.790  1.00 92.43           N
ATOM   4190  HE  ARG A 263      12.886  -6.650 -27.381  1.00 92.43           H
ATOM   4191  NH1 ARG A 263      10.082  -8.001 -26.726  1.00 92.43           N
ATOM   4192 HH11 ARG A 263       9.250  -8.232 -27.251  1.00 92.43           H
ATOM   4193 HH12 ARG A 263      10.051  -8.065 -25.719  1.00 92.43           H
ATOM   4194  NH2 ARG A 263      10.947  -7.542 -28.679  1.00 92.43           N
ATOM   4195 HH21 ARG A 263      11.583  -7.047 -29.286  1.00 92.43           H
ATOM   4196 HH22 ARG A 263      10.015  -7.768 -28.996  1.00 92.43           H
ATOM   4197  CZ  ARG A 263      11.089  -7.528 -27.387  1.00 92.43           C
ATOM   4198  N   HIS A 264      15.656  -5.344 -20.363  1.00 94.37           N
ATOM   4199  H   HIS A 264      16.466  -4.988 -20.849  1.00 94.37           H
ATOM   4200  CA  HIS A 264      15.627  -5.262 -18.893  1.00 94.37           C
ATOM   4201  HA  HIS A 264      15.226  -6.197 -18.501  1.00 94.37           H
ATOM   4202  C   HIS A 264      14.705  -4.147 -18.369  1.00 94.37           C
ATOM   4203  CB  HIS A 264      17.054  -5.099 -18.359  1.00 94.37           C
ATOM   4204  HB2 HIS A 264      17.575  -6.052 -18.461  1.00 94.37           H
ATOM   4205  HB3 HIS A 264      17.017  -4.856 -17.297  1.00 94.37           H
ATOM   4206  O   HIS A 264      14.206  -4.233 -17.251  1.00 94.37           O
ATOM   4207  CG  HIS A 264      17.869  -4.058 -19.075  1.00 94.37           C
ATOM   4208  CD2 HIS A 264      17.760  -2.697 -18.966  1.00 94.37           C
ATOM   4209  HD2 HIS A 264      17.072  -2.153 -18.335  1.00 94.37           H
ATOM   4210  ND1 HIS A 264      18.884  -4.322 -19.968  1.00 94.37           N
ATOM   4211  HD1 HIS A 264      19.265  -5.229 -20.199  1.00 94.37           H
ATOM   4212  CE1 HIS A 264      19.389  -3.147 -20.367  1.00 94.37           C
ATOM   4213  HE1 HIS A 264      20.236  -3.029 -21.026  1.00 94.37           H
ATOM   4214  NE2 HIS A 264      18.718  -2.130 -19.809  1.00 94.37           N
ATOM   4215  N   GLU A 265      14.410  -3.145 -19.196  1.00 93.74           N
ATOM   4216  H   GLU A 265      14.915  -3.079 -20.068  1.00 93.74           H
ATOM   4217  CA  GLU A 265      13.371  -2.148 -18.953  1.00 93.74           C
ATOM   4218  HA  GLU A 265      13.633  -1.604 -18.046  1.00 93.74           H
ATOM   4219  C   GLU A 265      11.984  -2.768 -18.690  1.00 93.74           C
ATOM   4220  CB  GLU A 265      13.355  -1.119 -20.098  1.00 93.74           C
ATOM   4221  HB2 GLU A 265      14.273  -0.532 -20.063  1.00 93.74           H
ATOM   4222  HB3 GLU A 265      12.532  -0.432 -19.901  1.00 93.74           H
ATOM   4223  O   GLU A 265      11.250  -2.235 -17.868  1.00 93.74           O
ATOM   4224  CG  GLU A 265      13.167  -1.656 -21.528  1.00 93.74           C
ATOM   4225  HG2 GLU A 265      12.456  -2.482 -21.522  1.00 93.74           H
ATOM   4226  HG3 GLU A 265      12.726  -0.840 -22.100  1.00 93.74           H
ATOM   4227  CD  GLU A 265      14.453  -2.079 -22.266  1.00 93.74           C
ATOM   4228  OE1 GLU A 265      14.429  -2.068 -23.510  1.00 93.74           O
ATOM   4229  OE2 GLU A 265      15.476  -2.427 -21.627  1.00 93.74           O
ATOM   4230  N   THR A 266      11.655  -3.937 -19.261  1.00 94.24           N
ATOM   4231  H   THR A 266      12.291  -4.355 -19.927  1.00 94.24           H
ATOM   4232  CA  THR A 266      10.427  -4.691 -18.935  1.00 94.24           C
ATOM   4233  HA  THR A 266       9.565  -4.042 -19.085  1.00 94.24           H
ATOM   4234  C   THR A 266      10.408  -5.148 -17.470  1.00 94.24           C
ATOM   4235  CB  THR A 266      10.301  -5.915 -19.862  1.00 94.24           C
ATOM   4236  HB  THR A 266      11.148  -6.581 -19.699  1.00 94.24           H
ATOM   4237  O   THR A 266       9.379  -5.062 -16.801  1.00 94.24           O
ATOM   4238  CG2 THR A 266       9.013  -6.707 -19.667  1.00 94.24           C
ATOM   4239 HG21 THR A 266       8.996  -7.164 -18.677  1.00 94.24           H
ATOM   4240 HG22 THR A 266       8.158  -6.040 -19.776  1.00 94.24           H
ATOM   4241 HG23 THR A 266       8.946  -7.501 -20.411  1.00 94.24           H
ATOM   4242  OG1 THR A 266      10.297  -5.506 -21.212  1.00 94.24           O
ATOM   4243  HG1 THR A 266       9.435  -5.119 -21.385  1.00 94.24           H
ATOM   4244  N   THR A 267      11.553  -5.591 -16.938  1.00 96.69           N
ATOM   4245  H   THR A 267      12.381  -5.594 -17.517  1.00 96.69           H
ATOM   4246  CA  THR A 267      11.705  -5.940 -15.515  1.00 96.69           C
ATOM   4247  HA  THR A 267      10.879  -6.588 -15.222  1.00 96.69           H
ATOM   4248  C   THR A 267      11.625  -4.693 -14.632  1.00 96.69           C
ATOM   4249  CB  THR A 267      13.020  -6.703 -15.276  1.00 96.69           C
ATOM   4250  HB  THR A 267      13.868  -6.086 -15.571  1.00 96.69           H
ATOM   4251  O   THR A 267      10.996  -4.733 -13.576  1.00 96.69           O
ATOM   4252  CG2 THR A 267      13.213  -7.142 -13.827  1.00 96.69           C
ATOM   4253 HG21 THR A 267      13.381  -6.268 -13.198  1.00 96.69           H
ATOM   4254 HG22 THR A 267      12.328  -7.669 -13.472  1.00 96.69           H
ATOM   4255 HG23 THR A 267      14.083  -7.794 -13.736  1.00 96.69           H
ATOM   4256  OG1 THR A 267      13.023  -7.886 -16.050  1.00 96.69           O
ATOM   4257  HG1 THR A 267      13.879  -8.303 -15.929  1.00 96.69           H
ATOM   4258  N   TRP A 268      12.180  -3.561 -15.075  1.00 96.94           N
ATOM   4259  H   TRP A 268      12.699  -3.572 -15.943  1.00 96.94           H
ATOM   4260  CA  TRP A 268      12.052  -2.300 -14.345  1.00 96.94           C
ATOM   4261  HA  TRP A 268      12.319  -2.490 -13.306  1.00 96.94           H
ATOM   4262  C   TRP A 268      10.621  -1.753 -14.307  1.00 96.94           C
ATOM   4263  CB  TRP A 268      13.026  -1.253 -14.876  1.00 96.94           C
ATOM   4264  HB2 TRP A 268      13.035  -1.271 -15.966  1.00 96.94           H
ATOM   4265  HB3 TRP A 268      12.649  -0.277 -14.570  1.00 96.94           H
ATOM   4266  O   TRP A 268      10.213  -1.293 -13.244  1.00 96.94           O
ATOM   4267  CG  TRP A 268      14.418  -1.354 -14.339  1.00 96.94           C
ATOM   4268  CD1 TRP A 268      15.540  -1.599 -15.051  1.00 96.94           C
ATOM   4269  HD1 TRP A 268      15.571  -1.797 -16.112  1.00 96.94           H
ATOM   4270  CD2 TRP A 268      14.854  -1.230 -12.948  1.00 96.94           C
ATOM   4271  CE2 TRP A 268      16.274  -1.314 -12.912  1.00 96.94           C
ATOM   4272  CE3 TRP A 268      14.193  -1.096 -11.709  1.00 96.94           C
ATOM   4273  HE3 TRP A 268      13.115  -1.044 -11.686  1.00 96.94           H
ATOM   4274  NE1 TRP A 268      16.639  -1.521 -14.218  1.00 96.94           N
ATOM   4275  HE1 TRP A 268      17.599  -1.630 -14.515  1.00 96.94           H
ATOM   4276  CH2 TRP A 268      16.325  -1.077 -10.507  1.00 96.94           C
ATOM   4277  HH2 TRP A 268      16.871  -1.021  -9.577  1.00 96.94           H
ATOM   4278  CZ2 TRP A 268      17.009  -1.219 -11.723  1.00 96.94           C
ATOM   4279  HZ2 TRP A 268      18.086  -1.287 -11.746  1.00 96.94           H
ATOM   4280  CZ3 TRP A 268      14.920  -1.053 -10.503  1.00 96.94           C
ATOM   4281  HZ3 TRP A 268      14.397  -1.014  -9.560  1.00 96.94           H
ATOM   4282  N   THR A 269       9.826  -1.858 -15.379  1.00 96.83           N
ATOM   4283  H   THR A 269      10.225  -2.153 -16.258  1.00 96.83           H
ATOM   4284  CA  THR A 269       8.395  -1.482 -15.355  1.00 96.83           C
ATOM   4285  HA  THR A 269       8.314  -0.414 -15.157  1.00 96.83           H
ATOM   4286  C   THR A 269       7.648  -2.218 -14.239  1.00 96.83           C
ATOM   4287  CB  THR A 269       7.718  -1.788 -16.705  1.00 96.83           C
ATOM   4288  HB  THR A 269       7.723  -2.865 -16.871  1.00 96.83           H
ATOM   4289  O   THR A 269       6.914  -1.602 -13.467  1.00 96.83           O
ATOM   4290  CG2 THR A 269       6.279  -1.283 -16.778  1.00 96.83           C
ATOM   4291 HG21 THR A 269       5.879  -1.461 -17.777  1.00 96.83           H
ATOM   4292 HG22 THR A 269       5.655  -1.821 -16.065  1.00 96.83           H
ATOM   4293 HG23 THR A 269       6.238  -0.216 -16.558  1.00 96.83           H
ATOM   4294  OG1 THR A 269       8.406  -1.172 -17.767  1.00 96.83           O
ATOM   4295  HG1 THR A 269       8.473  -0.232 -17.578  1.00 96.83           H
ATOM   4296  N   VAL A 270       7.901  -3.524 -14.093  1.00 97.38           N
ATOM   4297  H   VAL A 270       8.529  -3.954 -14.757  1.00 97.38           H
ATOM   4298  CA  VAL A 270       7.340  -4.369 -13.026  1.00 97.38           C
ATOM   4299  HA  VAL A 270       6.254  -4.269 -13.031  1.00 97.38           H
ATOM   4300  C   VAL A 270       7.816  -3.915 -11.641  1.00 97.38           C
ATOM   4301  CB  VAL A 270       7.689  -5.844 -13.308  1.00 97.38           C
ATOM   4302  HB  VAL A 270       8.752  -5.927 -13.533  1.00 97.38           H
ATOM   4303  O   VAL A 270       6.998  -3.681 -10.754  1.00 97.38           O
ATOM   4304  CG1 VAL A 270       7.394  -6.779 -12.136  1.00 97.38           C
ATOM   4305 HG11 VAL A 270       8.071  -6.553 -11.312  1.00 97.38           H
ATOM   4306 HG12 VAL A 270       7.575  -7.814 -12.427  1.00 97.38           H
ATOM   4307 HG13 VAL A 270       6.360  -6.658 -11.811  1.00 97.38           H
ATOM   4308  CG2 VAL A 270       6.910  -6.331 -14.534  1.00 97.38           C
ATOM   4309 HG21 VAL A 270       5.841  -6.339 -14.323  1.00 97.38           H
ATOM   4310 HG22 VAL A 270       7.229  -7.336 -14.812  1.00 97.38           H
ATOM   4311 HG23 VAL A 270       7.100  -5.666 -15.377  1.00 97.38           H
ATOM   4312  N   LEU A 271       9.123  -3.719 -11.450  1.00 97.99           N
ATOM   4313  H   LEU A 271       9.753  -3.918 -12.214  1.00 97.99           H
ATOM   4314  CA  LEU A 271       9.687  -3.278 -10.169  1.00 97.99           C
ATOM   4315  HA  LEU A 271       9.383  -3.981  -9.393  1.00 97.99           H
ATOM   4316  C   LEU A 271       9.150  -1.899  -9.742  1.00 97.99           C
ATOM   4317  CB  LEU A 271      11.221  -3.291 -10.283  1.00 97.99           C
ATOM   4318  HB2 LEU A 271      11.498  -2.748 -11.186  1.00 97.99           H
ATOM   4319  HB3 LEU A 271      11.657  -2.761  -9.437  1.00 97.99           H
ATOM   4320  O   LEU A 271       8.678  -1.744  -8.615  1.00 97.99           O
ATOM   4321  CG  LEU A 271      11.825  -4.708 -10.336  1.00 97.99           C
ATOM   4322  HG  LEU A 271      11.250  -5.342 -11.010  1.00 97.99           H
ATOM   4323  CD1 LEU A 271      13.255  -4.623 -10.856  1.00 97.99           C
ATOM   4324 HD11 LEU A 271      13.251  -4.261 -11.884  1.00 97.99           H
ATOM   4325 HD12 LEU A 271      13.828  -3.928 -10.245  1.00 97.99           H
ATOM   4326 HD13 LEU A 271      13.721  -5.608 -10.824  1.00 97.99           H
ATOM   4327  CD2 LEU A 271      11.857  -5.368  -8.957  1.00 97.99           C
ATOM   4328 HD21 LEU A 271      12.300  -6.361  -9.036  1.00 97.99           H
ATOM   4329 HD22 LEU A 271      10.846  -5.470  -8.562  1.00 97.99           H
ATOM   4330 HD23 LEU A 271      12.447  -4.765  -8.266  1.00 97.99           H
ATOM   4331  N   ARG A 272       9.131  -0.919 -10.657  1.00 96.94           N
ATOM   4332  H   ARG A 272       9.500  -1.133 -11.572  1.00 96.94           H
ATOM   4333  CA  ARG A 272       8.566   0.425 -10.432  1.00 96.94           C
ATOM   4334  HA  ARG A 272       9.057   0.883  -9.574  1.00 96.94           H
ATOM   4335  C   ARG A 272       7.078   0.346 -10.073  1.00 96.94           C
ATOM   4336  CB  ARG A 272       8.785   1.307 -11.681  1.00 96.94           C
ATOM   4337  HB2 ARG A 272       8.230   2.239 -11.566  1.00 96.94           H
ATOM   4338  HB3 ARG A 272       8.371   0.787 -12.546  1.00 96.94           H
ATOM   4339  O   ARG A 272       6.659   0.979  -9.107  1.00 96.94           O
ATOM   4340  CG  ARG A 272      10.256   1.649 -11.986  1.00 96.94           C
ATOM   4341  HG2 ARG A 272      10.335   1.947 -13.031  1.00 96.94           H
ATOM   4342  HG3 ARG A 272      10.869   0.758 -11.849  1.00 96.94           H
ATOM   4343  CD  ARG A 272      10.819   2.791 -11.122  1.00 96.94           C
ATOM   4344  HD2 ARG A 272      10.555   2.625 -10.077  1.00 96.94           H
ATOM   4345  HD3 ARG A 272      10.361   3.729 -11.436  1.00 96.94           H
ATOM   4346  NE  ARG A 272      12.289   2.888 -11.258  1.00 96.94           N
ATOM   4347  HE  ARG A 272      12.668   3.517 -11.952  1.00 96.94           H
ATOM   4348  NH1 ARG A 272      12.787   1.166  -9.840  1.00 96.94           N
ATOM   4349 HH11 ARG A 272      11.886   1.259  -9.390  1.00 96.94           H
ATOM   4350 HH12 ARG A 272      13.515   0.739  -9.284  1.00 96.94           H
ATOM   4351  NH2 ARG A 272      14.421   2.123 -10.959  1.00 96.94           N
ATOM   4352 HH21 ARG A 272      14.836   3.018 -11.174  1.00 96.94           H
ATOM   4353 HH22 ARG A 272      15.018   1.403 -10.579  1.00 96.94           H
ATOM   4354  CZ  ARG A 272      13.155   2.066 -10.696  1.00 96.94           C
ATOM   4355  N   ARG A 273       6.285  -0.484 -10.771  1.00 96.45           N
ATOM   4356  H   ARG A 273       6.688  -0.971 -11.558  1.00 96.45           H
ATOM   4357  CA  ARG A 273       4.849  -0.689 -10.476  1.00 96.45           C
ATOM   4358  HA  ARG A 273       4.370   0.289 -10.523  1.00 96.45           H
ATOM   4359  C   ARG A 273       4.597  -1.222  -9.060  1.00 96.45           C
ATOM   4360  CB  ARG A 273       4.230  -1.621 -11.542  1.00 96.45           C
ATOM   4361  HB2 ARG A 273       4.380  -1.182 -12.528  1.00 96.45           H
ATOM   4362  HB3 ARG A 273       4.752  -2.578 -11.525  1.00 96.45           H
ATOM   4363  O   ARG A 273       3.554  -0.904  -8.483  1.00 96.45           O
ATOM   4364  CG  ARG A 273       2.726  -1.901 -11.357  1.00 96.45           C
ATOM   4365  HG2 ARG A 273       2.407  -2.625 -12.107  1.00 96.45           H
ATOM   4366  HG3 ARG A 273       2.546  -2.351 -10.380  1.00 96.45           H
ATOM   4367  CD  ARG A 273       1.884  -0.627 -11.511  1.00 96.45           C
ATOM   4368  HD2 ARG A 273       1.917  -0.321 -12.556  1.00 96.45           H
ATOM   4369  HD3 ARG A 273       2.311   0.182 -10.918  1.00 96.45           H
ATOM   4370  NE  ARG A 273       0.478  -0.837 -11.118  1.00 96.45           N
ATOM   4371  HE  ARG A 273      -0.108  -1.248 -11.830  1.00 96.45           H
ATOM   4372  NH1 ARG A 273       0.620  -0.033  -8.962  1.00 96.45           N
ATOM   4373 HH11 ARG A 273       0.163   0.297  -8.125  1.00 96.45           H
ATOM   4374 HH12 ARG A 273       1.624  -0.140  -8.978  1.00 96.45           H
ATOM   4375  NH2 ARG A 273      -1.376  -0.512  -9.822  1.00 96.45           N
ATOM   4376 HH21 ARG A 273      -1.806  -0.211  -8.959  1.00 96.45           H
ATOM   4377 HH22 ARG A 273      -1.961  -0.849 -10.574  1.00 96.45           H
ATOM   4378  CZ  ARG A 273      -0.082  -0.461  -9.977  1.00 96.45           C
ATOM   4379  N   PHE A 274       5.541  -1.996  -8.521  1.00 97.86           N
ATOM   4380  H   PHE A 274       6.334  -2.225  -9.105  1.00 97.86           H
ATOM   4381  CA  PHE A 274       5.498  -2.609  -7.189  1.00 97.86           C
ATOM   4382  HA  PHE A 274       4.455  -2.617  -6.875  1.00 97.86           H
ATOM   4383  C   PHE A 274       6.214  -1.814  -6.077  1.00 97.86           C
ATOM   4384  CB  PHE A 274       5.933  -4.078  -7.293  1.00 97.86           C
ATOM   4385  HB2 PHE A 274       6.298  -4.423  -6.324  1.00 97.86           H
ATOM   4386  HB3 PHE A 274       6.769  -4.156  -7.989  1.00 97.86           H
ATOM   4387  O   PHE A 274       6.369  -2.331  -4.964  1.00 97.86           O
ATOM   4388  CG  PHE A 274       4.819  -5.018  -7.729  1.00 97.86           C
ATOM   4389  CD1 PHE A 274       4.168  -5.826  -6.774  1.00 97.86           C
ATOM   4390  HD1 PHE A 274       4.448  -5.770  -5.732  1.00 97.86           H
ATOM   4391  CD2 PHE A 274       4.436  -5.107  -9.081  1.00 97.86           C
ATOM   4392  HD2 PHE A 274       4.921  -4.495  -9.826  1.00 97.86           H
ATOM   4393  CE1 PHE A 274       3.166  -6.726  -7.176  1.00 97.86           C
ATOM   4394  HE1 PHE A 274       2.682  -7.363  -6.450  1.00 97.86           H
ATOM   4395  CE2 PHE A 274       3.427  -6.002  -9.477  1.00 97.86           C
ATOM   4396  HE2 PHE A 274       3.142  -6.075 -10.516  1.00 97.86           H
ATOM   4397  CZ  PHE A 274       2.796  -6.819  -8.526  1.00 97.86           C
ATOM   4398  HZ  PHE A 274       2.036  -7.523  -8.833  1.00 97.86           H
ATOM   4399  N   GLY A 275       6.585  -0.558  -6.360  1.00 97.49           N
ATOM   4400  H   GLY A 275       6.455  -0.228  -7.307  1.00 97.49           H
ATOM   4401  CA  GLY A 275       7.065   0.430  -5.384  1.00 97.49           C
ATOM   4402  HA2 GLY A 275       6.704   0.155  -4.393  1.00 97.49           H
ATOM   4403  HA3 GLY A 275       6.644   1.403  -5.639  1.00 97.49           H
ATOM   4404  C   GLY A 275       8.584   0.592  -5.286  1.00 97.49           C
ATOM   4405  O   GLY A 275       9.043   1.406  -4.480  1.00 97.49           O
ATOM   4406  N   TYR A 276       9.357  -0.166  -6.072  1.00 97.80           N
ATOM   4407  H   TYR A 276       8.916  -0.771  -6.750  1.00 97.80           H
ATOM   4408  CA  TYR A 276      10.817  -0.213  -5.968  1.00 97.80           C
ATOM   4409  HA  TYR A 276      11.067  -0.170  -4.909  1.00 97.80           H
ATOM   4410  C   TYR A 276      11.522   0.970  -6.649  1.00 97.80           C
ATOM   4411  CB  TYR A 276      11.349  -1.547  -6.508  1.00 97.80           C
ATOM   4412  HB2 TYR A 276      11.000  -1.687  -7.531  1.00 97.80           H
ATOM   4413  HB3 TYR A 276      12.437  -1.495  -6.544  1.00 97.80           H
ATOM   4414  O   TYR A 276      11.082   1.449  -7.701  1.00 97.80           O
ATOM   4415  CG  TYR A 276      10.975  -2.746  -5.661  1.00 97.80           C
ATOM   4416  CD1 TYR A 276      11.673  -2.963  -4.462  1.00 97.80           C
ATOM   4417  HD1 TYR A 276      12.445  -2.271  -4.161  1.00 97.80           H
ATOM   4418  CD2 TYR A 276       9.952  -3.635  -6.048  1.00 97.80           C
ATOM   4419  HD2 TYR A 276       9.409  -3.466  -6.967  1.00 97.80           H
ATOM   4420  CE1 TYR A 276      11.376  -4.070  -3.653  1.00 97.80           C
ATOM   4421  HE1 TYR A 276      11.941  -4.222  -2.745  1.00 97.80           H
ATOM   4422  CE2 TYR A 276       9.633  -4.739  -5.233  1.00 97.80           C
ATOM   4423  HE2 TYR A 276       8.856  -5.430  -5.524  1.00 97.80           H
ATOM   4424  OH  TYR A 276      10.029  -5.998  -3.233  1.00 97.80           O
ATOM   4425  HH  TYR A 276      10.648  -6.040  -2.501  1.00 97.80           H
ATOM   4426  CZ  TYR A 276      10.347  -4.954  -4.036  1.00 97.80           C
ATOM   4427  N   ASP A 277      12.654   1.386  -6.082  1.00 97.02           N
ATOM   4428  H   ASP A 277      12.934   0.951  -5.213  1.00 97.02           H
ATOM   4429  CA  ASP A 277      13.533   2.454  -6.571  1.00 97.02           C
ATOM   4430  HA  ASP A 277      12.946   3.095  -7.228  1.00 97.02           H
ATOM   4431  C   ASP A 277      14.725   1.951  -7.415  1.00 97.02           C
ATOM   4432  CB  ASP A 277      13.961   3.335  -5.386  1.00 97.02           C
ATOM   4433  HB2 ASP A 277      14.406   4.251  -5.774  1.00 97.02           H
ATOM   4434  HB3 ASP A 277      13.070   3.626  -4.830  1.00 97.02           H
ATOM   4435  O   ASP A 277      14.706   0.839  -7.951  1.00 97.02           O
ATOM   4436  CG  ASP A 277      14.948   2.693  -4.406  1.00 97.02           C
ATOM   4437  OD1 ASP A 277      15.137   3.336  -3.357  1.00 97.02           O
ATOM   4438  OD2 ASP A 277      15.534   1.639  -4.751  1.00 97.02           O
ATOM   4439  N   ASP A 278      15.727   2.808  -7.632  1.00 96.04           N
ATOM   4440  H   ASP A 278      15.791   3.621  -7.036  1.00 96.04           H
ATOM   4441  CA  ASP A 278      16.868   2.522  -8.509  1.00 96.04           C
ATOM   4442  HA  ASP A 278      16.497   2.018  -9.402  1.00 96.04           H
ATOM   4443  C   ASP A 278      17.887   1.543  -7.885  1.00 96.04           C
ATOM   4444  CB  ASP A 278      17.524   3.836  -8.982  1.00 96.04           C
ATOM   4445  HB2 ASP A 278      18.023   4.296  -8.129  1.00 96.04           H
ATOM   4446  HB3 ASP A 278      18.287   3.597  -9.723  1.00 96.04           H
ATOM   4447  O   ASP A 278      18.672   0.961  -8.634  1.00 96.04           O
ATOM   4448  CG  ASP A 278      16.557   4.865  -9.601  1.00 96.04           C
ATOM   4449  OD1 ASP A 278      16.699   6.076  -9.311  1.00 96.04           O
ATOM   4450  OD2 ASP A 278      15.585   4.506 -10.311  1.00 96.04           O
ATOM   4451  N   ASP A 279      17.834   1.290  -6.570  1.00 95.45           N
ATOM   4452  H   ASP A 279      17.133   1.752  -6.008  1.00 95.45           H
ATOM   4453  CA  ASP A 279      18.694   0.335  -5.848  1.00 95.45           C
ATOM   4454  HA  ASP A 279      19.425  -0.068  -6.548  1.00 95.45           H
ATOM   4455  C   ASP A 279      17.937  -0.908  -5.330  1.00 95.45           C
ATOM   4456  CB  ASP A 279      19.497   1.067  -4.757  1.00 95.45           C
ATOM   4457  HB2 ASP A 279      19.898   0.339  -4.052  1.00 95.45           H
ATOM   4458  HB3 ASP A 279      18.844   1.744  -4.208  1.00 95.45           H
ATOM   4459  O   ASP A 279      18.556  -1.821  -4.782  1.00 95.45           O
ATOM   4460  CG  ASP A 279      20.682   1.829  -5.368  1.00 95.45           C
ATOM   4461  OD1 ASP A 279      20.662   3.080  -5.342  1.00 95.45           O
ATOM   4462  OD2 ASP A 279      21.615   1.152  -5.888  1.00 95.45           O
ATOM   4463  N   LEU A 280      16.635  -1.012  -5.644  1.00 96.86           N
ATOM   4464  H   LEU A 280      16.219  -0.160  -5.991  1.00 96.86           H
ATOM   4465  CA  LEU A 280      15.712  -2.113  -5.311  1.00 96.86           C
ATOM   4466  HA  LEU A 280      14.823  -1.921  -5.911  1.00 96.86           H
ATOM   4467  C   LEU A 280      15.172  -2.107  -3.872  1.00 96.86           C
ATOM   4468  CB  LEU A 280      16.247  -3.497  -5.751  1.00 96.86           C
ATOM   4469  HB2 LEU A 280      17.073  -3.772  -5.094  1.00 96.86           H
ATOM   4470  HB3 LEU A 280      15.465  -4.239  -5.593  1.00 96.86           H
ATOM   4471  O   LEU A 280      14.668  -3.134  -3.405  1.00 96.86           O
ATOM   4472  CG  LEU A 280      16.714  -3.590  -7.209  1.00 96.86           C
ATOM   4473  HG  LEU A 280      17.403  -2.783  -7.457  1.00 96.86           H
ATOM   4474  CD1 LEU A 280      17.432  -4.919  -7.428  1.00 96.86           C
ATOM   4475 HD11 LEU A 280      18.348  -4.928  -6.838  1.00 96.86           H
ATOM   4476 HD12 LEU A 280      17.692  -5.036  -8.480  1.00 96.86           H
ATOM   4477 HD13 LEU A 280      16.781  -5.733  -7.109  1.00 96.86           H
ATOM   4478  CD2 LEU A 280      15.525  -3.550  -8.162  1.00 96.86           C
ATOM   4479 HD21 LEU A 280      15.886  -3.593  -9.190  1.00 96.86           H
ATOM   4480 HD22 LEU A 280      14.978  -2.618  -8.021  1.00 96.86           H
ATOM   4481 HD23 LEU A 280      14.860  -4.393  -7.968  1.00 96.86           H
ATOM   4482  N   ASP A 281      15.163  -0.947  -3.218  1.00 97.22           N
ATOM   4483  H   ASP A 281      15.553  -0.132  -3.668  1.00 97.22           H
ATOM   4484  CA  ASP A 281      14.407  -0.719  -1.985  1.00 97.22           C
ATOM   4485  HA  ASP A 281      14.227  -1.681  -1.505  1.00 97.22           H
ATOM   4486  C   ASP A 281      13.012  -0.139  -2.279  1.00 97.22           C
ATOM   4487  CB  ASP A 281      15.229   0.131  -0.999  1.00 97.22           C
ATOM   4488  HB2 ASP A 281      14.549   0.634  -0.312  1.00 97.22           H
ATOM   4489  HB3 ASP A 281      15.779   0.899  -1.542  1.00 97.22           H
ATOM   4490  O   ASP A 281      12.729   0.357  -3.374  1.00 97.22           O
ATOM   4491  CG  ASP A 281      16.186  -0.725  -0.155  1.00 97.22           C
ATOM   4492  OD1 ASP A 281      17.342  -0.299   0.056  1.00 97.22           O
ATOM   4493  OD2 ASP A 281      15.720  -1.778   0.349  1.00 97.22           O
ATOM   4494  N   LEU A 282      12.082  -0.265  -1.323  1.00 97.56           N
ATOM   4495  H   LEU A 282      12.387  -0.598  -0.420  1.00 97.56           H
ATOM   4496  CA  LEU A 282      10.715   0.251  -1.468  1.00 97.56           C
ATOM   4497  HA  LEU A 282      10.445   0.208  -2.523  1.00 97.56           H
ATOM   4498  C   LEU A 282      10.644   1.727  -1.074  1.00 97.56           C
ATOM   4499  CB  LEU A 282       9.708  -0.606  -0.677  1.00 97.56           C
ATOM   4500  HB2 LEU A 282       8.766  -0.060  -0.611  1.00 97.56           H
ATOM   4501  HB3 LEU A 282      10.089  -0.739   0.336  1.00 97.56           H
ATOM   4502  O   LEU A 282      10.938   2.092   0.063  1.00 97.56           O
ATOM   4503  CG  LEU A 282       9.427  -1.980  -1.306  1.00 97.56           C
ATOM   4504  HG  LEU A 282      10.365  -2.523  -1.426  1.00 97.56           H
ATOM   4505  CD1 LEU A 282       8.515  -2.802  -0.393  1.00 97.56           C
ATOM   4506 HD11 LEU A 282       8.999  -2.924   0.575  1.00 97.56           H
ATOM   4507 HD12 LEU A 282       7.558  -2.293  -0.266  1.00 97.56           H
ATOM   4508 HD13 LEU A 282       8.354  -3.788  -0.826  1.00 97.56           H
ATOM   4509  CD2 LEU A 282       8.731  -1.869  -2.663  1.00 97.56           C
ATOM   4510 HD21 LEU A 282       8.521  -2.866  -3.055  1.00 97.56           H
ATOM   4511 HD22 LEU A 282       7.806  -1.300  -2.578  1.00 97.56           H
ATOM   4512 HD23 LEU A 282       9.392  -1.387  -3.383  1.00 97.56           H
ATOM   4513  N   THR A 283      10.201   2.560  -2.017  1.00 96.93           N
ATOM   4514  H   THR A 283       9.981   2.168  -2.921  1.00 96.93           H
ATOM   4515  CA  THR A 283      10.152   4.021  -1.857  1.00 96.93           C
ATOM   4516  HA  THR A 283      11.181   4.350  -1.707  1.00 96.93           H
ATOM   4517  C   THR A 283       9.305   4.464  -0.651  1.00 96.93           C
ATOM   4518  CB  THR A 283       9.629   4.732  -3.117  1.00 96.93           C
ATOM   4519  HB  THR A 283       9.425   5.776  -2.878  1.00 96.93           H
ATOM   4520  O   THR A 283       8.212   3.923  -0.431  1.00 96.93           O
ATOM   4521  CG2 THR A 283      10.627   4.687  -4.266  1.00 96.93           C
ATOM   4522 HG21 THR A 283      10.220   5.230  -5.119  1.00 96.93           H
ATOM   4523 HG22 THR A 283      11.555   5.166  -3.953  1.00 96.93           H
ATOM   4524 HG23 THR A 283      10.822   3.654  -4.553  1.00 96.93           H
ATOM   4525  OG1 THR A 283       8.451   4.137  -3.610  1.00 96.93           O
ATOM   4526  HG1 THR A 283       8.684   3.256  -3.912  1.00 96.93           H
ATOM   4527  N   PRO A 284       9.735   5.494   0.107  1.00 95.80           N
ATOM   4528  CA  PRO A 284       8.912   6.110   1.147  1.00 95.80           C
ATOM   4529  HA  PRO A 284       8.739   5.375   1.933  1.00 95.80           H
ATOM   4530  C   PRO A 284       7.561   6.607   0.617  1.00 95.80           C
ATOM   4531  CB  PRO A 284       9.748   7.270   1.702  1.00 95.80           C
ATOM   4532  HB2 PRO A 284       9.567   7.423   2.766  1.00 95.80           H
ATOM   4533  HB3 PRO A 284       9.543   8.185   1.145  1.00 95.80           H
ATOM   4534  O   PRO A 284       6.551   6.475   1.302  1.00 95.80           O
ATOM   4535  CG  PRO A 284      11.184   6.831   1.428  1.00 95.80           C
ATOM   4536  HG2 PRO A 284      11.863   7.680   1.361  1.00 95.80           H
ATOM   4537  HG3 PRO A 284      11.510   6.133   2.199  1.00 95.80           H
ATOM   4538  CD  PRO A 284      11.060   6.100   0.094  1.00 95.80           C
ATOM   4539  HD2 PRO A 284      11.847   5.350   0.018  1.00 95.80           H
ATOM   4540  HD3 PRO A 284      11.131   6.811  -0.729  1.00 95.80           H
ATOM   4541  N   GLU A 285       7.520   7.113  -0.617  1.00 94.55           N
ATOM   4542  H   GLU A 285       8.394   7.262  -1.099  1.00 94.55           H
ATOM   4543  CA  GLU A 285       6.303   7.547  -1.308  1.00 94.55           C
ATOM   4544  HA  GLU A 285       5.793   8.292  -0.697  1.00 94.55           H
ATOM   4545  C   GLU A 285       5.307   6.399  -1.545  1.00 94.55           C
ATOM   4546  CB  GLU A 285       6.677   8.184  -2.662  1.00 94.55           C
ATOM   4547  HB2 GLU A 285       5.745   8.394  -3.189  1.00 94.55           H
ATOM   4548  HB3 GLU A 285       7.234   7.471  -3.269  1.00 94.55           H
ATOM   4549  O   GLU A 285       4.096   6.623  -1.498  1.00 94.55           O
ATOM   4550  CG  GLU A 285       7.447   9.517  -2.573  1.00 94.55           C
ATOM   4551  HG2 GLU A 285       6.945  10.158  -1.849  1.00 94.55           H
ATOM   4552  HG3 GLU A 285       7.366  10.005  -3.544  1.00 94.55           H
ATOM   4553  CD  GLU A 285       8.944   9.414  -2.220  1.00 94.55           C
ATOM   4554  OE1 GLU A 285       9.545  10.494  -2.018  1.00 94.55           O
ATOM   4555  OE2 GLU A 285       9.483   8.284  -2.159  1.00 94.55           O
ATOM   4556  N   TYR A 286       5.796   5.171  -1.766  1.00 96.33           N
ATOM   4557  H   TYR A 286       6.798   5.050  -1.788  1.00 96.33           H
ATOM   4558  CA  TYR A 286       4.959   3.976  -1.893  1.00 96.33           C
ATOM   4559  HA  TYR A 286       4.067   4.228  -2.466  1.00 96.33           H
ATOM   4560  C   TYR A 286       4.487   3.449  -0.534  1.00 96.33           C
ATOM   4561  CB  TYR A 286       5.730   2.892  -2.659  1.00 96.33           C
ATOM   4562  HB2 TYR A 286       5.916   3.250  -3.672  1.00 96.33           H
ATOM   4563  HB3 TYR A 286       6.696   2.736  -2.180  1.00 96.33           H
ATOM   4564  O   TYR A 286       3.331   3.051  -0.414  1.00 96.33           O
ATOM   4565  CG  TYR A 286       5.029   1.550  -2.747  1.00 96.33           C
ATOM   4566  CD1 TYR A 286       5.408   0.503  -1.883  1.00 96.33           C
ATOM   4567  HD1 TYR A 286       6.182   0.668  -1.149  1.00 96.33           H
ATOM   4568  CD2 TYR A 286       4.018   1.342  -3.705  1.00 96.33           C
ATOM   4569  HD2 TYR A 286       3.731   2.151  -4.360  1.00 96.33           H
ATOM   4570  CE1 TYR A 286       4.788  -0.757  -1.984  1.00 96.33           C
ATOM   4571  HE1 TYR A 286       5.074  -1.562  -1.324  1.00 96.33           H
ATOM   4572  CE2 TYR A 286       3.397   0.084  -3.815  1.00 96.33           C
ATOM   4573  HE2 TYR A 286       2.632  -0.076  -4.559  1.00 96.33           H
ATOM   4574  OH  TYR A 286       3.220  -2.194  -3.092  1.00 96.33           O
ATOM   4575  HH  TYR A 286       2.527  -2.171  -3.756  1.00 96.33           H
ATOM   4576  CZ  TYR A 286       3.789  -0.969  -2.959  1.00 96.33           C
ATOM   4577  N   LEU A 287       5.346   3.431   0.492  1.00 97.73           N
ATOM   4578  H   LEU A 287       6.286   3.761   0.328  1.00 97.73           H
ATOM   4579  CA  LEU A 287       5.003   2.875   1.812  1.00 97.73           C
ATOM   4580  HA  LEU A 287       4.387   1.989   1.669  1.00 97.73           H
ATOM   4581  C   LEU A 287       4.155   3.826   2.676  1.00 97.73           C
ATOM   4582  CB  LEU A 287       6.291   2.459   2.547  1.00 97.73           C
ATOM   4583  HB2 LEU A 287       6.034   2.207   3.576  1.00 97.73           H
ATOM   4584  HB3 LEU A 287       6.965   3.316   2.574  1.00 97.73           H
ATOM   4585  O   LEU A 287       3.269   3.360   3.393  1.00 97.73           O
ATOM   4586  CG  LEU A 287       7.039   1.261   1.929  1.00 97.73           C
ATOM   4587  HG  LEU A 287       7.318   1.494   0.902  1.00 97.73           H
ATOM   4588  CD1 LEU A 287       8.315   0.992   2.727  1.00 97.73           C
ATOM   4589 HD11 LEU A 287       8.069   0.754   3.762  1.00 97.73           H
ATOM   4590 HD12 LEU A 287       8.864   0.165   2.279  1.00 97.73           H
ATOM   4591 HD13 LEU A 287       8.952   1.877   2.697  1.00 97.73           H
ATOM   4592  CD2 LEU A 287       6.207  -0.027   1.933  1.00 97.73           C
ATOM   4593 HD21 LEU A 287       5.345   0.081   1.275  1.00 97.73           H
ATOM   4594 HD22 LEU A 287       5.868  -0.252   2.945  1.00 97.73           H
ATOM   4595 HD23 LEU A 287       6.813  -0.856   1.571  1.00 97.73           H
ATOM   4596  N   PHE A 288       4.384   5.138   2.580  1.00 97.40           N
ATOM   4597  H   PHE A 288       5.119   5.443   1.957  1.00 97.40           H
ATOM   4598  CA  PHE A 288       3.797   6.166   3.450  1.00 97.40           C
ATOM   4599  HA  PHE A 288       3.069   5.697   4.113  1.00 97.40           H
ATOM   4600  C   PHE A 288       3.035   7.247   2.650  1.00 97.40           C
ATOM   4601  CB  PHE A 288       4.903   6.742   4.352  1.00 97.40           C
ATOM   4602  HB2 PHE A 288       4.449   7.431   5.064  1.00 97.40           H
ATOM   4603  HB3 PHE A 288       5.598   7.317   3.740  1.00 97.40           H
ATOM   4604  O   PHE A 288       3.394   8.428   2.687  1.00 97.40           O
ATOM   4605  CG  PHE A 288       5.681   5.693   5.127  1.00 97.40           C
ATOM   4606  CD1 PHE A 288       5.095   5.055   6.237  1.00 97.40           C
ATOM   4607  HD1 PHE A 288       4.094   5.318   6.545  1.00 97.40           H
ATOM   4608  CD2 PHE A 288       6.975   5.322   4.713  1.00 97.40           C
ATOM   4609  HD2 PHE A 288       7.419   5.798   3.851  1.00 97.40           H
ATOM   4610  CE1 PHE A 288       5.804   4.061   6.933  1.00 97.40           C
ATOM   4611  HE1 PHE A 288       5.352   3.570   7.783  1.00 97.40           H
ATOM   4612  CE2 PHE A 288       7.677   4.315   5.400  1.00 97.40           C
ATOM   4613  HE2 PHE A 288       8.660   4.017   5.067  1.00 97.40           H
ATOM   4614  CZ  PHE A 288       7.089   3.683   6.509  1.00 97.40           C
ATOM   4615  HZ  PHE A 288       7.616   2.898   7.034  1.00 97.40           H
ATOM   4616  N   PRO A 289       1.969   6.879   1.908  1.00 96.68           N
ATOM   4617  CA  PRO A 289       1.182   7.828   1.124  1.00 96.68           C
ATOM   4618  HA  PRO A 289       1.837   8.328   0.411  1.00 96.68           H
ATOM   4619  C   PRO A 289       0.503   8.890   2.006  1.00 96.68           C
ATOM   4620  CB  PRO A 289       0.166   6.979   0.356  1.00 96.68           C
ATOM   4621  HB2 PRO A 289       0.605   6.669  -0.591  1.00 96.68           H
ATOM   4622  HB3 PRO A 289      -0.773   7.508   0.186  1.00 96.68           H
ATOM   4623  O   PRO A 289       0.067   8.625   3.129  1.00 96.68           O
ATOM   4624  CG  PRO A 289      -0.020   5.758   1.257  1.00 96.68           C
ATOM   4625  HG2 PRO A 289      -0.701   6.000   2.073  1.00 96.68           H
ATOM   4626  HG3 PRO A 289      -0.370   4.886   0.705  1.00 96.68           H
ATOM   4627  CD  PRO A 289       1.386   5.549   1.807  1.00 96.68           C
ATOM   4628  HD2 PRO A 289       1.338   5.057   2.779  1.00 96.68           H
ATOM   4629  HD3 PRO A 289       1.969   4.951   1.107  1.00 96.68           H
ATOM   4630  N   LEU A 290       0.381  10.112   1.478  1.00 95.75           N
ATOM   4631  H   LEU A 290       0.742  10.253   0.546  1.00 95.75           H
ATOM   4632  CA  LEU A 290      -0.065  11.287   2.234  1.00 95.75           C
ATOM   4633  HA  LEU A 290       0.587  11.369   3.104  1.00 95.75           H
ATOM   4634  C   LEU A 290      -1.516  11.165   2.740  1.00 95.75           C
ATOM   4635  CB  LEU A 290       0.129  12.546   1.364  1.00 95.75           C
ATOM   4636  HB2 LEU A 290      -0.472  12.433   0.462  1.00 95.75           H
ATOM   4637  HB3 LEU A 290       1.175  12.611   1.064  1.00 95.75           H
ATOM   4638  O   LEU A 290      -2.471  11.415   2.004  1.00 95.75           O
ATOM   4639  CG  LEU A 290      -0.275  13.860   2.064  1.00 95.75           C
ATOM   4640  HG  LEU A 290      -1.300  13.795   2.432  1.00 95.75           H
ATOM   4641  CD1 LEU A 290       0.639  14.199   3.243  1.00 95.75           C
ATOM   4642 HD11 LEU A 290       1.676  14.236   2.912  1.00 95.75           H
ATOM   4643 HD12 LEU A 290       0.545  13.439   4.019  1.00 95.75           H
ATOM   4644 HD13 LEU A 290       0.362  15.162   3.673  1.00 95.75           H
ATOM   4645  CD2 LEU A 290      -0.223  15.025   1.074  1.00 95.75           C
ATOM   4646 HD21 LEU A 290       0.789  15.125   0.682  1.00 95.75           H
ATOM   4647 HD22 LEU A 290      -0.513  15.952   1.568  1.00 95.75           H
ATOM   4648 HD23 LEU A 290      -0.902  14.823   0.245  1.00 95.75           H
ATOM   4649  N   LEU A 291      -1.676  10.906   4.038  1.00 95.38           N
ATOM   4650  H   LEU A 291      -0.857  10.608   4.550  1.00 95.38           H
ATOM   4651  CA  LEU A 291      -2.967  10.873   4.727  1.00 95.38           C
ATOM   4652  HA  LEU A 291      -3.758  10.913   3.978  1.00 95.38           H
ATOM   4653  C   LEU A 291      -3.125  12.086   5.661  1.00 95.38           C
ATOM   4654  CB  LEU A 291      -3.083   9.524   5.459  1.00 95.38           C
ATOM   4655  HB2 LEU A 291      -2.332   9.493   6.248  1.00 95.38           H
ATOM   4656  HB3 LEU A 291      -2.859   8.721   4.757  1.00 95.38           H
ATOM   4657  O   LEU A 291      -2.389  12.240   6.634  1.00 95.38           O
ATOM   4658  CG  LEU A 291      -4.467   9.262   6.078  1.00 95.38           C
ATOM   4659  HG  LEU A 291      -4.723  10.074   6.758  1.00 95.38           H
ATOM   4660  CD1 LEU A 291      -5.568   9.137   5.022  1.00 95.38           C
ATOM   4661 HD11 LEU A 291      -5.276   8.409   4.264  1.00 95.38           H
ATOM   4662 HD12 LEU A 291      -6.493   8.796   5.485  1.00 95.38           H
ATOM   4663 HD13 LEU A 291      -5.756  10.098   4.545  1.00 95.38           H
ATOM   4664  CD2 LEU A 291      -4.432   7.962   6.875  1.00 95.38           C
ATOM   4665 HD21 LEU A 291      -5.383   7.830   7.392  1.00 95.38           H
ATOM   4666 HD22 LEU A 291      -4.261   7.116   6.208  1.00 95.38           H
ATOM   4667 HD23 LEU A 291      -3.631   8.001   7.613  1.00 95.38           H
ATOM   4668  N   LYS A 292      -4.103  12.959   5.384  1.00 96.19           N
ATOM   4669  H   LYS A 292      -4.698  12.759   4.593  1.00 96.19           H
ATOM   4670  CA  LYS A 292      -4.392  14.148   6.209  1.00 96.19           C
ATOM   4671  HA  LYS A 292      -3.468  14.477   6.684  1.00 96.19           H
ATOM   4672  C   LYS A 292      -5.377  13.806   7.328  1.00 96.19           C
ATOM   4673  CB  LYS A 292      -4.919  15.303   5.342  1.00 96.19           C
ATOM   4674  HB2 LYS A 292      -5.267  16.102   5.999  1.00 96.19           H
ATOM   4675  HB3 LYS A 292      -5.764  14.953   4.750  1.00 96.19           H
ATOM   4676  O   LYS A 292      -6.541  13.528   7.057  1.00 96.19           O
ATOM   4677  CG  LYS A 292      -3.833  15.871   4.418  1.00 96.19           C
ATOM   4678  HG2 LYS A 292      -3.459  15.081   3.766  1.00 96.19           H
ATOM   4679  HG3 LYS A 292      -3.007  16.246   5.023  1.00 96.19           H
ATOM   4680  CD  LYS A 292      -4.386  17.013   3.553  1.00 96.19           C
ATOM   4681  HD2 LYS A 292      -4.745  17.817   4.196  1.00 96.19           H
ATOM   4682  HD3 LYS A 292      -5.212  16.631   2.953  1.00 96.19           H
ATOM   4683  CE  LYS A 292      -3.273  17.531   2.634  1.00 96.19           C
ATOM   4684  HE2 LYS A 292      -2.480  17.954   3.251  1.00 96.19           H
ATOM   4685  HE3 LYS A 292      -2.850  16.683   2.096  1.00 96.19           H
ATOM   4686  NZ  LYS A 292      -3.775  18.540   1.667  1.00 96.19           N
ATOM   4687  HZ1 LYS A 292      -3.020  18.853   1.073  1.00 96.19           H
ATOM   4688  HZ2 LYS A 292      -4.164  19.338   2.149  1.00 96.19           H
ATOM   4689  HZ3 LYS A 292      -4.483  18.130   1.075  1.00 96.19           H
ATOM   4690  N   ILE A 293      -4.921  13.887   8.577  1.00 96.24           N
ATOM   4691  H   ILE A 293      -3.943  14.100   8.714  1.00 96.24           H
ATOM   4692  CA  ILE A 293      -5.707  13.570   9.777  1.00 96.24           C
ATOM   4693  HA  ILE A 293      -6.694  13.209   9.487  1.00 96.24           H
ATOM   4694  C   ILE A 293      -5.853  14.852  10.616  1.00 96.24           C
ATOM   4695  CB  ILE A 293      -5.041  12.427  10.579  1.00 96.24           C
ATOM   4696  HB  ILE A 293      -4.081  12.783  10.952  1.00 96.24           H
ATOM   4697  O   ILE A 293      -4.849  15.343  11.135  1.00 96.24           O
ATOM   4698  CG1 ILE A 293      -4.786  11.186   9.690  1.00 96.24           C
ATOM   4699 HG12 ILE A 293      -5.733  10.704   9.446  1.00 96.24           H
ATOM   4700 HG13 ILE A 293      -4.309  11.480   8.755  1.00 96.24           H
ATOM   4701  CG2 ILE A 293      -5.926  12.042  11.781  1.00 96.24           C
ATOM   4702 HG21 ILE A 293      -6.078  12.901  12.435  1.00 96.24           H
ATOM   4703 HG22 ILE A 293      -5.443  11.267  12.376  1.00 96.24           H
ATOM   4704 HG23 ILE A 293      -6.894  11.677  11.440  1.00 96.24           H
ATOM   4705  CD1 ILE A 293      -3.846  10.165  10.328  1.00 96.24           C
ATOM   4706 HD11 ILE A 293      -4.313   9.695  11.193  1.00 96.24           H
ATOM   4707 HD12 ILE A 293      -2.918  10.649  10.631  1.00 96.24           H
ATOM   4708 HD13 ILE A 293      -3.617   9.405   9.583  1.00 96.24           H
ATOM   4709  N   PRO A 294      -7.058  15.441  10.730  1.00 95.99           N
ATOM   4710  CA  PRO A 294      -7.284  16.597  11.595  1.00 95.99           C
ATOM   4711  HA  PRO A 294      -6.553  17.361  11.333  1.00 95.99           H
ATOM   4712  C   PRO A 294      -7.166  16.250  13.092  1.00 95.99           C
ATOM   4713  CB  PRO A 294      -8.691  17.110  11.257  1.00 95.99           C
ATOM   4714  HB2 PRO A 294      -8.727  18.199  11.236  1.00 95.99           H
ATOM   4715  HB3 PRO A 294      -9.412  16.728  11.979  1.00 95.99           H
ATOM   4716  O   PRO A 294      -7.332  15.086  13.469  1.00 95.99           O
ATOM   4717  CG  PRO A 294      -8.985  16.511   9.882  1.00 95.99           C
ATOM   4718  HG2 PRO A 294      -8.555  17.143   9.105  1.00 95.99           H
ATOM   4719  HG3 PRO A 294     -10.054  16.371   9.720  1.00 95.99           H
ATOM   4720  CD  PRO A 294      -8.242  15.181   9.929  1.00 95.99           C
ATOM   4721  HD2 PRO A 294      -7.992  14.863   8.917  1.00 95.99           H
ATOM   4722  HD3 PRO A 294      -8.854  14.427  10.424  1.00 95.99           H
ATOM   4723  N   PRO A 295      -6.954  17.246  13.974  1.00 93.53           N
ATOM   4724  CA  PRO A 295      -7.139  17.075  15.415  1.00 93.53           C
ATOM   4725  HA  PRO A 295      -6.385  16.377  15.779  1.00 93.53           H
ATOM   4726  C   PRO A 295      -8.539  16.541  15.754  1.00 93.53           C
ATOM   4727  CB  PRO A 295      -6.901  18.456  16.034  1.00 93.53           C
ATOM   4728  HB2 PRO A 295      -6.402  18.383  17.001  1.00 93.53           H
ATOM   4729  HB3 PRO A 295      -7.845  18.990  16.134  1.00 93.53           H
ATOM   4730  O   PRO A 295      -9.498  16.789  15.026  1.00 93.53           O
ATOM   4731  CG  PRO A 295      -6.028  19.164  14.998  1.00 93.53           C
ATOM   4732  HG2 PRO A 295      -4.988  18.867  15.128  1.00 93.53           H
ATOM   4733  HG3 PRO A 295      -6.130  20.248  15.053  1.00 93.53           H
ATOM   4734  CD  PRO A 295      -6.558  18.611  13.676  1.00 93.53           C
ATOM   4735  HD2 PRO A 295      -7.431  19.181  13.357  1.00 93.53           H
ATOM   4736  HD3 PRO A 295      -5.776  18.648  12.918  1.00 93.53           H
ATOM   4737  N   ASP A 296      -8.646  15.804  16.863  1.00 93.18           N
ATOM   4738  H   ASP A 296      -7.810  15.679  17.414  1.00 93.18           H
ATOM   4739  CA  ASP A 296      -9.877  15.157  17.358  1.00 93.18           C
ATOM   4740  HA  ASP A 296      -9.589  14.601  18.250  1.00 93.18           H
ATOM   4741  C   ASP A 296     -10.520  14.100  16.427  1.00 93.18           C
ATOM   4742  CB  ASP A 296     -10.898  16.206  17.828  1.00 93.18           C
ATOM   4743  HB2 ASP A 296     -11.763  15.694  18.248  1.00 93.18           H
ATOM   4744  HB3 ASP A 296     -11.241  16.784  16.969  1.00 93.18           H
ATOM   4745  O   ASP A 296     -11.532  13.498  16.799  1.00 93.18           O
ATOM   4746  CG  ASP A 296     -10.346  17.162  18.882  1.00 93.18           C
ATOM   4747  OD1 ASP A 296      -9.816  18.235  18.509  1.00 93.18           O
ATOM   4748  OD2 ASP A 296     -10.544  16.911  20.091  1.00 93.18           O
ATOM   4749  N   CYS A 297      -9.929  13.811  15.265  1.00 97.01           N
ATOM   4750  H   CYS A 297      -9.155  14.390  14.971  1.00 97.01           H
ATOM   4751  CA  CYS A 297     -10.254  12.657  14.421  1.00 97.01           C
ATOM   4752  HA  CYS A 297     -11.320  12.443  14.496  1.00 97.01           H
ATOM   4753  C   CYS A 297      -9.494  11.389  14.868  1.00 97.01           C
ATOM   4754  CB  CYS A 297      -9.942  13.011  12.958  1.00 97.01           C
ATOM   4755  HB2 CYS A 297      -8.903  13.331  12.875  1.00 97.01           H
ATOM   4756  HB3 CYS A 297     -10.083  12.133  12.327  1.00 97.01           H
ATOM   4757  O   CYS A 297      -8.547  11.440  15.653  1.00 97.01           O
ATOM   4758  SG  CYS A 297     -11.047  14.327  12.370  1.00 97.01           S
ATOM   4759  HG  CYS A 297     -11.986  13.490  11.919  1.00 97.01           H
ATOM   4760  N   THR A 298      -9.900  10.228  14.347  1.00 96.74           N
ATOM   4761  H   THR A 298     -10.702  10.237  13.734  1.00 96.74           H
ATOM   4762  CA  THR A 298      -9.178   8.944  14.463  1.00 96.74           C
ATOM   4763  HA  THR A 298      -8.152   9.136  14.776  1.00 96.74           H
ATOM   4764  C   THR A 298      -9.112   8.255  13.102  1.00 96.74           C
ATOM   4765  CB  THR A 298      -9.813   7.988  15.496  1.00 96.74           C
ATOM   4766  HB  THR A 298      -9.181   7.105  15.589  1.00 96.74           H
ATOM   4767  O   THR A 298      -9.799   8.660  12.165  1.00 96.74           O
ATOM   4768  CG2 THR A 298      -9.938   8.621  16.879  1.00 96.74           C
ATOM   4769 HG21 THR A 298     -10.601   9.485  16.825  1.00 96.74           H
ATOM   4770 HG22 THR A 298     -10.348   7.890  17.576  1.00 96.74           H
ATOM   4771 HG23 THR A 298      -8.953   8.938  17.222  1.00 96.74           H
ATOM   4772  OG1 THR A 298     -11.113   7.565  15.123  1.00 96.74           O
ATOM   4773  HG1 THR A 298     -11.019   6.701  14.715  1.00 96.74           H
ATOM   4774  N   THR A 299      -8.321   7.194  12.984  1.00 97.97           N
ATOM   4775  H   THR A 299      -7.699   6.936  13.736  1.00 97.97           H
ATOM   4776  CA  THR A 299      -8.220   6.367  11.774  1.00 97.97           C
ATOM   4777  HA  THR A 299      -8.791   6.828  10.968  1.00 97.97           H
ATOM   4778  C   THR A 299      -8.835   4.990  12.007  1.00 97.97           C
ATOM   4779  CB  THR A 299      -6.759   6.288  11.302  1.00 97.97           C
ATOM   4780  HB  THR A 299      -6.613   5.432  10.644  1.00 97.97           H
ATOM   4781  O   THR A 299      -8.593   4.351  13.029  1.00 97.97           O
ATOM   4782  CG2 THR A 299      -6.411   7.574  10.549  1.00 97.97           C
ATOM   4783 HG21 THR A 299      -5.359   7.558  10.266  1.00 97.97           H
ATOM   4784 HG22 THR A 299      -7.020   7.652   9.648  1.00 97.97           H
ATOM   4785 HG23 THR A 299      -6.589   8.442  11.183  1.00 97.97           H
ATOM   4786  OG1 THR A 299      -5.872   6.223  12.397  1.00 97.97           O
ATOM   4787  HG1 THR A 299      -5.619   5.306  12.533  1.00 97.97           H
ATOM   4788  N   GLU A 300      -9.668   4.545  11.069  1.00 97.68           N
ATOM   4789  H   GLU A 300      -9.861   5.138  10.273  1.00 97.68           H
ATOM   4790  CA  GLU A 300     -10.316   3.228  11.063  1.00 97.68           C
ATOM   4791  HA  GLU A 300      -9.815   2.572  11.774  1.00 97.68           H
ATOM   4792  C   GLU A 300     -10.182   2.597   9.667  1.00 97.68           C
ATOM   4793  CB  GLU A 300     -11.805   3.338  11.464  1.00 97.68           C
ATOM   4794  HB2 GLU A 300     -12.313   4.012  10.773  1.00 97.68           H
ATOM   4795  HB3 GLU A 300     -12.253   2.349  11.368  1.00 97.68           H
ATOM   4796  O   GLU A 300     -10.137   3.309   8.664  1.00 97.68           O
ATOM   4797  CG  GLU A 300     -12.035   3.832  12.908  1.00 97.68           C
ATOM   4798  HG2 GLU A 300     -11.470   3.190  13.583  1.00 97.68           H
ATOM   4799  HG3 GLU A 300     -11.636   4.842  13.006  1.00 97.68           H
ATOM   4800  CD  GLU A 300     -13.514   3.840  13.349  1.00 97.68           C
ATOM   4801  OE1 GLU A 300     -13.794   4.269  14.495  1.00 97.68           O
ATOM   4802  OE2 GLU A 300     -14.417   3.396  12.601  1.00 97.68           O
ATOM   4803  N   LEU A 301     -10.131   1.267   9.580  1.00 97.86           N
ATOM   4804  H   LEU A 301     -10.166   0.713  10.424  1.00 97.86           H
ATOM   4805  CA  LEU A 301     -10.158   0.559   8.294  1.00 97.86           C
ATOM   4806  HA  LEU A 301      -9.439   1.021   7.616  1.00 97.86           H
ATOM   4807  C   LEU A 301     -11.541   0.670   7.643  1.00 97.86           C
ATOM   4808  CB  LEU A 301      -9.777  -0.916   8.505  1.00 97.86           C
ATOM   4809  HB2 LEU A 301      -9.962  -1.475   7.587  1.00 97.86           H
ATOM   4810  HB3 LEU A 301     -10.427  -1.325   9.278  1.00 97.86           H
ATOM   4811  O   LEU A 301     -12.565   0.596   8.328  1.00 97.86           O
ATOM   4812  CG  LEU A 301      -8.317  -1.124   8.928  1.00 97.86           C
ATOM   4813  HG  LEU A 301      -8.104  -0.467   9.771  1.00 97.86           H
ATOM   4814  CD1 LEU A 301      -8.117  -2.561   9.396  1.00 97.86           C
ATOM   4815 HD11 LEU A 301      -7.079  -2.685   9.706  1.00 97.86           H
ATOM   4816 HD12 LEU A 301      -8.763  -2.769  10.248  1.00 97.86           H
ATOM   4817 HD13 LEU A 301      -8.351  -3.251   8.586  1.00 97.86           H
ATOM   4818  CD2 LEU A 301      -7.338  -0.839   7.785  1.00 97.86           C
ATOM   4819 HD21 LEU A 301      -7.541  -1.505   6.946  1.00 97.86           H
ATOM   4820 HD22 LEU A 301      -7.413   0.199   7.460  1.00 97.86           H
ATOM   4821 HD23 LEU A 301      -6.319  -1.019   8.126  1.00 97.86           H
ATOM   4822  N   ASN A 302     -11.581   0.828   6.319  1.00 95.85           N
ATOM   4823  H   ASN A 302     -10.709   0.874   5.811  1.00 95.85           H
ATOM   4824  CA  ASN A 302     -12.832   0.818   5.563  1.00 95.85           C
ATOM   4825  HA  ASN A 302     -13.616   1.177   6.230  1.00 95.85           H
ATOM   4826  C   ASN A 302     -13.259  -0.606   5.151  1.00 95.85           C
ATOM   4827  CB  ASN A 302     -12.752   1.847   4.418  1.00 95.85           C
ATOM   4828  HB2 ASN A 302     -12.275   2.749   4.802  1.00 95.85           H
ATOM   4829  HB3 ASN A 302     -13.761   2.117   4.105  1.00 95.85           H
ATOM   4830  O   ASN A 302     -12.554  -1.589   5.379  1.00 95.85           O
ATOM   4831  CG  ASN A 302     -11.991   1.421   3.177  1.00 95.85           C
ATOM   4832  ND2 ASN A 302     -11.570   2.387   2.405  1.00 95.85           N
ATOM   4833 HD21 ASN A 302     -11.665   3.356   2.673  1.00 95.85           H
ATOM   4834 HD22 ASN A 302     -10.943   2.159   1.647  1.00 95.85           H
ATOM   4835  OD1 ASN A 302     -11.841   0.255   2.859  1.00 95.85           O
ATOM   4836  N   HIS A 303     -14.440  -0.727   4.540  1.00 95.85           N
ATOM   4837  H   HIS A 303     -14.979   0.106   4.352  1.00 95.85           H
ATOM   4838  CA  HIS A 303     -14.998  -2.027   4.158  1.00 95.85           C
ATOM   4839  HA  HIS A 303     -15.059  -2.646   5.053  1.00 95.85           H
ATOM   4840  C   HIS A 303     -14.128  -2.796   3.145  1.00 95.85           C
ATOM   4841  CB  HIS A 303     -16.420  -1.812   3.626  1.00 95.85           C
ATOM   4842  HB2 HIS A 303     -17.001  -1.262   4.367  1.00 95.85           H
ATOM   4843  HB3 HIS A 303     -16.374  -1.210   2.717  1.00 95.85           H
ATOM   4844  O   HIS A 303     -13.948  -4.002   3.302  1.00 95.85           O
ATOM   4845  CG  HIS A 303     -17.149  -3.096   3.325  1.00 95.85           C
ATOM   4846  CD2 HIS A 303     -17.769  -3.419   2.148  1.00 95.85           C
ATOM   4847  HD2 HIS A 303     -17.818  -2.801   1.263  1.00 95.85           H
ATOM   4848  ND1 HIS A 303     -17.319  -4.165   4.179  1.00 95.85           N
ATOM   4849  HD1 HIS A 303     -16.925  -4.269   5.103  1.00 95.85           H
ATOM   4850  CE1 HIS A 303     -18.025  -5.104   3.531  1.00 95.85           C
ATOM   4851  HE1 HIS A 303     -18.300  -6.067   3.935  1.00 95.85           H
ATOM   4852  NE2 HIS A 303     -18.334  -4.687   2.295  1.00 95.85           N
ATOM   4853  N   HIS A 304     -13.538  -2.111   2.159  1.00 95.91           N
ATOM   4854  H   HIS A 304     -13.619  -1.105   2.142  1.00 95.91           H
ATOM   4855  CA  HIS A 304     -12.644  -2.731   1.175  1.00 95.91           C
ATOM   4856  HA  HIS A 304     -13.145  -3.598   0.743  1.00 95.91           H
ATOM   4857  C   HIS A 304     -11.351  -3.235   1.824  1.00 95.91           C
ATOM   4858  CB  HIS A 304     -12.347  -1.740   0.039  1.00 95.91           C
ATOM   4859  HB2 HIS A 304     -11.684  -2.219  -0.681  1.00 95.91           H
ATOM   4860  HB3 HIS A 304     -11.827  -0.869   0.437  1.00 95.91           H
ATOM   4861  O   HIS A 304     -10.894  -4.329   1.504  1.00 95.91           O
ATOM   4862  CG  HIS A 304     -13.593  -1.293  -0.682  1.00 95.91           C
ATOM   4863  CD2 HIS A 304     -14.218  -0.081  -0.557  1.00 95.91           C
ATOM   4864  HD2 HIS A 304     -13.886   0.742   0.058  1.00 95.91           H
ATOM   4865  ND1 HIS A 304     -14.340  -2.047  -1.558  1.00 95.91           N
ATOM   4866  HD1 HIS A 304     -14.103  -2.967  -1.902  1.00 95.91           H
ATOM   4867  CE1 HIS A 304     -15.392  -1.308  -1.949  1.00 95.91           C
ATOM   4868  HE1 HIS A 304     -16.144  -1.627  -2.655  1.00 95.91           H
ATOM   4869  NE2 HIS A 304     -15.371  -0.107  -1.348  1.00 95.91           N
ATOM   4870  N   ALA A 305     -10.819  -2.504   2.805  1.00 97.32           N
ATOM   4871  H   ALA A 305     -11.211  -1.592   2.998  1.00 97.32           H
ATOM   4872  CA  ALA A 305      -9.677  -2.944   3.595  1.00 97.32           C
ATOM   4873  HA  ALA A 305      -8.868  -3.207   2.915  1.00 97.32           H
ATOM   4874  C   ALA A 305      -9.990  -4.201   4.426  1.00 97.32           C
ATOM   4875  CB  ALA A 305      -9.205  -1.776   4.455  1.00 97.32           C
ATOM   4876  HB1 ALA A 305      -9.087  -0.892   3.827  1.00 97.32           H
ATOM   4877  HB2 ALA A 305      -9.930  -1.560   5.239  1.00 97.32           H
ATOM   4878  HB3 ALA A 305      -8.244  -2.031   4.901  1.00 97.32           H
ATOM   4879  O   ALA A 305      -9.195  -5.136   4.429  1.00 97.32           O
ATOM   4880  N   TYR A 306     -11.164  -4.286   5.065  1.00 97.13           N
ATOM   4881  H   TYR A 306     -11.776  -3.484   5.069  1.00 97.13           H
ATOM   4882  CA  TYR A 306     -11.566  -5.518   5.759  1.00 97.13           C
ATOM   4883  HA  TYR A 306     -10.750  -5.816   6.418  1.00 97.13           H
ATOM   4884  C   TYR A 306     -11.797  -6.703   4.804  1.00 97.13           C
ATOM   4885  CB  TYR A 306     -12.806  -5.289   6.630  1.00 97.13           C
ATOM   4886  HB2 TYR A 306     -13.169  -6.269   6.943  1.00 97.13           H
ATOM   4887  HB3 TYR A 306     -13.587  -4.816   6.035  1.00 97.13           H
ATOM   4888  O   TYR A 306     -11.466  -7.827   5.171  1.00 97.13           O
ATOM   4889  CG  TYR A 306     -12.575  -4.513   7.911  1.00 97.13           C
ATOM   4890  CD1 TYR A 306     -11.825  -5.092   8.954  1.00 97.13           C
ATOM   4891  HD1 TYR A 306     -11.377  -6.065   8.814  1.00 97.13           H
ATOM   4892  CD2 TYR A 306     -13.157  -3.244   8.088  1.00 97.13           C
ATOM   4893  HD2 TYR A 306     -13.729  -2.795   7.288  1.00 97.13           H
ATOM   4894  CE1 TYR A 306     -11.648  -4.401  10.167  1.00 97.13           C
ATOM   4895  HE1 TYR A 306     -11.048  -4.819  10.963  1.00 97.13           H
ATOM   4896  CE2 TYR A 306     -12.988  -2.551   9.299  1.00 97.13           C
ATOM   4897  HE2 TYR A 306     -13.424  -1.571   9.422  1.00 97.13           H
ATOM   4898  OH  TYR A 306     -12.079  -2.447  11.500  1.00 97.13           O
ATOM   4899  HH  TYR A 306     -12.456  -1.566  11.442  1.00 97.13           H
ATOM   4900  CZ  TYR A 306     -12.232  -3.129  10.340  1.00 97.13           C
ATOM   4901  N   LEU A 307     -12.311  -6.478   3.587  1.00 97.06           N
ATOM   4902  H   LEU A 307     -12.607  -5.540   3.355  1.00 97.06           H
ATOM   4903  CA  LEU A 307     -12.435  -7.523   2.556  1.00 97.06           C
ATOM   4904  HA  LEU A 307     -12.918  -8.396   2.993  1.00 97.06           H
ATOM   4905  C   LEU A 307     -11.062  -7.997   2.048  1.00 97.06           C
ATOM   4906  CB  LEU A 307     -13.289  -7.004   1.384  1.00 97.06           C
ATOM   4907  HB2 LEU A 307     -12.902  -6.031   1.081  1.00 97.06           H
ATOM   4908  HB3 LEU A 307     -13.164  -7.680   0.538  1.00 97.06           H
ATOM   4909  O   LEU A 307     -10.845  -9.195   1.900  1.00 97.06           O
ATOM   4910  CG  LEU A 307     -14.795  -6.880   1.677  1.00 97.06           C
ATOM   4911  HG  LEU A 307     -14.950  -6.335   2.609  1.00 97.06           H
ATOM   4912  CD1 LEU A 307     -15.466  -6.106   0.541  1.00 97.06           C
ATOM   4913 HD11 LEU A 307     -16.540  -6.048   0.721  1.00 97.06           H
ATOM   4914 HD12 LEU A 307     -15.066  -5.093   0.505  1.00 97.06           H
ATOM   4915 HD13 LEU A 307     -15.288  -6.606  -0.410  1.00 97.06           H
ATOM   4916  CD2 LEU A 307     -15.482  -8.244   1.779  1.00 97.06           C
ATOM   4917 HD21 LEU A 307     -16.540  -8.105   2.000  1.00 97.06           H
ATOM   4918 HD22 LEU A 307     -15.037  -8.841   2.575  1.00 97.06           H
ATOM   4919 HD23 LEU A 307     -15.379  -8.784   0.839  1.00 97.06           H
ATOM   4920  N   PHE A 308     -10.115  -7.080   1.839  1.00 97.77           N
ATOM   4921  H   PHE A 308     -10.361  -6.104   1.915  1.00 97.77           H
ATOM   4922  CA  PHE A 308      -8.736  -7.417   1.476  1.00 97.77           C
ATOM   4923  HA  PHE A 308      -8.739  -8.036   0.579  1.00 97.77           H
ATOM   4924  C   PHE A 308      -8.032  -8.213   2.581  1.00 97.77           C
ATOM   4925  CB  PHE A 308      -7.967  -6.127   1.179  1.00 97.77           C
ATOM   4926  HB2 PHE A 308      -8.037  -5.457   2.037  1.00 97.77           H
ATOM   4927  HB3 PHE A 308      -8.428  -5.625   0.328  1.00 97.77           H
ATOM   4928  O   PHE A 308      -7.395  -9.228   2.312  1.00 97.77           O
ATOM   4929  CG  PHE A 308      -6.505  -6.374   0.876  1.00 97.77           C
ATOM   4930  CD1 PHE A 308      -5.547  -6.360   1.912  1.00 97.77           C
ATOM   4931  HD1 PHE A 308      -5.847  -6.158   2.930  1.00 97.77           H
ATOM   4932  CD2 PHE A 308      -6.106  -6.659  -0.441  1.00 97.77           C
ATOM   4933  HD2 PHE A 308      -6.836  -6.698  -1.236  1.00 97.77           H
ATOM   4934  CE1 PHE A 308      -4.194  -6.607   1.622  1.00 97.77           C
ATOM   4935  HE1 PHE A 308      -3.461  -6.604   2.415  1.00 97.77           H
ATOM   4936  CE2 PHE A 308      -4.758  -6.927  -0.722  1.00 97.77           C
ATOM   4937  HE2 PHE A 308      -4.462  -7.182  -1.729  1.00 97.77           H
ATOM   4938  CZ  PHE A 308      -3.800  -6.897   0.305  1.00 97.77           C
ATOM   4939  HZ  PHE A 308      -2.767  -7.121   0.078  1.00 97.77           H
ATOM   4940  N   LEU A 309      -8.175  -7.786   3.839  1.00 97.99           N
ATOM   4941  H   LEU A 309      -8.674  -6.922   3.996  1.00 97.99           H
ATOM   4942  CA  LEU A 309      -7.613  -8.490   4.991  1.00 97.99           C
ATOM   4943  HA  LEU A 309      -6.562  -8.706   4.794  1.00 97.99           H
ATOM   4944  C   LEU A 309      -8.285  -9.846   5.218  1.00 97.99           C
ATOM   4945  CB  LEU A 309      -7.725  -7.599   6.233  1.00 97.99           C
ATOM   4946  HB2 LEU A 309      -8.754  -7.251   6.320  1.00 97.99           H
ATOM   4947  HB3 LEU A 309      -7.502  -8.196   7.117  1.00 97.99           H
ATOM   4948  O   LEU A 309      -7.613 -10.783   5.634  1.00 97.99           O
ATOM   4949  CG  LEU A 309      -6.772  -6.391   6.212  1.00 97.99           C
ATOM   4950  HG  LEU A 309      -6.922  -5.800   5.308  1.00 97.99           H
ATOM   4951  CD1 LEU A 309      -7.095  -5.518   7.420  1.00 97.99           C
ATOM   4952 HD11 LEU A 309      -6.425  -4.659   7.441  1.00 97.99           H
ATOM   4953 HD12 LEU A 309      -8.124  -5.166   7.339  1.00 97.99           H
ATOM   4954 HD13 LEU A 309      -6.976  -6.098   8.335  1.00 97.99           H
ATOM   4955  CD2 LEU A 309      -5.303  -6.806   6.269  1.00 97.99           C
ATOM   4956 HD21 LEU A 309      -4.673  -5.924   6.383  1.00 97.99           H
ATOM   4957 HD22 LEU A 309      -5.010  -7.304   5.345  1.00 97.99           H
ATOM   4958 HD23 LEU A 309      -5.139  -7.480   7.109  1.00 97.99           H
ATOM   4959  N   GLN A 310      -9.572  -9.983   4.890  1.00 97.46           N
ATOM   4960  H   GLN A 310     -10.096  -9.169   4.603  1.00 97.46           H
ATOM   4961  CA  GLN A 310     -10.216 -11.290   4.805  1.00 97.46           C
ATOM   4962  HA  GLN A 310     -10.043 -11.808   5.749  1.00 97.46           H
ATOM   4963  C   GLN A 310      -9.536 -12.154   3.740  1.00 97.46           C
ATOM   4964  CB  GLN A 310     -11.729 -11.126   4.604  1.00 97.46           C
ATOM   4965  HB2 GLN A 310     -12.142 -10.565   5.443  1.00 97.46           H
ATOM   4966  HB3 GLN A 310     -11.919 -10.562   3.691  1.00 97.46           H
ATOM   4967  O   GLN A 310      -8.999 -13.194   4.096  1.00 97.46           O
ATOM   4968  CG  GLN A 310     -12.439 -12.479   4.491  1.00 97.46           C
ATOM   4969  HG2 GLN A 310     -11.979 -13.035   3.674  1.00 97.46           H
ATOM   4970  HG3 GLN A 310     -12.317 -13.060   5.405  1.00 97.46           H
ATOM   4971  CD  GLN A 310     -13.917 -12.351   4.161  1.00 97.46           C
ATOM   4972  NE2 GLN A 310     -14.441 -13.272   3.387  1.00 97.46           N
ATOM   4973 HE21 GLN A 310     -15.397 -13.146   3.085  1.00 97.46           H
ATOM   4974 HE22 GLN A 310     -13.833 -14.008   3.058  1.00 97.46           H
ATOM   4975  OE1 GLN A 310     -14.615 -11.431   4.564  1.00 97.46           O
ATOM   4976  N   SER A 311      -9.430 -11.690   2.493  1.00 97.14           N
ATOM   4977  H   SER A 311      -9.876 -10.814   2.257  1.00 97.14           H
ATOM   4978  CA  SER A 311      -8.756 -12.451   1.428  1.00 97.14           C
ATOM   4979  HA  SER A 311      -9.293 -13.389   1.293  1.00 97.14           H
ATOM   4980  C   SER A 311      -7.295 -12.787   1.759  1.00 97.14           C
ATOM   4981  CB  SER A 311      -8.812 -11.670   0.114  1.00 97.14           C
ATOM   4982  HB2 SER A 311      -9.802 -11.230  -0.002  1.00 97.14           H
ATOM   4983  HB3 SER A 311      -8.071 -10.871   0.123  1.00 97.14           H
[truncated: 390,028 more chars]
