# Supplementary material for: Shared structural features of Miro binding control mitochondrial homeostasis
Source: EMBO J. 2024 Jan 24;43(4):6. doi: 10.1038/s44318-024-00028-1 (PMC10897228; doi:10.1038/s44318-024-00028-1)
Supplement: Supplementary file 2 — DataSet EV1 [file 44318_2024_28_MOESM2_ESM.zip › _All structures/Miro1-Mtfr1.pdb]

ATOM      1  N   MET A   1     -20.943 -24.506  21.276  1.00 21.89           N  
ATOM      2  H   MET A   1     -20.468 -25.038  20.561  1.00 21.89           H  
ATOM      3  H2  MET A   1     -20.755 -24.936  22.171  1.00 21.89           H  
ATOM      4  H3  MET A   1     -21.936 -24.526  21.090  1.00 21.89           H  
ATOM      5  CA  MET A   1     -20.427 -23.120  21.257  1.00 21.89           C  
ATOM      6  HA  MET A   1     -20.962 -22.498  21.974  1.00 21.89           H  
ATOM      7  C   MET A   1     -20.660 -22.564  19.865  1.00 21.89           C  
ATOM      8  CB  MET A   1     -18.936 -23.114  21.617  1.00 21.89           C  
ATOM      9  HB2 MET A   1     -18.471 -22.201  21.245  1.00 21.89           H  
ATOM     10  HB3 MET A   1     -18.440 -23.965  21.148  1.00 21.89           H  
ATOM     11  O   MET A   1     -20.093 -23.095  18.921  1.00 21.89           O  
ATOM     12  CG  MET A   1     -18.733 -23.165  23.134  1.00 21.89           C  
ATOM     13  HG2 MET A   1     -19.408 -23.896  23.578  1.00 21.89           H  
ATOM     14  HG3 MET A   1     -18.962 -22.183  23.549  1.00 21.89           H  
ATOM     15  SD  MET A   1     -17.047 -23.616  23.593  1.00 21.89           S  
ATOM     16  CE  MET A   1     -17.028 -23.122  25.339  1.00 21.89           C  
ATOM     17  HE1 MET A   1     -17.809 -23.651  25.886  1.00 21.89           H  
ATOM     18  HE2 MET A   1     -16.059 -23.369  25.772  1.00 21.89           H  
ATOM     19  HE3 MET A   1     -17.186 -22.046  25.419  1.00 21.89           H  
ATOM     20  N   ARG A   2     -21.602 -21.625  19.698  1.00 21.54           N  
ATOM     21  H   ARG A   2     -21.979 -21.142  20.501  1.00 21.54           H  
ATOM     22  CA  ARG A   2     -21.962 -21.102  18.370  1.00 21.54           C  
ATOM     23  HA  ARG A   2     -21.991 -21.910  17.639  1.00 21.54           H  
ATOM     24  C   ARG A   2     -20.856 -20.156  17.917  1.00 21.54           C  
ATOM     25  CB  ARG A   2     -23.339 -20.407  18.393  1.00 21.54           C  
ATOM     26  HB2 ARG A   2     -23.362 -19.660  17.599  1.00 21.54           H  
ATOM     27  HB3 ARG A   2     -23.483 -19.889  19.341  1.00 21.54           H  
ATOM     28  O   ARG A   2     -20.822 -19.017  18.366  1.00 21.54           O  
ATOM     29  CG  ARG A   2     -24.493 -21.388  18.138  1.00 21.54           C  
ATOM     30  HG2 ARG A   2     -24.505 -22.152  18.916  1.00 21.54           H  
ATOM     31  HG3 ARG A   2     -24.342 -21.867  17.171  1.00 21.54           H  
ATOM     32  CD  ARG A   2     -25.840 -20.651  18.128  1.00 21.54           C  
ATOM     33  HD2 ARG A   2     -26.043 -20.278  19.132  1.00 21.54           H  
ATOM     34  HD3 ARG A   2     -25.766 -19.800  17.450  1.00 21.54           H  
ATOM     35  NE  ARG A   2     -26.945 -21.524  17.681  1.00 21.54           N  
ATOM     36  HE  ARG A   2     -26.702 -22.456  17.377  1.00 21.54           H  
ATOM     37  NH1 ARG A   2     -28.647 -19.995  17.918  1.00 21.54           N  
ATOM     38 HH11 ARG A   2     -27.988 -19.315  18.269  1.00 21.54           H  
ATOM     39 HH12 ARG A   2     -29.619 -19.744  17.811  1.00 21.54           H  
ATOM     40  NH2 ARG A   2     -29.098 -22.026  17.117  1.00 21.54           N  
ATOM     41 HH21 ARG A   2     -28.821 -22.950  16.816  1.00 21.54           H  
ATOM     42 HH22 ARG A   2     -30.069 -21.758  17.046  1.00 21.54           H  
ATOM     43  CZ  ARG A   2     -28.219 -21.180  17.576  1.00 21.54           C  
ATOM     44  N   ALA A   3     -19.942 -20.672  17.097  1.00 22.65           N  
ATOM     45  H   ALA A   3     -19.993 -21.651  16.854  1.00 22.65           H  
ATOM     46  CA  ALA A   3     -18.871 -19.890  16.500  1.00 22.65           C  
ATOM     47  HA  ALA A   3     -18.224 -19.501  17.287  1.00 22.65           H  
ATOM     48  C   ALA A   3     -19.505 -18.716  15.749  1.00 22.65           C  
ATOM     49  CB  ALA A   3     -18.037 -20.799  15.588  1.00 22.65           C  
ATOM     50  HB1 ALA A   3     -17.234 -20.218  15.135  1.00 22.65           H  
ATOM     51  HB2 ALA A   3     -18.659 -21.213  14.794  1.00 22.65           H  
ATOM     52  HB3 ALA A   3     -17.596 -21.610  16.167  1.00 22.65           H  
ATOM     53  O   ALA A   3     -20.287 -18.923  14.816  1.00 22.65           O  
ATOM     54  N   GLY A   4     -19.244 -17.501  16.232  1.00 24.48           N  
ATOM     55  H   GLY A   4     -18.611 -17.407  17.014  1.00 24.48           H  
ATOM     56  CA  GLY A   4     -19.696 -16.283  15.585  1.00 24.48           C  
ATOM     57  HA2 GLY A   4     -20.783 -16.274  15.500  1.00 24.48           H  
ATOM     58  HA3 GLY A   4     -19.366 -15.410  16.147  1.00 24.48           H  
ATOM     59  C   GLY A   4     -19.057 -16.248  14.211  1.00 24.48           C  
ATOM     60  O   GLY A   4     -17.863 -15.998  14.102  1.00 24.48           O  
ATOM     61  N   ARG A   5     -19.832 -16.584  13.175  1.00 22.69           N  
ATOM     62  H   ARG A   5     -20.775 -16.892  13.368  1.00 22.69           H  
ATOM     63  CA  ARG A   5     -19.412 -16.400  11.789  1.00 22.69           C  
ATOM     64  HA  ARG A   5     -18.439 -16.862  11.622  1.00 22.69           H  
ATOM     65  C   ARG A   5     -19.235 -14.902  11.602  1.00 22.69           C  
ATOM     66  CB  ARG A   5     -20.437 -16.982  10.800  1.00 22.69           C  
ATOM     67  HB2 ARG A   5     -20.276 -16.506   9.832  1.00 22.69           H  
ATOM     68  HB3 ARG A   5     -21.448 -16.743  11.129  1.00 22.69           H  
ATOM     69  O   ARG A   5     -20.224 -14.196  11.396  1.00 22.69           O  
ATOM     70  CG  ARG A   5     -20.287 -18.496  10.606  1.00 22.69           C  
ATOM     71  HG2 ARG A   5     -19.266 -18.717  10.294  1.00 22.69           H  
ATOM     72  HG3 ARG A   5     -20.493 -19.010  11.545  1.00 22.69           H  
ATOM     73  CD  ARG A   5     -21.261 -18.978   9.522  1.00 22.69           C  
ATOM     74  HD2 ARG A   5     -21.080 -18.397   8.618  1.00 22.69           H  
ATOM     75  HD3 ARG A   5     -22.282 -18.797   9.858  1.00 22.69           H  
ATOM     76  NE  ARG A   5     -21.084 -20.411   9.215  1.00 22.69           N  
ATOM     77  HE  ARG A   5     -20.369 -20.900   9.734  1.00 22.69           H  
ATOM     78  NH1 ARG A   5     -22.559 -20.525   7.454  1.00 22.69           N  
ATOM     79 HH11 ARG A   5     -22.937 -21.035   6.668  1.00 22.69           H  
ATOM     80 HH12 ARG A   5     -22.723 -19.532   7.536  1.00 22.69           H  
ATOM     81  NH2 ARG A   5     -21.392 -22.335   8.028  1.00 22.69           N  
ATOM     82 HH21 ARG A   5     -21.780 -22.812   7.227  1.00 22.69           H  
ATOM     83 HH22 ARG A   5     -20.653 -22.783   8.550  1.00 22.69           H  
ATOM     84  CZ  ARG A   5     -21.679 -21.081   8.241  1.00 22.69           C  
ATOM     85  N   VAL A   6     -17.997 -14.440  11.763  1.00 27.63           N  
ATOM     86  H   VAL A   6     -17.282 -15.081  12.077  1.00 27.63           H  
ATOM     87  CA  VAL A   6     -17.578 -13.092  11.391  1.00 27.63           C  
ATOM     88  HA  VAL A   6     -18.066 -12.365  12.040  1.00 27.63           H  
ATOM     89  C   VAL A   6     -18.064 -12.908   9.961  1.00 27.63           C  
ATOM     90  CB  VAL A   6     -16.051 -12.921  11.519  1.00 27.63           C  
ATOM     91  HB  VAL A   6     -15.549 -13.631  10.862  1.00 27.63           H  
ATOM     92  O   VAL A   6     -17.787 -13.739   9.093  1.00 27.63           O  
ATOM     93  CG1 VAL A   6     -15.622 -11.501  11.139  1.00 27.63           C  
ATOM     94 HG11 VAL A   6     -15.858 -11.296  10.095  1.00 27.63           H  
ATOM     95 HG12 VAL A   6     -14.543 -11.398  11.255  1.00 27.63           H  
ATOM     96 HG13 VAL A   6     -16.114 -10.763  11.774  1.00 27.63           H  
ATOM     97  CG2 VAL A   6     -15.597 -13.183  12.964  1.00 27.63           C  
ATOM     98 HG21 VAL A   6     -16.106 -12.504  13.648  1.00 27.63           H  
ATOM     99 HG22 VAL A   6     -14.523 -13.015  13.040  1.00 27.63           H  
ATOM    100 HG23 VAL A   6     -15.797 -14.215  13.251  1.00 27.63           H  
ATOM    101  N   ARG A   7     -18.940 -11.920   9.757  1.00 26.69           N  
ATOM    102  H   ARG A   7     -19.073 -11.242  10.493  1.00 26.69           H  
ATOM    103  CA  ARG A   7     -19.458 -11.633   8.422  1.00 26.69           C  
ATOM    104  HA  ARG A   7     -19.925 -12.537   8.032  1.00 26.69           H  
ATOM    105  C   ARG A   7     -18.251 -11.280   7.555  1.00 26.69           C  
ATOM    106  CB  ARG A   7     -20.456 -10.469   8.441  1.00 26.69           C  
ATOM    107  HB2 ARG A   7     -20.180  -9.755   9.216  1.00 26.69           H  
ATOM    108  HB3 ARG A   7     -20.404  -9.955   7.481  1.00 26.69           H  
ATOM    109  O   ARG A   7     -17.477 -10.435   7.997  1.00 26.69           O  
ATOM    110  CG  ARG A   7     -21.895 -10.951   8.640  1.00 26.69           C  
ATOM    111  HG2 ARG A   7     -22.162 -11.621   7.823  1.00 26.69           H  
ATOM    112  HG3 ARG A   7     -21.980 -11.482   9.588  1.00 26.69           H  
ATOM    113  CD  ARG A   7     -22.829  -9.738   8.637  1.00 26.69           C  
ATOM    114  HD2 ARG A   7     -22.629  -9.145   9.529  1.00 26.69           H  
ATOM    115  HD3 ARG A   7     -22.605  -9.130   7.760  1.00 26.69           H  
ATOM    116  NE  ARG A   7     -24.249 -10.135   8.597  1.00 26.69           N  
ATOM    117  HE  ARG A   7     -24.438 -11.123   8.507  1.00 26.69           H  
ATOM    118  NH1 ARG A   7     -25.115  -8.016   8.740  1.00 26.69           N  
ATOM    119 HH11 ARG A   7     -24.175  -7.655   8.815  1.00 26.69           H  
ATOM    120 HH12 ARG A   7     -25.898  -7.379   8.771  1.00 26.69           H  
ATOM    121  NH2 ARG A   7     -26.496  -9.758   8.525  1.00 26.69           N  
ATOM    122 HH21 ARG A   7     -26.658 -10.749   8.409  1.00 26.69           H  
ATOM    123 HH22 ARG A   7     -27.270  -9.111   8.543  1.00 26.69           H  
ATOM    124  CZ  ARG A   7     -25.276  -9.305   8.622  1.00 26.69           C  
ATOM    125  N   PRO A   8     -18.091 -11.900   6.377  1.00 29.84           N  
ATOM    126  CA  PRO A   8     -17.033 -11.504   5.466  1.00 29.84           C  
ATOM    127  HA  PRO A   8     -16.058 -11.675   5.923  1.00 29.84           H  
ATOM    128  C   PRO A   8     -17.199 -10.012   5.171  1.00 29.84           C  
ATOM    129  CB  PRO A   8     -17.177 -12.400   4.232  1.00 29.84           C  
ATOM    130  HB2 PRO A   8     -16.531 -13.270   4.344  1.00 29.84           H  
ATOM    131  HB3 PRO A   8     -16.936 -11.871   3.310  1.00 29.84           H  
ATOM    132  O   PRO A   8     -18.300  -9.561   4.825  1.00 29.84           O  
ATOM    133  CG  PRO A   8     -18.638 -12.846   4.270  1.00 29.84           C  
ATOM    134  HG2 PRO A   8     -19.257 -12.093   3.781  1.00 29.84           H  
ATOM    135  HG3 PRO A   8     -18.777 -13.819   3.798  1.00 29.84           H  
ATOM    136  CD  PRO A   8     -18.965 -12.882   5.759  1.00 29.84           C  
ATOM    137  HD2 PRO A   8     -20.017 -12.641   5.906  1.00 29.84           H  
ATOM    138  HD3 PRO A   8     -18.734 -13.868   6.163  1.00 29.84           H  
ATOM    139  N   LEU A   9     -16.120  -9.268   5.392  1.00 32.30           N  
ATOM    140  H   LEU A   9     -15.279  -9.730   5.706  1.00 32.30           H  
ATOM    141  CA  LEU A   9     -15.934  -7.926   4.858  1.00 32.30           C  
ATOM    142  HA  LEU A   9     -16.682  -7.247   5.267  1.00 32.30           H  
ATOM    143  C   LEU A   9     -16.153  -8.004   3.333  1.00 32.30           C  
ATOM    144  CB  LEU A   9     -14.527  -7.457   5.288  1.00 32.30           C  
ATOM    145  HB2 LEU A   9     -13.816  -8.256   5.078  1.00 32.30           H  
ATOM    146  HB3 LEU A   9     -14.207  -6.608   4.684  1.00 32.30           H  
ATOM    147  O   LEU A   9     -15.850  -9.022   2.707  1.00 32.30           O  
ATOM    148  CG  LEU A   9     -14.432  -7.075   6.783  1.00 32.30           C  
ATOM    149  HG  LEU A   9     -14.889  -7.862   7.383  1.00 32.30           H  
ATOM    150  CD1 LEU A   9     -12.974  -6.953   7.218  1.00 32.30           C  
ATOM    151 HD11 LEU A   9     -12.908  -6.708   8.278  1.00 32.30           H  
ATOM    152 HD12 LEU A   9     -12.448  -7.891   7.040  1.00 32.30           H  
ATOM    153 HD13 LEU A   9     -12.479  -6.173   6.640  1.00 32.30           H  
ATOM    154  CD2 LEU A   9     -15.133  -5.752   7.111  1.00 32.30           C  
ATOM    155 HD21 LEU A   9     -15.012  -5.518   8.169  1.00 32.30           H  
ATOM    156 HD22 LEU A   9     -14.687  -4.955   6.516  1.00 32.30           H  
ATOM    157 HD23 LEU A   9     -16.194  -5.812   6.868  1.00 32.30           H  
ATOM    158  N   ARG A  10     -16.837  -7.018   2.749  1.00 29.33           N  
ATOM    159  H   ARG A  10     -16.738  -6.119   3.199  1.00 29.33           H  
ATOM    160  CA  ARG A  10     -17.185  -7.045   1.310  1.00 29.33           C  
ATOM    161  HA  ARG A  10     -17.425  -8.063   1.002  1.00 29.33           H  
ATOM    162  C   ARG A  10     -15.949  -6.619   0.502  1.00 29.33           C  
ATOM    163  CB  ARG A  10     -18.365  -6.093   1.042  1.00 29.33           C  
ATOM    164  HB2 ARG A  10     -18.389  -5.877  -0.026  1.00 29.33           H  
ATOM    165  HB3 ARG A  10     -18.182  -5.153   1.564  1.00 29.33           H  
ATOM    166  O   ARG A  10     -15.222  -5.772   0.994  1.00 29.33           O  
ATOM    167  CG  ARG A  10     -19.739  -6.652   1.442  1.00 29.33           C  
ATOM    168  HG2 ARG A  10     -19.935  -7.552   0.859  1.00 29.33           H  
ATOM    169  HG3 ARG A  10     -19.743  -6.902   2.503  1.00 29.33           H  
ATOM    170  CD  ARG A  10     -20.819  -5.596   1.152  1.00 29.33           C  
ATOM    171  HD2 ARG A  10     -20.694  -4.780   1.863  1.00 29.33           H  
ATOM    172  HD3 ARG A  10     -20.653  -5.208   0.147  1.00 29.33           H  
ATOM    173  NE  ARG A  10     -22.190  -6.145   1.235  1.00 29.33           N  
ATOM    174  HE  ARG A  10     -22.249  -7.132   1.443  1.00 29.33           H  
ATOM    175  NH1 ARG A  10     -23.290  -4.206   0.708  1.00 29.33           N  
ATOM    176 HH11 ARG A  10     -24.134  -3.692   0.497  1.00 29.33           H  
ATOM    177 HH12 ARG A  10     -22.391  -3.746   0.722  1.00 29.33           H  
ATOM    178  NH2 ARG A  10     -24.461  -6.084   1.006  1.00 29.33           N  
ATOM    179 HH21 ARG A  10     -25.301  -5.569   0.782  1.00 29.33           H  
ATOM    180 HH22 ARG A  10     -24.485  -7.084   1.147  1.00 29.33           H  
ATOM    181  CZ  ARG A  10     -23.305  -5.480   0.986  1.00 29.33           C  
ATOM    182  N   ALA A  11     -15.776  -7.055  -0.761  1.00 35.79           N  
ATOM    183  H   ALA A  11     -16.280  -7.866  -1.091  1.00 35.79           H  
ATOM    184  CA  ALA A  11     -14.698  -6.557  -1.656  1.00 35.79           C  
ATOM    185  HA  ALA A  11     -13.777  -7.113  -1.481  1.00 35.79           H  
ATOM    186  C   ALA A  11     -14.421  -5.071  -1.535  1.00 35.79           C  
ATOM    187  CB  ALA A  11     -15.097  -6.648  -3.146  1.00 35.79           C  
ATOM    188  HB1 ALA A  11     -15.087  -5.694  -3.674  1.00 35.79           H  
ATOM    189  HB2 ALA A  11     -14.327  -7.204  -3.681  1.00 35.79           H  
ATOM    190  HB3 ALA A  11     -16.109  -7.036  -3.266  1.00 35.79           H  
ATOM    191  O   ALA A  11     -13.288  -4.612  -1.449  1.00 35.79           O  
ATOM    192  N   SER A  12     -15.510  -4.306  -1.674  1.00 38.56           N  
ATOM    193  H   SER A  12     -16.402  -4.777  -1.721  1.00 38.56           H  
ATOM    194  CA  SER A  12     -15.457  -2.868  -1.884  1.00 38.56           C  
ATOM    195  HA  SER A  12     -14.613  -2.654  -2.540  1.00 38.56           H  
ATOM    196  C   SER A  12     -15.188  -2.137  -0.576  1.00 38.56           C  
ATOM    197  CB  SER A  12     -16.730  -2.369  -2.574  1.00 38.56           C  
ATOM    198  HB2 SER A  12     -16.567  -1.343  -2.903  1.00 38.56           H  
ATOM    199  HB3 SER A  12     -16.943  -2.985  -3.447  1.00 38.56           H  
ATOM    200  O   SER A  12     -15.641  -1.005  -0.422  1.00 38.56           O  
ATOM    201  OG  SER A  12     -17.829  -2.398  -1.672  1.00 38.56           O  
ATOM    202  HG  SER A  12     -17.446  -2.137  -0.831  1.00 38.56           H  
ATOM    203  N   ASP A  13     -14.562  -2.820   0.376  1.00 43.93           N  
ATOM    204  H   ASP A  13     -14.316  -3.786   0.210  1.00 43.93           H  
ATOM    205  CA  ASP A  13     -13.952  -2.223   1.545  1.00 43.93           C  
ATOM    206  HA  ASP A  13     -14.586  -1.408   1.894  1.00 43.93           H  
ATOM    207  C   ASP A  13     -12.609  -1.571   1.186  1.00 43.93           C  
ATOM    208  CB  ASP A  13     -13.866  -3.255   2.684  1.00 43.93           C  
ATOM    209  HB2 ASP A  13     -13.371  -4.156   2.322  1.00 43.93           H  
ATOM    210  HB3 ASP A  13     -13.262  -2.840   3.491  1.00 43.93           H  
ATOM    211  O   ASP A  13     -12.031  -0.908   2.043  1.00 43.93           O  
ATOM    212  CG  ASP A  13     -15.248  -3.612   3.270  1.00 43.93           C  
ATOM    213  OD1 ASP A  13     -16.226  -2.850   3.063  1.00 43.93           O  
ATOM    214  OD2 ASP A  13     -15.382  -4.657   3.946  1.00 43.93           O  
ATOM    215  N   MET A  14     -12.174  -1.604  -0.093  1.00 47.96           N  
ATOM    216  H   MET A  14     -12.598  -2.260  -0.734  1.00 47.96           H  
ATOM    217  CA  MET A  14     -11.410  -0.466  -0.618  1.00 47.96           C  
ATOM    218  HA  MET A  14     -10.449  -0.422  -0.105  1.00 47.96           H  
ATOM    219  C   MET A  14     -12.197   0.791  -0.270  1.00 47.96           C  
ATOM    220  CB  MET A  14     -11.169  -0.502  -2.136  1.00 47.96           C  
ATOM    221  HB2 MET A  14     -11.076   0.526  -2.488  1.00 47.96           H  
ATOM    222  HB3 MET A  14     -12.014  -0.961  -2.649  1.00 47.96           H  
ATOM    223  O   MET A  14     -13.308   1.002  -0.771  1.00 47.96           O  
ATOM    224  CG  MET A  14      -9.866  -1.218  -2.505  1.00 47.96           C  
ATOM    225  HG2 MET A  14      -9.133  -1.045  -1.716  1.00 47.96           H  
ATOM    226  HG3 MET A  14     -10.048  -2.291  -2.557  1.00 47.96           H  
ATOM    227  SD  MET A  14      -9.109  -0.648  -4.057  1.00 47.96           S  
ATOM    228  CE  MET A  14     -10.391  -1.081  -5.257  1.00 47.96           C  
ATOM    229  HE1 MET A  14     -11.300  -0.519  -5.043  1.00 47.96           H  
ATOM    230  HE2 MET A  14     -10.596  -2.151  -5.199  1.00 47.96           H  
ATOM    231  HE3 MET A  14     -10.042  -0.833  -6.259  1.00 47.96           H  
ATOM    232  N   LYS A  15     -11.630   1.571   0.651  1.00 60.10           N  
ATOM    233  H   LYS A  15     -10.765   1.249   1.062  1.00 60.10           H  
ATOM    234  CA  LYS A  15     -12.264   2.759   1.202  1.00 60.10           C  
ATOM    235  HA  LYS A  15     -13.131   2.457   1.789  1.00 60.10           H  
ATOM    236  C   LYS A  15     -12.743   3.621   0.041  1.00 60.10           C  
ATOM    237  CB  LYS A  15     -11.278   3.492   2.114  1.00 60.10           C  
ATOM    238  HB2 LYS A  15     -10.303   3.562   1.632  1.00 60.10           H  
ATOM    239  HB3 LYS A  15     -11.650   4.502   2.286  1.00 60.10           H  
ATOM    240  O   LYS A  15     -11.956   4.089  -0.777  1.00 60.10           O  
ATOM    241  CG  LYS A  15     -11.158   2.811   3.483  1.00 60.10           C  
ATOM    242  HG2 LYS A  15     -10.852   1.773   3.354  1.00 60.10           H  
ATOM    243  HG3 LYS A  15     -12.126   2.837   3.983  1.00 60.10           H  
ATOM    244  CD  LYS A  15     -10.120   3.539   4.339  1.00 60.10           C  
ATOM    245  HD2 LYS A  15      -9.154   3.399   3.854  1.00 60.10           H  
ATOM    246  HD3 LYS A  15     -10.361   4.601   4.389  1.00 60.10           H  
ATOM    247  CE  LYS A  15     -10.072   2.942   5.749  1.00 60.10           C  
ATOM    248  HE2 LYS A  15     -10.018   1.858   5.649  1.00 60.10           H  
ATOM    249  HE3 LYS A  15     -11.003   3.186   6.262  1.00 60.10           H  
ATOM    250  NZ  LYS A  15      -8.901   3.424   6.524  1.00 60.10           N  
ATOM    251  HZ1 LYS A  15      -8.052   3.158   6.046  1.00 60.10           H  
ATOM    252  HZ2 LYS A  15      -8.869   2.997   7.439  1.00 60.10           H  
ATOM    253  HZ3 LYS A  15      -8.904   4.429   6.624  1.00 60.10           H  
ATOM    254  N   LYS A  16     -14.069   3.746  -0.063  1.00 72.75           N  
ATOM    255  H   LYS A  16     -14.631   3.279   0.634  1.00 72.75           H  
ATOM    256  CA  LYS A  16     -14.729   4.465  -1.162  1.00 72.75           C  
ATOM    257  HA  LYS A  16     -14.359   4.081  -2.112  1.00 72.75           H  
ATOM    258  C   LYS A  16     -14.393   5.946  -1.154  1.00 72.75           C  
ATOM    259  CB  LYS A  16     -16.244   4.293  -1.070  1.00 72.75           C  
ATOM    260  HB2 LYS A  16     -16.584   4.557  -0.069  1.00 72.75           H  
ATOM    261  HB3 LYS A  16     -16.719   4.965  -1.786  1.00 72.75           H  
ATOM    262  O   LYS A  16     -14.591   6.609  -2.164  1.00 72.75           O  
ATOM    263  CG  LYS A  16     -16.638   2.858  -1.408  1.00 72.75           C  
ATOM    264  HG2 LYS A  16     -16.256   2.601  -2.396  1.00 72.75           H  
ATOM    265  HG3 LYS A  16     -16.214   2.175  -0.673  1.00 72.75           H  
ATOM    266  CD  LYS A  16     -18.157   2.732  -1.402  1.00 72.75           C  
ATOM    267  HD2 LYS A  16     -18.533   2.979  -0.408  1.00 72.75           H  
ATOM    268  HD3 LYS A  16     -18.584   3.409  -2.141  1.00 72.75           H  
ATOM    269  CE  LYS A  16     -18.479   1.285  -1.751  1.00 72.75           C  
ATOM    270  HE2 LYS A  16     -18.068   1.064  -2.736  1.00 72.75           H  
ATOM    271  HE3 LYS A  16     -17.968   0.639  -1.038  1.00 72.75           H  
ATOM    272  NZ  LYS A  16     -19.935   1.052  -1.720  1.00 72.75           N  
ATOM    273  HZ1 LYS A  16     -20.107   0.080  -1.936  1.00 72.75           H  
ATOM    274  HZ2 LYS A  16     -20.274   1.264  -0.793  1.00 72.75           H  
ATOM    275  HZ3 LYS A  16     -20.385   1.651  -2.398  1.00 72.75           H  
ATOM    276  N   ASP A  17     -13.937   6.427  -0.013  1.00 88.87           N  
ATOM    277  H   ASP A  17     -13.907   5.816   0.790  1.00 88.87           H  
ATOM    278  CA  ASP A  17     -13.514   7.772   0.282  1.00 88.87           C  
ATOM    279  HA  ASP A  17     -13.074   8.213  -0.612  1.00 88.87           H  
ATOM    280  C   ASP A  17     -12.443   7.740   1.385  1.00 88.87           C  
ATOM    281  CB  ASP A  17     -14.742   8.608   0.676  1.00 88.87           C  
ATOM    282  HB2 ASP A  17     -15.370   8.720  -0.208  1.00 88.87           H  
ATOM    283  HB3 ASP A  17     -14.392   9.604   0.947  1.00 88.87           H  
ATOM    284  O   ASP A  17     -12.285   6.756   2.106  1.00 88.87           O  
ATOM    285  CG  ASP A  17     -15.620   8.053   1.817  1.00 88.87           C  
ATOM    286  OD1 ASP A  17     -15.294   7.001   2.413  1.00 88.87           O  
ATOM    287  OD2 ASP A  17     -16.690   8.657   2.053  1.00 88.87           O  
ATOM    288  N   VAL A  18     -11.674   8.818   1.509  1.00 91.20           N  
ATOM    289  H   VAL A  18     -11.793   9.559   0.834  1.00 91.20           H  
ATOM    290  CA  VAL A  18     -10.683   8.993   2.576  1.00 91.20           C  
ATOM    291  HA  VAL A  18     -10.702   8.127   3.237  1.00 91.20           H  
ATOM    292  C   VAL A  18     -11.055  10.217   3.402  1.00 91.20           C  
ATOM    293  CB  VAL A  18      -9.258   9.109   2.001  1.00 91.20           C  
ATOM    294  HB  VAL A  18      -9.208   9.942   1.300  1.00 91.20           H  
ATOM    295  O   VAL A  18     -11.066  11.327   2.885  1.00 91.20           O  
ATOM    296  CG1 VAL A  18      -8.247   9.357   3.127  1.00 91.20           C  
ATOM    297 HG11 VAL A  18      -8.371   8.602   3.904  1.00 91.20           H  
ATOM    298 HG12 VAL A  18      -8.392  10.349   3.555  1.00 91.20           H  
ATOM    299 HG13 VAL A  18      -7.232   9.302   2.733  1.00 91.20           H  
ATOM    300  CG2 VAL A  18      -8.847   7.827   1.266  1.00 91.20           C  
ATOM    301 HG21 VAL A  18      -9.480   7.690   0.388  1.00 91.20           H  
ATOM    302 HG22 VAL A  18      -7.812   7.894   0.933  1.00 91.20           H  
ATOM    303 HG23 VAL A  18      -8.964   6.961   1.918  1.00 91.20           H  
ATOM    304  N   ARG A  19     -11.325  10.050   4.699  1.00 95.05           N  
ATOM    305  H   ARG A  19     -11.426   9.099   5.024  1.00 95.05           H  
ATOM    306  CA  ARG A  19     -11.617  11.150   5.633  1.00 95.05           C  
ATOM    307  HA  ARG A  19     -11.857  12.037   5.047  1.00 95.05           H  
ATOM    308  C   ARG A  19     -10.391  11.497   6.482  1.00 95.05           C  
ATOM    309  CB  ARG A  19     -12.871  10.796   6.453  1.00 95.05           C  
ATOM    310  HB2 ARG A  19     -13.627  10.406   5.772  1.00 95.05           H  
ATOM    311  HB3 ARG A  19     -12.630  10.011   7.170  1.00 95.05           H  
ATOM    312  O   ARG A  19     -10.004  10.734   7.366  1.00 95.05           O  
ATOM    313  CG  ARG A  19     -13.471  12.009   7.188  1.00 95.05           C  
ATOM    314  HG2 ARG A  19     -13.705  12.791   6.466  1.00 95.05           H  
ATOM    315  HG3 ARG A  19     -12.750  12.397   7.907  1.00 95.05           H  
ATOM    316  CD  ARG A  19     -14.755  11.596   7.929  1.00 95.05           C  
ATOM    317  HD2 ARG A  19     -14.483  10.867   8.693  1.00 95.05           H  
ATOM    318  HD3 ARG A  19     -15.438  11.108   7.233  1.00 95.05           H  
ATOM    319  NE  ARG A  19     -15.440  12.725   8.595  1.00 95.05           N  
ATOM    320  HE  ARG A  19     -15.319  12.831   9.592  1.00 95.05           H  
ATOM    321  NH1 ARG A  19     -16.531  13.581   6.765  1.00 95.05           N  
ATOM    322 HH11 ARG A  19     -16.999  14.368   6.338  1.00 95.05           H  
ATOM    323 HH12 ARG A  19     -16.178  12.845   6.170  1.00 95.05           H  
ATOM    324  NH2 ARG A  19     -16.696  14.617   8.726  1.00 95.05           N  
ATOM    325 HH21 ARG A  19     -17.153  15.349   8.201  1.00 95.05           H  
ATOM    326 HH22 ARG A  19     -16.506  14.708   9.713  1.00 95.05           H  
ATOM    327  CZ  ARG A  19     -16.227  13.623   8.031  1.00 95.05           C  
ATOM    328  N   ILE A  20      -9.799  12.658   6.217  1.00 95.65           N  
ATOM    329  H   ILE A  20     -10.211  13.221   5.486  1.00 95.65           H  
ATOM    330  CA  ILE A  20      -8.643  13.231   6.913  1.00 95.65           C  
ATOM    331  HA  ILE A  20      -8.090  12.433   7.409  1.00 95.65           H  
ATOM    332  C   ILE A  20      -9.144  14.215   7.971  1.00 95.65           C  
ATOM    333  CB  ILE A  20      -7.692  13.943   5.917  1.00 95.65           C  
ATOM    334  HB  ILE A  20      -8.226  14.791   5.487  1.00 95.65           H  
ATOM    335  O   ILE A  20      -9.729  15.246   7.639  1.00 95.65           O  
ATOM    336  CG1 ILE A  20      -7.272  13.020   4.748  1.00 95.65           C  
ATOM    337 HG12 ILE A  20      -8.162  12.622   4.260  1.00 95.65           H  
ATOM    338 HG13 ILE A  20      -6.692  12.180   5.131  1.00 95.65           H  
ATOM    339  CG2 ILE A  20      -6.453  14.487   6.662  1.00 95.65           C  
ATOM    340 HG21 ILE A  20      -5.831  13.664   7.015  1.00 95.65           H  
ATOM    341 HG22 ILE A  20      -5.861  15.119   5.999  1.00 95.65           H  
ATOM    342 HG23 ILE A  20      -6.744  15.100   7.514  1.00 95.65           H  
ATOM    343  CD1 ILE A  20      -6.449  13.714   3.659  1.00 95.65           C  
ATOM    344 HD11 ILE A  20      -6.210  12.996   2.875  1.00 95.65           H  
ATOM    345 HD12 ILE A  20      -5.514  14.102   4.065  1.00 95.65           H  
ATOM    346 HD13 ILE A  20      -7.022  14.537   3.232  1.00 95.65           H  
ATOM    347  N   LEU A  21      -8.879  13.935   9.245  1.00 98.21           N  
ATOM    348  H   LEU A  21      -8.391  13.076   9.457  1.00 98.21           H  
ATOM    349  CA  LEU A  21      -9.223  14.834  10.348  1.00 98.21           C  
ATOM    350  HA  LEU A  21      -9.959  15.563  10.006  1.00 98.21           H  
ATOM    351  C   LEU A  21      -7.990  15.607  10.826  1.00 98.21           C  
ATOM    352  CB  LEU A  21      -9.870  14.004  11.464  1.00 98.21           C  
ATOM    353  HB2 LEU A  21      -9.169  13.217  11.743  1.00 98.21           H  
ATOM    354  HB3 LEU A  21     -10.772  13.530  11.076  1.00 98.21           H  
ATOM    355  O   LEU A  21      -6.992  15.004  11.211  1.00 98.21           O  
ATOM    356  CG  LEU A  21     -10.227  14.807  12.725  1.00 98.21           C  
ATOM    357  HG  LEU A  21      -9.340  15.328  13.084  1.00 98.21           H  
ATOM    358  CD1 LEU A  21     -11.308  15.852  12.457  1.00 98.21           C  
ATOM    359 HD11 LEU A  21     -10.900  16.663  11.853  1.00 98.21           H  
ATOM    360 HD12 LEU A  21     -12.141  15.392  11.924  1.00 98.21           H  
ATOM    361 HD13 LEU A  21     -11.669  16.266  13.398  1.00 98.21           H  
ATOM    362  CD2 LEU A  21     -10.699  13.859  13.825  1.00 98.21           C  
ATOM    363 HD21 LEU A  21      -9.901  13.159  14.073  1.00 98.21           H  
ATOM    364 HD22 LEU A  21     -11.564  13.295  13.474  1.00 98.21           H  
ATOM    365 HD23 LEU A  21     -10.968  14.421  14.719  1.00 98.21           H  
ATOM    366  N   LEU A  22      -8.066  16.939  10.868  1.00 98.17           N  
ATOM    367  H   LEU A  22      -8.904  17.383  10.521  1.00 98.17           H  
ATOM    368  CA  LEU A  22      -7.030  17.786  11.456  1.00 98.17           C  
ATOM    369  HA  LEU A  22      -6.088  17.237  11.477  1.00 98.17           H  
ATOM    370  C   LEU A  22      -7.388  18.127  12.901  1.00 98.17           C  
ATOM    371  CB  LEU A  22      -6.795  19.065  10.633  1.00 98.17           C  
ATOM    372  HB2 LEU A  22      -7.749  19.523  10.373  1.00 98.17           H  
ATOM    373  HB3 LEU A  22      -6.257  19.764  11.272  1.00 98.17           H  
ATOM    374  O   LEU A  22      -8.386  18.796  13.169  1.00 98.17           O  
ATOM    375  CG  LEU A  22      -5.947  18.848   9.369  1.00 98.17           C  
ATOM    376  HG  LEU A  22      -5.105  18.198   9.606  1.00 98.17           H  
ATOM    377  CD1 LEU A  22      -6.742  18.234   8.222  1.00 98.17           C  
ATOM    378 HD11 LEU A  22      -6.075  18.095   7.371  1.00 98.17           H  
ATOM    379 HD12 LEU A  22      -7.130  17.254   8.499  1.00 98.17           H  
ATOM    380 HD13 LEU A  22      -7.572  18.885   7.949  1.00 98.17           H  
ATOM    381  CD2 LEU A  22      -5.375  20.185   8.896  1.00 98.17           C  
ATOM    382 HD21 LEU A  22      -6.182  20.904   8.754  1.00 98.17           H  
ATOM    383 HD22 LEU A  22      -4.840  20.049   7.956  1.00 98.17           H  
ATOM    384 HD23 LEU A  22      -4.678  20.571   9.640  1.00 98.17           H  
ATOM    385  N   VAL A  23      -6.521  17.735  13.831  1.00 98.33           N  
ATOM    386  H   VAL A  23      -5.708  17.222  13.521  1.00 98.33           H  
ATOM    387  CA  VAL A  23      -6.624  18.046  15.264  1.00 98.33           C  
ATOM    388  HA  VAL A  23      -7.447  18.744  15.414  1.00 98.33           H  
ATOM    389  C   VAL A  23      -5.358  18.736  15.763  1.00 98.33           C  
ATOM    390  CB  VAL A  23      -6.939  16.800  16.106  1.00 98.33           C  
ATOM    391  HB  VAL A  23      -7.134  17.148  17.120  1.00 98.33           H  
ATOM    392  O   VAL A  23      -4.389  18.891  15.026  1.00 98.33           O  
ATOM    393  CG1 VAL A  23      -8.201  16.077  15.639  1.00 98.33           C  
ATOM    394 HG11 VAL A  23      -9.015  16.786  15.484  1.00 98.33           H  
ATOM    395 HG12 VAL A  23      -8.504  15.341  16.384  1.00 98.33           H  
ATOM    396 HG13 VAL A  23      -7.984  15.555  14.708  1.00 98.33           H  
ATOM    397  CG2 VAL A  23      -5.776  15.806  16.157  1.00 98.33           C  
ATOM    398 HG21 VAL A  23      -6.080  14.914  16.705  1.00 98.33           H  
ATOM    399 HG22 VAL A  23      -5.483  15.517  15.147  1.00 98.33           H  
ATOM    400 HG23 VAL A  23      -4.919  16.245  16.668  1.00 98.33           H  
ATOM    401  N   GLY A  24      -5.366  19.220  17.003  1.00 97.90           N  
ATOM    402  H   GLY A  24      -6.158  19.029  17.599  1.00 97.90           H  
ATOM    403  CA  GLY A  24      -4.239  19.954  17.578  1.00 97.90           C  
ATOM    404  HA2 GLY A  24      -3.566  20.298  16.792  1.00 97.90           H  
ATOM    405  HA3 GLY A  24      -3.671  19.286  18.225  1.00 97.90           H  
ATOM    406  C   GLY A  24      -4.680  21.175  18.373  1.00 97.90           C  
ATOM    407  O   GLY A  24      -5.832  21.613  18.293  1.00 97.90           O  
ATOM    408  N   GLU A  25      -3.746  21.757  19.120  1.00 97.00           N  
ATOM    409  H   GLU A  25      -2.816  21.365  19.108  1.00 97.00           H  
ATOM    410  CA  GLU A  25      -4.028  22.884  20.013  1.00 97.00           C  
ATOM    411  HA  GLU A  25      -4.790  22.553  20.718  1.00 97.00           H  
ATOM    412  C   GLU A  25      -4.590  24.119  19.269  1.00 97.00           C  
ATOM    413  CB  GLU A  25      -2.763  23.253  20.810  1.00 97.00           C  
ATOM    414  HB2 GLU A  25      -1.938  23.420  20.117  1.00 97.00           H  
ATOM    415  HB3 GLU A  25      -2.929  24.186  21.350  1.00 97.00           H  
ATOM    416  O   GLU A  25      -4.424  24.281  18.049  1.00 97.00           O  
ATOM    417  CG  GLU A  25      -2.338  22.179  21.820  1.00 97.00           C  
ATOM    418  HG2 GLU A  25      -1.403  22.499  22.281  1.00 97.00           H  
ATOM    419  HG3 GLU A  25      -2.137  21.246  21.293  1.00 97.00           H  
ATOM    420  CD  GLU A  25      -3.392  21.954  22.914  1.00 97.00           C  
ATOM    421  OE1 GLU A  25      -4.020  20.868  22.914  1.00 97.00           O  
ATOM    422  OE2 GLU A  25      -3.570  22.860  23.752  1.00 97.00           O  
ATOM    423  N   PRO A  26      -5.269  25.041  19.972  1.00 94.96           N  
ATOM    424  CA  PRO A  26      -5.693  26.304  19.384  1.00 94.96           C  
ATOM    425  HA  PRO A  26      -6.420  26.086  18.602  1.00 94.96           H  
ATOM    426  C   PRO A  26      -4.512  27.084  18.792  1.00 94.96           C  
ATOM    427  CB  PRO A  26      -6.390  27.073  20.509  1.00 94.96           C  
ATOM    428  HB2 PRO A  26      -7.222  27.671  20.136  1.00 94.96           H  
ATOM    429  HB3 PRO A  26      -5.672  27.702  21.036  1.00 94.96           H  
ATOM    430  O   PRO A  26      -3.411  27.111  19.340  1.00 94.96           O  
ATOM    431  CG  PRO A  26      -6.868  25.966  21.449  1.00 94.96           C  
ATOM    432  HG2 PRO A  26      -6.985  26.320  22.473  1.00 94.96           H  
ATOM    433  HG3 PRO A  26      -7.804  25.545  21.081  1.00 94.96           H  
ATOM    434  CD  PRO A  26      -5.762  24.921  21.338  1.00 94.96           C  
ATOM    435  HD2 PRO A  26      -4.962  25.148  22.044  1.00 94.96           H  
ATOM    436  HD3 PRO A  26      -6.174  23.933  21.542  1.00 94.96           H  
ATOM    437  N   ARG A  27      -4.752  27.777  17.672  1.00 94.19           N  
ATOM    438  H   ARG A  27      -5.683  27.709  17.286  1.00 94.19           H  
ATOM    439  CA  ARG A  27      -3.772  28.647  16.990  1.00 94.19           C  
ATOM    440  HA  ARG A  27      -4.266  29.054  16.107  1.00 94.19           H  
ATOM    441  C   ARG A  27      -2.519  27.953  16.443  1.00 94.19           C  
ATOM    442  CB  ARG A  27      -3.384  29.845  17.882  1.00 94.19           C  
ATOM    443  HB2 ARG A  27      -2.758  30.523  17.302  1.00 94.19           H  
ATOM    444  HB3 ARG A  27      -2.792  29.494  18.727  1.00 94.19           H  
ATOM    445  O   ARG A  27      -1.601  28.659  16.036  1.00 94.19           O  
ATOM    446  CG  ARG A  27      -4.578  30.646  18.404  1.00 94.19           C  
ATOM    447  HG2 ARG A  27      -5.142  31.043  17.560  1.00 94.19           H  
ATOM    448  HG3 ARG A  27      -5.228  30.014  19.009  1.00 94.19           H  
ATOM    449  CD  ARG A  27      -4.063  31.797  19.269  1.00 94.19           C  
ATOM    450  HD2 ARG A  27      -3.562  31.379  20.143  1.00 94.19           H  
ATOM    451  HD3 ARG A  27      -3.345  32.379  18.691  1.00 94.19           H  
ATOM    452  NE  ARG A  27      -5.165  32.671  19.696  1.00 94.19           N  
ATOM    453  HE  ARG A  27      -6.089  32.434  19.362  1.00 94.19           H  
ATOM    454  NH1 ARG A  27      -3.907  34.138  20.935  1.00 94.19           N  
ATOM    455 HH11 ARG A  27      -3.088  33.579  20.743  1.00 94.19           H  
ATOM    456 HH12 ARG A  27      -3.841  34.966  21.509  1.00 94.19           H  
ATOM    457  NH2 ARG A  27      -6.108  34.465  20.722  1.00 94.19           N  
ATOM    458 HH21 ARG A  27      -7.009  34.197  20.353  1.00 94.19           H  
ATOM    459 HH22 ARG A  27      -6.028  35.294  21.293  1.00 94.19           H  
ATOM    460  CZ  ARG A  27      -5.054  33.750  20.447  1.00 94.19           C  
ATOM    461  N   VAL A  28      -2.467  26.623  16.350  1.00 97.08           N  
ATOM    462  H   VAL A  28      -3.157  26.069  16.836  1.00 97.08           H  
ATOM    463  CA  VAL A  28      -1.378  25.919  15.630  1.00 97.08           C  
ATOM    464  HA  VAL A  28      -0.430  26.368  15.924  1.00 97.08           H  
ATOM    465  C   VAL A  28      -1.469  26.076  14.104  1.00 97.08           C  
ATOM    466  CB  VAL A  28      -1.291  24.432  16.021  1.00 97.08           C  
ATOM    467  HB  VAL A  28      -0.441  23.988  15.502  1.00 97.08           H  
ATOM    468  O   VAL A  28      -0.469  25.932  13.412  1.00 97.08           O  
ATOM    469  CG1 VAL A  28      -1.027  24.288  17.524  1.00 97.08           C  
ATOM    470 HG11 VAL A  28      -0.085  24.772  17.781  1.00 97.08           H  
ATOM    471 HG12 VAL A  28      -1.835  24.728  18.108  1.00 97.08           H  
ATOM    472 HG13 VAL A  28      -0.952  23.229  17.771  1.00 97.08           H  
ATOM    473  CG2 VAL A  28      -2.551  23.672  15.594  1.00 97.08           C  
ATOM    474 HG21 VAL A  28      -2.513  23.494  14.519  1.00 97.08           H  
ATOM    475 HG22 VAL A  28      -2.587  22.703  16.092  1.00 97.08           H  
ATOM    476 HG23 VAL A  28      -3.457  24.228  15.833  1.00 97.08           H  
ATOM    477  N   GLY A  29      -2.637  26.472  13.585  1.00 95.93           N  
ATOM    478  H   GLY A  29      -3.414  26.591  14.219  1.00 95.93           H  
ATOM    479  CA  GLY A  29      -2.847  26.805  12.169  1.00 95.93           C  
ATOM    480  HA2 GLY A  29      -1.902  27.078  11.699  1.00 95.93           H  
ATOM    481  HA3 GLY A  29      -3.496  27.678  12.111  1.00 95.93           H  
ATOM    482  C   GLY A  29      -3.503  25.704  11.330  1.00 95.93           C  
ATOM    483  O   GLY A  29      -3.265  25.661  10.133  1.00 95.93           O  
ATOM    484  N   LYS A  30      -4.332  24.844  11.940  1.00 95.43           N  
ATOM    485  H   LYS A  30      -4.433  24.916  12.942  1.00 95.43           H  
ATOM    486  CA  LYS A  30      -5.123  23.797  11.257  1.00 95.43           C  
ATOM    487  HA  LYS A  30      -4.454  23.065  10.804  1.00 95.43           H  
ATOM    488  C   LYS A  30      -5.965  24.369  10.117  1.00 95.43           C  
ATOM    489  CB  LYS A  30      -6.047  23.080  12.256  1.00 95.43           C  
ATOM    490  HB2 LYS A  30      -6.555  22.265  11.740  1.00 95.43           H  
ATOM    491  HB3 LYS A  30      -6.806  23.770  12.624  1.00 95.43           H  
ATOM    492  O   LYS A  30      -5.749  24.042   8.959  1.00 95.43           O  
ATOM    493  CG  LYS A  30      -5.264  22.515  13.441  1.00 95.43           C  
ATOM    494  HG2 LYS A  30      -4.831  23.331  14.020  1.00 95.43           H  
ATOM    495  HG3 LYS A  30      -4.462  21.890  13.049  1.00 95.43           H  
ATOM    496  CD  LYS A  30      -6.120  21.664  14.371  1.00 95.43           C  
ATOM    497  HD2 LYS A  30      -5.462  21.241  15.129  1.00 95.43           H  
ATOM    498  HD3 LYS A  30      -6.560  20.851  13.793  1.00 95.43           H  
ATOM    499  CE  LYS A  30      -7.238  22.432  15.066  1.00 95.43           C  
ATOM    500  HE2 LYS A  30      -7.787  23.028  14.337  1.00 95.43           H  
ATOM    501  HE3 LYS A  30      -7.939  21.688  15.443  1.00 95.43           H  
ATOM    502  NZ  LYS A  30      -6.750  23.242  16.205  1.00 95.43           N  
ATOM    503  HZ1 LYS A  30      -5.972  23.832  15.945  1.00 95.43           H  
ATOM    504  HZ2 LYS A  30      -6.429  22.624  16.937  1.00 95.43           H  
ATOM    505  HZ3 LYS A  30      -7.519  23.777  16.581  1.00 95.43           H  
ATOM    506  N   THR A  31      -6.821  25.331  10.450  1.00 91.71           N  
ATOM    507  H   THR A  31      -7.085  25.428  11.420  1.00 91.71           H  
ATOM    508  CA  THR A  31      -7.664  26.046   9.490  1.00 91.71           C  
ATOM    509  HA  THR A  31      -8.317  25.329   8.992  1.00 91.71           H  
ATOM    510  C   THR A  31      -6.841  26.765   8.424  1.00 91.71           C  
ATOM    511  CB  THR A  31      -8.530  27.067  10.236  1.00 91.71           C  
ATOM    512  HB  THR A  31      -7.908  27.915  10.523  1.00 91.71           H  
ATOM    513  O   THR A  31      -7.204  26.746   7.256  1.00 91.71           O  
ATOM    514  CG2 THR A  31      -9.682  27.571   9.379  1.00 91.71           C  
ATOM    515 HG21 THR A  31     -10.358  28.167   9.993  1.00 91.71           H  
ATOM    516 HG22 THR A  31     -10.227  26.719   8.974  1.00 91.71           H  
ATOM    517 HG23 THR A  31      -9.306  28.183   8.559  1.00 91.71           H  
ATOM    518  OG1 THR A  31      -9.035  26.497  11.423  1.00 91.71           O  
ATOM    519  HG1 THR A  31      -9.575  25.745  11.170  1.00 91.71           H  
ATOM    520  N   SER A  32      -5.695  27.347   8.798  1.00 92.49           N  
ATOM    521  H   SER A  32      -5.425  27.324   9.771  1.00 92.49           H  
ATOM    522  CA  SER A  32      -4.792  27.990   7.838  1.00 92.49           C  
ATOM    523  HA  SER A  32      -5.355  28.733   7.273  1.00 92.49           H  
ATOM    524  C   SER A  32      -4.219  26.998   6.827  1.00 92.49           C  
ATOM    525  CB  SER A  32      -3.630  28.695   8.540  1.00 92.49           C  
ATOM    526  HB2 SER A  32      -2.964  27.952   8.978  1.00 92.49           H  
ATOM    527  HB3 SER A  32      -3.071  29.270   7.802  1.00 92.49           H  
ATOM    528  O   SER A  32      -4.130  27.352   5.665  1.00 92.49           O  
ATOM    529  OG  SER A  32      -4.093  29.561   9.560  1.00 92.49           O  
ATOM    530  HG  SER A  32      -4.604  30.247   9.125  1.00 92.49           H  
ATOM    531  N   LEU A  33      -3.861  25.771   7.233  1.00 93.09           N  
ATOM    532  H   LEU A  33      -3.987  25.516   8.202  1.00 93.09           H  
ATOM    533  CA  LEU A  33      -3.381  24.738   6.303  1.00 93.09           C  
ATOM    534  HA  LEU A  33      -2.539  25.130   5.732  1.00 93.09           H  
ATOM    535  C   LEU A  33      -4.453  24.364   5.279  1.00 93.09           C  
ATOM    536  CB  LEU A  33      -2.950  23.474   7.073  1.00 93.09           C  
ATOM    537  HB2 LEU A  33      -3.749  23.180   7.752  1.00 93.09           H  
ATOM    538  HB3 LEU A  33      -2.823  22.659   6.361  1.00 93.09           H  
ATOM    539  O   LEU A  33      -4.160  24.282   4.092  1.00 93.09           O  
ATOM    540  CG  LEU A  33      -1.643  23.619   7.862  1.00 93.09           C  
ATOM    541  HG  LEU A  33      -1.664  24.538   8.449  1.00 93.09           H  
ATOM    542  CD1 LEU A  33      -1.487  22.435   8.818  1.00 93.09           C  
ATOM    543 HD11 LEU A  33      -0.533  22.498   9.340  1.00 93.09           H  
ATOM    544 HD12 LEU A  33      -1.514  21.504   8.252  1.00 93.09           H  
ATOM    545 HD13 LEU A  33      -2.302  22.436   9.542  1.00 93.09           H  
ATOM    546  CD2 LEU A  33      -0.431  23.666   6.933  1.00 93.09           C  
ATOM    547 HD21 LEU A  33      -0.534  24.460   6.192  1.00 93.09           H  
ATOM    548 HD22 LEU A  33       0.470  23.855   7.516  1.00 93.09           H  
ATOM    549 HD23 LEU A  33      -0.324  22.716   6.408  1.00 93.09           H  
ATOM    550  N   ILE A  34      -5.690  24.180   5.741  1.00 89.77           N  
ATOM    551  H   ILE A  34      -5.841  24.249   6.738  1.00 89.77           H  
ATOM    552  CA  ILE A  34      -6.825  23.825   4.883  1.00 89.77           C  
ATOM    553  HA  ILE A  34      -6.556  22.957   4.281  1.00 89.77           H  
ATOM    554  C   ILE A  34      -7.139  24.964   3.911  1.00 89.77           C  
ATOM    555  CB  ILE A  34      -8.051  23.464   5.747  1.00 89.77           C  
ATOM    556  HB  ILE A  34      -8.283  24.310   6.394  1.00 89.77           H  
ATOM    557  O   ILE A  34      -7.318  24.723   2.724  1.00 89.77           O  
ATOM    558  CG1 ILE A  34      -7.730  22.239   6.631  1.00 89.77           C  
ATOM    559 HG12 ILE A  34      -6.798  22.409   7.169  1.00 89.77           H  
ATOM    560 HG13 ILE A  34      -7.593  21.358   6.004  1.00 89.77           H  
ATOM    561  CG2 ILE A  34      -9.276  23.181   4.864  1.00 89.77           C  
ATOM    562 HG21 ILE A  34     -10.148  22.928   5.465  1.00 89.77           H  
ATOM    563 HG22 ILE A  34      -9.061  22.358   4.182  1.00 89.77           H  
ATOM    564 HG23 ILE A  34      -9.534  24.067   4.283  1.00 89.77           H  
ATOM    565  CD1 ILE A  34      -8.803  21.957   7.681  1.00 89.77           C  
ATOM    566 HD11 ILE A  34      -8.475  21.152   8.339  1.00 89.77           H  
ATOM    567 HD12 ILE A  34      -9.736  21.650   7.209  1.00 89.77           H  
ATOM    568 HD13 ILE A  34      -8.958  22.858   8.276  1.00 89.77           H  
ATOM    569  N   MET A  35      -7.178  26.208   4.393  1.00 86.69           N  
ATOM    570  H   MET A  35      -7.033  26.357   5.381  1.00 86.69           H  
ATOM    571  CA  MET A  35      -7.417  27.360   3.524  1.00 86.69           C  
ATOM    572  HA  MET A  35      -8.331  27.194   2.955  1.00 86.69           H  
ATOM    573  C   MET A  35      -6.297  27.523   2.501  1.00 86.69           C  
ATOM    574  CB  MET A  35      -7.581  28.637   4.343  1.00 86.69           C  
ATOM    575  HB2 MET A  35      -7.553  29.490   3.665  1.00 86.69           H  
ATOM    576  HB3 MET A  35      -6.757  28.728   5.052  1.00 86.69           H  
ATOM    577  O   MET A  35      -6.594  27.592   1.319  1.00 86.69           O  
ATOM    578  CG  MET A  35      -8.912  28.649   5.096  1.00 86.69           C  
ATOM    579  HG2 MET A  35      -9.726  28.489   4.389  1.00 86.69           H  
ATOM    580  HG3 MET A  35      -8.924  27.830   5.815  1.00 86.69           H  
ATOM    581  SD  MET A  35      -9.198  30.198   5.980  1.00 86.69           S  
ATOM    582  CE  MET A  35      -9.786  31.249   4.624  1.00 86.69           C  
ATOM    583  HE1 MET A  35      -9.126  31.156   3.761  1.00 86.69           H  
ATOM    584  HE2 MET A  35     -10.797  30.950   4.349  1.00 86.69           H  
ATOM    585  HE3 MET A  35      -9.797  32.288   4.953  1.00 86.69           H  
ATOM    586  N   SER A  36      -5.033  27.487   2.930  1.00 84.95           N  
ATOM    587  H   SER A  36      -4.843  27.428   3.920  1.00 84.95           H  
ATOM    588  CA  SER A  36      -3.881  27.603   2.033  1.00 84.95           C  
ATOM    589  HA  SER A  36      -3.929  28.558   1.510  1.00 84.95           H  
ATOM    590  C   SER A  36      -3.826  26.501   0.969  1.00 84.95           C  
ATOM    591  CB  SER A  36      -2.586  27.549   2.840  1.00 84.95           C  
ATOM    592  HB2 SER A  36      -2.610  26.675   3.491  1.00 84.95           H  
ATOM    593  HB3 SER A  36      -1.755  27.439   2.143  1.00 84.95           H  
ATOM    594  O   SER A  36      -3.398  26.780  -0.145  1.00 84.95           O  
ATOM    595  OG  SER A  36      -2.367  28.710   3.625  1.00 84.95           O  
ATOM    596  HG  SER A  36      -1.451  28.965   3.496  1.00 84.95           H  
ATOM    597  N   LEU A  37      -4.266  25.272   1.281  1.00 83.14           N  
ATOM    598  H   LEU A  37      -4.562  25.080   2.227  1.00 83.14           H  
ATOM    599  CA  LEU A  37      -4.393  24.197   0.286  1.00 83.14           C  
ATOM    600  HA  LEU A  37      -3.421  24.010  -0.169  1.00 83.14           H  
ATOM    601  C   LEU A  37      -5.361  24.588  -0.834  1.00 83.14           C  
ATOM    602  CB  LEU A  37      -4.902  22.912   0.977  1.00 83.14           C  
ATOM    603  HB2 LEU A  37      -4.192  22.604   1.745  1.00 83.14           H  
ATOM    604  HB3 LEU A  37      -5.844  23.140   1.474  1.00 83.14           H  
ATOM    605  O   LEU A  37      -5.141  24.257  -1.991  1.00 83.14           O  
ATOM    606  CG  LEU A  37      -5.153  21.730   0.013  1.00 83.14           C  
ATOM    607  HG  LEU A  37      -5.766  22.048  -0.830  1.00 83.14           H  
ATOM    608  CD1 LEU A  37      -3.848  21.149  -0.528  1.00 83.14           C  
ATOM    609 HD11 LEU A  37      -3.313  21.906  -1.102  1.00 83.14           H  
ATOM    610 HD12 LEU A  37      -3.216  20.793   0.286  1.00 83.14           H  
ATOM    611 HD13 LEU A  37      -4.068  20.320  -1.201  1.00 83.14           H  
ATOM    612  CD2 LEU A  37      -5.952  20.638   0.720  1.00 83.14           C  
ATOM    613 HD21 LEU A  37      -5.461  20.343   1.647  1.00 83.14           H  
ATOM    614 HD22 LEU A  37      -6.038  19.771   0.065  1.00 83.14           H  
ATOM    615 HD23 LEU A  37      -6.950  21.011   0.947  1.00 83.14           H  
ATOM    616  N   VAL A  38      -6.459  25.247  -0.476  1.00 76.77           N  
ATOM    617  H   VAL A  38      -6.557  25.527   0.489  1.00 76.77           H  
ATOM    618  CA  VAL A  38      -7.595  25.417  -1.376  1.00 76.77           C  
ATOM    619  HA  VAL A  38      -7.540  24.661  -2.160  1.00 76.77           H  
ATOM    620  C   VAL A  38      -7.597  26.761  -2.095  1.00 76.77           C  
ATOM    621  CB  VAL A  38      -8.886  25.177  -0.595  1.00 76.77           C  
ATOM    622  HB  VAL A  38      -8.963  25.867   0.246  1.00 76.77           H  
ATOM    623  O   VAL A  38      -8.040  26.839  -3.239  1.00 76.77           O  
ATOM    624  CG1 VAL A  38     -10.066  25.382  -1.525  1.00 76.77           C  
ATOM    625 HG11 VAL A  38     -10.924  24.827  -1.145  1.00 76.77           H  
ATOM    626 HG12 VAL A  38     -10.251  26.454  -1.600  1.00 76.77           H  
ATOM    627 HG13 VAL A  38      -9.840  25.016  -2.526  1.00 76.77           H  
ATOM    628  CG2 VAL A  38      -8.947  23.738  -0.074  1.00 76.77           C  
ATOM    629 HG21 VAL A  38      -9.902  23.556   0.418  1.00 76.77           H  
ATOM    630 HG22 VAL A  38      -8.831  23.040  -0.903  1.00 76.77           H  
ATOM    631 HG23 VAL A  38      -8.148  23.555   0.645  1.00 76.77           H  
ATOM    632  N   SER A  39      -7.129  27.822  -1.442  1.00 75.25           N  
ATOM    633  H   SER A  39      -6.803  27.715  -0.492  1.00 75.25           H  
ATOM    634  CA  SER A  39      -6.992  29.141  -2.058  1.00 75.25           C  
ATOM    635  HA  SER A  39      -7.730  29.232  -2.856  1.00 75.25           H  
ATOM    636  C   SER A  39      -5.636  29.353  -2.729  1.00 75.25           C  
ATOM    637  CB  SER A  39      -7.307  30.245  -1.040  1.00 75.25           C  
ATOM    638  HB2 SER A  39      -7.264  31.218  -1.529  1.00 75.25           H  
ATOM    639  HB3 SER A  39      -8.329  30.097  -0.691  1.00 75.25           H  
ATOM    640  O   SER A  39      -5.478  30.360  -3.408  1.00 75.25           O  
ATOM    641  OG  SER A  39      -6.453  30.228   0.090  1.00 75.25           O  
ATOM    642  HG  SER A  39      -5.709  30.819  -0.052  1.00 75.25           H  
ATOM    643  N   GLU A  40      -4.668  28.449  -2.526  1.00 74.89           N  
ATOM    644  H   GLU A  40      -4.891  27.612  -2.006  1.00 74.89           H  
ATOM    645  CA  GLU A  40      -3.271  28.604  -2.972  1.00 74.89           C  
ATOM    646  HA  GLU A  40      -2.690  27.822  -2.482  1.00 74.89           H  
ATOM    647  C   GLU A  40      -2.637  29.933  -2.509  1.00 74.89           C  
ATOM    648  CB  GLU A  40      -3.127  28.369  -4.485  1.00 74.89           C  
ATOM    649  HB2 GLU A  40      -2.077  28.498  -4.748  1.00 74.89           H  
ATOM    650  HB3 GLU A  40      -3.710  29.117  -5.023  1.00 74.89           H  
ATOM    651  O   GLU A  40      -1.692  30.453  -3.097  1.00 74.89           O  
ATOM    652  CG  GLU A  40      -3.555  26.964  -4.945  1.00 74.89           C  
ATOM    653  HG2 GLU A  40      -2.979  26.225  -4.388  1.00 74.89           H  
ATOM    654  HG3 GLU A  40      -4.610  26.817  -4.714  1.00 74.89           H  
ATOM    655  CD  GLU A  40      -3.336  26.746  -6.456  1.00 74.89           C  
ATOM    656  OE1 GLU A  40      -3.715  25.664  -6.964  1.00 74.89           O  
ATOM    657  OE2 GLU A  40      -2.803  27.654  -7.133  1.00 74.89           O  
ATOM    658  N   GLU A  41      -3.158  30.498  -1.421  1.00 81.75           N  
ATOM    659  H   GLU A  41      -3.932  30.019  -0.983  1.00 81.75           H  
ATOM    660  CA  GLU A  41      -2.688  31.740  -0.821  1.00 81.75           C  
ATOM    661  HA  GLU A  41      -1.617  31.819  -1.008  1.00 81.75           H  
ATOM    662  C   GLU A  41      -2.902  31.699   0.687  1.00 81.75           C  
ATOM    663  CB  GLU A  41      -3.352  32.979  -1.456  1.00 81.75           C  
ATOM    664  HB2 GLU A  41      -2.845  33.863  -1.069  1.00 81.75           H  
ATOM    665  HB3 GLU A  41      -3.191  32.946  -2.534  1.00 81.75           H  
ATOM    666  O   GLU A  41      -3.852  31.089   1.183  1.00 81.75           O  
ATOM    667  CG  GLU A  41      -4.858  33.117  -1.174  1.00 81.75           C  
ATOM    668  HG2 GLU A  41      -5.013  33.173  -0.096  1.00 81.75           H  
ATOM    669  HG3 GLU A  41      -5.358  32.219  -1.538  1.00 81.75           H  
ATOM    670  CD  GLU A  41      -5.515  34.352  -1.818  1.00 81.75           C  
ATOM    671  OE1 GLU A  41      -6.741  34.516  -1.604  1.00 81.75           O  
ATOM    672  OE2 GLU A  41      -4.806  35.159  -2.465  1.00 81.75           O  
ATOM    673  N   PHE A  42      -2.023  32.364   1.436  1.00 86.06           N  
ATOM    674  H   PHE A  42      -1.300  32.906   0.985  1.00 86.06           H  
ATOM    675  CA  PHE A  42      -2.213  32.476   2.873  1.00 86.06           C  
ATOM    676  HA  PHE A  42      -2.485  31.484   3.233  1.00 86.06           H  
ATOM    677  C   PHE A  42      -3.336  33.482   3.182  1.00 86.06           C  
ATOM    678  CB  PHE A  42      -0.907  32.861   3.562  1.00 86.06           C  
ATOM    679  HB2 PHE A  42      -0.580  33.835   3.198  1.00 86.06           H  
ATOM    680  HB3 PHE A  42      -0.145  32.132   3.290  1.00 86.06           H  
ATOM    681  O   PHE A  42      -3.213  34.652   2.815  1.00 86.06           O  
ATOM    682  CG  PHE A  42      -1.039  32.898   5.073  1.00 86.06           C  
ATOM    683  CD1 PHE A  42      -1.123  34.127   5.751  1.00 86.06           C  
ATOM    684  HD1 PHE A  42      -1.136  35.049   5.188  1.00 86.06           H  
ATOM    685  CD2 PHE A  42      -1.124  31.697   5.801  1.00 86.06           C  
ATOM    686  HD2 PHE A  42      -1.130  30.756   5.272  1.00 86.06           H  
ATOM    687  CE1 PHE A  42      -1.245  34.152   7.151  1.00 86.06           C  
ATOM    688  HE1 PHE A  42      -1.359  35.100   7.657  1.00 86.06           H  
ATOM    689  CE2 PHE A  42      -1.212  31.719   7.203  1.00 86.06           C  
ATOM    690  HE2 PHE A  42      -1.268  30.790   7.752  1.00 86.06           H  
ATOM    691  CZ  PHE A  42      -1.273  32.949   7.880  1.00 86.06           C  
ATOM    692  HZ  PHE A  42      -1.385  32.973   8.953  1.00 86.06           H  
ATOM    693  N   PRO A  43      -4.403  33.076   3.889  1.00 82.78           N  
ATOM    694  CA  PRO A  43      -5.534  33.953   4.179  1.00 82.78           C  
ATOM    695  HA  PRO A  43      -5.907  34.382   3.249  1.00 82.78           H  
ATOM    696  C   PRO A  43      -5.166  35.091   5.143  1.00 82.78           C  
ATOM    697  CB  PRO A  43      -6.604  33.033   4.774  1.00 82.78           C  
ATOM    698  HB2 PRO A  43      -7.218  32.625   3.971  1.00 82.78           H  
ATOM    699  HB3 PRO A  43      -7.225  33.538   5.514  1.00 82.78           H  
ATOM    700  O   PRO A  43      -4.521  34.870   6.171  1.00 82.78           O  
ATOM    701  CG  PRO A  43      -5.771  31.915   5.399  1.00 82.78           C  
ATOM    702  HG2 PRO A  43      -6.342  30.999   5.552  1.00 82.78           H  
ATOM    703  HG3 PRO A  43      -5.323  32.268   6.327  1.00 82.78           H  
ATOM    704  CD  PRO A  43      -4.645  31.736   4.401  1.00 82.78           C  
ATOM    705  HD2 PRO A  43      -4.965  31.084   3.589  1.00 82.78           H  
ATOM    706  HD3 PRO A  43      -3.771  31.322   4.903  1.00 82.78           H  
ATOM    707  N   GLU A  44      -5.653  36.305   4.862  1.00 83.90           N  
ATOM    708  H   GLU A  44      -6.082  36.458   3.961  1.00 83.90           H  
ATOM    709  CA  GLU A  44      -5.499  37.450   5.775  1.00 83.90           C  
ATOM    710  HA  GLU A  44      -4.449  37.544   6.054  1.00 83.90           H  
ATOM    711  C   GLU A  44      -6.299  37.265   7.074  1.00 83.90           C  
ATOM    712  CB  GLU A  44      -5.944  38.759   5.102  1.00 83.90           C  
ATOM    713  HB2 GLU A  44      -5.900  39.542   5.860  1.00 83.90           H  
ATOM    714  HB3 GLU A  44      -6.976  38.663   4.767  1.00 83.90           H  
ATOM    715  O   GLU A  44      -5.801  37.535   8.170  1.00 83.90           O  
ATOM    716  CG  GLU A  44      -5.061  39.189   3.920  1.00 83.90           C  
ATOM    717  HG2 GLU A  44      -5.241  38.517   3.080  1.00 83.90           H  
ATOM    718  HG3 GLU A  44      -4.017  39.089   4.218  1.00 83.90           H  
ATOM    719  CD  GLU A  44      -5.316  40.647   3.484  1.00 83.90           C  
ATOM    720  OE1 GLU A  44      -4.441  41.203   2.781  1.00 83.90           O  
ATOM    721  OE2 GLU A  44      -6.347  41.232   3.891  1.00 83.90           O  
ATOM    722  N   GLU A  45      -7.531  36.761   6.960  1.00 86.18           N  
ATOM    723  H   GLU A  45      -7.865  36.539   6.033  1.00 86.18           H  
ATOM    724  CA  GLU A  45      -8.401  36.439   8.090  1.00 86.18           C  
ATOM    725  HA  GLU A  45      -7.885  36.683   9.018  1.00 86.18           H  
ATOM    726  C   GLU A  45      -8.709  34.941   8.112  1.00 86.18           C  
ATOM    727  CB  GLU A  45      -9.695  37.269   8.068  1.00 86.18           C  
ATOM    728  HB2 GLU A  45     -10.197  37.143   7.108  1.00 86.18           H  
ATOM    729  HB3 GLU A  45     -10.345  36.881   8.852  1.00 86.18           H  
ATOM    730  O   GLU A  45      -9.306  34.391   7.187  1.00 86.18           O  
ATOM    731  CG  GLU A  45      -9.454  38.765   8.334  1.00 86.18           C  
ATOM    732  HG2 GLU A  45      -8.919  39.196   7.488  1.00 86.18           H  
ATOM    733  HG3 GLU A  45      -8.821  38.858   9.216  1.00 86.18           H  
ATOM    734  CD  GLU A  45     -10.751  39.564   8.578  1.00 86.18           C  
ATOM    735  OE1 GLU A  45     -10.636  40.737   9.010  1.00 86.18           O  
ATOM    736  OE2 GLU A  45     -11.860  39.004   8.405  1.00 86.18           O  
ATOM    737  N   VAL A  46      -8.315  34.277   9.201  1.00 85.98           N  
ATOM    738  H   VAL A  46      -7.835  34.791   9.926  1.00 85.98           H  
ATOM    739  CA  VAL A  46      -8.545  32.841   9.398  1.00 85.98           C  
ATOM    740  HA  VAL A  46      -8.726  32.390   8.423  1.00 85.98           H  
ATOM    741  C   VAL A  46      -9.767  32.659  10.304  1.00 85.98           C  
ATOM    742  CB  VAL A  46      -7.312  32.136   9.991  1.00 85.98           C  
ATOM    743  HB  VAL A  46      -7.165  32.459  11.022  1.00 85.98           H  
ATOM    744  O   VAL A  46      -9.730  33.118  11.453  1.00 85.98           O  
ATOM    745  CG1 VAL A  46      -7.480  30.612   9.961  1.00 85.98           C  
ATOM    746 HG11 VAL A  46      -7.601  30.266   8.935  1.00 85.98           H  
ATOM    747 HG12 VAL A  46      -6.611  30.130  10.409  1.00 85.98           H  
ATOM    748 HG13 VAL A  46      -8.360  30.321  10.535  1.00 85.98           H  
ATOM    749  CG2 VAL A  46      -6.035  32.445   9.208  1.00 85.98           C  
ATOM    750 HG21 VAL A  46      -5.174  31.981   9.691  1.00 85.98           H  
ATOM    751 HG22 VAL A  46      -6.155  32.059   8.196  1.00 85.98           H  
ATOM    752 HG23 VAL A  46      -5.851  33.518   9.159  1.00 85.98           H  
ATOM    753  N   PRO A  47     -10.843  31.995   9.844  1.00 86.53           N  
ATOM    754  CA  PRO A  47     -11.977  31.674  10.695  1.00 86.53           C  
ATOM    755  HA  PRO A  47     -12.342  32.593  11.153  1.00 86.53           H  
ATOM    756  C   PRO A  47     -11.564  30.676  11.795  1.00 86.53           C  
ATOM    757  CB  PRO A  47     -13.048  31.115   9.752  1.00 86.53           C  
ATOM    758  HB2 PRO A  47     -13.695  30.386  10.239  1.00 86.53           H  
ATOM    759  HB3 PRO A  47     -13.639  31.939   9.352  1.00 86.53           H  
ATOM    760  O   PRO A  47     -10.525  30.025  11.693  1.00 86.53           O  
ATOM    761  CG  PRO A  47     -12.240  30.483   8.622  1.00 86.53           C  
ATOM    762  HG2 PRO A  47     -12.788  30.489   7.679  1.00 86.53           H  
ATOM    763  HG3 PRO A  47     -11.968  29.463   8.894  1.00 86.53           H  
ATOM    764  CD  PRO A  47     -10.985  31.351   8.549  1.00 86.53           C  
ATOM    765  HD2 PRO A  47     -11.085  32.103   7.766  1.00 86.53           H  
ATOM    766  HD3 PRO A  47     -10.123  30.708   8.368  1.00 86.53           H  
ATOM    767  N   PRO A  48     -12.366  30.511  12.860  1.00 88.39           N  
ATOM    768  CA  PRO A  48     -12.057  29.555  13.928  1.00 88.39           C  
ATOM    769  HA  PRO A  48     -11.090  29.810  14.361  1.00 88.39           H  
ATOM    770  C   PRO A  48     -12.027  28.090  13.475  1.00 88.39           C  
ATOM    771  CB  PRO A  48     -13.160  29.752  14.972  1.00 88.39           C  
ATOM    772  HB2 PRO A  48     -13.976  29.054  14.786  1.00 88.39           H  
ATOM    773  HB3 PRO A  48     -12.783  29.631  15.988  1.00 88.39           H  
ATOM    774  O   PRO A  48     -11.435  27.262  14.172  1.00 88.39           O  
ATOM    775  CG  PRO A  48     -13.666  31.169  14.717  1.00 88.39           C  
ATOM    776  HG2 PRO A  48     -13.012  31.888  15.209  1.00 88.39           H  
ATOM    777  HG3 PRO A  48     -14.698  31.293  15.045  1.00 88.39           H  
ATOM    778  CD  PRO A  48     -13.535  31.303  13.205  1.00 88.39           C  
ATOM    779  HD2 PRO A  48     -13.419  32.354  12.939  1.00 88.39           H  
ATOM    780  HD3 PRO A  48     -14.415  30.881  12.720  1.00 88.39           H  
ATOM    781  N   ARG A  49     -12.717  27.780  12.372  1.00 89.43           N  
ATOM    782  H   ARG A  49     -13.193  28.530  11.891  1.00 89.43           H  
ATOM    783  CA  ARG A  49     -12.874  26.448  11.789  1.00 89.43           C  
ATOM    784  HA  ARG A  49     -11.940  25.896  11.895  1.00 89.43           H  
ATOM    785  C   ARG A  49     -13.221  26.569  10.299  1.00 89.43           C  
ATOM    786  CB  ARG A  49     -13.999  25.725  12.551  1.00 89.43           C  
ATOM    787  HB2 ARG A  49     -14.952  26.181  12.281  1.00 89.43           H  
ATOM    788  HB3 ARG A  49     -13.861  25.848  13.625  1.00 89.43           H  
ATOM    789  O   ARG A  49     -14.012  27.442   9.931  1.00 89.43           O  
ATOM    790  CG  ARG A  49     -14.046  24.228  12.239  1.00 89.43           C  
ATOM    791  HG2 ARG A  49     -13.159  23.738  12.641  1.00 89.43           H  
ATOM    792  HG3 ARG A  49     -14.058  24.088  11.158  1.00 89.43           H  
ATOM    793  CD  ARG A  49     -15.304  23.579  12.818  1.00 89.43           C  
ATOM    794  HD2 ARG A  49     -16.168  24.190  12.557  1.00 89.43           H  
ATOM    795  HD3 ARG A  49     -15.214  23.528  13.903  1.00 89.43           H  
ATOM    796  NE  ARG A  49     -15.470  22.229  12.261  1.00 89.43           N  
ATOM    797  HE  ARG A  49     -14.638  21.824  11.854  1.00 89.43           H  
ATOM    798  NH1 ARG A  49     -17.535  21.733  13.101  1.00 89.43           N  
ATOM    799 HH11 ARG A  49     -17.522  22.628  13.570  1.00 89.43           H  
ATOM    800 HH12 ARG A  49     -18.256  21.040  13.242  1.00 89.43           H  
ATOM    801  NH2 ARG A  49     -16.439  20.219  11.856  1.00 89.43           N  
ATOM    802 HH21 ARG A  49     -17.114  19.490  12.036  1.00 89.43           H  
ATOM    803 HH22 ARG A  49     -15.585  19.946  11.390  1.00 89.43           H  
ATOM    804  CZ  ARG A  49     -16.484  21.402  12.402  1.00 89.43           C  
ATOM    805  N   ALA A  50     -12.672  25.696   9.460  1.00 85.85           N  
ATOM    806  H   ALA A  50     -11.982  25.057   9.826  1.00 85.85           H  
ATOM    807  CA  ALA A  50     -13.116  25.507   8.078  1.00 85.85           C  
ATOM    808  HA  ALA A  50     -13.451  26.465   7.681  1.00 85.85           H  
ATOM    809  C   ALA A  50     -14.309  24.535   8.001  1.00 85.85           C  
ATOM    810  CB  ALA A  50     -11.937  25.041   7.213  1.00 85.85           C  
ATOM    811  HB1 ALA A  50     -11.507  24.129   7.626  1.00 85.85           H  
ATOM    812  HB2 ALA A  50     -12.283  24.831   6.201  1.00 85.85           H  
ATOM    813  HB3 ALA A  50     -11.171  25.815   7.162  1.00 85.85           H  
ATOM    814  O   ALA A  50     -14.447  23.631   8.826  1.00 85.85           O  
ATOM    815  N   GLU A  51     -15.183  24.713   7.006  1.00 83.43           N  
ATOM    816  H   GLU A  51     -14.972  25.393   6.290  1.00 83.43           H  
ATOM    817  CA  GLU A  51     -16.156  23.662   6.677  1.00 83.43           C  
ATOM    818  HA  GLU A  51     -16.655  23.353   7.595  1.00 83.43           H  
ATOM    819  C   GLU A  51     -15.435  22.425   6.135  1.00 83.43           C  
ATOM    820  CB  GLU A  51     -17.237  24.147   5.691  1.00 83.43           C  
ATOM    821  HB2 GLU A  51     -17.919  23.319   5.497  1.00 83.43           H  
ATOM    822  HB3 GLU A  51     -16.778  24.452   4.751  1.00 83.43           H  
ATOM    823  O   GLU A  51     -14.286  22.506   5.705  1.00 83.43           O  
ATOM    824  CG  GLU A  51     -18.042  25.313   6.274  1.00 83.43           C  
ATOM    825  HG2 GLU A  51     -18.187  25.132   7.339  1.00 83.43           H  
ATOM    826  HG3 GLU A  51     -17.453  26.225   6.175  1.00 83.43           H  
ATOM    827  CD  GLU A  51     -19.425  25.532   5.632  1.00 83.43           C  
ATOM    828  OE1 GLU A  51     -20.330  25.929   6.414  1.00 83.43           O  
ATOM    829  OE2 GLU A  51     -19.589  25.367   4.403  1.00 83.43           O  
ATOM    830  N   GLU A  52     -16.115  21.281   6.159  1.00 86.10           N  
ATOM    831  H   GLU A  52     -17.080  21.273   6.458  1.00 86.10           H  
ATOM    832  CA  GLU A  52     -15.596  20.076   5.520  1.00 86.10           C  
ATOM    833  HA  GLU A  52     -14.621  19.849   5.949  1.00 86.10           H  
ATOM    834  C   GLU A  52     -15.419  20.316   4.018  1.00 86.10           C  
ATOM    835  CB  GLU A  52     -16.535  18.900   5.803  1.00 86.10           C  
ATOM    836  HB2 GLU A  52     -16.605  18.777   6.884  1.00 86.10           H  
ATOM    837  HB3 GLU A  52     -17.528  19.122   5.413  1.00 86.10           H  
ATOM    838  O   GLU A  52     -16.346  20.754   3.331  1.00 86.10           O  
ATOM    839  CG  GLU A  52     -16.025  17.596   5.176  1.00 86.10           C  
ATOM    840  HG2 GLU A  52     -15.979  17.709   4.093  1.00 86.10           H  
ATOM    841  HG3 GLU A  52     -15.017  17.397   5.539  1.00 86.10           H  
ATOM    842  CD  GLU A  52     -16.924  16.406   5.516  1.00 86.10           C  
ATOM    843  OE1 GLU A  52     -17.043  15.494   4.673  1.00 86.10           O  
ATOM    844  OE2 GLU A  52     -17.445  16.326   6.655  1.00 86.10           O  
ATOM    845  N   ILE A  53     -14.226  20.014   3.515  1.00 81.32           N  
ATOM    846  H   ILE A  53     -13.531  19.625   4.136  1.00 81.32           H  
ATOM    847  CA  ILE A  53     -13.876  20.164   2.103  1.00 81.32           C  
ATOM    848  HA  ILE A  53     -14.678  20.696   1.590  1.00 81.32           H  
ATOM    849  C   ILE A  53     -13.772  18.775   1.497  1.00 81.32           C  
ATOM    850  CB  ILE A  53     -12.588  20.995   1.923  1.00 81.32           C  
ATOM    851  HB  ILE A  53     -11.752  20.451   2.362  1.00 81.32           H  
ATOM    852  O   ILE A  53     -13.186  17.881   2.094  1.00 81.32           O  
ATOM    853  CG1 ILE A  53     -12.746  22.333   2.682  1.00 81.32           C  
ATOM    854 HG12 ILE A  53     -12.743  22.116   3.751  1.00 81.32           H  
ATOM    855 HG13 ILE A  53     -13.701  22.792   2.427  1.00 81.32           H  
ATOM    856  CG2 ILE A  53     -12.290  21.201   0.424  1.00 81.32           C  
ATOM    857 HG21 ILE A  53     -13.091  21.769  -0.048  1.00 81.32           H  
ATOM    858 HG22 ILE A  53     -12.167  20.245  -0.084  1.00 81.32           H  
ATOM    859 HG23 ILE A  53     -11.352  21.743   0.299  1.00 81.32           H  
ATOM    860  CD1 ILE A  53     -11.644  23.361   2.455  1.00 81.32           C  
ATOM    861 HD11 ILE A  53     -10.669  22.873   2.492  1.00 81.32           H  
ATOM    862 HD12 ILE A  53     -11.791  23.837   1.486  1.00 81.32           H  
ATOM    863 HD13 ILE A  53     -11.703  24.131   3.225  1.00 81.32           H  
ATOM    864  N   THR A  54     -14.343  18.582   0.312  1.00 81.73           N  
ATOM    865  H   THR A  54     -14.762  19.372  -0.158  1.00 81.73           H  
ATOM    866  CA  THR A  54     -14.204  17.331  -0.440  1.00 81.73           C  
ATOM    867  HA  THR A  54     -13.682  16.585   0.160  1.00 81.73           H  
ATOM    868  C   THR A  54     -13.381  17.595  -1.688  1.00 81.73           C  
ATOM    869  CB  THR A  54     -15.568  16.737  -0.799  1.00 81.73           C  
ATOM    870  HB  THR A  54     -16.084  17.406  -1.487  1.00 81.73           H  
ATOM    871  O   THR A  54     -13.795  18.378  -2.542  1.00 81.73           O  
ATOM    872  CG2 THR A  54     -15.443  15.354  -1.438  1.00 81.73           C  
ATOM    873 HG21 THR A  54     -14.948  15.430  -2.407  1.00 81.73           H  
ATOM    874 HG22 THR A  54     -14.861  14.695  -0.793  1.00 81.73           H  
ATOM    875 HG23 THR A  54     -16.435  14.928  -1.584  1.00 81.73           H  
ATOM    876  OG1 THR A  54     -16.346  16.612   0.370  1.00 81.73           O  
ATOM    877  HG1 THR A  54     -16.002  17.248   1.002  1.00 81.73           H  
ATOM    878  N   ILE A  55     -12.234  16.934  -1.789  1.00 75.40           N  
ATOM    879  H   ILE A  55     -11.977  16.316  -1.033  1.00 75.40           H  
ATOM    880  CA  ILE A  55     -11.435  16.846  -3.004  1.00 75.40           C  
ATOM    881  HA  ILE A  55     -11.481  17.803  -3.522  1.00 75.40           H  
ATOM    882  C   ILE A  55     -12.038  15.721  -3.864  1.00 75.40           C  
ATOM    883  CB  ILE A  55      -9.949  16.591  -2.681  1.00 75.40           C  
ATOM    884  HB  ILE A  55      -9.853  15.603  -2.230  1.00 75.40           H  
ATOM    885  O   ILE A  55     -12.112  14.579  -3.396  1.00 75.40           O  
ATOM    886  CG1 ILE A  55      -9.398  17.639  -1.689  1.00 75.40           C  
ATOM    887 HG12 ILE A  55      -9.555  18.637  -2.099  1.00 75.40           H  
ATOM    888 HG13 ILE A  55      -9.945  17.569  -0.749  1.00 75.40           H  
ATOM    889  CG2 ILE A  55      -9.157  16.601  -3.994  1.00 75.40           C  
ATOM    890 HG21 ILE A  55      -9.210  17.580  -4.469  1.00 75.40           H  
ATOM    891 HG22 ILE A  55      -8.112  16.342  -3.822  1.00 75.40           H  
ATOM    892 HG23 ILE A  55      -9.560  15.842  -4.664  1.00 75.40           H  
ATOM    893  CD1 ILE A  55      -7.911  17.484  -1.358  1.00 75.40           C  
ATOM    894 HD11 ILE A  55      -7.639  18.223  -0.605  1.00 75.40           H  
ATOM    895 HD12 ILE A  55      -7.295  17.668  -2.238  1.00 75.40           H  
ATOM    896 HD13 ILE A  55      -7.716  16.484  -0.971  1.00 75.40           H  
ATOM    897  N   PRO A  56     -12.515  16.016  -5.084  1.00 75.79           N  
ATOM    898  CA  PRO A  56     -13.075  15.013  -5.985  1.00 75.79           C  
ATOM    899  HA  PRO A  56     -13.941  14.559  -5.505  1.00 75.79           H  
ATOM    900  C   PRO A  56     -12.074  13.918  -6.374  1.00 75.79           C  
ATOM    901  CB  PRO A  56     -13.530  15.798  -7.215  1.00 75.79           C  
ATOM    902  HB2 PRO A  56     -12.706  15.862  -7.927  1.00 75.79           H  
ATOM    903  HB3 PRO A  56     -14.415  15.363  -7.678  1.00 75.79           H  
ATOM    904  O   PRO A  56     -10.871  14.151  -6.423  1.00 75.79           O  
ATOM    905  CG  PRO A  56     -13.789  17.202  -6.691  1.00 75.79           C  
ATOM    906  HG2 PRO A  56     -14.767  17.247  -6.213  1.00 75.79           H  
ATOM    907  HG3 PRO A  56     -13.701  17.953  -7.476  1.00 75.79           H  
ATOM    908  CD  PRO A  56     -12.694  17.349  -5.644  1.00 75.79           C  
ATOM    909  HD2 PRO A  56     -13.014  18.076  -4.898  1.00 75.79           H  
ATOM    910  HD3 PRO A  56     -11.767  17.678  -6.114  1.00 75.79           H  
ATOM    911  N   ALA A  57     -12.580  12.728  -6.702  1.00 74.40           N  
ATOM    912  H   ALA A  57     -13.582  12.607  -6.694  1.00 74.40           H  
ATOM    913  CA  ALA A  57     -11.748  11.601  -7.125  1.00 74.40           C  
ATOM    914  HA  ALA A  57     -11.061  11.335  -6.322  1.00 74.40           H  
ATOM    915  C   ALA A  57     -10.904  11.918  -8.370  1.00 74.40           C  
ATOM    916  CB  ALA A  57     -12.679  10.419  -7.414  1.00 74.40           C  
ATOM    917  HB1 ALA A  57     -13.178  10.102  -6.498  1.00 74.40           H  
ATOM    918  HB2 ALA A  57     -12.099   9.587  -7.813  1.00 74.40           H  
ATOM    919  HB3 ALA A  57     -13.426  10.703  -8.156  1.00 74.40           H  
ATOM    920  O   ALA A  57      -9.747  11.547  -8.450  1.00 74.40           O  
ATOM    921  N   ASP A  58     -11.454  12.623  -9.350  1.00 68.65           N  
ATOM    922  H   ASP A  58     -12.345  13.074  -9.201  1.00 68.65           H  
ATOM    923  CA  ASP A  58     -10.787  12.929 -10.618  1.00 68.65           C  
ATOM    924  HA  ASP A  58     -10.427  11.994 -11.046  1.00 68.65           H  
ATOM    925  C   ASP A  58      -9.550  13.829 -10.488  1.00 68.65           C  
ATOM    926  CB  ASP A  58     -11.817  13.525 -11.593  1.00 68.65           C  
ATOM    927  HB2 ASP A  58     -12.545  12.751 -11.834  1.00 68.65           H  
ATOM    928  HB3 ASP A  58     -11.313  13.793 -12.522  1.00 68.65           H  
ATOM    929  O   ASP A  58      -8.758  13.885 -11.426  1.00 68.65           O  
ATOM    930  CG  ASP A  58     -12.583  14.743 -11.052  1.00 68.65           C  
ATOM    931  OD1 ASP A  58     -13.165  14.616  -9.949  1.00 68.65           O  
ATOM    932  OD2 ASP A  58     -12.698  15.747 -11.786  1.00 68.65           O  
ATOM    933  N   VAL A  59      -9.367  14.489  -9.341  1.00 63.87           N  
ATOM    934  H   VAL A  59     -10.051  14.367  -8.608  1.00 63.87           H  
ATOM    935  CA  VAL A  59      -8.201  15.338  -9.056  1.00 63.87           C  
ATOM    936  HA  VAL A  59      -7.587  15.400  -9.954  1.00 63.87           H  
ATOM    937  C   VAL A  59      -7.274  14.754  -7.987  1.00 63.87           C  
ATOM    938  CB  VAL A  59      -8.620  16.781  -8.712  1.00 63.87           C  
ATOM    939  HB  VAL A  59      -7.721  17.377  -8.556  1.00 63.87           H  
ATOM    940  O   VAL A  59      -6.276  15.384  -7.650  1.00 63.87           O  
ATOM    941  CG1 VAL A  59      -9.414  17.440  -9.846  1.00 63.87           C  
ATOM    942 HG11 VAL A  59     -10.363  16.927 -10.002  1.00 63.87           H  
ATOM    943 HG12 VAL A  59      -8.832  17.392 -10.766  1.00 63.87           H  
ATOM    944 HG13 VAL A  59      -9.604  18.485  -9.602  1.00 63.87           H  
ATOM    945  CG2 VAL A  59      -9.465  16.854  -7.443  1.00 63.87           C  
ATOM    946 HG21 VAL A  59     -10.429  16.372  -7.605  1.00 63.87           H  
ATOM    947 HG22 VAL A  59      -9.616  17.898  -7.166  1.00 63.87           H  
ATOM    948 HG23 VAL A  59      -8.922  16.347  -6.645  1.00 63.87           H  
ATOM    949  N   THR A  60      -7.581  13.575  -7.432  1.00 62.69           N  
ATOM    950  H   THR A  60      -8.363  13.048  -7.795  1.00 62.69           H  
ATOM    951  CA  THR A  60      -6.643  12.867  -6.552  1.00 62.69           C  
ATOM    952  HA  THR A  60      -5.960  13.610  -6.139  1.00 62.69           H  
ATOM    953  C   THR A  60      -5.825  11.854  -7.357  1.00 62.69           C  
ATOM    954  CB  THR A  60      -7.303  12.203  -5.335  1.00 62.69           C  
ATOM    955  HB  THR A  60      -6.511  11.755  -4.735  1.00 62.69           H  
ATOM    956  O   THR A  60      -6.395  11.170  -8.212  1.00 62.69           O  
ATOM    957  CG2 THR A  60      -8.042  13.205  -4.453  1.00 62.69           C  
ATOM    958 HG21 THR A  60      -8.876  13.638  -5.005  1.00 62.69           H  
ATOM    959 HG22 THR A  60      -7.356  13.998  -4.154  1.00 62.69           H  
ATOM    960 HG23 THR A  60      -8.423  12.708  -3.560  1.00 62.69           H  
ATOM    961  OG1 THR A  60      -8.223  11.191  -5.659  1.00 62.69           O  
ATOM    962  HG1 THR A  60      -8.904  11.201  -4.983  1.00 62.69           H  
ATOM    963  N   PRO A  61      -4.519  11.685  -7.066  1.00 58.71           N  
ATOM    964  CA  PRO A  61      -3.670  10.718  -7.776  1.00 58.71           C  
ATOM    965  HA  PRO A  61      -3.541  11.041  -8.809  1.00 58.71           H  
ATOM    966  C   PRO A  61      -4.249   9.295  -7.757  1.00 58.71           C  
ATOM    967  CB  PRO A  61      -2.316  10.777  -7.057  1.00 58.71           C  
ATOM    968  HB2 PRO A  61      -1.491  10.588  -7.744  1.00 58.71           H  
ATOM    969  HB3 PRO A  61      -2.289  10.067  -6.231  1.00 58.71           H  
ATOM    970  O   PRO A  61      -4.252   8.574  -8.751  1.00 58.71           O  
ATOM    971  CG  PRO A  61      -2.271  12.197  -6.502  1.00 58.71           C  
ATOM    972  HG2 PRO A  61      -1.963  12.881  -7.293  1.00 58.71           H  
ATOM    973  HG3 PRO A  61      -1.605  12.278  -5.642  1.00 58.71           H  
ATOM    974  CD  PRO A  61      -3.723  12.470  -6.129  1.00 58.71           C  
ATOM    975  HD2 PRO A  61      -3.915  12.132  -5.111  1.00 58.71           H  
ATOM    976  HD3 PRO A  61      -3.914  13.538  -6.226  1.00 58.71           H  
ATOM    977  N   GLU A  62      -4.838   8.922  -6.622  1.00 64.70           N  
ATOM    978  H   GLU A  62      -4.755   9.552  -5.837  1.00 64.70           H  
ATOM    979  CA  GLU A  62      -5.387   7.587  -6.367  1.00 64.70           C  
ATOM    980  HA  GLU A  62      -4.787   6.840  -6.886  1.00 64.70           H  
ATOM    981  C   GLU A  62      -6.831   7.411  -6.855  1.00 64.70           C  
ATOM    982  CB  GLU A  62      -5.288   7.328  -4.863  1.00 64.70           C  
ATOM    983  HB2 GLU A  62      -5.776   6.381  -4.634  1.00 64.70           H  
ATOM    984  HB3 GLU A  62      -5.816   8.119  -4.332  1.00 64.70           H  
ATOM    985  O   GLU A  62      -7.413   6.333  -6.747  1.00 64.70           O  
ATOM    986  CG  GLU A  62      -3.824   7.293  -4.387  1.00 64.70           C  
ATOM    987  HG2 GLU A  62      -3.799   7.334  -3.298  1.00 64.70           H  
ATOM    988  HG3 GLU A  62      -3.298   8.186  -4.724  1.00 64.70           H  
ATOM    989  CD  GLU A  62      -3.058   6.043  -4.833  1.00 64.70           C  
ATOM    990  OE1 GLU A  62      -1.822   6.044  -4.659  1.00 64.70           O  
ATOM    991  OE2 GLU A  62      -3.681   5.031  -5.221  1.00 64.70           O  
ATOM    992  N   ARG A  63      -7.439   8.471  -7.394  1.00 73.88           N  
ATOM    993  H   ARG A  63      -6.894   9.312  -7.517  1.00 73.88           H  
ATOM    994  CA  ARG A  63      -8.826   8.477  -7.870  1.00 73.88           C  
ATOM    995  HA  ARG A  63      -9.034   9.524  -8.092  1.00 73.88           H  
ATOM    996  C   ARG A  63      -9.864   8.092  -6.818  1.00 73.88           C  
ATOM    997  CB  ARG A  63      -8.966   7.709  -9.184  1.00 73.88           C  
ATOM    998  HB2 ARG A  63      -9.994   7.801  -9.535  1.00 73.88           H  
ATOM    999  HB3 ARG A  63      -8.746   6.654  -9.019  1.00 73.88           H  
ATOM   1000  O   ARG A  63     -10.890   7.482  -7.128  1.00 73.88           O  
ATOM   1001  CG  ARG A  63      -8.032   8.275 -10.254  1.00 73.88           C  
ATOM   1002  HG2 ARG A  63      -6.991   8.133  -9.964  1.00 73.88           H  
ATOM   1003  HG3 ARG A  63      -8.228   9.338 -10.390  1.00 73.88           H  
ATOM   1004  CD  ARG A  63      -8.297   7.528 -11.554  1.00 73.88           C  
ATOM   1005  HD2 ARG A  63      -8.096   6.469 -11.388  1.00 73.88           H  
ATOM   1006  HD3 ARG A  63      -9.342   7.663 -11.832  1.00 73.88           H  
ATOM   1007  NE  ARG A  63      -7.429   8.036 -12.621  1.00 73.88           N  
ATOM   1008  HE  ARG A  63      -6.794   8.775 -12.354  1.00 73.88           H  
ATOM   1009  NH1 ARG A  63      -8.087   6.561 -14.240  1.00 73.88           N  
ATOM   1010 HH11 ARG A  63      -7.943   6.149 -15.151  1.00 73.88           H  
ATOM   1011 HH12 ARG A  63      -8.685   6.134 -13.547  1.00 73.88           H  
ATOM   1012  NH2 ARG A  63      -6.498   8.078 -14.685  1.00 73.88           N  
ATOM   1013 HH21 ARG A  63      -5.875   8.801 -14.351  1.00 73.88           H  
ATOM   1014 HH22 ARG A  63      -6.368   7.697 -15.611  1.00 73.88           H  
ATOM   1015  CZ  ARG A  63      -7.344   7.560 -13.843  1.00 73.88           C  
ATOM   1016  N   VAL A  64      -9.620   8.502  -5.577  1.00 77.27           N  
ATOM   1017  H   VAL A  64      -8.768   9.028  -5.444  1.00 77.27           H  
ATOM   1018  CA  VAL A  64     -10.527   8.324  -4.438  1.00 77.27           C  
ATOM   1019  HA  VAL A  64     -11.409   7.786  -4.786  1.00 77.27           H  
ATOM   1020  C   VAL A  64     -10.942   9.701  -3.903  1.00 77.27           C  
ATOM   1021  CB  VAL A  64      -9.892   7.441  -3.345  1.00 77.27           C  
ATOM   1022  HB  VAL A  64      -9.002   7.933  -2.951  1.00 77.27           H  
ATOM   1023  O   VAL A  64     -10.073  10.562  -3.740  1.00 77.27           O  
ATOM   1024  CG1 VAL A  64     -10.867   7.190  -2.191  1.00 77.27           C  
ATOM   1025 HG11 VAL A  64     -11.789   6.744  -2.564  1.00 77.27           H  
ATOM   1026 HG12 VAL A  64     -10.424   6.503  -1.470  1.00 77.27           H  
ATOM   1027 HG13 VAL A  64     -11.084   8.126  -1.676  1.00 77.27           H  
ATOM   1028  CG2 VAL A  64      -9.496   6.066  -3.894  1.00 77.27           C  
ATOM   1029 HG21 VAL A  64      -9.127   5.431  -3.089  1.00 77.27           H  
ATOM   1030 HG22 VAL A  64     -10.351   5.584  -4.369  1.00 77.27           H  
ATOM   1031 HG23 VAL A  64      -8.692   6.172  -4.623  1.00 77.27           H  
ATOM   1032  N   PRO A  65     -12.239   9.954  -3.638  1.00 83.62           N  
ATOM   1033  CA  PRO A  65     -12.692  11.174  -2.976  1.00 83.62           C  
ATOM   1034  HA  PRO A  65     -12.466  12.027  -3.616  1.00 83.62           H  
ATOM   1035  C   PRO A  65     -12.023  11.350  -1.612  1.00 83.62           C  
ATOM   1036  CB  PRO A  65     -14.212  11.037  -2.809  1.00 83.62           C  
ATOM   1037  HB2 PRO A  65     -14.455  10.671  -1.811  1.00 83.62           H  
ATOM   1038  HB3 PRO A  65     -14.722  11.982  -2.994  1.00 83.62           H  
ATOM   1039  O   PRO A  65     -11.965  10.406  -0.824  1.00 83.62           O  
ATOM   1040  CG  PRO A  65     -14.605   9.975  -3.831  1.00 83.62           C  
ATOM   1041  HG2 PRO A  65     -14.770  10.443  -4.801  1.00 83.62           H  
ATOM   1042  HG3 PRO A  65     -15.487   9.417  -3.516  1.00 83.62           H  
ATOM   1043  CD  PRO A  65     -13.371   9.082  -3.888  1.00 83.62           C  
ATOM   1044  HD2 PRO A  65     -13.314   8.580  -4.854  1.00 83.62           H  
ATOM   1045  HD3 PRO A  65     -13.405   8.352  -3.080  1.00 83.62           H  
ATOM   1046  N   THR A  66     -11.574  12.563  -1.304  1.00 83.65           N  
ATOM   1047  H   THR A  66     -11.649  13.295  -1.996  1.00 83.65           H  
ATOM   1048  CA  THR A  66     -10.896  12.855  -0.035  1.00 83.65           C  
ATOM   1049  HA  THR A  66     -10.921  11.965   0.595  1.00 83.65           H  
ATOM   1050  C   THR A  66     -11.613  13.972   0.711  1.00 83.65           C  
ATOM   1051  CB  THR A  66      -9.412  13.171  -0.255  1.00 83.65           C  
ATOM   1052  HB  THR A  66      -9.310  14.036  -0.911  1.00 83.65           H  
ATOM   1053  O   THR A  66     -11.709  15.095   0.223  1.00 83.65           O  
ATOM   1054  CG2 THR A  66      -8.661  13.431   1.047  1.00 83.65           C  
ATOM   1055 HG21 THR A  66      -9.043  14.331   1.529  1.00 83.65           H  
ATOM   1056 HG22 THR A  66      -7.603  13.578   0.829  1.00 83.65           H  
ATOM   1057 HG23 THR A  66      -8.777  12.580   1.718  1.00 83.65           H  
ATOM   1058  OG1 THR A  66      -8.784  12.062  -0.850  1.00 83.65           O  
ATOM   1059  HG1 THR A  66      -7.993  12.368  -1.301  1.00 83.65           H  
ATOM   1060  N   HIS A  67     -12.099  13.679   1.911  1.00 89.29           N  
ATOM   1061  H   HIS A  67     -11.927  12.748   2.264  1.00 89.29           H  
ATOM   1062  CA  HIS A  67     -12.768  14.617   2.805  1.00 89.29           C  
ATOM   1063  HA  HIS A  67     -13.168  15.447   2.222  1.00 89.29           H  
ATOM   1064  C   HIS A  67     -11.774  15.157   3.829  1.00 89.29           C  
ATOM   1065  CB  HIS A  67     -13.948  13.925   3.498  1.00 89.29           C  
ATOM   1066  HB2 HIS A  67     -14.453  14.644   4.145  1.00 89.29           H  
ATOM   1067  HB3 HIS A  67     -13.579  13.108   4.118  1.00 89.29           H  
ATOM   1068  O   HIS A  67     -11.177  14.390   4.577  1.00 89.29           O  
ATOM   1069  CG  HIS A  67     -14.942  13.366   2.523  1.00 89.29           C  
ATOM   1070  CD2 HIS A  67     -14.920  12.121   1.958  1.00 89.29           C  
ATOM   1071  HD2 HIS A  67     -14.197  11.347   2.170  1.00 89.29           H  
ATOM   1072  ND1 HIS A  67     -16.001  14.043   1.976  1.00 89.29           N  
ATOM   1073  HD1 HIS A  67     -16.342  14.945   2.274  1.00 89.29           H  
ATOM   1074  CE1 HIS A  67     -16.588  13.237   1.079  1.00 89.29           C  
ATOM   1075  HE1 HIS A  67     -17.458  13.495   0.494  1.00 89.29           H  
ATOM   1076  NE2 HIS A  67     -15.959  12.057   1.023  1.00 89.29           N  
ATOM   1077  N   ILE A  68     -11.612  16.473   3.897  1.00 90.87           N  
ATOM   1078  H   ILE A  68     -12.147  17.046   3.260  1.00 90.87           H  
ATOM   1079  CA  ILE A  68     -10.759  17.155   4.869  1.00 90.87           C  
ATOM   1080  HA  ILE A  68     -10.132  16.422   5.377  1.00 90.87           H  
ATOM   1081  C   ILE A  68     -11.648  17.822   5.912  1.00 90.87           C  
ATOM   1082  CB  ILE A  68      -9.820  18.159   4.174  1.00 90.87           C  
ATOM   1083  HB  ILE A  68     -10.422  18.878   3.619  1.00 90.87           H  
ATOM   1084  O   ILE A  68     -12.494  18.656   5.585  1.00 90.87           O  
ATOM   1085  CG1 ILE A  68      -8.877  17.432   3.189  1.00 90.87           C  
ATOM   1086 HG12 ILE A  68      -8.169  16.821   3.750  1.00 90.87           H  
ATOM   1087 HG13 ILE A  68      -9.451  16.767   2.544  1.00 90.87           H  
ATOM   1088  CG2 ILE A  68      -9.006  18.911   5.243  1.00 90.87           C  
ATOM   1089 HG21 ILE A  68      -8.293  19.586   4.770  1.00 90.87           H  
ATOM   1090 HG22 ILE A  68      -9.663  19.518   5.866  1.00 90.87           H  
ATOM   1091 HG23 ILE A  68      -8.473  18.195   5.868  1.00 90.87           H  
ATOM   1092  CD1 ILE A  68      -8.102  18.378   2.267  1.00 90.87           C  
ATOM   1093 HD11 ILE A  68      -7.446  17.785   1.630  1.00 90.87           H  
ATOM   1094 HD12 ILE A  68      -7.483  19.073   2.834  1.00 90.87           H  
ATOM   1095 HD13 ILE A  68      -8.798  18.940   1.644  1.00 90.87           H  
ATOM   1096  N   VAL A  69     -11.429  17.472   7.176  1.00 94.14           N  
ATOM   1097  H   VAL A  69     -10.729  16.766   7.353  1.00 94.14           H  
ATOM   1098  CA  VAL A  69     -12.233  17.923   8.312  1.00 94.14           C  
ATOM   1099  HA  VAL A  69     -13.042  18.560   7.953  1.00 94.14           H  
ATOM   1100  C   VAL A  69     -11.368  18.725   9.273  1.00 94.14           C  
ATOM   1101  CB  VAL A  69     -12.869  16.727   9.035  1.00 94.14           C  
ATOM   1102  HB  VAL A  69     -12.083  16.128   9.494  1.00 94.14           H  
ATOM   1103  O   VAL A  69     -10.365  18.231   9.786  1.00 94.14           O  
ATOM   1104  CG1 VAL A  69     -13.825  17.206  10.134  1.00 94.14           C  
ATOM   1105 HG11 VAL A  69     -14.232  16.334  10.645  1.00 94.14           H  
ATOM   1106 HG12 VAL A  69     -13.296  17.809  10.873  1.00 94.14           H  
ATOM   1107 HG13 VAL A  69     -14.645  17.778   9.701  1.00 94.14           H  
ATOM   1108  CG2 VAL A  69     -13.654  15.819   8.087  1.00 94.14           C  
ATOM   1109 HG21 VAL A  69     -13.014  15.437   7.291  1.00 94.14           H  
ATOM   1110 HG22 VAL A  69     -14.500  16.352   7.655  1.00 94.14           H  
ATOM   1111 HG23 VAL A  69     -14.003  14.964   8.667  1.00 94.14           H  
ATOM   1112  N   ASP A  70     -11.779  19.958   9.559  1.00 94.39           N  
ATOM   1113  H   ASP A  70     -12.584  20.325   9.072  1.00 94.39           H  
ATOM   1114  CA  ASP A  70     -11.143  20.808  10.566  1.00 94.39           C  
ATOM   1115  HA  ASP A  70     -10.092  20.535  10.662  1.00 94.39           H  
ATOM   1116  C   ASP A  70     -11.832  20.639  11.920  1.00 94.39           C  
ATOM   1117  CB  ASP A  70     -11.223  22.273  10.118  1.00 94.39           C  
ATOM   1118  HB2 ASP A  70     -10.999  22.338   9.054  1.00 94.39           H  
ATOM   1119  HB3 ASP A  70     -12.247  22.629  10.232  1.00 94.39           H  
ATOM   1120  O   ASP A  70     -13.029  20.926  12.035  1.00 94.39           O  
ATOM   1121  CG  ASP A  70     -10.288  23.216  10.884  1.00 94.39           C  
ATOM   1122  OD1 ASP A  70      -9.415  22.766  11.661  1.00 94.39           O  
ATOM   1123  OD2 ASP A  70     -10.438  24.443  10.679  1.00 94.39           O  
ATOM   1124  N   TYR A  71     -11.097  20.212  12.947  1.00 96.00           N  
ATOM   1125  H   TYR A  71     -10.129  19.968  12.794  1.00 96.00           H  
ATOM   1126  CA  TYR A  71     -11.593  20.250  14.319  1.00 96.00           C  
ATOM   1127  HA  TYR A  71     -12.681  20.190  14.291  1.00 96.00           H  
ATOM   1128  C   TYR A  71     -11.208  21.555  15.015  1.00 96.00           C  
ATOM   1129  CB  TYR A  71     -11.119  19.043  15.130  1.00 96.00           C  
ATOM   1130  HB2 TYR A  71     -11.538  18.134  14.700  1.00 96.00           H  
ATOM   1131  HB3 TYR A  71     -10.032  18.979  15.075  1.00 96.00           H  
ATOM   1132  O   TYR A  71     -10.038  21.941  15.054  1.00 96.00           O  
ATOM   1133  CG  TYR A  71     -11.531  19.139  16.586  1.00 96.00           C  
ATOM   1134  CD1 TYR A  71     -10.585  19.505  17.566  1.00 96.00           C  
ATOM   1135  HD1 TYR A  71      -9.558  19.676  17.278  1.00 96.00           H  
ATOM   1136  CD2 TYR A  71     -12.876  18.940  16.946  1.00 96.00           C  
ATOM   1137  HD2 TYR A  71     -13.602  18.670  16.193  1.00 96.00           H  
ATOM   1138  CE1 TYR A  71     -10.981  19.652  18.911  1.00 96.00           C  
ATOM   1139  HE1 TYR A  71     -10.271  19.938  19.672  1.00 96.00           H  
ATOM   1140  CE2 TYR A  71     -13.273  19.095  18.286  1.00 96.00           C  
ATOM   1141  HE2 TYR A  71     -14.298  18.932  18.582  1.00 96.00           H  
ATOM   1142  OH  TYR A  71     -12.721  19.518  20.568  1.00 96.00           O  
ATOM   1143  HH  TYR A  71     -12.023  19.707  21.200  1.00 96.00           H  
ATOM   1144  CZ  TYR A  71     -12.326  19.430  19.273  1.00 96.00           C  
ATOM   1145  N   SER A  72     -12.168  22.199  15.676  1.00 93.59           N  
ATOM   1146  H   SER A  72     -13.104  21.821  15.645  1.00 93.59           H  
ATOM   1147  CA  SER A  72     -11.894  23.378  16.499  1.00 93.59           C  
ATOM   1148  HA  SER A  72     -10.818  23.482  16.644  1.00 93.59           H  
ATOM   1149  C   SER A  72     -12.530  23.267  17.873  1.00 93.59           C  
ATOM   1150  CB  SER A  72     -12.361  24.637  15.778  1.00 93.59           C  
ATOM   1151  HB2 SER A  72     -13.449  24.648  15.709  1.00 93.59           H  
ATOM   1152  HB3 SER A  72     -11.946  24.635  14.770  1.00 93.59           H  
ATOM   1153  O   SER A  72     -13.747  23.321  18.006  1.00 93.59           O  
ATOM   1154  OG  SER A  72     -11.906  25.795  16.453  1.00 93.59           O  
ATOM   1155  HG  SER A  72     -11.759  26.432  15.750  1.00 93.59           H  
ATOM   1156  N   GLU A  73     -11.694  23.225  18.911  1.00 90.90           N  
ATOM   1157  H   GLU A  73     -10.708  23.113  18.723  1.00 90.90           H  
ATOM   1158  CA  GLU A  73     -12.122  23.251  20.318  1.00 90.90           C  
ATOM   1159  HA  GLU A  73     -12.778  22.402  20.510  1.00 90.90           H  
ATOM   1160  C   GLU A  73     -12.917  24.524  20.677  1.00 90.90           C  
ATOM   1161  CB  GLU A  73     -10.847  23.107  21.172  1.00 90.90           C  
ATOM   1162  HB2 GLU A  73     -10.292  22.247  20.795  1.00 90.90           H  
ATOM   1163  HB3 GLU A  73     -10.227  23.993  21.038  1.00 90.90           H  
ATOM   1164  O   GLU A  73     -13.631  24.557  21.672  1.00 90.90           O  
ATOM   1165  CG  GLU A  73     -11.095  22.885  22.670  1.00 90.90           C  
ATOM   1166  HG2 GLU A  73     -11.824  22.082  22.783  1.00 90.90           H  
ATOM   1167  HG3 GLU A  73     -11.508  23.796  23.103  1.00 90.90           H  
ATOM   1168  CD  GLU A  73      -9.815  22.509  23.440  1.00 90.90           C  
ATOM   1169  OE1 GLU A  73      -9.927  21.999  24.573  1.00 90.90           O  
ATOM   1170  OE2 GLU A  73      -8.682  22.639  22.915  1.00 90.90           O  
ATOM   1171  N   ALA A  74     -12.826  25.584  19.862  1.00 89.88           N  
ATOM   1172  H   ALA A  74     -12.289  25.488  19.013  1.00 89.88           H  
ATOM   1173  CA  ALA A  74     -13.619  26.799  20.047  1.00 89.88           C  
ATOM   1174  HA  ALA A  74     -13.695  27.009  21.114  1.00 89.88           H  
ATOM   1175  C   ALA A  74     -15.059  26.682  19.510  1.00 89.88           C  
ATOM   1176  CB  ALA A  74     -12.874  27.961  19.379  1.00 89.88           C  
ATOM   1177  HB1 ALA A  74     -12.828  27.799  18.302  1.00 89.88           H  
ATOM   1178  HB2 ALA A  74     -11.864  28.034  19.782  1.00 89.88           H  
ATOM   1179  HB3 ALA A  74     -13.407  28.891  19.574  1.00 89.88           H  
ATOM   1180  O   ALA A  74     -15.925  27.435  19.953  1.00 89.88           O  
ATOM   1181  N   GLU A  75     -15.314  25.782  18.553  1.00 90.53           N  
ATOM   1182  H   GLU A  75     -14.576  25.147  18.283  1.00 90.53           H  
ATOM   1183  CA  GLU A  75     -16.626  25.622  17.903  1.00 90.53           C  
ATOM   1184  HA  GLU A  75     -17.328  26.341  18.326  1.00 90.53           H  
ATOM   1185  C   GLU A  75     -17.272  24.249  18.127  1.00 90.53           C  
ATOM   1186  CB  GLU A  75     -16.538  25.904  16.391  1.00 90.53           C  
ATOM   1187  HB2 GLU A  75     -15.833  25.217  15.924  1.00 90.53           H  
ATOM   1188  HB3 GLU A  75     -17.525  25.711  15.969  1.00 90.53           H  
ATOM   1189  O   GLU A  75     -18.449  24.083  17.809  1.00 90.53           O  
ATOM   1190  CG  GLU A  75     -16.150  27.352  16.048  1.00 90.53           C  
ATOM   1191  HG2 GLU A  75     -15.063  27.431  16.051  1.00 90.53           H  
ATOM   1192  HG3 GLU A  75     -16.533  28.008  16.831  1.00 90.53           H  
ATOM   1193  CD  GLU A  75     -16.716  27.835  14.695  1.00 90.53           C  
ATOM   1194  OE1 GLU A  75     -16.870  29.069  14.548  1.00 90.53           O  
ATOM   1195  OE2 GLU A  75     -17.014  27.000  13.804  1.00 90.53           O  
ATOM   1196  N   GLN A  76     -16.533  23.264  18.644  1.00 92.49           N  
ATOM   1197  H   GLN A  76     -15.568  23.444  18.881  1.00 92.49           H  
ATOM   1198  CA  GLN A  76     -16.997  21.886  18.793  1.00 92.49           C  
ATOM   1199  HA  GLN A  76     -18.067  21.864  18.583  1.00 92.49           H  
ATOM   1200  C   GLN A  76     -16.811  21.348  20.211  1.00 92.49           C  
ATOM   1201  CB  GLN A  76     -16.289  20.976  17.785  1.00 92.49           C  
ATOM   1202  HB2 GLN A  76     -16.523  19.936  18.013  1.00 92.49           H  
ATOM   1203  HB3 GLN A  76     -15.211  21.110  17.879  1.00 92.49           H  
ATOM   1204  O   GLN A  76     -15.842  21.681  20.890  1.00 92.49           O  
ATOM   1205  CG  GLN A  76     -16.718  21.264  16.347  1.00 92.49           C  
ATOM   1206  HG2 GLN A  76     -17.784  21.063  16.239  1.00 92.49           H  
ATOM   1207  HG3 GLN A  76     -16.531  22.310  16.105  1.00 92.49           H  
ATOM   1208  CD  GLN A  76     -15.928  20.405  15.378  1.00 92.49           C  
ATOM   1209  NE2 GLN A  76     -16.456  19.283  14.928  1.00 92.49           N  
ATOM   1210 HE21 GLN A  76     -15.893  18.722  14.306  1.00 92.49           H  
ATOM   1211 HE22 GLN A  76     -17.306  18.903  15.320  1.00 92.49           H  
ATOM   1212  OE1 GLN A  76     -14.830  20.761  14.992  1.00 92.49           O  
ATOM   1213  N   SER A  77     -17.745  20.494  20.636  1.00 94.77           N  
ATOM   1214  H   SER A  77     -18.508  20.273  20.012  1.00 94.77           H  
ATOM   1215  CA  SER A  77     -17.688  19.785  21.917  1.00 94.77           C  
ATOM   1216  HA  SER A  77     -17.224  20.450  22.646  1.00 94.77           H  
ATOM   1217  C   SER A  77     -16.824  18.521  21.858  1.00 94.77           C  
ATOM   1218  CB  SER A  77     -19.102  19.468  22.429  1.00 94.77           C  
ATOM   1219  HB2 SER A  77     -19.052  19.320  23.507  1.00 94.77           H  
ATOM   1220  HB3 SER A  77     -19.758  20.317  22.235  1.00 94.77           H  
ATOM   1221  O   SER A  77     -16.479  18.020  20.782  1.00 94.77           O  
ATOM   1222  OG  SER A  77     -19.655  18.298  21.854  1.00 94.77           O  
ATOM   1223  HG  SER A  77     -19.864  17.720  22.592  1.00 94.77           H  
ATOM   1224  N   ASP A  78     -16.529  17.955  23.030  1.00 93.47           N  
ATOM   1225  H   ASP A  78     -16.832  18.400  23.884  1.00 93.47           H  
ATOM   1226  CA  ASP A  78     -15.784  16.700  23.150  1.00 93.47           C  
ATOM   1227  HA  ASP A  78     -14.831  16.810  22.632  1.00 93.47           H  
ATOM   1228  C   ASP A  78     -16.510  15.511  22.506  1.00 93.47           C  
ATOM   1229  CB  ASP A  78     -15.517  16.399  24.634  1.00 93.47           C  
ATOM   1230  HB2 ASP A  78     -15.243  15.348  24.731  1.00 93.47           H  
ATOM   1231  HB3 ASP A  78     -16.431  16.556  25.207  1.00 93.47           H  
ATOM   1232  O   ASP A  78     -15.852  14.623  21.950  1.00 93.47           O  
ATOM   1233  CG  ASP A  78     -14.373  17.221  25.232  1.00 93.47           C  
ATOM   1234  OD1 ASP A  78     -13.443  17.563  24.469  1.00 93.47           O  
ATOM   1235  OD2 ASP A  78     -14.387  17.412  26.466  1.00 93.47           O  
ATOM   1236  N   GLU A  79     -17.848  15.497  22.534  1.00 94.77           N  
ATOM   1237  H   GLU A  79     -18.326  16.207  23.070  1.00 94.77           H  
ATOM   1238  CA  GLU A  79     -18.668  14.499  21.839  1.00 94.77           C  
ATOM   1239  HA  GLU A  79     -18.321  13.502  22.112  1.00 94.77           H  
ATOM   1240  C   GLU A  79     -18.538  14.630  20.321  1.00 94.77           C  
ATOM   1241  CB  GLU A  79     -20.159  14.611  22.209  1.00 94.77           C  
ATOM   1242  HB2 GLU A  79     -20.685  13.833  21.655  1.00 94.77           H  
ATOM   1243  HB3 GLU A  79     -20.562  15.565  21.869  1.00 94.77           H  
ATOM   1244  O   GLU A  79     -18.425  13.622  19.625  1.00 94.77           O  
ATOM   1245  CG  GLU A  79     -20.480  14.398  23.696  1.00 94.77           C  
ATOM   1246  HG2 GLU A  79     -21.545  14.184  23.779  1.00 94.77           H  
ATOM   1247  HG3 GLU A  79     -19.939  13.520  24.049  1.00 94.77           H  
ATOM   1248  CD  GLU A  79     -20.164  15.607  24.590  1.00 94.77           C  
ATOM   1249  OE1 GLU A  79     -20.191  15.417  25.824  1.00 94.77           O  
ATOM   1250  OE2 GLU A  79     -19.918  16.713  24.039  1.00 94.77           O  
ATOM   1251  N   GLN A  80     -18.492  15.860  19.799  1.00 95.59           N  
ATOM   1252  H   GLN A  80     -18.536  16.654  20.422  1.00 95.59           H  
ATOM   1253  CA  GLN A  80     -18.270  16.084  18.371  1.00 95.59           C  
ATOM   1254  HA  GLN A  80     -18.966  15.465  17.804  1.00 95.59           H  
ATOM   1255  C   GLN A  80     -16.861  15.655  17.963  1.00 95.59           C  
ATOM   1256  CB  GLN A  80     -18.519  17.549  18.007  1.00 95.59           C  
ATOM   1257  HB2 GLN A  80     -17.904  18.190  18.639  1.00 95.59           H  
ATOM   1258  HB3 GLN A  80     -18.233  17.711  16.968  1.00 95.59           H  
ATOM   1259  O   GLN A  80     -16.711  15.001  16.939  1.00 95.59           O  
ATOM   1260  CG  GLN A  80     -19.993  17.927  18.176  1.00 95.59           C  
ATOM   1261  HG2 GLN A  80     -20.312  17.747  19.202  1.00 95.59           H  
ATOM   1262  HG3 GLN A  80     -20.604  17.314  17.513  1.00 95.59           H  
ATOM   1263  CD  GLN A  80     -20.207  19.397  17.864  1.00 95.59           C  
ATOM   1264  NE2 GLN A  80     -20.884  19.740  16.791  1.00 95.59           N  
ATOM   1265 HE21 GLN A  80     -21.291  19.030  16.199  1.00 95.59           H  
ATOM   1266 HE22 GLN A  80     -21.002  20.733  16.655  1.00 95.59           H  
ATOM   1267  OE1 GLN A  80     -19.743  20.277  18.560  1.00 95.59           O  
ATOM   1268  N   LEU A  81     -15.841  15.933  18.783  1.00 96.36           N  
ATOM   1269  H   LEU A  81     -16.013  16.506  19.597  1.00 96.36           H  
ATOM   1270  CA  LEU A  81     -14.494  15.407  18.548  1.00 96.36           C  
ATOM   1271  HA  LEU A  81     -14.144  15.778  17.585  1.00 96.36           H  
ATOM   1272  C   LEU A  81     -14.493  13.875  18.487  1.00 96.36           C  
ATOM   1273  CB  LEU A  81     -13.548  15.899  19.656  1.00 96.36           C  
ATOM   1274  HB2 LEU A  81     -13.547  16.989  19.669  1.00 96.36           H  
ATOM   1275  HB3 LEU A  81     -13.939  15.584  20.624  1.00 96.36           H  
ATOM   1276  O   LEU A  81     -13.836  13.293  17.632  1.00 96.36           O  
ATOM   1277  CG  LEU A  81     -12.098  15.389  19.535  1.00 96.36           C  
ATOM   1278  HG  LEU A  81     -12.096  14.304  19.646  1.00 96.36           H  
ATOM   1279  CD1 LEU A  81     -11.427  15.734  18.206  1.00 96.36           C  
ATOM   1280 HD11 LEU A  81     -10.401  15.366  18.204  1.00 96.36           H  
ATOM   1281 HD12 LEU A  81     -11.421  16.814  18.063  1.00 96.36           H  
ATOM   1282 HD13 LEU A  81     -11.954  15.261  17.378  1.00 96.36           H  
ATOM   1283  CD2 LEU A  81     -11.254  15.969  20.669  1.00 96.36           C  
ATOM   1284 HD21 LEU A  81     -11.700  15.718  21.631  1.00 96.36           H  
ATOM   1285 HD22 LEU A  81     -10.245  15.558  20.626  1.00 96.36           H  
ATOM   1286 HD23 LEU A  81     -11.206  17.054  20.577  1.00 96.36           H  
ATOM   1287  N   HIS A  82     -15.220  13.209  19.389  1.00 95.10           N  
ATOM   1288  H   HIS A  82     -15.775  13.734  20.049  1.00 95.10           H  
ATOM   1289  CA  HIS A  82     -15.306  11.749  19.393  1.00 95.10           C  
ATOM   1290  HA  HIS A  82     -14.298  11.335  19.410  1.00 95.10           H  
ATOM   1291  C   HIS A  82     -15.970  11.222  18.118  1.00 95.10           C  
ATOM   1292  CB  HIS A  82     -16.052  11.278  20.646  1.00 95.10           C  
ATOM   1293  HB2 HIS A  82     -15.554  11.658  21.538  1.00 95.10           H  
ATOM   1294  HB3 HIS A  82     -17.067  11.676  20.637  1.00 95.10           H  
ATOM   1295  O   HIS A  82     -15.468  10.275  17.517  1.00 95.10           O  
ATOM   1296  CG  HIS A  82     -16.124   9.777  20.750  1.00 95.10           C  
ATOM   1297  CD2 HIS A  82     -17.261   9.016  20.720  1.00 95.10           C  
ATOM   1298  HD2 HIS A  82     -18.271   9.387  20.628  1.00 95.10           H  
ATOM   1299  ND1 HIS A  82     -15.063   8.905  20.847  1.00 95.10           N  
ATOM   1300  HD1 HIS A  82     -14.081   9.122  20.750  1.00 95.10           H  
ATOM   1301  CE1 HIS A  82     -15.547   7.654  20.881  1.00 95.10           C  
ATOM   1302  HE1 HIS A  82     -14.949   6.754  20.894  1.00 95.10           H  
ATOM   1303  NE2 HIS A  82     -16.886   7.676  20.823  1.00 95.10           N  
ATOM   1304  N   GLN A  83     -17.043  11.877  17.670  1.00 95.35           N  
ATOM   1305  H   GLN A  83     -17.415  12.639  18.218  1.00 95.35           H  
ATOM   1306  CA  GLN A  83     -17.703  11.534  16.418  1.00 95.35           C  
ATOM   1307  HA  GLN A  83     -18.003  10.487  16.469  1.00 95.35           H  
ATOM   1308  C   GLN A  83     -16.760  11.687  15.217  1.00 95.35           C  
ATOM   1309  CB  GLN A  83     -18.964  12.392  16.266  1.00 95.35           C  
ATOM   1310  HB2 GLN A  83     -19.582  12.277  17.157  1.00 95.35           H  
ATOM   1311  HB3 GLN A  83     -18.690  13.442  16.162  1.00 95.35           H  
ATOM   1312  O   GLN A  83     -16.659  10.763  14.415  1.00 95.35           O  
ATOM   1313  CG  GLN A  83     -19.773  11.956  15.040  1.00 95.35           C  
ATOM   1314  HG2 GLN A  83     -20.009  10.895  15.125  1.00 95.35           H  
ATOM   1315  HG3 GLN A  83     -19.177  12.100  14.138  1.00 95.35           H  
ATOM   1316  CD  GLN A  83     -21.073  12.728  14.865  1.00 95.35           C  
ATOM   1317  NE2 GLN A  83     -21.829  12.402  13.842  1.00 95.35           N  
ATOM   1318 HE21 GLN A  83     -21.474  11.735  13.172  1.00 95.35           H  
ATOM   1319 HE22 GLN A  83     -22.652  12.970  13.700  1.00 95.35           H  
ATOM   1320  OE1 GLN A  83     -21.447  13.619  15.612  1.00 95.35           O  
ATOM   1321  N   GLU A  84     -16.035  12.801  15.109  1.00 95.75           N  
ATOM   1322  H   GLU A  84     -16.170  13.545  15.779  1.00 95.75           H  
ATOM   1323  CA  GLU A  84     -15.095  13.009  14.001  1.00 95.75           C  
ATOM   1324  HA  GLU A  84     -15.620  12.866  13.056  1.00 95.75           H  
ATOM   1325  C   GLU A  84     -13.950  11.985  14.029  1.00 95.75           C  
ATOM   1326  CB  GLU A  84     -14.529  14.437  14.023  1.00 95.75           C  
ATOM   1327  HB2 GLU A  84     -14.014  14.589  14.972  1.00 95.75           H  
ATOM   1328  HB3 GLU A  84     -13.790  14.530  13.228  1.00 95.75           H  
ATOM   1329  O   GLU A  84     -13.605  11.442  12.983  1.00 95.75           O  
ATOM   1330  CG  GLU A  84     -15.565  15.562  13.854  1.00 95.75           C  
ATOM   1331  HG2 GLU A  84     -16.360  15.440  14.589  1.00 95.75           H  
ATOM   1332  HG3 GLU A  84     -15.063  16.502  14.084  1.00 95.75           H  
ATOM   1333  CD  GLU A  84     -16.227  15.698  12.473  1.00 95.75           C  
ATOM   1334  OE1 GLU A  84     -16.953  16.715  12.331  1.00 95.75           O  
ATOM   1335  OE2 GLU A  84     -16.008  14.853  11.568  1.00 95.75           O  
ATOM   1336  N   ILE A  85     -13.409  11.652  15.211  1.00 96.06           N  
ATOM   1337  H   ILE A  85     -13.729  12.136  16.038  1.00 96.06           H  
ATOM   1338  CA  ILE A  85     -12.386  10.600  15.356  1.00 96.06           C  
ATOM   1339  HA  ILE A  85     -11.548  10.839  14.701  1.00 96.06           H  
ATOM   1340  C   ILE A  85     -12.931   9.249  14.880  1.00 96.06           C  
ATOM   1341  CB  ILE A  85     -11.856  10.523  16.810  1.00 96.06           C  
ATOM   1342  HB  ILE A  85     -12.709  10.500  17.488  1.00 96.06           H  
ATOM   1343  O   ILE A  85     -12.256   8.561  14.123  1.00 96.06           O  
ATOM   1344  CG1 ILE A  85     -10.997  11.768  17.129  1.00 96.06           C  
ATOM   1345 HG12 ILE A  85     -10.050  11.698  16.594  1.00 96.06           H  
ATOM   1346 HG13 ILE A  85     -11.502  12.666  16.774  1.00 96.06           H  
ATOM   1347  CG2 ILE A  85     -11.026   9.242  17.043  1.00 96.06           C  
ATOM   1348 HG21 ILE A  85     -11.653   8.354  16.953  1.00 96.06           H  
ATOM   1349 HG22 ILE A  85     -10.229   9.165  16.304  1.00 96.06           H  
ATOM   1350 HG23 ILE A  85     -10.586   9.218  18.040  1.00 96.06           H  
ATOM   1351  CD1 ILE A  85     -10.704  11.954  18.623  1.00 96.06           C  
ATOM   1352 HD11 ILE A  85     -10.074  11.147  18.998  1.00 96.06           H  
ATOM   1353 HD12 ILE A  85     -11.640  11.980  19.180  1.00 96.06           H  
ATOM   1354 HD13 ILE A  85     -10.176  12.896  18.767  1.00 96.06           H  
ATOM   1355  N   SER A  86     -14.162   8.890  15.261  1.00 93.19           N  
ATOM   1356  H   SER A  86     -14.658   9.488  15.907  1.00 93.19           H  
ATOM   1357  CA  SER A  86     -14.773   7.608  14.873  1.00 93.19           C  
ATOM   1358  HA  SER A  86     -14.091   6.808  15.161  1.00 93.19           H  
ATOM   1359  C   SER A  86     -15.015   7.465  13.366  1.00 93.19           C  
ATOM   1360  CB  SER A  86     -16.088   7.401  15.633  1.00 93.19           C  
ATOM   1361  HB2 SER A  86     -15.923   7.595  16.693  1.00 93.19           H  
ATOM   1362  HB3 SER A  86     -16.397   6.362  15.522  1.00 93.19           H  
ATOM   1363  O   SER A  86     -15.135   6.352  12.862  1.00 93.19           O  
ATOM   1364  OG  SER A  86     -17.134   8.236  15.157  1.00 93.19           O  
ATOM   1365  HG  SER A  86     -16.776   9.097  14.929  1.00 93.19           H  
ATOM   1366  N   GLN A  87     -15.108   8.587  12.647  1.00 93.15           N  
ATOM   1367  H   GLN A  87     -14.984   9.469  13.125  1.00 93.15           H  
ATOM   1368  CA  GLN A  87     -15.322   8.620  11.201  1.00 93.15           C  
ATOM   1369  HA  GLN A  87     -15.759   7.677  10.872  1.00 93.15           H  
ATOM   1370  C   GLN A  87     -14.017   8.794  10.415  1.00 93.15           C  
ATOM   1371  CB  GLN A  87     -16.301   9.754  10.870  1.00 93.15           C  
ATOM   1372  HB2 GLN A  87     -16.386   9.842   9.787  1.00 93.15           H  
ATOM   1373  HB3 GLN A  87     -15.913  10.692  11.266  1.00 93.15           H  
ATOM   1374  O   GLN A  87     -13.998   8.559   9.208  1.00 93.15           O  
ATOM   1375  CG  GLN A  87     -17.704   9.496  11.439  1.00 93.15           C  
ATOM   1376  HG2 GLN A  87     -18.091   8.569  11.016  1.00 93.15           H  
ATOM   1377  HG3 GLN A  87     -17.657   9.376  12.521  1.00 93.15           H  
ATOM   1378  CD  GLN A  87     -18.685  10.619  11.125  1.00 93.15           C  
ATOM   1379  NE2 GLN A  87     -19.935  10.485  11.517  1.00 93.15           N  
ATOM   1380 HE21 GLN A  87     -20.216   9.622  11.959  1.00 93.15           H  
ATOM   1381 HE22 GLN A  87     -20.550  11.178  11.115  1.00 93.15           H  
ATOM   1382  OE1 GLN A  87     -18.398  11.617  10.490  1.00 93.15           O  
ATOM   1383  N   ALA A  88     -12.942   9.238  11.066  1.00 95.87           N  
ATOM   1384  H   ALA A  88     -12.994   9.380  12.065  1.00 95.87           H  
ATOM   1385  CA  ALA A  88     -11.672   9.505  10.413  1.00 95.87           C  
ATOM   1386  HA  ALA A  88     -11.860  10.150   9.555  1.00 95.87           H  
ATOM   1387  C   ALA A  88     -11.028   8.210   9.902  1.00 95.87           C  
ATOM   1388  CB  ALA A  88     -10.755  10.263  11.379  1.00 95.87           C  
ATOM   1389  HB1 ALA A  88     -10.528   9.635  12.241  1.00 95.87           H  
ATOM   1390  HB2 ALA A  88     -11.246  11.175  11.718  1.00 95.87           H  
ATOM   1391  HB3 ALA A  88      -9.825  10.524  10.875  1.00 95.87           H  
ATOM   1392  O   ALA A  88     -11.057   7.164  10.548  1.00 95.87           O  
ATOM   1393  N   ASN A  89     -10.397   8.288   8.733  1.00 94.61           N  
ATOM   1394  H   ASN A  89     -10.419   9.166   8.235  1.00 94.61           H  
ATOM   1395  CA  ASN A  89      -9.540   7.223   8.221  1.00 94.61           C  
ATOM   1396  HA  ASN A  89      -9.787   6.284   8.718  1.00 94.61           H  
ATOM   1397  C   ASN A  89      -8.064   7.475   8.516  1.00 94.61           C  
ATOM   1398  CB  ASN A  89      -9.773   7.065   6.718  1.00 94.61           C  
ATOM   1399  HB2 ASN A  89      -9.146   6.259   6.337  1.00 94.61           H  
ATOM   1400  HB3 ASN A  89      -9.478   7.986   6.215  1.00 94.61           H  
ATOM   1401  O   ASN A  89      -7.292   6.524   8.493  1.00 94.61           O  
ATOM   1402  CG  ASN A  89     -11.211   6.769   6.359  1.00 94.61           C  
ATOM   1403  ND2 ASN A  89     -11.866   5.830   6.999  1.00 94.61           N  
ATOM   1404 HD21 ASN A  89     -11.572   5.554   7.925  1.00 94.61           H  
ATOM   1405 HD22 ASN A  89     -12.837   5.770   6.727  1.00 94.61           H  
ATOM   1406  OD1 ASN A  89     -11.757   7.384   5.472  1.00 94.61           O  
ATOM   1407  N   VAL A  90      -7.699   8.730   8.775  1.00 96.42           N  
ATOM   1408  H   VAL A  90      -8.410   9.445   8.714  1.00 96.42           H  
ATOM   1409  CA  VAL A  90      -6.371   9.194   9.185  1.00 96.42           C  
ATOM   1410  HA  VAL A  90      -5.916   8.441   9.828  1.00 96.42           H  
ATOM   1411  C   VAL A  90      -6.535  10.480   9.988  1.00 96.42           C  
ATOM   1412  CB  VAL A  90      -5.456   9.408   7.963  1.00 96.42           C  
ATOM   1413  HB  VAL A  90      -5.343   8.438   7.479  1.00 96.42           H  
ATOM   1414  O   VAL A  90      -7.424  11.292   9.700  1.00 96.42           O  
ATOM   1415  CG1 VAL A  90      -6.045  10.375   6.934  1.00 96.42           C  
ATOM   1416 HG11 VAL A  90      -5.406  10.387   6.051  1.00 96.42           H  
ATOM   1417 HG12 VAL A  90      -6.093  11.379   7.355  1.00 96.42           H  
ATOM   1418 HG13 VAL A  90      -7.039  10.054   6.625  1.00 96.42           H  
ATOM   1419  CG2 VAL A  90      -4.044   9.895   8.313  1.00 96.42           C  
ATOM   1420 HG21 VAL A  90      -4.065  10.910   8.708  1.00 96.42           H  
ATOM   1421 HG22 VAL A  90      -3.427   9.879   7.414  1.00 96.42           H  
ATOM   1422 HG23 VAL A  90      -3.584   9.230   9.043  1.00 96.42           H  
ATOM   1423  N   ILE A  91      -5.687  10.674  10.996  1.00 98.20           N  
ATOM   1424  H   ILE A  91      -4.985   9.971  11.180  1.00 98.20           H  
ATOM   1425  CA  ILE A  91      -5.695  11.889  11.815  1.00 98.20           C  
ATOM   1426  HA  ILE A  91      -6.450  12.570  11.421  1.00 98.20           H  
ATOM   1427  C   ILE A  91      -4.355  12.612  11.705  1.00 98.20           C  
ATOM   1428  CB  ILE A  91      -6.105  11.598  13.274  1.00 98.20           C  
ATOM   1429  HB  ILE A  91      -5.386  10.902  13.708  1.00 98.20           H  
ATOM   1430  O   ILE A  91      -3.298  12.079  12.039  1.00 98.20           O  
ATOM   1431  CG1 ILE A  91      -7.502  10.938  13.315  1.00 98.20           C  
ATOM   1432 HG12 ILE A  91      -8.218  11.572  12.793  1.00 98.20           H  
ATOM   1433 HG13 ILE A  91      -7.461   9.982  12.793  1.00 98.20           H  
ATOM   1434  CG2 ILE A  91      -6.069  12.905  14.091  1.00 98.20           C  
ATOM   1435 HG21 ILE A  91      -6.341  12.718  15.130  1.00 98.20           H  
ATOM   1436 HG22 ILE A  91      -5.061  13.318  14.102  1.00 98.20           H  
ATOM   1437 HG23 ILE A  91      -6.757  13.632  13.660  1.00 98.20           H  
ATOM   1438  CD1 ILE A  91      -8.042  10.664  14.720  1.00 98.20           C  
ATOM   1439 HD11 ILE A  91      -9.002  10.155  14.633  1.00 98.20           H  
ATOM   1440 HD12 ILE A  91      -8.205  11.597  15.259  1.00 98.20           H  
ATOM   1441 HD13 ILE A  91      -7.340  10.036  15.269  1.00 98.20           H  
ATOM   1442  N   CYS A  92      -4.416  13.875  11.301  1.00 98.32           N  
ATOM   1443  H   CYS A  92      -5.325  14.249  11.069  1.00 98.32           H  
ATOM   1444  CA  CYS A  92      -3.287  14.789  11.279  1.00 98.32           C  
ATOM   1445  HA  CYS A  92      -2.359  14.227  11.180  1.00 98.32           H  
ATOM   1446  C   CYS A  92      -3.249  15.582  12.593  1.00 98.32           C  
ATOM   1447  CB  CYS A  92      -3.426  15.694  10.050  1.00 98.32           C  
ATOM   1448  HB2 CYS A  92      -2.668  16.477  10.085  1.00 98.32           H  
ATOM   1449  HB3 CYS A  92      -4.416  16.149  10.051  1.00 98.32           H  
ATOM   1450  O   CYS A  92      -4.082  16.465  12.821  1.00 98.32           O  
ATOM   1451  SG  CYS A  92      -3.212  14.710   8.539  1.00 98.32           S  
ATOM   1452  HG  CYS A  92      -3.364  15.689   7.643  1.00 98.32           H  
ATOM   1453  N   ILE A  93      -2.277  15.294  13.461  1.00 98.63           N  
ATOM   1454  H   ILE A  93      -1.594  14.602  13.188  1.00 98.63           H  
ATOM   1455  CA  ILE A  93      -2.046  16.054  14.694  1.00 98.63           C  
ATOM   1456  HA  ILE A  93      -3.000  16.453  15.038  1.00 98.63           H  
ATOM   1457  C   ILE A  93      -1.128  17.232  14.370  1.00 98.63           C  
ATOM   1458  CB  ILE A  93      -1.482  15.186  15.840  1.00 98.63           C  
ATOM   1459  HB  ILE A  93      -0.479  14.858  15.565  1.00 98.63           H  
ATOM   1460  O   ILE A  93       0.086  17.085  14.215  1.00 98.63           O  
ATOM   1461  CG1 ILE A  93      -2.350  13.932  16.092  1.00 98.63           C  
ATOM   1462 HG12 ILE A  93      -3.351  14.235  16.398  1.00 98.63           H  
ATOM   1463 HG13 ILE A  93      -2.438  13.360  15.168  1.00 98.63           H  
ATOM   1464  CG2 ILE A  93      -1.390  16.050  17.117  1.00 98.63           C  
ATOM   1465 HG21 ILE A  93      -0.919  15.485  17.922  1.00 98.63           H  
ATOM   1466 HG22 ILE A  93      -0.776  16.933  16.939  1.00 98.63           H  
ATOM   1467 HG23 ILE A  93      -2.386  16.362  17.431  1.00 98.63           H  
ATOM   1468  CD1 ILE A  93      -1.774  12.982  17.148  1.00 98.63           C  
ATOM   1469 HD11 ILE A  93      -2.400  12.091  17.198  1.00 98.63           H  
ATOM   1470 HD12 ILE A  93      -0.762  12.684  16.874  1.00 98.63           H  
ATOM   1471 HD13 ILE A  93      -1.767  13.446  18.135  1.00 98.63           H  
ATOM   1472  N   VAL A  94      -1.718  18.420  14.286  1.00 98.59           N  
ATOM   1473  H   VAL A  94      -2.719  18.463  14.411  1.00 98.59           H  
ATOM   1474  CA  VAL A  94      -1.003  19.657  13.982  1.00 98.59           C  
ATOM   1475  HA  VAL A  94      -0.153  19.402  13.349  1.00 98.59           H  
ATOM   1476  C   VAL A  94      -0.446  20.280  15.257  1.00 98.59           C  
ATOM   1477  CB  VAL A  94      -1.877  20.650  13.199  1.00 98.59           C  
ATOM   1478  HB  VAL A  94      -2.619  21.062  13.884  1.00 98.59           H  
ATOM   1479  O   VAL A  94      -1.177  20.590  16.201  1.00 98.59           O  
ATOM   1480  CG1 VAL A  94      -1.037  21.810  12.641  1.00 98.59           C  
ATOM   1481 HG11 VAL A  94      -0.288  21.419  11.953  1.00 98.59           H  
ATOM   1482 HG12 VAL A  94      -1.678  22.512  12.108  1.00 98.59           H  
ATOM   1483 HG13 VAL A  94      -0.527  22.336  13.448  1.00 98.59           H  
ATOM   1484  CG2 VAL A  94      -2.616  20.002  12.017  1.00 98.59           C  
ATOM   1485 HG21 VAL A  94      -1.911  19.500  11.354  1.00 98.59           H  
ATOM   1486 HG22 VAL A  94      -3.152  20.759  11.445  1.00 98.59           H  
ATOM   1487 HG23 VAL A  94      -3.340  19.271  12.378  1.00 98.59           H  
ATOM   1488  N   TYR A  95       0.855  20.541  15.255  1.00 98.12           N  
ATOM   1489  H   TYR A  95       1.387  20.269  14.441  1.00 98.12           H  
ATOM   1490  CA  TYR A  95       1.546  21.350  16.249  1.00 98.12           C  
ATOM   1491  HA  TYR A  95       0.819  21.752  16.955  1.00 98.12           H  
ATOM   1492  C   TYR A  95       2.215  22.542  15.556  1.00 98.12           C  
ATOM   1493  CB  TYR A  95       2.524  20.481  17.053  1.00 98.12           C  
ATOM   1494  HB2 TYR A  95       2.910  21.063  17.890  1.00 98.12           H  
ATOM   1495  HB3 TYR A  95       1.979  19.638  17.479  1.00 98.12           H  
ATOM   1496  O   TYR A  95       2.354  22.587  14.335  1.00 98.12           O  
ATOM   1497  CG  TYR A  95       3.696  19.956  16.251  1.00 98.12           C  
ATOM   1498  CD1 TYR A  95       3.582  18.744  15.542  1.00 98.12           C  
ATOM   1499  HD1 TYR A  95       2.663  18.178  15.571  1.00 98.12           H  
ATOM   1500  CD2 TYR A  95       4.890  20.702  16.186  1.00 98.12           C  
ATOM   1501  HD2 TYR A  95       4.984  21.626  16.737  1.00 98.12           H  
ATOM   1502  CE1 TYR A  95       4.653  18.298  14.745  1.00 98.12           C  
ATOM   1503  HE1 TYR A  95       4.563  17.402  14.148  1.00 98.12           H  
ATOM   1504  CE2 TYR A  95       5.968  20.245  15.407  1.00 98.12           C  
ATOM   1505  HE2 TYR A  95       6.881  20.818  15.338  1.00 98.12           H  
ATOM   1506  OH  TYR A  95       6.817  18.679  13.800  1.00 98.12           O  
ATOM   1507  HH  TYR A  95       7.604  19.225  13.860  1.00 98.12           H  
ATOM   1508  CZ  TYR A  95       5.839  19.054  14.663  1.00 98.12           C  
ATOM   1509  N   ALA A  96       2.602  23.550  16.331  1.00 97.81           N  
ATOM   1510  H   ALA A  96       2.562  23.431  17.333  1.00 97.81           H  
ATOM   1511  CA  ALA A  96       3.390  24.657  15.814  1.00 97.81           C  
ATOM   1512  HA  ALA A  96       3.322  24.687  14.726  1.00 97.81           H  
ATOM   1513  C   ALA A  96       4.859  24.439  16.182  1.00 97.81           C  
ATOM   1514  CB  ALA A  96       2.802  25.971  16.328  1.00 97.81           C  
ATOM   1515  HB1 ALA A  96       3.433  26.794  15.991  1.00 97.81           H  
ATOM   1516  HB2 ALA A  96       1.800  26.097  15.917  1.00 97.81           H  
ATOM   1517  HB3 ALA A  96       2.753  25.960  17.417  1.00 97.81           H  
ATOM   1518  O   ALA A  96       5.186  24.329  17.364  1.00 97.81           O  
ATOM   1519  N   VAL A  97       5.741  24.411  15.180  1.00 96.09           N  
ATOM   1520  H   VAL A  97       5.389  24.493  14.237  1.00 96.09           H  
ATOM   1521  CA  VAL A  97       7.190  24.186  15.349  1.00 96.09           C  
ATOM   1522  HA  VAL A  97       7.357  23.188  15.755  1.00 96.09           H  
ATOM   1523  C   VAL A  97       7.785  25.196  16.338  1.00 96.09           C  
ATOM   1524  CB  VAL A  97       7.898  24.282  13.978  1.00 96.09           C  
ATOM   1525  HB  VAL A  97       7.733  25.280  13.572  1.00 96.09           H  
ATOM   1526  O   VAL A  97       8.610  24.850  17.177  1.00 96.09           O  
ATOM   1527  CG1 VAL A  97       9.404  24.029  14.046  1.00 96.09           C  
ATOM   1528 HG11 VAL A  97       9.607  22.965  14.171  1.00 96.09           H  
ATOM   1529 HG12 VAL A  97       9.870  24.576  14.866  1.00 96.09           H  
ATOM   1530 HG13 VAL A  97       9.864  24.330  13.105  1.00 96.09           H  
ATOM   1531  CG2 VAL A  97       7.356  23.249  12.982  1.00 96.09           C  
ATOM   1532 HG21 VAL A  97       6.289  23.394  12.813  1.00 96.09           H  
ATOM   1533 HG22 VAL A  97       7.865  23.352  12.024  1.00 96.09           H  
ATOM   1534 HG23 VAL A  97       7.515  22.238  13.355  1.00 96.09           H  
ATOM   1535  N   ASN A  98       7.286  26.434  16.319  1.00 95.12           N  
ATOM   1536  H   ASN A  98       6.587  26.643  15.620  1.00 95.12           H  
ATOM   1537  CA  ASN A  98       7.717  27.508  17.211  1.00 95.12           C  
ATOM   1538  HA  ASN A  98       8.792  27.396  17.355  1.00 95.12           H  
ATOM   1539  C   ASN A  98       7.089  27.477  18.622  1.00 95.12           C  
ATOM   1540  CB  ASN A  98       7.478  28.848  16.499  1.00 95.12           C  
ATOM   1541  HB2 ASN A  98       7.783  28.776  15.455  1.00 95.12           H  
ATOM   1542  HB3 ASN A  98       8.108  29.597  16.978  1.00 95.12           H  
ATOM   1543  O   ASN A  98       7.323  28.391  19.413  1.00 95.12           O  
ATOM   1544  CG  ASN A  98       6.038  29.329  16.535  1.00 95.12           C  
ATOM   1545  ND2 ASN A  98       5.847  30.623  16.614  1.00 95.12           N  
ATOM   1546 HD21 ASN A  98       4.895  30.960  16.617  1.00 95.12           H  
ATOM   1547 HD22 ASN A  98       6.653  31.231  16.619  1.00 95.12           H  
ATOM   1548  OD1 ASN A  98       5.067  28.588  16.480  1.00 95.12           O  
ATOM   1549  N   ASN A  99       6.258  26.482  18.947  1.00 95.42           N  
ATOM   1550  H   ASN A  99       6.116  25.741  18.276  1.00 95.42           H  
ATOM   1551  CA  ASN A  99       5.576  26.376  20.233  1.00 95.42           C  
ATOM   1552  HA  ASN A  99       6.004  27.097  20.929  1.00 95.42           H  
ATOM   1553  C   ASN A  99       5.769  24.988  20.849  1.00 95.42           C  
ATOM   1554  CB  ASN A  99       4.092  26.737  20.061  1.00 95.42           C  
ATOM   1555  HB2 ASN A  99       4.012  27.732  19.622  1.00 95.42           H  
ATOM   1556  HB3 ASN A  99       3.631  26.015  19.387  1.00 95.42           H  
ATOM   1557  O   ASN A  99       4.979  24.067  20.622  1.00 95.42           O  
ATOM   1558  CG  ASN A  99       3.331  26.716  21.375  1.00 95.42           C  
ATOM   1559  ND2 ASN A  99       2.060  27.037  21.354  1.00 95.42           N  
ATOM   1560 HD21 ASN A  99       1.598  27.216  20.474  1.00 95.42           H  
ATOM   1561 HD22 ASN A  99       1.568  26.981  22.235  1.00 95.42           H  
ATOM   1562  OD1 ASN A  99       3.849  26.408  22.435  1.00 95.42           O  
ATOM   1563  N   LYS A 100       6.763  24.881  21.735  1.00 94.01           N  
ATOM   1564  H   LYS A 100       7.392  25.666  21.830  1.00 94.01           H  
ATOM   1565  CA  LYS A 100       7.064  23.650  22.472  1.00 94.01           C  
ATOM   1566  HA  LYS A 100       7.338  22.880  21.750  1.00 94.01           H  
ATOM   1567  C   LYS A 100       5.864  23.094  23.244  1.00 94.01           C  
ATOM   1568  CB  LYS A 100       8.265  23.900  23.392  1.00 94.01           C  
ATOM   1569  HB2 LYS A 100       7.992  24.598  24.183  1.00 94.01           H  
ATOM   1570  HB3 LYS A 100       9.075  24.331  22.802  1.00 94.01           H  
ATOM   1571  O   LYS A 100       5.670  21.887  23.254  1.00 94.01           O  
ATOM   1572  CG  LYS A 100       8.752  22.583  24.007  1.00 94.01           C  
ATOM   1573  HG2 LYS A 100       8.917  21.857  23.211  1.00 94.01           H  
ATOM   1574  HG3 LYS A 100       7.992  22.193  24.685  1.00 94.01           H  
ATOM   1575  CD  LYS A 100      10.054  22.775  24.783  1.00 94.01           C  
ATOM   1576  HD2 LYS A 100      10.825  23.149  24.110  1.00 94.01           H  
ATOM   1577  HD3 LYS A 100       9.895  23.480  25.600  1.00 94.01           H  
ATOM   1578  CE  LYS A 100      10.457  21.407  25.336  1.00 94.01           C  
ATOM   1579  HE2 LYS A 100      10.485  20.697  24.510  1.00 94.01           H  
ATOM   1580  HE3 LYS A 100       9.679  21.063  26.017  1.00 94.01           H  
ATOM   1581  NZ  LYS A 100      11.774  21.453  26.012  1.00 94.01           N  
ATOM   1582  HZ1 LYS A 100      12.490  21.736  25.358  1.00 94.01           H  
ATOM   1583  HZ2 LYS A 100      11.748  22.090  26.795  1.00 94.01           H  
ATOM   1584  HZ3 LYS A 100      12.003  20.528  26.348  1.00 94.01           H  
ATOM   1585  N   HIS A 101       4.998  23.952  23.791  1.00 96.21           N  
ATOM   1586  H   HIS A 101       5.133  24.943  23.654  1.00 96.21           H  
ATOM   1587  CA  HIS A 101       3.795  23.485  24.483  1.00 96.21           C  
ATOM   1588  HA  HIS A 101       4.102  22.816  25.288  1.00 96.21           H  
ATOM   1589  C   HIS A 101       2.868  22.690  23.556  1.00 96.21           C  
ATOM   1590  CB  HIS A 101       3.038  24.677  25.082  1.00 96.21           C  
ATOM   1591  HB2 HIS A 101       3.721  25.270  25.690  1.00 96.21           H  
ATOM   1592  HB3 HIS A 101       2.645  25.307  24.284  1.00 96.21           H  
ATOM   1593  O   HIS A 101       2.279  21.699  23.973  1.00 96.21           O  
ATOM   1594  CG  HIS A 101       1.887  24.241  25.946  1.00 96.21           C  
ATOM   1595  CD2 HIS A 101       0.547  24.424  25.718  1.00 96.21           C  
ATOM   1596  HD2 HIS A 101       0.106  24.923  24.868  1.00 96.21           H  
ATOM   1597  ND1 HIS A 101       2.006  23.524  27.111  1.00 96.21           N  
ATOM   1598  HD1 HIS A 101       2.866  23.157  27.493  1.00 96.21           H  
ATOM   1599  CE1 HIS A 101       0.775  23.306  27.591  1.00 96.21           C  
ATOM   1600  HE1 HIS A 101       0.558  22.765  28.500  1.00 96.21           H  
ATOM   1601  NE2 HIS A 101      -0.153  23.833  26.778  1.00 96.21           N  
ATOM   1602  N   SER A 102       2.756  23.096  22.287  1.00 96.60           N  
ATOM   1603  H   SER A 102       3.337  23.859  21.970  1.00 96.60           H  
ATOM   1604  CA  SER A 102       1.948  22.354  21.315  1.00 96.60           C  
ATOM   1605  HA  SER A 102       0.988  22.133  21.781  1.00 96.60           H  
ATOM   1606  C   SER A 102       2.561  21.002  20.945  1.00 96.60           C  
ATOM   1607  CB  SER A 102       1.651  23.204  20.079  1.00 96.60           C  
ATOM   1608  HB2 SER A 102       1.244  24.163  20.402  1.00 96.60           H  
ATOM   1609  HB3 SER A 102       0.886  22.697  19.490  1.00 96.60           H  
ATOM   1610  O   SER A 102       1.811  20.060  20.712  1.00 96.60           O  
ATOM   1611  OG  SER A 102       2.772  23.431  19.248  1.00 96.60           O  
ATOM   1612  HG  SER A 102       3.577  23.562  19.755  1.00 96.60           H  
ATOM   1613  N   ILE A 103       3.895  20.884  20.973  1.00 96.03           N  
ATOM   1614  H   ILE A 103       4.446  21.693  21.218  1.00 96.03           H  
ATOM   1615  CA  ILE A 103       4.612  19.613  20.789  1.00 96.03           C  
ATOM   1616  HA  ILE A 103       4.213  19.106  19.910  1.00 96.03           H  
ATOM   1617  C   ILE A 103       4.367  18.696  21.991  1.00 96.03           C  
ATOM   1618  CB  ILE A 103       6.123  19.860  20.554  1.00 96.03           C  
ATOM   1619  HB  ILE A 103       6.530  20.429  21.390  1.00 96.03           H  
ATOM   1620  O   ILE A 103       3.962  17.551  21.817  1.00 96.03           O  
ATOM   1621  CG1 ILE A 103       6.343  20.669  19.257  1.00 96.03           C  
ATOM   1622 HG12 ILE A 103       6.080  20.033  18.412  1.00 96.03           H  
ATOM   1623 HG13 ILE A 103       5.686  21.540  19.247  1.00 96.03           H  
ATOM   1624  CG2 ILE A 103       6.872  18.517  20.490  1.00 96.03           C  
ATOM   1625 HG21 ILE A 103       6.857  18.024  21.462  1.00 96.03           H  
ATOM   1626 HG22 ILE A 103       7.918  18.663  20.217  1.00 96.03           H  
ATOM   1627 HG23 ILE A 103       6.398  17.860  19.761  1.00 96.03           H  
ATOM   1628  CD1 ILE A 103       7.773  21.185  19.048  1.00 96.03           C  
ATOM   1629 HD11 ILE A 103       7.793  21.829  18.169  1.00 96.03           H  
ATOM   1630 HD12 ILE A 103       8.096  21.761  19.915  1.00 96.03           H  
ATOM   1631 HD13 ILE A 103       8.461  20.357  18.881  1.00 96.03           H  
ATOM   1632  N   ASP A 104       4.508  19.210  23.215  1.00 96.87           N  
ATOM   1633  H   ASP A 104       4.916  20.130  23.305  1.00 96.87           H  
ATOM   1634  CA  ASP A 104       4.265  18.437  24.441  1.00 96.87           C  
ATOM   1635  HA  ASP A 104       4.939  17.581  24.460  1.00 96.87           H  
ATOM   1636  C   ASP A 104       2.817  17.906  24.502  1.00 96.87           C  
ATOM   1637  CB  ASP A 104       4.545  19.312  25.678  1.00 96.87           C  
ATOM   1638  HB2 ASP A 104       4.310  18.728  26.568  1.00 96.87           H  
ATOM   1639  HB3 ASP A 104       3.868  20.166  25.662  1.00 96.87           H  
ATOM   1640  O   ASP A 104       2.546  16.830  25.040  1.00 96.87           O  
ATOM   1641  CG  ASP A 104       5.988  19.824  25.821  1.00 96.87           C  
ATOM   1642  OD1 ASP A 104       6.930  19.166  25.328  1.00 96.87           O  
ATOM   1643  OD2 ASP A 104       6.149  20.890  26.464  1.00 96.87           O  
ATOM   1644  N   LYS A 105       1.854  18.642  23.929  1.00 97.68           N  
ATOM   1645  H   LYS A 105       2.130  19.530  23.535  1.00 97.68           H  
ATOM   1646  CA  LYS A 105       0.442  18.233  23.842  1.00 97.68           C  
ATOM   1647  HA  LYS A 105       0.132  17.837  24.809  1.00 97.68           H  
ATOM   1648  C   LYS A 105       0.191  17.080  22.877  1.00 97.68           C  
ATOM   1649  CB  LYS A 105      -0.435  19.449  23.509  1.00 97.68           C  
ATOM   1650  HB2 LYS A 105      -1.428  19.119  23.203  1.00 97.68           H  
ATOM   1651  HB3 LYS A 105       0.006  19.993  22.674  1.00 97.68           H  
ATOM   1652  O   LYS A 105      -0.809  16.386  23.056  1.00 97.68           O  
ATOM   1653  CG  LYS A 105      -0.580  20.398  24.709  1.00 97.68           C  
ATOM   1654  HG2 LYS A 105       0.394  20.578  25.164  1.00 97.68           H  
ATOM   1655  HG3 LYS A 105      -0.975  21.352  24.359  1.00 97.68           H  
ATOM   1656  CD  LYS A 105      -1.520  19.835  25.776  1.00 97.68           C  
ATOM   1657  HD2 LYS A 105      -2.505  19.680  25.336  1.00 97.68           H  
ATOM   1658  HD3 LYS A 105      -1.137  18.888  26.156  1.00 97.68           H  
ATOM   1659  CE  LYS A 105      -1.617  20.840  26.919  1.00 97.68           C  
ATOM   1660  HE2 LYS A 105      -0.608  21.055  27.271  1.00 97.68           H  
ATOM   1661  HE3 LYS A 105      -2.039  21.767  26.531  1.00 97.68           H  
ATOM   1662  NZ  LYS A 105      -2.448  20.297  28.017  1.00 97.68           N  
ATOM   1663  HZ1 LYS A 105      -3.383  20.130  27.673  1.00 97.68           H  
ATOM   1664  HZ2 LYS A 105      -2.064  19.421  28.342  1.00 97.68           H  
ATOM   1665  HZ3 LYS A 105      -2.499  20.956  28.780  1.00 97.68           H  
ATOM   1666  N   VAL A 106       1.075  16.828  21.912  1.00 97.22           N  
ATOM   1667  H   VAL A 106       1.898  17.409  21.840  1.00 97.22           H  
ATOM   1668  CA  VAL A 106       0.967  15.663  21.020  1.00 97.22           C  
ATOM   1669  HA  VAL A 106       0.021  15.712  20.481  1.00 97.22           H  
ATOM   1670  C   VAL A 106       0.956  14.377  21.847  1.00 97.22           C  
ATOM   1671  CB  VAL A 106       2.102  15.647  19.975  1.00 97.22           C  
ATOM   1672  HB  VAL A 106       3.064  15.653  20.486  1.00 97.22           H  
ATOM   1673  O   VAL A 106       0.019  13.591  21.745  1.00 97.22           O  
ATOM   1674  CG1 VAL A 106       2.066  14.390  19.106  1.00 97.22           C  
ATOM   1675 HG11 VAL A 106       1.100  14.291  18.609  1.00 97.22           H  
ATOM   1676 HG12 VAL A 106       2.855  14.444  18.355  1.00 97.22           H  
ATOM   1677 HG13 VAL A 106       2.254  13.506  19.715  1.00 97.22           H  
ATOM   1678  CG2 VAL A 106       2.017  16.867  19.049  1.00 97.22           C  
ATOM   1679 HG21 VAL A 106       2.822  16.831  18.316  1.00 97.22           H  
ATOM   1680 HG22 VAL A 106       1.059  16.883  18.528  1.00 97.22           H  
ATOM   1681 HG23 VAL A 106       2.128  17.785  19.627  1.00 97.22           H  
ATOM   1682  N   THR A 107       1.935  14.207  22.739  1.00 96.70           N  
ATOM   1683  H   THR A 107       2.660  14.906  22.811  1.00 96.70           H  
ATOM   1684  CA  THR A 107       2.075  12.999  23.569  1.00 96.70           C  
ATOM   1685  HA  THR A 107       1.731  12.133  23.004  1.00 96.70           H  
ATOM   1686  C   THR A 107       1.249  13.042  24.848  1.00 96.70           C  
ATOM   1687  CB  THR A 107       3.541  12.763  23.945  1.00 96.70           C  
ATOM   1688  HB  THR A 107       3.612  11.907  24.615  1.00 96.70           H  
ATOM   1689  O   THR A 107       0.762  12.008  25.287  1.00 96.70           O  
ATOM   1690  CG2 THR A 107       4.393  12.495  22.712  1.00 96.70           C  
ATOM   1691 HG21 THR A 107       5.396  12.193  23.012  1.00 96.70           H  
ATOM   1692 HG22 THR A 107       4.449  13.389  22.091  1.00 96.70           H  
ATOM   1693 HG23 THR A 107       3.938  11.692  22.132  1.00 96.70           H  
ATOM   1694  OG1 THR A 107       4.072  13.906  24.575  1.00 96.70           O  
ATOM   1695  HG1 THR A 107       5.029  13.826  24.563  1.00 96.70           H  
ATOM   1696  N   SER A 108       1.069  14.218  25.459  1.00 97.18           N  
ATOM   1697  H   SER A 108       1.584  15.012  25.107  1.00 97.18           H  
ATOM   1698  CA  SER A 108       0.345  14.332  26.736  1.00 97.18           C  
ATOM   1699  HA  SER A 108       0.542  13.432  27.319  1.00 97.18           H  
ATOM   1700  C   SER A 108      -1.175  14.423  26.602  1.00 97.18           C  
ATOM   1701  CB  SER A 108       0.863  15.513  27.559  1.00 97.18           C  
ATOM   1702  HB2 SER A 108       1.929  15.381  27.744  1.00 97.18           H  
ATOM   1703  HB3 SER A 108       0.346  15.530  28.519  1.00 97.18           H  
ATOM   1704  O   SER A 108      -1.877  14.221  27.590  1.00 97.18           O  
ATOM   1705  OG  SER A 108       0.655  16.745  26.897  1.00 97.18           O  
ATOM   1706  HG  SER A 108       1.358  16.812  26.247  1.00 97.18           H  
ATOM   1707  N   ARG A 109      -1.697  14.756  25.414  1.00 97.26           N  
ATOM   1708  H   ARG A 109      -1.058  14.909  24.647  1.00 97.26           H  
ATOM   1709  CA  ARG A 109      -3.137  14.936  25.179  1.00 97.26           C  
ATOM   1710  HA  ARG A 109      -3.691  14.502  26.011  1.00 97.26           H  
ATOM   1711  C   ARG A 109      -3.609  14.177  23.948  1.00 97.26           C  
ATOM   1712  CB  ARG A 109      -3.473  16.439  25.102  1.00 97.26           C  
ATOM   1713  HB2 ARG A 109      -2.934  16.890  24.269  1.00 97.26           H  
ATOM   1714  HB3 ARG A 109      -3.142  16.924  26.021  1.00 97.26           H  
ATOM   1715  O   ARG A 109      -4.467  13.315  24.076  1.00 97.26           O  
ATOM   1716  CG  ARG A 109      -4.974  16.711  24.910  1.00 97.26           C  
ATOM   1717  HG2 ARG A 109      -5.358  16.124  24.076  1.00 97.26           H  
ATOM   1718  HG3 ARG A 109      -5.508  16.423  25.816  1.00 97.26           H  
ATOM   1719  CD  ARG A 109      -5.236  18.192  24.599  1.00 97.26           C  
ATOM   1720  HD2 ARG A 109      -4.735  18.452  23.667  1.00 97.26           H  
ATOM   1721  HD3 ARG A 109      -4.832  18.812  25.400  1.00 97.26           H  
ATOM   1722  NE  ARG A 109      -6.678  18.450  24.461  1.00 97.26           N  
ATOM   1723  HE  ARG A 109      -7.296  17.657  24.558  1.00 97.26           H  
ATOM   1724  NH1 ARG A 109      -6.653  20.727  23.980  1.00 97.26           N  
ATOM   1725 HH11 ARG A 109      -7.234  21.514  23.727  1.00 97.26           H  
ATOM   1726 HH12 ARG A 109      -5.674  20.739  23.735  1.00 97.26           H  
ATOM   1727  NH2 ARG A 109      -8.568  19.663  24.271  1.00 97.26           N  
ATOM   1728 HH21 ARG A 109      -9.150  18.862  24.469  1.00 97.26           H  
ATOM   1729 HH22 ARG A 109      -9.012  20.569  24.289  1.00 97.26           H  
ATOM   1730  CZ  ARG A 109      -7.273  19.609  24.232  1.00 97.26           C  
ATOM   1731  N   TRP A 110      -3.090  14.521  22.772  1.00 97.74           N  
ATOM   1732  H   TRP A 110      -2.341  15.197  22.751  1.00 97.74           H  
ATOM   1733  CA  TRP A 110      -3.714  14.130  21.506  1.00 97.74           C  
ATOM   1734  HA  TRP A 110      -4.784  14.324  21.582  1.00 97.74           H  
ATOM   1735  C   TRP A 110      -3.604  12.635  21.217  1.00 97.74           C  
ATOM   1736  CB  TRP A 110      -3.180  15.005  20.366  1.00 97.74           C  
ATOM   1737  HB2 TRP A 110      -3.516  14.581  19.420  1.00 97.74           H  
ATOM   1738  HB3 TRP A 110      -2.090  14.991  20.368  1.00 97.74           H  
ATOM   1739  O   TRP A 110      -4.635  12.012  20.983  1.00 97.74           O  
ATOM   1740  CG  TRP A 110      -3.680  16.417  20.429  1.00 97.74           C  
ATOM   1741  CD1 TRP A 110      -2.988  17.511  20.823  1.00 97.74           C  
ATOM   1742  HD1 TRP A 110      -1.950  17.503  21.121  1.00 97.74           H  
ATOM   1743  CD2 TRP A 110      -5.036  16.880  20.164  1.00 97.74           C  
ATOM   1744  CE2 TRP A 110      -5.097  18.278  20.435  1.00 97.74           C  
ATOM   1745  CE3 TRP A 110      -6.230  16.244  19.761  1.00 97.74           C  
ATOM   1746  HE3 TRP A 110      -6.223  15.183  19.560  1.00 97.74           H  
ATOM   1747  NE1 TRP A 110      -3.834  18.606  20.875  1.00 97.74           N  
ATOM   1748  HE1 TRP A 110      -3.613  19.471  21.348  1.00 97.74           H  
ATOM   1749  CH2 TRP A 110      -7.443  18.359  19.868  1.00 97.74           C  
ATOM   1750  HH2 TRP A 110      -8.367  18.908  19.766  1.00 97.74           H  
ATOM   1751  CZ2 TRP A 110      -6.277  19.017  20.291  1.00 97.74           C  
ATOM   1752  HZ2 TRP A 110      -6.298  20.069  20.538  1.00 97.74           H  
ATOM   1753  CZ3 TRP A 110      -7.424  16.976  19.625  1.00 97.74           C  
ATOM   1754  HZ3 TRP A 110      -8.329  16.473  19.317  1.00 97.74           H  
ATOM   1755  N   ILE A 111      -2.408  12.046  21.302  1.00 96.61           N  
ATOM   1756  H   ILE A 111      -1.591  12.607  21.496  1.00 96.61           H  
ATOM   1757  CA  ILE A 111      -2.229  10.601  21.090  1.00 96.61           C  
ATOM   1758  HA  ILE A 111      -2.662  10.352  20.121  1.00 96.61           H  
ATOM   1759  C   ILE A 111      -3.030   9.779  22.122  1.00 96.61           C  
ATOM   1760  CB  ILE A 111      -0.733  10.215  21.017  1.00 96.61           C  
ATOM   1761  HB  ILE A 111      -0.206  10.591  21.894  1.00 96.61           H  
ATOM   1762  O   ILE A 111      -3.831   8.948  21.696  1.00 96.61           O  
ATOM   1763  CG1 ILE A 111      -0.055  10.844  19.782  1.00 96.61           C  
ATOM   1764 HG12 ILE A 111      -0.299  11.906  19.730  1.00 96.61           H  
ATOM   1765 HG13 ILE A 111      -0.434  10.371  18.876  1.00 96.61           H  
ATOM   1766  CG2 ILE A 111      -0.595   8.686  20.987  1.00 96.61           C  
ATOM   1767 HG21 ILE A 111      -1.196   8.263  20.182  1.00 96.61           H  
ATOM   1768 HG22 ILE A 111       0.440   8.393  20.813  1.00 96.61           H  
ATOM   1769 HG23 ILE A 111      -0.906   8.242  21.933  1.00 96.61           H  
ATOM   1770  CD1 ILE A 111       1.474  10.726  19.809  1.00 96.61           C  
ATOM   1771 HD11 ILE A 111       1.866  11.107  20.752  1.00 96.61           H  
ATOM   1772 HD12 ILE A 111       1.782   9.689  19.674  1.00 96.61           H  
ATOM   1773 HD13 ILE A 111       1.886  11.315  18.990  1.00 96.61           H  
ATOM   1774  N   PRO A 112      -2.930  10.032  23.450  1.00 96.01           N  
ATOM   1775  CA  PRO A 112      -3.754   9.322  24.431  1.00 96.01           C  
ATOM   1776  HA  PRO A 112      -3.477   8.268  24.421  1.00 96.01           H  
ATOM   1777  C   PRO A 112      -5.257   9.434  24.159  1.00 96.01           C  
ATOM   1778  CB  PRO A 112      -3.397   9.924  25.794  1.00 96.01           C  
ATOM   1779  HB2 PRO A 112      -3.461   9.181  26.589  1.00 96.01           H  
ATOM   1780  HB3 PRO A 112      -4.041  10.774  26.018  1.00 96.01           H  
ATOM   1781  O   PRO A 112      -5.956   8.426  24.183  1.00 96.01           O  
ATOM   1782  CG  PRO A 112      -1.970  10.420  25.597  1.00 96.01           C  
ATOM   1783  HG2 PRO A 112      -1.272   9.593  25.728  1.00 96.01           H  
ATOM   1784  HG3 PRO A 112      -1.730  11.238  26.276  1.00 96.01           H  
ATOM   1785  CD  PRO A 112      -1.957  10.871  24.140  1.00 96.01           C  
ATOM   1786  HD2 PRO A 112      -0.947  10.737  23.753  1.00 96.01           H  
ATOM   1787  HD3 PRO A 112      -2.251  11.918  24.074  1.00 96.01           H  
ATOM   1788  N   LEU A 113      -5.751  10.636  23.838  1.00 96.26           N  
ATOM   1789  H   LEU A 113      -5.126  11.429  23.818  1.00 96.26           H  
ATOM   1790  CA  LEU A 113      -7.172  10.869  23.569  1.00 96.26           C  
ATOM   1791  HA  LEU A 113      -7.745  10.490  24.416  1.00 96.26           H  
ATOM   1792  C   LEU A 113      -7.658  10.113  22.329  1.00 96.26           C  
ATOM   1793  CB  LEU A 113      -7.396  12.389  23.461  1.00 96.26           C  
ATOM   1794  HB2 LEU A 113      -7.069  12.818  24.408  1.00 96.26           H  
ATOM   1795  HB3 LEU A 113      -6.762  12.798  22.674  1.00 96.26           H  
ATOM   1796  O   LEU A 113      -8.776   9.601  22.332  1.00 96.26           O  
ATOM   1797  CG  LEU A 113      -8.856  12.818  23.212  1.00 96.26           C  
ATOM   1798  HG  LEU A 113      -9.538  12.119  23.696  1.00 96.26           H  
ATOM   1799  CD1 LEU A 113      -9.091  14.208  23.810  1.00 96.26           C  
ATOM   1800 HD11 LEU A 113     -10.119  14.522  23.630  1.00 96.26           H  
ATOM   1801 HD12 LEU A 113      -8.408  14.927  23.356  1.00 96.26           H  
ATOM   1802 HD13 LEU A 113      -8.923  14.173  24.886  1.00 96.26           H  
ATOM   1803  CD2 LEU A 113      -9.202  12.928  21.723  1.00 96.26           C  
ATOM   1804 HD21 LEU A 113     -10.236  13.252  21.604  1.00 96.26           H  
ATOM   1805 HD22 LEU A 113      -9.087  11.965  21.226  1.00 96.26           H  
ATOM   1806 HD23 LEU A 113      -8.541  13.645  21.236  1.00 96.26           H  
ATOM   1807  N   ILE A 114      -6.849  10.050  21.269  1.00 96.15           N  
ATOM   1808  H   ILE A 114      -5.942  10.491  21.321  1.00 96.15           H  
ATOM   1809  CA  ILE A 114      -7.192   9.298  20.058  1.00 96.15           C  
ATOM   1810  HA  ILE A 114      -8.205   9.562  19.751  1.00 96.15           H  
ATOM   1811  C   ILE A 114      -7.203   7.797  20.359  1.00 96.15           C  
ATOM   1812  CB  ILE A 114      -6.239   9.662  18.902  1.00 96.15           C  
ATOM   1813  HB  ILE A 114      -5.211   9.549  19.247  1.00 96.15           H  
ATOM   1814  O   ILE A 114      -8.174   7.124  20.018  1.00 96.15           O  
ATOM   1815  CG1 ILE A 114      -6.468  11.125  18.451  1.00 96.15           C  
ATOM   1816 HG12 ILE A 114      -7.377  11.188  17.854  1.00 96.15           H  
ATOM   1817 HG13 ILE A 114      -6.605  11.768  19.321  1.00 96.15           H  
ATOM   1818  CG2 ILE A 114      -6.464   8.712  17.714  1.00 96.15           C  
ATOM   1819 HG21 ILE A 114      -5.902   9.048  16.842  1.00 96.15           H  
ATOM   1820 HG22 ILE A 114      -6.112   7.708  17.954  1.00 96.15           H  
ATOM   1821 HG23 ILE A 114      -7.521   8.666  17.450  1.00 96.15           H  
ATOM   1822  CD1 ILE A 114      -5.291  11.689  17.647  1.00 96.15           C  
ATOM   1823 HD11 ILE A 114      -5.464  12.745  17.443  1.00 96.15           H  
ATOM   1824 HD12 ILE A 114      -4.375  11.588  18.229  1.00 96.15           H  
ATOM   1825 HD13 ILE A 114      -5.180  11.160  16.701  1.00 96.15           H  
ATOM   1826  N   ASN A 115      -6.187   7.290  21.061  1.00 92.74           N  
ATOM   1827  H   ASN A 115      -5.410   7.895  21.286  1.00 92.74           H  
ATOM   1828  CA  ASN A 115      -6.068   5.871  21.405  1.00 92.74           C  
ATOM   1829  HA  ASN A 115      -6.183   5.279  20.496  1.00 92.74           H  
ATOM   1830  C   ASN A 115      -7.167   5.393  22.367  1.00 92.74           C  
ATOM   1831  CB  ASN A 115      -4.661   5.618  21.981  1.00 92.74           C  
ATOM   1832  HB2 ASN A 115      -4.448   6.342  22.768  1.00 92.74           H  
ATOM   1833  HB3 ASN A 115      -4.631   4.617  22.411  1.00 92.74           H  
ATOM   1834  O   ASN A 115      -7.611   4.256  22.270  1.00 92.74           O  
ATOM   1835  CG  ASN A 115      -3.572   5.684  20.921  1.00 92.74           C  
ATOM   1836  ND2 ASN A 115      -2.322   5.682  21.318  1.00 92.74           N  
ATOM   1837 HD21 ASN A 115      -2.063   5.630  22.293  1.00 92.74           H  
ATOM   1838 HD22 ASN A 115      -1.634   5.678  20.578  1.00 92.74           H  
ATOM   1839  OD1 ASN A 115      -3.835   5.716  19.734  1.00 92.74           O  
ATOM   1840  N   GLU A 116      -7.648   6.246  23.275  1.00 92.39           N  
ATOM   1841  H   GLU A 116      -7.184   7.135  23.396  1.00 92.39           H  
ATOM   1842  CA  GLU A 116      -8.801   5.936  24.136  1.00 92.39           C  
ATOM   1843  HA  GLU A 116      -8.652   4.968  24.614  1.00 92.39           H  
ATOM   1844  C   GLU A 116     -10.124   5.848  23.362  1.00 92.39           C  
ATOM   1845  CB  GLU A 116      -8.942   7.017  25.219  1.00 92.39           C  
ATOM   1846  HB2 GLU A 116      -8.817   7.999  24.764  1.00 92.39           H  
ATOM   1847  HB3 GLU A 116      -9.947   6.963  25.639  1.00 92.39           H  
ATOM   1848  O   GLU A 116     -11.059   5.179  23.801  1.00 92.39           O  
ATOM   1849  CG  GLU A 116      -7.945   6.840  26.373  1.00 92.39           C  
ATOM   1850  HG2 GLU A 116      -8.142   5.881  26.853  1.00 92.39           H  
ATOM   1851  HG3 GLU A 116      -6.930   6.805  25.977  1.00 92.39           H  
ATOM   1852  CD  GLU A 116      -8.043   7.957  27.428  1.00 92.39           C  
ATOM   1853  OE1 GLU A 116      -7.215   7.926  28.369  1.00 92.39           O  
ATOM   1854  OE2 GLU A 116      -8.948   8.821  27.326  1.00 92.39           O  
ATOM   1855  N   ARG A 117     -10.220   6.548  22.227  1.00 89.96           N  
ATOM   1856  H   ARG A 117      -9.393   7.039  21.920  1.00 89.96           H  
ATOM   1857  CA  ARG A 117     -11.444   6.683  21.421  1.00 89.96           C  
ATOM   1858  HA  ARG A 117     -12.302   6.370  22.016  1.00 89.96           H  
ATOM   1859  C   ARG A 117     -11.469   5.786  20.189  1.00 89.96           C  
ATOM   1860  CB  ARG A 117     -11.608   8.154  21.023  1.00 89.96           C  
ATOM   1861  HB2 ARG A 117     -10.686   8.502  20.557  1.00 89.96           H  
ATOM   1862  HB3 ARG A 117     -12.409   8.247  20.289  1.00 89.96           H  
ATOM   1863  O   ARG A 117     -12.461   5.801  19.465  1.00 89.96           O  
ATOM   1864  CG  ARG A 117     -11.940   9.029  22.237  1.00 89.96           C  
ATOM   1865  HG2 ARG A 117     -11.163   8.933  22.996  1.00 89.96           H  
ATOM   1866  HG3 ARG A 117     -12.887   8.708  22.670  1.00 89.96           H  
ATOM   1867  CD  ARG A 117     -12.041  10.492  21.799  1.00 89.96           C  
ATOM   1868  HD2 ARG A 117     -11.089  10.780  21.353  1.00 89.96           H  
ATOM   1869  HD3 ARG A 117     -12.822  10.585  21.044  1.00 89.96           H  
ATOM   1870  NE  ARG A 117     -12.324  11.372  22.945  1.00 89.96           N  
ATOM   1871  HE  ARG A 117     -12.007  11.035  23.843  1.00 89.96           H  
ATOM   1872  NH1 ARG A 117     -13.291  13.123  21.811  1.00 89.96           N  
ATOM   1873 HH11 ARG A 117     -13.961  13.876  21.865  1.00 89.96           H  
ATOM   1874 HH12 ARG A 117     -13.135  12.647  20.933  1.00 89.96           H  
ATOM   1875  NH2 ARG A 117     -13.082  13.244  24.007  1.00 89.96           N  
ATOM   1876 HH21 ARG A 117     -13.481  14.171  23.961  1.00 89.96           H  
ATOM   1877 HH22 ARG A 117     -12.799  12.867  24.901  1.00 89.96           H  
ATOM   1878  CZ  ARG A 117     -12.891  12.566  22.914  1.00 89.96           C  
ATOM   1879  N   THR A 118     -10.397   5.045  19.958  1.00 87.28           N  
ATOM   1880  H   THR A 118      -9.659   5.050  20.648  1.00 87.28           H  
ATOM   1881  CA  THR A 118     -10.209   4.182  18.797  1.00 87.28           C  
ATOM   1882  HA  THR A 118     -11.079   4.243  18.144  1.00 87.28           H  
ATOM   1883  C   THR A 118     -10.070   2.745  19.283  1.00 87.28           C  
ATOM   1884  CB  THR A 118      -8.982   4.643  17.997  1.00 87.28           C  
ATOM   1885  HB  THR A 118      -8.081   4.488  18.590  1.00 87.28           H  
ATOM   1886  O   THR A 118      -9.470   2.495  20.329  1.00 87.28           O  
ATOM   1887  CG2 THR A 118      -8.830   3.911  16.674  1.00 87.28           C  
ATOM   1888 HG21 THR A 118      -8.452   2.914  16.899  1.00 87.28           H  
ATOM   1889 HG22 THR A 118      -9.781   3.863  16.143  1.00 87.28           H  
ATOM   1890 HG23 THR A 118      -8.088   4.424  16.062  1.00 87.28           H  
ATOM   1891  OG1 THR A 118      -9.083   6.016  17.701  1.00 87.28           O  
ATOM   1892  HG1 THR A 118      -8.801   6.470  18.499  1.00 87.28           H  
ATOM   1893  N   ASP A 119     -10.636   1.788  18.551  1.00 80.39           N  
ATOM   1894  H   ASP A 119     -11.147   2.022  17.711  1.00 80.39           H  
ATOM   1895  CA  ASP A 119     -10.476   0.380  18.907  1.00 80.39           C  
ATOM   1896  HA  ASP A 119     -10.814   0.248  19.935  1.00 80.39           H  
ATOM   1897  C   ASP A 119      -8.998  -0.017  18.860  1.00 80.39           C  
ATOM   1898  CB  ASP A 119     -11.323  -0.522  17.996  1.00 80.39           C  
ATOM   1899  HB2 ASP A 119     -10.958  -1.545  18.082  1.00 80.39           H  
ATOM   1900  HB3 ASP A 119     -11.201  -0.210  16.958  1.00 80.39           H  
ATOM   1901  O   ASP A 119      -8.258   0.392  17.970  1.00 80.39           O  
ATOM   1902  CG  ASP A 119     -12.808  -0.526  18.377  1.00 80.39           C  
ATOM   1903  OD1 ASP A 119     -13.099  -0.441  19.593  1.00 80.39           O  
ATOM   1904  OD2 ASP A 119     -13.642  -0.666  17.457  1.00 80.39           O  
ATOM   1905  N   LYS A 120      -8.554  -0.851  19.805  1.00 73.61           N  
ATOM   1906  H   LYS A 120      -9.210  -1.150  20.513  1.00 73.61           H  
ATOM   1907  CA  LYS A 120      -7.145  -1.279  19.879  1.00 73.61           C  
ATOM   1908  HA  LYS A 120      -6.509  -0.395  19.941  1.00 73.61           H  
ATOM   1909  C   LYS A 120      -6.671  -2.026  18.634  1.00 73.61           C  
ATOM   1910  CB  LYS A 120      -6.925  -2.168  21.101  1.00 73.61           C  
ATOM   1911  HB2 LYS A 120      -7.667  -2.967  21.113  1.00 73.61           H  
ATOM   1912  HB3 LYS A 120      -5.936  -2.620  21.027  1.00 73.61           H  
ATOM   1913  O   LYS A 120      -5.489  -1.984  18.317  1.00 73.61           O  
ATOM   1914  CG  LYS A 120      -6.997  -1.356  22.394  1.00 73.61           C  
ATOM   1915  HG2 LYS A 120      -6.270  -0.545  22.350  1.00 73.61           H  
ATOM   1916  HG3 LYS A 120      -7.996  -0.937  22.518  1.00 73.61           H  
ATOM   1917  CD  LYS A 120      -6.671  -2.267  23.575  1.00 73.61           C  
ATOM   1918  HD2 LYS A 120      -5.686  -2.709  23.424  1.00 73.61           H  
ATOM   1919  HD3 LYS A 120      -7.419  -3.058  23.636  1.00 73.61           H  
ATOM   1920  CE  LYS A 120      -6.676  -1.430  24.851  1.00 73.61           C  
ATOM   1921  HE2 LYS A 120      -5.961  -0.617  24.729  1.00 73.61           H  
ATOM   1922  HE3 LYS A 120      -7.664  -0.985  24.972  1.00 73.61           H  
ATOM   1923  NZ  LYS A 120      -6.323  -2.262  26.022  1.00 73.61           N  
ATOM   1924  HZ1 LYS A 120      -5.413  -2.676  25.875  1.00 73.61           H  
ATOM   1925  HZ2 LYS A 120      -6.297  -1.688  26.853  1.00 73.61           H  
ATOM   1926  HZ3 LYS A 120      -7.006  -2.997  26.136  1.00 73.61           H  
ATOM   1927  N   ASP A 121      -7.593  -2.697  17.954  1.00 69.25           N  
ATOM   1928  H   ASP A 121      -8.540  -2.704  18.307  1.00 69.25           H  
ATOM   1929  CA  ASP A 121      -7.316  -3.424  16.717  1.00 69.25           C  
ATOM   1930  HA  ASP A 121      -6.293  -3.800  16.747  1.00 69.25           H  
ATOM   1931  C   ASP A 121      -7.419  -2.518  15.474  1.00 69.25           C  
ATOM   1932  CB  ASP A 121      -8.254  -4.640  16.633  1.00 69.25           C  
ATOM   1933  HB2 ASP A 121      -9.286  -4.290  16.617  1.00 69.25           H  
ATOM   1934  HB3 ASP A 121      -8.064  -5.171  15.700  1.00 69.25           H  
ATOM   1935  O   ASP A 121      -7.104  -2.944  14.362  1.00 69.25           O  
ATOM   1936  CG  ASP A 121      -8.061  -5.628  17.795  1.00 69.25           C  
ATOM   1937  OD1 ASP A 121      -6.901  -5.847  18.211  1.00 69.25           O  
ATOM   1938  OD2 ASP A 121      -9.086  -6.154  18.286  1.00 69.25           O  
ATOM   1939  N   SER A 122      -7.845  -1.259  15.639  1.00 70.67           N  
ATOM   1940  H   SER A 122      -7.973  -0.907  16.577  1.00 70.67           H  
ATOM   1941  CA  SER A 122      -7.957  -0.308  14.539  1.00 70.67           C  
ATOM   1942  HA  SER A 122      -8.358  -0.834  13.673  1.00 70.67           H  
ATOM   1943  C   SER A 122      -6.585   0.248  14.170  1.00 70.67           C  
ATOM   1944  CB  SER A 122      -8.951   0.802  14.874  1.00 70.67           C  
ATOM   1945  HB2 SER A 122      -8.701   1.223  15.847  1.00 70.67           H  
ATOM   1946  HB3 SER A 122      -9.955   0.380  14.921  1.00 70.67           H  
ATOM   1947  O   SER A 122      -5.911   0.911  14.957  1.00 70.67           O  
ATOM   1948  OG  SER A 122      -8.917   1.834  13.908  1.00 70.67           O  
ATOM   1949  HG  SER A 122      -8.357   2.533  14.253  1.00 70.67           H  
ATOM   1950  N   ARG A 123      -6.201   0.034  12.912  1.00 80.37           N  
ATOM   1951  H   ARG A 123      -6.808  -0.538  12.342  1.00 80.37           H  
ATOM   1952  CA  ARG A 123      -5.021   0.635  12.281  1.00 80.37           C  
ATOM   1953  HA  ARG A 123      -4.214   0.706  13.011  1.00 80.37           H  
ATOM   1954  C   ARG A 123      -5.347   2.061  11.834  1.00 80.37           C  
ATOM   1955  CB  ARG A 123      -4.554  -0.234  11.098  1.00 80.37           C  
ATOM   1956  HB2 ARG A 123      -3.675   0.229  10.650  1.00 80.37           H  
ATOM   1957  HB3 ARG A 123      -5.345  -0.258  10.348  1.00 80.37           H  
ATOM   1958  O   ARG A 123      -5.416   2.316  10.637  1.00 80.37           O  
ATOM   1959  CG  ARG A 123      -4.205  -1.676  11.479  1.00 80.37           C  
ATOM   1960  HG2 ARG A 123      -3.382  -1.688  12.195  1.00 80.37           H  
ATOM   1961  HG3 ARG A 123      -5.077  -2.149  11.930  1.00 80.37           H  
ATOM   1962  CD  ARG A 123      -3.814  -2.457  10.218  1.00 80.37           C  
ATOM   1963  HD2 ARG A 123      -4.502  -2.185   9.417  1.00 80.37           H  
ATOM   1964  HD3 ARG A 123      -2.804  -2.180   9.916  1.00 80.37           H  
ATOM   1965  NE  ARG A 123      -3.900  -3.908  10.451  1.00 80.37           N  
ATOM   1966  HE  ARG A 123      -3.887  -4.217  11.413  1.00 80.37           H  
ATOM   1967  NH1 ARG A 123      -4.334  -4.586   8.279  1.00 80.37           N  
ATOM   1968 HH11 ARG A 123      -4.227  -3.668   7.872  1.00 80.37           H  
ATOM   1969 HH12 ARG A 123      -4.789  -5.302   7.732  1.00 80.37           H  
ATOM   1970  NH2 ARG A 123      -4.491  -6.036   9.917  1.00 80.37           N  
ATOM   1971 HH21 ARG A 123      -4.651  -6.279  10.884  1.00 80.37           H  
ATOM   1972 HH22 ARG A 123      -4.957  -6.570   9.197  1.00 80.37           H  
ATOM   1973  CZ  ARG A 123      -4.224  -4.822   9.552  1.00 80.37           C  
ATOM   1974  N   LEU A 124      -5.634   2.965  12.772  1.00 92.84           N  
ATOM   1975  H   LEU A 124      -5.559   2.685  13.740  1.00 92.84           H  
ATOM   1976  CA  LEU A 124      -5.873   4.375  12.450  1.00 92.84           C  
ATOM   1977  HA  LEU A 124      -6.396   4.418  11.495  1.00 92.84           H  
ATOM   1978  C   LEU A 124      -4.523   5.105  12.335  1.00 92.84           C  
ATOM   1979  CB  LEU A 124      -6.798   5.012  13.502  1.00 92.84           C  
ATOM   1980  HB2 LEU A 124      -6.307   4.962  14.473  1.00 92.84           H  
ATOM   1981  HB3 LEU A 124      -7.720   4.432  13.556  1.00 92.84           H  
ATOM   1982  O   LEU A 124      -3.917   5.387  13.370  1.00 92.84           O  
ATOM   1983  CG  LEU A 124      -7.158   6.482  13.206  1.00 92.84           C  
ATOM   1984  HG  LEU A 124      -6.252   7.081  13.113  1.00 92.84           H  
ATOM   1985  CD1 LEU A 124      -7.985   6.638  11.928  1.00 92.84           C  
ATOM   1986 HD11 LEU A 124      -8.892   6.037  11.991  1.00 92.84           H  
ATOM   1987 HD12 LEU A 124      -7.394   6.324  11.068  1.00 92.84           H  
ATOM   1988 HD13 LEU A 124      -8.262   7.683  11.791  1.00 92.84           H  
ATOM   1989  CD2 LEU A 124      -7.983   7.037  14.364  1.00 92.84           C  
ATOM   1990 HD21 LEU A 124      -7.376   7.063  15.269  1.00 92.84           H  
ATOM   1991 HD22 LEU A 124      -8.325   8.044  14.123  1.00 92.84           H  
ATOM   1992 HD23 LEU A 124      -8.857   6.411  14.539  1.00 92.84           H  
ATOM   1993  N   PRO A 125      -4.030   5.410  11.121  1.00 95.02           N  
ATOM   1994  CA  PRO A 125      -2.758   6.095  10.958  1.00 95.02           C  
ATOM   1995  HA  PRO A 125      -1.976   5.548  11.484  1.00 95.02           H  
ATOM   1996  C   PRO A 125      -2.818   7.524  11.503  1.00 95.02           C  
ATOM   1997  CB  PRO A 125      -2.461   6.066   9.457  1.00 95.02           C  
ATOM   1998  HB2 PRO A 125      -1.921   5.151   9.212  1.00 95.02           H  
ATOM   1999  HB3 PRO A 125      -1.901   6.942   9.131  1.00 95.02           H  
ATOM   2000  O   PRO A 125      -3.807   8.249  11.333  1.00 95.02           O  
ATOM   2001  CG  PRO A 125      -3.849   6.010   8.829  1.00 95.02           C  
ATOM   2002  HG2 PRO A 125      -4.296   7.004   8.828  1.00 95.02           H  
ATOM   2003  HG3 PRO A 125      -3.831   5.587   7.824  1.00 95.02           H  
ATOM   2004  CD  PRO A 125      -4.598   5.122   9.811  1.00 95.02           C  
ATOM   2005  HD2 PRO A 125      -4.387   4.088   9.538  1.00 95.02           H  
ATOM   2006  HD3 PRO A 125      -5.668   5.322   9.772  1.00 95.02           H  
ATOM   2007  N   LEU A 126      -1.714   7.939  12.117  1.00 96.93           N  
ATOM   2008  H   LEU A 126      -0.974   7.266  12.255  1.00 96.93           H  
ATOM   2009  CA  LEU A 126      -1.470   9.295  12.582  1.00 96.93           C  
ATOM   2010  HA  LEU A 126      -2.375   9.885  12.433  1.00 96.93           H  
ATOM   2011  C   LEU A 126      -0.356   9.943  11.768  1.00 96.93           C  
ATOM   2012  CB  LEU A 126      -1.125   9.316  14.081  1.00 96.93           C  
ATOM   2013  HB2 LEU A 126      -0.984  10.355  14.378  1.00 96.93           H  
ATOM   2014  HB3 LEU A 126      -0.179   8.795  14.226  1.00 96.93           H  
ATOM   2015  O   LEU A 126       0.669   9.326  11.467  1.00 96.93           O  
ATOM   2016  CG  LEU A 126      -2.162   8.674  15.014  1.00 96.93           C  
ATOM   2017  HG  LEU A 126      -2.197   7.598  14.842  1.00 96.93           H  
ATOM   2018  CD1 LEU A 126      -1.752   8.937  16.464  1.00 96.93           C  
ATOM   2019 HD11 LEU A 126      -1.790  10.005  16.681  1.00 96.93           H  
ATOM   2020 HD12 LEU A 126      -0.736   8.581  16.630  1.00 96.93           H  
ATOM   2021 HD13 LEU A 126      -2.425   8.404  17.136  1.00 96.93           H  
ATOM   2022  CD2 LEU A 126      -3.559   9.258  14.833  1.00 96.93           C  
ATOM   2023 HD21 LEU A 126      -3.543  10.336  14.995  1.00 96.93           H  
ATOM   2024 HD22 LEU A 126      -3.927   9.030  13.832  1.00 96.93           H  
ATOM   2025 HD23 LEU A 126      -4.228   8.770  15.542  1.00 96.93           H  
ATOM   2026  N   ILE A 127      -0.531  11.227  11.476  1.00 96.97           N  
ATOM   2027  H   ILE A 127      -1.414  11.652  11.720  1.00 96.97           H  
ATOM   2028  CA  ILE A 127       0.505  12.062  10.871  1.00 96.97           C  
ATOM   2029  HA  ILE A 127       1.428  11.487  10.803  1.00 96.97           H  
ATOM   2030  C   ILE A 127       0.778  13.241  11.787  1.00 96.97           C  
ATOM   2031  CB  ILE A 127       0.125  12.476   9.439  1.00 96.97           C  
ATOM   2032  HB  ILE A 127      -0.842  12.980   9.459  1.00 96.97           H  
ATOM   2033  O   ILE A 127      -0.139  13.964  12.181  1.00 96.97           O  
ATOM   2034  CG1 ILE A 127       0.009  11.190   8.598  1.00 96.97           C  
ATOM   2035 HG12 ILE A 127       0.942  10.628   8.657  1.00 96.97           H  
ATOM   2036 HG13 ILE A 127      -0.792  10.562   8.989  1.00 96.97           H  
ATOM   2037  CG2 ILE A 127       1.169  13.439   8.837  1.00 96.97           C  
ATOM   2038 HG21 ILE A 127       0.839  13.790   7.859  1.00 96.97           H  
ATOM   2039 HG22 ILE A 127       2.130  12.936   8.730  1.00 96.97           H  
ATOM   2040 HG23 ILE A 127       1.296  14.320   9.466  1.00 96.97           H  
ATOM   2041  CD1 ILE A 127      -0.298  11.449   7.135  1.00 96.97           C  
ATOM   2042 HD11 ILE A 127       0.545  11.926   6.636  1.00 96.97           H  
ATOM   2043 HD12 ILE A 127      -0.467  10.482   6.661  1.00 96.97           H  
ATOM   2044 HD13 ILE A 127      -1.181  12.084   7.072  1.00 96.97           H  
ATOM   2045  N   LEU A 128       2.047  13.447  12.130  1.00 97.75           N  
ATOM   2046  H   LEU A 128       2.752  12.849  11.723  1.00 97.75           H  
ATOM   2047  CA  LEU A 128       2.466  14.617  12.894  1.00 97.75           C  
ATOM   2048  HA  LEU A 128       1.638  14.954  13.518  1.00 97.75           H  
ATOM   2049  C   LEU A 128       2.798  15.764  11.946  1.00 97.75           C  
ATOM   2050  CB  LEU A 128       3.643  14.278  13.817  1.00 97.75           C  
ATOM   2051  HB2 LEU A 128       4.478  13.926  13.212  1.00 97.75           H  
ATOM   2052  HB3 LEU A 128       3.951  15.204  14.303  1.00 97.75           H  
ATOM   2053  O   LEU A 128       3.646  15.629  11.067  1.00 97.75           O  
ATOM   2054  CG  LEU A 128       3.345  13.234  14.909  1.00 97.75           C  
ATOM   2055  HG  LEU A 128       3.258  12.247  14.455  1.00 97.75           H  
ATOM   2056  CD1 LEU A 128       4.512  13.226  15.898  1.00 97.75           C  
ATOM   2057 HD11 LEU A 128       5.379  12.779  15.411  1.00 97.75           H  
ATOM   2058 HD12 LEU A 128       4.745  14.242  16.218  1.00 97.75           H  
ATOM   2059 HD13 LEU A 128       4.264  12.641  16.783  1.00 97.75           H  
ATOM   2060  CD2 LEU A 128       2.058  13.517  15.683  1.00 97.75           C  
ATOM   2061 HD21 LEU A 128       2.054  14.543  16.050  1.00 97.75           H  
ATOM   2062 HD22 LEU A 128       1.203  13.353  15.026  1.00 97.75           H  
ATOM   2063 HD23 LEU A 128       1.966  12.817  16.514  1.00 97.75           H  
ATOM   2064  N   VAL A 129       2.144  16.906  12.148  1.00 97.79           N  
ATOM   2065  H   VAL A 129       1.458  16.938  12.888  1.00 97.79           H  
ATOM   2066  CA  VAL A 129       2.237  18.056  11.243  1.00 97.79           C  
ATOM   2067  HA  VAL A 129       2.888  17.806  10.406  1.00 97.79           H  
ATOM   2068  C   VAL A 129       2.834  19.251  11.969  1.00 97.79           C  
ATOM   2069  CB  VAL A 129       0.868  18.408  10.647  1.00 97.79           C  
ATOM   2070  HB  VAL A 129       0.232  18.833  11.423  1.00 97.79           H  
ATOM   2071  O   VAL A 129       2.165  19.912  12.766  1.00 97.79           O  
ATOM   2072  CG1 VAL A 129       1.019  19.457   9.545  1.00 97.79           C  
ATOM   2073 HG11 VAL A 129       0.034  19.721   9.161  1.00 97.79           H  
ATOM   2074 HG12 VAL A 129       1.635  19.065   8.736  1.00 97.79           H  
ATOM   2075 HG13 VAL A 129       1.480  20.360   9.945  1.00 97.79           H  
ATOM   2076  CG2 VAL A 129       0.143  17.178  10.109  1.00 97.79           C  
ATOM   2077 HG21 VAL A 129      -0.187  16.546  10.934  1.00 97.79           H  
ATOM   2078 HG22 VAL A 129       0.820  16.600   9.480  1.00 97.79           H  
ATOM   2079 HG23 VAL A 129      -0.735  17.494   9.547  1.00 97.79           H  
ATOM   2080  N   GLY A 130       4.094  19.550  11.674  1.00 97.26           N  
ATOM   2081  H   GLY A 130       4.562  18.980  10.984  1.00 97.26           H  
ATOM   2082  CA  GLY A 130       4.802  20.709  12.197  1.00 97.26           C  
ATOM   2083  HA2 GLY A 130       4.486  20.909  13.221  1.00 97.26           H  
ATOM   2084  HA3 GLY A 130       5.873  20.509  12.187  1.00 97.26           H  
ATOM   2085  C   GLY A 130       4.544  21.944  11.359  1.00 97.26           C  
ATOM   2086  O   GLY A 130       5.311  22.239  10.449  1.00 97.26           O  
ATOM   2087  N   ASN A 131       3.495  22.697  11.684  1.00 97.24           N  
ATOM   2088  H   ASN A 131       2.933  22.410  12.473  1.00 97.24           H  
ATOM   2089  CA  ASN A 131       3.183  23.945  10.995  1.00 97.24           C  
ATOM   2090  HA  ASN A 131       3.464  23.822   9.949  1.00 97.24           H  
ATOM   2091  C   ASN A 131       3.986  25.136  11.548  1.00 97.24           C  
ATOM   2092  CB  ASN A 131       1.666  24.176  11.042  1.00 97.24           C  
ATOM   2093  HB2 ASN A 131       1.161  23.255  10.750  1.00 97.24           H  
ATOM   2094  HB3 ASN A 131       1.376  24.411  12.065  1.00 97.24           H  
ATOM   2095  O   ASN A 131       4.542  25.093  12.647  1.00 97.24           O  
ATOM   2096  CG  ASN A 131       1.192  25.274  10.102  1.00 97.24           C  
ATOM   2097  ND2 ASN A 131       0.095  25.906  10.430  1.00 97.24           N  
ATOM   2098 HD21 ASN A 131      -0.325  26.484   9.717  1.00 97.24           H  
ATOM   2099 HD22 ASN A 131      -0.375  25.634  11.282  1.00 97.24           H  
ATOM   2100  OD1 ASN A 131       1.796  25.609   9.092  1.00 97.24           O  
ATOM   2101  N   LYS A 132       3.964  26.258  10.821  1.00 96.85           N  
ATOM   2102  H   LYS A 132       3.488  26.199   9.932  1.00 96.85           H  
ATOM   2103  CA  LYS A 132       4.689  27.498  11.141  1.00 96.85           C  
ATOM   2104  HA  LYS A 132       4.484  28.204  10.336  1.00 96.85           H  
ATOM   2105  C   LYS A 132       6.206  27.328  11.143  1.00 96.85           C  
ATOM   2106  CB  LYS A 132       4.205  28.146  12.444  1.00 96.85           C  
ATOM   2107  HB2 LYS A 132       4.619  29.154  12.471  1.00 96.85           H  
ATOM   2108  HB3 LYS A 132       4.606  27.595  13.295  1.00 96.85           H  
ATOM   2109  O   LYS A 132       6.905  28.003  11.902  1.00 96.85           O  
ATOM   2110  CG  LYS A 132       2.688  28.235  12.584  1.00 96.85           C  
ATOM   2111  HG2 LYS A 132       2.256  28.706  11.701  1.00 96.85           H  
ATOM   2112  HG3 LYS A 132       2.266  27.238  12.715  1.00 96.85           H  
ATOM   2113  CD  LYS A 132       2.401  29.081  13.818  1.00 96.85           C  
ATOM   2114  HD2 LYS A 132       2.731  30.102  13.629  1.00 96.85           H  
ATOM   2115  HD3 LYS A 132       2.945  28.677  14.672  1.00 96.85           H  
ATOM   2116  CE  LYS A 132       0.911  29.063  14.105  1.00 96.85           C  
ATOM   2117  HE2 LYS A 132       0.613  28.036  14.314  1.00 96.85           H  
ATOM   2118  HE3 LYS A 132       0.370  29.398  13.221  1.00 96.85           H  
ATOM   2119  NZ  LYS A 132       0.629  29.934  15.260  1.00 96.85           N  
ATOM   2120  HZ1 LYS A 132       1.238  29.679  16.025  1.00 96.85           H  
ATOM   2121  HZ2 LYS A 132      -0.324  29.774  15.552  1.00 96.85           H  
ATOM   2122  HZ3 LYS A 132       0.765  30.904  15.011  1.00 96.85           H  
ATOM   2123  N   SER A 133       6.718  26.440  10.291  1.00 93.14           N  
ATOM   2124  H   SER A 133       6.102  25.879   9.720  1.00 93.14           H  
ATOM   2125  CA  SER A 133       8.159  26.281  10.096  1.00 93.14           C  
ATOM   2126  HA  SER A 133       8.619  26.038  11.054  1.00 93.14           H  
ATOM   2127  C   SER A 133       8.825  27.566   9.578  1.00 93.14           C  
ATOM   2128  CB  SER A 133       8.426  25.116   9.136  1.00 93.14           C  
ATOM   2129  HB2 SER A 133       9.486  24.863   9.168  1.00 93.14           H  
ATOM   2130  HB3 SER A 133       7.852  24.244   9.450  1.00 93.14           H  
ATOM   2131  O   SER A 133      10.027  27.712   9.701  1.00 93.14           O  
ATOM   2132  OG  SER A 133       8.072  25.468   7.808  1.00 93.14           O  
ATOM   2133  HG  SER A 133       8.678  26.156   7.526  1.00 93.14           H  
ATOM   2134  N   ASP A 134       8.063  28.509   9.011  1.00 93.35           N  
ATOM   2135  H   ASP A 134       7.066  28.354   8.953  1.00 93.35           H  
ATOM   2136  CA  ASP A 134       8.540  29.829   8.570  1.00 93.35           C  
ATOM   2137  HA  ASP A 134       9.428  29.693   7.953  1.00 93.35           H  
ATOM   2138  C   ASP A 134       8.939  30.769   9.718  1.00 93.35           C  
ATOM   2139  CB  ASP A 134       7.449  30.497   7.716  1.00 93.35           C  
ATOM   2140  HB2 ASP A 134       7.813  31.458   7.352  1.00 93.35           H  
ATOM   2141  HB3 ASP A 134       7.259  29.866   6.848  1.00 93.35           H  
ATOM   2142  O   ASP A 134       9.592  31.782   9.480  1.00 93.35           O  
ATOM   2143  CG  ASP A 134       6.132  30.701   8.476  1.00 93.35           C  
ATOM   2144  OD1 ASP A 134       5.451  29.669   8.704  1.00 93.35           O  
ATOM   2145  OD2 ASP A 134       5.779  31.857   8.805  1.00 93.35           O  
ATOM   2146  N   LEU A 135       8.543  30.461  10.957  1.00 94.90           N  
ATOM   2147  H   LEU A 135       8.029  29.602  11.091  1.00 94.90           H  
ATOM   2148  CA  LEU A 135       8.817  31.300  12.128  1.00 94.90           C  
ATOM   2149  HA  LEU A 135       8.991  32.323  11.794  1.00 94.90           H  
ATOM   2150  C   LEU A 135      10.093  30.903  12.882  1.00 94.90           C  
ATOM   2151  CB  LEU A 135       7.594  31.293  13.062  1.00 94.90           C  
ATOM   2152  HB2 LEU A 135       7.826  31.905  13.934  1.00 94.90           H  
ATOM   2153  HB3 LEU A 135       7.428  30.271  13.404  1.00 94.90           H  
ATOM   2154  O   LEU A 135      10.397  31.507  13.912  1.00 94.90           O  
ATOM   2155  CG  LEU A 135       6.295  31.822  12.434  1.00 94.90           C  
ATOM   2156  HG  LEU A 135       5.979  31.162  11.626  1.00 94.90           H  
ATOM   2157  CD1 LEU A 135       5.197  31.836  13.503  1.00 94.90           C  
ATOM   2158 HD11 LEU A 135       5.109  30.839  13.934  1.00 94.90           H  
ATOM   2159 HD12 LEU A 135       4.253  32.116  13.035  1.00 94.90           H  
ATOM   2160 HD13 LEU A 135       5.453  32.553  14.283  1.00 94.90           H  
ATOM   2161  CD2 LEU A 135       6.431  33.251  11.901  1.00 94.90           C  
ATOM   2162 HD21 LEU A 135       5.461  33.604  11.550  1.00 94.90           H  
ATOM   2163 HD22 LEU A 135       6.826  33.913  12.671  1.00 94.90           H  
ATOM   2164 HD23 LEU A 135       7.103  33.245  11.043  1.00 94.90           H  
ATOM   2165  N   VAL A 136      10.802  29.874  12.421  1.00 92.40           N  
ATOM   2166  H   VAL A 136      10.547  29.465  11.534  1.00 92.40           H  
ATOM   2167  CA  VAL A 136      12.019  29.351  13.049  1.00 92.40           C  
ATOM   2168  HA  VAL A 136      12.476  30.136  13.650  1.00 92.40           H  
ATOM   2169  C   VAL A 136      13.038  28.949  11.987  1.00 92.40           C  
ATOM   2170  CB  VAL A 136      11.721  28.150  13.966  1.00 92.40           C  
ATOM   2171  HB  VAL A 136      12.675  27.767  14.329  1.00 92.40           H  
ATOM   2172  O   VAL A 136      12.681  28.633  10.859  1.00 92.40           O  
ATOM   2173  CG1 VAL A 136      10.890  28.551  15.191  1.00 92.40           C  
ATOM   2174 HG11 VAL A 136       9.931  28.954  14.865  1.00 92.40           H  
ATOM   2175 HG12 VAL A 136      10.717  27.675  15.815  1.00 92.40           H  
ATOM   2176 HG13 VAL A 136      11.424  29.311  15.761  1.00 92.40           H  
ATOM   2177  CG2 VAL A 136      11.000  27.007  13.254  1.00 92.40           C  
ATOM   2178 HG21 VAL A 136       9.963  27.267  13.040  1.00 92.40           H  
ATOM   2179 HG22 VAL A 136      11.053  26.132  13.902  1.00 92.40           H  
ATOM   2180 HG23 VAL A 136      11.506  26.752  12.323  1.00 92.40           H  
ATOM   2181  N   GLU A 137      14.315  28.933  12.360  1.00 88.00           N  
ATOM   2182  H   GLU A 137      14.566  29.290  13.271  1.00 88.00           H  
ATOM   2183  CA  GLU A 137      15.413  28.502  11.477  1.00 88.00           C  
ATOM   2184  HA  GLU A 137      15.085  28.527  10.438  1.00 88.00           H  
ATOM   2185  C   GLU A 137      15.864  27.057  11.748  1.00 88.00           C  
ATOM   2186  CB  GLU A 137      16.588  29.478  11.615  1.00 88.00           C  
ATOM   2187  HB2 GLU A 137      16.903  29.505  12.658  1.00 88.00           H  
ATOM   2188  HB3 GLU A 137      17.418  29.117  11.007  1.00 88.00           H  
ATOM   2189  O   GLU A 137      16.730  26.530  11.056  1.00 88.00           O  
ATOM   2190  CG  GLU A 137      16.223  30.896  11.145  1.00 88.00           C  
ATOM   2191  HG2 GLU A 137      15.414  31.282  11.765  1.00 88.00           H  
ATOM   2192  HG3 GLU A 137      15.865  30.839  10.117  1.00 88.00           H  
ATOM   2193  CD  GLU A 137      17.403  31.877  11.217  1.00 88.00           C  
ATOM   2194  OE1 GLU A 137      17.236  33.003  10.697  1.00 88.00           O  
ATOM   2195  OE2 GLU A 137      18.439  31.529  11.828  1.00 88.00           O  
ATOM   2196  N   TYR A 138      15.281  26.407  12.758  1.00 85.27           N  
ATOM   2197  H   TYR A 138      14.496  26.850  13.213  1.00 85.27           H  
ATOM   2198  CA  TYR A 138      15.565  25.022  13.119  1.00 85.27           C  
ATOM   2199  HA  TYR A 138      16.446  24.685  12.573  1.00 85.27           H  
ATOM   2200  C   TYR A 138      14.411  24.101  12.727  1.00 85.27           C  
ATOM   2201  CB  TYR A 138      15.895  24.918  14.615  1.00 85.27           C  
ATOM   2202  HB2 TYR A 138      16.788  25.511  14.813  1.00 85.27           H  
ATOM   2203  HB3 TYR A 138      16.145  23.883  14.848  1.00 85.27           H  
ATOM   2204  O   TYR A 138      13.254  24.515  12.647  1.00 85.27           O  
ATOM   2205  CG  TYR A 138      14.785  25.371  15.548  1.00 85.27           C  
ATOM   2206  CD1 TYR A 138      14.773  26.695  16.025  1.00 85.27           C  
ATOM   2207  HD1 TYR A 138      15.555  27.376  15.725  1.00 85.27           H  
ATOM   2208  CD2 TYR A 138      13.770  24.474  15.937  1.00 85.27           C  
ATOM   2209  HD2 TYR A 138      13.778  23.458  15.571  1.00 85.27           H  
ATOM   2210  CE1 TYR A 138      13.752  27.124  16.894  1.00 85.27           C  
ATOM   2211  HE1 TYR A 138      13.751  28.141  17.259  1.00 85.27           H  
ATOM   2212  CE2 TYR A 138      12.740  24.901  16.798  1.00 85.27           C  
ATOM   2213  HE2 TYR A 138      11.952  24.223  17.089  1.00 85.27           H  
ATOM   2214  OH  TYR A 138      11.756  26.643  18.128  1.00 85.27           O  
ATOM   2215  HH  TYR A 138      11.880  27.567  18.358  1.00 85.27           H  
ATOM   2216  CZ  TYR A 138      12.735  26.224  17.283  1.00 85.27           C  
ATOM   2217  N   SER A 139      14.733  22.823  12.544  1.00 81.99           N  
ATOM   2218  H   SER A 139      15.694  22.544  12.675  1.00 81.99           H  
ATOM   2219  CA  SER A 139      13.736  21.771  12.374  1.00 81.99           C  
ATOM   2220  HA  SER A 139      12.855  22.184  11.885  1.00 81.99           H  
ATOM   2221  C   SER A 139      13.317  21.218  13.740  1.00 81.99           C  
ATOM   2222  CB  SER A 139      14.296  20.686  11.457  1.00 81.99           C  
ATOM   2223  HB2 SER A 139      14.593  21.131  10.507  1.00 81.99           H  
ATOM   2224  HB3 SER A 139      15.168  20.228  11.923  1.00 81.99           H  
ATOM   2225  O   SER A 139      14.146  20.983  14.618  1.00 81.99           O  
ATOM   2226  OG  SER A 139      13.323  19.700  11.217  1.00 81.99           O  
ATOM   2227  HG  SER A 139      12.581  20.096  10.755  1.00 81.99           H  
ATOM   2228  N   SER A 140      12.021  20.984  13.926  1.00 87.10           N  
ATOM   2229  H   SER A 140      11.428  21.098  13.117  1.00 87.10           H  
ATOM   2230  CA  SER A 140      11.479  20.188  15.034  1.00 87.10           C  
ATOM   2231  HA  SER A 140      11.997  20.482  15.947  1.00 87.10           H  
ATOM   2232  C   SER A 140      11.700  18.684  14.869  1.00 87.10           C  
ATOM   2233  CB  SER A 140       9.984  20.446  15.248  1.00 87.10           C  
ATOM   2234  HB2 SER A 140       9.642  19.842  16.089  1.00 87.10           H  
ATOM   2235  HB3 SER A 140       9.840  21.486  15.541  1.00 87.10           H  
ATOM   2236  O   SER A 140      11.459  17.951  15.829  1.00 87.10           O  
ATOM   2237  OG  SER A 140       9.180  20.132  14.121  1.00 87.10           O  
ATOM   2238  HG  SER A 140       9.719  20.131  13.327  1.00 87.10           H  
ATOM   2239  N   MET A 141      12.175  18.207  13.712  1.00 85.37           N  
ATOM   2240  H   MET A 141      12.283  18.850  12.941  1.00 85.37           H  
ATOM   2241  CA  MET A 141      12.351  16.775  13.440  1.00 85.37           C  
ATOM   2242  HA  MET A 141      11.368  16.305  13.443  1.00 85.37           H  
ATOM   2243  C   MET A 141      13.176  16.059  14.513  1.00 85.37           C  
ATOM   2244  CB  MET A 141      12.983  16.565  12.056  1.00 85.37           C  
ATOM   2245  HB2 MET A 141      13.322  15.533  11.964  1.00 85.37           H  
ATOM   2246  HB3 MET A 141      13.849  17.217  11.941  1.00 85.37           H  
ATOM   2247  O   MET A 141      12.801  14.969  14.929  1.00 85.37           O  
ATOM   2248  CG  MET A 141      11.966  16.834  10.942  1.00 85.37           C  
ATOM   2249  HG2 MET A 141      12.489  16.881   9.987  1.00 85.37           H  
ATOM   2250  HG3 MET A 141      11.497  17.802  11.114  1.00 85.37           H  
ATOM   2251  SD  MET A 141      10.670  15.570  10.829  1.00 85.37           S  
ATOM   2252  CE  MET A 141       9.446  16.473   9.848  1.00 85.37           C  
ATOM   2253  HE1 MET A 141       8.859  15.767   9.261  1.00 85.37           H  
ATOM   2254  HE2 MET A 141       9.941  17.169   9.171  1.00 85.37           H  
ATOM   2255  HE3 MET A 141       8.778  17.014  10.519  1.00 85.37           H  
ATOM   2256  N   GLU A 142      14.230  16.674  15.052  1.00 85.02           N  
ATOM   2257  H   GLU A 142      14.512  17.574  14.691  1.00 85.02           H  
ATOM   2258  CA  GLU A 142      15.019  16.071  16.141  1.00 85.02           C  
ATOM   2259  HA  GLU A 142      15.409  15.107  15.816  1.00 85.02           H  
ATOM   2260  C   GLU A 142      14.198  15.821  17.417  1.00 85.02           C  
ATOM   2261  CB  GLU A 142      16.198  16.980  16.498  1.00 85.02           C  
ATOM   2262  HB2 GLU A 142      15.818  17.961  16.784  1.00 85.02           H  
ATOM   2263  HB3 GLU A 142      16.714  16.543  17.353  1.00 85.02           H  
ATOM   2264  O   GLU A 142      14.435  14.855  18.137  1.00 85.02           O  
ATOM   2265  CG  GLU A 142      17.201  17.131  15.347  1.00 85.02           C  
ATOM   2266  HG2 GLU A 142      17.504  16.137  15.019  1.00 85.02           H  
ATOM   2267  HG3 GLU A 142      16.712  17.630  14.511  1.00 85.02           H  
ATOM   2268  CD  GLU A 142      18.447  17.932  15.753  1.00 85.02           C  
ATOM   2269  OE1 GLU A 142      19.379  17.974  14.922  1.00 85.02           O  
ATOM   2270  OE2 GLU A 142      18.466  18.483  16.879  1.00 85.02           O  
ATOM   2271  N   THR A 143      13.205  16.672  17.686  1.00 89.47           N  
ATOM   2272  H   THR A 143      12.982  17.362  16.983  1.00 89.47           H  
ATOM   2273  CA  THR A 143      12.299  16.534  18.838  1.00 89.47           C  
ATOM   2274  HA  THR A 143      12.857  16.144  19.689  1.00 89.47           H  
ATOM   2275  C   THR A 143      11.157  15.556  18.552  1.00 89.47           C  
ATOM   2276  CB  THR A 143      11.727  17.907  19.222  1.00 89.47           C  
ATOM   2277  HB  THR A 143      11.102  18.281  18.411  1.00 89.47           H  
ATOM   2278  O   THR A 143      10.672  14.886  19.460  1.00 89.47           O  
ATOM   2279  CG2 THR A 143      10.909  17.886  20.513  1.00 89.47           C  
ATOM   2280 HG21 THR A 143      10.009  17.287  20.376  1.00 89.47           H  
ATOM   2281 HG22 THR A 143      10.613  18.903  20.770  1.00 89.47           H  
ATOM   2282 HG23 THR A 143      11.505  17.464  21.322  1.00 89.47           H  
ATOM   2283  OG1 THR A 143      12.778  18.821  19.446  1.00 89.47           O  
ATOM   2284  HG1 THR A 143      13.446  18.660  18.775  1.00 89.47           H  
ATOM   2285  N   ILE A 144      10.729  15.462  17.293  1.00 91.89           N  
ATOM   2286  H   ILE A 144      11.175  16.048  16.602  1.00 91.89           H  
ATOM   2287  CA  ILE A 144       9.554  14.690  16.879  1.00 91.89           C  
ATOM   2288  HA  ILE A 144       8.857  14.629  17.714  1.00 91.89           H  
ATOM   2289  C   ILE A 144       9.885  13.240  16.519  1.00 91.89           C  
ATOM   2290  CB  ILE A 144       8.863  15.448  15.733  1.00 91.89           C  
ATOM   2291  HB  ILE A 144       9.611  15.687  14.976  1.00 91.89           H  
ATOM   2292  O   ILE A 144       9.095  12.348  16.816  1.00 91.89           O  
ATOM   2293  CG1 ILE A 144       8.268  16.781  16.227  1.00 91.89           C  
ATOM   2294 HG12 ILE A 144       7.856  17.279  15.349  1.00 91.89           H  
ATOM   2295 HG13 ILE A 144       9.060  17.424  16.610  1.00 91.89           H  
ATOM   2296  CG2 ILE A 144       7.786  14.605  15.044  1.00 91.89           C  
ATOM   2297 HG21 ILE A 144       7.207  15.214  14.350  1.00 91.89           H  
ATOM   2298 HG22 ILE A 144       7.127  14.162  15.791  1.00 91.89           H  
ATOM   2299 HG23 ILE A 144       8.265  13.807  14.476  1.00 91.89           H  
ATOM   2300  CD1 ILE A 144       7.163  16.708  17.286  1.00 91.89           C  
ATOM   2301 HD11 ILE A 144       7.587  16.362  18.229  1.00 91.89           H  
ATOM   2302 HD12 ILE A 144       6.756  17.707  17.438  1.00 91.89           H  
ATOM   2303 HD13 ILE A 144       6.356  16.048  16.968  1.00 91.89           H  
ATOM   2304  N   LEU A 145      11.060  12.964  15.953  1.00 88.99           N  
ATOM   2305  H   LEU A 145      11.676  13.731  15.724  1.00 88.99           H  
ATOM   2306  CA  LEU A 145      11.483  11.604  15.600  1.00 88.99           C  
ATOM   2307  HA  LEU A 145      10.769  11.208  14.877  1.00 88.99           H  
ATOM   2308  C   LEU A 145      11.457  10.620  16.789  1.00 88.99           C  
ATOM   2309  CB  LEU A 145      12.877  11.653  14.946  1.00 88.99           C  
ATOM   2310  HB2 LEU A 145      13.526  12.303  15.532  1.00 88.99           H  
ATOM   2311  HB3 LEU A 145      13.308  10.652  14.966  1.00 88.99           H  
ATOM   2312  O   LEU A 145      10.983   9.498  16.603  1.00 88.99           O  
ATOM   2313  CG  LEU A 145      12.887  12.150  13.490  1.00 88.99           C  
ATOM   2314  HG  LEU A 145      12.349  13.093  13.399  1.00 88.99           H  
ATOM   2315  CD1 LEU A 145      14.337  12.361  13.047  1.00 88.99           C  
ATOM   2316 HD11 LEU A 145      14.807  13.104  13.692  1.00 88.99           H  
ATOM   2317 HD12 LEU A 145      14.355  12.733  12.023  1.00 88.99           H  
ATOM   2318 HD13 LEU A 145      14.889  11.423  13.108  1.00 88.99           H  
ATOM   2319  CD2 LEU A 145      12.233  11.145  12.545  1.00 88.99           C  
ATOM   2320 HD21 LEU A 145      11.158  11.110  12.724  1.00 88.99           H  
ATOM   2321 HD22 LEU A 145      12.390  11.452  11.511  1.00 88.99           H  
ATOM   2322 HD23 LEU A 145      12.659  10.152  12.688  1.00 88.99           H  
ATOM   2323  N   PRO A 146      11.886  10.989  18.016  1.00 91.49           N  
ATOM   2324  CA  PRO A 146      11.724  10.124  19.185  1.00 91.49           C  
ATOM   2325  HA  PRO A 146      12.278   9.200  19.018  1.00 91.49           H  
ATOM   2326  C   PRO A 146      10.261   9.776  19.484  1.00 91.49           C  
ATOM   2327  CB  PRO A 146      12.356  10.888  20.354  1.00 91.49           C  
ATOM   2328  HB2 PRO A 146      12.834  10.213  21.063  1.00 91.49           H  
ATOM   2329  HB3 PRO A 146      11.606  11.498  20.859  1.00 91.49           H  
ATOM   2330  O   PRO A 146       9.973   8.642  19.858  1.00 91.49           O  
ATOM   2331  CG  PRO A 146      13.370  11.807  19.679  1.00 91.49           C  
ATOM   2332  HG2 PRO A 146      13.581  12.694  20.277  1.00 91.49           H  
ATOM   2333  HG3 PRO A 146      14.286  11.256  19.465  1.00 91.49           H  
ATOM   2334  CD  PRO A 146      12.670  12.164  18.374  1.00 91.49           C  
ATOM   2335  HD2 PRO A 146      13.416  12.416  17.621  1.00 91.49           H  
ATOM   2336  HD3 PRO A 146      12.001  13.009  18.540  1.00 91.49           H  
ATOM   2337  N   ILE A 147       9.341  10.727  19.286  1.00 94.17           N  
ATOM   2338  H   ILE A 147       9.637  11.608  18.890  1.00 94.17           H  
ATOM   2339  CA  ILE A 147       7.900  10.512  19.470  1.00 94.17           C  
ATOM   2340  HA  ILE A 147       7.740  10.038  20.439  1.00 94.17           H  
ATOM   2341  C   ILE A 147       7.387   9.544  18.405  1.00 94.17           C  
ATOM   2342  CB  ILE A 147       7.120  11.848  19.445  1.00 94.17           C  
ATOM   2343  HB  ILE A 147       7.282  12.339  18.486  1.00 94.17           H  
ATOM   2344  O   ILE A 147       6.713   8.579  18.747  1.00 94.17           O  
ATOM   2345  CG1 ILE A 147       7.616  12.793  20.564  1.00 94.17           C  
ATOM   2346 HG12 ILE A 147       8.701  12.884  20.511  1.00 94.17           H  
ATOM   2347 HG13 ILE A 147       7.362  12.374  21.538  1.00 94.17           H  
ATOM   2348  CG2 ILE A 147       5.608  11.583  19.574  1.00 94.17           C  
ATOM   2349 HG21 ILE A 147       5.046  12.517  19.589  1.00 94.17           H  
ATOM   2350 HG22 ILE A 147       5.249  11.011  18.719  1.00 94.17           H  
ATOM   2351 HG23 ILE A 147       5.409  11.014  20.482  1.00 94.17           H  
ATOM   2352  CD1 ILE A 147       7.055  14.215  20.459  1.00 94.17           C  
ATOM   2353 HD11 ILE A 147       7.251  14.600  19.458  1.00 94.17           H  
ATOM   2354 HD12 ILE A 147       5.981  14.233  20.644  1.00 94.17           H  
ATOM   2355 HD13 ILE A 147       7.548  14.856  21.190  1.00 94.17           H  
ATOM   2356  N   MET A 148       7.758   9.749  17.136  1.00 92.08           N  
ATOM   2357  H   MET A 148       8.306  10.570  16.920  1.00 92.08           H  
ATOM   2358  CA  MET A 148       7.414   8.825  16.053  1.00 92.08           C  
ATOM   2359  HA  MET A 148       6.331   8.812  15.931  1.00 92.08           H  
ATOM   2360  C   MET A 148       7.851   7.403  16.402  1.00 92.08           C  
ATOM   2361  CB  MET A 148       8.032   9.300  14.734  1.00 92.08           C  
ATOM   2362  HB2 MET A 148       9.119   9.260  14.800  1.00 92.08           H  
ATOM   2363  HB3 MET A 148       7.735  10.334  14.559  1.00 92.08           H  
ATOM   2364  O   MET A 148       7.028   6.502  16.406  1.00 92.08           O  
ATOM   2365  CG  MET A 148       7.568   8.449  13.545  1.00 92.08           C  
ATOM   2366  HG2 MET A 148       7.846   7.407  13.706  1.00 92.08           H  
ATOM   2367  HG3 MET A 148       6.481   8.494  13.487  1.00 92.08           H  
ATOM   2368  SD  MET A 148       8.243   8.983  11.950  1.00 92.08           S  
ATOM   2369  CE  MET A 148       9.927   8.327  12.093  1.00 92.08           C  
ATOM   2370  HE1 MET A 148      10.460   8.490  11.156  1.00 92.08           H  
ATOM   2371  HE2 MET A 148      10.454   8.826  12.907  1.00 92.08           H  
ATOM   2372  HE3 MET A 148       9.890   7.257  12.300  1.00 92.08           H  
ATOM   2373  N   ASN A 149       9.104   7.193  16.806  1.00 86.81           N  
ATOM   2374  H   ASN A 149       9.749   7.970  16.798  1.00 86.81           H  
ATOM   2375  CA  ASN A 149       9.597   5.855  17.151  1.00 86.81           C  
ATOM   2376  HA  ASN A 149       9.459   5.199  16.291  1.00 86.81           H  
ATOM   2377  C   ASN A 149       8.834   5.210  18.321  1.00 86.81           C  
ATOM   2378  CB  ASN A 149      11.096   5.954  17.462  1.00 86.81           C  
ATOM   2379  HB2 ASN A 149      11.446   4.994  17.838  1.00 86.81           H  
ATOM   2380  HB3 ASN A 149      11.255   6.708  18.232  1.00 86.81           H  
ATOM   2381  O   ASN A 149       8.658   3.992  18.329  1.00 86.81           O  
ATOM   2382  CG  ASN A 149      11.923   6.292  16.236  1.00 86.81           C  
ATOM   2383  ND2 ASN A 149      13.077   6.886  16.421  1.00 86.81           N  
ATOM   2384 HD21 ASN A 149      13.360   7.169  17.349  1.00 86.81           H  
ATOM   2385 HD22 ASN A 149      13.572   7.128  15.574  1.00 86.81           H  
ATOM   2386  OD1 ASN A 149      11.573   6.022  15.102  1.00 86.81           O  
ATOM   2387  N   GLN A 150       8.362   6.013  19.278  1.00 90.98           N  
ATOM   2388  H   GLN A 150       8.524   7.006  19.196  1.00 90.98           H  
ATOM   2389  CA  GLN A 150       7.616   5.538  20.443  1.00 90.98           C  
ATOM   2390  HA  GLN A 150       8.142   4.677  20.856  1.00 90.98           H  
ATOM   2391  C   GLN A 150       6.190   5.069  20.108  1.00 90.98           C  
ATOM   2392  CB  GLN A 150       7.612   6.654  21.501  1.00 90.98           C  
ATOM   2393  HB2 GLN A 150       7.091   7.528  21.111  1.00 90.98           H  
ATOM   2394  HB3 GLN A 150       8.643   6.933  21.721  1.00 90.98           H  
ATOM   2395  O   GLN A 150       5.713   4.130  20.742  1.00 90.98           O  
ATOM   2396  CG  GLN A 150       6.932   6.212  22.804  1.00 90.98           C  
ATOM   2397  HG2 GLN A 150       5.885   5.981  22.607  1.00 90.98           H  
ATOM   2398  HG3 GLN A 150       7.418   5.309  23.174  1.00 90.98           H  
ATOM   2399  CD  GLN A 150       6.963   7.264  23.906  1.00 90.98           C  
ATOM   2400  NE2 GLN A 150       6.342   6.981  25.029  1.00 90.98           N  
ATOM   2401 HE21 GLN A 150       5.804   6.129  25.096  1.00 90.98           H  
ATOM   2402 HE22 GLN A 150       6.355   7.695  25.743  1.00 90.98           H  
ATOM   2403  OE1 GLN A 150       7.520   8.346  23.807  1.00 90.98           O  
ATOM   2404  N   TYR A 151       5.518   5.700  19.142  1.00 91.48           N  
ATOM   2405  H   TYR A 151       5.974   6.453  18.647  1.00 91.48           H  
ATOM   2406  CA  TYR A 151       4.116   5.424  18.810  1.00 91.48           C  
ATOM   2407  HA  TYR A 151       3.698   4.697  19.506  1.00 91.48           H  
ATOM   2408  C   TYR A 151       4.000   4.835  17.405  1.00 91.48           C  
ATOM   2409  CB  TYR A 151       3.298   6.707  18.965  1.00 91.48           C  
ATOM   2410  HB2 TYR A 151       3.740   7.477  18.332  1.00 91.48           H  
ATOM   2411  HB3 TYR A 151       2.283   6.534  18.605  1.00 91.48           H  
ATOM   2412  O   TYR A 151       4.214   5.524  16.407  1.00 91.48           O  
ATOM   2413  CG  TYR A 151       3.226   7.216  20.389  1.00 91.48           C  
ATOM   2414  CD1 TYR A 151       2.305   6.654  21.291  1.00 91.48           C  
ATOM   2415  HD1 TYR A 151       1.636   5.877  20.952  1.00 91.48           H  
ATOM   2416  CD2 TYR A 151       4.088   8.241  20.814  1.00 91.48           C  
ATOM   2417  HD2 TYR A 151       4.790   8.665  20.111  1.00 91.48           H  
ATOM   2418  CE1 TYR A 151       2.232   7.136  22.612  1.00 91.48           C  
ATOM   2419  HE1 TYR A 151       1.510   6.723  23.300  1.00 91.48           H  
ATOM   2420  CE2 TYR A 151       4.044   8.706  22.139  1.00 91.48           C  
ATOM   2421  HE2 TYR A 151       4.738   9.468  22.463  1.00 91.48           H  
ATOM   2422  OH  TYR A 151       3.050   8.623  24.312  1.00 91.48           O  
ATOM   2423  HH  TYR A 151       3.722   9.292  24.459  1.00 91.48           H  
ATOM   2424  CZ  TYR A 151       3.102   8.162  23.035  1.00 91.48           C  
ATOM   2425  N   THR A 152       3.681   3.543  17.331  1.00 85.96           N  
ATOM   2426  H   THR A 152       3.399   3.075  18.181  1.00 85.96           H  
ATOM   2427  CA  THR A 152       3.606   2.765  16.082  1.00 85.96           C  
ATOM   2428  HA  THR A 152       4.564   2.815  15.564  1.00 85.96           H  
ATOM   2429  C   THR A 152       2.576   3.283  15.092  1.00 85.96           C  
ATOM   2430  CB  THR A 152       3.324   1.288  16.371  1.00 85.96           C  
ATOM   2431  HB  THR A 152       3.045   0.782  15.447  1.00 85.96           H  
ATOM   2432  O   THR A 152       2.760   3.136  13.891  1.00 85.96           O  
ATOM   2433  CG2 THR A 152       4.556   0.597  16.956  1.00 85.96           C  
ATOM   2434 HG21 THR A 152       4.905   1.120  17.846  1.00 85.96           H  
ATOM   2435 HG22 THR A 152       5.348   0.570  16.208  1.00 85.96           H  
ATOM   2436 HG23 THR A 152       4.301  -0.429  17.221  1.00 85.96           H  
ATOM   2437  OG1 THR A 152       2.288   1.140  17.317  1.00 85.96           O  
ATOM   2438  HG1 THR A 152       1.640   1.838  17.199  1.00 85.96           H  
ATOM   2439  N   GLU A 153       1.526   3.918  15.597  1.00 90.51           N  
ATOM   2440  H   GLU A 153       1.456   3.987  16.602  1.00 90.51           H  
ATOM   2441  CA  GLU A 153       0.451   4.529  14.828  1.00 90.51           C  
ATOM   2442  HA  GLU A 153       0.107   3.814  14.081  1.00 90.51           H  
ATOM   2443  C   GLU A 153       0.897   5.776  14.047  1.00 90.51           C  
ATOM   2444  CB  GLU A 153      -0.730   4.824  15.776  1.00 90.51           C  
ATOM   2445  HB2 GLU A 153      -1.117   3.883  16.168  1.00 90.51           H  
ATOM   2446  HB3 GLU A 153      -1.525   5.265  15.174  1.00 90.51           H  
ATOM   2447  O   GLU A 153       0.208   6.188  13.117  1.00 90.51           O  
ATOM   2448  CG  GLU A 153      -0.445   5.779  16.957  1.00 90.51           C  
ATOM   2449  HG2 GLU A 153       0.281   6.531  16.651  1.00 90.51           H  
ATOM   2450  HG3 GLU A 153      -1.382   6.291  17.176  1.00 90.51           H  
ATOM   2451  CD  GLU A 153       0.030   5.120  18.268  1.00 90.51           C  
ATOM   2452  OE1 GLU A 153      -0.338   5.634  19.351  1.00 90.51           O  
ATOM   2453  OE2 GLU A 153       0.844   4.166  18.218  1.00 90.51           O  
ATOM   2454  N   ILE A 154       2.046   6.378  14.383  1.00 93.61           N  
ATOM   2455  H   ILE A 154       2.614   5.961  15.106  1.00 93.61           H  
ATOM   2456  CA  ILE A 154       2.596   7.505  13.625  1.00 93.61           C  
ATOM   2457  HA  ILE A 154       1.764   8.119  13.282  1.00 93.61           H  
ATOM   2458  C   ILE A 154       3.326   6.974  12.389  1.00 93.61           C  
ATOM   2459  CB  ILE A 154       3.497   8.412  14.486  1.00 93.61           C  
ATOM   2460  HB  ILE A 154       4.366   7.838  14.809  1.00 93.61           H  
ATOM   2461  O   ILE A 154       4.435   6.443  12.485  1.00 93.61           O  
ATOM   2462  CG1 ILE A 154       2.740   8.914  15.738  1.00 93.61           C  
ATOM   2463 HG12 ILE A 154       2.320   8.068  16.281  1.00 93.61           H  
ATOM   2464 HG13 ILE A 154       1.919   9.563  15.434  1.00 93.61           H  
ATOM   2465  CG2 ILE A 154       3.971   9.607  13.627  1.00 93.61           C  
ATOM   2466 HG21 ILE A 154       3.114  10.201  13.312  1.00 93.61           H  
ATOM   2467 HG22 ILE A 154       4.489   9.260  12.733  1.00 93.61           H  
ATOM   2468 HG23 ILE A 154       4.673  10.231  14.180  1.00 93.61           H  
ATOM   2469  CD1 ILE A 154       3.643   9.668  16.715  1.00 93.61           C  
ATOM   2470 HD11 ILE A 154       3.069   9.939  17.601  1.00 93.61           H  
ATOM   2471 HD12 ILE A 154       4.031  10.572  16.246  1.00 93.61           H  
ATOM   2472 HD13 ILE A 154       4.481   9.038  17.012  1.00 93.61           H  
ATOM   2473  N   GLU A 155       2.716   7.183  11.225  1.00 90.12           N  
ATOM   2474  H   GLU A 155       1.796   7.599  11.253  1.00 90.12           H  
ATOM   2475  CA  GLU A 155       3.245   6.769   9.920  1.00 90.12           C  
ATOM   2476  HA  GLU A 155       3.749   5.805   9.999  1.00 90.12           H  
ATOM   2477  C   GLU A 155       4.249   7.784   9.364  1.00 90.12           C  
ATOM   2478  CB  GLU A 155       2.077   6.638   8.928  1.00 90.12           C  
ATOM   2479  HB2 GLU A 155       1.470   7.542   8.987  1.00 90.12           H  
ATOM   2480  HB3 GLU A 155       2.465   6.583   7.911  1.00 90.12           H  
ATOM   2481  O   GLU A 155       5.250   7.426   8.737  1.00 90.12           O  
ATOM   2482  CG  GLU A 155       1.167   5.426   9.181  1.00 90.12           C  
ATOM   2483  HG2 GLU A 155       0.850   5.420  10.224  1.00 90.12           H  
ATOM   2484  HG3 GLU A 155       0.276   5.562   8.568  1.00 90.12           H  
ATOM   2485  CD  GLU A 155       1.785   4.064   8.808  1.00 90.12           C  
ATOM   2486  OE1 GLU A 155       1.194   3.031   9.190  1.00 90.12           O  
ATOM   2487  OE2 GLU A 155       2.816   4.025   8.092  1.00 90.12           O  
ATOM   2488  N   THR A 156       3.972   9.078   9.549  1.00 91.18           N  
ATOM   2489  H   THR A 156       3.140   9.315  10.069  1.00 91.18           H  
ATOM   2490  CA  THR A 156       4.736  10.157   8.912  1.00 91.18           C  
ATOM   2491  HA  THR A 156       5.758   9.810   8.761  1.00 91.18           H  
ATOM   2492  C   THR A 156       4.789  11.400   9.789  1.00 91.18           C  
ATOM   2493  CB  THR A 156       4.152  10.534   7.536  1.00 91.18           C  
ATOM   2494  HB  THR A 156       3.259  11.143   7.679  1.00 91.18           H  
ATOM   2495  O   THR A 156       3.823  11.756  10.465  1.00 91.18           O  
ATOM   2496  CG2 THR A 156       5.139  11.308   6.658  1.00 91.18           C  
ATOM   2497 HG21 THR A 156       5.354  12.285   7.092  1.00 91.18           H  
ATOM   2498 HG22 THR A 156       6.068  10.748   6.546  1.00 91.18           H  
ATOM   2499 HG23 THR A 156       4.701  11.462   5.672  1.00 91.18           H  
ATOM   2500  OG1 THR A 156       3.778   9.390   6.811  1.00 91.18           O  
ATOM   2501  HG1 THR A 156       4.215   8.630   7.203  1.00 91.18           H  
ATOM   2502  N   CYS A 157       5.918  12.100   9.740  1.00 94.02           N  
ATOM   2503  H   CYS A 157       6.679  11.726   9.192  1.00 94.02           H  
ATOM   2504  CA  CYS A 157       6.062  13.456  10.254  1.00 94.02           C  
ATOM   2505  HA  CYS A 157       5.135  13.768  10.735  1.00 94.02           H  
ATOM   2506  C   CYS A 157       6.344  14.400   9.086  1.00 94.02           C  
ATOM   2507  CB  CYS A 157       7.180  13.497  11.300  1.00 94.02           C  
ATOM   2508  HB2 CYS A 157       8.127  13.232  10.829  1.00 94.02           H  
ATOM   2509  HB3 CYS A 157       7.259  14.503  11.710  1.00 94.02           H  
ATOM   2510  O   CYS A 157       7.229  14.118   8.278  1.00 94.02           O  
ATOM   2511  SG  CYS A 157       6.818  12.322  12.636  1.00 94.02           S  
ATOM   2512  HG  CYS A 157       6.810  11.220  11.880  1.00 94.02           H  
ATOM   2513  N   VAL A 158       5.629  15.520   9.005  1.00 92.38           N  
ATOM   2514  H   VAL A 158       4.912  15.684   9.697  1.00 92.38           H  
ATOM   2515  CA  VAL A 158       5.783  16.518   7.937  1.00 92.38           C  
ATOM   2516  HA  VAL A 158       6.695  16.309   7.376  1.00 92.38           H  
ATOM   2517  C   VAL A 158       5.920  17.902   8.555  1.00 92.38           C  
ATOM   2518  CB  VAL A 158       4.609  16.477   6.935  1.00 92.38           C  
ATOM   2519  HB  VAL A 158       3.695  16.788   7.441  1.00 92.38           H  
ATOM   2520  O   VAL A 158       5.078  18.329   9.341  1.00 92.38           O  
ATOM   2521  CG1 VAL A 158       4.862  17.424   5.753  1.00 92.38           C  
ATOM   2522 HG11 VAL A 158       5.787  17.153   5.244  1.00 92.38           H  
ATOM   2523 HG12 VAL A 158       4.038  17.357   5.042  1.00 92.38           H  
ATOM   2524 HG13 VAL A 158       4.924  18.457   6.095  1.00 92.38           H  
ATOM   2525  CG2 VAL A 158       4.385  15.069   6.366  1.00 92.38           C  
ATOM   2526 HG21 VAL A 158       4.085  14.384   7.159  1.00 92.38           H  
ATOM   2527 HG22 VAL A 158       5.295  14.703   5.892  1.00 92.38           H  
ATOM   2528 HG23 VAL A 158       3.583  15.093   5.629  1.00 92.38           H  
ATOM   2529  N   GLU A 159       6.977  18.620   8.193  1.00 92.56           N  
ATOM   2530  H   GLU A 159       7.634  18.207   7.546  1.00 92.56           H  
ATOM   2531  CA  GLU A 159       7.135  20.040   8.502  1.00 92.56           C  
ATOM   2532  HA  GLU A 159       6.531  20.287   9.375  1.00 92.56           H  
ATOM   2533  C   GLU A 159       6.635  20.899   7.351  1.00 92.56           C  
ATOM   2534  CB  GLU A 159       8.594  20.377   8.822  1.00 92.56           C  
ATOM   2535  HB2 GLU A 159       9.266  19.774   8.211  1.00 92.56           H  
ATOM   2536  HB3 GLU A 159       8.778  21.432   8.619  1.00 92.56           H  
ATOM   2537  O   GLU A 159       7.069  20.747   6.208  1.00 92.56           O  
ATOM   2538  CG  GLU A 159       8.837  20.127  10.305  1.00 92.56           C  
ATOM   2539  HG2 GLU A 159       8.539  19.109  10.556  1.00 92.56           H  
ATOM   2540  HG3 GLU A 159       8.198  20.801  10.877  1.00 92.56           H  
ATOM   2541  CD  GLU A 159      10.280  20.350  10.740  1.00 92.56           C  
ATOM   2542  OE1 GLU A 159      10.522  20.113  11.939  1.00 92.56           O  
ATOM   2543  OE2 GLU A 159      11.162  20.768   9.959  1.00 92.56           O  
ATOM   2544  N   CYS A 160       5.752  21.838   7.667  1.00 91.44           N  
ATOM   2545  H   CYS A 160       5.485  21.945   8.636  1.00 91.44           H  
ATOM   2546  CA  CYS A 160       5.062  22.668   6.697  1.00 91.44           C  
ATOM   2547  HA  CYS A 160       5.634  22.681   5.770  1.00 91.44           H  
ATOM   2548  C   CYS A 160       4.943  24.125   7.167  1.00 91.44           C  
ATOM   2549  CB  CYS A 160       3.698  22.022   6.390  1.00 91.44           C  
ATOM   2550  HB2 CYS A 160       3.850  20.993   6.065  1.00 91.44           H  
ATOM   2551  HB3 CYS A 160       3.202  22.550   5.575  1.00 91.44           H  
ATOM   2552  O   CYS A 160       5.125  24.481   8.338  1.00 91.44           O  
ATOM   2553  SG  CYS A 160       2.624  22.037   7.854  1.00 91.44           S  
ATOM   2554  HG  CYS A 160       2.533  23.366   7.957  1.00 91.44           H  
ATOM   2555  N   SER A 161       4.567  24.990   6.233  1.00 94.03           N  
ATOM   2556  H   SER A 161       4.410  24.639   5.299  1.00 94.03           H  
ATOM   2557  CA  SER A 161       4.170  26.361   6.535  1.00 94.03           C  
ATOM   2558  HA  SER A 161       3.904  26.447   7.589  1.00 94.03           H  
ATOM   2559  C   SER A 161       2.953  26.723   5.707  1.00 94.03           C  
ATOM   2560  CB  SER A 161       5.318  27.335   6.268  1.00 94.03           C  
ATOM   2561  HB2 SER A 161       5.688  27.181   5.254  1.00 94.03           H  
ATOM   2562  HB3 SER A 161       6.128  27.158   6.975  1.00 94.03           H  
ATOM   2563  O   SER A 161       3.056  26.899   4.494  1.00 94.03           O  
ATOM   2564  OG  SER A 161       4.849  28.665   6.393  1.00 94.03           O  
ATOM   2565  HG  SER A 161       5.058  28.989   7.272  1.00 94.03           H  
ATOM   2566  N   ALA A 162       1.816  26.910   6.384  1.00 93.13           N  
ATOM   2567  H   ALA A 162       1.779  26.623   7.351  1.00 93.13           H  
ATOM   2568  CA  ALA A 162       0.619  27.474   5.764  1.00 93.13           C  
ATOM   2569  HA  ALA A 162       0.250  26.785   5.004  1.00 93.13           H  
ATOM   2570  C   ALA A 162       0.910  28.828   5.088  1.00 93.13           C  
ATOM   2571  CB  ALA A 162      -0.472  27.617   6.831  1.00 93.13           C  
ATOM   2572  HB1 ALA A 162      -1.379  27.994   6.358  1.00 93.13           H  
ATOM   2573  HB2 ALA A 162      -0.153  28.314   7.606  1.00 93.13           H  
ATOM   2574  HB3 ALA A 162      -0.688  26.645   7.275  1.00 93.13           H  
ATOM   2575  O   ALA A 162       0.347  29.131   4.041  1.00 93.13           O  
ATOM   2576  N   LYS A 163       1.803  29.633   5.683  1.00 93.30           N  
ATOM   2577  H   LYS A 163       2.304  29.269   6.481  1.00 93.30           H  
ATOM   2578  CA  LYS A 163       2.141  30.979   5.212  1.00 93.30           C  
ATOM   2579  HA  LYS A 163       1.223  31.511   4.960  1.00 93.30           H  
ATOM   2580  C   LYS A 163       2.959  30.972   3.928  1.00 93.30           C  
ATOM   2581  CB  LYS A 163       2.856  31.738   6.331  1.00 93.30           C  
ATOM   2582  HB2 LYS A 163       2.268  31.668   7.246  1.00 93.30           H  
ATOM   2583  HB3 LYS A 163       3.834  31.290   6.508  1.00 93.30           H  
ATOM   2584  O   LYS A 163       2.669  31.746   3.025  1.00 93.30           O  
ATOM   2585  CG  LYS A 163       3.026  33.216   5.964  1.00 93.30           C  
ATOM   2586  HG2 LYS A 163       3.570  33.314   5.024  1.00 93.30           H  
ATOM   2587  HG3 LYS A 163       2.045  33.682   5.863  1.00 93.30           H  
ATOM   2588  CD  LYS A 163       3.823  33.918   7.056  1.00 93.30           C  
ATOM   2589  HD2 LYS A 163       4.801  33.442   7.123  1.00 93.30           H  
ATOM   2590  HD3 LYS A 163       3.305  33.820   8.011  1.00 93.30           H  
ATOM   2591  CE  LYS A 163       4.006  35.386   6.692  1.00 93.30           C  
ATOM   2592  HE2 LYS A 163       3.030  35.869   6.653  1.00 93.30           H  
ATOM   2593  HE3 LYS A 163       4.451  35.435   5.698  1.00 93.30           H  
ATOM   2594  NZ  LYS A 163       4.891  36.030   7.685  1.00 93.30           N  
ATOM   2595  HZ1 LYS A 163       5.077  36.989   7.429  1.00 93.30           H  
ATOM   2596  HZ2 LYS A 163       5.762  35.519   7.712  1.00 93.30           H  
ATOM   2597  HZ3 LYS A 163       4.476  35.976   8.604  1.00 93.30           H  
ATOM   2598  N   ASN A 164       3.964  30.104   3.855  1.00 90.75           N  
ATOM   2599  H   ASN A 164       4.142  29.509   4.652  1.00 90.75           H  
ATOM   2600  CA  ASN A 164       4.851  30.009   2.696  1.00 90.75           C  
ATOM   2601  HA  ASN A 164       4.840  30.959   2.161  1.00 90.75           H  
ATOM   2602  C   ASN A 164       4.386  28.962   1.676  1.00 90.75           C  
ATOM   2603  CB  ASN A 164       6.292  29.758   3.174  1.00 90.75           C  
ATOM   2604  HB2 ASN A 164       6.922  29.565   2.306  1.00 90.75           H  
ATOM   2605  HB3 ASN A 164       6.317  28.873   3.810  1.00 90.75           H  
ATOM   2606  O   ASN A 164       5.144  28.648   0.766  1.00 90.75           O  
ATOM   2607  CG  ASN A 164       6.915  30.925   3.917  1.00 90.75           C  
ATOM   2608  ND2 ASN A 164       8.129  30.750   4.383  1.00 90.75           N  
ATOM   2609 HD21 ASN A 164       8.627  29.891   4.198  1.00 90.75           H  
ATOM   2610 HD22 ASN A 164       8.541  31.535   4.869  1.00 90.75           H  
ATOM   2611  OD1 ASN A 164       6.357  31.996   4.096  1.00 90.75           O  
ATOM   2612  N   LEU A 165       3.190  28.386   1.854  1.00 85.77           N  
ATOM   2613  H   LEU A 165       2.609  28.711   2.614  1.00 85.77           H  
ATOM   2614  CA  LEU A 165       2.664  27.294   1.026  1.00 85.77           C  
ATOM   2615  HA  LEU A 165       1.772  26.913   1.524  1.00 85.77           H  
ATOM   2616  C   LEU A 165       3.615  26.088   0.938  1.00 85.77           C  
ATOM   2617  CB  LEU A 165       2.201  27.831  -0.339  1.00 85.77           C  
ATOM   2618  HB2 LEU A 165       1.727  27.021  -0.894  1.00 85.77           H  
ATOM   2619  HB3 LEU A 165       3.079  28.144  -0.904  1.00 85.77           H  
ATOM   2620  O   LEU A 165       3.620  25.345  -0.037  1.00 85.77           O  
ATOM   2621  CG  LEU A 165       1.216  29.011  -0.258  1.00 85.77           C  
ATOM   2622  HG  LEU A 165       1.668  29.830   0.302  1.00 85.77           H  
ATOM   2623  CD1 LEU A 165       0.931  29.523  -1.659  1.00 85.77           C  
ATOM   2624 HD11 LEU A 165       0.387  28.775  -2.236  1.00 85.77           H  
ATOM   2625 HD12 LEU A 165       0.332  30.432  -1.602  1.00 85.77           H  
ATOM   2626 HD13 LEU A 165       1.863  29.757  -2.175  1.00 85.77           H  
ATOM   2627  CD2 LEU A 165      -0.100  28.627   0.418  1.00 85.77           C  
ATOM   2628 HD21 LEU A 165       0.084  28.394   1.467  1.00 85.77           H  
ATOM   2629 HD22 LEU A 165      -0.544  27.771  -0.089  1.00 85.77           H  
ATOM   2630 HD23 LEU A 165      -0.798  29.463   0.361  1.00 85.77           H  
ATOM   2631  N   LYS A 166       4.437  25.886   1.974  1.00 86.09           N  
ATOM   2632  H   LYS A 166       4.294  26.467   2.788  1.00 86.09           H  
ATOM   2633  CA  LYS A 166       5.460  24.839   1.997  1.00 86.09           C  
ATOM   2634  HA  LYS A 166       5.810  24.684   0.976  1.00 86.09           H  
ATOM   2635  C   LYS A 166       4.852  23.527   2.482  1.00 86.09           C  
ATOM   2636  CB  LYS A 166       6.657  25.284   2.855  1.00 86.09           C  
ATOM   2637  HB2 LYS A 166       6.331  25.410   3.887  1.00 86.09           H  
ATOM   2638  HB3 LYS A 166       7.035  26.236   2.483  1.00 86.09           H  
ATOM   2639  O   LYS A 166       4.355  23.488   3.611  1.00 86.09           O  
ATOM   2640  CG  LYS A 166       7.782  24.239   2.799  1.00 86.09           C  
ATOM   2641  HG2 LYS A 166       8.172  24.185   1.783  1.00 86.09           H  
ATOM   2642  HG3 LYS A 166       7.367  23.266   3.061  1.00 86.09           H  
ATOM   2643  CD  LYS A 166       8.930  24.518   3.776  1.00 86.09           C  
ATOM   2644  HD2 LYS A 166       9.450  25.434   3.496  1.00 86.09           H  
ATOM   2645  HD3 LYS A 166       8.524  24.607   4.784  1.00 86.09           H  
ATOM   2646  CE  LYS A 166       9.873  23.312   3.696  1.00 86.09           C  
ATOM   2647  HE2 LYS A 166       9.258  22.412   3.721  1.00 86.09           H  
ATOM   2648  HE3 LYS A 166      10.382  23.316   2.732  1.00 86.09           H  
ATOM   2649  NZ  LYS A 166      10.848  23.246   4.810  1.00 86.09           N  
ATOM   2650  HZ1 LYS A 166      10.370  23.293   5.699  1.00 86.09           H  
ATOM   2651  HZ2 LYS A 166      11.544  23.975   4.746  1.00 86.09           H  
ATOM   2652  HZ3 LYS A 166      11.299  22.343   4.784  1.00 86.09           H  
ATOM   2653  N   ASN A 167       5.003  22.466   1.691  1.00 85.10           N  
ATOM   2654  H   ASN A 167       5.414  22.602   0.779  1.00 85.10           H  
ATOM   2655  CA  ASN A 167       4.654  21.078   2.015  1.00 85.10           C  
ATOM   2656  HA  ASN A 167       4.858  20.507   1.108  1.00 85.10           H  
ATOM   2657  C   ASN A 167       3.175  20.838   2.361  1.00 85.10           C  
ATOM   2658  CB  ASN A 167       5.615  20.501   3.058  1.00 85.10           C  
ATOM   2659  HB2 ASN A 167       5.496  21.036   4.000  1.00 85.10           H  
ATOM   2660  HB3 ASN A 167       5.367  19.453   3.229  1.00 85.10           H  
ATOM   2661  O   ASN A 167       2.850  19.942   3.144  1.00 85.10           O  
ATOM   2662  CG  ASN A 167       7.059  20.545   2.625  1.00 85.10           C  
ATOM   2663  ND2 ASN A 167       7.954  20.419   3.560  1.00 85.10           N  
ATOM   2664 HD21 ASN A 167       7.642  20.252   4.506  1.00 85.10           H  
ATOM   2665 HD22 ASN A 167       8.875  20.212   3.203  1.00 85.10           H  
ATOM   2666  OD1 ASN A 167       7.446  20.759   1.497  1.00 85.10           O  
ATOM   2667  N   ILE A 168       2.274  21.691   1.867  1.00 85.40           N  
ATOM   2668  H   ILE A 168       2.580  22.356   1.171  1.00 85.40           H  
ATOM   2669  CA  ILE A 168       0.846  21.580   2.186  1.00 85.40           C  
ATOM   2670  HA  ILE A 168       0.747  21.326   3.241  1.00 85.40           H  
ATOM   2671  C   ILE A 168       0.235  20.427   1.396  1.00 85.40           C  
ATOM   2672  CB  ILE A 168       0.093  22.905   1.951  1.00 85.40           C  
ATOM   2673  HB  ILE A 168       0.124  23.149   0.889  1.00 85.40           H  
ATOM   2674  O   ILE A 168      -0.409  19.566   1.986  1.00 85.40           O  
ATOM   2675  CG1 ILE A 168       0.771  24.047   2.738  1.00 85.40           C  
ATOM   2676 HG12 ILE A 168       1.762  24.226   2.322  1.00 85.40           H  
ATOM   2677 HG13 ILE A 168       0.886  23.757   3.783  1.00 85.40           H  
ATOM   2678  CG2 ILE A 168      -1.382  22.743   2.369  1.00 85.40           C  
ATOM   2679 HG21 ILE A 168      -1.455  22.551   3.440  1.00 85.40           H  
ATOM   2680 HG22 ILE A 168      -1.843  21.919   1.827  1.00 85.40           H  
ATOM   2681 HG23 ILE A 168      -1.952  23.638   2.118  1.00 85.40           H  
ATOM   2682  CD1 ILE A 168      -0.002  25.362   2.676  1.00 85.40           C  
ATOM   2683 HD11 ILE A 168       0.625  26.162   3.071  1.00 85.40           H  
ATOM   2684 HD12 ILE A 168      -0.270  25.592   1.645  1.00 85.40           H  
ATOM   2685 HD13 ILE A 168      -0.898  25.290   3.292  1.00 85.40           H  
ATOM   2686  N   SER A 169       0.465  20.375   0.087  1.00 77.46           N  
ATOM   2687  H   SER A 169       1.028  21.087  -0.357  1.00 77.46           H  
ATOM   2688  CA  SER A 169      -0.045  19.305  -0.774  1.00 77.46           C  
ATOM   2689  HA  SER A 169      -1.132  19.268  -0.701  1.00 77.46           H  
ATOM   2690  C   SER A 169       0.510  17.943  -0.352  1.00 77.46           C  
ATOM   2691  CB  SER A 169       0.331  19.610  -2.226  1.00 77.46           C  
ATOM   2692  HB2 SER A 169       1.415  19.584  -2.338  1.00 77.46           H  
ATOM   2693  HB3 SER A 169      -0.115  18.863  -2.883  1.00 77.46           H  
ATOM   2694  O   SER A 169      -0.236  16.975  -0.230  1.00 77.46           O  
ATOM   2695  OG  SER A 169      -0.147  20.900  -2.568  1.00 77.46           O  
ATOM   2696  HG  SER A 169       0.148  21.112  -3.457  1.00 77.46           H  
ATOM   2697  N   GLU A 170       1.799  17.894  -0.022  1.00 80.21           N  
ATOM   2698  H   GLU A 170       2.347  18.726  -0.185  1.00 80.21           H  
ATOM   2699  CA  GLU A 170       2.535  16.722   0.444  1.00 80.21           C  
ATOM   2700  HA  GLU A 170       2.477  15.938  -0.310  1.00 80.21           H  
ATOM   2701  C   GLU A 170       1.941  16.173   1.742  1.00 80.21           C  
ATOM   2702  CB  GLU A 170       4.019  17.070   0.666  1.00 80.21           C  
ATOM   2703  HB2 GLU A 170       4.113  17.876   1.394  1.00 80.21           H  
ATOM   2704  HB3 GLU A 170       4.496  16.191   1.099  1.00 80.21           H  
ATOM   2705  O   GLU A 170       1.771  14.965   1.873  1.00 80.21           O  
ATOM   2706  CG  GLU A 170       4.798  17.425  -0.615  1.00 80.21           C  
ATOM   2707  HG2 GLU A 170       5.856  17.268  -0.401  1.00 80.21           H  
ATOM   2708  HG3 GLU A 170       4.515  16.726  -1.402  1.00 80.21           H  
ATOM   2709  CD  GLU A 170       4.624  18.874  -1.117  1.00 80.21           C  
ATOM   2710  OE1 GLU A 170       5.365  19.269  -2.035  1.00 80.21           O  
ATOM   2711  OE2 GLU A 170       3.760  19.616  -0.583  1.00 80.21           O  
ATOM   2712  N   LEU A 171       1.556  17.040   2.686  1.00 87.94           N  
ATOM   2713  H   LEU A 171       1.707  18.025   2.522  1.00 87.94           H  
ATOM   2714  CA  LEU A 171       0.860  16.622   3.904  1.00 87.94           C  
ATOM   2715  HA  LEU A 171       1.522  15.971   4.475  1.00 87.94           H  
ATOM   2716  C   LEU A 171      -0.404  15.812   3.583  1.00 87.94           C  
ATOM   2717  CB  LEU A 171       0.532  17.870   4.749  1.00 87.94           C  
ATOM   2718  HB2 LEU A 171       1.453  18.245   5.194  1.00 87.94           H  
ATOM   2719  HB3 LEU A 171       0.144  18.653   4.098  1.00 87.94           H  
ATOM   2720  O   LEU A 171      -0.602  14.725   4.130  1.00 87.94           O  
ATOM   2721  CG  LEU A 171      -0.520  17.634   5.845  1.00 87.94           C  
ATOM   2722  HG  LEU A 171      -1.445  17.246   5.418  1.00 87.94           H  
ATOM   2723  CD1 LEU A 171       0.004  16.634   6.867  1.00 87.94           C  
ATOM   2724 HD11 LEU A 171       0.914  17.023   7.324  1.00 87.94           H  
ATOM   2725 HD12 LEU A 171      -0.770  16.436   7.609  1.00 87.94           H  
ATOM   2726 HD13 LEU A 171       0.234  15.683   6.387  1.00 87.94           H  
ATOM   2727  CD2 LEU A 171      -0.869  18.958   6.522  1.00 87.94           C  
ATOM   2728 HD21 LEU A 171      -1.547  18.779   7.357  1.00 87.94           H  
ATOM   2729 HD22 LEU A 171      -1.363  19.604   5.796  1.00 87.94           H  
ATOM   2730 HD23 LEU A 171       0.043  19.446   6.865  1.00 87.94           H  
ATOM   2731  N   PHE A 172      -1.271  16.344   2.721  1.00 84.96           N  
ATOM   2732  H   PHE A 172      -1.032  17.212   2.263  1.00 84.96           H  
ATOM   2733  CA  PHE A 172      -2.531  15.680   2.384  1.00 84.96           C  
ATOM   2734  HA  PHE A 172      -2.990  15.324   3.306  1.00 84.96           H  
ATOM   2735  C   PHE A 172      -2.310  14.444   1.510  1.00 84.96           C  
ATOM   2736  CB  PHE A 172      -3.494  16.680   1.742  1.00 84.96           C  
ATOM   2737  HB2 PHE A 172      -4.360  16.138   1.362  1.00 84.96           H  
ATOM   2738  HB3 PHE A 172      -3.008  17.160   0.892  1.00 84.96           H  
ATOM   2739  O   PHE A 172      -3.022  13.454   1.677  1.00 84.96           O  
ATOM   2740  CG  PHE A 172      -3.984  17.729   2.721  1.00 84.96           C  
ATOM   2741  CD1 PHE A 172      -4.976  17.404   3.660  1.00 84.96           C  
ATOM   2742  HD1 PHE A 172      -5.409  16.415   3.663  1.00 84.96           H  
ATOM   2743  CD2 PHE A 172      -3.448  19.026   2.706  1.00 84.96           C  
ATOM   2744  HD2 PHE A 172      -2.721  19.288   1.952  1.00 84.96           H  
ATOM   2745  CE1 PHE A 172      -5.432  18.374   4.567  1.00 84.96           C  
ATOM   2746  HE1 PHE A 172      -6.232  18.122   5.247  1.00 84.96           H  
ATOM   2747  CE2 PHE A 172      -3.879  19.992   3.633  1.00 84.96           C  
ATOM   2748  HE2 PHE A 172      -3.468  20.990   3.601  1.00 84.96           H  
ATOM   2749  CZ  PHE A 172      -4.884  19.669   4.560  1.00 84.96           C  
ATOM   2750  HZ  PHE A 172      -5.247  20.418   5.248  1.00 84.96           H  
ATOM   2751  N   TYR A 173      -1.286  14.459   0.656  1.00 80.04           N  
ATOM   2752  H   TYR A 173      -0.775  15.320   0.527  1.00 80.04           H  
ATOM   2753  CA  TYR A 173      -0.845  13.289  -0.094  1.00 80.04           C  
ATOM   2754  HA  TYR A 173      -1.680  12.908  -0.683  1.00 80.04           H  
ATOM   2755  C   TYR A 173      -0.394  12.157   0.840  1.00 80.04           C  
ATOM   2756  CB  TYR A 173       0.270  13.699  -1.060  1.00 80.04           C  
ATOM   2757  HB2 TYR A 173       1.046  14.232  -0.511  1.00 80.04           H  
ATOM   2758  HB3 TYR A 173      -0.135  14.382  -1.807  1.00 80.04           H  
ATOM   2759  O   TYR A 173      -0.914  11.047   0.744  1.00 80.04           O  
ATOM   2760  CG  TYR A 173       0.899  12.517  -1.762  1.00 80.04           C  
ATOM   2761  CD1 TYR A 173       2.151  12.033  -1.335  1.00 80.04           C  
ATOM   2762  HD1 TYR A 173       2.683  12.530  -0.537  1.00 80.04           H  
ATOM   2763  CD2 TYR A 173       0.208  11.874  -2.806  1.00 80.04           C  
ATOM   2764  HD2 TYR A 173      -0.754  12.244  -3.130  1.00 80.04           H  
ATOM   2765  CE1 TYR A 173       2.714  10.906  -1.960  1.00 80.04           C  
ATOM   2766  HE1 TYR A 173       3.685  10.543  -1.658  1.00 80.04           H  
ATOM   2767  CE2 TYR A 173       0.770  10.747  -3.434  1.00 80.04           C  
ATOM   2768  HE2 TYR A 173       0.242  10.256  -4.239  1.00 80.04           H  
ATOM   2769  OH  TYR A 173       2.576   9.163  -3.588  1.00 80.04           O  
ATOM   2770  HH  TYR A 173       2.053   8.850  -4.329  1.00 80.04           H  
ATOM   2771  CZ  TYR A 173       2.025  10.261  -3.009  1.00 80.04           C  
ATOM   2772  N   TYR A 174       0.491  12.428   1.807  1.00 84.42           N  
ATOM   2773  H   TYR A 174       0.908  13.347   1.841  1.00 84.42           H  
ATOM   2774  CA  TYR A 174       0.917  11.425   2.790  1.00 84.42           C  
ATOM   2775  HA  TYR A 174       1.297  10.558   2.249  1.00 84.42           H  
ATOM   2776  C   TYR A 174      -0.254  10.923   3.642  1.00 84.42           C  
ATOM   2777  CB  TYR A 174       2.040  11.976   3.684  1.00 84.42           C  
ATOM   2778  HB2 TYR A 174       1.734  12.942   4.085  1.00 84.42           H  
ATOM   2779  HB3 TYR A 174       2.170  11.300   4.529  1.00 84.42           H  
ATOM   2780  O   TYR A 174      -0.326   9.729   3.929  1.00 84.42           O  
ATOM   2781  CG  TYR A 174       3.393  12.102   3.003  1.00 84.42           C  
ATOM   2782  CD1 TYR A 174       3.998  10.966   2.430  1.00 84.42           C  
ATOM   2783  HD1 TYR A 174       3.507  10.006   2.489  1.00 84.42           H  
ATOM   2784  CD2 TYR A 174       4.061  13.342   2.962  1.00 84.42           C  
ATOM   2785  HD2 TYR A 174       3.602  14.215   3.401  1.00 84.42           H  
ATOM   2786  CE1 TYR A 174       5.246  11.080   1.787  1.00 84.42           C  
ATOM   2787  HE1 TYR A 174       5.723  10.221   1.338  1.00 84.42           H  
ATOM   2788  CE2 TYR A 174       5.304  13.463   2.311  1.00 84.42           C  
ATOM   2789  HE2 TYR A 174       5.799  14.421   2.247  1.00 84.42           H  
ATOM   2790  OH  TYR A 174       7.089  12.424   1.073  1.00 84.42           O  
ATOM   2791  HH  TYR A 174       7.401  13.326   0.964  1.00 84.42           H  
ATOM   2792  CZ  TYR A 174       5.896  12.330   1.715  1.00 84.42           C  
ATOM   2793  N   ALA A 175      -1.205  11.795   3.992  1.00 90.78           N  
ATOM   2794  H   ALA A 175      -1.071  12.769   3.761  1.00 90.78           H  
ATOM   2795  CA  ALA A 175      -2.431  11.402   4.686  1.00 90.78           C  
ATOM   2796  HA  ALA A 175      -2.187  10.843   5.590  1.00 90.78           H  
ATOM   2797  C   ALA A 175      -3.284  10.435   3.867  1.00 90.78           C  
ATOM   2798  CB  ALA A 175      -3.193  12.664   5.097  1.00 90.78           C  
ATOM   2799  HB1 ALA A 175      -4.077  12.391   5.673  1.00 90.78           H  
ATOM   2800  HB2 ALA A 175      -2.555  13.307   5.705  1.00 90.78           H  
ATOM   2801  HB3 ALA A 175      -3.492  13.213   4.205  1.00 90.78           H  
ATOM   2802  O   ALA A 175      -3.708   9.405   4.391  1.00 90.78           O  
ATOM   2803  N   GLN A 176      -3.494  10.718   2.583  1.00 87.03           N  
ATOM   2804  H   GLN A 176      -3.119  11.574   2.199  1.00 87.03           H  
ATOM   2805  CA  GLN A 176      -4.217   9.813   1.697  1.00 87.03           C  
ATOM   2806  HA  GLN A 176      -5.180   9.588   2.156  1.00 87.03           H  
ATOM   2807  C   GLN A 176      -3.465   8.485   1.529  1.00 87.03           C  
ATOM   2808  CB  GLN A 176      -4.463  10.515   0.354  1.00 87.03           C  
ATOM   2809  HB2 GLN A 176      -3.527  10.580  -0.201  1.00 87.03           H  
ATOM   2810  HB3 GLN A 176      -4.836  11.524   0.530  1.00 87.03           H  
ATOM   2811  O   GLN A 176      -4.056   7.412   1.661  1.00 87.03           O  
ATOM   2812  CG  GLN A 176      -5.509   9.751  -0.467  1.00 87.03           C  
ATOM   2813  HG2 GLN A 176      -5.199   8.711  -0.564  1.00 87.03           H  
ATOM   2814  HG3 GLN A 176      -6.459   9.775   0.067  1.00 87.03           H  
ATOM   2815  CD  GLN A 176      -5.710  10.312  -1.871  1.00 87.03           C  
ATOM   2816  NE2 GLN A 176      -6.931  10.364  -2.357  1.00 87.03           N  
ATOM   2817 HE21 GLN A 176      -7.016  10.622  -3.330  1.00 87.03           H  
ATOM   2818 HE22 GLN A 176      -7.735  10.095  -1.808  1.00 87.03           H  
ATOM   2819  OE1 GLN A 176      -4.793  10.714  -2.564  1.00 87.03           O  
ATOM   2820  N   LYS A 177      -2.147   8.548   1.316  1.00 84.06           N  
ATOM   2821  H   LYS A 177      -1.734   9.462   1.196  1.00 84.06           H  
ATOM   2822  CA  LYS A 177      -1.296   7.375   1.114  1.00 84.06           C  
ATOM   2823  HA  LYS A 177      -1.722   6.795   0.296  1.00 84.06           H  
ATOM   2824  C   LYS A 177      -1.259   6.451   2.329  1.00 84.06           C  
ATOM   2825  CB  LYS A 177       0.108   7.839   0.707  1.00 84.06           C  
ATOM   2826  HB2 LYS A 177       0.014   8.587  -0.080  1.00 84.06           H  
ATOM   2827  HB3 LYS A 177       0.630   8.280   1.557  1.00 84.06           H  
ATOM   2828  O   LYS A 177      -1.371   5.243   2.162  1.00 84.06           O  
ATOM   2829  CG  LYS A 177       0.895   6.644   0.163  1.00 84.06           C  
ATOM   2830  HG2 LYS A 177       1.133   5.940   0.961  1.00 84.06           H  
ATOM   2831  HG3 LYS A 177       0.260   6.133  -0.560  1.00 84.06           H  
ATOM   2832  CD  LYS A 177       2.160   7.039  -0.588  1.00 84.06           C  
ATOM   2833  HD2 LYS A 177       2.307   6.287  -1.363  1.00 84.06           H  
ATOM   2834  HD3 LYS A 177       2.025   8.000  -1.086  1.00 84.06           H  
ATOM   2835  CE  LYS A 177       3.399   7.066   0.297  1.00 84.06           C  
ATOM   2836  HE2 LYS A 177       3.384   7.950   0.935  1.00 84.06           H  
ATOM   2837  HE3 LYS A 177       3.398   6.169   0.915  1.00 84.06           H  
ATOM   2838  NZ  LYS A 177       4.574   7.055  -0.597  1.00 84.06           N  
ATOM   2839  HZ1 LYS A 177       5.456   6.930  -0.120  1.00 84.06           H  
ATOM   2840  HZ2 LYS A 177       4.522   6.248  -1.203  1.00 84.06           H  
ATOM   2841  HZ3 LYS A 177       4.605   7.850  -1.219  1.00 84.06           H  
ATOM   2842  N   ALA A 178      -1.196   7.001   3.542  1.00 90.51           N  
ATOM   2843  H   ALA A 178      -1.072   8.001   3.610  1.00 90.51           H  
ATOM   2844  CA  ALA A 178      -1.237   6.223   4.782  1.00 90.51           C  
ATOM   2845  HA  ALA A 178      -0.397   5.528   4.790  1.00 90.51           H  
ATOM   2846  C   ALA A 178      -2.525   5.390   4.926  1.00 90.51           C  
ATOM   2847  CB  ALA A 178      -1.083   7.196   5.957  1.00 90.51           C  
ATOM   2848  HB1 ALA A 178      -1.913   7.903   5.973  1.00 90.51           H  
ATOM   2849  HB2 ALA A 178      -0.144   7.741   5.866  1.00 90.51           H  
ATOM   2850  HB3 ALA A 178      -1.071   6.632   6.890  1.00 90.51           H  
ATOM   2851  O   ALA A 178      -2.535   4.364   5.602  1.00 90.51           O  
ATOM   2852  N   VAL A 179      -3.612   5.825   4.280  1.00 92.31           N  
ATOM   2853  H   VAL A 179      -3.533   6.680   3.748  1.00 92.31           H  
ATOM   2854  CA  VAL A 179      -4.895   5.117   4.263  1.00 92.31           C  
ATOM   2855  HA  VAL A 179      -5.006   4.567   5.198  1.00 92.31           H  
ATOM   2856  C   VAL A 179      -4.965   4.093   3.140  1.00 92.31           C  
ATOM   2857  CB  VAL A 179      -6.052   6.125   4.147  1.00 92.31           C  
ATOM   2858  HB  VAL A 179      -5.931   6.753   3.264  1.00 92.31           H  
ATOM   2859  O   VAL A 179      -5.434   2.982   3.369  1.00 92.31           O  
ATOM   2860  CG1 VAL A 179      -7.405   5.426   4.055  1.00 92.31           C  
ATOM   2861 HG11 VAL A 179      -8.213   6.154   4.123  1.00 92.31           H  
ATOM   2862 HG12 VAL A 179      -7.488   4.922   3.092  1.00 92.31           H  
ATOM   2863 HG13 VAL A 179      -7.465   4.694   4.859  1.00 92.31           H  
ATOM   2864  CG2 VAL A 179      -6.073   7.013   5.387  1.00 92.31           C  
ATOM   2865 HG21 VAL A 179      -6.934   7.682   5.376  1.00 92.31           H  
ATOM   2866 HG22 VAL A 179      -5.171   7.624   5.402  1.00 92.31           H  
ATOM   2867 HG23 VAL A 179      -6.091   6.396   6.285  1.00 92.31           H  
ATOM   2868  N   LEU A 180      -4.548   4.481   1.935  1.00 89.24           N  
ATOM   2869  H   LEU A 180      -4.182   5.417   1.831  1.00 89.24           H  
ATOM   2870  CA  LEU A 180      -4.704   3.665   0.734  1.00 89.24           C  
ATOM   2871  HA  LEU A 180      -5.615   3.073   0.820  1.00 89.24           H  
ATOM   2872  C   LEU A 180      -3.582   2.654   0.536  1.00 89.24           C  
ATOM   2873  CB  LEU A 180      -4.818   4.579  -0.495  1.00 89.24           C  
ATOM   2874  HB2 LEU A 180      -4.830   3.959  -1.391  1.00 89.24           H  
ATOM   2875  HB3 LEU A 180      -3.933   5.213  -0.545  1.00 89.24           H  
ATOM   2876  O   LEU A 180      -3.773   1.709  -0.213  1.00 89.24           O  
ATOM   2877  CG  LEU A 180      -6.075   5.463  -0.498  1.00 89.24           C  
ATOM   2878  HG  LEU A 180      -6.071   6.124   0.368  1.00 89.24           H  
ATOM   2879  CD1 LEU A 180      -6.071   6.312  -1.755  1.00 89.24           C  
ATOM   2880 HD11 LEU A 180      -6.105   5.657  -2.625  1.00 89.24           H  
ATOM   2881 HD12 LEU A 180      -6.931   6.983  -1.767  1.00 89.24           H  
ATOM   2882 HD13 LEU A 180      -5.153   6.899  -1.775  1.00 89.24           H  
ATOM   2883  CD2 LEU A 180      -7.379   4.663  -0.503  1.00 89.24           C  
ATOM   2884 HD21 LEU A 180      -7.491   4.118   0.434  1.00 89.24           H  
ATOM   2885 HD22 LEU A 180      -7.381   3.959  -1.335  1.00 89.24           H  
ATOM   2886 HD23 LEU A 180      -8.229   5.338  -0.606  1.00 89.24           H  
ATOM   2887  N   HIS A 181      -2.432   2.823   1.176  1.00 89.61           N  
ATOM   2888  H   HIS A 181      -2.313   3.658   1.731  1.00 89.61           H  
ATOM   2889  CA  HIS A 181      -1.268   1.952   1.022  1.00 89.61           C  
ATOM   2890  HA  HIS A 181      -1.572   0.981   0.632  1.00 89.61           H  
ATOM   2891  C   HIS A 181      -0.616   1.717   2.392  1.00 89.61           C  
ATOM   2892  CB  HIS A 181      -0.316   2.590  -0.001  1.00 89.61           C  
ATOM   2893  HB2 HIS A 181       0.007   3.563   0.369  1.00 89.61           H  
ATOM   2894  HB3 HIS A 181       0.573   1.970  -0.114  1.00 89.61           H  
ATOM   2895  O   HIS A 181       0.521   2.128   2.617  1.00 89.61           O  
ATOM   2896  CG  HIS A 181      -0.920   2.768  -1.370  1.00 89.61           C  
ATOM   2897  CD2 HIS A 181      -1.205   3.964  -1.954  1.00 89.61           C  
ATOM   2898  HD2 HIS A 181      -1.085   4.949  -1.528  1.00 89.61           H  
ATOM   2899  ND1 HIS A 181      -1.244   1.745  -2.266  1.00 89.61           N  
ATOM   2900  CE1 HIS A 181      -1.688   2.365  -3.374  1.00 89.61           C  
ATOM   2901  HE1 HIS A 181      -1.973   1.875  -4.294  1.00 89.61           H  
ATOM   2902  NE2 HIS A 181      -1.673   3.691  -3.211  1.00 89.61           N  
ATOM   2903  HE2 HIS A 181      -1.900   4.375  -3.919  1.00 89.61           H  
ATOM   2904  N   PRO A 182      -1.317   1.084   3.350  1.00 92.05           N  
ATOM   2905  CA  PRO A 182      -0.843   0.994   4.727  1.00 92.05           C  
ATOM   2906  HA  PRO A 182      -0.692   1.999   5.121  1.00 92.05           H  
ATOM   2907  C   PRO A 182       0.480   0.222   4.817  1.00 92.05           C  
ATOM   2908  CB  PRO A 182      -1.982   0.323   5.501  1.00 92.05           C  
ATOM   2909  HB2 PRO A 182      -2.650   1.093   5.889  1.00 92.05           H  
ATOM   2910  HB3 PRO A 182      -1.618  -0.303   6.315  1.00 92.05           H  
ATOM   2911  O   PRO A 182       0.638  -0.849   4.228  1.00 92.05           O  
ATOM   2912  CG  PRO A 182      -2.721  -0.493   4.438  1.00 92.05           C  
ATOM   2913  HG2 PRO A 182      -2.217  -1.448   4.291  1.00 92.05           H  
ATOM   2914  HG3 PRO A 182      -3.768  -0.650   4.697  1.00 92.05           H  
ATOM   2915  CD  PRO A 182      -2.575   0.366   3.184  1.00 92.05           C  
ATOM   2916  HD2 PRO A 182      -2.568  -0.266   2.295  1.00 92.05           H  
ATOM   2917  HD3 PRO A 182      -3.399   1.077   3.132  1.00 92.05           H  
ATOM   2918  N   THR A 183       1.449   0.730   5.580  1.00 91.75           N  
ATOM   2919  H   THR A 183       1.314   1.627   6.024  1.00 91.75           H  
ATOM   2920  CA  THR A 183       2.750   0.052   5.741  1.00 91.75           C  
ATOM   2921  HA  THR A 183       3.043  -0.372   4.781  1.00 91.75           H  
ATOM   2922  C   THR A 183       2.678  -1.101   6.740  1.00 91.75           C  
ATOM   2923  CB  THR A 183       3.855   1.025   6.166  1.00 91.75           C  
ATOM   2924  HB  THR A 183       4.787   0.461   6.177  1.00 91.75           H  
ATOM   2925  O   THR A 183       3.396  -2.096   6.602  1.00 91.75           O  
ATOM   2926  CG2 THR A 183       4.032   2.180   5.188  1.00 91.75           C  
ATOM   2927 HG21 THR A 183       3.141   2.807   5.172  1.00 91.75           H  
ATOM   2928 HG22 THR A 183       4.882   2.790   5.493  1.00 91.75           H  
ATOM   2929 HG23 THR A 183       4.209   1.782   4.189  1.00 91.75           H  
ATOM   2930  OG1 THR A 183       3.639   1.505   7.471  1.00 91.75           O  
ATOM   2931  HG1 THR A 183       3.300   2.403   7.496  1.00 91.75           H  
ATOM   2932  N   GLY A 184       1.762  -0.999   7.707  1.00 89.97           N  
ATOM   2933  H   GLY A 184       1.304  -0.101   7.785  1.00 89.97           H  
ATOM   2934  CA  GLY A 184       1.576  -1.951   8.796  1.00 89.97           C  
ATOM   2935  HA2 GLY A 184       0.656  -1.697   9.323  1.00 89.97           H  
ATOM   2936  HA3 GLY A 184       2.410  -1.841   9.490  1.00 89.97           H  
ATOM   2937  C   GLY A 184       1.496  -3.421   8.364  1.00 89.97           C  
ATOM   2938  O   GLY A 184       2.182  -4.234   8.977  1.00 89.97           O  
ATOM   2939  N   PRO A 185       0.713  -3.818   7.347  1.00 93.31           N  
ATOM   2940  CA  PRO A 185       0.663  -5.208   6.873  1.00 93.31           C  
ATOM   2941  HA  PRO A 185       0.431  -5.864   7.712  1.00 93.31           H  
ATOM   2942  C   PRO A 185       1.965  -5.687   6.214  1.00 93.31           C  
ATOM   2943  CB  PRO A 185      -0.499  -5.257   5.872  1.00 93.31           C  
ATOM   2944  HB2 PRO A 185      -1.052  -6.194   5.939  1.00 93.31           H  
ATOM   2945  HB3 PRO A 185      -0.135  -5.106   4.856  1.00 93.31           H  
ATOM   2946  O   PRO A 185       2.284  -6.875   6.260  1.00 93.31           O  
ATOM   2947  CG  PRO A 185      -1.366  -4.067   6.274  1.00 93.31           C  
ATOM   2948  HG2 PRO A 185      -1.953  -3.685   5.439  1.00 93.31           H  
ATOM   2949  HG3 PRO A 185      -2.006  -4.351   7.110  1.00 93.31           H  
ATOM   2950  CD  PRO A 185      -0.348  -3.040   6.738  1.00 93.31           C  
ATOM   2951  HD2 PRO A 185       0.048  -2.507   5.874  1.00 93.31           H  
ATOM   2952  HD3 PRO A 185      -0.806  -2.344   7.441  1.00 93.31           H  
ATOM   2953  N   LEU A 186       2.732  -4.770   5.620  1.00 96.03           N  
ATOM   2954  H   LEU A 186       2.463  -3.799   5.690  1.00 96.03           H  
ATOM   2955  CA  LEU A 186       3.881  -5.100   4.781  1.00 96.03           C  
ATOM   2956  HA  LEU A 186       3.692  -6.049   4.280  1.00 96.03           H  
ATOM   2957  C   LEU A 186       5.177  -5.266   5.569  1.00 96.03           C  
ATOM   2958  CB  LEU A 186       4.067  -4.019   3.702  1.00 96.03           C  
ATOM   2959  HB2 LEU A 186       4.327  -3.076   4.183  1.00 96.03           H  
ATOM   2960  HB3 LEU A 186       4.914  -4.321   3.085  1.00 96.03           H  
ATOM   2961  O   LEU A 186       5.973  -6.154   5.261  1.00 96.03           O  
ATOM   2962  CG  LEU A 186       2.861  -3.772   2.779  1.00 96.03           C  
ATOM   2963  HG  LEU A 186       2.051  -3.313   3.347  1.00 96.03           H  
ATOM   2964  CD1 LEU A 186       3.302  -2.818   1.670  1.00 96.03           C  
ATOM   2965 HD11 LEU A 186       2.513  -2.731   0.923  1.00 96.03           H  
ATOM   2966 HD12 LEU A 186       3.497  -1.833   2.094  1.00 96.03           H  
ATOM   2967 HD13 LEU A 186       4.198  -3.193   1.175  1.00 96.03           H  
ATOM   2968  CD2 LEU A 186       2.346  -5.053   2.131  1.00 96.03           C  
ATOM   2969 HD21 LEU A 186       3.136  -5.528   1.549  1.00 96.03           H  
ATOM   2970 HD22 LEU A 186       1.974  -5.740   2.891  1.00 96.03           H  
ATOM   2971 HD23 LEU A 186       1.510  -4.806   1.477  1.00 96.03           H  
ATOM   2972  N   TYR A 187       5.415  -4.400   6.554  1.00 94.42           N  
ATOM   2973  H   TYR A 187       4.709  -3.709   6.765  1.00 94.42           H  
ATOM   2974  CA  TYR A 187       6.749  -4.192   7.112  1.00 94.42           C  
ATOM   2975  HA  TYR A 187       7.344  -5.096   6.986  1.00 94.42           H  
ATOM   2976  C   TYR A 187       6.712  -3.890   8.610  1.00 94.42           C  
ATOM   2977  CB  TYR A 187       7.410  -3.072   6.303  1.00 94.42           C  
ATOM   2978  HB2 TYR A 187       6.847  -2.150   6.448  1.00 94.42           H  
ATOM   2979  HB3 TYR A 187       7.329  -3.344   5.251  1.00 94.42           H  
ATOM   2980  O   TYR A 187       5.771  -3.281   9.116  1.00 94.42           O  
ATOM   2981  CG  TYR A 187       8.874  -2.819   6.592  1.00 94.42           C  
ATOM   2982  CD1 TYR A 187       9.248  -1.728   7.397  1.00 94.42           C  
ATOM   2983  HD1 TYR A 187       8.486  -1.104   7.840  1.00 94.42           H  
ATOM   2984  CD2 TYR A 187       9.861  -3.639   6.012  1.00 94.42           C  
ATOM   2985  HD2 TYR A 187       9.573  -4.477   5.394  1.00 94.42           H  
ATOM   2986  CE1 TYR A 187      10.608  -1.436   7.597  1.00 94.42           C  
ATOM   2987  HE1 TYR A 187      10.896  -0.565   8.167  1.00 94.42           H  
ATOM   2988  CE2 TYR A 187      11.224  -3.373   6.240  1.00 94.42           C  
ATOM   2989  HE2 TYR A 187      11.990  -4.005   5.816  1.00 94.42           H  
ATOM   2990  OH  TYR A 187      12.900  -1.939   7.191  1.00 94.42           O  
ATOM   2991  HH  TYR A 187      12.979  -1.152   7.735  1.00 94.42           H  
ATOM   2992  CZ  TYR A 187      11.594  -2.261   7.022  1.00 94.42           C  
ATOM   2993  N   CYS A 188       7.742  -4.336   9.326  1.00 92.84           N  
ATOM   2994  H   CYS A 188       8.472  -4.846   8.851  1.00 92.84           H  
ATOM   2995  CA  CYS A 188       7.981  -4.021  10.728  1.00 92.84           C  
ATOM   2996  HA  CYS A 188       7.106  -3.537  11.162  1.00 92.84           H  
ATOM   2997  C   CYS A 188       9.187  -3.073  10.823  1.00 92.84           C  
ATOM   2998  CB  CYS A 188       8.186  -5.327  11.501  1.00 92.84           C  
ATOM   2999  HB2 CYS A 188       9.055  -5.860  11.117  1.00 92.84           H  
ATOM   3000  HB3 CYS A 188       7.313  -5.968  11.378  1.00 92.84           H  
ATOM   3001  O   CYS A 188      10.326  -3.512  10.645  1.00 92.84           O  
ATOM   3002  SG  CYS A 188       8.430  -4.990  13.271  1.00 92.84           S  
ATOM   3003  HG  CYS A 188       7.833  -3.804  13.419  1.00 92.84           H  
ATOM   3004  N   PRO A 189       8.972  -1.771  11.081  1.00 87.48           N  
ATOM   3005  CA  PRO A 189      10.053  -0.793  11.208  1.00 87.48           C  
ATOM   3006  HA  PRO A 189      10.596  -0.742  10.264  1.00 87.48           H  
ATOM   3007  C   PRO A 189      11.061  -1.105  12.317  1.00 87.48           C  
ATOM   3008  CB  PRO A 189       9.356   0.547  11.463  1.00 87.48           C  
ATOM   3009  HB2 PRO A 189       9.907   1.377  11.021  1.00 87.48           H  
ATOM   3010  HB3 PRO A 189       9.218   0.706  12.532  1.00 87.48           H  
ATOM   3011  O   PRO A 189      12.236  -0.762  12.191  1.00 87.48           O  
ATOM   3012  CG  PRO A 189       7.993   0.357  10.805  1.00 87.48           C  
ATOM   3013  HG2 PRO A 189       7.232   1.014  11.226  1.00 87.48           H  
ATOM   3014  HG3 PRO A 189       8.083   0.506   9.729  1.00 87.48           H  
ATOM   3015  CD  PRO A 189       7.681  -1.101  11.098  1.00 87.48           C  
ATOM   3016  HD2 PRO A 189       7.230  -1.194  12.086  1.00 87.48           H  
ATOM   3017  HD3 PRO A 189       7.007  -1.484  10.333  1.00 87.48           H  
ATOM   3018  N   GLU A 190      10.616  -1.759  13.389  1.00 87.13           N  
ATOM   3019  H   GLU A 190       9.635  -1.998  13.431  1.00 87.13           H  
ATOM   3020  CA  GLU A 190      11.428  -2.099  14.558  1.00 87.13           C  
ATOM   3021  HA  GLU A 190      11.984  -1.217  14.877  1.00 87.13           H  
ATOM   3022  C   GLU A 190      12.449  -3.192  14.227  1.00 87.13           C  
ATOM   3023  CB  GLU A 190      10.523  -2.561  15.718  1.00 87.13           C  
ATOM   3024  HB2 GLU A 190      10.017  -3.487  15.445  1.00 87.13           H  
ATOM   3025  HB3 GLU A 190      11.168  -2.785  16.567  1.00 87.13           H  
ATOM   3026  O   GLU A 190      13.635  -3.051  14.525  1.00 87.13           O  
ATOM   3027  CG  GLU A 190       9.477  -1.533  16.191  1.00 87.13           C  
ATOM   3028  HG2 GLU A 190       9.990  -0.595  16.403  1.00 87.13           H  
ATOM   3029  HG3 GLU A 190       9.055  -1.890  17.131  1.00 87.13           H  
ATOM   3030  CD  GLU A 190       8.318  -1.280  15.207  1.00 87.13           C  
ATOM   3031  OE1 GLU A 190       7.766  -0.155  15.242  1.00 87.13           O  
ATOM   3032  OE2 GLU A 190       8.018  -2.154  14.361  1.00 87.13           O  
ATOM   3033  N   GLU A 191      11.989  -4.255  13.566  1.00 90.04           N  
ATOM   3034  H   GLU A 191      10.996  -4.320  13.395  1.00 90.04           H  
ATOM   3035  CA  GLU A 191      12.826  -5.371  13.108  1.00 90.04           C  
ATOM   3036  HA  GLU A 191      13.590  -5.584  13.856  1.00 90.04           H  
ATOM   3037  C   GLU A 191      13.567  -5.034  11.808  1.00 90.04           C  
ATOM   3038  CB  GLU A 191      11.953  -6.627  12.949  1.00 90.04           C  
ATOM   3039  HB2 GLU A 191      11.138  -6.408  12.259  1.00 90.04           H  
ATOM   3040  HB3 GLU A 191      12.559  -7.431  12.533  1.00 90.04           H  
ATOM   3041  O   GLU A 191      14.596  -5.628  11.502  1.00 90.04           O  
ATOM   3042  CG  GLU A 191      11.390  -7.080  14.310  1.00 90.04           C  
ATOM   3043  HG2 GLU A 191      10.821  -6.265  14.758  1.00 90.04           H  
ATOM   3044  HG3 GLU A 191      12.229  -7.292  14.972  1.00 90.04           H  
ATOM   3045  CD  GLU A 191      10.478  -8.316  14.245  1.00 90.04           C  
ATOM   3046  OE1 GLU A 191      10.163  -8.840  15.341  1.00 90.04           O  
ATOM   3047  OE2 GLU A 191      10.067  -8.716  13.133  1.00 90.04           O  
ATOM   3048  N   LYS A 192      13.088  -4.019  11.081  1.00 90.46           N  
ATOM   3049  H   LYS A 192      12.230  -3.607  11.420  1.00 90.46           H  
ATOM   3050  CA  LYS A 192      13.532  -3.629   9.738  1.00 90.46           C  
ATOM   3051  HA  LYS A 192      12.843  -2.840   9.435  1.00 90.46           H  
ATOM   3052  C   LYS A 192      13.357  -4.735   8.696  1.00 90.46           C  
ATOM   3053  CB  LYS A 192      14.952  -3.051   9.744  1.00 90.46           C  
ATOM   3054  HB2 LYS A 192      15.200  -2.724   8.734  1.00 90.46           H  
ATOM   3055  HB3 LYS A 192      15.660  -3.829  10.029  1.00 90.46           H  
ATOM   3056  O   LYS A 192      14.158  -4.860   7.769  1.00 90.46           O  
ATOM   3057  CG  LYS A 192      15.090  -1.857  10.684  1.00 90.46           C  
ATOM   3058  HG2 LYS A 192      14.403  -1.069  10.375  1.00 90.46           H  
ATOM   3059  HG3 LYS A 192      14.864  -2.155  11.708  1.00 90.46           H  
ATOM   3060  CD  LYS A 192      16.526  -1.349  10.615  1.00 90.46           C  
ATOM   3061  HD2 LYS A 192      17.202  -2.150  10.916  1.00 90.46           H  
ATOM   3062  HD3 LYS A 192      16.751  -1.039   9.595  1.00 90.46           H  
ATOM   3063  CE  LYS A 192      16.650  -0.168  11.568  1.00 90.46           C  
ATOM   3064  HE2 LYS A 192      15.924   0.590  11.276  1.00 90.46           H  
ATOM   3065  HE3 LYS A 192      16.384  -0.509  12.569  1.00 90.46           H  
ATOM   3066  NZ  LYS A 192      18.024   0.372  11.539  1.00 90.46           N  
ATOM   3067  HZ1 LYS A 192      18.093   1.149  12.181  1.00 90.46           H  
ATOM   3068  HZ2 LYS A 192      18.239   0.683  10.603  1.00 90.46           H  
ATOM   3069  HZ3 LYS A 192      18.670  -0.357  11.808  1.00 90.46           H  
ATOM   3070  N   GLU A 193      12.284  -5.506   8.830  1.00 94.08           N  
ATOM   3071  H   GLU A 193      11.653  -5.310   9.594  1.00 94.08           H  
ATOM   3072  CA  GLU A 193      11.988  -6.658   7.982  1.00 94.08           C  
ATOM   3073  HA  GLU A 193      12.632  -6.631   7.103  1.00 94.08           H  
ATOM   3074  C   GLU A 193      10.544  -6.627   7.470  1.00 94.08           C  
ATOM   3075  CB  GLU A 193      12.293  -7.968   8.728  1.00 94.08           C  
ATOM   3076  HB2 GLU A 193      11.939  -8.797   8.115  1.00 94.08           H  
ATOM   3077  HB3 GLU A 193      11.760  -7.981   9.679  1.00 94.08           H  
ATOM   3078  O   GLU A 193       9.644  -6.042   8.080  1.00 94.08           O  
ATOM   3079  CG  GLU A 193      13.804  -8.147   8.969  1.00 94.08           C  
ATOM   3080  HG2 GLU A 193      14.315  -8.034   8.012  1.00 94.08           H  
ATOM   3081  HG3 GLU A 193      14.156  -7.354   9.629  1.00 94.08           H  
ATOM   3082  CD  GLU A 193      14.196  -9.506   9.572  1.00 94.08           C  
ATOM   3083  OE1 GLU A 193      15.417  -9.711   9.770  1.00 94.08           O  
ATOM   3084  OE2 GLU A 193      13.306 -10.366   9.759  1.00 94.08           O  
ATOM   3085  N   MET A 194      10.314  -7.259   6.317  1.00 96.92           N  
ATOM   3086  H   MET A 194      11.070  -7.783   5.899  1.00 96.92           H  
ATOM   3087  CA  MET A 194       8.957  -7.487   5.824  1.00 96.92           C  
ATOM   3088  HA  MET A 194       8.406  -6.548   5.873  1.00 96.92           H  
ATOM   3089  C   MET A 194       8.234  -8.498   6.710  1.00 96.92           C  
ATOM   3090  CB  MET A 194       8.950  -7.963   4.369  1.00 96.92           C  
ATOM   3091  HB2 MET A 194       7.950  -8.318   4.120  1.00 96.92           H  
ATOM   3092  HB3 MET A 194       9.653  -8.788   4.252  1.00 96.92           H  
ATOM   3093  O   MET A 194       8.816  -9.483   7.161  1.00 96.92           O  
ATOM   3094  CG  MET A 194       9.299  -6.829   3.403  1.00 96.92           C  
ATOM   3095  HG2 MET A 194       8.681  -5.964   3.645  1.00 96.92           H  
ATOM   3096  HG3 MET A 194      10.343  -6.549   3.543  1.00 96.92           H  
ATOM   3097  SD  MET A 194       9.021  -7.220   1.655  1.00 96.92           S  
ATOM   3098  CE  MET A 194      10.105  -8.655   1.455  1.00 96.92           C  
ATOM   3099  HE1 MET A 194       9.700  -9.498   2.014  1.00 96.92           H  
ATOM   3100  HE2 MET A 194      10.143  -8.914   0.397  1.00 96.92           H  
ATOM   3101  HE3 MET A 194      11.109  -8.434   1.817  1.00 96.92           H  
ATOM   3102  N   LYS A 195       6.933  -8.292   6.916  1.00 96.84           N  
ATOM   3103  H   LYS A 195       6.492  -7.509   6.455  1.00 96.84           H  
ATOM   3104  CA  LYS A 195       6.130  -9.214   7.718  1.00 96.84           C  
ATOM   3105  HA  LYS A 195       6.692  -9.379   8.638  1.00 96.84           H  
ATOM   3106  C   LYS A 195       5.969 -10.569   7.018  1.00 96.84           C  
ATOM   3107  CB  LYS A 195       4.778  -8.591   8.077  1.00 96.84           C  
ATOM   3108  HB2 LYS A 195       4.138  -9.357   8.514  1.00 96.84           H  
ATOM   3109  HB3 LYS A 195       4.297  -8.207   7.177  1.00 96.84           H  
ATOM   3110  O   LYS A 195       5.903 -10.619   5.786  1.00 96.84           O  
ATOM   3111  CG  LYS A 195       4.968  -7.465   9.099  1.00 96.84           C  
ATOM   3112  HG2 LYS A 195       5.464  -6.619   8.624  1.00 96.84           H  
ATOM   3113  HG3 LYS A 195       5.592  -7.824   9.917  1.00 96.84           H  
ATOM   3114  CD  LYS A 195       3.626  -7.013   9.675  1.00 96.84           C  
ATOM   3115  HD2 LYS A 195       3.009  -6.614   8.869  1.00 96.84           H  
ATOM   3116  HD3 LYS A 195       3.118  -7.862  10.132  1.00 96.84           H  
ATOM   3117  CE  LYS A 195       3.896  -5.939  10.733  1.00 96.84           C  
ATOM   3118  HE2 LYS A 195       4.543  -6.354  11.506  1.00 96.84           H  
ATOM   3119  HE3 LYS A 195       4.429  -5.117  10.256  1.00 96.84           H  
ATOM   3120  NZ  LYS A 195       2.640  -5.430  11.324  1.00 96.84           N  
ATOM   3121  HZ1 LYS A 195       2.085  -6.172  11.725  1.00 96.84           H  
ATOM   3122  HZ2 LYS A 195       2.843  -4.720  12.014  1.00 96.84           H  
ATOM   3123  HZ3 LYS A 195       2.128  -4.984  10.577  1.00 96.84           H  
ATOM   3124  N   PRO A 196       5.795 -11.670   7.773  1.00 97.28           N  
ATOM   3125  CA  PRO A 196       5.646 -13.008   7.196  1.00 97.28           C  
ATOM   3126  HA  PRO A 196       6.579 -13.275   6.700  1.00 97.28           H  
ATOM   3127  C   PRO A 196       4.498 -13.138   6.186  1.00 97.28           C  
ATOM   3128  CB  PRO A 196       5.433 -13.938   8.393  1.00 97.28           C  
ATOM   3129  HB2 PRO A 196       4.373 -14.010   8.636  1.00 97.28           H  
ATOM   3130  HB3 PRO A 196       5.848 -14.929   8.209  1.00 97.28           H  
ATOM   3131  O   PRO A 196       4.648 -13.824   5.178  1.00 97.28           O  
ATOM   3132  CG  PRO A 196       6.160 -13.225   9.530  1.00 97.28           C  
ATOM   3133  HG2 PRO A 196       5.767 -13.508  10.507  1.00 97.28           H  
ATOM   3134  HG3 PRO A 196       7.228 -13.435   9.471  1.00 97.28           H  
ATOM   3135  CD  PRO A 196       5.914 -11.752   9.225  1.00 97.28           C  
ATOM   3136  HD2 PRO A 196       6.754 -11.172   9.604  1.00 97.28           H  
ATOM   3137  HD3 PRO A 196       4.984 -11.425   9.691  1.00 97.28           H  
ATOM   3138  N   ALA A 197       3.367 -12.463   6.425  1.00 97.10           N  
ATOM   3139  H   ALA A 197       3.294 -11.913   7.269  1.00 97.10           H  
ATOM   3140  CA  ALA A 197       2.234 -12.454   5.497  1.00 97.10           C  
ATOM   3141  HA  ALA A 197       1.934 -13.481   5.292  1.00 97.10           H  
ATOM   3142  C   ALA A 197       2.608 -11.812   4.149  1.00 97.10           C  
ATOM   3143  CB  ALA A 197       1.058 -11.737   6.169  1.00 97.10           C  
ATOM   3144  HB1 ALA A 197       1.326 -10.711   6.417  1.00 97.10           H  
ATOM   3145  HB2 ALA A 197       0.765 -12.264   7.077  1.00 97.10           H  
ATOM   3146  HB3 ALA A 197       0.205 -11.720   5.490  1.00 97.10           H  
ATOM   3147  O   ALA A 197       2.327 -12.383   3.098  1.00 97.10           O  
ATOM   3148  N   CYS A 198       3.338 -10.692   4.183  1.00 97.87           N  
ATOM   3149  H   CYS A 198       3.567 -10.290   5.081  1.00 97.87           H  
ATOM   3150  CA  CYS A 198       3.858 -10.021   2.991  1.00 97.87           C  
ATOM   3151  HA  CYS A 198       3.041  -9.808   2.302  1.00 97.87           H  
ATOM   3152  C   CYS A 198       4.851 -10.912   2.238  1.00 97.87           C  
ATOM   3153  CB  CYS A 198       4.478  -8.693   3.437  1.00 97.87           C  
ATOM   3154  HB2 CYS A 198       5.327  -8.871   4.097  1.00 97.87           H  
ATOM   3155  HB3 CYS A 198       3.726  -8.117   3.977  1.00 97.87           H  
ATOM   3156  O   CYS A 198       4.710 -11.114   1.034  1.00 97.87           O  
ATOM   3157  SG  CYS A 198       5.039  -7.749   1.996  1.00 97.87           S  
ATOM   3158  HG  CYS A 198       5.638  -6.768   2.677  1.00 97.87           H  
ATOM   3159  N   ILE A 199       5.794 -11.540   2.951  1.00 98.35           N  
ATOM   3160  H   ILE A 199       5.867 -11.322   3.935  1.00 98.35           H  
ATOM   3161  CA  ILE A 199       6.746 -12.489   2.355  1.00 98.35           C  
ATOM   3162  HA  ILE A 199       7.306 -11.973   1.575  1.00 98.35           H  
ATOM   3163  C   ILE A 199       6.006 -13.647   1.682  1.00 98.35           C  
ATOM   3164  CB  ILE A 199       7.745 -13.005   3.414  1.00 98.35           C  
ATOM   3165  HB  ILE A 199       7.182 -13.380   4.269  1.00 98.35           H  
ATOM   3166  O   ILE A 199       6.328 -13.995   0.549  1.00 98.35           O  
ATOM   3167  CG1 ILE A 199       8.659 -11.853   3.889  1.00 98.35           C  
ATOM   3168 HG12 ILE A 199       8.063 -10.959   4.075  1.00 98.35           H  
ATOM   3169 HG13 ILE A 199       9.379 -11.615   3.106  1.00 98.35           H  
ATOM   3170  CG2 ILE A 199       8.601 -14.161   2.854  1.00 98.35           C  
ATOM   3171 HG21 ILE A 199       9.366 -14.459   3.571  1.00 98.35           H  
ATOM   3172 HG22 ILE A 199       7.985 -15.039   2.660  1.00 98.35           H  
ATOM   3173 HG23 ILE A 199       9.085 -13.855   1.927  1.00 98.35           H  
ATOM   3174  CD1 ILE A 199       9.415 -12.170   5.184  1.00 98.35           C  
ATOM   3175 HD11 ILE A 199       9.973 -11.287   5.495  1.00 98.35           H  
ATOM   3176 HD12 ILE A 199      10.120 -12.988   5.040  1.00 98.35           H  
ATOM   3177 HD13 ILE A 199       8.706 -12.429   5.971  1.00 98.35           H  
ATOM   3178  N   LYS A 200       4.996 -14.229   2.339  1.00 97.54           N  
ATOM   3179  H   LYS A 200       4.783 -13.899   3.269  1.00 97.54           H  
ATOM   3180  CA  LYS A 200       4.186 -15.316   1.772  1.00 97.54           C  
ATOM   3181  HA  LYS A 200       4.849 -16.132   1.482  1.00 97.54           H  
ATOM   3182  C   LYS A 200       3.461 -14.865   0.502  1.00 97.54           C  
ATOM   3183  CB  LYS A 200       3.204 -15.820   2.841  1.00 97.54           C  
ATOM   3184  HB2 LYS A 200       2.518 -15.016   3.105  1.00 97.54           H  
ATOM   3185  HB3 LYS A 200       3.763 -16.100   3.734  1.00 97.54           H  
ATOM   3186  O   LYS A 200       3.516 -15.571  -0.505  1.00 97.54           O  
ATOM   3187  CG  LYS A 200       2.398 -17.036   2.360  1.00 97.54           C  
ATOM   3188  HG2 LYS A 200       3.073 -17.875   2.188  1.00 97.54           H  
ATOM   3189  HG3 LYS A 200       1.889 -16.796   1.426  1.00 97.54           H  
ATOM   3190  CD  LYS A 200       1.339 -17.428   3.396  1.00 97.54           C  
ATOM   3191  HD2 LYS A 200       1.826 -17.713   4.328  1.00 97.54           H  
ATOM   3192  HD3 LYS A 200       0.696 -16.567   3.576  1.00 97.54           H  
ATOM   3193  CE  LYS A 200       0.497 -18.592   2.861  1.00 97.54           C  
ATOM   3194  HE2 LYS A 200       1.124 -19.481   2.789  1.00 97.54           H  
ATOM   3195  HE3 LYS A 200       0.166 -18.339   1.854  1.00 97.54           H  
ATOM   3196  NZ  LYS A 200      -0.683 -18.847   3.723  1.00 97.54           N  
ATOM   3197  HZ1 LYS A 200      -1.232 -19.610   3.354  1.00 97.54           H  
ATOM   3198  HZ2 LYS A 200      -0.404 -19.063   4.669  1.00 97.54           H  
ATOM   3199  HZ3 LYS A 200      -1.275 -18.028   3.745  1.00 97.54           H  
ATOM   3200  N   ALA A 201       2.827 -13.694   0.539  1.00 97.78           N  
ATOM   3201  H   ALA A 201       2.815 -13.171   1.403  1.00 97.78           H  
ATOM   3202  CA  ALA A 201       2.096 -13.144  -0.594  1.00 97.78           C  
ATOM   3203  HA  ALA A 201       1.355 -13.883  -0.897  1.00 97.78           H  
ATOM   3204  C   ALA A 201       3.019 -12.885  -1.796  1.00 97.78           C  
ATOM   3205  CB  ALA A 201       1.359 -11.878  -0.142  1.00 97.78           C  
ATOM   3206  HB1 ALA A 201       0.656 -12.120   0.656  1.00 97.78           H  
ATOM   3207  HB2 ALA A 201       2.065 -11.132   0.221  1.00 97.78           H  
ATOM   3208  HB3 ALA A 201       0.800 -11.456  -0.977  1.00 97.78           H  
ATOM   3209  O   ALA A 201       2.747 -13.369  -2.896  1.00 97.78           O  
ATOM   3210  N   LEU A 202       4.153 -12.213  -1.568  1.00 98.50           N  
ATOM   3211  H   LEU A 202       4.302 -11.838  -0.642  1.00 98.50           H  
ATOM   3212  CA  LEU A 202       5.167 -11.938  -2.588  1.00 98.50           C  
ATOM   3213  HA  LEU A 202       4.684 -11.479  -3.451  1.00 98.50           H  
ATOM   3214  C   LEU A 202       5.845 -13.212  -3.101  1.00 98.50           C  
ATOM   3215  CB  LEU A 202       6.215 -10.967  -2.019  1.00 98.50           C  
ATOM   3216  HB2 LEU A 202       6.576 -11.364  -1.070  1.00 98.50           H  
ATOM   3217  HB3 LEU A 202       7.063 -10.931  -2.704  1.00 98.50           H  
ATOM   3218  O   LEU A 202       6.132 -13.306  -4.287  1.00 98.50           O  
ATOM   3219  CG  LEU A 202       5.720  -9.525  -1.799  1.00 98.50           C  
ATOM   3220  HG  LEU A 202       4.862  -9.526  -1.127  1.00 98.50           H  
ATOM   3221  CD1 LEU A 202       6.843  -8.710  -1.159  1.00 98.50           C  
ATOM   3222 HD11 LEU A 202       6.497  -7.692  -0.976  1.00 98.50           H  
ATOM   3223 HD12 LEU A 202       7.711  -8.681  -1.817  1.00 98.50           H  
ATOM   3224 HD13 LEU A 202       7.120  -9.154  -0.203  1.00 98.50           H  
ATOM   3225  CD2 LEU A 202       5.316  -8.841  -3.108  1.00 98.50           C  
ATOM   3226 HD21 LEU A 202       5.067  -7.798  -2.915  1.00 98.50           H  
ATOM   3227 HD22 LEU A 202       4.433  -9.320  -3.530  1.00 98.50           H  
ATOM   3228 HD23 LEU A 202       6.134  -8.880  -3.828  1.00 98.50           H  
ATOM   3229  N   THR A 203       6.047 -14.221  -2.251  1.00 98.12           N  
ATOM   3230  H   THR A 203       5.833 -14.071  -1.275  1.00 98.12           H  
ATOM   3231  CA  THR A 203       6.588 -15.524  -2.675  1.00 98.12           C  
ATOM   3232  HA  THR A 203       7.519 -15.359  -3.217  1.00 98.12           H  
ATOM   3233  C   THR A 203       5.631 -16.235  -3.626  1.00 98.12           C  
ATOM   3234  CB  THR A 203       6.884 -16.436  -1.476  1.00 98.12           C  
ATOM   3235  HB  THR A 203       5.969 -16.603  -0.908  1.00 98.12           H  
ATOM   3236  O   THR A 203       6.072 -16.804  -4.621  1.00 98.12           O  
ATOM   3237  CG2 THR A 203       7.460 -17.792  -1.890  1.00 98.12           C  
ATOM   3238 HG21 THR A 203       6.696 -18.389  -2.387  1.00 98.12           H  
ATOM   3239 HG22 THR A 203       8.299 -17.642  -2.569  1.00 98.12           H  
ATOM   3240 HG23 THR A 203       7.803 -18.327  -1.004  1.00 98.12           H  
ATOM   3241  OG1 THR A 203       7.836 -15.840  -0.630  1.00 98.12           O  
ATOM   3242  HG1 THR A 203       7.407 -15.085  -0.219  1.00 98.12           H  
ATOM   3243  N   ARG A 204       4.317 -16.185  -3.364  1.00 97.23           N  
ATOM   3244  H   ARG A 204       4.006 -15.717  -2.525  1.00 97.23           H  
ATOM   3245  CA  ARG A 204       3.318 -16.701  -4.309  1.00 97.23           C  
ATOM   3246  HA  ARG A 204       3.559 -17.737  -4.549  1.00 97.23           H  
ATOM   3247  C   ARG A 204       3.394 -15.956  -5.644  1.00 97.23           C  
ATOM   3248  CB  ARG A 204       1.915 -16.665  -3.676  1.00 97.23           C  
ATOM   3249  HB2 ARG A 204       1.861 -17.423  -2.895  1.00 97.23           H  
ATOM   3250  HB3 ARG A 204       1.733 -15.690  -3.226  1.00 97.23           H  
ATOM   3251  O   ARG A 204       3.398 -16.600  -6.684  1.00 97.23           O  
ATOM   3252  CG  ARG A 204       0.829 -16.934  -4.727  1.00 97.23           C  
ATOM   3253  HG2 ARG A 204       1.091 -17.827  -5.294  1.00 97.23           H  
ATOM   3254  HG3 ARG A 204       0.796 -16.088  -5.415  1.00 97.23           H  
ATOM   3255  CD  ARG A 204      -0.574 -17.117  -4.145  1.00 97.23           C  
ATOM   3256  HD2 ARG A 204      -0.815 -16.313  -3.450  1.00 97.23           H  
ATOM   3257  HD3 ARG A 204      -0.605 -18.051  -3.584  1.00 97.23           H  
ATOM   3258  NE  ARG A 204      -1.565 -17.154  -5.233  1.00 97.23           N  
ATOM   3259  HE  ARG A 204      -1.729 -18.051  -5.667  1.00 97.23           H  
ATOM   3260  NH1 ARG A 204      -1.999 -14.888  -5.436  1.00 97.23           N  
ATOM   3261 HH11 ARG A 204      -1.575 -14.712  -4.536  1.00 97.23           H  
ATOM   3262 HH12 ARG A 204      -2.530 -14.155  -5.885  1.00 97.23           H  
ATOM   3263  NH2 ARG A 204      -2.845 -16.319  -6.894  1.00 97.23           N  
ATOM   3264 HH21 ARG A 204      -3.361 -15.583  -7.355  1.00 97.23           H  
ATOM   3265 HH22 ARG A 204      -2.864 -17.240  -7.308  1.00 97.23           H  
ATOM   3266  CZ  ARG A 204      -2.127 -16.120  -5.840  1.00 97.23           C  
ATOM   3267  N   ILE A 205       3.480 -14.626  -5.616  1.00 97.76           N  
ATOM   3268  H   ILE A 205       3.472 -14.165  -4.718  1.00 97.76           H  
ATOM   3269  CA  ILE A 205       3.574 -13.804  -6.832  1.00 97.76           C  
ATOM   3270  HA  ILE A 205       2.734 -14.043  -7.484  1.00 97.76           H  
ATOM   3271  C   ILE A 205       4.843 -14.130  -7.627  1.00 97.76           C  
ATOM   3272  CB  ILE A 205       3.488 -12.307  -6.472  1.00 97.76           C  
ATOM   3273  HB  ILE A 205       4.216 -12.085  -5.692  1.00 97.76           H  
ATOM   3274  O   ILE A 205       4.762 -14.313  -8.839  1.00 97.76           O  
ATOM   3275  CG1 ILE A 205       2.074 -11.998  -5.934  1.00 97.76           C  
ATOM   3276 HG12 ILE A 205       1.345 -12.177  -6.724  1.00 97.76           H  
ATOM   3277 HG13 ILE A 205       1.835 -12.681  -5.119  1.00 97.76           H  
ATOM   3278  CG2 ILE A 205       3.818 -11.431  -7.690  1.00 97.76           C  
ATOM   3279 HG21 ILE A 205       3.188 -11.713  -8.533  1.00 97.76           H  
ATOM   3280 HG22 ILE A 205       4.863 -11.549  -7.976  1.00 97.76           H  
ATOM   3281 HG23 ILE A 205       3.665 -10.376  -7.461  1.00 97.76           H  
ATOM   3282  CD1 ILE A 205       1.900 -10.574  -5.400  1.00 97.76           C  
ATOM   3283 HD11 ILE A 205       1.871  -9.865  -6.228  1.00 97.76           H  
ATOM   3284 HD12 ILE A 205       0.954 -10.499  -4.864  1.00 97.76           H  
ATOM   3285 HD13 ILE A 205       2.714 -10.326  -4.718  1.00 97.76           H  
ATOM   3286  N   PHE A 206       5.988 -14.266  -6.951  1.00 98.33           N  
ATOM   3287  H   PHE A 206       5.996 -14.046  -5.965  1.00 98.33           H  
ATOM   3288  CA  PHE A 206       7.248 -14.684  -7.564  1.00 98.33           C  
ATOM   3289  HA  PHE A 206       7.557 -13.941  -8.300  1.00 98.33           H  
ATOM   3290  C   PHE A 206       7.079 -16.014  -8.297  1.00 98.33           C  
ATOM   3291  CB  PHE A 206       8.335 -14.790  -6.486  1.00 98.33           C  
ATOM   3292  HB2 PHE A 206       8.447 -13.819  -6.004  1.00 98.33           H  
ATOM   3293  HB3 PHE A 206       8.022 -15.500  -5.721  1.00 98.33           H  
ATOM   3294  O   PHE A 206       7.351 -16.091  -9.486  1.00 98.33           O  
ATOM   3295  CG  PHE A 206       9.683 -15.227  -7.027  1.00 98.33           C  
ATOM   3296  CD1 PHE A 206       9.993 -16.595  -7.169  1.00 98.33           C  
ATOM   3297  HD1 PHE A 206       9.274 -17.356  -6.902  1.00 98.33           H  
ATOM   3298  CD2 PHE A 206      10.613 -14.257  -7.436  1.00 98.33           C  
ATOM   3299  HD2 PHE A 206      10.360 -13.208  -7.376  1.00 98.33           H  
ATOM   3300  CE1 PHE A 206      11.215 -16.983  -7.743  1.00 98.33           C  
ATOM   3301  HE1 PHE A 206      11.423 -18.025  -7.939  1.00 98.33           H  
ATOM   3302  CE2 PHE A 206      11.853 -14.646  -7.967  1.00 98.33           C  
ATOM   3303  HE2 PHE A 206      12.560 -13.905  -8.308  1.00 98.33           H  
ATOM   3304  CZ  PHE A 206      12.143 -16.008  -8.141  1.00 98.33           C  
ATOM   3305  HZ  PHE A 206      13.060 -16.308  -8.627  1.00 98.33           H  
ATOM   3306  N   LYS A 207       6.526 -17.028  -7.620  1.00 97.31           N  
ATOM   3307  H   LYS A 207       6.299 -16.887  -6.646  1.00 97.31           H  
ATOM   3308  CA  LYS A 207       6.303 -18.349  -8.218  1.00 97.31           C  
ATOM   3309  HA  LYS A 207       7.240 -18.722  -8.631  1.00 97.31           H  
ATOM   3310  C   LYS A 207       5.335 -18.337  -9.382  1.00 97.31           C  
ATOM   3311  CB  LYS A 207       5.778 -19.326  -7.174  1.00 97.31           C  
ATOM   3312  HB2 LYS A 207       4.952 -18.880  -6.619  1.00 97.31           H  
ATOM   3313  HB3 LYS A 207       5.425 -20.229  -7.672  1.00 97.31           H  
ATOM   3314  O   LYS A 207       5.483 -19.150 -10.273  1.00 97.31           O  
ATOM   3315  CG  LYS A 207       6.911 -19.701  -6.234  1.00 97.31           C  
ATOM   3316  HG2 LYS A 207       7.737 -20.110  -6.815  1.00 97.31           H  
ATOM   3317  HG3 LYS A 207       7.260 -18.823  -5.692  1.00 97.31           H  
ATOM   3318  CD  LYS A 207       6.420 -20.752  -5.256  1.00 97.31           C  
ATOM   3319  HD2 LYS A 207       5.585 -20.367  -4.669  1.00 97.31           H  
ATOM   3320  HD3 LYS A 207       6.124 -21.650  -5.800  1.00 97.31           H  
ATOM   3321  CE  LYS A 207       7.621 -21.037  -4.376  1.00 97.31           C  
ATOM   3322  HE2 LYS A 207       7.884 -20.134  -3.825  1.00 97.31           H  
ATOM   3323  HE3 LYS A 207       8.459 -21.307  -5.018  1.00 97.31           H  
ATOM   3324  NZ  LYS A 207       7.318 -22.142  -3.473  1.00 97.31           N  
ATOM   3325  HZ1 LYS A 207       7.194 -22.982  -4.021  1.00 97.31           H  
ATOM   3326  HZ2 LYS A 207       8.096 -22.345  -2.862  1.00 97.31           H  
ATOM   3327  HZ3 LYS A 207       6.462 -21.984  -2.962  1.00 97.31           H  
ATOM   3328  N   ILE A 208       4.331 -17.465  -9.384  1.00 96.04           N  
ATOM   3329  H   ILE A 208       4.214 -16.862  -8.583  1.00 96.04           H  
ATOM   3330  CA  ILE A 208       3.438 -17.312 -10.542  1.00 96.04           C  
ATOM   3331  HA  ILE A 208       3.138 -18.297 -10.898  1.00 96.04           H  
ATOM   3332  C   ILE A 208       4.175 -16.634 -11.708  1.00 96.04           C  
ATOM   3333  CB  ILE A 208       2.162 -16.548 -10.124  1.00 96.04           C  
ATOM   3334  HB  ILE A 208       2.455 -15.629  -9.618  1.00 96.04           H  
ATOM   3335  O   ILE A 208       3.888 -16.931 -12.864  1.00 96.04           O  
ATOM   3336  CG1 ILE A 208       1.322 -17.413  -9.156  1.00 96.04           C  
ATOM   3337 HG12 ILE A 208       1.969 -17.859  -8.401  1.00 96.04           H  
ATOM   3338 HG13 ILE A 208       0.857 -18.231  -9.707  1.00 96.04           H  
ATOM   3339  CG2 ILE A 208       1.306 -16.175 -11.348  1.00 96.04           C  
ATOM   3340 HG21 ILE A 208       1.075 -17.068 -11.928  1.00 96.04           H  
ATOM   3341 HG22 ILE A 208       0.370 -15.708 -11.041  1.00 96.04           H  
ATOM   3342 HG23 ILE A 208       1.836 -15.468 -11.986  1.00 96.04           H  
ATOM   3343  CD1 ILE A 208       0.238 -16.629  -8.412  1.00 96.04           C  
ATOM   3344 HD11 ILE A 208      -0.223 -17.294  -7.681  1.00 96.04           H  
ATOM   3345 HD12 ILE A 208       0.681 -15.778  -7.895  1.00 96.04           H  
ATOM   3346 HD13 ILE A 208      -0.534 -16.280  -9.098  1.00 96.04           H  
ATOM   3347  N   SER A 209       5.112 -15.734 -11.404  1.00 95.90           N  
ATOM   3348  H   SER A 209       5.350 -15.600 -10.432  1.00 95.90           H  
ATOM   3349  CA  SER A 209       5.847 -14.940 -12.397  1.00 95.90           C  
ATOM   3350  HA  SER A 209       5.168 -14.673 -13.206  1.00 95.90           H  
ATOM   3351  C   SER A 209       7.023 -15.686 -13.031  1.00 95.90           C  
ATOM   3352  CB  SER A 209       6.357 -13.643 -11.765  1.00 95.90           C  
ATOM   3353  HB2 SER A 209       7.120 -13.873 -11.021  1.00 95.90           H  
ATOM   3354  HB3 SER A 209       6.802 -13.018 -12.539  1.00 95.90           H  
ATOM   3355  O   SER A 209       7.369 -15.370 -14.163  1.00 95.90           O  
ATOM   3356  OG  SER A 209       5.289 -12.943 -11.148  1.00 95.90           O  
ATOM   3357  HG  SER A 209       5.022 -13.463 -10.387  1.00 95.90           H  
ATOM   3358  N   ASP A 210       7.604 -16.644 -12.310  1.00 96.53           N  
ATOM   3359  H   ASP A 210       7.318 -16.753 -11.348  1.00 96.53           H  
ATOM   3360  CA  ASP A 210       8.607 -17.605 -12.780  1.00 96.53           C  
ATOM   3361  HA  ASP A 210       9.402 -17.111 -13.339  1.00 96.53           H  
ATOM   3362  C   ASP A 210       7.909 -18.608 -13.712  1.00 96.53           C  
ATOM   3363  CB  ASP A 210       9.214 -18.244 -11.513  1.00 96.53           C  
ATOM   3364  HB2 ASP A 210       8.411 -18.679 -10.917  1.00 96.53           H  
ATOM   3365  HB3 ASP A 210       9.679 -17.461 -10.915  1.00 96.53           H  
ATOM   3366  O   ASP A 210       7.128 -19.443 -13.259  1.00 96.53           O  
ATOM   3367  CG  ASP A 210      10.257 -19.327 -11.776  1.00 96.53           C  
ATOM   3368  OD1 ASP A 210      10.455 -19.659 -12.953  1.00 96.53           O  
ATOM   3369  OD2 ASP A 210      10.754 -19.887 -10.769  1.00 96.53           O  
ATOM   3370  N   GLN A 211       8.041 -18.444 -15.025  1.00 93.58           N  
ATOM   3371  H   GLN A 211       8.826 -17.895 -15.345  1.00 93.58           H  
ATOM   3372  CA  GLN A 211       7.269 -19.186 -16.026  1.00 93.58           C  
ATOM   3373  HA  GLN A 211       6.281 -19.410 -15.625  1.00 93.58           H  
ATOM   3374  C   GLN A 211       7.912 -20.520 -16.386  1.00 93.58           C  
ATOM   3375  CB  GLN A 211       7.095 -18.354 -17.305  1.00 93.58           C  
ATOM   3376  HB2 GLN A 211       6.605 -18.970 -18.059  1.00 93.58           H  
ATOM   3377  HB3 GLN A 211       8.073 -18.055 -17.683  1.00 93.58           H  
ATOM   3378  O   GLN A 211       7.185 -21.437 -16.769  1.00 93.58           O  
ATOM   3379  CG  GLN A 211       6.237 -17.114 -17.060  1.00 93.58           C  
ATOM   3380  HG2 GLN A 211       6.756 -16.462 -16.358  1.00 93.58           H  
ATOM   3381  HG3 GLN A 211       5.289 -17.413 -16.614  1.00 93.58           H  
ATOM   3382  CD  GLN A 211       5.946 -16.307 -18.318  1.00 93.58           C  
ATOM   3383  NE2 GLN A 211       5.257 -15.202 -18.159  1.00 93.58           N  
ATOM   3384 HE21 GLN A 211       4.999 -14.926 -17.222  1.00 93.58           H  
ATOM   3385 HE22 GLN A 211       5.083 -14.649 -18.986  1.00 93.58           H  
ATOM   3386  OE1 GLN A 211       6.275 -16.619 -19.452  1.00 93.58           O  
ATOM   3387  N   ASP A 212       9.235 -20.623 -16.280  1.00 92.91           N  
ATOM   3388  H   ASP A 212       9.769 -19.838 -15.935  1.00 92.91           H  
ATOM   3389  CA  ASP A 212       9.983 -21.853 -16.545  1.00 92.91           C  
ATOM   3390  HA  ASP A 212       9.342 -22.518 -17.123  1.00 92.91           H  
ATOM   3391  C   ASP A 212      10.321 -22.658 -15.276  1.00 92.91           C  
ATOM   3392  CB  ASP A 212      11.191 -21.552 -17.445  1.00 92.91           C  
ATOM   3393  HB2 ASP A 212      10.820 -21.129 -18.379  1.00 92.91           H  
ATOM   3394  HB3 ASP A 212      11.685 -22.492 -17.692  1.00 92.91           H  
ATOM   3395  O   ASP A 212      10.799 -23.788 -15.388  1.00 92.91           O  
ATOM   3396  CG  ASP A 212      12.229 -20.597 -16.850  1.00 92.91           C  
ATOM   3397  OD1 ASP A 212      12.260 -20.484 -15.612  1.00 92.91           O  
ATOM   3398  OD2 ASP A 212      12.993 -20.037 -17.678  1.00 92.91           O  
ATOM   3399  N   ASN A 213       9.959 -22.135 -14.099  1.00 94.29           N  
ATOM   3400  H   ASN A 213       9.859 -21.130 -14.082  1.00 94.29           H  
ATOM   3401  CA  ASN A 213      10.119 -22.762 -12.787  1.00 94.29           C  
ATOM   3402  HA  ASN A 213       9.778 -22.024 -12.061  1.00 94.29           H  
ATOM   3403  C   ASN A 213      11.586 -23.031 -12.420  1.00 94.29           C  
ATOM   3404  CB  ASN A 213       9.203 -23.994 -12.677  1.00 94.29           C  
ATOM   3405  HB2 ASN A 213       9.717 -24.853 -13.108  1.00 94.29           H  
ATOM   3406  HB3 ASN A 213       8.301 -23.829 -13.266  1.00 94.29           H  
ATOM   3407  O   ASN A 213      11.878 -23.988 -11.694  1.00 94.29           O  
ATOM   3408  CG  ASN A 213       8.750 -24.314 -11.266  1.00 94.29           C  
ATOM   3409  ND2 ASN A 213       8.601 -25.581 -10.964  1.00 94.29           N  
ATOM   3410 HD21 ASN A 213       8.856 -26.279 -11.649  1.00 94.29           H  
ATOM   3411 HD22 ASN A 213       8.255 -25.804 -10.042  1.00 94.29           H  
ATOM   3412  OD1 ASN A 213       8.404 -23.450 -10.470  1.00 94.29           O  
ATOM   3413  N   ASP A 214      12.517 -22.212 -12.919  1.00 94.00           N  
ATOM   3414  H   ASP A 214      12.226 -21.446 -13.510  1.00 94.00           H  
ATOM   3415  CA  ASP A 214      13.947 -22.355 -12.639  1.00 94.00           C  
ATOM   3416  HA  ASP A 214      14.136 -23.423 -12.529  1.00 94.00           H  
ATOM   3417  C   ASP A 214      14.379 -21.727 -11.296  1.00 94.00           C  
ATOM   3418  CB  ASP A 214      14.780 -21.920 -13.862  1.00 94.00           C  
ATOM   3419  HB2 ASP A 214      14.292 -22.270 -14.771  1.00 94.00           H  
ATOM   3420  HB3 ASP A 214      15.734 -22.445 -13.798  1.00 94.00           H  
ATOM   3421  O   ASP A 214      15.506 -21.928 -10.828  1.00 94.00           O  
ATOM   3422  CG  ASP A 214      15.099 -20.422 -14.003  1.00 94.00           C  
ATOM   3423  OD1 ASP A 214      14.708 -19.613 -13.131  1.00 94.00           O  
ATOM   3424  OD2 ASP A 214      15.943 -20.106 -14.876  1.00 94.00           O  
ATOM   3425  N   GLY A 215      13.463 -21.026 -10.618  1.00 95.08           N  
ATOM   3426  H   GLY A 215      12.581 -20.852 -11.078  1.00 95.08           H  
ATOM   3427  CA  GLY A 215      13.694 -20.370  -9.333  1.00 95.08           C  
ATOM   3428  HA2 GLY A 215      14.366 -20.982  -8.731  1.00 95.08           H  
ATOM   3429  HA3 GLY A 215      12.733 -20.288  -8.827  1.00 95.08           H  
ATOM   3430  C   GLY A 215      14.286 -18.963  -9.447  1.00 95.08           C  
ATOM   3431  O   GLY A 215      14.623 -18.348  -8.421  1.00 95.08           O  
ATOM   3432  N   THR A 216      14.403 -18.432 -10.660  1.00 97.33           N  
ATOM   3433  H   THR A 216      14.141 -18.991 -11.460  1.00 97.33           H  
ATOM   3434  CA  THR A 216      14.843 -17.076 -10.966  1.00 97.33           C  
ATOM   3435  HA  THR A 216      14.871 -16.507 -10.037  1.00 97.33           H  
ATOM   3436  C   THR A 216      13.843 -16.378 -11.887  1.00 97.33           C  
ATOM   3437  CB  THR A 216      16.263 -17.049 -11.553  1.00 97.33           C  
ATOM   3438  HB  THR A 216      16.596 -16.012 -11.516  1.00 97.33           H  
ATOM   3439  O   THR A 216      13.028 -17.005 -12.537  1.00 97.33           O  
ATOM   3440  CG2 THR A 216      17.279 -17.863 -10.750  1.00 97.33           C  
ATOM   3441 HG21 THR A 216      18.279 -17.672 -11.140  1.00 97.33           H  
ATOM   3442 HG22 THR A 216      17.062 -18.926 -10.862  1.00 97.33           H  
ATOM   3443 HG23 THR A 216      17.228 -17.589  -9.696  1.00 97.33           H  
ATOM   3444  OG1 THR A 216      16.332 -17.447 -12.895  1.00 97.33           O  
ATOM   3445  HG1 THR A 216      15.782 -18.221 -13.038  1.00 97.33           H  
ATOM   3446  N   LEU A 217      13.855 -15.044 -11.903  1.00 97.92           N  
ATOM   3447  H   LEU A 217      14.453 -14.566 -11.243  1.00 97.92           H  
ATOM   3448  CA  LEU A 217      13.129 -14.263 -12.904  1.00 97.92           C  
ATOM   3449  HA  LEU A 217      12.449 -14.914 -13.453  1.00 97.92           H  
ATOM   3450  C   LEU A 217      14.130 -13.714 -13.907  1.00 97.92           C  
ATOM   3451  CB  LEU A 217      12.287 -13.152 -12.260  1.00 97.92           C  
ATOM   3452  HB2 LEU A 217      12.952 -12.471 -11.730  1.00 97.92           H  
ATOM   3453  HB3 LEU A 217      11.790 -12.600 -13.058  1.00 97.92           H  
ATOM   3454  O   LEU A 217      14.872 -12.771 -13.600  1.00 97.92           O  
ATOM   3455  CG  LEU A 217      11.217 -13.659 -11.285  1.00 97.92           C  
ATOM   3456  HG  LEU A 217      11.706 -14.216 -10.486  1.00 97.92           H  
ATOM   3457  CD1 LEU A 217      10.487 -12.459 -10.668  1.00 97.92           C  
ATOM   3458 HD11 LEU A 217      11.205 -11.821 -10.153  1.00 97.92           H  
ATOM   3459 HD12 LEU A 217       9.982 -11.894 -11.452  1.00 97.92           H  
ATOM   3460 HD13 LEU A 217       9.749 -12.819  -9.952  1.00 97.92           H  
ATOM   3461  CD2 LEU A 217      10.177 -14.560 -11.936  1.00 97.92           C  
ATOM   3462 HD21 LEU A 217       9.680 -14.052 -12.762  1.00 97.92           H  
ATOM   3463 HD22 LEU A 217       9.446 -14.877 -11.192  1.00 97.92           H  
ATOM   3464 HD23 LEU A 217      10.662 -15.458 -12.319  1.00 97.92           H  
ATOM   3465  N   ASN A 218      14.165 -14.303 -15.094  1.00 97.23           N  
ATOM   3466  H   ASN A 218      13.527 -15.071 -15.245  1.00 97.23           H  
ATOM   3467  CA  ASN A 218      15.005 -13.847 -16.190  1.00 97.23           C  
ATOM   3468  HA  ASN A 218      15.995 -13.644 -15.783  1.00 97.23           H  
ATOM   3469  C   ASN A 218      14.488 -12.516 -16.786  1.00 97.23           C  
ATOM   3470  CB  ASN A 218      15.163 -15.008 -17.190  1.00 97.23           C  
ATOM   3471  HB2 ASN A 218      15.487 -15.893 -16.643  1.00 97.23           H  
ATOM   3472  HB3 ASN A 218      15.935 -14.773 -17.923  1.00 97.23           H  
ATOM   3473  O   ASN A 218      13.472 -11.952 -16.372  1.00 97.23           O  
ATOM   3474  CG  ASN A 218      13.888 -15.350 -17.944  1.00 97.23           C  
ATOM   3475  ND2 ASN A 218      13.595 -16.616 -18.117  1.00 97.23           N  
ATOM   3476 HD21 ASN A 218      12.637 -16.845 -18.340  1.00 97.23           H  
ATOM   3477 HD22 ASN A 218      14.020 -17.317 -17.527  1.00 97.23           H  
ATOM   3478  OD1 ASN A 218      13.213 -14.466 -18.465  1.00 97.23           O  
ATOM   3479  N   ASP A 219      15.197 -11.970 -17.777  1.00 96.35           N  
ATOM   3480  H   ASP A 219      16.022 -12.456 -18.100  1.00 96.35           H  
ATOM   3481  CA  ASP A 219      14.845 -10.670 -18.369  1.00 96.35           C  
ATOM   3482  HA  ASP A 219      14.813  -9.923 -17.576  1.00 96.35           H  
ATOM   3483  C   ASP A 219      13.461 -10.643 -19.028  1.00 96.35           C  
ATOM   3484  CB  ASP A 219      15.911 -10.271 -19.404  1.00 96.35           C  
ATOM   3485  HB2 ASP A 219      15.522  -9.467 -20.028  1.00 96.35           H  
ATOM   3486  HB3 ASP A 219      16.130 -11.121 -20.051  1.00 96.35           H  
ATOM   3487  O   ASP A 219      12.777  -9.614 -19.001  1.00 96.35           O  
ATOM   3488  CG  ASP A 219      17.191  -9.776 -18.739  1.00 96.35           C  
ATOM   3489  OD1 ASP A 219      17.113  -9.262 -17.606  1.00 96.35           O  
ATOM   3490  OD2 ASP A 219      18.293  -9.905 -19.310  1.00 96.35           O  
ATOM   3491  N   ALA A 220      13.035 -11.760 -19.624  1.00 95.92           N  
ATOM   3492  H   ALA A 220      13.535 -12.620 -19.448  1.00 95.92           H  
ATOM   3493  CA  ALA A 220      11.727 -11.857 -20.255  1.00 95.92           C  
ATOM   3494  HA  ALA A 220      11.574 -10.975 -20.878  1.00 95.92           H  
ATOM   3495  C   ALA A 220      10.613 -11.869 -19.199  1.00 95.92           C  
ATOM   3496  CB  ALA A 220      11.693 -13.094 -21.159  1.00 95.92           C  
ATOM   3497  HB1 ALA A 220      12.502 -13.047 -21.889  1.00 95.92           H  
ATOM   3498  HB2 ALA A 220      11.803 -14.000 -20.563  1.00 95.92           H  
ATOM   3499  HB3 ALA A 220      10.737 -13.140 -21.681  1.00 95.92           H  
ATOM   3500  O   ALA A 220       9.626 -11.145 -19.348  1.00 95.92           O  
ATOM   3501  N   GLU A 221      10.804 -12.615 -18.114  1.00 96.70           N  
ATOM   3502  H   GLU A 221      11.628 -13.199 -18.068  1.00 96.70           H  
ATOM   3503  CA  GLU A 221       9.851 -12.735 -17.008  1.00 96.70           C  
ATOM   3504  HA  GLU A 221       8.860 -12.973 -17.395  1.00 96.70           H  
ATOM   3505  C   GLU A 221       9.746 -11.449 -16.197  1.00 96.70           C  
ATOM   3506  CB  GLU A 221      10.286 -13.867 -16.090  1.00 96.70           C  
ATOM   3507  HB2 GLU A 221       9.649 -13.888 -15.206  1.00 96.70           H  
ATOM   3508  HB3 GLU A 221      11.311 -13.668 -15.779  1.00 96.70           H  
ATOM   3509  O   GLU A 221       8.638 -10.998 -15.917  1.00 96.70           O  
ATOM   3510  CG  GLU A 221      10.169 -15.207 -16.823  1.00 96.70           C  
ATOM   3511  HG2 GLU A 221       9.112 -15.443 -16.946  1.00 96.70           H  
ATOM   3512  HG3 GLU A 221      10.609 -15.142 -17.818  1.00 96.70           H  
ATOM   3513  CD  GLU A 221      10.884 -16.311 -16.065  1.00 96.70           C  
ATOM   3514  OE1 GLU A 221      10.340 -17.429 -16.128  1.00 96.70           O  
ATOM   3515  OE2 GLU A 221      11.958 -15.990 -15.511  1.00 96.70           O  
ATOM   3516  N   LEU A 222      10.867 -10.782 -15.902  1.00 96.28           N  
ATOM   3517  H   LEU A 222      11.750 -11.223 -16.118  1.00 96.28           H  
ATOM   3518  CA  LEU A 222      10.860  -9.469 -15.249  1.00 96.28           C  
ATOM   3519  HA  LEU A 222      10.330  -9.551 -14.300  1.00 96.28           H  
ATOM   3520  C   LEU A 222      10.106  -8.434 -16.088  1.00 96.28           C  
ATOM   3521  CB  LEU A 222      12.304  -8.995 -15.006  1.00 96.28           C  
ATOM   3522  HB2 LEU A 222      12.291  -7.928 -14.787  1.00 96.28           H  
ATOM   3523  HB3 LEU A 222      12.874  -9.139 -15.924  1.00 96.28           H  
ATOM   3524  O   LEU A 222       9.291  -7.672 -15.566  1.00 96.28           O  
ATOM   3525  CG  LEU A 222      13.026  -9.709 -13.851  1.00 96.28           C  
ATOM   3526  HG  LEU A 222      12.990 -10.787 -14.005  1.00 96.28           H  
ATOM   3527  CD1 LEU A 222      14.489  -9.262 -13.825  1.00 96.28           C  
ATOM   3528 HD11 LEU A 222      14.953  -9.507 -14.780  1.00 96.28           H  
ATOM   3529 HD12 LEU A 222      15.017  -9.812 -13.046  1.00 96.28           H  
ATOM   3530 HD13 LEU A 222      14.561  -8.189 -13.644  1.00 96.28           H  
ATOM   3531  CD2 LEU A 222      12.404  -9.374 -12.489  1.00 96.28           C  
ATOM   3532 HD21 LEU A 222      11.394  -9.780 -12.431  1.00 96.28           H  
ATOM   3533 HD22 LEU A 222      12.994  -9.844 -11.702  1.00 96.28           H  
ATOM   3534 HD23 LEU A 222      12.380  -8.296 -12.336  1.00 96.28           H  
ATOM   3535  N   ASN A 223      10.334  -8.417 -17.402  1.00 94.07           N  
ATOM   3536  H   ASN A 223      11.012  -9.064 -17.779  1.00 94.07           H  
ATOM   3537  CA  ASN A 223       9.619  -7.519 -18.303  1.00 94.07           C  
ATOM   3538  HA  ASN A 223       9.679  -6.506 -17.907  1.00 94.07           H  
ATOM   3539  C   ASN A 223       8.125  -7.872 -18.406  1.00 94.07           C  
ATOM   3540  CB  ASN A 223      10.329  -7.566 -19.657  1.00 94.07           C  
ATOM   3541  HB2 ASN A 223      10.229  -8.569 -20.071  1.00 94.07           H  
ATOM   3542  HB3 ASN A 223      11.391  -7.373 -19.508  1.00 94.07           H  
ATOM   3543  O   ASN A 223       7.284  -6.975 -18.484  1.00 94.07           O  
ATOM   3544  CG  ASN A 223       9.826  -6.550 -20.664  1.00 94.07           C  
ATOM   3545  ND2 ASN A 223       9.975  -6.860 -21.929  1.00 94.07           N  
ATOM   3546 HD21 ASN A 223      10.448  -7.729 -22.130  1.00 94.07           H  
ATOM   3547 HD22 ASN A 223       9.947  -6.091 -22.582  1.00 94.07           H  
ATOM   3548  OD1 ASN A 223       9.344  -5.463 -20.378  1.00 94.07           O  
ATOM   3549  N   PHE A 224       7.771  -9.158 -18.381  1.00 93.02           N  
ATOM   3550  H   PHE A 224       8.492  -9.863 -18.334  1.00 93.02           H  
ATOM   3551  CA  PHE A 224       6.378  -9.599 -18.350  1.00 93.02           C  
ATOM   3552  HA  PHE A 224       5.836  -9.117 -19.163  1.00 93.02           H  
ATOM   3553  C   PHE A 224       5.684  -9.195 -17.043  1.00 93.02           C  
ATOM   3554  CB  PHE A 224       6.326 -11.111 -18.572  1.00 93.02           C  
ATOM   3555  HB2 PHE A 224       6.832 -11.351 -19.506  1.00 93.02           H  
ATOM   3556  HB3 PHE A 224       6.866 -11.618 -17.771  1.00 93.02           H  
ATOM   3557  O   PHE A 224       4.612  -8.589 -17.080  1.00 93.02           O  
ATOM   3558  CG  PHE A 224       4.917 -11.655 -18.639  1.00 93.02           C  
ATOM   3559  CD1 PHE A 224       4.367 -12.329 -17.534  1.00 93.02           C  
ATOM   3560  HD1 PHE A 224       4.939 -12.441 -16.625  1.00 93.02           H  
ATOM   3561  CD2 PHE A 224       4.165 -11.505 -19.819  1.00 93.02           C  
ATOM   3562  HD2 PHE A 224       4.591 -10.988 -20.666  1.00 93.02           H  
ATOM   3563  CE1 PHE A 224       3.097 -12.919 -17.641  1.00 93.02           C  
ATOM   3564  HE1 PHE A 224       2.692 -13.479 -16.811  1.00 93.02           H  
ATOM   3565  CE2 PHE A 224       2.878 -12.062 -19.910  1.00 93.02           C  
ATOM   3566  HE2 PHE A 224       2.305 -11.969 -20.821  1.00 93.02           H  
ATOM   3567  CZ  PHE A 224       2.356 -12.790 -18.829  1.00 93.02           C  
ATOM   3568  HZ  PHE A 224       1.383 -13.254 -18.905  1.00 93.02           H  
ATOM   3569  N   PHE A 225       6.334  -9.436 -15.904  1.00 95.51           N  
ATOM   3570  H   PHE A 225       7.199  -9.956 -15.953  1.00 95.51           H  
ATOM   3571  CA  PHE A 225       5.888  -9.020 -14.578  1.00 95.51           C  
ATOM   3572  HA  PHE A 225       4.955  -9.529 -14.334  1.00 95.51           H  
ATOM   3573  C   PHE A 225       5.628  -7.511 -14.520  1.00 95.51           C  
ATOM   3574  CB  PHE A 225       6.955  -9.435 -13.556  1.00 95.51           C  
ATOM   3575  HB2 PHE A 225       7.933  -9.078 -13.879  1.00 95.51           H  
ATOM   3576  HB3 PHE A 225       7.004 -10.523 -13.516  1.00 95.51           H  
ATOM   3577  O   PHE A 225       4.550  -7.074 -14.109  1.00 95.51           O  
ATOM   3578  CG  PHE A 225       6.681  -8.901 -12.169  1.00 95.51           C  
ATOM   3579  CD1 PHE A 225       7.286  -7.707 -11.734  1.00 95.51           C  
ATOM   3580  HD1 PHE A 225       7.977  -7.180 -12.375  1.00 95.51           H  
ATOM   3581  CD2 PHE A 225       5.770  -9.571 -11.337  1.00 95.51           C  
ATOM   3582  HD2 PHE A 225       5.290 -10.477 -11.678  1.00 95.51           H  
ATOM   3583  CE1 PHE A 225       6.983  -7.191 -10.463  1.00 95.51           C  
ATOM   3584  HE1 PHE A 225       7.440  -6.271 -10.129  1.00 95.51           H  
ATOM   3585  CE2 PHE A 225       5.481  -9.063 -10.062  1.00 95.51           C  
ATOM   3586  HE2 PHE A 225       4.779  -9.582  -9.425  1.00 95.51           H  
ATOM   3587  CZ  PHE A 225       6.095  -7.879  -9.622  1.00 95.51           C  
ATOM   3588  HZ  PHE A 225       5.890  -7.494  -8.634  1.00 95.51           H  
ATOM   3589  N   GLN A 226       6.577  -6.710 -15.010  1.00 92.30           N  
ATOM   3590  H   GLN A 226       7.452  -7.127 -15.293  1.00 92.30           H  
ATOM   3591  CA  GLN A 226       6.450  -5.256 -15.066  1.00 92.30           C  
ATOM   3592  HA  GLN A 226       6.312  -4.882 -14.051  1.00 92.30           H  
ATOM   3593  C   GLN A 226       5.245  -4.820 -15.907  1.00 92.30           C  
ATOM   3594  CB  GLN A 226       7.756  -4.688 -15.622  1.00 92.30           C  
ATOM   3595  HB2 GLN A 226       7.944  -5.135 -16.598  1.00 92.30           H  
ATOM   3596  HB3 GLN A 226       8.560  -4.978 -14.945  1.00 92.30           H  
ATOM   3597  O   GLN A 226       4.477  -3.957 -15.479  1.00 92.30           O  
ATOM   3598  CG  GLN A 226       7.754  -3.163 -15.792  1.00 92.30           C  
ATOM   3599  HG2 GLN A 226       8.417  -2.908 -16.618  1.00 92.30           H  
ATOM   3600  HG3 GLN A 226       6.758  -2.810 -16.058  1.00 92.30           H  
ATOM   3601  CD  GLN A 226       8.167  -2.349 -14.583  1.00 92.30           C  
ATOM   3602  NE2 GLN A 226       8.193  -1.053 -14.779  1.00 92.30           N  
ATOM   3603 HE21 GLN A 226       8.376  -0.423 -14.011  1.00 92.30           H  
ATOM   3604 HE22 GLN A 226       7.814  -0.672 -15.634  1.00 92.30           H  
ATOM   3605  OE1 GLN A 226       8.441  -2.828 -13.494  1.00 92.30           O  
ATOM   3606  N   ARG A 227       5.028  -5.432 -17.076  1.00 90.97           N  
ATOM   3607  H   ARG A 227       5.690  -6.134 -17.375  1.00 90.97           H  
ATOM   3608  CA  ARG A 227       3.872  -5.113 -17.927  1.00 90.97           C  
ATOM   3609  HA  ARG A 227       3.850  -4.038 -18.106  1.00 90.97           H  
ATOM   3610  C   ARG A 227       2.552  -5.460 -17.250  1.00 90.97           C  
ATOM   3611  CB  ARG A 227       3.980  -5.851 -19.260  1.00 90.97           C  
ATOM   3612  HB2 ARG A 227       3.023  -5.792 -19.779  1.00 90.97           H  
ATOM   3613  HB3 ARG A 227       4.204  -6.902 -19.074  1.00 90.97           H  
ATOM   3614  O   ARG A 227       1.613  -4.680 -17.342  1.00 90.97           O  
ATOM   3615  CG  ARG A 227       5.054  -5.238 -20.160  1.00 90.97           C  
ATOM   3616  HG2 ARG A 227       6.002  -5.157 -19.627  1.00 90.97           H  
ATOM   3617  HG3 ARG A 227       4.743  -4.242 -20.474  1.00 90.97           H  
ATOM   3618  CD  ARG A 227       5.221  -6.142 -21.379  1.00 90.97           C  
ATOM   3619  HD2 ARG A 227       5.495  -7.139 -21.036  1.00 90.97           H  
ATOM   3620  HD3 ARG A 227       4.266  -6.193 -21.902  1.00 90.97           H  
ATOM   3621  NE  ARG A 227       6.270  -5.637 -22.275  1.00 90.97           N  
ATOM   3622  HE  ARG A 227       6.985  -5.077 -21.834  1.00 90.97           H  
ATOM   3623  NH1 ARG A 227       5.675  -6.870 -24.115  1.00 90.97           N  
ATOM   3624 HH11 ARG A 227       5.851  -7.182 -25.059  1.00 90.97           H  
ATOM   3625 HH12 ARG A 227       4.974  -7.325 -23.548  1.00 90.97           H  
ATOM   3626  NH2 ARG A 227       7.379  -5.428 -24.247  1.00 90.97           N  
ATOM   3627 HH21 ARG A 227       7.964  -4.726 -23.817  1.00 90.97           H  
ATOM   3628 HH22 ARG A 227       7.512  -5.700 -25.211  1.00 90.97           H  
ATOM   3629  CZ  ARG A 227       6.435  -5.979 -23.537  1.00 90.97           C  
ATOM   3630  N   ILE A 228       2.477  -6.597 -16.561  1.00 90.15           N  
ATOM   3631  H   ILE A 228       3.287  -7.200 -16.537  1.00 90.15           H  
ATOM   3632  CA  ILE A 228       1.261  -7.012 -15.852  1.00 90.15           C  
ATOM   3633  HA  ILE A 228       0.420  -6.941 -16.541  1.00 90.15           H  
ATOM   3634  C   ILE A 228       0.928  -6.069 -14.695  1.00 90.15           C  
ATOM   3635  CB  ILE A 228       1.394  -8.481 -15.389  1.00 90.15           C  
ATOM   3636  HB  ILE A 228       2.396  -8.642 -14.991  1.00 90.15           H  
ATOM   3637  O   ILE A 228      -0.249  -5.766 -14.493  1.00 90.15           O  
ATOM   3638  CG1 ILE A 228       1.195  -9.377 -16.628  1.00 90.15           C  
ATOM   3639 HG12 ILE A 228       2.009  -9.210 -17.333  1.00 90.15           H  
ATOM   3640 HG13 ILE A 228       0.261  -9.106 -17.122  1.00 90.15           H  
ATOM   3641  CG2 ILE A 228       0.390  -8.852 -14.279  1.00 90.15           C  
ATOM   3642 HG21 ILE A 228      -0.631  -8.787 -14.654  1.00 90.15           H  
ATOM   3643 HG22 ILE A 228       0.580  -9.861 -13.914  1.00 90.15           H  
ATOM   3644 HG23 ILE A 228       0.518  -8.210 -13.407  1.00 90.15           H  
ATOM   3645  CD1 ILE A 228       1.131 -10.869 -16.313  1.00 90.15           C  
ATOM   3646 HD11 ILE A 228       0.960 -11.404 -17.247  1.00 90.15           H  
ATOM   3647 HD12 ILE A 228       2.055 -11.192 -15.834  1.00 90.15           H  
ATOM   3648 HD13 ILE A 228       0.279 -11.105 -15.674  1.00 90.15           H  
ATOM   3649  N   CYS A 229       1.938  -5.633 -13.940  1.00 90.40           N  
ATOM   3650  H   CYS A 229       2.867  -5.978 -14.132  1.00 90.40           H  
ATOM   3651  CA  CYS A 229       1.733  -4.853 -12.720  1.00 90.40           C  
ATOM   3652  HA  CYS A 229       0.789  -5.143 -12.259  1.00 90.40           H  
ATOM   3653  C   CYS A 229       1.626  -3.346 -12.978  1.00 90.40           C  
ATOM   3654  CB  CYS A 229       2.851  -5.173 -11.722  1.00 90.40           C  
ATOM   3655  HB2 CYS A 229       3.823  -4.915 -12.143  1.00 90.40           H  
ATOM   3656  HB3 CYS A 229       2.697  -4.581 -10.819  1.00 90.40           H  
ATOM   3657  O   CYS A 229       0.790  -2.688 -12.371  1.00 90.40           O  
ATOM   3658  SG  CYS A 229       2.820  -6.937 -11.295  1.00 90.40           S  
ATOM   3659  HG  CYS A 229       3.538  -7.351 -12.343  1.00 90.40           H  
ATOM   3660  N   PHE A 230       2.445  -2.806 -13.883  1.00 85.54           N  
ATOM   3661  H   PHE A 230       3.118  -3.409 -14.334  1.00 85.54           H  
ATOM   3662  CA  PHE A 230       2.604  -1.360 -14.086  1.00 85.54           C  
ATOM   3663  HA  PHE A 230       1.942  -0.825 -13.406  1.00 85.54           H  
ATOM   3664  C   PHE A 230       2.230  -0.897 -15.498  1.00 85.54           C  
ATOM   3665  CB  PHE A 230       4.045  -0.961 -13.732  1.00 85.54           C  
ATOM   3666  HB2 PHE A 230       4.140   0.123 -13.805  1.00 85.54           H  
ATOM   3667  HB3 PHE A 230       4.727  -1.397 -14.461  1.00 85.54           H  
ATOM   3668  O   PHE A 230       2.294   0.294 -15.789  1.00 85.54           O  
ATOM   3669  CG  PHE A 230       4.464  -1.381 -12.337  1.00 85.54           C  
ATOM   3670  CD1 PHE A 230       4.010  -0.662 -11.216  1.00 85.54           C  
ATOM   3671  HD1 PHE A 230       3.386   0.210 -11.344  1.00 85.54           H  
ATOM   3672  CD2 PHE A 230       5.285  -2.510 -12.157  1.00 85.54           C  
ATOM   3673  HD2 PHE A 230       5.641  -3.059 -13.017  1.00 85.54           H  
ATOM   3674  CE1 PHE A 230       4.366  -1.079  -9.923  1.00 85.54           C  
ATOM   3675  HE1 PHE A 230       4.017  -0.523  -9.065  1.00 85.54           H  
ATOM   3676  CE2 PHE A 230       5.643  -2.927 -10.865  1.00 85.54           C  
ATOM   3677  HE2 PHE A 230       6.274  -3.794 -10.730  1.00 85.54           H  
ATOM   3678  CZ  PHE A 230       5.178  -2.213  -9.748  1.00 85.54           C  
ATOM   3679  HZ  PHE A 230       5.447  -2.535  -8.753  1.00 85.54           H  
ATOM   3680  N   ASN A 231       1.848  -1.817 -16.393  1.00 83.52           N  
ATOM   3681  H   ASN A 231       1.799  -2.780 -16.092  1.00 83.52           H  
ATOM   3682  CA  ASN A 231       1.491  -1.527 -17.786  1.00 83.52           C  
ATOM   3683  HA  ASN A 231       1.386  -2.490 -18.287  1.00 83.52           H  
ATOM   3684  C   ASN A 231       2.588  -0.784 -18.578  1.00 83.52           C  
ATOM   3685  CB  ASN A 231       0.111  -0.855 -17.818  1.00 83.52           C  
ATOM   3686  HB2 ASN A 231      -0.547  -1.334 -17.093  1.00 83.52           H  
ATOM   3687  HB3 ASN A 231       0.220   0.194 -17.543  1.00 83.52           H  
ATOM   3688  O   ASN A 231       2.320  -0.099 -19.565  1.00 83.52           O  
ATOM   3689  CG  ASN A 231      -0.561  -0.965 -19.172  1.00 83.52           C  
ATOM   3690  ND2 ASN A 231      -1.314   0.038 -19.557  1.00 83.52           N  
ATOM   3691 HD21 ASN A 231      -1.355   0.872 -18.988  1.00 83.52           H  
ATOM   3692 HD22 ASN A 231      -1.733  -0.047 -20.472  1.00 83.52           H  
ATOM   3693  OD1 ASN A 231      -0.466  -1.951 -19.885  1.00 83.52           O  
ATOM   3694  N   THR A 232       3.843  -0.936 -18.154  1.00 81.95           N  
ATOM   3695  H   THR A 232       4.001  -1.463 -17.307  1.00 81.95           H  
ATOM   3696  CA  THR A 232       5.025  -0.357 -18.794  1.00 81.95           C  
ATOM   3697  HA  THR A 232       4.725   0.080 -19.747  1.00 81.95           H  
ATOM   3698  C   THR A 232       6.054  -1.455 -19.063  1.00 81.95           C  
ATOM   3699  CB  THR A 232       5.638   0.772 -17.949  1.00 81.95           C  
ATOM   3700  HB  THR A 232       6.573   1.087 -18.414  1.00 81.95           H  
ATOM   3701  O   THR A 232       6.144  -2.419 -18.307  1.00 81.95           O  
ATOM   3702  CG2 THR A 232       4.716   1.987 -17.864  1.00 81.95           C  
ATOM   3703 HG21 THR A 232       5.208   2.782 -17.303  1.00 81.95           H  
ATOM   3704 HG22 THR A 232       3.782   1.728 -17.366  1.00 81.95           H  
ATOM   3705 HG23 THR A 232       4.492   2.353 -18.866  1.00 81.95           H  
ATOM   3706  OG1 THR A 232       5.911   0.336 -16.638  1.00 81.95           O  
ATOM   3707  HG1 THR A 232       5.526   0.983 -16.042  1.00 81.95           H  
ATOM   3708  N   PRO A 233       6.817  -1.394 -20.164  1.00 88.47           N  
ATOM   3709  CA  PRO A 233       7.914  -2.325 -20.392  1.00 88.47           C  
ATOM   3710  HA  PRO A 233       7.627  -3.336 -20.103  1.00 88.47           H  
ATOM   3711  C   PRO A 233       9.159  -1.920 -19.591  1.00 88.47           C  
ATOM   3712  CB  PRO A 233       8.153  -2.274 -21.900  1.00 88.47           C  
ATOM   3713  HB2 PRO A 233       7.455  -2.946 -22.400  1.00 88.47           H  
ATOM   3714  HB3 PRO A 233       9.182  -2.521 -22.164  1.00 88.47           H  
ATOM   3715  O   PRO A 233       9.423  -0.738 -19.382  1.00 88.47           O  
ATOM   3716  CG  PRO A 233       7.803  -0.826 -22.253  1.00 88.47           C  
ATOM   3717  HG2 PRO A 233       7.483  -0.728 -23.290  1.00 88.47           H  
ATOM   3718  HG3 PRO A 233       8.663  -0.186 -22.059  1.00 88.47           H  
ATOM   3719  CD  PRO A 233       6.677  -0.472 -21.280  1.00 88.47           C  
ATOM   3720  HD2 PRO A 233       5.711  -0.626 -21.760  1.00 88.47           H  
ATOM   3721  HD3 PRO A 233       6.776   0.562 -20.950  1.00 88.47           H  
ATOM   3722  N   LEU A 234       9.977  -2.904 -19.226  1.00 89.27           N  
ATOM   3723  H   LEU A 234       9.715  -3.853 -19.451  1.00 89.27           H  
ATOM   3724  CA  LEU A 234      11.319  -2.689 -18.691  1.00 89.27           C  
ATOM   3725  HA  LEU A 234      11.335  -1.769 -18.106  1.00 89.27           H  
ATOM   3726  C   LEU A 234      12.315  -2.534 -19.848  1.00 89.27           C  
ATOM   3727  CB  LEU A 234      11.678  -3.864 -17.765  1.00 89.27           C  
ATOM   3728  HB2 LEU A 234      12.722  -4.137 -17.918  1.00 89.27           H  
ATOM   3729  HB3 LEU A 234      11.089  -4.734 -18.054  1.00 89.27           H  
ATOM   3730  O   LEU A 234      12.494  -3.441 -20.663  1.00 89.27           O  
ATOM   3731  CG  LEU A 234      11.468  -3.557 -16.271  1.00 89.27           C  
ATOM   3732  HG  LEU A 234      10.610  -2.896 -16.148  1.00 89.27           H  
ATOM   3733  CD1 LEU A 234      11.209  -4.839 -15.496  1.00 89.27           C  
ATOM   3734 HD11 LEU A 234      10.428  -5.420 -15.987  1.00 89.27           H  
ATOM   3735 HD12 LEU A 234      10.895  -4.602 -14.480  1.00 89.27           H  
ATOM   3736 HD13 LEU A 234      12.112  -5.448 -15.459  1.00 89.27           H  
ATOM   3737  CD2 LEU A 234      12.697  -2.899 -15.651  1.00 89.27           C  
ATOM   3738 HD21 LEU A 234      13.581  -3.522 -15.787  1.00 89.27           H  
ATOM   3739 HD22 LEU A 234      12.852  -1.927 -16.121  1.00 89.27           H  
ATOM   3740 HD23 LEU A 234      12.535  -2.741 -14.585  1.00 89.27           H  
ATOM   3741  N   ALA A 235      12.962  -1.372 -19.933  1.00 87.01           N  
ATOM   3742  H   ALA A 235      12.762  -0.658 -19.247  1.00 87.01           H  
ATOM   3743  CA  ALA A 235      14.042  -1.148 -20.891  1.00 87.01           C  
ATOM   3744  HA  ALA A 235      13.688  -1.477 -21.868  1.00 87.01           H  
ATOM   3745  C   ALA A 235      15.296  -1.968 -20.510  1.00 87.01           C  
ATOM   3746  CB  ALA A 235      14.338   0.355 -20.964  1.00 87.01           C  
ATOM   3747  HB1 ALA A 235      13.434   0.896 -21.241  1.00 87.01           H  
ATOM   3748  HB2 ALA A 235      14.682   0.713 -19.993  1.00 87.01           H  
ATOM   3749  HB3 ALA A 235      15.109   0.550 -21.709  1.00 87.01           H  
ATOM   3750  O   ALA A 235      15.505  -2.229 -19.325  1.00 87.01           O  
ATOM   3751  N   PRO A 236      16.189  -2.303 -21.465  1.00 90.83           N  
ATOM   3752  CA  PRO A 236      17.407  -3.068 -21.170  1.00 90.83           C  
ATOM   3753  HA  PRO A 236      17.123  -4.070 -20.849  1.00 90.83           H  
ATOM   3754  C   PRO A 236      18.284  -2.440 -20.080  1.00 90.83           C  
ATOM   3755  CB  PRO A 236      18.159  -3.162 -22.501  1.00 90.83           C  
ATOM   3756  HB2 PRO A 236      18.716  -4.096 -22.580  1.00 90.83           H  
ATOM   3757  HB3 PRO A 236      18.828  -2.310 -22.622  1.00 90.83           H  
ATOM   3758  O   PRO A 236      18.786  -3.142 -19.211  1.00 90.83           O  
ATOM   3759  CG  PRO A 236      17.043  -3.079 -23.540  1.00 90.83           C  
ATOM   3760  HG2 PRO A 236      17.407  -2.711 -24.499  1.00 90.83           H  
ATOM   3761  HG3 PRO A 236      16.579  -4.059 -23.654  1.00 90.83           H  
ATOM   3762  CD  PRO A 236      16.047  -2.113 -22.902  1.00 90.83           C  
ATOM   3763  HD2 PRO A 236      16.307  -1.087 -23.162  1.00 90.83           H  
ATOM   3764  HD3 PRO A 236      15.040  -2.351 -23.245  1.00 90.83           H  
ATOM   3765  N   GLN A 237      18.416  -1.108 -20.080  1.00 87.08           N  
ATOM   3766  H   GLN A 237      17.986  -0.571 -20.819  1.00 87.08           H  
ATOM   3767  CA  GLN A 237      19.163  -0.402 -19.035  1.00 87.08           C  
ATOM   3768  HA  GLN A 237      20.157  -0.844 -18.967  1.00 87.08           H  
ATOM   3769  C   GLN A 237      18.503  -0.554 -17.660  1.00 87.08           C  
ATOM   3770  CB  GLN A 237      19.297   1.083 -19.412  1.00 87.08           C  
ATOM   3771  HB2 GLN A 237      18.307   1.537 -19.457  1.00 87.08           H  
ATOM   3772  HB3 GLN A 237      19.754   1.159 -20.399  1.00 87.08           H  
ATOM   3773  O   GLN A 237      19.195  -0.744 -16.668  1.00 87.08           O  
ATOM   3774  CG  GLN A 237      20.156   1.869 -18.406  1.00 87.08           C  
ATOM   3775  HG2 GLN A 237      19.670   1.878 -17.430  1.00 87.08           H  
ATOM   3776  HG3 GLN A 237      20.241   2.904 -18.738  1.00 87.08           H  
ATOM   3777  CD  GLN A 237      21.562   1.293 -18.273  1.00 87.08           C  
ATOM   3778  NE2 GLN A 237      22.035   1.018 -17.077  1.00 87.08           N  
ATOM   3779 HE21 GLN A 237      21.464   1.101 -16.247  1.00 87.08           H  
ATOM   3780 HE22 GLN A 237      22.920   0.536 -17.026  1.00 87.08           H  
ATOM   3781  OE1 GLN A 237      22.249   1.067 -19.260  1.00 87.08           O  
ATOM   3782  N   ALA A 238      17.172  -0.512 -17.605  1.00 86.61           N  
ATOM   3783  H   ALA A 238      16.642  -0.475 -18.464  1.00 86.61           H  
ATOM   3784  CA  ALA A 238      16.436  -0.643 -16.358  1.00 86.61           C  
ATOM   3785  HA  ALA A 238      16.872   0.031 -15.621  1.00 86.61           H  
ATOM   3786  C   ALA A 238      16.521  -2.070 -15.786  1.00 86.61           C  
ATOM   3787  CB  ALA A 238      15.000  -0.199 -16.615  1.00 86.61           C  
ATOM   3788  HB1 ALA A 238      14.520  -0.844 -17.351  1.00 86.61           H  
ATOM   3789  HB2 ALA A 238      14.467  -0.266 -15.666  1.00 86.61           H  
ATOM   3790  HB3 ALA A 238      14.981   0.837 -16.953  1.00 86.61           H  
ATOM   3791  O   ALA A 238      16.675  -2.230 -14.580  1.00 86.61           O  
ATOM   3792  N   LEU A 239      16.505  -3.105 -16.638  1.00 92.86           N  
ATOM   3793  H   LEU A 239      16.359  -2.917 -17.619  1.00 92.86           H  
ATOM   3794  CA  LEU A 239      16.787  -4.488 -16.218  1.00 92.86           C  
ATOM   3795  HA  LEU A 239      16.071  -4.785 -15.451  1.00 92.86           H  
ATOM   3796  C   LEU A 239      18.179  -4.607 -15.590  1.00 92.86           C  
ATOM   3797  CB  LEU A 239      16.686  -5.439 -17.426  1.00 92.86           C  
ATOM   3798  HB2 LEU A 239      17.254  -5.016 -18.255  1.00 92.86           H  
ATOM   3799  HB3 LEU A 239      17.148  -6.392 -17.170  1.00 92.86           H  
ATOM   3800  O   LEU A 239      18.347  -5.238 -14.545  1.00 92.86           O  
ATOM   3801  CG  LEU A 239      15.249  -5.711 -17.884  1.00 92.86           C  
ATOM   3802  HG  LEU A 239      14.724  -4.758 -17.948  1.00 92.86           H  
ATOM   3803  CD1 LEU A 239      15.240  -6.344 -19.273  1.00 92.86           C  
ATOM   3804 HD11 LEU A 239      14.217  -6.583 -19.564  1.00 92.86           H  
ATOM   3805 HD12 LEU A 239      15.666  -5.650 -19.997  1.00 92.86           H  
ATOM   3806 HD13 LEU A 239      15.832  -7.259 -19.255  1.00 92.86           H  
ATOM   3807  CD2 LEU A 239      14.511  -6.643 -16.919  1.00 92.86           C  
ATOM   3808 HD21 LEU A 239      14.441  -6.193 -15.929  1.00 92.86           H  
ATOM   3809 HD22 LEU A 239      15.045  -7.590 -16.842  1.00 92.86           H  
ATOM   3810 HD23 LEU A 239      13.504  -6.839 -17.289  1.00 92.86           H  
ATOM   3811  N   GLU A 240      19.175  -3.963 -16.196  1.00 92.66           N  
ATOM   3812  H   GLU A 240      18.995  -3.497 -17.074  1.00 92.66           H  
ATOM   3813  CA  GLU A 240      20.536  -3.969 -15.671  1.00 92.66           C  
ATOM   3814  HA  GLU A 240      20.788  -5.004 -15.439  1.00 92.66           H  
ATOM   3815  C   GLU A 240      20.641  -3.181 -14.354  1.00 92.66           C  
ATOM   3816  CB  GLU A 240      21.481  -3.466 -16.775  1.00 92.66           C  
ATOM   3817  HB2 GLU A 240      21.323  -2.400 -16.934  1.00 92.66           H  
ATOM   3818  HB3 GLU A 240      21.229  -3.978 -17.704  1.00 92.66           H  
ATOM   3819  O   GLU A 240      21.305  -3.626 -13.417  1.00 92.66           O  
ATOM   3820  CG  GLU A 240      22.971  -3.710 -16.503  1.00 92.66           C  
ATOM   3821  HG2 GLU A 240      23.528  -3.474 -17.409  1.00 92.66           H  
ATOM   3822  HG3 GLU A 240      23.292  -2.998 -15.742  1.00 92.66           H  
ATOM   3823  CD  GLU A 240      23.305  -5.151 -16.071  1.00 92.66           C  
ATOM   3824  OE1 GLU A 240      24.206  -5.299 -15.209  1.00 92.66           O  
ATOM   3825  OE2 GLU A 240      22.661  -6.101 -16.569  1.00 92.66           O  
ATOM   3826  N   ASP A 241      19.923  -2.064 -14.223  1.00 88.02           N  
ATOM   3827  H   ASP A 241      19.442  -1.707 -15.036  1.00 88.02           H  
ATOM   3828  CA  ASP A 241      19.836  -1.299 -12.975  1.00 88.02           C  
ATOM   3829  HA  ASP A 241      20.848  -1.051 -12.654  1.00 88.02           H  
ATOM   3830  C   ASP A 241      19.193  -2.125 -11.848  1.00 88.02           C  
ATOM   3831  CB  ASP A 241      19.078   0.021 -13.196  1.00 88.02           C  
ATOM   3832  HB2 ASP A 241      18.909   0.483 -12.223  1.00 88.02           H  
ATOM   3833  HB3 ASP A 241      18.102  -0.191 -13.632  1.00 88.02           H  
ATOM   3834  O   ASP A 241      19.728  -2.146 -10.737  1.00 88.02           O  
ATOM   3835  CG  ASP A 241      19.819   1.044 -14.073  1.00 88.02           C  
ATOM   3836  OD1 ASP A 241      21.051   0.916 -14.274  1.00 88.02           O  
ATOM   3837  OD2 ASP A 241      19.165   2.022 -14.492  1.00 88.02           O  
ATOM   3838  N   VAL A 242      18.117  -2.873 -12.132  1.00 93.40           N  
ATOM   3839  H   VAL A 242      17.720  -2.787 -13.056  1.00 93.40           H  
ATOM   3840  CA  VAL A 242      17.489  -3.818 -11.187  1.00 93.40           C  
ATOM   3841  HA  VAL A 242      17.146  -3.276 -10.306  1.00 93.40           H  
ATOM   3842  C   VAL A 242      18.513  -4.824 -10.671  1.00 93.40           C  
ATOM   3843  CB  VAL A 242      16.279  -4.540 -11.831  1.00 93.40           C  
ATOM   3844  HB  VAL A 242      16.581  -4.965 -12.789  1.00 93.40           H  
ATOM   3845  O   VAL A 242      18.742  -4.916  -9.459  1.00 93.40           O  
ATOM   3846  CG1 VAL A 242      15.757  -5.681 -10.952  1.00 93.40           C  
ATOM   3847 HG11 VAL A 242      15.568  -5.293  -9.951  1.00 93.40           H  
ATOM   3848 HG12 VAL A 242      16.481  -6.494 -10.902  1.00 93.40           H  
ATOM   3849 HG13 VAL A 242      14.833  -6.082 -11.368  1.00 93.40           H  
ATOM   3850  CG2 VAL A 242      15.084  -3.613 -12.078  1.00 93.40           C  
ATOM   3851 HG21 VAL A 242      15.407  -2.666 -12.511  1.00 93.40           H  
ATOM   3852 HG22 VAL A 242      14.557  -3.407 -11.147  1.00 93.40           H  
ATOM   3853 HG23 VAL A 242      14.392  -4.089 -12.772  1.00 93.40           H  
ATOM   3854  N   LYS A 243      19.181  -5.543 -11.578  1.00 95.58           N  
ATOM   3855  H   LYS A 243      18.969  -5.391 -12.554  1.00 95.58           H  
ATOM   3856  CA  LYS A 243      20.175  -6.559 -11.206  1.00 95.58           C  
ATOM   3857  HA  LYS A 243      19.707  -7.288 -10.545  1.00 95.58           H  
ATOM   3858  C   LYS A 243      21.339  -5.945 -10.435  1.00 95.58           C  
ATOM   3859  CB  LYS A 243      20.688  -7.276 -12.459  1.00 95.58           C  
ATOM   3860  HB2 LYS A 243      21.079  -6.535 -13.156  1.00 95.58           H  
ATOM   3861  HB3 LYS A 243      21.501  -7.946 -12.177  1.00 95.58           H  
ATOM   3862  O   LYS A 243      21.797  -6.531  -9.457  1.00 95.58           O  
ATOM   3863  CG  LYS A 243      19.595  -8.102 -13.151  1.00 95.58           C  
ATOM   3864  HG2 LYS A 243      18.748  -7.461 -13.396  1.00 95.58           H  
ATOM   3865  HG3 LYS A 243      19.249  -8.893 -12.486  1.00 95.58           H  
ATOM   3866  CD  LYS A 243      20.150  -8.721 -14.438  1.00 95.58           C  
ATOM   3867  HD2 LYS A 243      20.771  -9.582 -14.190  1.00 95.58           H  
ATOM   3868  HD3 LYS A 243      20.748  -7.982 -14.972  1.00 95.58           H  
ATOM   3869  CE  LYS A 243      19.000  -9.148 -15.345  1.00 95.58           C  
ATOM   3870  HE2 LYS A 243      18.413  -8.269 -15.613  1.00 95.58           H  
ATOM   3871  HE3 LYS A 243      18.341  -9.837 -14.819  1.00 95.58           H  
ATOM   3872  NZ  LYS A 243      19.493  -9.791 -16.582  1.00 95.58           N  
ATOM   3873  HZ1 LYS A 243      19.680 -10.768 -16.410  1.00 95.58           H  
ATOM   3874  HZ2 LYS A 243      20.263  -9.297 -17.009  1.00 95.58           H  
ATOM   3875  HZ3 LYS A 243      18.742  -9.764 -17.257  1.00 95.58           H  
ATOM   3876  N   ASN A 244      21.809  -4.761 -10.825  1.00 92.38           N  
ATOM   3877  H   ASN A 244      21.409  -4.342 -11.653  1.00 92.38           H  
ATOM   3878  CA  ASN A 244      22.929  -4.094 -10.166  1.00 92.38           C  
ATOM   3879  HA  ASN A 244      23.726  -4.823 -10.023  1.00 92.38           H  
ATOM   3880  C   ASN A 244      22.588  -3.595  -8.763  1.00 92.38           C  
ATOM   3881  CB  ASN A 244      23.450  -2.966 -11.070  1.00 92.38           C  
ATOM   3882  HB2 ASN A 244      22.617  -2.379 -11.458  1.00 92.38           H  
ATOM   3883  HB3 ASN A 244      24.106  -2.307 -10.502  1.00 92.38           H  
ATOM   3884  O   ASN A 244      23.393  -3.777  -7.845  1.00 92.38           O  
ATOM   3885  CG  ASN A 244      24.266  -3.540 -12.209  1.00 92.38           C  
ATOM   3886  ND2 ASN A 244      24.185  -2.985 -13.385  1.00 92.38           N  
ATOM   3887 HD21 ASN A 244      23.392  -2.386 -13.566  1.00 92.38           H  
ATOM   3888 HD22 ASN A 244      24.476  -3.612 -14.122  1.00 92.38           H  
ATOM   3889  OD1 ASN A 244      25.005  -4.498 -12.029  1.00 92.38           O  
ATOM   3890  N   VAL A 245      21.402  -3.014  -8.566  1.00 91.36           N  
ATOM   3891  H   VAL A 245      20.783  -2.889  -9.354  1.00 91.36           H  
ATOM   3892  CA  VAL A 245      20.938  -2.599  -7.236  1.00 91.36           C  
ATOM   3893  HA  VAL A 245      21.679  -1.926  -6.802  1.00 91.36           H  
ATOM   3894  C   VAL A 245      20.842  -3.805  -6.307  1.00 91.36           C  
ATOM   3895  CB  VAL A 245      19.597  -1.844  -7.319  1.00 91.36           C  
ATOM   3896  HB  VAL A 245      18.898  -2.402  -7.941  1.00 91.36           H  
ATOM   3897  O   VAL A 245      21.329  -3.730  -5.177  1.00 91.36           O  
ATOM   3898  CG1 VAL A 245      18.968  -1.646  -5.933  1.00 91.36           C  
ATOM   3899 HG11 VAL A 245      18.625  -2.601  -5.534  1.00 91.36           H  
ATOM   3900 HG12 VAL A 245      19.682  -1.191  -5.246  1.00 91.36           H  
ATOM   3901 HG13 VAL A 245      18.094  -1.000  -6.019  1.00 91.36           H  
ATOM   3902  CG2 VAL A 245      19.809  -0.447  -7.919  1.00 91.36           C  
ATOM   3903 HG21 VAL A 245      20.287  -0.521  -8.896  1.00 91.36           H  
ATOM   3904 HG22 VAL A 245      20.431   0.160  -7.261  1.00 91.36           H  
ATOM   3905 HG23 VAL A 245      18.844   0.041  -8.052  1.00 91.36           H  
ATOM   3906  N   VAL A 246      20.285  -4.923  -6.781  1.00 95.47           N  
ATOM   3907  H   VAL A 246      19.876  -4.911  -7.704  1.00 95.47           H  
ATOM   3908  CA  VAL A 246      20.187  -6.151  -5.983  1.00 95.47           C  
ATOM   3909  HA  VAL A 246      19.753  -5.902  -5.014  1.00 95.47           H  
ATOM   3910  C   VAL A 246      21.568  -6.728  -5.694  1.00 95.47           C  
ATOM   3911  CB  VAL A 246      19.257  -7.173  -6.654  1.00 95.47           C  
ATOM   3912  HB  VAL A 246      19.607  -7.373  -7.667  1.00 95.47           H  
ATOM   3913  O   VAL A 246      21.908  -6.915  -4.530  1.00 95.47           O  
ATOM   3914  CG1 VAL A 246      19.245  -8.493  -5.879  1.00 95.47           C  
ATOM   3915 HG11 VAL A 246      18.560  -9.191  -6.360  1.00 95.47           H  
ATOM   3916 HG12 VAL A 246      18.929  -8.322  -4.850  1.00 95.47           H  
ATOM   3917 HG13 VAL A 246      20.238  -8.943  -5.885  1.00 95.47           H  
ATOM   3918  CG2 VAL A 246      17.828  -6.613  -6.716  1.00 95.47           C  
ATOM   3919 HG21 VAL A 246      17.117  -7.308  -6.270  1.00 95.47           H  
ATOM   3920 HG22 VAL A 246      17.546  -6.446  -7.756  1.00 95.47           H  
ATOM   3921 HG23 VAL A 246      17.745  -5.670  -6.176  1.00 95.47           H  
ATOM   3922  N   ARG A 247      22.412  -6.921  -6.713  1.00 94.35           N  
ATOM   3923  H   ARG A 247      22.070  -6.731  -7.644  1.00 94.35           H  
ATOM   3924  CA  ARG A 247      23.757  -7.505  -6.573  1.00 94.35           C  
ATOM   3925  HA  ARG A 247      23.659  -8.501  -6.141  1.00 94.35           H  
ATOM   3926  C   ARG A 247      24.658  -6.708  -5.626  1.00 94.35           C  
ATOM   3927  CB  ARG A 247      24.365  -7.621  -7.978  1.00 94.35           C  
ATOM   3928  HB2 ARG A 247      24.553  -6.622  -8.372  1.00 94.35           H  
ATOM   3929  HB3 ARG A 247      23.636  -8.113  -8.622  1.00 94.35           H  
ATOM   3930  O   ARG A 247      25.485  -7.289  -4.930  1.00 94.35           O  
ATOM   3931  CG  ARG A 247      25.658  -8.445  -8.027  1.00 94.35           C  
ATOM   3932  HG2 ARG A 247      25.454  -9.465  -7.700  1.00 94.35           H  
ATOM   3933  HG3 ARG A 247      26.398  -8.005  -7.359  1.00 94.35           H  
ATOM   3934  CD  ARG A 247      26.246  -8.463  -9.446  1.00 94.35           C  
ATOM   3935  HD2 ARG A 247      26.438  -7.438  -9.761  1.00 94.35           H  
ATOM   3936  HD3 ARG A 247      27.205  -8.981  -9.409  1.00 94.35           H  
ATOM   3937  NE  ARG A 247      25.375  -9.159 -10.418  1.00 94.35           N  
ATOM   3938  HE  ARG A 247      25.172 -10.129 -10.222  1.00 94.35           H  
ATOM   3939  NH1 ARG A 247      24.976  -7.429 -11.926  1.00 94.35           N  
ATOM   3940 HH11 ARG A 247      24.609  -7.102 -12.809  1.00 94.35           H  
ATOM   3941 HH12 ARG A 247      25.400  -6.717 -11.349  1.00 94.35           H  
ATOM   3942  NH2 ARG A 247      24.227  -9.464 -12.357  1.00 94.35           N  
ATOM   3943 HH21 ARG A 247      23.879  -9.084 -13.226  1.00 94.35           H  
ATOM   3944 HH22 ARG A 247      24.093 -10.441 -12.139  1.00 94.35           H  
ATOM   3945  CZ  ARG A 247      24.869  -8.674 -11.546  1.00 94.35           C  
ATOM   3946  N   LYS A 248      24.492  -5.381  -5.570  1.00 92.54           N  
ATOM   3947  H   LYS A 248      23.828  -4.968  -6.208  1.00 92.54           H  
ATOM   3948  CA  LYS A 248      25.242  -4.506  -4.654  1.00 92.54           C  
ATOM   3949  HA  LYS A 248      26.305  -4.712  -4.777  1.00 92.54           H  
ATOM   3950  C   LYS A 248      24.931  -4.776  -3.174  1.00 92.54           C  
ATOM   3951  CB  LYS A 248      24.969  -3.043  -5.042  1.00 92.54           C  
ATOM   3952  HB2 LYS A 248      23.906  -2.832  -4.922  1.00 92.54           H  
ATOM   3953  HB3 LYS A 248      25.232  -2.906  -6.090  1.00 92.54           H  
ATOM   3954  O   LYS A 248      25.791  -4.523  -2.335  1.00 92.54           O  
ATOM   3955  CG  LYS A 248      25.781  -2.048  -4.200  1.00 92.54           C  
ATOM   3956  HG2 LYS A 248      25.490  -2.134  -3.153  1.00 92.54           H  
ATOM   3957  HG3 LYS A 248      26.843  -2.274  -4.295  1.00 92.54           H  
ATOM   3958  CD  LYS A 248      25.527  -0.603  -4.635  1.00 92.54           C  
ATOM   3959  HD2 LYS A 248      25.861  -0.468  -5.664  1.00 92.54           H  
ATOM   3960  HD3 LYS A 248      24.458  -0.399  -4.570  1.00 92.54           H  
ATOM   3961  CE  LYS A 248      26.295   0.331  -3.695  1.00 92.54           C  
ATOM   3962  HE2 LYS A 248      27.362   0.137  -3.804  1.00 92.54           H  
ATOM   3963  HE3 LYS A 248      26.016   0.085  -2.670  1.00 92.54           H  
ATOM   3964  NZ  LYS A 248      25.991   1.756  -3.971  1.00 92.54           N  
ATOM   3965  HZ1 LYS A 248      25.005   1.929  -3.836  1.00 92.54           H  
ATOM   3966  HZ2 LYS A 248      26.502   2.354  -3.338  1.00 92.54           H  
ATOM   3967  HZ3 LYS A 248      26.237   1.994  -4.921  1.00 92.54           H  
ATOM   3968  N   HIS A 249      23.731  -5.259  -2.853  1.00 91.04           N  
ATOM   3969  H   HIS A 249      23.089  -5.483  -3.599  1.00 91.04           H  
ATOM   3970  CA  HIS A 249      23.271  -5.440  -1.470  1.00 91.04           C  
ATOM   3971  HA  HIS A 249      24.004  -5.029  -0.776  1.00 91.04           H  
ATOM   3972  C   HIS A 249      23.078  -6.908  -1.077  1.00 91.04           C  
ATOM   3973  CB  HIS A 249      21.965  -4.667  -1.280  1.00 91.04           C  
ATOM   3974  HB2 HIS A 249      21.227  -5.063  -1.979  1.00 91.04           H  
ATOM   3975  HB3 HIS A 249      21.595  -4.837  -0.269  1.00 91.04           H  
ATOM   3976  O   HIS A 249      23.184  -7.239   0.102  1.00 91.04           O  
ATOM   3977  CG  HIS A 249      22.103  -3.182  -1.499  1.00 91.04           C  
ATOM   3978  CD2 HIS A 249      22.409  -2.232  -0.562  1.00 91.04           C  
ATOM   3979  HD2 HIS A 249      22.605  -2.417   0.484  1.00 91.04           H  
ATOM   3980  ND1 HIS A 249      21.917  -2.530  -2.692  1.00 91.04           N  
ATOM   3981  HD1 HIS A 249      21.629  -2.967  -3.556  1.00 91.04           H  
ATOM   3982  CE1 HIS A 249      22.091  -1.218  -2.481  1.00 91.04           C  
ATOM   3983  HE1 HIS A 249      21.956  -0.453  -3.231  1.00 91.04           H  
ATOM   3984  NE2 HIS A 249      22.419  -0.983  -1.201  1.00 91.04           N  
ATOM   3985  N   LEU A 250      22.817  -7.783  -2.048  1.00 92.85           N  
ATOM   3986  H   LEU A 250      22.701  -7.436  -2.990  1.00 92.85           H  
ATOM   3987  CA  LEU A 250      22.580  -9.204  -1.853  1.00 92.85           C  
ATOM   3988  HA  LEU A 250      22.921  -9.476  -0.854  1.00 92.85           H  
ATOM   3989  C   LEU A 250      23.400 -10.006  -2.868  1.00 92.85           C  
ATOM   3990  CB  LEU A 250      21.068  -9.492  -1.973  1.00 92.85           C  
ATOM   3991  HB2 LEU A 250      20.870 -10.008  -2.912  1.00 92.85           H  
ATOM   3992  HB3 LEU A 250      20.502  -8.561  -2.017  1.00 92.85           H  
ATOM   3993  O   LEU A 250      23.104 -10.014  -4.064  1.00 92.85           O  
ATOM   3994  CG  LEU A 250      20.554 -10.347  -0.803  1.00 92.85           C  
ATOM   3995  HG  LEU A 250      21.380 -10.875  -0.328  1.00 92.85           H  
ATOM   3996  CD1 LEU A 250      19.865  -9.462   0.238  1.00 92.85           C  
ATOM   3997 HD11 LEU A 250      19.003  -8.963  -0.204  1.00 92.85           H  
ATOM   3998 HD12 LEU A 250      20.569  -8.711   0.595  1.00 92.85           H  
ATOM   3999 HD13 LEU A 250      19.538 -10.069   1.082  1.00 92.85           H  
ATOM   4000  CD2 LEU A 250      19.555 -11.395  -1.274  1.00 92.85           C  
ATOM   4001 HD21 LEU A 250      20.037 -12.066  -1.985  1.00 92.85           H  
ATOM   4002 HD22 LEU A 250      18.694 -10.918  -1.742  1.00 92.85           H  
ATOM   4003 HD23 LEU A 250      19.240 -11.987  -0.415  1.00 92.85           H  
ATOM   4004  N   SER A 251      24.430 -10.701  -2.386  1.00 92.29           N  
ATOM   4005  H   SER A 251      24.606 -10.697  -1.391  1.00 92.29           H  
ATOM   4006  CA  SER A 251      25.326 -11.496  -3.235  1.00 92.29           C  
ATOM   4007  HA  SER A 251      25.770 -10.843  -3.986  1.00 92.29           H  
ATOM   4008  C   SER A 251      24.604 -12.618  -3.981  1.00 92.29           C  
ATOM   4009  CB  SER A 251      26.452 -12.093  -2.385  1.00 92.29           C  
ATOM   4010  HB2 SER A 251      27.044 -12.779  -2.991  1.00 92.29           H  
ATOM   4011  HB3 SER A 251      27.099 -11.285  -2.045  1.00 92.29           H  
ATOM   4012  O   SER A 251      24.977 -12.943  -5.100  1.00 92.29           O  
ATOM   4013  OG  SER A 251      25.945 -12.775  -1.249  1.00 92.29           O  
ATOM   4014  HG  SER A 251      25.442 -13.540  -1.538  1.00 92.29           H  
ATOM   4015  N   ASP A 252      23.572 -13.194  -3.368  1.00 94.19           N  
ATOM   4016  H   ASP A 252      23.302 -12.870  -2.450  1.00 94.19           H  
ATOM   4017  CA  ASP A 252      22.741 -14.277  -3.898  1.00 94.19           C  
ATOM   4018  HA  ASP A 252      23.234 -14.709  -4.769  1.00 94.19           H  
ATOM   4019  C   ASP A 252      21.362 -13.790  -4.379  1.00 94.19           C  
ATOM   4020  CB  ASP A 252      22.639 -15.375  -2.831  1.00 94.19           C  
ATOM   4021  HB2 ASP A 252      22.149 -16.245  -3.271  1.00 94.19           H  
ATOM   4022  HB3 ASP A 252      23.645 -15.678  -2.542  1.00 94.19           H  
ATOM   4023  O   ASP A 252      20.445 -14.580  -4.599  1.00 94.19           O  
ATOM   4024  CG  ASP A 252      21.875 -14.950  -1.572  1.00 94.19           C  
ATOM   4025  OD1 ASP A 252      21.949 -13.763  -1.170  1.00 94.19           O  
ATOM   4026  OD2 ASP A 252      21.270 -15.841  -0.938  1.00 94.19           O  
ATOM   4027  N   GLY A 253      21.192 -12.474  -4.541  1.00 95.78           N  
ATOM   4028  H   GLY A 253      21.971 -11.861  -4.345  1.00 95.78           H  
ATOM   4029  CA  GLY A 253      19.955 -11.894  -5.065  1.00 95.78           C  
ATOM   4030  HA2 GLY A 253      19.097 -12.379  -4.601  1.00 95.78           H  
ATOM   4031  HA3 GLY A 253      19.927 -10.837  -4.798  1.00 95.78           H  
ATOM   4032  C   GLY A 253      19.818 -12.013  -6.586  1.00 95.78           C  
ATOM   4033  O   GLY A 253      18.720 -11.874  -7.114  1.00 95.78           O  
ATOM   4034  N   VAL A 254      20.922 -12.276  -7.289  1.00 96.48           N  
ATOM   4035  H   VAL A 254      21.776 -12.453  -6.779  1.00 96.48           H  
ATOM   4036  CA  VAL A 254      20.961 -12.483  -8.741  1.00 96.48           C  
ATOM   4037  HA  VAL A 254      19.946 -12.618  -9.115  1.00 96.48           H  
ATOM   4038  C   VAL A 254      21.749 -13.760  -9.022  1.00 96.48           C  
ATOM   4039  CB  VAL A 254      21.588 -11.273  -9.467  1.00 96.48           C  
ATOM   4040  HB  VAL A 254      22.620 -11.152  -9.137  1.00 96.48           H  
ATOM   4041  O   VAL A 254      22.899 -13.867  -8.596  1.00 96.48           O  
ATOM   4042  CG1 VAL A 254      21.593 -11.448 -10.992  1.00 96.48           C  
ATOM   4043 HG11 VAL A 254      20.574 -11.590 -11.350  1.00 96.48           H  
ATOM   4044 HG12 VAL A 254      21.994 -10.555 -11.471  1.00 96.48           H  
ATOM   4045 HG13 VAL A 254      22.190 -12.316 -11.275  1.00 96.48           H  
ATOM   4046  CG2 VAL A 254      20.845  -9.964  -9.169  1.00 96.48           C  
ATOM   4047 HG21 VAL A 254      19.800 -10.059  -9.462  1.00 96.48           H  
ATOM   4048 HG22 VAL A 254      21.300  -9.142  -9.721  1.00 96.48           H  
ATOM   4049 HG23 VAL A 254      20.903  -9.732  -8.105  1.00 96.48           H  
ATOM   4050  N   ALA A 255      21.150 -14.697  -9.749  1.00 93.74           N  
ATOM   4051  H   ALA A 255      20.237 -14.504 -10.134  1.00 93.74           H  
ATOM   4052  CA  ALA A 255      21.753 -15.962 -10.171  1.00 93.74           C  
ATOM   4053  HA  ALA A 255      22.838 -15.904 -10.087  1.00 93.74           H  
ATOM   4054  C   ALA A 255      21.395 -16.211 -11.639  1.00 93.74           C  
ATOM   4055  CB  ALA A 255      21.254 -17.096  -9.271  1.00 93.74           C  
ATOM   4056  HB1 ALA A 255      20.171 -17.182  -9.354  1.00 93.74           H  
ATOM   4057  HB2 ALA A 255      21.696 -18.040  -9.592  1.00 93.74           H  
ATOM   4058  HB3 ALA A 255      21.529 -16.902  -8.234  1.00 93.74           H  
ATOM   4059  O   ALA A 255      20.329 -15.796 -12.071  1.00 93.74           O  
ATOM   4060  N   ASP A 256      22.307 -16.791 -12.423  1.00 89.61           N  
ATOM   4061  H   ASP A 256      23.068 -17.285 -11.978  1.00 89.61           H  
ATOM   4062  CA  ASP A 256      22.082 -17.117 -13.844  1.00 89.61           C  
ATOM   4063  HA  ASP A 256      23.068 -17.288 -14.275  1.00 89.61           H  
ATOM   4064  C   ASP A 256      21.509 -15.964 -14.695  1.00 89.61           C  
ATOM   4065  CB  ASP A 256      21.348 -18.463 -13.956  1.00 89.61           C  
ATOM   4066  HB2 ASP A 256      21.221 -18.723 -15.007  1.00 89.61           H  
ATOM   4067  HB3 ASP A 256      20.365 -18.387 -13.489  1.00 89.61           H  
ATOM   4068  O   ASP A 256      20.804 -16.146 -15.678  1.00 89.61           O  
ATOM   4069  CG  ASP A 256      22.183 -19.555 -13.276  1.00 89.61           C  
ATOM   4070  OD1 ASP A 256      23.413 -19.574 -13.538  1.00 89.61           O  
ATOM   4071  OD2 ASP A 256      21.656 -20.275 -12.406  1.00 89.61           O  
ATOM   4072  N   SER A 257      21.887 -14.729 -14.347  1.00 86.55           N  
ATOM   4073  H   SER A 257      22.434 -14.669 -13.500  1.00 86.55           H  
ATOM   4074  CA  SER A 257      21.373 -13.478 -14.935  1.00 86.55           C  
ATOM   4075  HA  SER A 257      21.921 -12.669 -14.455  1.00 86.55           H  
ATOM   4076  C   SER A 257      19.892 -13.179 -14.665  1.00 86.55           C  
ATOM   4077  CB  SER A 257      21.679 -13.374 -16.438  1.00 86.55           C  
ATOM   4078  HB2 SER A 257      21.017 -14.031 -17.001  1.00 86.55           H  
ATOM   4079  HB3 SER A 257      21.509 -12.350 -16.770  1.00 86.55           H  
ATOM   4080  O   SER A 257      19.409 -12.162 -15.164  1.00 86.55           O  
ATOM   4081  OG  SER A 257      23.023 -13.727 -16.695  1.00 86.55           O  
ATOM   4082  HG  SER A 257      23.039 -14.686 -16.653  1.00 86.55           H  
ATOM   4083  N   GLY A 258      19.209 -13.980 -13.853  1.00 95.15           N  
ATOM   4084  H   GLY A 258      19.657 -14.819 -13.513  1.00 95.15           H  
ATOM   4085  CA  GLY A 258      17.866 -13.745 -13.335  1.00 95.15           C  
ATOM   4086  HA2 GLY A 258      17.363 -12.990 -13.938  1.00 95.15           H  
ATOM   4087  HA3 GLY A 258      17.289 -14.667 -13.412  1.00 95.15           H  
ATOM   4088  C   GLY A 258      17.857 -13.294 -11.871  1.00 95.15           C  
ATOM   4089  O   GLY A 258      18.852 -13.372 -11.143  1.00 95.15           O  
ATOM   4090  N   LEU A 259      16.720 -12.765 -11.429  1.00 97.51           N  
ATOM   4091  H   LEU A 259      15.938 -12.745 -12.067  1.00 97.51           H  
ATOM   4092  CA  LEU A 259      16.509 -12.329 -10.052  1.00 97.51           C  
ATOM   4093  HA  LEU A 259      17.458 -11.981  -9.644  1.00 97.51           H  
ATOM   4094  C   LEU A 259      16.013 -13.501  -9.200  1.00 97.51           C  
ATOM   4095  CB  LEU A 259      15.505 -11.167 -10.069  1.00 97.51           C  
ATOM   4096  HB2 LEU A 259      14.515 -11.571 -10.280  1.00 97.51           H  
ATOM   4097  HB3 LEU A 259      15.760 -10.476 -10.872  1.00 97.51           H  
ATOM   4098  O   LEU A 259      14.980 -14.083  -9.507  1.00 97.51           O  
ATOM   4099  CG  LEU A 259      15.466 -10.394  -8.749  1.00 97.51           C  
ATOM   4100  HG  LEU A 259      15.429 -11.084  -7.906  1.00 97.51           H  
ATOM   4101  CD1 LEU A 259      16.682  -9.479  -8.601  1.00 97.51           C  
ATOM   4102 HD11 LEU A 259      17.597 -10.071  -8.584  1.00 97.51           H  
ATOM   4103 HD12 LEU A 259      16.722  -8.769  -9.427  1.00 97.51           H  
ATOM   4104 HD13 LEU A 259      16.594  -8.939  -7.658  1.00 97.51           H  
ATOM   4105  CD2 LEU A 259      14.227  -9.510  -8.711  1.00 97.51           C  
ATOM   4106 HD21 LEU A 259      14.221  -8.832  -9.565  1.00 97.51           H  
ATOM   4107 HD22 LEU A 259      14.231  -8.935  -7.784  1.00 97.51           H  
ATOM   4108 HD23 LEU A 259      13.335 -10.135  -8.747  1.00 97.51           H  
ATOM   4109  N   THR A 260      16.697 -13.832  -8.107  1.00 98.20           N  
ATOM   4110  H   THR A 260      17.504 -13.285  -7.842  1.00 98.20           H  
ATOM   4111  CA  THR A 260      16.234 -14.900  -7.204  1.00 98.20           C  
ATOM   4112  HA  THR A 260      15.889 -15.740  -7.807  1.00 98.20           H  
ATOM   4113  C   THR A 260      15.053 -14.425  -6.357  1.00 98.20           C  
ATOM   4114  CB  THR A 260      17.363 -15.417  -6.296  1.00 98.20           C  
ATOM   4115  HB  THR A 260      17.000 -16.298  -5.766  1.00 98.20           H  
ATOM   4116  O   THR A 260      14.833 -13.220  -6.205  1.00 98.20           O  
ATOM   4117  CG2 THR A 260      18.609 -15.820  -7.080  1.00 98.20           C  
ATOM   4118 HG21 THR A 260      19.080 -14.948  -7.534  1.00 98.20           H  
ATOM   4119 HG22 THR A 260      18.330 -16.524  -7.864  1.00 98.20           H  
ATOM   4120 HG23 THR A 260      19.322 -16.308  -6.416  1.00 98.20           H  
ATOM   4121  OG1 THR A 260      17.749 -14.455  -5.333  1.00 98.20           O  
ATOM   4122  HG1 THR A 260      18.669 -14.636  -5.130  1.00 98.20           H  
ATOM   4123  N   LEU A 261      14.337 -15.346  -5.698  1.00 98.08           N  
ATOM   4124  H   LEU A 261      14.432 -16.313  -5.974  1.00 98.08           H  
ATOM   4125  CA  LEU A 261      13.293 -14.980  -4.729  1.00 98.08           C  
ATOM   4126  HA  LEU A 261      12.490 -14.479  -5.270  1.00 98.08           H  
ATOM   4127  C   LEU A 261      13.814 -14.004  -3.660  1.00 98.08           C  
ATOM   4128  CB  LEU A 261      12.731 -16.259  -4.080  1.00 98.08           C  
ATOM   4129  HB2 LEU A 261      13.559 -16.833  -3.666  1.00 98.08           H  
ATOM   4130  HB3 LEU A 261      12.258 -16.862  -4.855  1.00 98.08           H  
ATOM   4131  O   LEU A 261      13.134 -13.042  -3.303  1.00 98.08           O  
ATOM   4132  CG  LEU A 261      11.708 -15.999  -2.953  1.00 98.08           C  
ATOM   4133  HG  LEU A 261      12.175 -15.410  -2.164  1.00 98.08           H  
ATOM   4134  CD1 LEU A 261      10.458 -15.265  -3.438  1.00 98.08           C  
ATOM   4135 HD11 LEU A 261       9.780 -15.104  -2.601  1.00 98.08           H  
ATOM   4136 HD12 LEU A 261       9.960 -15.857  -4.206  1.00 98.08           H  
ATOM   4137 HD13 LEU A 261      10.724 -14.294  -3.856  1.00 98.08           H  
ATOM   4138  CD2 LEU A 261      11.271 -17.325  -2.330  1.00 98.08           C  
ATOM   4139 HD21 LEU A 261      10.793 -17.945  -3.088  1.00 98.08           H  
ATOM   4140 HD22 LEU A 261      12.141 -17.849  -1.934  1.00 98.08           H  
ATOM   4141 HD23 LEU A 261      10.570 -17.134  -1.518  1.00 98.08           H  
ATOM   4142  N   ARG A 262      15.041 -14.211  -3.162  1.00 97.71           N  
ATOM   4143  H   ARG A 262      15.590 -14.959  -3.561  1.00 97.71           H  
ATOM   4144  CA  ARG A 262      15.652 -13.293  -2.189  1.00 97.71           C  
ATOM   4145  HA  ARG A 262      14.952 -13.131  -1.369  1.00 97.71           H  
ATOM   4146  C   ARG A 262      15.904 -11.914  -2.797  1.00 97.71           C  
ATOM   4147  CB  ARG A 262      16.960 -13.859  -1.627  1.00 97.71           C  
ATOM   4148  HB2 ARG A 262      17.389 -13.086  -0.990  1.00 97.71           H  
ATOM   4149  HB3 ARG A 262      17.658 -14.059  -2.440  1.00 97.71           H  
ATOM   4150  O   ARG A 262      15.661 -10.914  -2.125  1.00 97.71           O  
ATOM   4151  CG  ARG A 262      16.779 -15.127  -0.780  1.00 97.71           C  
ATOM   4152  HG2 ARG A 262      16.006 -14.968  -0.028  1.00 97.71           H  
ATOM   4153  HG3 ARG A 262      16.475 -15.949  -1.429  1.00 97.71           H  
ATOM   4154  CD  ARG A 262      18.098 -15.502  -0.090  1.00 97.71           C  
ATOM   4155  HD2 ARG A 262      17.998 -16.498   0.342  1.00 97.71           H  
ATOM   4156  HD3 ARG A 262      18.882 -15.536  -0.847  1.00 97.71           H  
ATOM   4157  NE  ARG A 262      18.458 -14.542   0.975  1.00 97.71           N  
ATOM   4158  HE  ARG A 262      17.804 -13.792   1.148  1.00 97.71           H  
ATOM   4159  NH1 ARG A 262      20.498 -15.440   1.548  1.00 97.71           N  
ATOM   4160 HH11 ARG A 262      20.559 -15.826   0.616  1.00 97.71           H  
ATOM   4161 HH12 ARG A 262      21.394 -15.321   1.999  1.00 97.71           H  
ATOM   4162  NH2 ARG A 262      19.735 -13.679   2.649  1.00 97.71           N  
ATOM   4163 HH21 ARG A 262      19.039 -12.964   2.807  1.00 97.71           H  
ATOM   4164 HH22 ARG A 262      20.592 -13.693   3.183  1.00 97.71           H  
ATOM   4165  CZ  ARG A 262      19.559 -14.562   1.707  1.00 97.71           C  
ATOM   4166  N   GLY A 263      16.350 -11.857  -4.053  1.00 97.40           N  
ATOM   4167  H   GLY A 263      16.493 -12.721  -4.555  1.00 97.40           H  
ATOM   4168  CA  GLY A 263      16.498 -10.607  -4.797  1.00 97.40           C  
ATOM   4169  HA2 GLY A 263      17.194  -9.948  -4.277  1.00 97.40           H  
ATOM   4170  HA3 GLY A 263      16.893 -10.838  -5.787  1.00 97.40           H  
ATOM   4171  C   GLY A 263      15.170  -9.873  -4.993  1.00 97.40           C  
ATOM   4172  O   GLY A 263      15.094  -8.667  -4.768  1.00 97.40           O  
ATOM   4173  N   PHE A 264      14.107 -10.602  -5.330  1.00 98.21           N  
ATOM   4174  H   PHE A 264      14.251 -11.578  -5.543  1.00 98.21           H  
ATOM   4175  CA  PHE A 264      12.756 -10.063  -5.500  1.00 98.21           C  
ATOM   4176  HA  PHE A 264      12.777  -9.244  -6.220  1.00 98.21           H  
ATOM   4177  C   PHE A 264      12.188  -9.485  -4.199  1.00 98.21           C  
ATOM   4178  CB  PHE A 264      11.868 -11.176  -6.061  1.00 98.21           C  
ATOM   4179  HB2 PHE A 264      11.847 -12.012  -5.362  1.00 98.21           H  
ATOM   4180  HB3 PHE A 264      12.305 -11.542  -6.990  1.00 98.21           H  
ATOM   4181  O   PHE A 264      11.722  -8.345  -4.167  1.00 98.21           O  
ATOM   4182  CG  PHE A 264      10.449 -10.732  -6.341  1.00 98.21           C  
ATOM   4183  CD1 PHE A 264       9.412 -11.063  -5.448  1.00 98.21           C  
ATOM   4184  HD1 PHE A 264       9.621 -11.637  -4.557  1.00 98.21           H  
ATOM   4185  CD2 PHE A 264      10.165 -10.001  -7.509  1.00 98.21           C  
ATOM   4186  HD2 PHE A 264      10.953  -9.757  -8.205  1.00 98.21           H  
ATOM   4187  CE1 PHE A 264       8.093 -10.664  -5.727  1.00 98.21           C  
ATOM   4188  HE1 PHE A 264       7.288 -10.930  -5.057  1.00 98.21           H  
ATOM   4189  CE2 PHE A 264       8.846  -9.603  -7.784  1.00 98.21           C  
ATOM   4190  HE2 PHE A 264       8.620  -9.056  -8.687  1.00 98.21           H  
ATOM   4191  CZ  PHE A 264       7.812  -9.932  -6.893  1.00 98.21           C  
ATOM   4192  HZ  PHE A 264       6.800  -9.622  -7.108  1.00 98.21           H  
ATOM   4193  N   LEU A 265      12.300 -10.224  -3.092  1.00 98.05           N  
ATOM   4194  H   LEU A 265      12.673 -11.158  -3.180  1.00 98.05           H  
ATOM   4195  CA  LEU A 265      11.890  -9.740  -1.771  1.00 98.05           C  
ATOM   4196  HA  LEU A 265      10.852  -9.412  -1.824  1.00 98.05           H  
ATOM   4197  C   LEU A 265      12.715  -8.518  -1.335  1.00 98.05           C  
ATOM   4198  CB  LEU A 265      12.021 -10.891  -0.757  1.00 98.05           C  
ATOM   4199  HB2 LEU A 265      11.891 -10.495   0.250  1.00 98.05           H  
ATOM   4200  HB3 LEU A 265      13.034 -11.290  -0.821  1.00 98.05           H  
ATOM   4201  O   LEU A 265      12.170  -7.573  -0.758  1.00 98.05           O  
ATOM   4202  CG  LEU A 265      11.019 -12.046  -0.963  1.00 98.05           C  
ATOM   4203  HG  LEU A 265      11.099 -12.431  -1.979  1.00 98.05           H  
ATOM   4204  CD1 LEU A 265      11.345 -13.178   0.012  1.00 98.05           C  
ATOM   4205 HD11 LEU A 265      12.356 -13.539  -0.177  1.00 98.05           H  
ATOM   4206 HD12 LEU A 265      10.652 -14.004  -0.149  1.00 98.05           H  
ATOM   4207 HD13 LEU A 265      11.264 -12.829   1.041  1.00 98.05           H  
ATOM   4208  CD2 LEU A 265       9.564 -11.632  -0.737  1.00 98.05           C  
ATOM   4209 HD21 LEU A 265       9.275 -10.867  -1.458  1.00 98.05           H  
ATOM   4210 HD22 LEU A 265       9.428 -11.253   0.276  1.00 98.05           H  
ATOM   4211 HD23 LEU A 265       8.916 -12.495  -0.886  1.00 98.05           H  
ATOM   4212  N   PHE A 266      14.015  -8.504  -1.643  1.00 96.68           N  
ATOM   4213  H   PHE A 266      14.419  -9.319  -2.083  1.00 96.68           H  
ATOM   4214  CA  PHE A 266      14.883  -7.360  -1.375  1.00 96.68           C  
ATOM   4215  HA  PHE A 266      14.816  -7.118  -0.314  1.00 96.68           H  
ATOM   4216  C   PHE A 266      14.445  -6.103  -2.140  1.00 96.68           C  
ATOM   4217  CB  PHE A 266      16.342  -7.722  -1.682  1.00 96.68           C  
ATOM   4218  HB2 PHE A 266      16.675  -8.484  -0.977  1.00 96.68           H  
ATOM   4219  HB3 PHE A 266      16.414  -8.147  -2.684  1.00 96.68           H  
ATOM   4220  O   PHE A 266      14.394  -5.034  -1.536  1.00 96.68           O  
ATOM   4221  CG  PHE A 266      17.264  -6.523  -1.598  1.00 96.68           C  
ATOM   4222  CD1 PHE A 266      17.614  -5.821  -2.768  1.00 96.68           C  
ATOM   4223  HD1 PHE A 266      17.275  -6.175  -3.731  1.00 96.68           H  
ATOM   4224  CD2 PHE A 266      17.683  -6.047  -0.343  1.00 96.68           C  
ATOM   4225  HD2 PHE A 266      17.401  -6.574   0.557  1.00 96.68           H  
ATOM   4226  CE1 PHE A 266      18.358  -4.632  -2.680  1.00 96.68           C  
ATOM   4227  HE1 PHE A 266      18.604  -4.081  -3.575  1.00 96.68           H  
ATOM   4228  CE2 PHE A 266      18.426  -4.858  -0.255  1.00 96.68           C  
ATOM   4229  HE2 PHE A 266      18.722  -4.477   0.712  1.00 96.68           H  
ATOM   4230  CZ  PHE A 266      18.746  -4.141  -1.421  1.00 96.68           C  
ATOM   4231  HZ  PHE A 266      19.286  -3.209  -1.349  1.00 96.68           H  
ATOM   4232  N   LEU A 267      14.072  -6.211  -3.422  1.00 95.84           N  
ATOM   4233  H   LEU A 267      14.147  -7.109  -3.877  1.00 95.84           H  
ATOM   4234  CA  LEU A 267      13.539  -5.072  -4.183  1.00 95.84           C  
ATOM   4235  HA  LEU A 267      14.290  -4.282  -4.218  1.00 95.84           H  
ATOM   4236  C   LEU A 267      12.313  -4.470  -3.502  1.00 95.84           C  
ATOM   4237  CB  LEU A 267      13.153  -5.490  -5.611  1.00 95.84           C  
ATOM   4238  HB2 LEU A 267      12.516  -4.717  -6.039  1.00 95.84           H  
ATOM   4239  HB3 LEU A 267      12.559  -6.403  -5.564  1.00 95.84           H  
ATOM   4240  O   LEU A 267      12.282  -3.270  -3.245  1.00 95.84           O  
ATOM   4241  CG  LEU A 267      14.329  -5.709  -6.565  1.00 95.84           C  
ATOM   4242  HG  LEU A 267      14.993  -6.471  -6.157  1.00 95.84           H  
ATOM   4243  CD1 LEU A 267      13.782  -6.190  -7.905  1.00 95.84           C  
ATOM   4244 HD11 LEU A 267      13.296  -5.374  -8.439  1.00 95.84           H  
ATOM   4245 HD12 LEU A 267      13.045  -6.978  -7.749  1.00 95.84           H  
ATOM   4246 HD13 LEU A 267      14.598  -6.597  -8.502  1.00 95.84           H  
ATOM   4247  CD2 LEU A 267      15.109  -4.416  -6.803  1.00 95.84           C  
ATOM   4248 HD21 LEU A 267      14.408  -3.630  -7.084  1.00 95.84           H  
ATOM   4249 HD22 LEU A 267      15.648  -4.125  -5.901  1.00 95.84           H  
ATOM   4250 HD23 LEU A 267      15.831  -4.562  -7.607  1.00 95.84           H  
ATOM   4251  N   HIS A 268      11.329  -5.297  -3.149  1.00 96.92           N  
ATOM   4252  H   HIS A 268      11.398  -6.273  -3.399  1.00 96.92           H  
ATOM   4253  CA  HIS A 268      10.131  -4.820  -2.455  1.00 96.92           C  
ATOM   4254  HA  HIS A 268       9.662  -4.043  -3.057  1.00 96.92           H  
ATOM   4255  C   HIS A 268      10.453  -4.186  -1.099  1.00 96.92           C  
ATOM   4256  CB  HIS A 268       9.143  -5.979  -2.310  1.00 96.92           C  
ATOM   4257  HB2 HIS A 268       9.662  -6.892  -2.020  1.00 96.92           H  
ATOM   4258  HB3 HIS A 268       8.421  -5.738  -1.529  1.00 96.92           H  
ATOM   4259  O   HIS A 268       9.877  -3.157  -0.745  1.00 96.92           O  
ATOM   4260  CG  HIS A 268       8.382  -6.190  -3.586  1.00 96.92           C  
ATOM   4261  CD2 HIS A 268       8.531  -7.199  -4.500  1.00 96.92           C  
ATOM   4262  HD2 HIS A 268       9.216  -8.032  -4.435  1.00 96.92           H  
ATOM   4263  ND1 HIS A 268       7.425  -5.333  -4.071  1.00 96.92           N  
ATOM   4264  HD1 HIS A 268       7.097  -4.493  -3.615  1.00 96.92           H  
ATOM   4265  CE1 HIS A 268       6.994  -5.816  -5.244  1.00 96.92           C  
ATOM   4266  HE1 HIS A 268       6.238  -5.350  -5.858  1.00 96.92           H  
ATOM   4267  NE2 HIS A 268       7.637  -6.952  -5.547  1.00 96.92           N  
ATOM   4268  N   THR A 269      11.423  -4.743  -0.372  1.00 95.46           N  
ATOM   4269  H   THR A 269      11.870  -5.572  -0.739  1.00 95.46           H  
ATOM   4270  CA  THR A 269      11.915  -4.164   0.885  1.00 95.46           C  
ATOM   4271  HA  THR A 269      11.076  -4.042   1.571  1.00 95.46           H  
ATOM   4272  C   THR A 269      12.525  -2.786   0.648  1.00 95.46           C  
ATOM   4273  CB  THR A 269      12.956  -5.080   1.542  1.00 95.46           C  
ATOM   4274  HB  THR A 269      13.822  -5.186   0.888  1.00 95.46           H  
ATOM   4275  O   THR A 269      12.227  -1.851   1.388  1.00 95.46           O  
ATOM   4276  CG2 THR A 269      13.432  -4.562   2.898  1.00 95.46           C  
ATOM   4277 HG21 THR A 269      12.574  -4.326   3.528  1.00 95.46           H  
ATOM   4278 HG22 THR A 269      14.039  -5.325   3.385  1.00 95.46           H  
ATOM   4279 HG23 THR A 269      14.044  -3.671   2.759  1.00 95.46           H  
ATOM   4280  OG1 THR A 269      12.408  -6.353   1.770  1.00 95.46           O  
ATOM   4281  HG1 THR A 269      12.168  -6.730   0.921  1.00 95.46           H  
ATOM   4282  N   LEU A 270      13.326  -2.633  -0.409  1.00 92.02           N  
ATOM   4283  H   LEU A 270      13.523  -3.439  -0.986  1.00 92.02           H  
ATOM   4284  CA  LEU A 270      13.929  -1.363  -0.790  1.00 92.02           C  
ATOM   4285  HA  LEU A 270      14.500  -0.994   0.063  1.00 92.02           H  
ATOM   4286  C   LEU A 270      12.861  -0.313  -1.115  1.00 92.02           C  
ATOM   4287  CB  LEU A 270      14.891  -1.603  -1.965  1.00 92.02           C  
ATOM   4288  HB2 LEU A 270      15.651  -2.324  -1.662  1.00 92.02           H  
ATOM   4289  HB3 LEU A 270      14.335  -2.037  -2.796  1.00 92.02           H  
ATOM   4290  O   LEU A 270      12.934   0.787  -0.575  1.00 92.02           O  
ATOM   4291  CG  LEU A 270      15.577  -0.327  -2.476  1.00 92.02           C  
ATOM   4292  HG  LEU A 270      14.831   0.426  -2.730  1.00 92.02           H  
ATOM   4293  CD1 LEU A 270      16.545   0.256  -1.443  1.00 92.02           C  
ATOM   4294 HD11 LEU A 270      17.040   1.132  -1.862  1.00 92.02           H  
ATOM   4295 HD12 LEU A 270      15.990   0.563  -0.556  1.00 92.02           H  
ATOM   4296 HD13 LEU A 270      17.286  -0.493  -1.163  1.00 92.02           H  
ATOM   4297  CD2 LEU A 270      16.358  -0.657  -3.744  1.00 92.02           C  
ATOM   4298 HD21 LEU A 270      17.132  -1.393  -3.527  1.00 92.02           H  
ATOM   4299 HD22 LEU A 270      15.678  -1.059  -4.495  1.00 92.02           H  
ATOM   4300 HD23 LEU A 270      16.805   0.257  -4.136  1.00 92.02           H  
ATOM   4301  N   PHE A 271      11.847  -0.645  -1.922  1.00 91.12           N  
ATOM   4302  H   PHE A 271      11.848  -1.559  -2.352  1.00 91.12           H  
ATOM   4303  CA  PHE A 271      10.735   0.274  -2.202  1.00 91.12           C  
ATOM   4304  HA  PHE A 271      11.133   1.172  -2.674  1.00 91.12           H  
ATOM   4305  C   PHE A 271      10.049   0.730  -0.906  1.00 91.12           C  
ATOM   4306  CB  PHE A 271       9.728  -0.368  -3.172  1.00 91.12           C  
ATOM   4307  HB2 PHE A 271       8.788   0.182  -3.109  1.00 91.12           H  
ATOM   4308  HB3 PHE A 271       9.519  -1.392  -2.864  1.00 91.12           H  
ATOM   4309  O   PHE A 271       9.868   1.928  -0.694  1.00 91.12           O  
ATOM   4310  CG  PHE A 271      10.163  -0.341  -4.626  1.00 91.12           C  
ATOM   4311  CD1 PHE A 271      10.089   0.855  -5.366  1.00 91.12           C  
ATOM   4312  HD1 PHE A 271       9.664   1.744  -4.925  1.00 91.12           H  
ATOM   4313  CD2 PHE A 271      10.627  -1.510  -5.256  1.00 91.12           C  
ATOM   4314  HD2 PHE A 271      10.613  -2.451  -4.726  1.00 91.12           H  
ATOM   4315  CE1 PHE A 271      10.533   0.894  -6.699  1.00 91.12           C  
ATOM   4316  HE1 PHE A 271      10.451   1.803  -7.276  1.00 91.12           H  
ATOM   4317  CE2 PHE A 271      11.100  -1.467  -6.578  1.00 91.12           C  
ATOM   4318  HE2 PHE A 271      11.481  -2.364  -7.044  1.00 91.12           H  
ATOM   4319  CZ  PHE A 271      11.066  -0.260  -7.294  1.00 91.12           C  
ATOM   4320  HZ  PHE A 271      11.430  -0.223  -8.310  1.00 91.12           H  
ATOM   4321  N   ILE A 272       9.753  -0.189   0.020  1.00 92.30           N  
ATOM   4322  H   ILE A 272       9.944  -1.158  -0.192  1.00 92.30           H  
ATOM   4323  CA  ILE A 272       9.115   0.149   1.304  1.00 92.30           C  
ATOM   4324  HA  ILE A 272       8.211   0.717   1.090  1.00 92.30           H  
ATOM   4325  C   ILE A 272      10.010   1.053   2.170  1.00 92.30           C  
ATOM   4326  CB  ILE A 272       8.717  -1.138   2.061  1.00 92.30           C  
ATOM   4327  HB  ILE A 272       9.607  -1.754   2.188  1.00 92.30           H  
ATOM   4328  O   ILE A 272       9.542   2.060   2.712  1.00 92.30           O  
ATOM   4329  CG1 ILE A 272       7.653  -1.960   1.292  1.00 92.30           C  
ATOM   4330 HG12 ILE A 272       6.671  -1.506   1.421  1.00 92.30           H  
ATOM   4331 HG13 ILE A 272       7.871  -1.954   0.223  1.00 92.30           H  
ATOM   4332  CG2 ILE A 272       8.172  -0.776   3.455  1.00 92.30           C  
ATOM   4333 HG21 ILE A 272       7.390  -0.021   3.375  1.00 92.30           H  
ATOM   4334 HG22 ILE A 272       7.749  -1.657   3.937  1.00 92.30           H  
ATOM   4335 HG23 ILE A 272       8.972  -0.406   4.097  1.00 92.30           H  
ATOM   4336  CD1 ILE A 272       7.582  -3.425   1.745  1.00 92.30           C  
ATOM   4337 HD11 ILE A 272       7.258  -3.496   2.783  1.00 92.30           H  
ATOM   4338 HD12 ILE A 272       8.559  -3.897   1.640  1.00 92.30           H  
ATOM   4339 HD13 ILE A 272       6.865  -3.961   1.122  1.00 92.30           H  
ATOM   4340  N   GLN A 273      11.300   0.723   2.282  1.00 90.11           N  
ATOM   4341  H   GLN A 273      11.616  -0.114   1.812  1.00 90.11           H  
ATOM   4342  CA  GLN A 273      12.286   1.486   3.058  1.00 90.11           C  
ATOM   4343  HA  GLN A 273      11.895   1.657   4.061  1.00 90.11           H  
ATOM   4344  C   GLN A 273      12.602   2.860   2.459  1.00 90.11           C  
ATOM   4345  CB  GLN A 273      13.590   0.686   3.161  1.00 90.11           C  
ATOM   4346  HB2 GLN A 273      14.383   1.346   3.515  1.00 90.11           H  
ATOM   4347  HB3 GLN A 273      13.869   0.325   2.171  1.00 90.11           H  
ATOM   4348  O   GLN A 273      13.136   3.719   3.158  1.00 90.11           O  
ATOM   4349  CG  GLN A 273      13.497  -0.489   4.140  1.00 90.11           C  
ATOM   4350  HG2 GLN A 273      12.692  -1.164   3.848  1.00 90.11           H  
ATOM   4351  HG3 GLN A 273      13.266  -0.100   5.132  1.00 90.11           H  
ATOM   4352  CD  GLN A 273      14.799  -1.284   4.212  1.00 90.11           C  
ATOM   4353  NE2 GLN A 273      14.936  -2.177   5.166  1.00 90.11           N  
ATOM   4354 HE21 GLN A 273      15.756  -2.765   5.134  1.00 90.11           H  
ATOM   4355 HE22 GLN A 273      14.180  -2.359   5.811  1.00 90.11           H  
ATOM   4356  OE1 GLN A 273      15.726  -1.119   3.434  1.00 90.11           O  
ATOM   4357  N   ARG A 274      12.293   3.077   1.178  1.00 83.32           N  
ATOM   4358  H   ARG A 274      11.966   2.289   0.637  1.00 83.32           H  
ATOM   4359  CA  ARG A 274      12.396   4.374   0.492  1.00 83.32           C  
ATOM   4360  HA  ARG A 274      13.016   5.052   1.079  1.00 83.32           H  
ATOM   4361  C   ARG A 274      11.066   5.114   0.415  1.00 83.32           C  
ATOM   4362  CB  ARG A 274      13.040   4.178  -0.891  1.00 83.32           C  
ATOM   4363  HB2 ARG A 274      13.072   5.132  -1.418  1.00 83.32           H  
ATOM   4364  HB3 ARG A 274      12.429   3.491  -1.475  1.00 83.32           H  
ATOM   4365  O   ARG A 274      10.955   6.103  -0.294  1.00 83.32           O  
ATOM   4366  CG  ARG A 274      14.471   3.630  -0.806  1.00 83.32           C  
ATOM   4367  HG2 ARG A 274      14.862   3.507  -1.817  1.00 83.32           H  
ATOM   4368  HG3 ARG A 274      14.478   2.652  -0.325  1.00 83.32           H  
ATOM   4369  CD  ARG A 274      15.390   4.555  -0.009  1.00 83.32           C  
ATOM   4370  HD2 ARG A 274      15.049   4.595   1.025  1.00 83.32           H  
ATOM   4371  HD3 ARG A 274      15.330   5.563  -0.421  1.00 83.32           H  
ATOM   4372  NE  ARG A 274      16.771   4.051  -0.008  1.00 83.32           N  
ATOM   4373  HE  ARG A 274      16.964   3.276   0.610  1.00 83.32           H  
ATOM   4374  NH1 ARG A 274      17.630   5.553  -1.509  1.00 83.32           N  
ATOM   4375 HH11 ARG A 274      18.394   6.177  -1.728  1.00 83.32           H  
ATOM   4376 HH12 ARG A 274      16.700   5.851  -1.766  1.00 83.32           H  
ATOM   4377  NH2 ARG A 274      18.975   4.090  -0.558  1.00 83.32           N  
ATOM   4378 HH21 ARG A 274      19.150   3.311   0.061  1.00 83.32           H  
ATOM   4379 HH22 ARG A 274      19.616   4.337  -1.298  1.00 83.32           H  
ATOM   4380  CZ  ARG A 274      17.775   4.569  -0.683  1.00 83.32           C  
ATOM   4381  N   GLY A 275      10.056   4.641   1.141  1.00 81.57           N  
ATOM   4382  H   GLY A 275      10.201   3.806   1.690  1.00 81.57           H  
ATOM   4383  CA  GLY A 275       8.762   5.303   1.195  1.00 81.57           C  
ATOM   4384  HA2 GLY A 275       8.207   4.920   2.052  1.00 81.57           H  
ATOM   4385  HA3 GLY A 275       8.929   6.373   1.321  1.00 81.57           H  
ATOM   4386  C   GLY A 275       7.903   5.127  -0.052  1.00 81.57           C  
ATOM   4387  O   GLY A 275       6.893   5.809  -0.157  1.00 81.57           O  
ATOM   4388  N   ARG A 276       8.261   4.208  -0.953  1.00 83.78           N  
ATOM   4389  H   ARG A 276       9.094   3.672  -0.757  1.00 83.78           H  
ATOM   4390  CA  ARG A 276       7.559   3.872  -2.202  1.00 83.78           C  
ATOM   4391  HA  ARG A 276       6.824   4.647  -2.419  1.00 83.78           H  
ATOM   4392  C   ARG A 276       6.762   2.565  -2.068  1.00 83.78           C  
ATOM   4393  CB  ARG A 276       8.567   3.833  -3.367  1.00 83.78           C  
ATOM   4394  HB2 ARG A 276       9.264   3.016  -3.181  1.00 83.78           H  
ATOM   4395  HB3 ARG A 276       8.029   3.617  -4.290  1.00 83.78           H  
ATOM   4396  O   ARG A 276       6.781   1.701  -2.937  1.00 83.78           O  
ATOM   4397  CG  ARG A 276       9.398   5.111  -3.579  1.00 83.78           C  
ATOM   4398  HG2 ARG A 276       9.999   5.315  -2.694  1.00 83.78           H  
ATOM   4399  HG3 ARG A 276      10.077   4.943  -4.415  1.00 83.78           H  
ATOM   4400  CD  ARG A 276       8.529   6.329  -3.896  1.00 83.78           C  
ATOM   4401  HD2 ARG A 276       7.841   6.503  -3.068  1.00 83.78           H  
ATOM   4402  HD3 ARG A 276       7.942   6.115  -4.789  1.00 83.78           H  
ATOM   4403  NE  ARG A 276       9.336   7.548  -4.108  1.00 83.78           N  
ATOM   4404  HE  ARG A 276      10.329   7.526  -3.926  1.00 83.78           H  
ATOM   4405  NH1 ARG A 276       7.575   8.875  -4.739  1.00 83.78           N  
ATOM   4406 HH11 ARG A 276       7.231   9.754  -5.099  1.00 83.78           H  
ATOM   4407 HH12 ARG A 276       6.953   8.083  -4.654  1.00 83.78           H  
ATOM   4408  NH2 ARG A 276       9.627   9.747  -4.619  1.00 83.78           N  
ATOM   4409 HH21 ARG A 276      10.591   9.706  -4.321  1.00 83.78           H  
ATOM   4410 HH22 ARG A 276       9.266  10.652  -4.883  1.00 83.78           H  
ATOM   4411  CZ  ARG A 276       8.848   8.714  -4.489  1.00 83.78           C  
ATOM   4412  N   HIS A 277       6.120   2.346  -0.922  1.00 91.38           N  
ATOM   4413  H   HIS A 277       5.997   3.134  -0.303  1.00 91.38           H  
ATOM   4414  CA  HIS A 277       5.397   1.098  -0.639  1.00 91.38           C  
ATOM   4415  HA  HIS A 277       6.041   0.263  -0.912  1.00 91.38           H  
ATOM   4416  C   HIS A 277       4.120   0.932  -1.483  1.00 91.38           C  
ATOM   4417  CB  HIS A 277       5.113   0.986   0.864  1.00 91.38           C  
ATOM   4418  HB2 HIS A 277       4.398   0.183   1.043  1.00 91.38           H  
ATOM   4419  HB3 HIS A 277       6.039   0.727   1.379  1.00 91.38           H  
ATOM   4420  O   HIS A 277       3.645  -0.194  -1.628  1.00 91.38           O  
ATOM   4421  CG  HIS A 277       4.597   2.260   1.469  1.00 91.38           C  
ATOM   4422  CD2 HIS A 277       3.299   2.685   1.504  1.00 91.38           C  
ATOM   4423  HD2 HIS A 277       2.445   2.153   1.110  1.00 91.38           H  
ATOM   4424  ND1 HIS A 277       5.368   3.249   2.037  1.00 91.38           N  
ATOM   4425  HD1 HIS A 277       6.358   3.203   2.228  1.00 91.38           H  
ATOM   4426  CE1 HIS A 277       4.549   4.243   2.415  1.00 91.38           C  
ATOM   4427  HE1 HIS A 277       4.855   5.141   2.931  1.00 91.38           H  
ATOM   4428  NE2 HIS A 277       3.284   3.950   2.099  1.00 91.38           N  
ATOM   4429  N   GLU A 278       3.619   2.004  -2.105  1.00 89.00           N  
ATOM   4430  H   GLU A 278       4.009   2.913  -1.903  1.00 89.00           H  
ATOM   4431  CA  GLU A 278       2.597   1.959  -3.159  1.00 89.00           C  
ATOM   4432  HA  GLU A 278       1.668   1.582  -2.730  1.00 89.00           H  
ATOM   4433  C   GLU A 278       2.974   1.012  -4.315  1.00 89.00           C  
ATOM   4434  CB  GLU A 278       2.306   3.384  -3.678  1.00 89.00           C  
ATOM   4435  HB2 GLU A 278       1.896   3.982  -2.865  1.00 89.00           H  
ATOM   4436  HB3 GLU A 278       1.520   3.293  -4.429  1.00 89.00           H  
ATOM   4437  O   GLU A 278       2.110   0.324  -4.862  1.00 89.00           O  
ATOM   4438  CG  GLU A 278       3.483   4.152  -4.328  1.00 89.00           C  
ATOM   4439  HG2 GLU A 278       3.064   4.839  -5.063  1.00 89.00           H  
ATOM   4440  HG3 GLU A 278       4.131   3.460  -4.866  1.00 89.00           H  
ATOM   4441  CD  GLU A 278       4.360   4.965  -3.358  1.00 89.00           C  
ATOM   4442  OE1 GLU A 278       5.104   5.864  -3.808  1.00 89.00           O  
ATOM   4443  OE2 GLU A 278       4.366   4.692  -2.132  1.00 89.00           O  
ATOM   4444  N   THR A 279       4.268   0.881  -4.633  1.00 90.86           N  
ATOM   4445  H   THR A 279       4.941   1.502  -4.207  1.00 90.86           H  
ATOM   4446  CA  THR A 279       4.787  -0.075  -5.622  1.00 90.86           C  
ATOM   4447  HA  THR A 279       4.354   0.132  -6.601  1.00 90.86           H  
ATOM   4448  C   THR A 279       4.443  -1.507  -5.235  1.00 90.86           C  
ATOM   4449  CB  THR A 279       6.312   0.054  -5.723  1.00 90.86           C  
ATOM   4450  HB  THR A 279       6.756  -0.218  -4.765  1.00 90.86           H  
ATOM   4451  O   THR A 279       3.916  -2.280  -6.036  1.00 90.86           O  
ATOM   4452  CG2 THR A 279       6.913  -0.852  -6.799  1.00 90.86           C  
ATOM   4453 HG21 THR A 279       6.831  -1.897  -6.502  1.00 90.86           H  
ATOM   4454 HG22 THR A 279       6.388  -0.703  -7.743  1.00 90.86           H  
ATOM   4455 HG23 THR A 279       7.966  -0.610  -6.938  1.00 90.86           H  
ATOM   4456  OG1 THR A 279       6.652   1.389  -5.990  1.00 90.86           O  
ATOM   4457  HG1 THR A 279       6.575   1.522  -6.937  1.00 90.86           H  
ATOM   4458  N   THR A 280       4.709  -1.862  -3.977  1.00 95.99           N  
ATOM   4459  H   THR A 280       5.082  -1.159  -3.355  1.00 95.99           H  
ATOM   4460  CA  THR A 280       4.431  -3.197  -3.443  1.00 95.99           C  
ATOM   4461  HA  THR A 280       4.842  -3.939  -4.129  1.00 95.99           H  
ATOM   4462  C   THR A 280       2.929  -3.448  -3.364  1.00 95.99           C  
ATOM   4463  CB  THR A 280       5.103  -3.379  -2.075  1.00 95.99           C  
ATOM   4464  HB  THR A 280       4.716  -2.645  -1.369  1.00 95.99           H  
ATOM   4465  O   THR A 280       2.476  -4.523  -3.751  1.00 95.99           O  
ATOM   4466  CG2 THR A 280       4.914  -4.783  -1.505  1.00 95.99           C  
ATOM   4467 HG21 THR A 280       3.869  -4.932  -1.234  1.00 95.99           H  
ATOM   4468 HG22 THR A 280       5.201  -5.530  -2.245  1.00 95.99           H  
ATOM   4469 HG23 THR A 280       5.521  -4.911  -0.609  1.00 95.99           H  
ATOM   4470  OG1 THR A 280       6.498  -3.196  -2.224  1.00 95.99           O  
ATOM   4471  HG1 THR A 280       6.879  -3.119  -1.347  1.00 95.99           H  
ATOM   4472  N   TRP A 281       2.143  -2.453  -2.947  1.00 94.47           N  
ATOM   4473  H   TRP A 281       2.565  -1.588  -2.640  1.00 94.47           H  
ATOM   4474  CA  TRP A 281       0.683  -2.554  -2.927  1.00 94.47           C  
ATOM   4475  HA  TRP A 281       0.401  -3.440  -2.358  1.00 94.47           H  
ATOM   4476  C   TRP A 281       0.073  -2.730  -4.316  1.00 94.47           C  
ATOM   4477  CB  TRP A 281       0.091  -1.331  -2.226  1.00 94.47           C  
ATOM   4478  HB2 TRP A 281      -0.931  -1.183  -2.573  1.00 94.47           H  
ATOM   4479  HB3 TRP A 281       0.659  -0.437  -2.484  1.00 94.47           H  
ATOM   4480  O   TRP A 281      -0.839  -3.536  -4.475  1.00 94.47           O  
ATOM   4481  CG  TRP A 281       0.025  -1.490  -0.746  1.00 94.47           C  
ATOM   4482  CD1 TRP A 281       0.718  -0.791   0.178  1.00 94.47           C  
ATOM   4483  HD1 TRP A 281       1.423  -0.005  -0.048  1.00 94.47           H  
ATOM   4484  CD2 TRP A 281      -0.755  -2.473  -0.008  1.00 94.47           C  
ATOM   4485  CE2 TRP A 281      -0.480  -2.314   1.380  1.00 94.47           C  
ATOM   4486  CE3 TRP A 281      -1.633  -3.510  -0.381  1.00 94.47           C  
ATOM   4487  HE3 TRP A 281      -1.881  -3.655  -1.422  1.00 94.47           H  
ATOM   4488  NE1 TRP A 281       0.378  -1.241   1.439  1.00 94.47           N  
ATOM   4489  HE1 TRP A 281       0.732  -0.859   2.305  1.00 94.47           H  
ATOM   4490  CH2 TRP A 281      -1.862  -4.205   1.952  1.00 94.47           C  
ATOM   4491  HH2 TRP A 281      -2.274  -4.887   2.681  1.00 94.47           H  
ATOM   4492  CZ2 TRP A 281      -1.016  -3.161   2.354  1.00 94.47           C  
ATOM   4493  HZ2 TRP A 281      -0.765  -3.020   3.395  1.00 94.47           H  
ATOM   4494  CZ3 TRP A 281      -2.179  -4.366   0.591  1.00 94.47           C  
ATOM   4495  HZ3 TRP A 281      -2.846  -5.159   0.286  1.00 94.47           H  
ATOM   4496  N   THR A 282       0.599  -2.048  -5.332  1.00 90.22           N  
ATOM   4497  H   THR A 282       1.309  -1.360  -5.125  1.00 90.22           H  
ATOM   4498  CA  THR A 282       0.155  -2.202  -6.726  1.00 90.22           C  
ATOM   4499  HA  THR A 282      -0.910  -1.974  -6.790  1.00 90.22           H  
ATOM   4500  C   THR A 282       0.349  -3.638  -7.208  1.00 90.22           C  
ATOM   4501  CB  THR A 282       0.906  -1.221  -7.634  1.00 90.22           C  
ATOM   4502  HB  THR A 282       1.980  -1.385  -7.555  1.00 90.22           H  
ATOM   4503  O   THR A 282      -0.572  -4.240  -7.760  1.00 90.22           O  
ATOM   4504  CG2 THR A 282       0.493  -1.324  -9.101  1.00 90.22           C  
ATOM   4505 HG21 THR A 282      -0.587  -1.211  -9.195  1.00 90.22           H  
ATOM   4506 HG22 THR A 282       0.797  -2.285  -9.516  1.00 90.22           H  
ATOM   4507 HG23 THR A 282       0.984  -0.535  -9.670  1.00 90.22           H  
ATOM   4508  OG1 THR A 282       0.604   0.084  -7.210  1.00 90.22           O  
ATOM   4509  HG1 THR A 282       1.071   0.258  -6.389  1.00 90.22           H  
ATOM   4510  N   VAL A 283       1.515  -4.224  -6.919  1.00 95.59           N  
ATOM   4511  H   VAL A 283       2.226  -3.671  -6.463  1.00 95.59           H  
ATOM   4512  CA  VAL A 283       1.804  -5.635  -7.215  1.00 95.59           C  
ATOM   4513  HA  VAL A 283       1.636  -5.813  -8.277  1.00 95.59           H  
ATOM   4514  C   VAL A 283       0.846  -6.558  -6.459  1.00 95.59           C  
ATOM   4515  CB  VAL A 283       3.280  -5.950  -6.904  1.00 95.59           C  
ATOM   4516  HB  VAL A 283       3.528  -5.586  -5.907  1.00 95.59           H  
ATOM   4517  O   VAL A 283       0.193  -7.397  -7.072  1.00 95.59           O  
ATOM   4518  CG1 VAL A 283       3.596  -7.448  -6.946  1.00 95.59           C  
ATOM   4519 HG11 VAL A 283       3.060  -7.960  -6.146  1.00 95.59           H  
ATOM   4520 HG12 VAL A 283       3.315  -7.867  -7.912  1.00 95.59           H  
ATOM   4521 HG13 VAL A 283       4.660  -7.605  -6.768  1.00 95.59           H  
ATOM   4522  CG2 VAL A 283       4.179  -5.234  -7.918  1.00 95.59           C  
ATOM   4523 HG21 VAL A 283       3.956  -5.584  -8.926  1.00 95.59           H  
ATOM   4524 HG22 VAL A 283       5.231  -5.431  -7.711  1.00 95.59           H  
ATOM   4525 HG23 VAL A 283       4.011  -4.158  -7.874  1.00 95.59           H  
ATOM   4526  N   LEU A 284       0.696  -6.388  -5.145  1.00 96.79           N  
ATOM   4527  H   LEU A 284       1.232  -5.664  -4.689  1.00 96.79           H  
ATOM   4528  CA  LEU A 284      -0.192  -7.223  -4.329  1.00 96.79           C  
ATOM   4529  HA  LEU A 284       0.128  -8.262  -4.408  1.00 96.79           H  
ATOM   4530  C   LEU A 284      -1.645  -7.175  -4.830  1.00 96.79           C  
ATOM   4531  CB  LEU A 284      -0.081  -6.764  -2.867  1.00 96.79           C  
ATOM   4532  HB2 LEU A 284      -0.201  -5.681  -2.835  1.00 96.79           H  
ATOM   4533  HB3 LEU A 284      -0.895  -7.193  -2.284  1.00 96.79           H  
ATOM   4534  O   LEU A 284      -2.259  -8.215  -5.074  1.00 96.79           O  
ATOM   4535  CG  LEU A 284       1.248  -7.147  -2.193  1.00 96.79           C  
ATOM   4536  HG  LEU A 284       2.091  -6.892  -2.835  1.00 96.79           H  
ATOM   4537  CD1 LEU A 284       1.375  -6.368  -0.890  1.00 96.79           C  
ATOM   4538 HD11 LEU A 284       2.256  -6.701  -0.341  1.00 96.79           H  
ATOM   4539 HD12 LEU A 284       1.467  -5.304  -1.108  1.00 96.79           H  
ATOM   4540 HD13 LEU A 284       0.482  -6.515  -0.283  1.00 96.79           H  
ATOM   4541  CD2 LEU A 284       1.328  -8.642  -1.875  1.00 96.79           C  
ATOM   4542 HD21 LEU A 284       2.262  -8.857  -1.355  1.00 96.79           H  
ATOM   4543 HD22 LEU A 284       1.301  -9.225  -2.796  1.00 96.79           H  
ATOM   4544 HD23 LEU A 284       0.488  -8.930  -1.243  1.00 96.79           H  
ATOM   4545  N   ARG A 285      -2.176  -5.978  -5.082  1.00 92.39           N  
ATOM   4546  H   ARG A 285      -1.617  -5.161  -4.882  1.00 92.39           H  
ATOM   4547  CA  ARG A 285      -3.544  -5.788  -5.583  1.00 92.39           C  
ATOM   4548  HA  ARG A 285      -4.239  -6.309  -4.924  1.00 92.39           H  
ATOM   4549  C   ARG A 285      -3.744  -6.385  -6.969  1.00 92.39           C  
ATOM   4550  CB  ARG A 285      -3.887  -4.296  -5.579  1.00 92.39           C  
ATOM   4551  HB2 ARG A 285      -4.810  -4.136  -6.135  1.00 92.39           H  
ATOM   4552  HB3 ARG A 285      -3.088  -3.729  -6.057  1.00 92.39           H  
ATOM   4553  O   ARG A 285      -4.790  -6.979  -7.224  1.00 92.39           O  
ATOM   4554  CG  ARG A 285      -4.097  -3.814  -4.142  1.00 92.39           C  
ATOM   4555  HG2 ARG A 285      -4.962  -4.328  -3.723  1.00 92.39           H  
ATOM   4556  HG3 ARG A 285      -3.227  -4.050  -3.528  1.00 92.39           H  
ATOM   4557  CD  ARG A 285      -4.338  -2.308  -4.100  1.00 92.39           C  
ATOM   4558  HD2 ARG A 285      -3.434  -1.798  -4.433  1.00 92.39           H  
ATOM   4559  HD3 ARG A 285      -5.167  -2.050  -4.759  1.00 92.39           H  
ATOM   4560  NE  ARG A 285      -4.668  -1.921  -2.726  1.00 92.39           N  
ATOM   4561  HE  ARG A 285      -5.025  -2.640  -2.113  1.00 92.39           H  
ATOM   4562  NH1 ARG A 285      -4.033   0.290  -2.770  1.00 92.39           N  
ATOM   4563 HH11 ARG A 285      -3.808   0.249  -3.754  1.00 92.39           H  
ATOM   4564 HH12 ARG A 285      -3.753   1.078  -2.204  1.00 92.39           H  
ATOM   4565  NH2 ARG A 285      -4.763  -0.661  -0.881  1.00 92.39           N  
ATOM   4566 HH21 ARG A 285      -5.108  -1.416  -0.305  1.00 92.39           H  
ATOM   4567 HH22 ARG A 285      -4.558   0.211  -0.415  1.00 92.39           H  
ATOM   4568  CZ  ARG A 285      -4.486  -0.760  -2.144  1.00 92.39           C  
ATOM   4569  N   ARG A 286      -2.739  -6.315  -7.852  1.00 91.90           N  
ATOM   4570  H   ARG A 286      -1.912  -5.797  -7.594  1.00 91.90           H  
ATOM   4571  CA  ARG A 286      -2.805  -6.941  -9.185  1.00 91.90           C  
ATOM   4572  HA  ARG A 286      -3.681  -6.530  -9.687  1.00 91.90           H  
ATOM   4573  C   ARG A 286      -3.016  -8.457  -9.117  1.00 91.90           C  
ATOM   4574  CB  ARG A 286      -1.535  -6.586  -9.983  1.00 91.90           C  
ATOM   4575  HB2 ARG A 286      -0.658  -6.954  -9.451  1.00 91.90           H  
ATOM   4576  HB3 ARG A 286      -1.452  -5.502 -10.055  1.00 91.90           H  
ATOM   4577  O   ARG A 286      -3.657  -9.012 -10.014  1.00 91.90           O  
ATOM   4578  CG  ARG A 286      -1.507  -7.175 -11.403  1.00 91.90           C  
ATOM   4579  HG2 ARG A 286      -0.577  -6.868 -11.880  1.00 91.90           H  
ATOM   4580  HG3 ARG A 286      -1.508  -8.264 -11.355  1.00 91.90           H  
ATOM   4581  CD  ARG A 286      -2.685  -6.684 -12.257  1.00 91.90           C  
ATOM   4582  HD2 ARG A 286      -3.629  -6.865 -11.743  1.00 91.90           H  
ATOM   4583  HD3 ARG A 286      -2.582  -5.608 -12.399  1.00 91.90           H  
ATOM   4584  NE  ARG A 286      -2.717  -7.340 -13.574  1.00 91.90           N  
ATOM   4585  HE  ARG A 286      -2.119  -6.926 -14.274  1.00 91.90           H  
ATOM   4586  NH1 ARG A 286      -4.141  -9.088 -13.043  1.00 91.90           N  
ATOM   4587 HH11 ARG A 286      -4.061  -8.897 -12.055  1.00 91.90           H  
ATOM   4588 HH12 ARG A 286      -4.572  -9.943 -13.363  1.00 91.90           H  
ATOM   4589  NH2 ARG A 286      -3.428  -8.881 -15.111  1.00 91.90           N  
ATOM   4590 HH21 ARG A 286      -2.892  -8.437 -15.843  1.00 91.90           H  
ATOM   4591 HH22 ARG A 286      -3.926  -9.744 -15.280  1.00 91.90           H  
ATOM   4592  CZ  ARG A 286      -3.425  -8.414 -13.898  1.00 91.90           C  
ATOM   4593  N   PHE A 287      -2.511  -9.093  -8.060  1.00 95.47           N  
ATOM   4594  H   PHE A 287      -1.987  -8.540  -7.398  1.00 95.47           H  
ATOM   4595  CA  PHE A 287      -2.646 -10.526  -7.777  1.00 95.47           C  
ATOM   4596  HA  PHE A 287      -2.956 -11.031  -8.691  1.00 95.47           H  
ATOM   4597  C   PHE A 287      -3.742 -10.857  -6.750  1.00 95.47           C  
ATOM   4598  CB  PHE A 287      -1.273 -11.093  -7.395  1.00 95.47           C  
ATOM   4599  HB2 PHE A 287      -1.390 -12.082  -6.953  1.00 95.47           H  
ATOM   4600  HB3 PHE A 287      -0.818 -10.452  -6.640  1.00 95.47           H  
ATOM   4601  O   PHE A 287      -3.772 -11.977  -6.235  1.00 95.47           O  
ATOM   4602  CG  PHE A 287      -0.340 -11.236  -8.580  1.00 95.47           C  
ATOM   4603  CD1 PHE A 287      -0.336 -12.425  -9.333  1.00 95.47           C  
ATOM   4604  HD1 PHE A 287      -1.006 -13.233  -9.081  1.00 95.47           H  
ATOM   4605  CD2 PHE A 287       0.531 -10.192  -8.935  1.00 95.47           C  
ATOM   4606  HD2 PHE A 287       0.545  -9.277  -8.361  1.00 95.47           H  
ATOM   4607  CE1 PHE A 287       0.542 -12.562 -10.423  1.00 95.47           C  
ATOM   4608  HE1 PHE A 287       0.544 -13.468 -11.010  1.00 95.47           H  
ATOM   4609  CE2 PHE A 287       1.404 -10.326 -10.025  1.00 95.47           C  
ATOM   4610  HE2 PHE A 287       2.080  -9.523 -10.282  1.00 95.47           H  
ATOM   4611  CZ  PHE A 287       1.416 -11.517 -10.766  1.00 95.47           C  
ATOM   4612  HZ  PHE A 287       2.098 -11.633 -11.596  1.00 95.47           H  
ATOM   4613  N   GLY A 288      -4.649  -9.909  -6.487  1.00 93.37           N  
ATOM   4614  H   GLY A 288      -4.529  -8.998  -6.908  1.00 93.37           H  
ATOM   4615  CA  GLY A 288      -5.908 -10.144  -5.782  1.00 93.37           C  
ATOM   4616  HA2 GLY A 288      -6.227 -11.170  -5.967  1.00 93.37           H  
ATOM   4617  HA3 GLY A 288      -6.664  -9.472  -6.188  1.00 93.37           H  
ATOM   4618  C   GLY A 288      -5.883  -9.952  -4.269  1.00 93.37           C  
ATOM   4619  O   GLY A 288      -6.885 -10.277  -3.630  1.00 93.37           O  
ATOM   4620  N   TYR A 289      -4.781  -9.457  -3.701  1.00 95.68           N  
ATOM   4621  H   TYR A 289      -4.009  -9.175  -4.287  1.00 95.68           H  
ATOM   4622  CA  TYR A 289      -4.656  -9.258  -2.256  1.00 95.68           C  
ATOM   4623  HA  TYR A 289      -5.133 -10.105  -1.762  1.00 95.68           H  
ATOM   4624  C   TYR A 289      -5.359  -7.984  -1.772  1.00 95.68           C  
ATOM   4625  CB  TYR A 289      -3.185  -9.263  -1.838  1.00 95.68           C  
ATOM   4626  HB2 TYR A 289      -3.121  -8.981  -0.787  1.00 95.68           H  
ATOM   4627  HB3 TYR A 289      -2.660  -8.499  -2.411  1.00 95.68           H  
ATOM   4628  O   TYR A 289      -5.281  -6.938  -2.422  1.00 95.68           O  
ATOM   4629  CG  TYR A 289      -2.494 -10.602  -2.009  1.00 95.68           C  
ATOM   4630  CD1 TYR A 289      -2.695 -11.616  -1.056  1.00 95.68           C  
ATOM   4631  HD1 TYR A 289      -3.363 -11.439  -0.226  1.00 95.68           H  
ATOM   4632  CD2 TYR A 289      -1.652 -10.839  -3.111  1.00 95.68           C  
ATOM   4633  HD2 TYR A 289      -1.498 -10.067  -3.850  1.00 95.68           H  
ATOM   4634  CE1 TYR A 289      -2.039 -12.854  -1.185  1.00 95.68           C  
ATOM   4635  HE1 TYR A 289      -2.180 -13.617  -0.435  1.00 95.68           H  
ATOM   4636  CE2 TYR A 289      -0.996 -12.071  -3.252  1.00 95.68           C  
ATOM   4637  HE2 TYR A 289      -0.346 -12.238  -4.098  1.00 95.68           H  
ATOM   4638  OH  TYR A 289      -0.488 -14.229  -2.416  1.00 95.68           O  
ATOM   4639  HH  TYR A 289       0.266 -14.086  -2.993  1.00 95.68           H  
ATOM   4640  CZ  TYR A 289      -1.182 -13.073  -2.282  1.00 95.68           C  
ATOM   4641  N   ASP A 290      -6.010  -8.084  -0.615  1.00 93.90           N  
ATOM   4642  H   ASP A 290      -6.039  -8.983  -0.156  1.00 93.90           H  
ATOM   4643  CA  ASP A 290      -6.575  -6.964   0.139  1.00 93.90           C  
ATOM   4644  HA  ASP A 290      -6.836  -6.169  -0.560  1.00 93.90           H  
ATOM   4645  C   ASP A 290      -5.578  -6.358   1.143  1.00 93.90           C  
ATOM   4646  CB  ASP A 290      -7.881  -7.412   0.823  1.00 93.90           C  
ATOM   4647  HB2 ASP A 290      -8.364  -6.544   1.272  1.00 93.90           H  
ATOM   4648  HB3 ASP A 290      -8.557  -7.781   0.052  1.00 93.90           H  
ATOM   4649  O   ASP A 290      -4.405  -6.737   1.207  1.00 93.90           O  
ATOM   4650  CG  ASP A 290      -7.726  -8.494   1.899  1.00 93.90           C  
ATOM   4651  OD1 ASP A 290      -6.607  -8.647   2.442  1.00 93.90           O  
ATOM   4652  OD2 ASP A 290      -8.759  -9.137   2.182  1.00 93.90           O  
ATOM   4653  N   ASP A 291      -6.059  -5.403   1.941  1.00 90.72           N  
ATOM   4654  H   ASP A 291      -7.031  -5.146   1.845  1.00 90.72           H  
ATOM   4655  CA  ASP A 291      -5.265  -4.677   2.934  1.00 90.72           C  
ATOM   4656  HA  ASP A 291      -4.372  -4.299   2.436  1.00 90.72           H  
ATOM   4657  C   ASP A 291      -4.801  -5.555   4.121  1.00 90.72           C  
ATOM   4658  CB  ASP A 291      -6.057  -3.458   3.432  1.00 90.72           C  
ATOM   4659  HB2 ASP A 291      -7.010  -3.800   3.834  1.00 90.72           H  
ATOM   4660  HB3 ASP A 291      -5.501  -3.000   4.250  1.00 90.72           H  
ATOM   4661  O   ASP A 291      -3.911  -5.152   4.875  1.00 90.72           O  
ATOM   4662  CG  ASP A 291      -6.316  -2.358   2.383  1.00 90.72           C  
ATOM   4663  OD1 ASP A 291      -5.742  -2.382   1.262  1.00 90.72           O  
ATOM   4664  OD2 ASP A 291      -7.098  -1.446   2.734  1.00 90.72           O  
ATOM   4665  N   ASP A 292      -5.364  -6.754   4.295  1.00 91.24           N  
ATOM   4666  H   ASP A 292      -6.035  -7.078   3.613  1.00 91.24           H  
ATOM   4667  CA  ASP A 292      -4.933  -7.753   5.281  1.00 91.24           C  
ATOM   4668  HA  ASP A 292      -4.313  -7.262   6.031  1.00 91.24           H  
ATOM   4669  C   ASP A 292      -4.018  -8.831   4.677  1.00 91.24           C  
ATOM   4670  CB  ASP A 292      -6.161  -8.335   6.003  1.00 91.24           C  
ATOM   4671  HB2 ASP A 292      -6.920  -8.618   5.274  1.00 91.24           H  
ATOM   4672  HB3 ASP A 292      -5.865  -9.231   6.549  1.00 91.24           H  
ATOM   4673  O   ASP A 292      -3.504  -9.686   5.403  1.00 91.24           O  
ATOM   4674  CG  ASP A 292      -6.742  -7.347   7.019  1.00 91.24           C  
ATOM   4675  OD1 ASP A 292      -5.928  -6.729   7.756  1.00 91.24           O  
ATOM   4676  OD2 ASP A 292      -7.978  -7.234   7.148  1.00 91.24           O  
ATOM   4677  N   LEU A 293      -3.712  -8.717   3.378  1.00 96.04           N  
ATOM   4678  H   LEU A 293      -4.223  -8.015   2.863  1.00 96.04           H  
ATOM   4679  CA  LEU A 293      -2.923  -9.663   2.587  1.00 96.04           C  
ATOM   4680  HA  LEU A 293      -2.894  -9.250   1.579  1.00 96.04           H  
ATOM   4681  C   LEU A 293      -3.600 -11.026   2.417  1.00 96.04           C  
ATOM   4682  CB  LEU A 293      -1.473  -9.764   3.093  1.00 96.04           C  
ATOM   4683  HB2 LEU A 293      -0.907 -10.385   2.399  1.00 96.04           H  
ATOM   4684  HB3 LEU A 293      -1.473 -10.273   4.057  1.00 96.04           H  
ATOM   4685  O   LEU A 293      -2.925 -12.039   2.200  1.00 96.04           O  
ATOM   4686  CG  LEU A 293      -0.758  -8.415   3.240  1.00 96.04           C  
ATOM   4687  HG  LEU A 293      -1.316  -7.742   3.892  1.00 96.04           H  
ATOM   4688  CD1 LEU A 293       0.609  -8.661   3.869  1.00 96.04           C  
ATOM   4689 HD11 LEU A 293       0.471  -9.039   4.883  1.00 96.04           H  
ATOM   4690 HD12 LEU A 293       1.168  -7.727   3.915  1.00 96.04           H  
ATOM   4691 HD13 LEU A 293       1.143  -9.392   3.262  1.00 96.04           H  
ATOM   4692  CD2 LEU A 293      -0.546  -7.749   1.883  1.00 96.04           C  
ATOM   4693 HD21 LEU A 293      -1.512  -7.515   1.436  1.00 96.04           H  
ATOM   4694 HD22 LEU A 293       0.015  -8.407   1.219  1.00 96.04           H  
ATOM   4695 HD23 LEU A 293      -0.014  -6.808   2.020  1.00 96.04           H  
ATOM   4696  N   ASP A 294      -4.928 -11.032   2.435  1.00 94.91           N  
ATOM   4697  H   ASP A 294      -5.417 -10.162   2.592  1.00 94.91           H  
ATOM   4698  CA  ASP A 294      -5.745 -12.163   2.032  1.00 94.91           C  
ATOM   4699  HA  ASP A 294      -5.131 -13.064   2.038  1.00 94.91           H  
ATOM   4700  C   ASP A 294      -6.236 -11.974   0.592  1.00 94.91           C  
ATOM   4701  CB  ASP A 294      -6.883 -12.382   3.039  1.00 94.91           C  
ATOM   4702  HB2 ASP A 294      -7.379 -11.434   3.244  1.00 94.91           H  
ATOM   4703  HB3 ASP A 294      -7.615 -13.056   2.595  1.00 94.91           H  
ATOM   4704  O   ASP A 294      -6.369 -10.864   0.077  1.00 94.91           O  
ATOM   4705  CG  ASP A 294      -6.396 -13.019   4.350  1.00 94.91           C  
ATOM   4706  OD1 ASP A 294      -5.580 -13.974   4.269  1.00 94.91           O  
ATOM   4707  OD2 ASP A 294      -6.931 -12.669   5.426  1.00 94.91           O  
ATOM   4708  N   LEU A 295      -6.462 -13.085  -0.111  1.00 94.89           N  
ATOM   4709  H   LEU A 295      -6.423 -13.970   0.375  1.00 94.89           H  
ATOM   4710  CA  LEU A 295      -7.018 -13.027  -1.459  1.00 94.89           C  
ATOM   4711  HA  LEU A 295      -6.547 -12.200  -1.990  1.00 94.89           H  
ATOM   4712  C   LEU A 295      -8.508 -12.710  -1.384  1.00 94.89           C  
ATOM   4713  CB  LEU A 295      -6.748 -14.326  -2.231  1.00 94.89           C  
ATOM   4714  HB2 LEU A 295      -7.357 -14.329  -3.135  1.00 94.89           H  
ATOM   4715  HB3 LEU A 295      -7.057 -15.166  -1.609  1.00 94.89           H  
ATOM   4716  O   LEU A 295      -9.277 -13.429  -0.741  1.00 94.89           O  
ATOM   4717  CG  LEU A 295      -5.275 -14.494  -2.631  1.00 94.89           C  
ATOM   4718  HG  LEU A 295      -4.641 -14.398  -1.750  1.00 94.89           H  
ATOM   4719  CD1 LEU A 295      -5.053 -15.885  -3.222  1.00 94.89           C  
ATOM   4720 HD11 LEU A 295      -3.999 -16.010  -3.473  1.00 94.89           H  
ATOM   4721 HD12 LEU A 295      -5.657 -16.009  -4.121  1.00 94.89           H  
ATOM   4722 HD13 LEU A 295      -5.321 -16.631  -2.474  1.00 94.89           H  
ATOM   4723  CD2 LEU A 295      -4.837 -13.471  -3.677  1.00 94.89           C  
ATOM   4724 HD21 LEU A 295      -5.480 -13.513  -4.556  1.00 94.89           H  
ATOM   4725 HD22 LEU A 295      -3.802 -13.652  -3.966  1.00 94.89           H  
ATOM   4726 HD23 LEU A 295      -4.870 -12.467  -3.256  1.00 94.89           H  
ATOM   4727  N   THR A 296      -8.910 -11.658  -2.088  1.00 93.53           N  
ATOM   4728  H   THR A 296      -8.203 -11.096  -2.541  1.00 93.53           H  
ATOM   4729  CA  THR A 296     -10.293 -11.185  -2.077  1.00 93.53           C  
ATOM   4730  HA  THR A 296     -10.538 -10.991  -1.033  1.00 93.53           H  
ATOM   4731  C   THR A 296     -11.259 -12.229  -2.648  1.00 93.53           C  
ATOM   4732  CB  THR A 296     -10.478  -9.864  -2.832  1.00 93.53           C  
ATOM   4733  HB  THR A 296     -11.541  -9.627  -2.882  1.00 93.53           H  
ATOM   4734  O   THR A 296     -10.943 -12.915  -3.632  1.00 93.53           O  
ATOM   4735  CG2 THR A 296      -9.759  -8.713  -2.146  1.00 93.53           C  
ATOM   4736 HG21 THR A 296     -10.216  -8.553  -1.169  1.00 93.53           H  
ATOM   4737 HG22 THR A 296      -9.870  -7.802  -2.735  1.00 93.53           H  
ATOM   4738 HG23 THR A 296      -8.699  -8.935  -2.019  1.00 93.53           H  
ATOM   4739  OG1 THR A 296      -9.970  -9.947  -4.139  1.00 93.53           O  
ATOM   4740  HG1 THR A 296      -9.014  -9.968  -4.049  1.00 93.53           H  
ATOM   4741  N   PRO A 297     -12.480 -12.334  -2.095  1.00 91.51           N  
ATOM   4742  CA  PRO A 297     -13.520 -13.187  -2.655  1.00 91.51           C  
ATOM   4743  HA  PRO A 297     -13.198 -14.225  -2.575  1.00 91.51           H  
ATOM   4744  C   PRO A 297     -13.838 -12.871  -4.116  1.00 91.51           C  
ATOM   4745  CB  PRO A 297     -14.754 -12.956  -1.780  1.00 91.51           C  
ATOM   4746  HB2 PRO A 297     -15.359 -12.145  -2.184  1.00 91.51           H  
ATOM   4747  HB3 PRO A 297     -15.350 -13.863  -1.681  1.00 91.51           H  
ATOM   4748  O   PRO A 297     -14.199 -13.760  -4.864  1.00 91.51           O  
ATOM   4749  CG  PRO A 297     -14.167 -12.516  -0.442  1.00 91.51           C  
ATOM   4750  HG2 PRO A 297     -14.865 -11.902   0.127  1.00 91.51           H  
ATOM   4751  HG3 PRO A 297     -13.864 -13.391   0.132  1.00 91.51           H  
ATOM   4752  CD  PRO A 297     -12.930 -11.725  -0.851  1.00 91.51           C  
ATOM   4753  HD2 PRO A 297     -12.179 -11.803  -0.065  1.00 91.51           H  
ATOM   4754  HD3 PRO A 297     -13.191 -10.681  -1.023  1.00 91.51           H  
ATOM   4755  N   GLU A 298     -13.704 -11.626  -4.549  1.00 90.13           N  
ATOM   4756  H   GLU A 298     -13.498 -10.912  -3.866  1.00 90.13           H  
ATOM   4757  CA  GLU A 298     -14.039 -11.183  -5.900  1.00 90.13           C  
ATOM   4758  HA  GLU A 298     -14.957 -11.675  -6.222  1.00 90.13           H  
ATOM   4759  C   GLU A 298     -12.964 -11.572  -6.911  1.00 90.13           C  
ATOM   4760  CB  GLU A 298     -14.267  -9.667  -5.891  1.00 90.13           C  
ATOM   4761  HB2 GLU A 298     -13.388  -9.150  -5.505  1.00 90.13           H  
ATOM   4762  HB3 GLU A 298     -14.428  -9.338  -6.918  1.00 90.13           H  
ATOM   4763  O   GLU A 298     -13.278 -11.779  -8.083  1.00 90.13           O  
ATOM   4764  CG  GLU A 298     -15.516  -9.290  -5.076  1.00 90.13           C  
ATOM   4765  HG2 GLU A 298     -16.352  -9.892  -5.431  1.00 90.13           H  
ATOM   4766  HG3 GLU A 298     -15.764  -8.254  -5.308  1.00 90.13           H  
ATOM   4767  CD  GLU A 298     -15.388  -9.452  -3.541  1.00 90.13           C  
ATOM   4768  OE1 GLU A 298     -16.447  -9.390  -2.867  1.00 90.13           O  
ATOM   4769  OE2 GLU A 298     -14.251  -9.505  -3.017  1.00 90.13           O  
ATOM   4770  N   TYR A 299     -11.721 -11.719  -6.446  1.00 90.39           N  
ATOM   4771  H   TYR A 299     -11.542 -11.513  -5.474  1.00 90.39           H  
ATOM   4772  CA  TYR A 299     -10.635 -12.295  -7.224  1.00 90.39           C  
ATOM   4773  HA  TYR A 299     -10.654 -11.875  -8.230  1.00 90.39           H  
ATOM   4774  C   TYR A 299     -10.782 -13.816  -7.362  1.00 90.39           C  
ATOM   4775  CB  TYR A 299      -9.310 -11.908  -6.563  1.00 90.39           C  
ATOM   4776  HB2 TYR A 299      -9.251 -10.821  -6.514  1.00 90.39           H  
ATOM   4777  HB3 TYR A 299      -9.281 -12.291  -5.543  1.00 90.39           H  
ATOM   4778  O   TYR A 299     -10.629 -14.348  -8.458  1.00 90.39           O  
ATOM   4779  CG  TYR A 299      -8.098 -12.405  -7.309  1.00 90.39           C  
ATOM   4780  CD1 TYR A 299      -7.427 -13.562  -6.873  1.00 90.39           C  
ATOM   4781  HD1 TYR A 299      -7.783 -14.100  -6.007  1.00 90.39           H  
ATOM   4782  CD2 TYR A 299      -7.641 -11.700  -8.438  1.00 90.39           C  
ATOM   4783  HD2 TYR A 299      -8.166 -10.815  -8.768  1.00 90.39           H  
ATOM   4784  CE1 TYR A 299      -6.289 -14.010  -7.567  1.00 90.39           C  
ATOM   4785  HE1 TYR A 299      -5.763 -14.894  -7.238  1.00 90.39           H  
ATOM   4786  CE2 TYR A 299      -6.510 -12.152  -9.141  1.00 90.39           C  
ATOM   4787  HE2 TYR A 299      -6.162 -11.614 -10.010  1.00 90.39           H  
ATOM   4788  OH  TYR A 299      -4.733 -13.745  -9.371  1.00 90.39           O  
ATOM   4789  HH  TYR A 299      -4.624 -13.280 -10.204  1.00 90.39           H  
ATOM   4790  CZ  TYR A 299      -5.834 -13.311  -8.704  1.00 90.39           C  
ATOM   4791  N   LEU A 300     -11.115 -14.521  -6.273  1.00 92.66           N  
ATOM   4792  H   LEU A 300     -11.208 -14.023  -5.399  1.00 92.66           H  
ATOM   4793  CA  LEU A 300     -11.252 -15.987  -6.279  1.00 92.66           C  
ATOM   4794  HA  LEU A 300     -10.482 -16.414  -6.921  1.00 92.66           H  
ATOM   4795  C   LEU A 300     -12.589 -16.481  -6.854  1.00 92.66           C  
ATOM   4796  CB  LEU A 300     -11.066 -16.514  -4.846  1.00 92.66           C  
ATOM   4797  HB2 LEU A 300     -11.779 -16.007  -4.195  1.00 92.66           H  
ATOM   4798  HB3 LEU A 300     -11.309 -17.577  -4.839  1.00 92.66           H  
ATOM   4799  O   LEU A 300     -12.648 -17.530  -7.489  1.00 92.66           O  
ATOM   4800  CG  LEU A 300      -9.653 -16.338  -4.265  1.00 92.66           C  
ATOM   4801  HG  LEU A 300      -9.391 -15.280  -4.242  1.00 92.66           H  
ATOM   4802  CD1 LEU A 300      -9.630 -16.875  -2.833  1.00 92.66           C  
ATOM   4803 HD11 LEU A 300     -10.333 -16.306  -2.225  1.00 92.66           H  
ATOM   4804 HD12 LEU A 300      -8.632 -16.753  -2.411  1.00 92.66           H  
ATOM   4805 HD13 LEU A 300      -9.906 -17.930  -2.827  1.00 92.66           H  
ATOM   4806  CD2 LEU A 300      -8.595 -17.090  -5.076  1.00 92.66           C  
ATOM   4807 HD21 LEU A 300      -7.632 -17.042  -4.567  1.00 92.66           H  
ATOM   4808 HD22 LEU A 300      -8.485 -16.636  -6.061  1.00 92.66           H  
ATOM   4809 HD23 LEU A 300      -8.880 -18.136  -5.191  1.00 92.66           H  
ATOM   4810  N   PHE A 301     -13.665 -15.732  -6.635  1.00 91.28           N  
ATOM   4811  H   PHE A 301     -13.538 -14.888  -6.095  1.00 91.28           H  
ATOM   4812  CA  PHE A 301     -15.042 -16.070  -7.001  1.00 91.28           C  
ATOM   4813  HA  PHE A 301     -15.036 -16.961  -7.628  1.00 91.28           H  
ATOM   4814  C   PHE A 301     -15.672 -14.934  -7.822  1.00 91.28           C  
ATOM   4815  CB  PHE A 301     -15.857 -16.407  -5.741  1.00 91.28           C  
ATOM   4816  HB2 PHE A 301     -16.032 -15.498  -5.165  1.00 91.28           H  
ATOM   4817  HB3 PHE A 301     -16.833 -16.780  -6.051  1.00 91.28           H  
ATOM   4818  O   PHE A 301     -16.662 -14.317  -7.400  1.00 91.28           O  
ATOM   4819  CG  PHE A 301     -15.213 -17.436  -4.838  1.00 91.28           C  
ATOM   4820  CD1 PHE A 301     -15.247 -18.797  -5.189  1.00 91.28           C  
ATOM   4821  HD1 PHE A 301     -15.723 -19.106  -6.108  1.00 91.28           H  
ATOM   4822  CD2 PHE A 301     -14.548 -17.031  -3.666  1.00 91.28           C  
ATOM   4823  HD2 PHE A 301     -14.497 -15.981  -3.415  1.00 91.28           H  
ATOM   4824  CE1 PHE A 301     -14.631 -19.751  -4.361  1.00 91.28           C  
ATOM   4825  HE1 PHE A 301     -14.639 -20.793  -4.644  1.00 91.28           H  
ATOM   4826  CE2 PHE A 301     -13.916 -17.982  -2.847  1.00 91.28           C  
ATOM   4827  HE2 PHE A 301     -13.372 -17.665  -1.969  1.00 91.28           H  
ATOM   4828  CZ  PHE A 301     -13.958 -19.344  -3.196  1.00 91.28           C  
ATOM   4829  HZ  PHE A 301     -13.448 -20.077  -2.588  1.00 91.28           H  
ATOM   4830  N   PRO A 302     -15.114 -14.621  -9.007  1.00 88.42           N  
ATOM   4831  CA  PRO A 302     -15.673 -13.595  -9.868  1.00 88.42           C  
ATOM   4832  HA  PRO A 302     -15.683 -12.647  -9.330  1.00 88.42           H  
ATOM   4833  C   PRO A 302     -17.105 -13.957 -10.277  1.00 88.42           C  
ATOM   4834  CB  PRO A 302     -14.719 -13.480 -11.059  1.00 88.42           C  
ATOM   4835  HB2 PRO A 302     -15.234 -13.212 -11.982  1.00 88.42           H  
ATOM   4836  HB3 PRO A 302     -13.944 -12.748 -10.831  1.00 88.42           H  
ATOM   4837  O   PRO A 302     -17.483 -15.122 -10.439  1.00 88.42           O  
ATOM   4838  CG  PRO A 302     -14.092 -14.869 -11.141  1.00 88.42           C  
ATOM   4839  HG2 PRO A 302     -13.110 -14.847 -11.614  1.00 88.42           H  
ATOM   4840  HG3 PRO A 302     -14.762 -15.541 -11.679  1.00 88.42           H  
ATOM   4841  CD  PRO A 302     -14.004 -15.287  -9.676  1.00 88.42           C  
ATOM   4842  HD2 PRO A 302     -14.071 -16.371  -9.587  1.00 88.42           H  
ATOM   4843  HD3 PRO A 302     -13.064 -14.932  -9.254  1.00 88.42           H  
ATOM   4844  N   LEU A 303     -17.931 -12.928 -10.454  1.00 86.66           N  
ATOM   4845  H   LEU A 303     -17.555 -12.001 -10.311  1.00 86.66           H  
ATOM   4846  CA  LEU A 303     -19.357 -13.088 -10.713  1.00 86.66           C  
ATOM   4847  HA  LEU A 303     -19.728 -13.803  -9.979  1.00 86.66           H  
ATOM   4848  C   LEU A 303     -19.602 -13.698 -12.101  1.00 86.66           C  
ATOM   4849  CB  LEU A 303     -20.061 -11.727 -10.501  1.00 86.66           C  
ATOM   4850  HB2 LEU A 303     -20.478 -11.366 -11.441  1.00 86.66           H  
ATOM   4851  HB3 LEU A 303     -19.315 -10.987 -10.212  1.00 86.66           H  
ATOM   4852  O   LEU A 303     -19.580 -13.005 -13.117  1.00 86.66           O  
ATOM   4853  CG  LEU A 303     -21.165 -11.769  -9.425  1.00 86.66           C  
ATOM   4854  HG  LEU A 303     -21.113 -12.693  -8.850  1.00 86.66           H  
ATOM   4855  CD1 LEU A 303     -20.999 -10.605  -8.448  1.00 86.66           C  
ATOM   4856 HD11 LEU A 303     -21.778 -10.644  -7.687  1.00 86.66           H  
ATOM   4857 HD12 LEU A 303     -20.033 -10.694  -7.950  1.00 86.66           H  
ATOM   4858 HD13 LEU A 303     -21.040  -9.653  -8.976  1.00 86.66           H  
ATOM   4859  CD2 LEU A 303     -22.557 -11.671 -10.058  1.00 86.66           C  
ATOM   4860 HD21 LEU A 303     -22.656 -10.724 -10.588  1.00 86.66           H  
ATOM   4861 HD22 LEU A 303     -23.313 -11.738  -9.275  1.00 86.66           H  
ATOM   4862 HD23 LEU A 303     -22.690 -12.502 -10.751  1.00 86.66           H  
ATOM   4863  N   LEU A 304     -19.901 -14.996 -12.134  1.00 83.93           N  
ATOM   4864  H   LEU A 304     -19.748 -15.530 -11.291  1.00 83.93           H  
ATOM   4865  CA  LEU A 304     -20.267 -15.711 -13.352  1.00 83.93           C  
ATOM   4866  HA  LEU A 304     -19.929 -15.125 -14.206  1.00 83.93           H  
ATOM   4867  C   LEU A 304     -21.791 -15.855 -13.438  1.00 83.93           C  
ATOM   4868  CB  LEU A 304     -19.537 -17.067 -13.399  1.00 83.93           C  
ATOM   4869  HB2 LEU A 304     -20.147 -17.818 -12.897  1.00 83.93           H  
ATOM   4870  HB3 LEU A 304     -18.592 -17.003 -12.860  1.00 83.93           H  
ATOM   4871  O   LEU A 304     -22.421 -16.509 -12.606  1.00 83.93           O  
ATOM   4872  CG  LEU A 304     -19.249 -17.505 -14.847  1.00 83.93           C  
ATOM   4873  HG  LEU A 304     -20.072 -17.196 -15.492  1.00 83.93           H  
ATOM   4874  CD1 LEU A 304     -17.946 -16.884 -15.353  1.00 83.93           C  
ATOM   4875 HD11 LEU A 304     -17.998 -15.796 -15.299  1.00 83.93           H  
ATOM   4876 HD12 LEU A 304     -17.772 -17.178 -16.388  1.00 83.93           H  
ATOM   4877 HD13 LEU A 304     -17.107 -17.224 -14.745  1.00 83.93           H  
ATOM   4878  CD2 LEU A 304     -19.113 -19.018 -14.948  1.00 83.93           C  
ATOM   4879 HD21 LEU A 304     -20.040 -19.498 -14.633  1.00 83.93           H  
ATOM   4880 HD22 LEU A 304     -18.904 -19.306 -15.978  1.00 83.93           H  
ATOM   4881 HD23 LEU A 304     -18.299 -19.362 -14.310  1.00 83.93           H  
ATOM   4882  N   LYS A 305     -22.409 -15.241 -14.450  1.00 86.90           N  
ATOM   4883  H   LYS A 305     -21.838 -14.745 -15.121  1.00 86.90           H  
ATOM   4884  CA  LYS A 305     -23.844 -15.409 -14.716  1.00 86.90           C  
ATOM   4885  HA  LYS A 305     -24.363 -15.634 -13.784  1.00 86.90           H  
ATOM   4886  C   LYS A 305     -24.051 -16.597 -15.643  1.00 86.90           C  
ATOM   4887  CB  LYS A 305     -24.455 -14.135 -15.304  1.00 86.90           C  
ATOM   4888  HB2 LYS A 305     -25.463 -14.363 -15.650  1.00 86.90           H  
ATOM   4889  HB3 LYS A 305     -23.863 -13.808 -16.159  1.00 86.90           H  
ATOM   4890  O   LYS A 305     -23.833 -16.479 -16.844  1.00 86.90           O  
ATOM   4891  CG  LYS A 305     -24.534 -13.013 -14.264  1.00 86.90           C  
ATOM   4892  HG2 LYS A 305     -23.529 -12.740 -13.943  1.00 86.90           H  
ATOM   4893  HG3 LYS A 305     -25.105 -13.354 -13.401  1.00 86.90           H  
ATOM   4894  CD  LYS A 305     -25.221 -11.793 -14.881  1.00 86.90           C  
ATOM   4895  HD2 LYS A 305     -24.658 -11.478 -15.759  1.00 86.90           H  
ATOM   4896  HD3 LYS A 305     -26.234 -12.061 -15.181  1.00 86.90           H  
ATOM   4897  CE  LYS A 305     -25.261 -10.657 -13.858  1.00 86.90           C  
ATOM   4898  HE2 LYS A 305     -25.851 -10.979 -13.000  1.00 86.90           H  
ATOM   4899  HE3 LYS A 305     -24.244 -10.473 -13.513  1.00 86.90           H  
ATOM   4900  NZ  LYS A 305     -25.830  -9.425 -14.454  1.00 86.90           N  
ATOM   4901  HZ1 LYS A 305     -25.836  -8.678 -13.775  1.00 86.90           H  
ATOM   4902  HZ2 LYS A 305     -25.263  -9.134 -15.238  1.00 86.90           H  
ATOM   4903  HZ3 LYS A 305     -26.772  -9.591 -14.779  1.00 86.90           H  
ATOM   4904  N   ILE A 306     -24.499 -17.710 -15.079  1.00 80.86           N  
ATOM   4905  H   ILE A 306     -24.610 -17.736 -14.075  1.00 80.86           H  
ATOM   4906  CA  ILE A 306     -24.812 -18.929 -15.826  1.00 80.86           C  
ATOM   4907  HA  ILE A 306     -24.307 -18.901 -16.791  1.00 80.86           H  
ATOM   4908  C   ILE A 306     -26.333 -18.967 -16.020  1.00 80.86           C  
ATOM   4909  CB  ILE A 306     -24.281 -20.177 -15.094  1.00 80.86           C  
ATOM   4910  HB  ILE A 306     -24.849 -20.301 -14.172  1.00 80.86           H  
ATOM   4911  O   ILE A 306     -27.061 -18.989 -15.023  1.00 80.86           O  
ATOM   4912  CG1 ILE A 306     -22.783 -20.031 -14.738  1.00 80.86           C  
ATOM   4913 HG12 ILE A 306     -22.172 -20.170 -15.629  1.00 80.86           H  
ATOM   4914 HG13 ILE A 306     -22.569 -19.040 -14.338  1.00 80.86           H  
ATOM   4915  CG2 ILE A 306     -24.483 -21.423 -15.975  1.00 80.86           C  
ATOM   4916 HG21 ILE A 306     -23.929 -21.332 -16.909  1.00 80.86           H  
ATOM   4917 HG22 ILE A 306     -25.539 -21.568 -16.201  1.00 80.86           H  
ATOM   4918 HG23 ILE A 306     -24.143 -22.318 -15.455  1.00 80.86           H  
ATOM   4919  CD1 ILE A 306     -22.354 -21.017 -13.653  1.00 80.86           C  
ATOM   4920 HD11 ILE A 306     -22.342 -22.038 -14.035  1.00 80.86           H  
ATOM   4921 HD12 ILE A 306     -21.360 -20.738 -13.305  1.00 80.86           H  
ATOM   4922 HD13 ILE A 306     -23.036 -20.959 -12.805  1.00 80.86           H  
ATOM   4923  N   PRO A 307     -26.842 -18.899 -17.264  1.00 83.65           N  
ATOM   4924  CA  PRO A 307     -28.268 -19.053 -17.526  1.00 83.65           C  
ATOM   4925  HA  PRO A 307     -28.796 -18.244 -17.021  1.00 83.65           H  
ATOM   4926  C   PRO A 307     -28.788 -20.412 -17.036  1.00 83.65           C  
ATOM   4927  CB  PRO A 307     -28.438 -18.911 -19.043  1.00 83.65           C  
ATOM   4928  HB2 PRO A 307     -28.451 -19.896 -19.510  1.00 83.65           H  
ATOM   4929  HB3 PRO A 307     -29.345 -18.364 -19.300  1.00 83.65           H  
ATOM   4930  O   PRO A 307     -28.020 -21.376 -16.988  1.00 83.65           O  
ATOM   4931  CG  PRO A 307     -27.185 -18.157 -19.484  1.00 83.65           C  
ATOM   4932  HG2 PRO A 307     -26.915 -18.386 -20.514  1.00 83.65           H  
ATOM   4933  HG3 PRO A 307     -27.337 -17.086 -19.354  1.00 83.65           H  
ATOM   4934  CD  PRO A 307     -26.125 -18.643 -18.502  1.00 83.65           C  
ATOM   4935  HD2 PRO A 307     -25.358 -17.878 -18.381  1.00 83.65           H  
ATOM   4936  HD3 PRO A 307     -25.681 -19.572 -18.862  1.00 83.65           H  
ATOM   4937  N   PRO A 308     -30.088 -20.523 -16.706  1.00 82.05           N  
ATOM   4938  CA  PRO A 308     -30.694 -21.830 -16.489  1.00 82.05           C
[truncated: 263,017 more chars]
