# Supplementary material for: Shared structural features of Miro binding control mitochondrial homeostasis
Source: EMBO J. 2024 Jan 24;43(4):6. doi: 10.1038/s44318-024-00028-1 (PMC10897228; doi:10.1038/s44318-024-00028-1)
Supplement: Supplementary file 2 — DataSet EV1 [file 44318_2024_28_MOESM2_ESM.zip › _All structures/Miro1-Mtfr2.pdb]

ATOM      1  N   MET A   1     -11.856  -5.382   4.804  1.00 53.44           N  
ATOM      2  H   MET A   1     -11.374  -5.459   5.688  1.00 53.44           H  
ATOM      3  H2  MET A   1     -11.480  -6.115   4.220  1.00 53.44           H  
ATOM      4  H3  MET A   1     -12.850  -5.494   4.943  1.00 53.44           H  
ATOM      5  CA  MET A   1     -11.554  -4.054   4.226  1.00 53.44           C  
ATOM      6  HA  MET A   1     -10.485  -3.878   4.345  1.00 53.44           H  
ATOM      7  C   MET A   1     -12.304  -2.975   4.991  1.00 53.44           C  
ATOM      8  CB  MET A   1     -11.902  -3.963   2.733  1.00 53.44           C  
ATOM      9  HB2 MET A   1     -12.938  -4.263   2.572  1.00 53.44           H  
ATOM     10  HB3 MET A   1     -11.789  -2.927   2.412  1.00 53.44           H  
ATOM     11  O   MET A   1     -13.470  -3.179   5.320  1.00 53.44           O  
ATOM     12  CG  MET A   1     -10.976  -4.838   1.882  1.00 53.44           C  
ATOM     13  HG2 MET A   1      -9.940  -4.584   2.110  1.00 53.44           H  
ATOM     14  HG3 MET A   1     -11.133  -5.882   2.153  1.00 53.44           H  
ATOM     15  SD  MET A   1     -11.222  -4.685   0.093  1.00 53.44           S  
ATOM     16  CE  MET A   1     -10.444  -3.075  -0.231  1.00 53.44           C  
ATOM     17  HE1 MET A   1     -10.475  -2.865  -1.300  1.00 53.44           H  
ATOM     18  HE2 MET A   1      -9.404  -3.092   0.096  1.00 53.44           H  
ATOM     19  HE3 MET A   1     -10.979  -2.285   0.296  1.00 53.44           H  
ATOM     20  N   LYS A   2     -11.654  -1.835   5.255  1.00 59.35           N  
ATOM     21  H   LYS A   2     -10.706  -1.733   4.921  1.00 59.35           H  
ATOM     22  CA  LYS A   2     -12.276  -0.636   5.852  1.00 59.35           C  
ATOM     23  HA  LYS A   2     -12.925  -0.946   6.671  1.00 59.35           H  
ATOM     24  C   LYS A   2     -13.172   0.085   4.829  1.00 59.35           C  
ATOM     25  CB  LYS A   2     -11.173   0.279   6.425  1.00 59.35           C  
ATOM     26  HB2 LYS A   2     -11.609   1.236   6.710  1.00 59.35           H  
ATOM     27  HB3 LYS A   2     -10.422   0.463   5.658  1.00 59.35           H  
ATOM     28  O   LYS A   2     -12.973  -0.074   3.626  1.00 59.35           O  
ATOM     29  CG  LYS A   2     -10.515  -0.342   7.675  1.00 59.35           C  
ATOM     30  HG2 LYS A   2     -10.269  -1.386   7.482  1.00 59.35           H  
ATOM     31  HG3 LYS A   2     -11.228  -0.305   8.499  1.00 59.35           H  
ATOM     32  CD  LYS A   2      -9.223   0.379   8.085  1.00 59.35           C  
ATOM     33  HD2 LYS A   2      -8.492   0.231   7.290  1.00 59.35           H  
ATOM     34  HD3 LYS A   2      -9.420   1.444   8.209  1.00 59.35           H  
ATOM     35  CE  LYS A   2      -8.677  -0.211   9.397  1.00 59.35           C  
ATOM     36  HE2 LYS A   2      -8.646  -1.296   9.296  1.00 59.35           H  
ATOM     37  HE3 LYS A   2      -9.373   0.026  10.202  1.00 59.35           H  
ATOM     38  NZ  LYS A   2      -7.316   0.291   9.730  1.00 59.35           N  
ATOM     39  HZ1 LYS A   2      -6.664   0.056   8.996  1.00 59.35           H  
ATOM     40  HZ2 LYS A   2      -7.314   1.293   9.852  1.00 59.35           H  
ATOM     41  HZ3 LYS A   2      -6.978  -0.128  10.585  1.00 59.35           H  
ATOM     42  N   LYS A   3     -14.177   0.833   5.303  1.00 71.64           N  
ATOM     43  H   LYS A   3     -14.223   0.988   6.300  1.00 71.64           H  
ATOM     44  CA  LYS A   3     -15.133   1.577   4.450  1.00 71.64           C  
ATOM     45  HA  LYS A   3     -15.289   1.043   3.513  1.00 71.64           H  
ATOM     46  C   LYS A   3     -14.634   2.966   4.056  1.00 71.64           C  
ATOM     47  CB  LYS A   3     -16.473   1.738   5.179  1.00 71.64           C  
ATOM     48  HB2 LYS A   3     -17.098   2.426   4.610  1.00 71.64           H  
ATOM     49  HB3 LYS A   3     -16.299   2.178   6.161  1.00 71.64           H  
ATOM     50  O   LYS A   3     -15.130   3.532   3.090  1.00 71.64           O  
ATOM     51  CG  LYS A   3     -17.229   0.414   5.328  1.00 71.64           C  
ATOM     52  HG2 LYS A   3     -17.400  -0.017   4.342  1.00 71.64           H  
ATOM     53  HG3 LYS A   3     -16.642  -0.281   5.928  1.00 71.64           H  
ATOM     54  CD  LYS A   3     -18.572   0.675   6.014  1.00 71.64           C  
ATOM     55  HD2 LYS A   3     -19.146   1.387   5.422  1.00 71.64           H  
ATOM     56  HD3 LYS A   3     -18.387   1.100   7.001  1.00 71.64           H  
ATOM     57  CE  LYS A   3     -19.349  -0.636   6.147  1.00 71.64           C  
ATOM     58  HE2 LYS A   3     -19.532  -1.035   5.150  1.00 71.64           H  
ATOM     59  HE3 LYS A   3     -18.727  -1.351   6.686  1.00 71.64           H  
ATOM     60  NZ  LYS A   3     -20.626  -0.420   6.867  1.00 71.64           N  
ATOM     61  HZ1 LYS A   3     -20.439  -0.047   7.787  1.00 71.64           H  
ATOM     62  HZ2 LYS A   3     -21.200   0.242   6.366  1.00 71.64           H  
ATOM     63  HZ3 LYS A   3     -21.128  -1.291   6.965  1.00 71.64           H  
ATOM     64  N   ASP A   4     -13.697   3.481   4.832  1.00 87.12           N  
ATOM     65  H   ASP A   4     -13.473   2.964   5.671  1.00 87.12           H  
ATOM     66  CA  ASP A   4     -13.173   4.836   4.870  1.00 87.12           C  
ATOM     67  HA  ASP A   4     -13.090   5.221   3.854  1.00 87.12           H  
ATOM     68  C   ASP A   4     -11.764   4.805   5.499  1.00 87.12           C  
ATOM     69  CB  ASP A   4     -14.146   5.745   5.654  1.00 87.12           C  
ATOM     70  HB2 ASP A   4     -13.704   6.740   5.719  1.00 87.12           H  
ATOM     71  HB3 ASP A   4     -15.058   5.843   5.066  1.00 87.12           H  
ATOM     72  O   ASP A   4     -11.348   3.793   6.074  1.00 87.12           O  
ATOM     73  CG  ASP A   4     -14.549   5.279   7.071  1.00 87.12           C  
ATOM     74  OD1 ASP A   4     -14.648   4.050   7.318  1.00 87.12           O  
ATOM     75  OD2 ASP A   4     -14.844   6.176   7.888  1.00 87.12           O  
ATOM     76  N   VAL A   5     -11.002   5.891   5.345  1.00 91.40           N  
ATOM     77  H   VAL A   5     -11.366   6.634   4.765  1.00 91.40           H  
ATOM     78  CA  VAL A   5      -9.636   6.029   5.878  1.00 91.40           C  
ATOM     79  HA  VAL A   5      -9.474   5.269   6.642  1.00 91.40           H  
ATOM     80  C   VAL A   5      -9.449   7.399   6.533  1.00 91.40           C  
ATOM     81  CB  VAL A   5      -8.584   5.813   4.764  1.00 91.40           C  
ATOM     82  HB  VAL A   5      -8.739   6.541   3.968  1.00 91.40           H  
ATOM     83  O   VAL A   5      -9.314   8.398   5.831  1.00 91.40           O  
ATOM     84  CG1 VAL A   5      -7.166   5.995   5.317  1.00 91.40           C  
ATOM     85 HG11 VAL A   5      -7.051   5.421   6.236  1.00 91.40           H  
ATOM     86 HG12 VAL A   5      -6.430   5.664   4.584  1.00 91.40           H  
ATOM     87 HG13 VAL A   5      -6.979   7.047   5.530  1.00 91.40           H  
ATOM     88  CG2 VAL A   5      -8.670   4.414   4.142  1.00 91.40           C  
ATOM     89 HG21 VAL A   5      -8.619   3.650   4.919  1.00 91.40           H  
ATOM     90 HG22 VAL A   5      -9.618   4.312   3.613  1.00 91.40           H  
ATOM     91 HG23 VAL A   5      -7.862   4.269   3.425  1.00 91.40           H  
ATOM     92  N   ARG A   6      -9.382   7.470   7.867  1.00 95.00           N  
ATOM     93  H   ARG A   6      -9.598   6.631   8.385  1.00 95.00           H  
ATOM     94  CA  ARG A   6      -9.050   8.701   8.615  1.00 95.00           C  
ATOM     95  HA  ARG A   6      -9.349   9.553   8.004  1.00 95.00           H  
ATOM     96  C   ARG A   6      -7.535   8.825   8.832  1.00 95.00           C  
ATOM     97  CB  ARG A   6      -9.888   8.763   9.912  1.00 95.00           C  
ATOM     98  HB2 ARG A   6     -10.905   8.452   9.677  1.00 95.00           H  
ATOM     99  HB3 ARG A   6      -9.485   8.058  10.639  1.00 95.00           H  
ATOM    100  O   ARG A   6      -6.941   8.036   9.567  1.00 95.00           O  
ATOM    101  CG  ARG A   6      -9.962  10.172  10.538  1.00 95.00           C  
ATOM    102  HG2 ARG A   6      -8.964  10.495  10.836  1.00 95.00           H  
ATOM    103  HG3 ARG A   6     -10.348  10.871   9.795  1.00 95.00           H  
ATOM    104  CD  ARG A   6     -10.889  10.178  11.772  1.00 95.00           C  
ATOM    105  HD2 ARG A   6     -10.429   9.552  12.536  1.00 95.00           H  
ATOM    106  HD3 ARG A   6     -11.849   9.735  11.510  1.00 95.00           H  
ATOM    107  NE  ARG A   6     -11.104  11.522  12.352  1.00 95.00           N  
ATOM    108  HE  ARG A   6     -10.618  11.761  13.204  1.00 95.00           H  
ATOM    109  NH1 ARG A   6     -12.646  12.322  10.844  1.00 95.00           N  
ATOM    110 HH11 ARG A   6     -12.712  11.431  10.374  1.00 95.00           H  
ATOM    111 HH12 ARG A   6     -13.111  13.140  10.476  1.00 95.00           H  
ATOM    112  NH2 ARG A   6     -11.919  13.649  12.454  1.00 95.00           N  
ATOM    113 HH21 ARG A   6     -11.362  13.862  13.269  1.00 95.00           H  
ATOM    114 HH22 ARG A   6     -12.418  14.377  11.962  1.00 95.00           H  
ATOM    115  CZ  ARG A   6     -11.896  12.478  11.896  1.00 95.00           C  
ATOM    116  N   ILE A   7      -6.916   9.815   8.191  1.00 95.62           N  
ATOM    117  H   ILE A   7      -7.497  10.421   7.629  1.00 95.62           H  
ATOM    118  CA  ILE A   7      -5.497  10.184   8.289  1.00 95.62           C  
ATOM    119  HA  ILE A   7      -4.933   9.350   8.708  1.00 95.62           H  
ATOM    120  C   ILE A   7      -5.375  11.388   9.228  1.00 95.62           C  
ATOM    121  CB  ILE A   7      -4.910  10.535   6.893  1.00 95.62           C  
ATOM    122  HB  ILE A   7      -5.418  11.427   6.527  1.00 95.62           H  
ATOM    123  O   ILE A   7      -5.858  12.472   8.902  1.00 95.62           O  
ATOM    124  CG1 ILE A   7      -5.144   9.417   5.851  1.00 95.62           C  
ATOM    125 HG12 ILE A   7      -6.214   9.221   5.778  1.00 95.62           H  
ATOM    126 HG13 ILE A   7      -4.653   8.501   6.179  1.00 95.62           H  
ATOM    127  CG2 ILE A   7      -3.407  10.866   7.021  1.00 95.62           C  
ATOM    128 HG21 ILE A   7      -3.018  11.250   6.077  1.00 95.62           H  
ATOM    129 HG22 ILE A   7      -3.244  11.640   7.771  1.00 95.62           H  
ATOM    130 HG23 ILE A   7      -2.845   9.976   7.307  1.00 95.62           H  
ATOM    131  CD1 ILE A   7      -4.659   9.750   4.434  1.00 95.62           C  
ATOM    132 HD11 ILE A   7      -5.163  10.647   4.072  1.00 95.62           H  
ATOM    133 HD12 ILE A   7      -4.891   8.917   3.770  1.00 95.62           H  
ATOM    134 HD13 ILE A   7      -3.581   9.909   4.415  1.00 95.62           H  
ATOM    135  N   LEU A   8      -4.690  11.228  10.361  1.00 98.07           N  
ATOM    136  H   LEU A   8      -4.311  10.315  10.572  1.00 98.07           H  
ATOM    137  CA  LEU A   8      -4.437  12.318  11.311  1.00 98.07           C  
ATOM    138  HA  LEU A   8      -5.089  13.159  11.075  1.00 98.07           H  
ATOM    139  C   LEU A   8      -2.987  12.814  11.212  1.00 98.07           C  
ATOM    140  CB  LEU A   8      -4.801  11.824  12.721  1.00 98.07           C  
ATOM    141  HB2 LEU A   8      -4.199  10.940  12.930  1.00 98.07           H  
ATOM    142  HB3 LEU A   8      -5.849  11.523  12.731  1.00 98.07           H  
ATOM    143  O   LEU A   8      -2.053  12.020  11.323  1.00 98.07           O  
ATOM    144  CG  LEU A   8      -4.566  12.852  13.843  1.00 98.07           C  
ATOM    145  HG  LEU A   8      -3.537  13.207  13.799  1.00 98.07           H  
ATOM    146  CD1 LEU A   8      -5.489  14.062  13.722  1.00 98.07           C  
ATOM    147 HD11 LEU A   8      -5.391  14.698  14.602  1.00 98.07           H  
ATOM    148 HD12 LEU A   8      -5.225  14.650  12.843  1.00 98.07           H  
ATOM    149 HD13 LEU A   8      -6.524  13.730  13.636  1.00 98.07           H  
ATOM    150  CD2 LEU A   8      -4.784  12.187  15.200  1.00 98.07           C  
ATOM    151 HD21 LEU A   8      -5.799  11.792  15.254  1.00 98.07           H  
ATOM    152 HD22 LEU A   8      -4.637  12.911  16.002  1.00 98.07           H  
ATOM    153 HD23 LEU A   8      -4.077  11.368  15.331  1.00 98.07           H  
ATOM    154  N   LEU A   9      -2.781  14.125  11.049  1.00 98.15           N  
ATOM    155  H   LEU A   9      -3.585  14.723  10.922  1.00 98.15           H  
ATOM    156  CA  LEU A   9      -1.456  14.752  11.087  1.00 98.15           C  
ATOM    157  HA  LEU A   9      -0.699  13.989  10.907  1.00 98.15           H  
ATOM    158  C   LEU A   9      -1.168  15.339  12.473  1.00 98.15           C  
ATOM    159  CB  LEU A   9      -1.301  15.815   9.981  1.00 98.15           C  
ATOM    160  HB2 LEU A   9      -2.220  16.391   9.877  1.00 98.15           H  
ATOM    161  HB3 LEU A   9      -0.518  16.501  10.304  1.00 98.15           H  
ATOM    162  O   LEU A   9      -1.718  16.372  12.856  1.00 98.15           O  
ATOM    163  CG  LEU A   9      -0.868  15.239   8.622  1.00 98.15           C  
ATOM    164  HG  LEU A   9      -0.059  14.526   8.779  1.00 98.15           H  
ATOM    165  CD1 LEU A   9      -2.004  14.541   7.878  1.00 98.15           C  
ATOM    166 HD11 LEU A   9      -1.630  14.140   6.936  1.00 98.15           H  
ATOM    167 HD12 LEU A   9      -2.817  15.243   7.691  1.00 98.15           H  
ATOM    168 HD13 LEU A   9      -2.384  13.711   8.473  1.00 98.15           H  
ATOM    169  CD2 LEU A   9      -0.318  16.353   7.731  1.00 98.15           C  
ATOM    170 HD21 LEU A   9      -0.033  15.946   6.760  1.00 98.15           H  
ATOM    171 HD22 LEU A   9      -1.078  17.123   7.601  1.00 98.15           H  
ATOM    172 HD23 LEU A   9       0.561  16.800   8.197  1.00 98.15           H  
ATOM    173  N   VAL A  10      -0.230  14.723  13.195  1.00 98.08           N  
ATOM    174  H   VAL A  10       0.235  13.935  12.769  1.00 98.08           H  
ATOM    175  CA  VAL A  10       0.262  15.176  14.510  1.00 98.08           C  
ATOM    176  HA  VAL A  10      -0.323  16.042  14.820  1.00 98.08           H  
ATOM    177  C   VAL A  10       1.721  15.631  14.431  1.00 98.08           C  
ATOM    178  CB  VAL A  10       0.063  14.115  15.606  1.00 98.08           C  
ATOM    179  HB  VAL A  10       0.281  14.597  16.559  1.00 98.08           H  
ATOM    180  O   VAL A  10       2.364  15.501  13.392  1.00 98.08           O  
ATOM    181  CG1 VAL A  10      -1.380  13.618  15.682  1.00 98.08           C  
ATOM    182 HG11 VAL A  10      -1.518  13.019  16.582  1.00 98.08           H  
ATOM    183 HG12 VAL A  10      -1.602  12.997  14.814  1.00 98.08           H  
ATOM    184 HG13 VAL A  10      -2.069  14.463  15.715  1.00 98.08           H  
ATOM    185  CG2 VAL A  10       1.013  12.924  15.454  1.00 98.08           C  
ATOM    186 HG21 VAL A  10       2.043  13.236  15.623  1.00 98.08           H  
ATOM    187 HG22 VAL A  10       0.765  12.164  16.195  1.00 98.08           H  
ATOM    188 HG23 VAL A  10       0.924  12.500  14.454  1.00 98.08           H  
ATOM    189  N   GLY A  11       2.252  16.213  15.506  1.00 97.51           N  
ATOM    190  H   GLY A  11       1.711  16.256  16.358  1.00 97.51           H  
ATOM    191  CA  GLY A  11       3.607  16.774  15.534  1.00 97.51           C  
ATOM    192  HA2 GLY A  11       4.237  16.139  16.156  1.00 97.51           H  
ATOM    193  HA3 GLY A  11       4.043  16.785  14.535  1.00 97.51           H  
ATOM    194  C   GLY A  11       3.650  18.203  16.072  1.00 97.51           C  
ATOM    195  O   GLY A  11       2.626  18.894  16.130  1.00 97.51           O  
ATOM    196  N   GLU A  12       4.852  18.634  16.457  1.00 96.67           N  
ATOM    197  H   GLU A  12       5.631  18.006  16.321  1.00 96.67           H  
ATOM    198  CA  GLU A  12       5.106  19.891  17.176  1.00 96.67           C  
ATOM    199  HA  GLU A  12       4.572  19.836  18.125  1.00 96.67           H  
ATOM    200  C   GLU A  12       4.621  21.156  16.426  1.00 96.67           C  
ATOM    201  CB  GLU A  12       6.615  20.028  17.467  1.00 96.67           C  
ATOM    202  HB2 GLU A  12       6.815  21.005  17.907  1.00 96.67           H  
ATOM    203  HB3 GLU A  12       7.157  19.983  16.522  1.00 96.67           H  
ATOM    204  O   GLU A  12       4.486  21.162  15.195  1.00 96.67           O  
ATOM    205  CG  GLU A  12       7.200  18.963  18.403  1.00 96.67           C  
ATOM    206  HG2 GLU A  12       8.280  19.101  18.433  1.00 96.67           H  
ATOM    207  HG3 GLU A  12       7.015  17.972  17.987  1.00 96.67           H  
ATOM    208  CD  GLU A  12       6.639  19.047  19.830  1.00 96.67           C  
ATOM    209  OE1 GLU A  12       5.734  18.249  20.161  1.00 96.67           O  
ATOM    210  OE2 GLU A  12       7.145  19.853  20.642  1.00 96.67           O  
ATOM    211  N   PRO A  13       4.415  22.284  17.131  1.00 94.92           N  
ATOM    212  CA  PRO A  13       4.092  23.559  16.502  1.00 94.92           C  
ATOM    213  HA  PRO A  13       3.103  23.464  16.052  1.00 94.92           H  
ATOM    214  C   PRO A  13       5.106  23.969  15.422  1.00 94.92           C  
ATOM    215  CB  PRO A  13       4.014  24.576  17.646  1.00 94.92           C  
ATOM    216  HB2 PRO A  13       3.277  25.355  17.446  1.00 94.92           H  
ATOM    217  HB3 PRO A  13       4.995  25.012  17.830  1.00 94.92           H  
ATOM    218  O   PRO A  13       6.315  23.769  15.546  1.00 94.92           O  
ATOM    219  CG  PRO A  13       3.612  23.715  18.844  1.00 94.92           C  
ATOM    220  HG2 PRO A  13       2.538  23.525  18.822  1.00 94.92           H  
ATOM    221  HG3 PRO A  13       3.902  24.167  19.792  1.00 94.92           H  
ATOM    222  CD  PRO A  13       4.367  22.415  18.582  1.00 94.92           C  
ATOM    223  HD2 PRO A  13       5.378  22.489  18.982  1.00 94.92           H  
ATOM    224  HD3 PRO A  13       3.837  21.584  19.047  1.00 94.92           H  
ATOM    225  N   ARG A  14       4.610  24.600  14.350  1.00 93.59           N  
ATOM    226  H   ARG A  14       3.608  24.725  14.327  1.00 93.59           H  
ATOM    227  CA  ARG A  14       5.407  25.145  13.228  1.00 93.59           C  
ATOM    228  HA  ARG A  14       4.695  25.551  12.510  1.00 93.59           H  
ATOM    229  C   ARG A  14       6.226  24.126  12.411  1.00 93.59           C  
ATOM    230  CB  ARG A  14       6.278  26.333  13.702  1.00 93.59           C  
ATOM    231  HB2 ARG A  14       6.753  26.789  12.833  1.00 93.59           H  
ATOM    232  HB3 ARG A  14       7.068  25.959  14.353  1.00 93.59           H  
ATOM    233  O   ARG A  14       7.003  24.554  11.554  1.00 93.59           O  
ATOM    234  CG  ARG A  14       5.499  27.432  14.444  1.00 93.59           C  
ATOM    235  HG2 ARG A  14       5.007  27.014  15.322  1.00 93.59           H  
ATOM    236  HG3 ARG A  14       4.744  27.850  13.778  1.00 93.59           H  
ATOM    237  CD  ARG A  14       6.450  28.543  14.905  1.00 93.59           C  
ATOM    238  HD2 ARG A  14       7.190  28.108  15.576  1.00 93.59           H  
ATOM    239  HD3 ARG A  14       6.958  28.958  14.035  1.00 93.59           H  
ATOM    240  NE  ARG A  14       5.719  29.618  15.603  1.00 93.59           N  
ATOM    241  HE  ARG A  14       4.710  29.579  15.562  1.00 93.59           H  
ATOM    242  NH1 ARG A  14       7.533  30.797  16.381  1.00 93.59           N  
ATOM    243 HH11 ARG A  14       8.149  30.115  15.962  1.00 93.59           H  
ATOM    244 HH12 ARG A  14       7.903  31.583  16.896  1.00 93.59           H  
ATOM    245  NH2 ARG A  14       5.470  31.520  16.825  1.00 93.59           N  
ATOM    246 HH21 ARG A  14       5.859  32.304  17.329  1.00 93.59           H  
ATOM    247 HH22 ARG A  14       4.466  31.438  16.752  1.00 93.59           H  
ATOM    248  CZ  ARG A  14       6.243  30.635  16.264  1.00 93.59           C  
ATOM    249  N   VAL A  15       6.037  22.808  12.562  1.00 95.87           N  
ATOM    250  H   VAL A  15       5.502  22.477  13.352  1.00 95.87           H  
ATOM    251  CA  VAL A  15       6.616  21.807  11.624  1.00 95.87           C  
ATOM    252  HA  VAL A  15       7.673  22.040  11.499  1.00 95.87           H  
ATOM    253  C   VAL A  15       5.990  21.873  10.221  1.00 95.87           C  
ATOM    254  CB  VAL A  15       6.555  20.363  12.164  1.00 95.87           C  
ATOM    255  HB  VAL A  15       7.063  19.715  11.450  1.00 95.87           H  
ATOM    256  O   VAL A  15       6.630  21.484   9.249  1.00 95.87           O  
ATOM    257  CG1 VAL A  15       7.310  20.238  13.491  1.00 95.87           C  
ATOM    258 HG11 VAL A  15       7.253  19.207  13.842  1.00 95.87           H  
ATOM    259 HG12 VAL A  15       8.358  20.500  13.347  1.00 95.87           H  
ATOM    260 HG13 VAL A  15       6.872  20.886  14.250  1.00 95.87           H  
ATOM    261  CG2 VAL A  15       5.112  19.866  12.289  1.00 95.87           C  
ATOM    262 HG21 VAL A  15       4.699  19.689  11.296  1.00 95.87           H  
ATOM    263 HG22 VAL A  15       5.089  18.926  12.839  1.00 95.87           H  
ATOM    264 HG23 VAL A  15       4.489  20.588  12.817  1.00 95.87           H  
ATOM    265  N   GLY A  16       4.786  22.447  10.097  1.00 96.19           N  
ATOM    266  H   GLY A  16       4.329  22.750  10.945  1.00 96.19           H  
ATOM    267  CA  GLY A  16       4.104  22.700   8.819  1.00 96.19           C  
ATOM    268  HA2 GLY A  16       3.584  23.656   8.886  1.00 96.19           H  
ATOM    269  HA3 GLY A  16       4.832  22.781   8.013  1.00 96.19           H  
ATOM    270  C   GLY A  16       3.066  21.645   8.425  1.00 96.19           C  
ATOM    271  O   GLY A  16       2.965  21.328   7.245  1.00 96.19           O  
ATOM    272  N   LYS A  17       2.316  21.102   9.395  1.00 95.60           N  
ATOM    273  H   LYS A  17       2.462  21.421  10.342  1.00 95.60           H  
ATOM    274  CA  LYS A  17       1.246  20.105   9.184  1.00 95.60           C  
ATOM    275  HA  LYS A  17       1.653  19.239   8.662  1.00 95.60           H  
ATOM    276  C   LYS A  17       0.133  20.661   8.295  1.00 95.60           C  
ATOM    277  CB  LYS A  17       0.668  19.637  10.534  1.00 95.60           C  
ATOM    278  HB2 LYS A  17       0.054  20.422  10.975  1.00 95.60           H  
ATOM    279  HB3 LYS A  17       0.026  18.776  10.348  1.00 95.60           H  
ATOM    280  O   LYS A  17      -0.048  20.207   7.169  1.00 95.60           O  
ATOM    281  CG  LYS A  17       1.762  19.265  11.540  1.00 95.60           C  
ATOM    282  HG2 LYS A  17       2.560  18.748  11.006  1.00 95.60           H  
ATOM    283  HG3 LYS A  17       2.168  20.173  11.985  1.00 95.60           H  
ATOM    284  CD  LYS A  17       1.266  18.341  12.649  1.00 95.60           C  
ATOM    285  HD2 LYS A  17       0.957  17.405  12.185  1.00 95.60           H  
ATOM    286  HD3 LYS A  17       2.098  18.129  13.321  1.00 95.60           H  
ATOM    287  CE  LYS A  17       0.081  18.880  13.450  1.00 95.60           C  
ATOM    288  HE2 LYS A  17      -0.409  18.041  13.944  1.00 95.60           H  
ATOM    289  HE3 LYS A  17      -0.664  19.299  12.774  1.00 95.60           H  
ATOM    290  NZ  LYS A  17       0.477  19.878  14.472  1.00 95.60           N  
ATOM    291  HZ1 LYS A  17       1.130  19.492  15.139  1.00 95.60           H  
ATOM    292  HZ2 LYS A  17      -0.376  20.144  14.943  1.00 95.60           H  
ATOM    293  HZ3 LYS A  17       0.860  20.706  14.039  1.00 95.60           H  
ATOM    294  N   THR A  18      -0.462  21.763   8.739  1.00 92.49           N  
ATOM    295  H   THR A  18      -0.394  21.983   9.722  1.00 92.49           H  
ATOM    296  CA  THR A  18      -1.407  22.595   7.990  1.00 92.49           C  
ATOM    297  HA  THR A  18      -2.332  22.037   7.846  1.00 92.49           H  
ATOM    298  C   THR A  18      -0.857  23.000   6.625  1.00 92.49           C  
ATOM    299  CB  THR A  18      -1.712  23.871   8.793  1.00 92.49           C  
ATOM    300  HB  THR A  18      -0.926  24.604   8.611  1.00 92.49           H  
ATOM    301  O   THR A  18      -1.566  22.937   5.630  1.00 92.49           O  
ATOM    302  CG2 THR A  18      -3.049  24.476   8.393  1.00 92.49           C  
ATOM    303 HG21 THR A  18      -3.333  25.250   9.106  1.00 92.49           H  
ATOM    304 HG22 THR A  18      -2.983  24.913   7.397  1.00 92.49           H  
ATOM    305 HG23 THR A  18      -3.813  23.699   8.397  1.00 92.49           H  
ATOM    306  OG1 THR A  18      -1.688  23.594  10.174  1.00 92.49           O  
ATOM    307  HG1 THR A  18      -2.422  22.999  10.343  1.00 92.49           H  
ATOM    308  N   SER A  19       0.435  23.341   6.539  1.00 91.37           N  
ATOM    309  H   SER A  19       0.980  23.396   7.387  1.00 91.37           H  
ATOM    310  CA  SER A  19       1.081  23.687   5.268  1.00 91.37           C  
ATOM    311  HA  SER A  19       0.499  24.477   4.792  1.00 91.37           H  
ATOM    312  C   SER A  19       1.143  22.514   4.286  1.00 91.37           C  
ATOM    313  CB  SER A  19       2.506  24.206   5.480  1.00 91.37           C  
ATOM    314  HB2 SER A  19       2.844  24.691   4.564  1.00 91.37           H  
ATOM    315  HB3 SER A  19       3.169  23.367   5.690  1.00 91.37           H  
ATOM    316  O   SER A  19       0.996  22.748   3.093  1.00 91.37           O  
ATOM    317  OG  SER A  19       2.585  25.121   6.556  1.00 91.37           O  
ATOM    318  HG  SER A  19       2.034  25.877   6.338  1.00 91.37           H  
ATOM    319  N   LEU A  20       1.356  21.273   4.746  1.00 92.67           N  
ATOM    320  H   LEU A  20       1.441  21.131   5.742  1.00 92.67           H  
ATOM    321  CA  LEU A  20       1.309  20.082   3.885  1.00 92.67           C  
ATOM    322  HA  LEU A  20       1.933  20.249   3.007  1.00 92.67           H  
ATOM    323  C   LEU A  20      -0.107  19.841   3.362  1.00 92.67           C  
ATOM    324  CB  LEU A  20       1.804  18.831   4.638  1.00 92.67           C  
ATOM    325  HB2 LEU A  20       1.305  18.780   5.606  1.00 92.67           H  
ATOM    326  HB3 LEU A  20       1.503  17.945   4.079  1.00 92.67           H  
ATOM    327  O   LEU A  20      -0.266  19.618   2.168  1.00 92.67           O  
ATOM    328  CG  LEU A  20       3.323  18.766   4.848  1.00 92.67           C  
ATOM    329  HG  LEU A  20       3.681  19.718   5.241  1.00 92.67           H  
ATOM    330  CD1 LEU A  20       3.649  17.664   5.856  1.00 92.67           C  
ATOM    331 HD11 LEU A  20       4.729  17.567   5.967  1.00 92.67           H  
ATOM    332 HD12 LEU A  20       3.245  16.713   5.508  1.00 92.67           H  
ATOM    333 HD13 LEU A  20       3.207  17.906   6.822  1.00 92.67           H  
ATOM    334  CD2 LEU A  20       4.066  18.461   3.545  1.00 92.67           C  
ATOM    335 HD21 LEU A  20       3.788  17.472   3.182  1.00 92.67           H  
ATOM    336 HD22 LEU A  20       5.141  18.480   3.725  1.00 92.67           H  
ATOM    337 HD23 LEU A  20       3.828  19.200   2.780  1.00 92.67           H  
ATOM    338  N   ILE A  21      -1.114  19.944   4.232  1.00 87.92           N  
ATOM    339  H   ILE A  21      -0.893  20.128   5.200  1.00 87.92           H  
ATOM    340  CA  ILE A  21      -2.526  19.778   3.861  1.00 87.92           C  
ATOM    341  HA  ILE A  21      -2.644  18.817   3.359  1.00 87.92           H  
ATOM    342  C   ILE A  21      -2.923  20.854   2.846  1.00 87.92           C  
ATOM    343  CB  ILE A  21      -3.422  19.771   5.122  1.00 87.92           C  
ATOM    344  HB  ILE A  21      -3.244  20.688   5.684  1.00 87.92           H  
ATOM    345  O   ILE A  21      -3.337  20.522   1.744  1.00 87.92           O  
ATOM    346  CG1 ILE A  21      -3.051  18.560   6.008  1.00 87.92           C  
ATOM    347 HG12 ILE A  21      -1.971  18.533   6.148  1.00 87.92           H  
ATOM    348 HG13 ILE A  21      -3.342  17.637   5.506  1.00 87.92           H  
ATOM    349  CG2 ILE A  21      -4.911  19.718   4.738  1.00 87.92           C  
ATOM    350 HG21 ILE A  21      -5.542  19.717   5.627  1.00 87.92           H  
ATOM    351 HG22 ILE A  21      -5.118  18.819   4.156  1.00 87.92           H  
ATOM    352 HG23 ILE A  21      -5.188  20.594   4.152  1.00 87.92           H  
ATOM    353  CD1 ILE A  21      -3.675  18.595   7.404  1.00 87.92           C  
ATOM    354 HD11 ILE A  21      -3.334  17.736   7.982  1.00 87.92           H  
ATOM    355 HD12 ILE A  21      -3.361  19.508   7.910  1.00 87.92           H  
ATOM    356 HD13 ILE A  21      -4.763  18.554   7.346  1.00 87.92           H  
ATOM    357  N   MET A  22      -2.693  22.133   3.151  1.00 82.72           N  
ATOM    358  H   MET A  22      -2.347  22.355   4.073  1.00 82.72           H  
ATOM    359  CA  MET A  22      -3.015  23.240   2.243  1.00 82.72           C  
ATOM    360  HA  MET A  22      -4.075  23.185   1.995  1.00 82.72           H  
ATOM    361  C   MET A  22      -2.241  23.170   0.913  1.00 82.72           C  
ATOM    362  CB  MET A  22      -2.772  24.581   2.946  1.00 82.72           C  
ATOM    363  HB2 MET A  22      -2.886  25.382   2.216  1.00 82.72           H  
ATOM    364  HB3 MET A  22      -1.752  24.597   3.331  1.00 82.72           H  
ATOM    365  O   MET A  22      -2.815  23.448  -0.132  1.00 82.72           O  
ATOM    366  CG  MET A  22      -3.745  24.853   4.101  1.00 82.72           C  
ATOM    367  HG2 MET A  22      -3.488  25.817   4.541  1.00 82.72           H  
ATOM    368  HG3 MET A  22      -3.620  24.089   4.869  1.00 82.72           H  
ATOM    369  SD  MET A  22      -5.494  24.891   3.633  1.00 82.72           S  
ATOM    370  CE  MET A  22      -6.227  25.381   5.214  1.00 82.72           C  
ATOM    371  HE1 MET A  22      -5.885  26.383   5.474  1.00 82.72           H  
ATOM    372  HE2 MET A  22      -5.931  24.680   5.995  1.00 82.72           H  
ATOM    373  HE3 MET A  22      -7.313  25.386   5.125  1.00 82.72           H  
ATOM    374  N   SER A  23      -0.975  22.734   0.915  1.00 80.08           N  
ATOM    375  H   SER A  23      -0.549  22.485   1.796  1.00 80.08           H  
ATOM    376  CA  SER A  23      -0.188  22.588  -0.326  1.00 80.08           C  
ATOM    377  HA  SER A  23      -0.352  23.466  -0.950  1.00 80.08           H  
ATOM    378  C   SER A  23      -0.581  21.359  -1.160  1.00 80.08           C  
ATOM    379  CB  SER A  23       1.311  22.500  -0.030  1.00 80.08           C  
ATOM    380  HB2 SER A  23       1.856  22.454  -0.973  1.00 80.08           H  
ATOM    381  HB3 SER A  23       1.503  21.588   0.535  1.00 80.08           H  
ATOM    382  O   SER A  23      -0.331  21.340  -2.360  1.00 80.08           O  
ATOM    383  OG  SER A  23       1.779  23.603   0.719  1.00 80.08           O  
ATOM    384  HG  SER A  23       1.382  23.504   1.587  1.00 80.08           H  
ATOM    385  N   LEU A  24      -1.183  20.333  -0.551  1.00 78.07           N  
ATOM    386  H   LEU A  24      -1.301  20.369   0.451  1.00 78.07           H  
ATOM    387  CA  LEU A  24      -1.824  19.212  -1.254  1.00 78.07           C  
ATOM    388  HA  LEU A  24      -1.169  18.855  -2.049  1.00 78.07           H  
ATOM    389  C   LEU A  24      -3.164  19.636  -1.889  1.00 78.07           C  
ATOM    390  CB  LEU A  24      -2.051  18.100  -0.213  1.00 78.07           C  
ATOM    391  HB2 LEU A  24      -2.799  18.454   0.496  1.00 78.07           H  
ATOM    392  HB3 LEU A  24      -1.133  17.918   0.345  1.00 78.07           H  
ATOM    393  O   LEU A  24      -3.596  19.075  -2.889  1.00 78.07           O  
ATOM    394  CG  LEU A  24      -2.540  16.769  -0.791  1.00 78.07           C  
ATOM    395  HG  LEU A  24      -3.297  16.952  -1.554  1.00 78.07           H  
ATOM    396  CD1 LEU A  24      -1.421  15.969  -1.441  1.00 78.07           C  
ATOM    397 HD11 LEU A  24      -1.854  15.100  -1.935  1.00 78.07           H  
ATOM    398 HD12 LEU A  24      -0.917  16.574  -2.194  1.00 78.07           H  
ATOM    399 HD13 LEU A  24      -0.706  15.639  -0.686  1.00 78.07           H  
ATOM    400  CD2 LEU A  24      -3.141  15.940   0.344  1.00 78.07           C  
ATOM    401 HD21 LEU A  24      -4.018  16.442   0.751  1.00 78.07           H  
ATOM    402 HD22 LEU A  24      -2.418  15.856   1.156  1.00 78.07           H  
ATOM    403 HD23 LEU A  24      -3.425  14.951  -0.015  1.00 78.07           H  
ATOM    404  N   VAL A  25      -3.807  20.621  -1.263  1.00 71.32           N  
ATOM    405  H   VAL A  25      -3.368  20.968  -0.422  1.00 71.32           H  
ATOM    406  CA  VAL A  25      -5.147  21.143  -1.543  1.00 71.32           C  
ATOM    407  HA  VAL A  25      -5.797  20.316  -1.829  1.00 71.32           H  
ATOM    408  C   VAL A  25      -5.153  22.110  -2.724  1.00 71.32           C  
ATOM    409  CB  VAL A  25      -5.676  21.742  -0.222  1.00 71.32           C  
ATOM    410  HB  VAL A  25      -4.812  22.114   0.330  1.00 71.32           H  
ATOM    411  O   VAL A  25      -5.871  21.877  -3.692  1.00 71.32           O  
ATOM    412  CG1 VAL A  25      -6.622  22.946  -0.282  1.00 71.32           C  
ATOM    413 HG11 VAL A  25      -7.413  22.862   0.463  1.00 71.32           H  
ATOM    414 HG12 VAL A  25      -6.055  23.855  -0.081  1.00 71.32           H  
ATOM    415 HG13 VAL A  25      -7.059  23.051  -1.275  1.00 71.32           H  
ATOM    416  CG2 VAL A  25      -6.240  20.625   0.652  1.00 71.32           C  
ATOM    417 HG21 VAL A  25      -7.203  20.289   0.268  1.00 71.32           H  
ATOM    418 HG22 VAL A  25      -6.350  21.017   1.664  1.00 71.32           H  
ATOM    419 HG23 VAL A  25      -5.558  19.776   0.681  1.00 71.32           H  
ATOM    420  N   SER A  26      -4.351  23.174  -2.675  1.00 65.88           N  
ATOM    421  H   SER A  26      -3.789  23.329  -1.850  1.00 65.88           H  
ATOM    422  CA  SER A  26      -4.257  24.176  -3.748  1.00 65.88           C  
ATOM    423  HA  SER A  26      -5.227  24.286  -4.233  1.00 65.88           H  
ATOM    424  C   SER A  26      -3.231  23.816  -4.832  1.00 65.88           C  
ATOM    425  CB  SER A  26      -3.872  25.524  -3.130  1.00 65.88           C  
ATOM    426  HB2 SER A  26      -3.751  26.269  -3.917  1.00 65.88           H  
ATOM    427  HB3 SER A  26      -4.651  25.849  -2.441  1.00 65.88           H  
ATOM    428  O   SER A  26      -3.314  24.315  -5.954  1.00 65.88           O  
ATOM    429  OG  SER A  26      -2.655  25.353  -2.431  1.00 65.88           O  
ATOM    430  HG  SER A  26      -2.299  26.197  -2.143  1.00 65.88           H  
ATOM    431  N   GLU A  27      -2.237  22.986  -4.493  1.00 68.21           N  
ATOM    432  H   GLU A  27      -2.287  22.574  -3.572  1.00 68.21           H  
ATOM    433  CA  GLU A  27      -0.948  22.876  -5.201  1.00 68.21           C  
ATOM    434  HA  GLU A  27      -0.283  22.297  -4.560  1.00 68.21           H  
ATOM    435  C   GLU A  27      -0.227  24.223  -5.408  1.00 68.21           C  
ATOM    436  CB  GLU A  27      -1.055  22.100  -6.509  1.00 68.21           C  
ATOM    437  HB2 GLU A  27      -1.663  22.689  -7.195  1.00 68.21           H  
ATOM    438  HB3 GLU A  27      -0.055  22.021  -6.936  1.00 68.21           H  
ATOM    439  O   GLU A  27       0.549  24.400  -6.347  1.00 68.21           O  
ATOM    440  CG  GLU A  27      -1.614  20.677  -6.409  1.00 68.21           C  
ATOM    441  HG2 GLU A  27      -2.556  20.688  -5.860  1.00 68.21           H  
ATOM    442  HG3 GLU A  27      -0.903  20.040  -5.882  1.00 68.21           H  
ATOM    443  CD  GLU A  27      -1.852  20.149  -7.824  1.00 68.21           C  
ATOM    444  OE1 GLU A  27      -2.874  19.476  -8.042  1.00 68.21           O  
ATOM    445  OE2 GLU A  27      -1.135  20.569  -8.769  1.00 68.21           O  
ATOM    446  N   GLU A  28      -0.446  25.178  -4.509  1.00 70.71           N  
ATOM    447  H   GLU A  28      -1.123  24.991  -3.783  1.00 70.71           H  
ATOM    448  CA  GLU A  28       0.347  26.398  -4.359  1.00 70.71           C  
ATOM    449  HA  GLU A  28       1.254  26.315  -4.956  1.00 70.71           H  
ATOM    450  C   GLU A  28       0.765  26.483  -2.880  1.00 70.71           C  
ATOM    451  CB  GLU A  28      -0.434  27.644  -4.856  1.00 70.71           C  
ATOM    452  HB2 GLU A  28      -1.392  27.700  -4.341  1.00 70.71           H  
ATOM    453  HB3 GLU A  28       0.148  28.528  -4.597  1.00 70.71           H  
ATOM    454  O   GLU A  28      -0.019  26.148  -1.993  1.00 70.71           O  
ATOM    455  CG  GLU A  28      -0.671  27.644  -6.388  1.00 70.71           C  
ATOM    456  HG2 GLU A  28       0.296  27.522  -6.877  1.00 70.71           H  
ATOM    457  HG3 GLU A  28      -1.278  26.776  -6.643  1.00 70.71           H  
ATOM    458  CD  GLU A  28      -1.353  28.908  -6.977  1.00 70.71           C  
ATOM    459  OE1 GLU A  28      -1.837  28.855  -8.135  1.00 70.71           O  
ATOM    460  OE2 GLU A  28      -1.371  29.986  -6.347  1.00 70.71           O  
ATOM    461  N   PHE A  29       2.004  26.883  -2.568  1.00 82.58           N  
ATOM    462  H   PHE A  29       2.614  27.237  -3.291  1.00 82.58           H  
ATOM    463  CA  PHE A  29       2.401  27.013  -1.161  1.00 82.58           C  
ATOM    464  HA  PHE A  29       2.063  26.119  -0.637  1.00 82.58           H  
ATOM    465  C   PHE A  29       1.728  28.256  -0.552  1.00 82.58           C  
ATOM    466  CB  PHE A  29       3.924  27.072  -1.006  1.00 82.58           C  
ATOM    467  HB2 PHE A  29       4.350  26.141  -1.379  1.00 82.58           H  
ATOM    468  HB3 PHE A  29       4.314  27.888  -1.615  1.00 82.58           H  
ATOM    469  O   PHE A  29       2.033  29.360  -1.006  1.00 82.58           O  
ATOM    470  CG  PHE A  29       4.356  27.274   0.439  1.00 82.58           C  
ATOM    471  CD1 PHE A  29       4.753  28.546   0.892  1.00 82.58           C  
ATOM    472  HD1 PHE A  29       4.715  29.391   0.220  1.00 82.58           H  
ATOM    473  CD2 PHE A  29       4.298  26.201   1.349  1.00 82.58           C  
ATOM    474  HD2 PHE A  29       3.937  25.241   1.012  1.00 82.58           H  
ATOM    475  CE1 PHE A  29       5.115  28.737   2.237  1.00 82.58           C  
ATOM    476  HE1 PHE A  29       5.344  29.732   2.591  1.00 82.58           H  
ATOM    477  CE2 PHE A  29       4.685  26.385   2.689  1.00 82.58           C  
ATOM    478  HE2 PHE A  29       4.626  25.561   3.385  1.00 82.58           H  
ATOM    479  CZ  PHE A  29       5.090  27.656   3.134  1.00 82.58           C  
ATOM    480  HZ  PHE A  29       5.326  27.818   4.176  1.00 82.58           H  
ATOM    481  N   PRO A  30       0.851  28.114   0.460  1.00 74.94           N  
ATOM    482  CA  PRO A  30       0.137  29.244   1.046  1.00 74.94           C  
ATOM    483  HA  PRO A  30      -0.374  29.802   0.260  1.00 74.94           H  
ATOM    484  C   PRO A  30       1.078  30.189   1.800  1.00 74.94           C  
ATOM    485  CB  PRO A  30      -0.902  28.632   1.988  1.00 74.94           C  
ATOM    486  HB2 PRO A  30      -1.812  28.401   1.435  1.00 74.94           H  
ATOM    487  HB3 PRO A  30      -1.123  29.276   2.839  1.00 74.94           H  
ATOM    488  O   PRO A  30       1.975  29.757   2.527  1.00 74.94           O  
ATOM    489  CG  PRO A  30      -0.215  27.337   2.415  1.00 74.94           C  
ATOM    490  HG2 PRO A  30      -0.927  26.604   2.793  1.00 74.94           H  
ATOM    491  HG3 PRO A  30       0.556  27.549   3.156  1.00 74.94           H  
ATOM    492  CD  PRO A  30       0.467  26.882   1.134  1.00 74.94           C  
ATOM    493  HD2 PRO A  30      -0.239  26.325   0.517  1.00 74.94           H  
ATOM    494  HD3 PRO A  30       1.334  26.267   1.377  1.00 74.94           H  
ATOM    495  N   GLU A  31       0.828  31.486   1.660  1.00 79.38           N  
ATOM    496  H   GLU A  31       0.112  31.768   1.006  1.00 79.38           H  
ATOM    497  CA  GLU A  31       1.561  32.545   2.360  1.00 79.38           C  
ATOM    498  HA  GLU A  31       2.624  32.304   2.391  1.00 79.38           H  
ATOM    499  C   GLU A  31       1.080  32.686   3.803  1.00 79.38           C  
ATOM    500  CB  GLU A  31       1.368  33.858   1.599  1.00 79.38           C  
ATOM    501  HB2 GLU A  31       0.302  34.023   1.440  1.00 79.38           H  
ATOM    502  HB3 GLU A  31       1.769  34.685   2.184  1.00 79.38           H  
ATOM    503  O   GLU A  31       1.870  32.576   4.744  1.00 79.38           O  
ATOM    504  CG  GLU A  31       2.090  33.803   0.251  1.00 79.38           C  
ATOM    505  HG2 GLU A  31       3.151  33.999   0.408  1.00 79.38           H  
ATOM    506  HG3 GLU A  31       2.005  32.809  -0.188  1.00 79.38           H  
ATOM    507  CD  GLU A  31       1.509  34.816  -0.724  1.00 79.38           C  
ATOM    508  OE1 GLU A  31       1.308  34.424  -1.898  1.00 79.38           O  
ATOM    509  OE2 GLU A  31       1.414  36.002  -0.348  1.00 79.38           O  
ATOM    510  N   GLU A  32      -0.232  32.854   3.972  1.00 82.39           N  
ATOM    511  H   GLU A  32      -0.819  32.952   3.156  1.00 82.39           H  
ATOM    512  CA  GLU A  32      -0.893  32.795   5.268  1.00 82.39           C  
ATOM    513  HA  GLU A  32      -0.165  33.044   6.040  1.00 82.39           H  
ATOM    514  C   GLU A  32      -1.377  31.366   5.531  1.00 82.39           C  
ATOM    515  CB  GLU A  32      -2.011  33.840   5.382  1.00 82.39           C  
ATOM    516  HB2 GLU A  32      -2.453  33.737   6.373  1.00 82.39           H  
ATOM    517  HB3 GLU A  32      -2.779  33.655   4.631  1.00 82.39           H  
ATOM    518  O   GLU A  32      -2.220  30.817   4.822  1.00 82.39           O  
ATOM    519  CG  GLU A  32      -1.454  35.267   5.220  1.00 82.39           C  
ATOM    520  HG2 GLU A  32      -0.467  35.306   5.683  1.00 82.39           H  
ATOM    521  HG3 GLU A  32      -1.332  35.485   4.160  1.00 82.39           H  
ATOM    522  CD  GLU A  32      -2.337  36.340   5.875  1.00 82.39           C  
ATOM    523  OE1 GLU A  32      -1.751  37.340   6.352  1.00 82.39           O  
ATOM    524  OE2 GLU A  32      -3.569  36.132   5.954  1.00 82.39           O  
ATOM    525  N   VAL A  33      -0.803  30.744   6.560  1.00 84.17           N  
ATOM    526  H   VAL A  33      -0.127  31.262   7.103  1.00 84.17           H  
ATOM    527  CA  VAL A  33      -1.166  29.400   7.016  1.00 84.17           C  
ATOM    528  HA  VAL A  33      -1.748  28.907   6.238  1.00 84.17           H  
ATOM    529  C   VAL A  33      -2.006  29.561   8.286  1.00 84.17           C  
ATOM    530  CB  VAL A  33       0.093  28.545   7.272  1.00 84.17           C  
ATOM    531  HB  VAL A  33       0.690  29.001   8.061  1.00 84.17           H  
ATOM    532  O   VAL A  33      -1.468  30.077   9.272  1.00 84.17           O  
ATOM    533  CG1 VAL A  33      -0.261  27.111   7.686  1.00 84.17           C  
ATOM    534 HG11 VAL A  33       0.647  26.530   7.848  1.00 84.17           H  
ATOM    535 HG12 VAL A  33      -0.879  26.638   6.923  1.00 84.17           H  
ATOM    536 HG13 VAL A  33      -0.812  27.128   8.626  1.00 84.17           H  
ATOM    537  CG2 VAL A  33       0.969  28.423   6.021  1.00 84.17           C  
ATOM    538 HG21 VAL A  33       0.401  27.912   5.243  1.00 84.17           H  
ATOM    539 HG22 VAL A  33       1.883  27.874   6.246  1.00 84.17           H  
ATOM    540 HG23 VAL A  33       1.251  29.409   5.651  1.00 84.17           H  
ATOM    541  N   PRO A  34      -3.287  29.139   8.309  1.00 82.18           N  
ATOM    542  CA  PRO A  34      -4.081  29.159   9.537  1.00 82.18           C  
ATOM    543  HA  PRO A  34      -4.100  30.174   9.934  1.00 82.18           H  
ATOM    544  C   PRO A  34      -3.473  28.213  10.590  1.00 82.18           C  
ATOM    545  CB  PRO A  34      -5.497  28.750   9.118  1.00 82.18           C  
ATOM    546  HB2 PRO A  34      -6.025  28.208   9.902  1.00 82.18           H  
ATOM    547  HB3 PRO A  34      -6.059  29.639   8.831  1.00 82.18           H  
ATOM    548  O   PRO A  34      -2.663  27.349  10.243  1.00 82.18           O  
ATOM    549  CG  PRO A  34      -5.265  27.880   7.885  1.00 82.18           C  
ATOM    550  HG2 PRO A  34      -5.021  26.863   8.192  1.00 82.18           H  
ATOM    551  HG3 PRO A  34      -6.132  27.886   7.224  1.00 82.18           H  
ATOM    552  CD  PRO A  34      -4.043  28.521   7.226  1.00 82.18           C  
ATOM    553  HD2 PRO A  34      -4.359  29.289   6.521  1.00 82.18           H  
ATOM    554  HD3 PRO A  34      -3.463  27.752   6.715  1.00 82.18           H  
ATOM    555  N   PRO A  35      -3.827  28.327  11.883  1.00 86.04           N  
ATOM    556  CA  PRO A  35      -3.236  27.470  12.910  1.00 86.04           C  
ATOM    557  HA  PRO A  35      -2.151  27.518  12.814  1.00 86.04           H  
ATOM    558  C   PRO A  35      -3.659  25.998  12.782  1.00 86.04           C  
ATOM    559  CB  PRO A  35      -3.637  28.073  14.260  1.00 86.04           C  
ATOM    560  HB2 PRO A  35      -2.779  28.150  14.928  1.00 86.04           H  
ATOM    561  HB3 PRO A  35      -4.406  27.460  14.731  1.00 86.04           H  
ATOM    562  O   PRO A  35      -2.958  25.135  13.316  1.00 86.04           O  
ATOM    563  CG  PRO A  35      -4.197  29.457  13.920  1.00 86.04           C  
ATOM    564  HG2 PRO A  35      -4.992  29.750  14.605  1.00 86.04           H  
ATOM    565  HG3 PRO A  35      -3.390  30.190  13.935  1.00 86.04           H  
ATOM    566  CD  PRO A  35      -4.713  29.304  12.492  1.00 86.04           C  
ATOM    567  HD2 PRO A  35      -4.689  30.267  11.983  1.00 86.04           H  
ATOM    568  HD3 PRO A  35      -5.730  28.911  12.507  1.00 86.04           H  
ATOM    569  N   ARG A  36      -4.764  25.718  12.078  1.00 88.17           N  
ATOM    570  H   ARG A  36      -5.313  26.504  11.760  1.00 88.17           H  
ATOM    571  CA  ARG A  36      -5.311  24.393  11.758  1.00 88.17           C  
ATOM    572  HA  ARG A  36      -4.504  23.661  11.741  1.00 88.17           H  
ATOM    573  C   ARG A  36      -6.000  24.419  10.382  1.00 88.17           C  
ATOM    574  CB  ARG A  36      -6.329  24.037  12.856  1.00 88.17           C  
ATOM    575  HB2 ARG A  36      -5.943  24.349  13.827  1.00 88.17           H  
ATOM    576  HB3 ARG A  36      -7.249  24.589  12.663  1.00 88.17           H  
ATOM    577  O   ARG A  36      -6.497  25.464   9.965  1.00 88.17           O  
ATOM    578  CG  ARG A  36      -6.648  22.544  12.940  1.00 88.17           C  
ATOM    579  HG2 ARG A  36      -6.878  22.164  11.944  1.00 88.17           H  
ATOM    580  HG3 ARG A  36      -5.776  22.010  13.317  1.00 88.17           H  
ATOM    581  CD  ARG A  36      -7.854  22.261  13.842  1.00 88.17           C  
ATOM    582  HD2 ARG A  36      -8.717  22.804  13.456  1.00 88.17           H  
ATOM    583  HD3 ARG A  36      -7.640  22.606  14.854  1.00 88.17           H  
ATOM    584  NE  ARG A  36      -8.115  20.813  13.838  1.00 88.17           N  
ATOM    585  HE  ARG A  36      -7.347  20.231  13.536  1.00 88.17           H  
ATOM    586  NH1 ARG A  36     -10.268  20.715  14.627  1.00 88.17           N  
ATOM    587 HH11 ARG A  36     -10.276  21.723  14.679  1.00 88.17           H  
ATOM    588 HH12 ARG A  36     -11.084  20.146  14.805  1.00 88.17           H  
ATOM    589  NH2 ARG A  36      -9.151  18.841  14.040  1.00 88.17           N  
ATOM    590 HH21 ARG A  36      -8.295  18.440  13.685  1.00 88.17           H  
ATOM    591 HH22 ARG A  36      -9.852  18.192  14.370  1.00 88.17           H  
ATOM    592  CZ  ARG A  36      -9.192  20.137  14.172  1.00 88.17           C  
ATOM    593  N   ALA A  37      -6.061  23.284   9.687  1.00 82.22           N  
ATOM    594  H   ALA A  37      -5.558  22.486  10.048  1.00 82.22           H  
ATOM    595  CA  ALA A  37      -6.980  23.073   8.561  1.00 82.22           C  
ATOM    596  HA  ALA A  37      -7.206  24.035   8.102  1.00 82.22           H  
ATOM    597  C   ALA A  37      -8.317  22.462   9.028  1.00 82.22           C  
ATOM    598  CB  ALA A  37      -6.308  22.196   7.493  1.00 82.22           C  
ATOM    599  HB1 ALA A  37      -6.982  22.074   6.646  1.00 82.22           H  
ATOM    600  HB2 ALA A  37      -6.094  21.209   7.906  1.00 82.22           H  
ATOM    601  HB3 ALA A  37      -5.383  22.655   7.144  1.00 82.22           H  
ATOM    602  O   ALA A  37      -8.352  21.699   9.995  1.00 82.22           O  
ATOM    603  N   GLU A  38      -9.407  22.749   8.310  1.00 77.37           N  
ATOM    604  H   GLU A  38      -9.329  23.380   7.526  1.00 77.37           H  
ATOM    605  CA  GLU A  38     -10.657  21.983   8.435  1.00 77.37           C  
ATOM    606  HA  GLU A  38     -10.957  21.969   9.483  1.00 77.37           H  
ATOM    607  C   GLU A  38     -10.453  20.518   7.996  1.00 77.37           C  
ATOM    608  CB  GLU A  38     -11.785  22.644   7.620  1.00 77.37           C  
ATOM    609  HB2 GLU A  38     -12.673  22.014   7.692  1.00 77.37           H  
ATOM    610  HB3 GLU A  38     -11.484  22.700   6.574  1.00 77.37           H  
ATOM    611  O   GLU A  38      -9.472  20.190   7.327  1.00 77.37           O  
ATOM    612  CG  GLU A  38     -12.150  24.051   8.127  1.00 77.37           C  
ATOM    613  HG2 GLU A  38     -12.321  23.992   9.202  1.00 77.37           H  
ATOM    614  HG3 GLU A  38     -11.305  24.719   7.957  1.00 77.37           H  
ATOM    615  CD  GLU A  38     -13.402  24.643   7.451  1.00 77.37           C  
ATOM    616  OE1 GLU A  38     -13.978  25.585   8.041  1.00 77.37           O  
ATOM    617  OE2 GLU A  38     -13.778  24.166   6.356  1.00 77.37           O  
ATOM    618  N   GLU A  39     -11.373  19.618   8.361  1.00 82.27           N  
ATOM    619  H   GLU A  39     -12.202  19.927   8.848  1.00 82.27           H  
ATOM    620  CA  GLU A  39     -11.307  18.219   7.920  1.00 82.27           C  
ATOM    621  HA  GLU A  39     -10.294  17.859   8.098  1.00 82.27           H  
ATOM    622  C   GLU A  39     -11.590  18.099   6.415  1.00 82.27           C  
ATOM    623  CB  GLU A  39     -12.262  17.336   8.739  1.00 82.27           C  
ATOM    624  HB2 GLU A  39     -13.287  17.681   8.605  1.00 82.27           H  
ATOM    625  HB3 GLU A  39     -11.997  17.424   9.793  1.00 82.27           H  
ATOM    626  O   GLU A  39     -12.621  18.557   5.917  1.00 82.27           O  
ATOM    627  CG  GLU A  39     -12.158  15.864   8.307  1.00 82.27           C  
ATOM    628  HG2 GLU A  39     -11.121  15.541   8.394  1.00 82.27           H  
ATOM    629  HG3 GLU A  39     -12.448  15.770   7.261  1.00 82.27           H  
ATOM    630  CD  GLU A  39     -13.037  14.928   9.139  1.00 82.27           C  
ATOM    631  OE1 GLU A  39     -13.601  13.974   8.557  1.00 82.27           O  
ATOM    632  OE2 GLU A  39     -13.078  15.050  10.383  1.00 82.27           O  
ATOM    633  N   ILE A  40     -10.695  17.430   5.687  1.00 78.23           N  
ATOM    634  H   ILE A  40      -9.883  17.059   6.160  1.00 78.23           H  
ATOM    635  CA  ILE A  40     -10.768  17.325   4.229  1.00 78.23           C  
ATOM    636  HA  ILE A  40     -11.606  17.930   3.882  1.00 78.23           H  
ATOM    637  C   ILE A  40     -11.053  15.886   3.809  1.00 78.23           C  
ATOM    638  CB  ILE A  40      -9.513  17.919   3.555  1.00 78.23           C  
ATOM    639  HB  ILE A  40      -8.654  17.280   3.756  1.00 78.23           H  
ATOM    640  O   ILE A  40     -10.158  15.045   3.745  1.00 78.23           O  
ATOM    641  CG1 ILE A  40      -9.209  19.320   4.133  1.00 78.23           C  
ATOM    642 HG12 ILE A  40     -10.124  19.911   4.175  1.00 78.23           H  
ATOM    643 HG13 ILE A  40      -8.835  19.185   5.148  1.00 78.23           H  
ATOM    644  CG2 ILE A  40      -9.746  17.955   2.036  1.00 78.23           C  
ATOM    645 HG21 ILE A  40     -10.609  18.579   1.803  1.00 78.23           H  
ATOM    646 HG22 ILE A  40      -9.907  16.949   1.650  1.00 78.23           H  
ATOM    647 HG23 ILE A  40      -8.863  18.364   1.547  1.00 78.23           H  
ATOM    648  CD1 ILE A  40      -8.149  20.124   3.386  1.00 78.23           C  
ATOM    649 HD11 ILE A  40      -7.283  19.490   3.195  1.00 78.23           H  
ATOM    650 HD12 ILE A  40      -8.558  20.493   2.445  1.00 78.23           H  
ATOM    651 HD13 ILE A  40      -7.850  20.978   3.992  1.00 78.23           H  
ATOM    652  N   THR A  41     -12.313  15.602   3.479  1.00 77.69           N  
ATOM    653  H   THR A  41     -13.029  16.272   3.720  1.00 77.69           H  
ATOM    654  CA  THR A  41     -12.711  14.323   2.876  1.00 77.69           C  
ATOM    655  HA  THR A  41     -12.160  13.518   3.363  1.00 77.69           H  
ATOM    656  C   THR A  41     -12.393  14.296   1.383  1.00 77.69           C  
ATOM    657  CB  THR A  41     -14.208  14.043   3.063  1.00 77.69           C  
ATOM    658  HB  THR A  41     -14.779  14.707   2.414  1.00 77.69           H  
ATOM    659  O   THR A  41     -13.004  15.031   0.605  1.00 77.69           O  
ATOM    660  CG2 THR A  41     -14.569  12.600   2.722  1.00 77.69           C  
ATOM    661 HG21 THR A  41     -13.914  11.913   3.259  1.00 77.69           H  
ATOM    662 HG22 THR A  41     -15.602  12.399   3.006  1.00 77.69           H  
ATOM    663 HG23 THR A  41     -14.458  12.425   1.652  1.00 77.69           H  
ATOM    664  OG1 THR A  41     -14.621  14.304   4.378  1.00 77.69           O  
ATOM    665  HG1 THR A  41     -14.233  13.646   4.959  1.00 77.69           H  
ATOM    666  N   ILE A  42     -11.513  13.401   0.960  1.00 72.71           N  
ATOM    667  H   ILE A  42     -11.015  12.871   1.661  1.00 72.71           H  
ATOM    668  CA  ILE A  42     -11.308  13.006  -0.432  1.00 72.71           C  
ATOM    669  HA  ILE A  42     -11.335  13.906  -1.046  1.00 72.71           H  
ATOM    670  C   ILE A  42     -12.423  12.021  -0.845  1.00 72.71           C  
ATOM    671  CB  ILE A  42      -9.917  12.368  -0.622  1.00 72.71           C  
ATOM    672  HB  ILE A  42      -9.900  11.392  -0.138  1.00 72.71           H  
ATOM    673  O   ILE A  42     -12.614  11.018  -0.147  1.00 72.71           O  
ATOM    674  CG1 ILE A  42      -8.791  13.251  -0.034  1.00 72.71           C  
ATOM    675 HG12 ILE A  42      -8.928  13.359   1.041  1.00 72.71           H  
ATOM    676 HG13 ILE A  42      -8.856  14.240  -0.488  1.00 72.71           H  
ATOM    677  CG2 ILE A  42      -9.703  12.183  -2.126  1.00 72.71           C  
ATOM    678 HG21 ILE A  42     -10.512  11.612  -2.581  1.00 72.71           H  
ATOM    679 HG22 ILE A  42      -9.658  13.170  -2.587  1.00 72.71           H  
ATOM    680 HG23 ILE A  42      -8.780  11.638  -2.327  1.00 72.71           H  
ATOM    681  CD1 ILE A  42      -7.377  12.708  -0.261  1.00 72.71           C  
ATOM    682 HD11 ILE A  42      -7.290  11.704   0.154  1.00 72.71           H  
ATOM    683 HD12 ILE A  42      -6.656  13.363   0.228  1.00 72.71           H  
ATOM    684 HD13 ILE A  42      -7.145  12.692  -1.326  1.00 72.71           H  
ATOM    685  N   PRO A  43     -13.168  12.272  -1.942  1.00 69.46           N  
ATOM    686  CA  PRO A  43     -14.182  11.349  -2.460  1.00 69.46           C  
ATOM    687  HA  PRO A  43     -14.923  11.175  -1.680  1.00 69.46           H  
ATOM    688  C   PRO A  43     -13.595  10.004  -2.911  1.00 69.46           C  
ATOM    689  CB  PRO A  43     -14.850  12.074  -3.634  1.00 69.46           C  
ATOM    690  HB2 PRO A  43     -14.381  11.782  -4.573  1.00 69.46           H  
ATOM    691  HB3 PRO A  43     -15.923  11.882  -3.671  1.00 69.46           H  
ATOM    692  O   PRO A  43     -12.474   9.946  -3.414  1.00 69.46           O  
ATOM    693  CG  PRO A  43     -14.553  13.547  -3.377  1.00 69.46           C  
ATOM    694  HG2 PRO A  43     -14.551  14.126  -4.301  1.00 69.46           H  
ATOM    695  HG3 PRO A  43     -15.274  13.950  -2.665  1.00 69.46           H  
ATOM    696  CD  PRO A  43     -13.169  13.490  -2.740  1.00 69.46           C  
ATOM    697  HD2 PRO A  43     -12.405  13.418  -3.514  1.00 69.46           H  
ATOM    698  HD3 PRO A  43     -13.010  14.382  -2.135  1.00 69.46           H  
ATOM    699  N   ALA A  44     -14.365   8.922  -2.760  1.00 72.63           N  
ATOM    700  H   ALA A  44     -15.315   9.049  -2.440  1.00 72.63           H  
ATOM    701  CA  ALA A  44     -13.929   7.570  -3.116  1.00 72.63           C  
ATOM    702  HA  ALA A  44     -13.068   7.300  -2.505  1.00 72.63           H  
ATOM    703  C   ALA A  44     -13.518   7.464  -4.591  1.00 72.63           C  
ATOM    704  CB  ALA A  44     -15.080   6.598  -2.831  1.00 72.63           C  
ATOM    705  HB1 ALA A  44     -15.369   6.655  -1.781  1.00 72.63           H  
ATOM    706  HB2 ALA A  44     -15.944   6.846  -3.448  1.00 72.63           H  
ATOM    707  HB3 ALA A  44     -14.767   5.580  -3.058  1.00 72.63           H  
ATOM    708  O   ALA A  44     -12.446   6.954  -4.898  1.00 72.63           O  
ATOM    709  N   ASP A  45     -14.352   7.999  -5.477  1.00 65.64           N  
ATOM    710  H   ASP A  45     -15.129   8.533  -5.116  1.00 65.64           H  
ATOM    711  CA  ASP A  45     -14.245   8.010  -6.937  1.00 65.64           C  
ATOM    712  HA  ASP A  45     -14.285   6.980  -7.291  1.00 65.64           H  
ATOM    713  C   ASP A  45     -12.932   8.590  -7.482  1.00 65.64           C  
ATOM    714  CB  ASP A  45     -15.478   8.748  -7.506  1.00 65.64           C  
ATOM    715  HB2 ASP A  45     -16.338   8.085  -7.409  1.00 65.64           H  
ATOM    716  HB3 ASP A  45     -15.329   8.925  -8.571  1.00 65.64           H  
ATOM    717  O   ASP A  45     -12.552   8.259  -8.604  1.00 65.64           O  
ATOM    718  CG  ASP A  45     -15.830  10.073  -6.800  1.00 65.64           C  
ATOM    719  OD1 ASP A  45     -16.140  10.016  -5.582  1.00 65.64           O  
ATOM    720  OD2 ASP A  45     -15.831  11.122  -7.472  1.00 65.64           O  
ATOM    721  N   VAL A  46     -12.207   9.379  -6.681  1.00 60.64           N  
ATOM    722  H   VAL A  46     -12.588   9.607  -5.774  1.00 60.64           H  
ATOM    723  CA  VAL A  46     -10.921   9.987  -7.068  1.00 60.64           C  
ATOM    724  HA  VAL A  46     -10.657   9.575  -8.043  1.00 60.64           H  
ATOM    725  C   VAL A  46      -9.769   9.550  -6.152  1.00 60.64           C  
ATOM    726  CB  VAL A  46     -11.049  11.515  -7.273  1.00 60.64           C  
ATOM    727  HB  VAL A  46     -10.896  12.030  -6.324  1.00 60.64           H  
ATOM    728  O   VAL A  46      -8.652  10.050  -6.238  1.00 60.64           O  
ATOM    729  CG1 VAL A  46     -10.008  11.994  -8.300  1.00 60.64           C  
ATOM    730 HG11 VAL A  46      -8.998  11.850  -7.918  1.00 60.64           H  
ATOM    731 HG12 VAL A  46     -10.122  11.438  -9.231  1.00 60.64           H  
ATOM    732 HG13 VAL A  46     -10.128  13.053  -8.528  1.00 60.64           H  
ATOM    733  CG2 VAL A  46     -12.450  11.888  -7.794  1.00 60.64           C  
ATOM    734 HG21 VAL A  46     -12.727  11.233  -8.620  1.00 60.64           H  
ATOM    735 HG22 VAL A  46     -12.496  12.907  -8.178  1.00 60.64           H  
ATOM    736 HG23 VAL A  46     -13.191  11.794  -7.000  1.00 60.64           H  
ATOM    737  N   THR A  47      -9.995   8.544  -5.306  1.00 66.02           N  
ATOM    738  H   THR A  47     -10.912   8.122  -5.329  1.00 66.02           H  
ATOM    739  CA  THR A  47      -8.900   7.793  -4.674  1.00 66.02           C  
ATOM    740  HA  THR A  47      -8.029   8.447  -4.629  1.00 66.02           H  
ATOM    741  C   THR A  47      -8.565   6.553  -5.510  1.00 66.02           C  
ATOM    742  CB  THR A  47      -9.188   7.387  -3.229  1.00 66.02           C  
ATOM    743  HB  THR A  47      -8.321   6.842  -2.856  1.00 66.02           H  
ATOM    744  O   THR A  47      -9.485   5.895  -6.000  1.00 66.02           O  
ATOM    745  CG2 THR A  47      -9.398   8.592  -2.315  1.00 66.02           C  
ATOM    746 HG21 THR A  47      -8.444   9.095  -2.156  1.00 66.02           H  
ATOM    747 HG22 THR A  47     -10.101   9.293  -2.766  1.00 66.02           H  
ATOM    748 HG23 THR A  47      -9.790   8.273  -1.350  1.00 66.02           H  
ATOM    749  OG1 THR A  47     -10.292   6.519  -3.150  1.00 66.02           O  
ATOM    750  HG1 THR A  47     -10.940   6.823  -3.790  1.00 66.02           H  
ATOM    751  N   PRO A  48      -7.281   6.167  -5.636  1.00 61.88           N  
ATOM    752  CA  PRO A  48      -6.872   4.994  -6.420  1.00 61.88           C  
ATOM    753  HA  PRO A  48      -7.070   5.184  -7.475  1.00 61.88           H  
ATOM    754  C   PRO A  48      -7.599   3.705  -6.004  1.00 61.88           C  
ATOM    755  CB  PRO A  48      -5.359   4.866  -6.195  1.00 61.88           C  
ATOM    756  HB2 PRO A  48      -4.847   4.538  -7.100  1.00 61.88           H  
ATOM    757  HB3 PRO A  48      -5.150   4.173  -5.380  1.00 61.88           H  
ATOM    758  O   PRO A  48      -8.029   2.915  -6.842  1.00 61.88           O  
ATOM    759  CG  PRO A  48      -4.917   6.270  -5.778  1.00 61.88           C  
ATOM    760  HG2 PRO A  48      -4.687   6.862  -6.663  1.00 61.88           H  
ATOM    761  HG3 PRO A  48      -4.070   6.244  -5.093  1.00 61.88           H  
ATOM    762  CD  PRO A  48      -6.128   6.856  -5.078  1.00 61.88           C  
ATOM    763  HD2 PRO A  48      -6.068   6.663  -4.007  1.00 61.88           H  
ATOM    764  HD3 PRO A  48      -6.159   7.929  -5.270  1.00 61.88           H  
ATOM    765  N   GLU A  49      -7.767   3.523  -4.693  1.00 66.96           N  
ATOM    766  H   GLU A  49      -7.364   4.213  -4.075  1.00 66.96           H  
ATOM    767  CA  GLU A  49      -8.356   2.333  -4.066  1.00 66.96           C  
ATOM    768  HA  GLU A  49      -8.100   1.451  -4.654  1.00 66.96           H  
ATOM    769  C   GLU A  49      -9.896   2.373  -3.984  1.00 66.96           C  
ATOM    770  CB  GLU A  49      -7.740   2.173  -2.666  1.00 66.96           C  
ATOM    771  HB2 GLU A  49      -8.198   1.317  -2.170  1.00 66.96           H  
ATOM    772  HB3 GLU A  49      -7.979   3.061  -2.081  1.00 66.96           H  
ATOM    773  O   GLU A  49     -10.509   1.429  -3.491  1.00 66.96           O  
ATOM    774  CG  GLU A  49      -6.212   1.987  -2.669  1.00 66.96           C  
ATOM    775  HG2 GLU A  49      -5.859   2.001  -1.638  1.00 66.96           H  
ATOM    776  HG3 GLU A  49      -5.738   2.829  -3.174  1.00 66.96           H  
ATOM    777  CD  GLU A  49      -5.763   0.666  -3.302  1.00 66.96           C  
ATOM    778  OE1 GLU A  49      -4.767   0.674  -4.057  1.00 66.96           O  
ATOM    779  OE2 GLU A  49      -6.345  -0.388  -2.969  1.00 66.96           O  
ATOM    780  N   ARG A  50     -10.537   3.454  -4.456  1.00 72.92           N  
ATOM    781  H   ARG A  50      -9.974   4.162  -4.907  1.00 72.92           H  
ATOM    782  CA  ARG A  50     -11.989   3.701  -4.366  1.00 72.92           C  
ATOM    783  HA  ARG A  50     -12.130   4.730  -4.697  1.00 72.92           H  
ATOM    784  C   ARG A  50     -12.554   3.694  -2.930  1.00 72.92           C  
ATOM    785  CB  ARG A  50     -12.768   2.834  -5.379  1.00 72.92           C  
ATOM    786  HB2 ARG A  50     -13.831   3.054  -5.281  1.00 72.92           H  
ATOM    787  HB3 ARG A  50     -12.613   1.779  -5.155  1.00 72.92           H  
ATOM    788  O   ARG A  50     -13.649   3.188  -2.690  1.00 72.92           O  
ATOM    789  CG  ARG A  50     -12.352   3.122  -6.834  1.00 72.92           C  
ATOM    790  HG2 ARG A  50     -12.469   4.187  -7.034  1.00 72.92           H  
ATOM    791  HG3 ARG A  50     -11.305   2.855  -6.976  1.00 72.92           H  
ATOM    792  CD  ARG A  50     -13.209   2.327  -7.833  1.00 72.92           C  
ATOM    793  HD2 ARG A  50     -13.068   1.264  -7.634  1.00 72.92           H  
ATOM    794  HD3 ARG A  50     -14.257   2.582  -7.678  1.00 72.92           H  
ATOM    795  NE  ARG A  50     -12.834   2.629  -9.231  1.00 72.92           N  
ATOM    796  HE  ARG A  50     -12.220   3.420  -9.366  1.00 72.92           H  
ATOM    797  NH1 ARG A  50     -13.946   0.910 -10.292  1.00 72.92           N  
ATOM    798 HH11 ARG A  50     -14.363   0.627  -9.417  1.00 72.92           H  
ATOM    799 HH12 ARG A  50     -14.160   0.446 -11.163  1.00 72.92           H  
ATOM    800  NH2 ARG A  50     -12.693   2.290 -11.484  1.00 72.92           N  
ATOM    801 HH21 ARG A  50     -12.149   3.133 -11.602  1.00 72.92           H  
ATOM    802 HH22 ARG A  50     -12.827   1.677 -12.275  1.00 72.92           H  
ATOM    803  CZ  ARG A  50     -13.160   1.948 -10.320  1.00 72.92           C  
ATOM    804  N   VAL A  51     -11.836   4.307  -1.980  1.00 78.10           N  
ATOM    805  H   VAL A  51     -10.998   4.785  -2.281  1.00 78.10           H  
ATOM    806  CA  VAL A  51     -12.213   4.420  -0.553  1.00 78.10           C  
ATOM    807  HA  VAL A  51     -13.228   4.041  -0.434  1.00 78.10           H  
ATOM    808  C   VAL A  51     -12.150   5.887  -0.077  1.00 78.10           C  
ATOM    809  CB  VAL A  51     -11.305   3.541   0.335  1.00 78.10           C  
ATOM    810  HB  VAL A  51     -10.274   3.885   0.251  1.00 78.10           H  
ATOM    811  O   VAL A  51     -11.084   6.498  -0.187  1.00 78.10           O  
ATOM    812  CG1 VAL A  51     -11.729   3.615   1.805  1.00 78.10           C  
ATOM    813 HG11 VAL A  51     -11.136   2.925   2.406  1.00 78.10           H  
ATOM    814 HG12 VAL A  51     -12.780   3.342   1.899  1.00 78.10           H  
ATOM    815 HG13 VAL A  51     -11.574   4.621   2.193  1.00 78.10           H  
ATOM    816  CG2 VAL A  51     -11.356   2.061  -0.062  1.00 78.10           C  
ATOM    817 HG21 VAL A  51     -10.947   1.930  -1.064  1.00 78.10           H  
ATOM    818 HG22 VAL A  51     -12.385   1.702  -0.047  1.00 78.10           H  
ATOM    819 HG23 VAL A  51     -10.754   1.465   0.625  1.00 78.10           H  
ATOM    820  N   PRO A  52     -13.228   6.468   0.502  1.00 80.87           N  
ATOM    821  CA  PRO A  52     -13.215   7.828   1.049  1.00 80.87           C  
ATOM    822  HA  PRO A  52     -13.119   8.533   0.224  1.00 80.87           H  
ATOM    823  C   PRO A  52     -12.076   8.033   2.049  1.00 80.87           C  
ATOM    824  CB  PRO A  52     -14.565   8.037   1.749  1.00 80.87           C  
ATOM    825  HB2 PRO A  52     -14.948   9.045   1.588  1.00 80.87           H  
ATOM    826  HB3 PRO A  52     -14.479   7.837   2.817  1.00 80.87           H  
ATOM    827  O   PRO A  52     -11.871   7.209   2.939  1.00 80.87           O  
ATOM    828  CG  PRO A  52     -15.474   6.984   1.126  1.00 80.87           C  
ATOM    829  HG2 PRO A  52     -16.245   6.655   1.823  1.00 80.87           H  
ATOM    830  HG3 PRO A  52     -15.928   7.389   0.221  1.00 80.87           H  
ATOM    831  CD  PRO A  52     -14.512   5.849   0.779  1.00 80.87           C  
ATOM    832  HD2 PRO A  52     -14.892   5.276  -0.067  1.00 80.87           H  
ATOM    833  HD3 PRO A  52     -14.389   5.202   1.648  1.00 80.87           H  
ATOM    834  N   THR A  53     -11.338   9.135   1.926  1.00 84.80           N  
ATOM    835  H   THR A  53     -11.584   9.802   1.209  1.00 84.80           H  
ATOM    836  CA  THR A  53     -10.158   9.395   2.768  1.00 84.80           C  
ATOM    837  HA  THR A  53     -10.086   8.631   3.542  1.00 84.80           H  
ATOM    838  C   THR A  53     -10.286  10.740   3.466  1.00 84.80           C  
ATOM    839  CB  THR A  53      -8.872   9.286   1.942  1.00 84.80           C  
ATOM    840  HB  THR A  53      -8.889  10.010   1.127  1.00 84.80           H  
ATOM    841  O   THR A  53     -10.341  11.774   2.815  1.00 84.80           O  
ATOM    842  CG2 THR A  53      -7.608   9.500   2.768  1.00 84.80           C  
ATOM    843 HG21 THR A  53      -7.572  10.522   3.144  1.00 84.80           H  
ATOM    844 HG22 THR A  53      -6.737   9.329   2.135  1.00 84.80           H  
ATOM    845 HG23 THR A  53      -7.588   8.801   3.604  1.00 84.80           H  
ATOM    846  OG1 THR A  53      -8.797   7.987   1.402  1.00 84.80           O  
ATOM    847  HG1 THR A  53      -9.612   7.823   0.923  1.00 84.80           H  
ATOM    848  N   HIS A  54     -10.353  10.740   4.791  1.00 86.19           N  
ATOM    849  H   HIS A  54     -10.195   9.864   5.267  1.00 86.19           H  
ATOM    850  CA  HIS A  54     -10.531  11.922   5.628  1.00 86.19           C  
ATOM    851  HA  HIS A  54     -10.975  12.733   5.050  1.00 86.19           H  
ATOM    852  C   HIS A  54      -9.172  12.391   6.146  1.00 86.19           C  
ATOM    853  CB  HIS A  54     -11.486  11.577   6.780  1.00 86.19           C  
ATOM    854  HB2 HIS A  54     -11.505  12.414   7.477  1.00 86.19           H  
ATOM    855  HB3 HIS A  54     -11.114  10.705   7.318  1.00 86.19           H  
ATOM    856  O   HIS A  54      -8.507  11.653   6.866  1.00 86.19           O  
ATOM    857  CG  HIS A  54     -12.897  11.294   6.336  1.00 86.19           C  
ATOM    858  CD2 HIS A  54     -13.346  10.235   5.591  1.00 86.19           C  
ATOM    859  HD2 HIS A  54     -12.745   9.428   5.200  1.00 86.19           H  
ATOM    860  ND1 HIS A  54     -13.995  12.053   6.659  1.00 86.19           N  
ATOM    861  HD1 HIS A  54     -13.997  12.811   7.326  1.00 86.19           H  
ATOM    862  CE1 HIS A  54     -15.079  11.469   6.125  1.00 86.19           C  
ATOM    863  HE1 HIS A  54     -16.093  11.816   6.257  1.00 86.19           H  
ATOM    864  NE2 HIS A  54     -14.728  10.376   5.430  1.00 86.19           N  
ATOM    865  N   ILE A  55      -8.754  13.605   5.793  1.00 89.97           N  
ATOM    866  H   ILE A  55      -9.327  14.149   5.165  1.00 89.97           H  
ATOM    867  CA  ILE A  55      -7.511  14.217   6.276  1.00 89.97           C  
ATOM    868  HA  ILE A  55      -6.861  13.442   6.680  1.00 89.97           H  
ATOM    869  C   ILE A  55      -7.836  15.186   7.412  1.00 89.97           C  
ATOM    870  CB  ILE A  55      -6.752  14.893   5.115  1.00 89.97           C  
ATOM    871  HB  ILE A  55      -7.434  15.574   4.606  1.00 89.97           H  
ATOM    872  O   ILE A  55      -8.642  16.100   7.241  1.00 89.97           O  
ATOM    873  CG1 ILE A  55      -6.272  13.827   4.103  1.00 89.97           C  
ATOM    874 HG12 ILE A  55      -5.482  13.230   4.558  1.00 89.97           H  
ATOM    875 HG13 ILE A  55      -7.095  13.156   3.857  1.00 89.97           H  
ATOM    876  CG2 ILE A  55      -5.565  15.713   5.658  1.00 89.97           C  
ATOM    877 HG21 ILE A  55      -4.935  15.090   6.292  1.00 89.97           H  
ATOM    878 HG22 ILE A  55      -5.931  16.558   6.241  1.00 89.97           H  
ATOM    879 HG23 ILE A  55      -4.976  16.123   4.838  1.00 89.97           H  
ATOM    880  CD1 ILE A  55      -5.768  14.410   2.777  1.00 89.97           C  
ATOM    881 HD11 ILE A  55      -6.570  14.961   2.286  1.00 89.97           H  
ATOM    882 HD12 ILE A  55      -5.445  13.593   2.133  1.00 89.97           H  
ATOM    883 HD13 ILE A  55      -4.917  15.074   2.932  1.00 89.97           H  
ATOM    884  N   VAL A  56      -7.175  14.999   8.553  1.00 93.67           N  
ATOM    885  H   VAL A  56      -6.561  14.200   8.615  1.00 93.67           H  
ATOM    886  CA  VAL A  56      -7.378  15.770   9.783  1.00 93.67           C  
ATOM    887  HA  VAL A  56      -8.122  16.548   9.608  1.00 93.67           H  
ATOM    888  C   VAL A  56      -6.067  16.426  10.206  1.00 93.67           C  
ATOM    889  CB  VAL A  56      -7.894  14.861  10.913  1.00 93.67           C  
ATOM    890  HB  VAL A  56      -7.104  14.163  11.191  1.00 93.67           H  
ATOM    891  O   VAL A  56      -5.044  15.753  10.345  1.00 93.67           O  
ATOM    892  CG1 VAL A  56      -8.268  15.685  12.148  1.00 93.67           C  
ATOM    893 HG11 VAL A  56      -7.408  16.236  12.527  1.00 93.67           H  
ATOM    894 HG12 VAL A  56      -8.604  15.008  12.933  1.00 93.67           H  
ATOM    895 HG13 VAL A  56      -9.077  16.377  11.913  1.00 93.67           H  
ATOM    896  CG2 VAL A  56      -9.115  14.029  10.513  1.00 93.67           C  
ATOM    897 HG21 VAL A  56      -8.891  13.392   9.658  1.00 93.67           H  
ATOM    898 HG22 VAL A  56      -9.377  13.384  11.352  1.00 93.67           H  
ATOM    899 HG23 VAL A  56      -9.956  14.681  10.278  1.00 93.67           H  
ATOM    900  N   ASP A  57      -6.097  17.732  10.461  1.00 94.49           N  
ATOM    901  H   ASP A  57      -6.964  18.233  10.326  1.00 94.49           H  
ATOM    902  CA  ASP A  57      -4.985  18.462  11.075  1.00 94.49           C  
ATOM    903  HA  ASP A  57      -4.053  17.939  10.865  1.00 94.49           H  
ATOM    904  C   ASP A  57      -5.172  18.546  12.596  1.00 94.49           C  
ATOM    905  CB  ASP A  57      -4.901  19.862  10.457  1.00 94.49           C  
ATOM    906  HB2 ASP A  57      -5.076  19.787   9.384  1.00 94.49           H  
ATOM    907  HB3 ASP A  57      -5.702  20.478  10.864  1.00 94.49           H  
ATOM    908  O   ASP A  57      -6.279  18.826  13.067  1.00 94.49           O  
ATOM    909  CG  ASP A  57      -3.560  20.573  10.671  1.00 94.49           C  
ATOM    910  OD1 ASP A  57      -2.544  19.929  11.030  1.00 94.49           O  
ATOM    911  OD2 ASP A  57      -3.539  21.798  10.418  1.00 94.49           O  
ATOM    912  N   TYR A  58      -4.099  18.349  13.364  1.00 96.17           N  
ATOM    913  H   TYR A  58      -3.227  18.110  12.914  1.00 96.17           H  
ATOM    914  CA  TYR A  58      -4.090  18.609  14.806  1.00 96.17           C  
ATOM    915  HA  TYR A  58      -5.119  18.690  15.155  1.00 96.17           H  
ATOM    916  C   TYR A  58      -3.379  19.926  15.137  1.00 96.17           C  
ATOM    917  CB  TYR A  58      -3.455  17.449  15.583  1.00 96.17           C  
ATOM    918  HB2 TYR A  58      -4.095  16.570  15.509  1.00 96.17           H  
ATOM    919  HB3 TYR A  58      -2.487  17.206  15.145  1.00 96.17           H  
ATOM    920  O   TYR A  58      -2.209  20.104  14.779  1.00 96.17           O  
ATOM    921  CG  TYR A  58      -3.254  17.808  17.043  1.00 96.17           C  
ATOM    922  CD1 TYR A  58      -1.967  18.122  17.528  1.00 96.17           C  
ATOM    923  HD1 TYR A  58      -1.110  18.024  16.880  1.00 96.17           H  
ATOM    924  CD2 TYR A  58      -4.378  17.968  17.876  1.00 96.17           C  
ATOM    925  HD2 TYR A  58      -5.369  17.757  17.503  1.00 96.17           H  
ATOM    926  CE1 TYR A  58      -1.805  18.591  18.847  1.00 96.17           C  
ATOM    927  HE1 TYR A  58      -0.830  18.861  19.223  1.00 96.17           H  
ATOM    928  CE2 TYR A  58      -4.215  18.429  19.195  1.00 96.17           C  
ATOM    929  HE2 TYR A  58      -5.066  18.556  19.847  1.00 96.17           H  
ATOM    930  OH  TYR A  58      -2.793  19.146  20.970  1.00 96.17           O  
ATOM    931  HH  TYR A  58      -1.889  19.270  21.267  1.00 96.17           H  
ATOM    932  CZ  TYR A  58      -2.931  18.730  19.687  1.00 96.17           C  
ATOM    933  N   SER A  59      -4.006  20.810  15.915  1.00 93.13           N  
ATOM    934  H   SER A  59      -4.946  20.603  16.220  1.00 93.13           H  
ATOM    935  CA  SER A  59      -3.356  22.037  16.390  1.00 93.13           C  
ATOM    936  HA  SER A  59      -2.300  22.000  16.123  1.00 93.13           H  
ATOM    937  C   SER A  59      -3.411  22.220  17.903  1.00 93.13           C  
ATOM    938  CB  SER A  59      -3.910  23.261  15.672  1.00 93.13           C  
ATOM    939  HB2 SER A  59      -4.001  23.039  14.609  1.00 93.13           H  
ATOM    940  HB3 SER A  59      -4.887  23.537  16.068  1.00 93.13           H  
ATOM    941  O   SER A  59      -4.446  22.540  18.472  1.00 93.13           O  
ATOM    942  OG  SER A  59      -2.983  24.316  15.840  1.00 93.13           O  
ATOM    943  HG  SER A  59      -2.972  24.759  14.988  1.00 93.13           H  
ATOM    944  N   GLU A  60      -2.236  22.147  18.531  1.00 90.99           N  
ATOM    945  H   GLU A  60      -1.439  21.857  17.981  1.00 90.99           H  
ATOM    946  CA  GLU A  60      -1.978  22.461  19.948  1.00 90.99           C  
ATOM    947  HA  GLU A  60      -2.608  21.831  20.577  1.00 90.99           H  
ATOM    948  C   GLU A  60      -2.301  23.927  20.327  1.00 90.99           C  
ATOM    949  CB  GLU A  60      -0.495  22.101  20.189  1.00 90.99           C  
ATOM    950  HB2 GLU A  60       0.122  22.713  19.531  1.00 90.99           H  
ATOM    951  HB3 GLU A  60      -0.363  21.061  19.892  1.00 90.99           H  
ATOM    952  O   GLU A  60      -2.273  24.286  21.499  1.00 90.99           O  
ATOM    953  CG  GLU A  60       0.040  22.245  21.623  1.00 90.99           C  
ATOM    954  HG2 GLU A  60       0.114  23.303  21.875  1.00 90.99           H  
ATOM    955  HG3 GLU A  60      -0.666  21.768  22.303  1.00 90.99           H  
ATOM    956  CD  GLU A  60       1.426  21.600  21.809  1.00 90.99           C  
ATOM    957  OE1 GLU A  60       1.820  21.334  22.963  1.00 90.99           O  
ATOM    958  OE2 GLU A  60       2.121  21.260  20.822  1.00 90.99           O  
ATOM    959  N   ALA A  61      -2.605  24.787  19.346  1.00 90.69           N  
ATOM    960  H   ALA A  61      -2.649  24.433  18.401  1.00 90.69           H  
ATOM    961  CA  ALA A  61      -3.071  26.157  19.570  1.00 90.69           C  
ATOM    962  HA  ALA A  61      -2.715  26.503  20.540  1.00 90.69           H  
ATOM    963  C   ALA A  61      -4.609  26.298  19.592  1.00 90.69           C  
ATOM    964  CB  ALA A  61      -2.444  27.047  18.489  1.00 90.69           C  
ATOM    965  HB1 ALA A  61      -2.734  28.083  18.661  1.00 90.69           H  
ATOM    966  HB2 ALA A  61      -1.357  26.966  18.526  1.00 90.69           H  
ATOM    967  HB3 ALA A  61      -2.801  26.741  17.506  1.00 90.69           H  
ATOM    968  O   ALA A  61      -5.105  27.323  20.055  1.00 90.69           O  
ATOM    969  N   GLU A  62      -5.352  25.305  19.090  1.00 89.50           N  
ATOM    970  H   GLU A  62      -4.882  24.473  18.765  1.00 89.50           H  
ATOM    971  CA  GLU A  62      -6.819  25.356  18.936  1.00 89.50           C  
ATOM    972  HA  GLU A  62      -7.212  26.265  19.391  1.00 89.50           H  
ATOM    973  C   GLU A  62      -7.558  24.184  19.602  1.00 89.50           C  
ATOM    974  CB  GLU A  62      -7.194  25.371  17.446  1.00 89.50           C  
ATOM    975  HB2 GLU A  62      -8.281  25.334  17.377  1.00 89.50           H  
ATOM    976  HB3 GLU A  62      -6.792  24.477  16.970  1.00 89.50           H  
ATOM    977  O   GLU A  62      -8.764  24.273  19.823  1.00 89.50           O  
ATOM    978  CG  GLU A  62      -6.712  26.615  16.684  1.00 89.50           C  
ATOM    979  HG2 GLU A  62      -7.054  27.505  17.212  1.00 89.50           H  
ATOM    980  HG3 GLU A  62      -5.622  26.624  16.674  1.00 89.50           H  
ATOM    981  CD  GLU A  62      -7.232  26.657  15.236  1.00 89.50           C  
ATOM    982  OE1 GLU A  62      -6.860  27.616  14.523  1.00 89.50           O  
ATOM    983  OE2 GLU A  62      -7.959  25.719  14.835  1.00 89.50           O  
ATOM    984  N   GLN A  63      -6.862  23.087  19.912  1.00 91.20           N  
ATOM    985  H   GLN A  63      -5.872  23.067  19.712  1.00 91.20           H  
ATOM    986  CA  GLN A  63      -7.441  21.855  20.448  1.00 91.20           C  
ATOM    987  HA  GLN A  63      -8.514  22.000  20.578  1.00 91.20           H  
ATOM    988  C   GLN A  63      -6.852  21.499  21.815  1.00 91.20           C  
ATOM    989  CB  GLN A  63      -7.226  20.702  19.458  1.00 91.20           C  
ATOM    990  HB2 GLN A  63      -7.557  19.771  19.919  1.00 91.20           H  
ATOM    991  HB3 GLN A  63      -6.162  20.613  19.242  1.00 91.20           H  
ATOM    992  O   GLN A  63      -5.655  21.670  22.044  1.00 91.20           O  
ATOM    993  CG  GLN A  63      -7.993  20.897  18.145  1.00 91.20           C  
ATOM    994  HG2 GLN A  63      -7.695  21.834  17.676  1.00 91.20           H  
ATOM    995  HG3 GLN A  63      -9.062  20.936  18.350  1.00 91.20           H  
ATOM    996  CD  GLN A  63      -7.695  19.765  17.176  1.00 91.20           C  
ATOM    997  NE2 GLN A  63      -8.469  18.699  17.181  1.00 91.20           N  
ATOM    998 HE21 GLN A  63      -9.242  18.621  17.826  1.00 91.20           H  
ATOM    999 HE22 GLN A  63      -8.295  17.981  16.492  1.00 91.20           H  
ATOM   1000  OE1 GLN A  63      -6.748  19.823  16.409  1.00 91.20           O  
ATOM   1001  N   SER A  64      -7.689  20.964  22.708  1.00 93.33           N  
ATOM   1002  H   SER A  64      -8.659  20.850  22.448  1.00 93.33           H  
ATOM   1003  CA  SER A  64      -7.248  20.413  23.994  1.00 93.33           C  
ATOM   1004  HA  SER A  64      -6.433  21.036  24.362  1.00 93.33           H  
ATOM   1005  C   SER A  64      -6.699  18.989  23.863  1.00 93.33           C  
ATOM   1006  CB  SER A  64      -8.372  20.482  25.038  1.00 93.33           C  
ATOM   1007  HB2 SER A  64      -8.907  21.427  24.939  1.00 93.33           H  
ATOM   1008  HB3 SER A  64      -7.922  20.451  26.030  1.00 93.33           H  
ATOM   1009  O   SER A  64      -6.922  18.302  22.859  1.00 93.33           O  
ATOM   1010  OG  SER A  64      -9.285  19.406  24.935  1.00 93.33           O  
ATOM   1011  HG  SER A  64      -9.295  18.994  25.802  1.00 93.33           H  
ATOM   1012  N   ASP A  65      -6.037  18.508  24.917  1.00 93.13           N  
ATOM   1013  H   ASP A  65      -5.862  19.107  25.711  1.00 93.13           H  
ATOM   1014  CA  ASP A  65      -5.574  17.122  24.999  1.00 93.13           C  
ATOM   1015  HA  ASP A  65      -4.879  16.933  24.181  1.00 93.13           H  
ATOM   1016  C   ASP A  65      -6.743  16.126  24.850  1.00 93.13           C  
ATOM   1017  CB  ASP A  65      -4.830  16.899  26.327  1.00 93.13           C  
ATOM   1018  HB2 ASP A  65      -5.453  17.252  27.149  1.00 93.13           H  
ATOM   1019  HB3 ASP A  65      -4.682  15.828  26.464  1.00 93.13           H  
ATOM   1020  O   ASP A  65      -6.613  15.120  24.159  1.00 93.13           O  
ATOM   1021  CG  ASP A  65      -3.449  17.567  26.389  1.00 93.13           C  
ATOM   1022  OD1 ASP A  65      -2.696  17.463  25.393  1.00 93.13           O  
ATOM   1023  OD2 ASP A  65      -3.132  18.133  27.458  1.00 93.13           O  
ATOM   1024  N   GLU A  66      -7.927  16.390  25.416  1.00 93.91           N  
ATOM   1025  H   GLU A  66      -8.020  17.227  25.973  1.00 93.91           H  
ATOM   1026  CA  GLU A  66      -9.116  15.539  25.230  1.00 93.91           C  
ATOM   1027  HA  GLU A  66      -8.885  14.532  25.577  1.00 93.91           H  
ATOM   1028  C   GLU A  66      -9.527  15.422  23.757  1.00 93.91           C  
ATOM   1029  CB  GLU A  66     -10.332  16.052  26.022  1.00 93.91           C  
ATOM   1030  HB2 GLU A  66     -11.159  15.369  25.827  1.00 93.91           H  
ATOM   1031  HB3 GLU A  66     -10.637  17.030  25.649  1.00 93.91           H  
ATOM   1032  O   GLU A  66      -9.936  14.346  23.320  1.00 93.91           O  
ATOM   1033  CG  GLU A  66     -10.144  16.106  27.546  1.00 93.91           C  
ATOM   1034  HG2 GLU A  66      -9.753  15.145  27.880  1.00 93.91           H  
ATOM   1035  HG3 GLU A  66     -11.126  16.238  28.001  1.00 93.91           H  
ATOM   1036  CD  GLU A  66      -9.230  17.243  28.026  1.00 93.91           C  
ATOM   1037  OE1 GLU A  66      -8.710  17.109  29.152  1.00 93.91           O  
ATOM   1038  OE2 GLU A  66      -9.045  18.221  27.258  1.00 93.91           O  
ATOM   1039  N   GLN A  67      -9.390  16.500  22.981  1.00 94.89           N  
ATOM   1040  H   GLN A  67      -8.986  17.333  23.384  1.00 94.89           H  
ATOM   1041  CA  GLN A  67      -9.677  16.488  21.546  1.00 94.89           C  
ATOM   1042  HA  GLN A  67     -10.611  15.951  21.381  1.00 94.89           H  
ATOM   1043  C   GLN A  67      -8.591  15.737  20.767  1.00 94.89           C  
ATOM   1044  CB  GLN A  67      -9.859  17.921  21.035  1.00 94.89           C  
ATOM   1045  HB2 GLN A  67      -9.966  17.901  19.950  1.00 94.89           H  
ATOM   1046  HB3 GLN A  67      -8.975  18.508  21.284  1.00 94.89           H  
ATOM   1047  O   GLN A  67      -8.929  14.957  19.880  1.00 94.89           O  
ATOM   1048  CG  GLN A  67     -11.104  18.588  21.640  1.00 94.89           C  
ATOM   1049  HG2 GLN A  67     -11.994  18.043  21.325  1.00 94.89           H  
ATOM   1050  HG3 GLN A  67     -11.052  18.563  22.729  1.00 94.89           H  
ATOM   1051  CD  GLN A  67     -11.206  20.043  21.215  1.00 94.89           C  
ATOM   1052  NE2 GLN A  67     -12.215  20.435  20.470  1.00 94.89           N  
ATOM   1053 HE21 GLN A  67     -12.210  21.413  20.217  1.00 94.89           H  
ATOM   1054 HE22 GLN A  67     -12.933  19.785  20.184  1.00 94.89           H  
ATOM   1055  OE1 GLN A  67     -10.359  20.858  21.525  1.00 94.89           O  
ATOM   1056  N   LEU A  68      -7.311  15.872  21.137  1.00 95.95           N  
ATOM   1057  H   LEU A  68      -7.089  16.530  21.870  1.00 95.95           H  
ATOM   1058  CA  LEU A  68      -6.232  15.037  20.589  1.00 95.95           C  
ATOM   1059  HA  LEU A  68      -6.189  15.205  19.513  1.00 95.95           H  
ATOM   1060  C   LEU A  68      -6.516  13.541  20.813  1.00 95.95           C  
ATOM   1061  CB  LEU A  68      -4.891  15.469  21.215  1.00 95.95           C  
ATOM   1062  HB2 LEU A  68      -4.967  15.391  22.300  1.00 95.95           H  
ATOM   1063  HB3 LEU A  68      -4.717  16.520  20.982  1.00 95.95           H  
ATOM   1064  O   LEU A  68      -6.390  12.744  19.886  1.00 95.95           O  
ATOM   1065  CG  LEU A  68      -3.664  14.646  20.779  1.00 95.95           C  
ATOM   1066  HG  LEU A  68      -3.789  13.618  21.120  1.00 95.95           H  
ATOM   1067  CD1 LEU A  68      -3.436  14.636  19.265  1.00 95.95           C  
ATOM   1068 HD11 LEU A  68      -2.545  14.054  19.030  1.00 95.95           H  
ATOM   1069 HD12 LEU A  68      -3.307  15.657  18.905  1.00 95.95           H  
ATOM   1070 HD13 LEU A  68      -4.286  14.177  18.761  1.00 95.95           H  
ATOM   1071  CD2 LEU A  68      -2.408  15.215  21.439  1.00 95.95           C  
ATOM   1072 HD21 LEU A  68      -1.543  14.598  21.194  1.00 95.95           H  
ATOM   1073 HD22 LEU A  68      -2.240  16.239  21.104  1.00 95.95           H  
ATOM   1074 HD23 LEU A  68      -2.538  15.220  22.521  1.00 95.95           H  
ATOM   1075  N   HIS A  69      -6.968  13.155  22.008  1.00 93.91           N  
ATOM   1076  H   HIS A  69      -7.007  13.846  22.743  1.00 93.91           H  
ATOM   1077  CA  HIS A  69      -7.326  11.767  22.322  1.00 93.91           C  
ATOM   1078  HA  HIS A  69      -6.495  11.126  22.027  1.00 93.91           H  
ATOM   1079  C   HIS A  69      -8.558  11.260  21.543  1.00 93.91           C  
ATOM   1080  CB  HIS A  69      -7.518  11.638  23.842  1.00 93.91           C  
ATOM   1081  HB2 HIS A  69      -8.327  12.298  24.157  1.00 93.91           H  
ATOM   1082  HB3 HIS A  69      -7.812  10.613  24.070  1.00 93.91           H  
ATOM   1083  O   HIS A  69      -8.623  10.079  21.191  1.00 93.91           O  
ATOM   1084  CG  HIS A  69      -6.278  11.960  24.645  1.00 93.91           C  
ATOM   1085  CD2 HIS A  69      -5.008  11.530  24.380  1.00 93.91           C  
ATOM   1086  HD2 HIS A  69      -4.721  10.897  23.553  1.00 93.91           H  
ATOM   1087  ND1 HIS A  69      -6.186  12.844  25.696  1.00 93.91           N  
ATOM   1088  HD1 HIS A  69      -6.869  13.561  25.897  1.00 93.91           H  
ATOM   1089  CE1 HIS A  69      -4.891  12.956  26.032  1.00 93.91           C  
ATOM   1090  HE1 HIS A  69      -4.496  13.659  26.751  1.00 93.91           H  
ATOM   1091  NE2 HIS A  69      -4.138  12.124  25.299  1.00 93.91           N  
ATOM   1092  N   GLN A  70      -9.517  12.133  21.220  1.00 93.69           N  
ATOM   1093  H   GLN A  70      -9.426  13.089  21.533  1.00 93.69           H  
ATOM   1094  CA  GLN A  70     -10.651  11.786  20.352  1.00 93.69           C  
ATOM   1095  HA  GLN A  70     -11.072  10.836  20.681  1.00 93.69           H  
ATOM   1096  C   GLN A  70     -10.215  11.592  18.895  1.00 93.69           C  
ATOM   1097  CB  GLN A  70     -11.751  12.851  20.462  1.00 93.69           C  
ATOM   1098  HB2 GLN A  70     -11.313  13.842  20.349  1.00 93.69           H  
ATOM   1099  HB3 GLN A  70     -12.474  12.700  19.661  1.00 93.69           H  
ATOM   1100  O   GLN A  70     -10.592  10.599  18.279  1.00 93.69           O  
ATOM   1101  CG  GLN A  70     -12.488  12.755  21.806  1.00 93.69           C  
ATOM   1102  HG2 GLN A  70     -11.766  12.749  22.623  1.00 93.69           H  
ATOM   1103  HG3 GLN A  70     -13.038  11.815  21.845  1.00 93.69           H  
ATOM   1104  CD  GLN A  70     -13.469  13.900  22.037  1.00 93.69           C  
ATOM   1105  NE2 GLN A  70     -13.933  14.082  23.253  1.00 93.69           N  
ATOM   1106 HE21 GLN A  70     -13.571  13.533  24.020  1.00 93.69           H  
ATOM   1107 HE22 GLN A  70     -14.548  14.875  23.370  1.00 93.69           H  
ATOM   1108  OE1 GLN A  70     -13.859  14.644  21.154  1.00 93.69           O  
ATOM   1109  N   GLU A  71      -9.377  12.478  18.356  1.00 94.81           N  
ATOM   1110  H   GLU A  71      -9.110  13.290  18.894  1.00 94.81           H  
ATOM   1111  CA  GLU A  71      -8.878  12.358  16.979  1.00 94.81           C  
ATOM   1112  HA  GLU A  71      -9.723  12.223  16.304  1.00 94.81           H  
ATOM   1113  C   GLU A  71      -7.970  11.121  16.822  1.00 94.81           C  
ATOM   1114  CB  GLU A  71      -8.145  13.649  16.571  1.00 94.81           C  
ATOM   1115  HB2 GLU A  71      -7.318  13.801  17.264  1.00 94.81           H  
ATOM   1116  HB3 GLU A  71      -7.720  13.516  15.576  1.00 94.81           H  
ATOM   1117  O   GLU A  71      -8.083  10.404  15.829  1.00 94.81           O  
ATOM   1118  CG  GLU A  71      -9.012  14.927  16.572  1.00 94.81           C  
ATOM   1119  HG2 GLU A  71      -9.671  14.936  17.441  1.00 94.81           H  
ATOM   1120  HG3 GLU A  71      -8.333  15.772  16.679  1.00 94.81           H  
ATOM   1121  CD  GLU A  71      -9.866  15.158  15.313  1.00 94.81           C  
ATOM   1122  OE1 GLU A  71     -10.089  16.358  15.005  1.00 94.81           O  
ATOM   1123  OE2 GLU A  71     -10.277  14.169  14.655  1.00 94.81           O  
ATOM   1124  N   ILE A  72      -7.126  10.808  17.819  1.00 95.04           N  
ATOM   1125  H   ILE A  72      -7.047  11.457  18.589  1.00 95.04           H  
ATOM   1126  CA  ILE A  72      -6.295   9.587  17.845  1.00 95.04           C  
ATOM   1127  HA  ILE A  72      -5.719   9.545  16.921  1.00 95.04           H  
ATOM   1128  C   ILE A  72      -7.159   8.320  17.863  1.00 95.04           C  
ATOM   1129  CB  ILE A  72      -5.296   9.617  19.034  1.00 95.04           C  
ATOM   1130  HB  ILE A  72      -5.837   9.929  19.927  1.00 95.04           H  
ATOM   1131  O   ILE A  72      -6.884   7.398  17.101  1.00 95.04           O  
ATOM   1132  CG1 ILE A  72      -4.181  10.647  18.738  1.00 95.04           C  
ATOM   1133 HG12 ILE A  72      -4.629  11.595  18.442  1.00 95.04           H  
ATOM   1134 HG13 ILE A  72      -3.581  10.297  17.898  1.00 95.04           H  
ATOM   1135  CG2 ILE A  72      -4.670   8.234  19.324  1.00 95.04           C  
ATOM   1136 HG21 ILE A  72      -3.963   8.289  20.152  1.00 95.04           H  
ATOM   1137 HG22 ILE A  72      -5.435   7.516  19.617  1.00 95.04           H  
ATOM   1138 HG23 ILE A  72      -4.155   7.857  18.440  1.00 95.04           H  
ATOM   1139  CD1 ILE A  72      -3.250  10.921  19.924  1.00 95.04           C  
ATOM   1140 HD11 ILE A  72      -3.835  11.191  20.803  1.00 95.04           H  
ATOM   1141 HD12 ILE A  72      -2.638  10.046  20.145  1.00 95.04           H  
ATOM   1142 HD13 ILE A  72      -2.581  11.744  19.672  1.00 95.04           H  
ATOM   1143  N   SER A  73      -8.213   8.266  18.686  1.00 92.14           N  
ATOM   1144  H   SER A  73      -8.417   9.063  19.271  1.00 92.14           H  
ATOM   1145  CA  SER A  73      -9.074   7.072  18.774  1.00 92.14           C  
ATOM   1146  HA  SER A  73      -8.421   6.200  18.805  1.00 92.14           H  
ATOM   1147  C   SER A  73      -9.976   6.858  17.549  1.00 92.14           C  
ATOM   1148  CB  SER A  73      -9.873   7.052  20.084  1.00 92.14           C  
ATOM   1149  HB2 SER A  73     -10.516   6.172  20.099  1.00 92.14           H  
ATOM   1150  HB3 SER A  73      -9.176   6.971  20.918  1.00 92.14           H  
ATOM   1151  O   SER A  73     -10.483   5.756  17.351  1.00 92.14           O  
ATOM   1152  OG  SER A  73     -10.657   8.216  20.257  1.00 92.14           O  
ATOM   1153  HG  SER A  73     -10.057   8.925  20.501  1.00 92.14           H  
ATOM   1154  N   GLN A  74     -10.138   7.874  16.695  1.00 92.45           N  
ATOM   1155  H   GLN A  74      -9.758   8.773  16.955  1.00 92.45           H  
ATOM   1156  CA  GLN A  74     -10.825   7.768  15.400  1.00 92.45           C  
ATOM   1157  HA  GLN A  74     -11.504   6.916  15.417  1.00 92.45           H  
ATOM   1158  C   GLN A  74      -9.867   7.541  14.217  1.00 92.45           C  
ATOM   1159  CB  GLN A  74     -11.660   9.036  15.174  1.00 92.45           C  
ATOM   1160  HB2 GLN A  74     -11.010   9.910  15.239  1.00 92.45           H  
ATOM   1161  HB3 GLN A  74     -12.095   9.001  14.175  1.00 92.45           H  
ATOM   1162  O   GLN A  74     -10.314   7.158  13.133  1.00 92.45           O  
ATOM   1163  CG  GLN A  74     -12.805   9.174  16.188  1.00 92.45           C  
ATOM   1164  HG2 GLN A  74     -13.517   8.361  16.043  1.00 92.45           H  
ATOM   1165  HG3 GLN A  74     -12.414   9.101  17.203  1.00 92.45           H  
ATOM   1166  CD  GLN A  74     -13.542  10.499  16.041  1.00 92.45           C  
ATOM   1167  NE2 GLN A  74     -14.057  11.050  17.117  1.00 92.45           N  
ATOM   1168 HE21 GLN A  74     -13.842  10.657  18.022  1.00 92.45           H  
ATOM   1169 HE22 GLN A  74     -14.459  11.966  16.981  1.00 92.45           H  
ATOM   1170  OE1 GLN A  74     -13.685  11.061  14.969  1.00 92.45           O  
ATOM   1171  N   ALA A  75      -8.566   7.797  14.381  1.00 95.06           N  
ATOM   1172  H   ALA A  75      -8.239   8.098  15.288  1.00 95.06           H  
ATOM   1173  CA  ALA A  75      -7.584   7.665  13.312  1.00 95.06           C  
ATOM   1174  HA  ALA A  75      -7.923   8.272  12.472  1.00 95.06           H  
ATOM   1175  C   ALA A  75      -7.458   6.212  12.821  1.00 95.06           C  
ATOM   1176  CB  ALA A  75      -6.236   8.229  13.778  1.00 95.06           C  
ATOM   1177  HB1 ALA A  75      -6.358   9.262  14.106  1.00 95.06           H  
ATOM   1178  HB2 ALA A  75      -5.518   8.201  12.958  1.00 95.06           H  
ATOM   1179  HB3 ALA A  75      -5.854   7.634  14.608  1.00 95.06           H  
ATOM   1180  O   ALA A  75      -7.598   5.244  13.567  1.00 95.06           O  
ATOM   1181  N   ASN A  76      -7.158   6.045  11.535  1.00 93.79           N  
ATOM   1182  H   ASN A  76      -7.113   6.864  10.946  1.00 93.79           H  
ATOM   1183  CA  ASN A  76      -6.796   4.751  10.952  1.00 93.79           C  
ATOM   1184  HA  ASN A  76      -6.961   3.963  11.686  1.00 93.79           H  
ATOM   1185  C   ASN A  76      -5.309   4.668  10.595  1.00 93.79           C  
ATOM   1186  CB  ASN A  76      -7.683   4.465   9.736  1.00 93.79           C  
ATOM   1187  HB2 ASN A  76      -7.435   5.174   8.946  1.00 93.79           H  
ATOM   1188  HB3 ASN A  76      -7.471   3.459   9.375  1.00 93.79           H  
ATOM   1189  O   ASN A  76      -4.808   3.559  10.430  1.00 93.79           O  
ATOM   1190  CG  ASN A  76      -9.174   4.563   9.995  1.00 93.79           C  
ATOM   1191  ND2 ASN A  76      -9.672   4.195  11.152  1.00 93.79           N  
ATOM   1192 HD21 ASN A  76     -10.652   4.410  11.269  1.00 93.79           H  
ATOM   1193 HD22 ASN A  76      -9.078   4.141  11.967  1.00 93.79           H  
ATOM   1194  OD1 ASN A  76      -9.912   4.955   9.116  1.00 93.79           O  
ATOM   1195  N   VAL A  77      -4.634   5.817  10.500  1.00 95.63           N  
ATOM   1196  H   VAL A  77      -5.168   6.670  10.589  1.00 95.63           H  
ATOM   1197  CA  VAL A  77      -3.181   6.005  10.382  1.00 95.63           C  
ATOM   1198  HA  VAL A  77      -2.676   5.231  10.960  1.00 95.63           H  
ATOM   1199  C   VAL A  77      -2.823   7.367  10.976  1.00 95.63           C  
ATOM   1200  CB  VAL A  77      -2.716   5.901   8.913  1.00 95.63           C  
ATOM   1201  HB  VAL A  77      -2.915   4.878   8.593  1.00 95.63           H  
ATOM   1202  O   VAL A  77      -3.591   8.326  10.834  1.00 95.63           O  
ATOM   1203  CG1 VAL A  77      -3.467   6.850   7.971  1.00 95.63           C  
ATOM   1204 HG11 VAL A  77      -3.185   6.633   6.941  1.00 95.63           H  
ATOM   1205 HG12 VAL A  77      -4.544   6.715   8.062  1.00 95.63           H  
ATOM   1206 HG13 VAL A  77      -3.210   7.883   8.205  1.00 95.63           H  
ATOM   1207  CG2 VAL A  77      -1.215   6.131   8.698  1.00 95.63           C  
ATOM   1208 HG21 VAL A  77      -0.963   5.926   7.657  1.00 95.63           H  
ATOM   1209 HG22 VAL A  77      -0.640   5.447   9.322  1.00 95.63           H  
ATOM   1210 HG23 VAL A  77      -0.937   7.159   8.930  1.00 95.63           H  
ATOM   1211  N   ILE A  78      -1.660   7.468  11.624  1.00 97.66           N  
ATOM   1212  H   ILE A  78      -1.083   6.644  11.711  1.00 97.66           H  
ATOM   1213  CA  ILE A  78      -1.143   8.745  12.133  1.00 97.66           C  
ATOM   1214  HA  ILE A  78      -1.857   9.529  11.881  1.00 97.66           H  
ATOM   1215  C   ILE A  78       0.164   9.117  11.431  1.00 97.66           C  
ATOM   1216  CB  ILE A  78      -1.040   8.761  13.674  1.00 97.66           C  
ATOM   1217  HB  ILE A  78      -0.395   7.944  13.996  1.00 97.66           H  
ATOM   1218  O   ILE A  78       1.159   8.392  11.464  1.00 97.66           O  
ATOM   1219  CG1 ILE A  78      -2.441   8.564  14.297  1.00 97.66           C  
ATOM   1220 HG12 ILE A  78      -3.107   9.350  13.941  1.00 97.66           H  
ATOM   1221 HG13 ILE A  78      -2.846   7.610  13.959  1.00 97.66           H  
ATOM   1222  CG2 ILE A  78      -0.416  10.090  14.136  1.00 97.66           C  
ATOM   1223 HG21 ILE A  78      -0.346  10.124  15.223  1.00 97.66           H  
ATOM   1224 HG22 ILE A  78      -1.023  10.926  13.786  1.00 97.66           H  
ATOM   1225 HG23 ILE A  78       0.599  10.187  13.752  1.00 97.66           H  
ATOM   1226  CD1 ILE A  78      -2.478   8.565  15.829  1.00 97.66           C  
ATOM   1227 HD11 ILE A  78      -2.198   9.543  16.220  1.00 97.66           H  
ATOM   1228 HD12 ILE A  78      -3.493   8.346  16.160  1.00 97.66           H  
ATOM   1229 HD13 ILE A  78      -1.801   7.804  16.216  1.00 97.66           H  
ATOM   1230  N   CYS A  79       0.165  10.305  10.837  1.00 98.00           N  
ATOM   1231  H   CYS A  79      -0.687  10.846  10.887  1.00 98.00           H  
ATOM   1232  CA  CYS A  79       1.322  10.947  10.236  1.00 98.00           C  
ATOM   1233  HA  CYS A  79       2.044  10.196   9.916  1.00 98.00           H  
ATOM   1234  C   CYS A  79       1.987  11.859  11.279  1.00 98.00           C  
ATOM   1235  CB  CYS A  79       0.834  11.716   9.002  1.00 98.00           C  
ATOM   1236  HB2 CYS A  79       1.623  12.377   8.643  1.00 98.00           H  
ATOM   1237  HB3 CYS A  79      -0.034  12.315   9.276  1.00 98.00           H  
ATOM   1238  O   CYS A  79       1.492  12.952  11.561  1.00 98.00           O  
ATOM   1239  SG  CYS A  79       0.375  10.543   7.692  1.00 98.00           S  
ATOM   1240  HG  CYS A  79      -0.151  11.425   6.838  1.00 98.00           H  
ATOM   1241  N   ILE A  80       3.110  11.423  11.855  1.00 98.18           N  
ATOM   1242  H   ILE A  80       3.491  10.542  11.541  1.00 98.18           H  
ATOM   1243  CA  ILE A  80       3.893  12.214  12.814  1.00 98.18           C  
ATOM   1244  HA  ILE A  80       3.208  12.855  13.369  1.00 98.18           H  
ATOM   1245  C   ILE A  80       4.855  13.112  12.029  1.00 98.18           C  
ATOM   1246  CB  ILE A  80       4.632  11.334  13.849  1.00 98.18           C  
ATOM   1247  HB  ILE A  80       5.416  10.781  13.331  1.00 98.18           H  
ATOM   1248  O   ILE A  80       5.868  12.659  11.491  1.00 98.18           O  
ATOM   1249  CG1 ILE A  80       3.692  10.309  14.529  1.00 98.18           C  
ATOM   1250 HG12 ILE A  80       2.892  10.835  15.049  1.00 98.18           H  
ATOM   1251 HG13 ILE A  80       3.238   9.677  13.765  1.00 98.18           H  
ATOM   1252  CG2 ILE A  80       5.293  12.252  14.899  1.00 98.18           C  
ATOM   1253 HG21 ILE A  80       5.896  11.663  15.591  1.00 98.18           H  
ATOM   1254 HG22 ILE A  80       5.957  12.970  14.419  1.00 98.18           H  
ATOM   1255 HG23 ILE A  80       4.530  12.790  15.462  1.00 98.18           H  
ATOM   1256  CD1 ILE A  80       4.389   9.371  15.524  1.00 98.18           C  
ATOM   1257 HD11 ILE A  80       4.724   9.920  16.404  1.00 98.18           H  
ATOM   1258 HD12 ILE A  80       5.239   8.884  15.047  1.00 98.18           H  
ATOM   1259 HD13 ILE A  80       3.681   8.608  15.847  1.00 98.18           H  
ATOM   1260  N   VAL A  81       4.531  14.401  11.959  1.00 98.32           N  
ATOM   1261  H   VAL A  81       3.678  14.698  12.412  1.00 98.32           H  
ATOM   1262  CA  VAL A  81       5.296  15.400  11.212  1.00 98.32           C  
ATOM   1263  HA  VAL A  81       5.804  14.887  10.395  1.00 98.32           H  
ATOM   1264  C   VAL A  81       6.388  16.017  12.078  1.00 98.32           C  
ATOM   1265  CB  VAL A  81       4.389  16.479  10.590  1.00 98.32           C  
ATOM   1266  HB  VAL A  81       4.036  17.130  11.389  1.00 98.32           H  
ATOM   1267  O   VAL A  81       6.124  16.627  13.115  1.00 98.32           O  
ATOM   1268  CG1 VAL A  81       5.165  17.326   9.568  1.00 98.32           C  
ATOM   1269 HG11 VAL A  81       6.016  17.811  10.045  1.00 98.32           H  
ATOM   1270 HG12 VAL A  81       4.514  18.093   9.149  1.00 98.32           H  
ATOM   1271 HG13 VAL A  81       5.530  16.688   8.763  1.00 98.32           H  
ATOM   1272  CG2 VAL A  81       3.160  15.910   9.865  1.00 98.32           C  
ATOM   1273 HG21 VAL A  81       2.585  16.720   9.416  1.00 98.32           H  
ATOM   1274 HG22 VAL A  81       2.512  15.391  10.572  1.00 98.32           H  
ATOM   1275 HG23 VAL A  81       3.464  15.211   9.085  1.00 98.32           H  
ATOM   1276  N   TYR A  82       7.623  15.926  11.596  1.00 97.58           N  
ATOM   1277  H   TYR A  82       7.752  15.438  10.721  1.00 97.58           H  
ATOM   1278  CA  TYR A  82       8.776  16.663  12.099  1.00 97.58           C  
ATOM   1279  HA  TYR A  82       8.464  17.286  12.937  1.00 97.58           H  
ATOM   1280  C   TYR A  82       9.300  17.605  11.005  1.00 97.58           C  
ATOM   1281  CB  TYR A  82       9.836  15.687  12.641  1.00 97.58           C  
ATOM   1282  HB2 TYR A  82       9.378  15.068  13.412  1.00 97.58           H  
ATOM   1283  HB3 TYR A  82      10.626  16.260  13.127  1.00 97.58           H  
ATOM   1284  O   TYR A  82       8.916  17.521   9.836  1.00 97.58           O  
ATOM   1285  CG  TYR A  82      10.466  14.778  11.601  1.00 97.58           C  
ATOM   1286  CD1 TYR A  82       9.813  13.589  11.218  1.00 97.58           C  
ATOM   1287  HD1 TYR A  82       8.869  13.321  11.667  1.00 97.58           H  
ATOM   1288  CD2 TYR A  82      11.700  15.124  11.014  1.00 97.58           C  
ATOM   1289  HD2 TYR A  82      12.217  16.021  11.321  1.00 97.58           H  
ATOM   1290  CE1 TYR A  82      10.368  12.773  10.215  1.00 97.58           C  
ATOM   1291  HE1 TYR A  82       9.843  11.891   9.878  1.00 97.58           H  
ATOM   1292  CE2 TYR A  82      12.269  14.291  10.032  1.00 97.58           C  
ATOM   1293  HE2 TYR A  82      13.220  14.530   9.579  1.00 97.58           H  
ATOM   1294  OH  TYR A  82      12.055  12.414   8.556  1.00 97.58           O  
ATOM   1295  HH  TYR A  82      11.520  11.641   8.362  1.00 97.58           H  
ATOM   1296  CZ  TYR A  82      11.585  13.134   9.606  1.00 97.58           C  
ATOM   1297  N   ALA A  83      10.165  18.545  11.378  1.00 97.08           N  
ATOM   1298  H   ALA A  83      10.486  18.550  12.336  1.00 97.08           H  
ATOM   1299  CA  ALA A  83      10.892  19.369  10.422  1.00 97.08           C  
ATOM   1300  HA  ALA A  83      10.476  19.240   9.423  1.00 97.08           H  
ATOM   1301  C   ALA A  83      12.350  18.907  10.379  1.00 97.08           C  
ATOM   1302  CB  ALA A  83      10.723  20.845  10.796  1.00 97.08           C  
ATOM   1303  HB1 ALA A  83       9.677  21.126  10.678  1.00 97.08           H  
ATOM   1304  HB2 ALA A  83      11.029  21.003  11.830  1.00 97.08           H  
ATOM   1305  HB3 ALA A  83      11.341  21.454  10.137  1.00 97.08           H  
ATOM   1306  O   ALA A  83      13.032  18.933  11.404  1.00 97.08           O  
ATOM   1307  N   VAL A  84      12.838  18.516   9.199  1.00 95.43           N  
ATOM   1308  H   VAL A  84      12.218  18.518   8.402  1.00 95.43           H  
ATOM   1309  CA  VAL A  84      14.189  17.941   9.016  1.00 95.43           C  
ATOM   1310  HA  VAL A  84      14.257  17.025   9.603  1.00 95.43           H  
ATOM   1311  C   VAL A  84      15.310  18.866   9.510  1.00 95.43           C  
ATOM   1312  CB  VAL A  84      14.437  17.565   7.541  1.00 95.43           C  
ATOM   1313  HB  VAL A  84      15.420  17.099   7.466  1.00 95.43           H  
ATOM   1314  O   VAL A  84      16.354  18.403   9.952  1.00 95.43           O  
ATOM   1315  CG1 VAL A  84      13.397  16.569   7.016  1.00 95.43           C  
ATOM   1316 HG11 VAL A  84      13.309  15.726   7.701  1.00 95.43           H  
ATOM   1317 HG12 VAL A  84      12.422  17.043   6.909  1.00 95.43           H  
ATOM   1318 HG13 VAL A  84      13.713  16.184   6.047  1.00 95.43           H  
ATOM   1319  CG2 VAL A  84      14.412  18.779   6.608  1.00 95.43           C  
ATOM   1320 HG21 VAL A  84      13.467  19.316   6.692  1.00 95.43           H  
ATOM   1321 HG22 VAL A  84      14.531  18.430   5.582  1.00 95.43           H  
ATOM   1322 HG23 VAL A  84      15.236  19.454   6.839  1.00 95.43           H  
ATOM   1323  N   ASN A  85      15.072  20.182   9.498  1.00 93.32           N  
ATOM   1324  H   ASN A  85      14.175  20.488   9.148  1.00 93.32           H  
ATOM   1325  CA  ASN A  85      16.009  21.204   9.964  1.00 93.32           C  
ATOM   1326  HA  ASN A  85      17.016  20.809   9.835  1.00 93.32           H  
ATOM   1327  C   ASN A  85      15.874  21.553  11.463  1.00 93.32           C  
ATOM   1328  CB  ASN A  85      15.880  22.440   9.055  1.00 93.32           C  
ATOM   1329  HB2 ASN A  85      15.810  22.135   8.011  1.00 93.32           H  
ATOM   1330  HB3 ASN A  85      16.792  23.026   9.164  1.00 93.32           H  
ATOM   1331  O   ASN A  85      16.524  22.487  11.931  1.00 93.32           O  
ATOM   1332  CG  ASN A  85      14.689  23.328   9.381  1.00 93.32           C  
ATOM   1333  ND2 ASN A  85      14.888  24.624   9.369  1.00 93.32           N  
ATOM   1334 HD21 ASN A  85      15.816  24.975   9.178  1.00 93.32           H  
ATOM   1335 HD22 ASN A  85      14.110  25.221   9.612  1.00 93.32           H  
ATOM   1336  OD1 ASN A  85      13.573  22.895   9.635  1.00 93.32           O  
ATOM   1337  N   ASN A  86      15.020  20.855  12.219  1.00 94.21           N  
ATOM   1338  H   ASN A  86      14.511  20.098  11.786  1.00 94.21           H  
ATOM   1339  CA  ASN A  86      14.783  21.097  13.641  1.00 94.21           C  
ATOM   1340  HA  ASN A  86      15.545  21.773  14.028  1.00 94.21           H  
ATOM   1341  C   ASN A  86      14.881  19.794  14.443  1.00 94.21           C  
ATOM   1342  CB  ASN A  86      13.417  21.784  13.824  1.00 94.21           C  
ATOM   1343  HB2 ASN A  86      12.643  21.144  13.401  1.00 94.21           H  
ATOM   1344  HB3 ASN A  86      13.417  22.736  13.293  1.00 94.21           H  
ATOM   1345  O   ASN A  86      13.879  19.098  14.645  1.00 94.21           O  
ATOM   1346  CG  ASN A  86      13.091  22.039  15.288  1.00 94.21           C  
ATOM   1347  ND2 ASN A  86      11.859  22.368  15.595  1.00 94.21           N  
ATOM   1348 HD21 ASN A  86      11.664  22.520  16.575  1.00 94.21           H  
ATOM   1349 HD22 ASN A  86      11.142  22.393  14.885  1.00 94.21           H  
ATOM   1350  OD1 ASN A  86      13.921  21.933  16.176  1.00 94.21           O  
ATOM   1351  N   LYS A  87      16.075  19.518  14.982  1.00 93.17           N  
ATOM   1352  H   LYS A  87      16.852  20.118  14.748  1.00 93.17           H  
ATOM   1353  CA  LYS A  87      16.328  18.331  15.809  1.00 93.17           C  
ATOM   1354  HA  LYS A  87      16.171  17.453  15.183  1.00 93.17           H  
ATOM   1355  C   LYS A  87      15.341  18.191  16.976  1.00 93.17           C  
ATOM   1356  CB  LYS A  87      17.789  18.314  16.294  1.00 93.17           C  
ATOM   1357  HB2 LYS A  87      17.954  19.120  17.009  1.00 93.17           H  
ATOM   1358  HB3 LYS A  87      18.461  18.438  15.445  1.00 93.17           H  
ATOM   1359  O   LYS A  87      14.879  17.085  17.216  1.00 93.17           O  
ATOM   1360  CG  LYS A  87      18.068  16.960  16.961  1.00 93.17           C  
ATOM   1361  HG2 LYS A  87      17.361  16.825  17.780  1.00 93.17           H  
ATOM   1362  HG3 LYS A  87      17.898  16.166  16.235  1.00 93.17           H  
ATOM   1363  CD  LYS A  87      19.467  16.800  17.550  1.00 93.17           C  
ATOM   1364  HD2 LYS A  87      20.205  16.746  16.750  1.00 93.17           H  
ATOM   1365  HD3 LYS A  87      19.685  17.629  18.224  1.00 93.17           H  
ATOM   1366  CE  LYS A  87      19.401  15.485  18.335  1.00 93.17           C  
ATOM   1367  HE2 LYS A  87      18.636  15.585  19.105  1.00 93.17           H  
ATOM   1368  HE3 LYS A  87      19.055  14.694  17.670  1.00 93.17           H  
ATOM   1369  NZ  LYS A  87      20.694  15.113  18.947  1.00 93.17           N  
ATOM   1370  HZ1 LYS A  87      20.562  14.249  19.453  1.00 93.17           H  
ATOM   1371  HZ2 LYS A  87      21.394  14.972  18.233  1.00 93.17           H  
ATOM   1372  HZ3 LYS A  87      20.982  15.827  19.600  1.00 93.17           H  
ATOM   1373  N   HIS A  88      14.910  19.283  17.616  1.00 95.92           N  
ATOM   1374  H   HIS A  88      15.241  20.192  17.325  1.00 95.92           H  
ATOM   1375  CA  HIS A  88      13.937  19.192  18.711  1.00 95.92           C  
ATOM   1376  HA  HIS A  88      14.359  18.551  19.484  1.00 95.92           H  
ATOM   1377  C   HIS A  88      12.609  18.554  18.268  1.00 95.92           C  
ATOM   1378  CB  HIS A  88      13.690  20.584  19.309  1.00 95.92           C  
ATOM   1379  HB2 HIS A  88      13.193  21.216  18.572  1.00 95.92           H  
ATOM   1380  HB3 HIS A  88      14.648  21.040  19.559  1.00 95.92           H  
ATOM   1381  O   HIS A  88      12.003  17.807  19.028  1.00 95.92           O  
ATOM   1382  CG  HIS A  88      12.849  20.538  20.560  1.00 95.92           C  
ATOM   1383  CD2 HIS A  88      11.599  21.069  20.745  1.00 95.92           C  
ATOM   1384  HD2 HIS A  88      11.022  21.612  20.010  1.00 95.92           H  
ATOM   1385  ND1 HIS A  88      13.199  19.914  21.734  1.00 95.92           N  
ATOM   1386  HD1 HIS A  88      14.031  19.362  21.888  1.00 95.92           H  
ATOM   1387  CE1 HIS A  88      12.195  20.080  22.610  1.00 95.92           C  
ATOM   1388  HE1 HIS A  88      12.185  19.688  23.616  1.00 95.92           H  
ATOM   1389  NE2 HIS A  88      11.195  20.781  22.054  1.00 95.92           N  
ATOM   1390  N   SER A  89      12.176  18.783  17.021  1.00 96.32           N  
ATOM   1391  H   SER A  89      12.757  19.328  16.401  1.00 96.32           H  
ATOM   1392  CA  SER A  89      10.976  18.124  16.483  1.00 96.32           C  
ATOM   1393  HA  SER A  89      10.208  18.163  17.255  1.00 96.32           H  
ATOM   1394  C   SER A  89      11.178  16.636  16.174  1.00 96.32           C  
ATOM   1395  CB  SER A  89      10.409  18.882  15.280  1.00 96.32           C  
ATOM   1396  HB2 SER A  89      10.256  19.924  15.564  1.00 96.32           H  
ATOM   1397  HB3 SER A  89       9.436  18.458  15.033  1.00 96.32           H  
ATOM   1398  O   SER A  89      10.204  15.894  16.206  1.00 96.32           O  
ATOM   1399  OG  SER A  89      11.222  18.834  14.120  1.00 96.32           O  
ATOM   1400  HG  SER A  89      12.154  18.822  14.349  1.00 96.32           H  
ATOM   1401  N   ILE A  90      12.422  16.195  15.947  1.00 95.46           N  
ATOM   1402  H   ILE A  90      13.181  16.859  16.007  1.00 95.46           H  
ATOM   1403  CA  ILE A  90      12.798  14.777  15.821  1.00 95.46           C  
ATOM   1404  HA  ILE A  90      12.026  14.256  15.254  1.00 95.46           H  
ATOM   1405  C   ILE A  90      12.853  14.129  17.210  1.00 95.46           C  
ATOM   1406  CB  ILE A  90      14.137  14.621  15.056  1.00 95.46           C  
ATOM   1407  HB  ILE A  90      14.913  15.185  15.572  1.00 95.46           H  
ATOM   1408  O   ILE A  90      12.205  13.111  17.435  1.00 95.46           O  
ATOM   1409  CG1 ILE A  90      14.006  15.176  13.619  1.00 95.46           C  
ATOM   1410 HG12 ILE A  90      13.585  16.181  13.650  1.00 95.46           H  
ATOM   1411 HG13 ILE A  90      13.318  14.539  13.064  1.00 95.46           H  
ATOM   1412  CG2 ILE A  90      14.567  13.143  15.038  1.00 95.46           C  
ATOM   1413 HG21 ILE A  90      15.462  13.003  14.431  1.00 95.46           H  
ATOM   1414 HG22 ILE A  90      14.804  12.802  16.045  1.00 95.46           H  
ATOM   1415 HG23 ILE A  90      13.763  12.524  14.640  1.00 95.46           H  
ATOM   1416  CD1 ILE A  90      15.326  15.273  12.841  1.00 95.46           C  
ATOM   1417 HD11 ILE A  90      15.722  14.280  12.628  1.00 95.46           H  
ATOM   1418 HD12 ILE A  90      16.057  15.845  13.412  1.00 95.46           H  
ATOM   1419 HD13 ILE A  90      15.145  15.778  11.892  1.00 95.46           H  
ATOM   1420  N   ASP A  91      13.536  14.758  18.173  1.00 96.14           N  
ATOM   1421  H   ASP A  91      14.084  15.566  17.915  1.00 96.14           H  
ATOM   1422  CA  ASP A  91      13.621  14.286  19.564  1.00 96.14           C  
ATOM   1423  HA  ASP A  91      14.107  13.311  19.578  1.00 96.14           H  
ATOM   1424  C   ASP A  91      12.213  14.130  20.191  1.00 96.14           C  
ATOM   1425  CB  ASP A  91      14.464  15.270  20.405  1.00 96.14           C  
ATOM   1426  HB2 ASP A  91      14.506  14.891  21.426  1.00 96.14           H  
ATOM   1427  HB3 ASP A  91      13.939  16.225  20.439  1.00 96.14           H  
ATOM   1428  O   ASP A  91      11.967  13.237  21.004  1.00 96.14           O  
ATOM   1429  CG  ASP A  91      15.912  15.525  19.938  1.00 96.14           C  
ATOM   1430  OD1 ASP A  91      16.584  14.600  19.424  1.00 96.14           O  
ATOM   1431  OD2 ASP A  91      16.386  16.670  20.135  1.00 96.14           O  
ATOM   1432  N   LYS A  92      11.252  14.973  19.784  1.00 97.21           N  
ATOM   1433  H   LYS A  92      11.537  15.723  19.171  1.00 97.21           H  
ATOM   1434  CA  LYS A  92       9.837  14.908  20.191  1.00 97.21           C  
ATOM   1435  HA  LYS A  92       9.791  14.752  21.269  1.00 97.21           H  
ATOM   1436  C   LYS A  92       9.052  13.734  19.601  1.00 97.21           C  
ATOM   1437  CB  LYS A  92       9.157  16.247  19.865  1.00 97.21           C  
ATOM   1438  HB2 LYS A  92       8.074  16.123  19.853  1.00 97.21           H  
ATOM   1439  HB3 LYS A  92       9.459  16.569  18.868  1.00 97.21           H  
ATOM   1440  O   LYS A  92       8.044  13.358  20.199  1.00 97.21           O  
ATOM   1441  CG  LYS A  92       9.517  17.340  20.886  1.00 97.21           C  
ATOM   1442  HG2 LYS A  92      10.585  17.317  21.104  1.00 97.21           H  
ATOM   1443  HG3 LYS A  92       9.287  18.313  20.452  1.00 97.21           H  
ATOM   1444  CD  LYS A  92       8.741  17.174  22.199  1.00 97.21           C  
ATOM   1445  HD2 LYS A  92       7.679  17.053  21.984  1.00 97.21           H  
ATOM   1446  HD3 LYS A  92       9.093  16.282  22.718  1.00 97.21           H  
ATOM   1447  CE  LYS A  92       8.969  18.390  23.103  1.00 97.21           C  
ATOM   1448  HE2 LYS A  92       9.770  18.991  22.673  1.00 97.21           H  
ATOM   1449  HE3 LYS A  92       9.288  18.046  24.086  1.00 97.21           H  
ATOM   1450  NZ  LYS A  92       7.745  19.214  23.221  1.00 97.21           N  
ATOM   1451  HZ1 LYS A  92       6.972  18.699  23.618  1.00 97.21           H  
ATOM   1452  HZ2 LYS A  92       7.911  20.066  23.738  1.00 97.21           H  
ATOM   1453  HZ3 LYS A  92       7.459  19.499  22.295  1.00 97.21           H  
ATOM   1454  N   VAL A  93       9.485  13.122  18.495  1.00 96.46           N  
ATOM   1455  H   VAL A  93      10.348  13.435  18.074  1.00 96.46           H  
ATOM   1456  CA  VAL A  93       8.831  11.920  17.938  1.00 96.46           C  
ATOM   1457  HA  VAL A  93       7.789  12.153  17.719  1.00 96.46           H  
ATOM   1458  C   VAL A  93       8.839  10.797  18.977  1.00 96.46           C  
ATOM   1459  CB  VAL A  93       9.497  11.460  16.621  1.00 96.46           C  
ATOM   1460  HB  VAL A  93      10.559  11.285  16.795  1.00 96.46           H  
ATOM   1461  O   VAL A  93       7.788  10.254  19.305  1.00 96.46           O  
ATOM   1462  CG1 VAL A  93       8.903  10.153  16.088  1.00 96.46           C  
ATOM   1463 HG11 VAL A  93       9.369   9.898  15.137  1.00 96.46           H  
ATOM   1464 HG12 VAL A  93       7.825  10.247  15.952  1.00 96.46           H  
ATOM   1465 HG13 VAL A  93       9.110   9.340  16.784  1.00 96.46           H  
ATOM   1466  CG2 VAL A  93       9.342  12.516  15.520  1.00 96.46           C  
ATOM   1467 HG21 VAL A  93       9.818  12.170  14.603  1.00 96.46           H  
ATOM   1468 HG22 VAL A  93       8.287  12.712  15.327  1.00 96.46           H  
ATOM   1469 HG23 VAL A  93       9.829  13.442  15.825  1.00 96.46           H  
ATOM   1470  N   THR A  94      10.005  10.509  19.561  1.00 95.65           N  
ATOM   1471  H   THR A  94      10.833  11.014  19.278  1.00 95.65           H  
ATOM   1472  CA  THR A  94      10.184   9.428  20.543  1.00 95.65           C  
ATOM   1473  HA  THR A  94       9.500   8.614  20.306  1.00 95.65           H  
ATOM   1474  C   THR A  94       9.879   9.846  21.981  1.00 95.65           C  
ATOM   1475  CB  THR A  94      11.611   8.869  20.474  1.00 95.65           C  
ATOM   1476  HB  THR A  94      11.748   8.123  21.256  1.00 95.65           H  
ATOM   1477  O   THR A  94       9.430   9.012  22.760  1.00 95.65           O  
ATOM   1478  CG2 THR A  94      11.899   8.229  19.120  1.00 95.65           C  
ATOM   1479 HG21 THR A  94      12.861   7.718  19.150  1.00 95.65           H  
ATOM   1480 HG22 THR A  94      11.119   7.501  18.897  1.00 95.65           H  
ATOM   1481 HG23 THR A  94      11.912   8.985  18.335  1.00 95.65           H  
ATOM   1482  OG1 THR A  94      12.544   9.912  20.636  1.00 95.65           O  
ATOM   1483  HG1 THR A  94      13.416   9.540  20.488  1.00 95.65           H  
ATOM   1484  N   SER A  95      10.087  11.117  22.349  1.00 96.12           N  
ATOM   1485  H   SER A  95      10.554  11.725  21.691  1.00 96.12           H  
ATOM   1486  CA  SER A  95       9.864  11.599  23.727  1.00 96.12           C  
ATOM   1487  HA  SER A  95      10.000  10.756  24.405  1.00 96.12           H  
ATOM   1488  C   SER A  95       8.458  12.137  24.021  1.00 96.12           C  
ATOM   1489  CB  SER A  95      10.915  12.639  24.124  1.00 96.12           C  
ATOM   1490  HB2 SER A  95      10.761  12.922  25.165  1.00 96.12           H  
ATOM   1491  HB3 SER A  95      11.909  12.203  24.028  1.00 96.12           H  
ATOM   1492  O   SER A  95       8.120  12.307  25.191  1.00 96.12           O  
ATOM   1493  OG  SER A  95      10.831  13.796  23.315  1.00 96.12           O  
ATOM   1494  HG  SER A  95      11.300  13.599  22.501  1.00 96.12           H  
ATOM   1495  N   ARG A  96       7.635  12.406  22.996  1.00 96.48           N  
ATOM   1496  H   ARG A  96       7.995  12.271  22.062  1.00 96.48           H  
ATOM   1497  CA  ARG A  96       6.239  12.859  23.148  1.00 96.48           C  
ATOM   1498  HA  ARG A  96       5.929  12.713  24.182  1.00 96.48           H  
ATOM   1499  C   ARG A  96       5.275  12.029  22.312  1.00 96.48           C  
ATOM   1500  CB  ARG A  96       6.123  14.362  22.817  1.00 96.48           C  
ATOM   1501  HB2 ARG A  96       6.825  14.918  23.439  1.00 96.48           H  
ATOM   1502  HB3 ARG A  96       6.391  14.526  21.773  1.00 96.48           H  
ATOM   1503  O   ARG A  96       4.357  11.435  22.863  1.00 96.48           O  
ATOM   1504  CG  ARG A  96       4.706  14.920  23.054  1.00 96.48           C  
ATOM   1505  HG2 ARG A  96       3.960  14.282  22.579  1.00 96.48           H  
ATOM   1506  HG3 ARG A  96       4.511  14.945  24.126  1.00 96.48           H  
ATOM   1507  CD  ARG A  96       4.561  16.329  22.464  1.00 96.48           C  
ATOM   1508  HD2 ARG A  96       4.630  16.263  21.379  1.00 96.48           H  
ATOM   1509  HD3 ARG A  96       5.375  16.957  22.828  1.00 96.48           H  
ATOM   1510  NE  ARG A  96       3.274  16.939  22.835  1.00 96.48           N  
ATOM   1511  HE  ARG A  96       2.622  16.375  23.360  1.00 96.48           H  
ATOM   1512  NH1 ARG A  96       3.559  19.010  21.843  1.00 96.48           N  
ATOM   1513 HH11 ARG A  96       4.324  18.684  21.270  1.00 96.48           H  
ATOM   1514 HH12 ARG A  96       3.139  19.909  21.653  1.00 96.48           H  
ATOM   1515  NH2 ARG A  96       1.812  18.637  23.161  1.00 96.48           N  
ATOM   1516 HH21 ARG A  96       1.207  18.076  23.742  1.00 96.48           H  
ATOM   1517 HH22 ARG A  96       1.664  19.636  23.124  1.00 96.48           H  
ATOM   1518  CZ  ARG A  96       2.891  18.184  22.600  1.00 96.48           C  
ATOM   1519  N   TRP A  97       5.457  12.020  20.992  1.00 96.73           N  
ATOM   1520  H   TRP A  97       6.265  12.494  20.614  1.00 96.73           H  
ATOM   1521  CA  TRP A  97       4.386  11.627  20.072  1.00 96.73           C  
ATOM   1522  HA  TRP A  97       3.462  12.083  20.428  1.00 96.73           H  
ATOM   1523  C   TRP A  97       4.093  10.127  20.074  1.00 96.73           C  
ATOM   1524  CB  TRP A  97       4.659  12.207  18.679  1.00 96.73           C  
ATOM   1525  HB2 TRP A  97       3.954  11.766  17.975  1.00 96.73           H  
ATOM   1526  HB3 TRP A  97       5.666  11.944  18.357  1.00 96.73           H  
ATOM   1527  O   TRP A  97       2.934   9.761  20.231  1.00 96.73           O  
ATOM   1528  CG  TRP A  97       4.470  13.694  18.647  1.00 96.73           C  
ATOM   1529  CD1 TRP A  97       5.437  14.641  18.641  1.00 96.73           C  
ATOM   1530  HD1 TRP A  97       6.497  14.434  18.611  1.00 96.73           H  
ATOM   1531  CD2 TRP A  97       3.210  14.417  18.765  1.00 96.73           C  
ATOM   1532  CE2 TRP A  97       3.492  15.812  18.855  1.00 96.73           C  
ATOM   1533  CE3 TRP A  97       1.859  14.023  18.866  1.00 96.73           C  
ATOM   1534  HE3 TRP A  97       1.607  12.974  18.827  1.00 96.73           H  
ATOM   1535  NE1 TRP A  97       4.865  15.892  18.791  1.00 96.73           N  
ATOM   1536  HE1 TRP A  97       5.378  16.726  19.040  1.00 96.73           H  
ATOM   1537  CH2 TRP A  97       1.155  16.344  19.138  1.00 96.73           C  
ATOM   1538  HH2 TRP A  97       0.365  17.057  19.321  1.00 96.73           H  
ATOM   1539  CZ2 TRP A  97       2.488  16.773  19.031  1.00 96.73           C  
ATOM   1540  HZ2 TRP A  97       2.739  17.819  19.126  1.00 96.73           H  
ATOM   1541  CZ3 TRP A  97       0.844  14.977  19.059  1.00 96.73           C  
ATOM   1542  HZ3 TRP A  97      -0.182  14.656  19.162  1.00 96.73           H  
ATOM   1543  N   ILE A  98       5.110   9.267  19.978  1.00 95.19           N  
ATOM   1544  H   ILE A  98       6.046   9.619  19.840  1.00 95.19           H  
ATOM   1545  CA  ILE A  98       4.899   7.812  20.040  1.00 95.19           C  
ATOM   1546  HA  ILE A  98       4.096   7.570  19.343  1.00 95.19           H  
ATOM   1547  C   ILE A  98       4.373   7.374  21.426  1.00 95.19           C  
ATOM   1548  CB  ILE A  98       6.140   7.030  19.550  1.00 95.19           C  
ATOM   1549  HB  ILE A  98       7.006   7.303  20.154  1.00 95.19           H  
ATOM   1550  O   ILE A  98       3.346   6.704  21.458  1.00 95.19           O  
ATOM   1551  CG1 ILE A  98       6.462   7.364  18.073  1.00 95.19           C  
ATOM   1552 HG12 ILE A  98       6.418   8.441  17.915  1.00 95.19           H  
ATOM   1553 HG13 ILE A  98       5.715   6.905  17.425  1.00 95.19           H  
ATOM   1554  CG2 ILE A  98       5.891   5.521  19.702  1.00 95.19           C  
ATOM   1555 HG21 ILE A  98       5.810   5.241  20.752  1.00 95.19           H  
ATOM   1556 HG22 ILE A  98       6.705   4.948  19.260  1.00 95.19           H  
ATOM   1557 HG23 ILE A  98       4.967   5.239  19.198  1.00 95.19           H  
ATOM   1558  CD1 ILE A  98       7.858   6.904  17.637  1.00 95.19           C  
ATOM   1559 HD11 ILE A  98       8.614   7.320  18.303  1.00 95.19           H  
ATOM   1560 HD12 ILE A  98       7.926   5.816  17.645  1.00 95.19           H  
ATOM   1561 HD13 ILE A  98       8.045   7.253  16.622  1.00 95.19           H  
ATOM   1562  N   PRO A  99       4.953   7.789  22.577  1.00 94.20           N  
ATOM   1563  CA  PRO A  99       4.381   7.463  23.888  1.00 94.20           C  
ATOM   1564  HA  PRO A  99       4.448   6.385  24.036  1.00 94.20           H  
ATOM   1565  C   PRO A  99       2.910   7.878  24.044  1.00 94.20           C  
ATOM   1566  CB  PRO A  99       5.274   8.164  24.918  1.00 94.20           C  
ATOM   1567  HB2 PRO A  99       4.918   9.177  25.106  1.00 94.20           H  
ATOM   1568  HB3 PRO A  99       5.329   7.602  25.851  1.00 94.20           H  
ATOM   1569  O   PRO A  99       2.096   7.070  24.478  1.00 94.20           O  
ATOM   1570  CG  PRO A  99       6.625   8.232  24.213  1.00 94.20           C  
ATOM   1571  HG2 PRO A  99       7.142   7.278  24.317  1.00 94.20           H  
ATOM   1572  HG3 PRO A  99       7.239   9.047  24.594  1.00 94.20           H  
ATOM   1573  CD  PRO A  99       6.240   8.449  22.751  1.00 94.20           C  
ATOM   1574  HD2 PRO A  99       6.139   9.516  22.553  1.00 94.20           H  
ATOM   1575  HD3 PRO A  99       7.010   8.019  22.112  1.00 94.20           H  
ATOM   1576  N   LEU A 100       2.554   9.101  23.629  1.00 94.80           N  
ATOM   1577  H   LEU A 100       3.265   9.719  23.266  1.00 94.80           H  
ATOM   1578  CA  LEU A 100       1.187   9.623  23.740  1.00 94.80           C  
ATOM   1579  HA  LEU A 100       0.866   9.512  24.776  1.00 94.80           H  
ATOM   1580  C   LEU A 100       0.186   8.836  22.883  1.00 94.80           C  
ATOM   1581  CB  LEU A 100       1.223  11.126  23.400  1.00 94.80           C  
ATOM   1582  HB2 LEU A 100       1.584  11.261  22.380  1.00 94.80           H  
ATOM   1583  HB3 LEU A 100       1.952  11.578  24.072  1.00 94.80           H  
ATOM   1584  O   LEU A 100      -0.945   8.635  23.314  1.00 94.80           O  
ATOM   1585  CG  LEU A 100      -0.114  11.879  23.570  1.00 94.80           C  
ATOM   1586  HG  LEU A 100      -0.663  11.471  24.419  1.00 94.80           H  
ATOM   1587  CD1 LEU A 100       0.170  13.360  23.842  1.00 94.80           C  
ATOM   1588 HD11 LEU A 100      -0.771  13.892  23.983  1.00 94.80           H  
ATOM   1589 HD12 LEU A 100       0.753  13.457  24.758  1.00 94.80           H  
ATOM   1590 HD13 LEU A 100       0.715  13.798  23.005  1.00 94.80           H  
ATOM   1591  CD2 LEU A 100      -0.995  11.840  22.318  1.00 94.80           C  
ATOM   1592 HD21 LEU A 100      -1.902  12.418  22.498  1.00 94.80           H  
ATOM   1593 HD22 LEU A 100      -1.300  10.818  22.093  1.00 94.80           H  
ATOM   1594 HD23 LEU A 100      -0.461  12.252  21.461  1.00 94.80           H  
ATOM   1595  N   ILE A 101       0.579   8.376  21.692  1.00 94.16           N  
ATOM   1596  H   ILE A 101       1.522   8.564  21.384  1.00 94.16           H  
ATOM   1597  CA  ILE A 101      -0.279   7.523  20.857  1.00 94.16           C  
ATOM   1598  HA  ILE A 101      -1.278   7.958  20.820  1.00 94.16           H  
ATOM   1599  C   ILE A 101      -0.425   6.138  21.500  1.00 94.16           C  
ATOM   1600  CB  ILE A 101       0.262   7.453  19.412  1.00 94.16           C  
ATOM   1601  HB  ILE A 101       1.301   7.126  19.448  1.00 94.16           H  
ATOM   1602  O   ILE A 101      -1.545   5.666  21.689  1.00 94.16           O  
ATOM   1603  CG1 ILE A 101       0.190   8.843  18.732  1.00 94.16           C  
ATOM   1604 HG12 ILE A 101       0.493   9.620  19.434  1.00 94.16           H  
ATOM   1605 HG13 ILE A 101      -0.839   9.057  18.443  1.00 94.16           H  
ATOM   1606  CG2 ILE A 101      -0.545   6.435  18.587  1.00 94.16           C  
ATOM   1607 HG21 ILE A 101      -1.609   6.667  18.633  1.00 94.16           H  
ATOM   1608 HG22 ILE A 101      -0.384   5.426  18.966  1.00 94.16           H  
ATOM   1609 HG23 ILE A 101      -0.222   6.444  17.546  1.00 94.16           H  
ATOM   1610  CD1 ILE A 101       1.100   8.958  17.503  1.00 94.16           C  
ATOM   1611 HD11 ILE A 101       0.737   8.320  16.698  1.00 94.16           H  
ATOM   1612 HD12 ILE A 101       2.117   8.666  17.767  1.00 94.16           H  
ATOM   1613 HD13 ILE A 101       1.111   9.992  17.159  1.00 94.16           H  
ATOM   1614  N   ASN A 102       0.684   5.519  21.906  1.00 89.35           N  
ATOM   1615  H   ASN A 102       1.572   5.951  21.694  1.00 89.35           H  
ATOM   1616  CA  ASN A 102       0.712   4.138  22.394  1.00 89.35           C  
ATOM   1617  HA  ASN A 102       0.101   3.537  21.719  1.00 89.35           H  
ATOM   1618  C   ASN A 102       0.089   3.971  23.804  1.00 89.35           C  
ATOM   1619  CB  ASN A 102       2.159   3.604  22.311  1.00 89.35           C  
ATOM   1620  HB2 ASN A 102       2.167   2.597  22.726  1.00 89.35           H  
ATOM   1621  HB3 ASN A 102       2.809   4.230  22.923  1.00 89.35           H  
ATOM   1622  O   ASN A 102      -0.220   2.852  24.212  1.00 89.35           O  
ATOM   1623  CG  ASN A 102       2.753   3.538  20.900  1.00 89.35           C  
ATOM   1624  ND2 ASN A 102       3.693   2.646  20.683  1.00 89.35           N  
ATOM   1625 HD21 ASN A 102       3.773   1.849  21.297  1.00 89.35           H  
ATOM   1626 HD22 ASN A 102       3.931   2.482  19.715  1.00 89.35           H  
ATOM   1627  OD1 ASN A 102       2.418   4.283  19.995  1.00 89.35           O  
ATOM   1628  N   GLU A 103      -0.133   5.064  24.546  1.00 88.02           N  
ATOM   1629  H   GLU A 103       0.283   5.930  24.236  1.00 88.02           H  
ATOM   1630  CA  GLU A 103      -0.975   5.109  25.759  1.00 88.02           C  
ATOM   1631  HA  GLU A 103      -0.800   4.212  26.355  1.00 88.02           H  
ATOM   1632  C   GLU A 103      -2.489   5.150  25.464  1.00 88.02           C  
ATOM   1633  CB  GLU A 103      -0.601   6.344  26.604  1.00 88.02           C  
ATOM   1634  HB2 GLU A 103      -0.489   7.209  25.949  1.00 88.02           H  
ATOM   1635  HB3 GLU A 103      -1.413   6.553  27.300  1.00 88.02           H  
ATOM   1636  O   GLU A 103      -3.303   5.032  26.384  1.00 88.02           O  
ATOM   1637  CG  GLU A 103       0.676   6.148  27.435  1.00 88.02           C  
ATOM   1638  HG2 GLU A 103       1.513   5.932  26.770  1.00 88.02           H  
ATOM   1639  HG3 GLU A 103       0.534   5.277  28.075  1.00 88.02           H  
ATOM   1640  CD  GLU A 103       1.022   7.361  28.321  1.00 88.02           C  
ATOM   1641  OE1 GLU A 103       2.062   7.274  29.015  1.00 88.02           O  
ATOM   1642  OE2 GLU A 103       0.245   8.347  28.347  1.00 88.02           O  
ATOM   1643  N   ARG A 104      -2.883   5.375  24.204  1.00 83.87           N  
ATOM   1644  H   ARG A 104      -2.157   5.456  23.508  1.00 83.87           H  
ATOM   1645  CA  ARG A 104      -4.252   5.752  23.799  1.00 83.87           C  
ATOM   1646  HA  ARG A 104      -4.924   5.648  24.651  1.00 83.87           H  
ATOM   1647  C   ARG A 104      -4.854   4.848  22.728  1.00 83.87           C  
ATOM   1648  CB  ARG A 104      -4.230   7.214  23.329  1.00 83.87           C  
ATOM   1649  HB2 ARG A 104      -3.554   7.305  22.479  1.00 83.87           H  
ATOM   1650  HB3 ARG A 104      -5.226   7.506  22.997  1.00 83.87           H  
ATOM   1651  O   ARG A 104      -6.072   4.829  22.576  1.00 83.87           O  
ATOM   1652  CG  ARG A 104      -3.763   8.177  24.427  1.00 83.87           C  
ATOM   1653  HG2 ARG A 104      -3.631   9.164  23.982  1.00 83.87           H  
ATOM   1654  HG3 ARG A 104      -2.794   7.873  24.821  1.00 83.87           H  
ATOM   1655  CD  ARG A 104      -4.753   8.253  25.590  1.00 83.87           C  
ATOM   1656  HD2 ARG A 104      -5.740   8.494  25.196  1.00 83.87           H  
ATOM   1657  HD3 ARG A 104      -4.787   7.288  26.095  1.00 83.87           H  
ATOM   1658  NE  ARG A 104      -4.328   9.285  26.545  1.00 83.87           N  
ATOM   1659  HE  ARG A 104      -3.439   9.724  26.353  1.00 83.87           H  
ATOM   1660  NH1 ARG A 104      -6.197   9.289  27.864  1.00 83.87           N  
ATOM   1661 HH11 ARG A 104      -6.535   8.508  27.322  1.00 83.87           H  
ATOM   1662 HH12 ARG A 104      -6.721   9.674  28.637  1.00 83.87           H  
ATOM   1663  NH2 ARG A 104      -4.537  10.736  28.269  1.00 83.87           N  
ATOM   1664 HH21 ARG A 104      -3.649  11.124  27.985  1.00 83.87           H  
ATOM   1665 HH22 ARG A 104      -5.054  11.134  29.040  1.00 83.87           H  
ATOM   1666  CZ  ARG A 104      -5.022   9.764  27.553  1.00 83.87           C  
ATOM   1667  N   THR A 105      -4.024   4.091  22.024  1.00 82.01           N  
ATOM   1668  H   THR A 105      -3.032   4.254  22.127  1.00 82.01           H  
ATOM   1669  CA  THR A 105      -4.419   2.961  21.180  1.00 82.01           C  
ATOM   1670  HA  THR A 105      -5.413   3.135  20.768  1.00 82.01           H  
ATOM   1671  C   THR A 105      -4.438   1.666  21.986  1.00 82.01           C  
ATOM   1672  CB  THR A 105      -3.428   2.789  20.022  1.00 82.01           C  
ATOM   1673  HB  THR A 105      -3.670   1.880  19.472  1.00 82.01           H  
ATOM   1674  O   THR A 105      -3.478   1.377  22.703  1.00 82.01           O  
ATOM   1675  CG2 THR A 105      -3.471   3.973  19.066  1.00 82.01           C  
ATOM   1676 HG21 THR A 105      -4.475   4.075  18.654  1.00 82.01           H  
ATOM   1677 HG22 THR A 105      -2.757   3.787  18.263  1.00 82.01           H  
ATOM   1678 HG23 THR A 105      -3.193   4.892  19.582  1.00 82.01           H  
ATOM   1679  OG1 THR A 105      -2.110   2.698  20.515  1.00 82.01           O  
ATOM   1680  HG1 THR A 105      -2.113   2.026  21.199  1.00 82.01           H  
ATOM   1681  N   ASP A 106      -5.467   0.834  21.814  1.00 72.29           N  
ATOM   1682  H   ASP A 106      -6.268   1.121  21.269  1.00 72.29           H  
ATOM   1683  CA  ASP A 106      -5.426  -0.547  22.306  1.00 72.29           C  
ATOM   1684  HA  ASP A 106      -5.288  -0.531  23.387  1.00 72.29           H  
ATOM   1685  C   ASP A 106      -4.250  -1.307  21.680  1.00 72.29           C  
ATOM   1686  CB  ASP A 106      -6.737  -1.280  21.992  1.00 72.29           C  
ATOM   1687  HB2 ASP A 106      -6.991  -1.138  20.942  1.00 72.29           H  
ATOM   1688  HB3 ASP A 106      -6.593  -2.347  22.161  1.00 72.29           H  
ATOM   1689  O   ASP A 106      -4.008  -1.205  20.481  1.00 72.29           O  
ATOM   1690  CG  ASP A 106      -7.883  -0.813  22.886  1.00 72.29           C  
ATOM   1691  OD1 ASP A 106      -7.677  -0.815  24.121  1.00 72.29           O  
ATOM   1692  OD2 ASP A 106      -8.946  -0.469  22.325  1.00 72.29           O  
ATOM   1693  N   LYS A 107      -3.529  -2.109  22.470  1.00 64.67           N  
ATOM   1694  H   LYS A 107      -3.800  -2.170  23.441  1.00 64.67           H  
ATOM   1695  CA  LYS A 107      -2.304  -2.801  22.014  1.00 64.67           C  
ATOM   1696  HA  LYS A 107      -1.646  -2.066  21.549  1.00 64.67           H  
ATOM   1697  C   LYS A 107      -2.544  -3.852  20.928  1.00 64.67           C  
ATOM   1698  CB  LYS A 107      -1.590  -3.436  23.210  1.00 64.67           C  
ATOM   1699  HB2 LYS A 107      -0.766  -4.049  22.844  1.00 64.67           H  
ATOM   1700  HB3 LYS A 107      -2.284  -4.075  23.755  1.00 64.67           H  
ATOM   1701  O   LYS A 107      -1.629  -4.169  20.174  1.00 64.67           O  
ATOM   1702  CG  LYS A 107      -1.025  -2.352  24.130  1.00 64.67           C  
ATOM   1703  HG2 LYS A 107      -1.831  -1.714  24.495  1.00 64.67           H  
ATOM   1704  HG3 LYS A 107      -0.323  -1.740  23.564  1.00 64.67           H  
ATOM   1705  CD  LYS A 107      -0.311  -2.977  25.325  1.00 64.67           C  
ATOM   1706  HD2 LYS A 107       0.441  -3.683  24.973  1.00 64.67           H  
ATOM   1707  HD3 LYS A 107      -1.040  -3.492  25.951  1.00 64.67           H  
ATOM   1708  CE  LYS A 107       0.359  -1.842  26.099  1.00 64.67           C  
ATOM   1709  HE2 LYS A 107       1.093  -1.372  25.445  1.00 64.67           H  
ATOM   1710  HE3 LYS A 107      -0.390  -1.086  26.338  1.00 64.67           H  
ATOM   1711  NZ  LYS A 107       1.007  -2.340  27.332  1.00 64.67           N  
ATOM   1712  HZ1 LYS A 107       0.301  -2.632  27.993  1.00 64.67           H  
ATOM   1713  HZ2 LYS A 107       1.607  -3.122  27.111  1.00 64.67           H  
ATOM   1714  HZ3 LYS A 107       1.559  -1.601  27.744  1.00 64.67           H  
ATOM   1715  N   ASP A 108      -3.765  -4.373  20.850  1.00 62.99           N  
ATOM   1716  H   ASP A 108      -4.440  -4.113  21.554  1.00 62.99           H  
ATOM   1717  CA  ASP A 108      -4.195  -5.286  19.790  1.00 62.99           C  
ATOM   1718  HA  ASP A 108      -3.364  -5.943  19.531  1.00 62.99           H  
ATOM   1719  C   ASP A 108      -4.595  -4.526  18.506  1.00 62.99           C  
ATOM   1720  CB  ASP A 108      -5.328  -6.169  20.337  1.00 62.99           C  
ATOM   1721  HB2 ASP A 108      -5.630  -6.877  19.565  1.00 62.99           H  
ATOM   1722  HB3 ASP A 108      -6.186  -5.540  20.573  1.00 62.99           H  
ATOM   1723  O   ASP A 108      -4.588  -5.092  17.410  1.00 62.99           O  
ATOM   1724  CG  ASP A 108      -4.899  -6.954  21.587  1.00 62.99           C  
ATOM   1725  OD1 ASP A 108      -3.840  -7.620  21.529  1.00 62.99           O  
ATOM   1726  OD2 ASP A 108      -5.615  -6.857  22.609  1.00 62.99           O  
ATOM   1727  N   SER A 109      -4.877  -3.220  18.611  1.00 64.56           N  
ATOM   1728  H   SER A 109      -4.726  -2.774  19.504  1.00 64.56           H  
ATOM   1729  CA  SER A 109      -5.125  -2.332  17.474  1.00 64.56           C  
ATOM   1730  HA  SER A 109      -5.708  -2.872  16.728  1.00 64.56           H  
ATOM   1731  C   SER A 109      -3.803  -1.894  16.845  1.00 64.56           C  
ATOM   1732  CB  SER A 109      -5.946  -1.112  17.902  1.00 64.56           C  
ATOM   1733  HB2 SER A 109      -5.364  -0.484  18.577  1.00 64.56           H  
ATOM   1734  HB3 SER A 109      -6.848  -1.444  18.417  1.00 64.56           H  
ATOM   1735  O   SER A 109      -3.130  -0.975  17.312  1.00 64.56           O  
ATOM   1736  OG  SER A 109      -6.312  -0.354  16.762  1.00 64.56           O  
ATOM   1737  HG  SER A 109      -6.706   0.464  17.073  1.00 64.56           H  
ATOM   1738  N   ARG A 110      -3.431  -2.534  15.731  1.00 76.91           N  
ATOM   1739  H   ARG A 110      -3.995  -3.319  15.440  1.00 76.91           H  
ATOM   1740  CA  ARG A 110      -2.313  -2.079  14.890  1.00 76.91           C  
ATOM   1741  HA  ARG A 110      -1.461  -1.854  15.531  1.00 76.91           H  
ATOM   1742  C   ARG A 110      -2.686  -0.775  14.178  1.00 76.91           C  
ATOM   1743  CB  ARG A 110      -1.899  -3.160  13.881  1.00 76.91           C  
ATOM   1744  HB2 ARG A 110      -1.132  -2.741  13.230  1.00 76.91           H  
ATOM   1745  HB3 ARG A 110      -2.759  -3.427  13.267  1.00 76.91           H  
ATOM   1746  O   ARG A 110      -3.145  -0.806  13.036  1.00 76.91           O  
ATOM   1747  CG  ARG A 110      -1.339  -4.426  14.537  1.00 76.91           C  
ATOM   1748  HG2 ARG A 110      -0.510  -4.168  15.196  1.00 76.91           H  
ATOM   1749  HG3 ARG A 110      -2.123  -4.913  15.116  1.00 76.91           H  
ATOM   1750  CD  ARG A 110      -0.850  -5.371  13.432  1.00 76.91           C  
ATOM   1751  HD2 ARG A 110       0.014  -4.923  12.941  1.00 76.91           H  
ATOM   1752  HD3 ARG A 110      -1.649  -5.472  12.699  1.00 76.91           H  
ATOM   1753  NE  ARG A 110      -0.480  -6.689  13.982  1.00 76.91           N  
ATOM   1754  HE  ARG A 110      -0.033  -6.672  14.888  1.00 76.91           H  
ATOM   1755  NH1 ARG A 110      -1.458  -8.015  12.368  1.00 76.91           N  
ATOM   1756 HH11 ARG A 110      -1.894  -8.895  12.134  1.00 76.91           H  
ATOM   1757 HH12 ARG A 110      -1.814  -7.187  11.912  1.00 76.91           H  
ATOM   1758  NH2 ARG A 110      -0.554  -8.951  14.175  1.00 76.91           N  
ATOM   1759 HH21 ARG A 110      -0.223  -8.863  15.125  1.00 76.91           H  
ATOM   1760 HH22 ARG A 110      -0.964  -9.823  13.872  1.00 76.91           H  
ATOM   1761  CZ  ARG A 110      -0.824  -7.871  13.500  1.00 76.91           C  
ATOM   1762  N   LEU A 111      -2.481   0.360  14.842  1.00 90.01           N  
ATOM   1763  H   LEU A 111      -2.215   0.294  15.814  1.00 90.01           H  
ATOM   1764  CA  LEU A 111      -2.554   1.682  14.224  1.00 90.01           C  
ATOM   1765  HA  LEU A 111      -3.361   1.662  13.491  1.00 90.01           H  
ATOM   1766  C   LEU A 111      -1.215   1.991  13.524  1.00 90.01           C  
ATOM   1767  CB  LEU A 111      -2.916   2.730  15.297  1.00 90.01           C  
ATOM   1768  HB2 LEU A 111      -3.831   2.416  15.800  1.00 90.01           H  
ATOM   1769  HB3 LEU A 111      -2.120   2.761  16.041  1.00 90.01           H  
ATOM   1770  O   LEU A 111      -0.229   2.231  14.220  1.00 90.01           O  
ATOM   1771  CG  LEU A 111      -3.122   4.150  14.732  1.00 90.01           C  
ATOM   1772  HG  LEU A 111      -2.218   4.483  14.221  1.00 90.01           H  
ATOM   1773  CD1 LEU A 111      -4.295   4.222  13.756  1.00 90.01           C  
ATOM   1774 HD11 LEU A 111      -4.083   3.606  12.882  1.00 90.01           H  
ATOM   1775 HD12 LEU A 111      -4.437   5.252  13.428  1.00 90.01           H  
ATOM   1776 HD13 LEU A 111      -5.207   3.876  14.241  1.00 90.01           H  
ATOM   1777  CD2 LEU A 111      -3.433   5.132  15.855  1.00 90.01           C  
ATOM   1778 HD21 LEU A 111      -2.562   5.237  16.502  1.00 90.01           H  
ATOM   1779 HD22 LEU A 111      -3.688   6.108  15.441  1.00 90.01           H  
ATOM   1780 HD23 LEU A 111      -4.290   4.780  16.430  1.00 90.01           H  
ATOM   1781  N   PRO A 112      -1.131   1.979  12.179  1.00 93.17           N  
ATOM   1782  CA  PRO A 112       0.110   2.302  11.486  1.00 93.17           C  
ATOM   1783  HA  PRO A 112       0.907   1.654  11.851  1.00 93.17           H  
ATOM   1784  C   PRO A 112       0.521   3.761  11.718  1.00 93.17           C  
ATOM   1785  CB  PRO A 112      -0.135   1.995  10.005  1.00 93.17           C  
ATOM   1786  HB2 PRO A 112       0.402   2.678   9.348  1.00 93.17           H  
ATOM   1787  HB3 PRO A 112       0.150   0.964   9.794  1.00 93.17           H  
ATOM   1788  O   PRO A 112      -0.302   4.685  11.681  1.00 93.17           O  
ATOM   1789  CG  PRO A 112      -1.649   2.143   9.865  1.00 93.17           C  
ATOM   1790  HG2 PRO A 112      -2.041   1.560   9.032  1.00 93.17           H  
ATOM   1791  HG3 PRO A 112      -1.904   3.197   9.755  1.00 93.17           H  
ATOM   1792  CD  PRO A 112      -2.159   1.633  11.210  1.00 93.17           C  
ATOM   1793  HD2 PRO A 112      -3.118   2.094  11.448  1.00 93.17           H  
ATOM   1794  HD3 PRO A 112      -2.261   0.549  11.161  1.00 93.17           H  
ATOM   1795  N   LEU A 113       1.823   3.961  11.903  1.00 96.03           N  
ATOM   1796  H   LEU A 113       2.415   3.145  11.962  1.00 96.03           H  
ATOM   1797  CA  LEU A 113       2.471   5.260  12.023  1.00 96.03           C  
ATOM   1798  HA  LEU A 113       1.706   6.036  12.063  1.00 96.03           H  
ATOM   1799  C   LEU A 113       3.343   5.534  10.794  1.00 96.03           C  
ATOM   1800  CB  LEU A 113       3.296   5.333  13.323  1.00 96.03           C  
ATOM   1801  HB2 LEU A 113       3.740   6.326  13.391  1.00 96.03           H  
ATOM   1802  HB3 LEU A 113       4.106   4.607  13.254  1.00 96.03           H  
ATOM   1803  O   LEU A 113       4.038   4.648  10.284  1.00 96.03           O  
ATOM   1804  CG  LEU A 113       2.522   5.049  14.622  1.00 96.03           C  
ATOM   1805  HG  LEU A 113       2.153   4.023  14.608  1.00 96.03           H  
ATOM   1806  CD1 LEU A 113       3.455   5.218  15.823  1.00 96.03           C  
ATOM   1807 HD11 LEU A 113       4.322   4.566  15.715  1.00 96.03           H  
ATOM   1808 HD12 LEU A 113       3.788   6.253  15.907  1.00 96.03           H  
ATOM   1809 HD13 LEU A 113       2.931   4.934  16.735  1.00 96.03           H  
ATOM   1810  CD2 LEU A 113       1.336   5.989  14.809  1.00 96.03           C  
ATOM   1811 HD21 LEU A 113       0.597   5.805  14.029  1.00 96.03           H  
ATOM   1812 HD22 LEU A 113       1.668   7.027  14.783  1.00 96.03           H  
ATOM   1813 HD23 LEU A 113       0.865   5.769  15.767  1.00 96.03           H  
ATOM   1814  N   ILE A 114       3.347   6.788  10.347  1.00 96.58           N  
ATOM   1815  H   ILE A 114       2.719   7.447  10.785  1.00 96.58           H  
ATOM   1816  CA  ILE A 114       4.236   7.278   9.289  1.00 96.58           C  
ATOM   1817  HA  ILE A 114       4.964   6.500   9.061  1.00 96.58           H  
ATOM   1818  C   ILE A 114       5.014   8.482   9.808  1.00 96.58           C  
ATOM   1819  CB  ILE A 114       3.455   7.570   7.986  1.00 96.58           C  
ATOM   1820  HB  ILE A 114       2.661   8.284   8.205  1.00 96.58           H  
ATOM   1821  O   ILE A 114       4.426   9.440  10.312  1.00 96.58           O  
ATOM   1822  CG1 ILE A 114       2.813   6.254   7.486  1.00 96.58           C  
ATOM   1823 HG12 ILE A 114       3.569   5.469   7.449  1.00 96.58           H  
ATOM   1824 HG13 ILE A 114       2.046   5.944   8.195  1.00 96.58           H  
ATOM   1825  CG2 ILE A 114       4.374   8.191   6.913  1.00 96.58           C  
ATOM   1826 HG21 ILE A 114       3.794   8.459   6.030  1.00 96.58           H  
ATOM   1827 HG22 ILE A 114       4.836   9.108   7.280  1.00 96.58           H  
ATOM   1828 HG23 ILE A 114       5.154   7.484   6.630  1.00 96.58           H  
ATOM   1829  CD1 ILE A 114       2.151   6.344   6.112  1.00 96.58           C  
ATOM   1830 HD11 ILE A 114       1.485   7.206   6.088  1.00 96.58           H  
ATOM   1831 HD12 ILE A 114       1.582   5.431   5.933  1.00 96.58           H  
ATOM   1832 HD13 ILE A 114       2.903   6.439   5.328  1.00 96.58           H  
ATOM   1833  N   LEU A 115       6.342   8.453   9.668  1.00 97.43           N  
ATOM   1834  H   LEU A 115       6.752   7.653   9.208  1.00 97.43           H  
ATOM   1835  CA  LEU A 115       7.198   9.587  10.022  1.00 97.43           C  
ATOM   1836  HA  LEU A 115       6.700  10.176  10.792  1.00 97.43           H  
ATOM   1837  C   LEU A 115       7.391  10.510   8.818  1.00 97.43           C  
ATOM   1838  CB  LEU A 115       8.541   9.113  10.603  1.00 97.43           C  
ATOM   1839  HB2 LEU A 115       9.067   8.532   9.845  1.00 97.43           H  
ATOM   1840  HB3 LEU A 115       9.137  10.000  10.815  1.00 97.43           H  
ATOM   1841  O   LEU A 115       7.841  10.077   7.755  1.00 97.43           O  
ATOM   1842  CG  LEU A 115       8.457   8.282  11.897  1.00 97.43           C  
ATOM   1843  HG  LEU A 115       8.046   7.298  11.669  1.00 97.43           H  
ATOM   1844  CD1 LEU A 115       9.867   8.113  12.462  1.00 97.43           C  
ATOM   1845 HD11 LEU A 115      10.449   7.490  11.782  1.00 97.43           H  
ATOM   1846 HD12 LEU A 115       9.834   7.624  13.436  1.00 97.43           H  
ATOM   1847 HD13 LEU A 115      10.347   9.084  12.583  1.00 97.43           H  
ATOM   1848  CD2 LEU A 115       7.586   8.930  12.972  1.00 97.43           C  
ATOM   1849 HD21 LEU A 115       6.543   8.902  12.655  1.00 97.43           H  
ATOM   1850 HD22 LEU A 115       7.896   9.961  13.142  1.00 97.43           H  
ATOM   1851 HD23 LEU A 115       7.660   8.362  13.899  1.00 97.43           H  
ATOM   1852  N   VAL A 116       7.079  11.794   8.997  1.00 97.66           N  
ATOM   1853  H   VAL A 116       6.712  12.067   9.898  1.00 97.66           H  
ATOM   1854  CA  VAL A 116       7.003  12.778   7.909  1.00 97.66           C  
ATOM   1855  HA  VAL A 116       7.205  12.273   6.964  1.00 97.66           H  
ATOM   1856  C   VAL A 116       8.041  13.880   8.092  1.00 97.66           C  
ATOM   1857  CB  VAL A 116       5.590  13.371   7.797  1.00 97.66           C  
ATOM   1858  HB  VAL A 116       5.404  14.044   8.634  1.00 97.66           H  
ATOM   1859  O   VAL A 116       7.857  14.797   8.892  1.00 97.66           O  
ATOM   1860  CG1 VAL A 116       5.460  14.195   6.515  1.00 97.66           C  
ATOM   1861 HG11 VAL A 116       6.206  14.989   6.499  1.00 97.66           H  
ATOM   1862 HG12 VAL A 116       4.476  14.663   6.493  1.00 97.66           H  
ATOM   1863 HG13 VAL A 116       5.589  13.554   5.643  1.00 97.66           H  
ATOM   1864  CG2 VAL A 116       4.500  12.301   7.849  1.00 97.66           C  
ATOM   1865 HG21 VAL A 116       4.747  11.488   7.167  1.00 97.66           H  
ATOM   1866 HG22 VAL A 116       4.421  11.897   8.859  1.00 97.66           H  
ATOM   1867 HG23 VAL A 116       3.541  12.744   7.582  1.00 97.66           H  
ATOM   1868  N   GLY A 117       9.125  13.808   7.322  1.00 97.55           N  
ATOM   1869  H   GLY A 117       9.176  13.050   6.656  1.00 97.55           H  
ATOM   1870  CA  GLY A 117      10.197  14.800   7.316  1.00 97.55           C  
ATOM   1871  HA2 GLY A 117      11.120  14.341   6.964  1.00 97.55           H  
ATOM   1872  HA3 GLY A 117      10.357  15.178   8.326  1.00 97.55           H  
ATOM   1873  C   GLY A 117       9.865  15.973   6.413  1.00 97.55           C  
ATOM   1874  O   GLY A 117      10.274  15.996   5.253  1.00 97.55           O  
ATOM   1875  N   ASN A 118       9.122  16.950   6.928  1.00 97.11           N  
ATOM   1876  H   ASN A 118       8.839  16.879   7.895  1.00 97.11           H  
ATOM   1877  CA  ASN A 118       8.805  18.164   6.181  1.00 97.11           C  
ATOM   1878  HA  ASN A 118       8.588  17.875   5.152  1.00 97.11           H  
ATOM   1879  C   ASN A 118      10.000  19.132   6.146  1.00 97.11           C  
ATOM   1880  CB  ASN A 118       7.537  18.808   6.766  1.00 97.11           C  
ATOM   1881  HB2 ASN A 118       7.773  19.234   7.741  1.00 97.11           H  
ATOM   1882  HB3 ASN A 118       6.787  18.032   6.918  1.00 97.11           H  
ATOM   1883  O   ASN A 118      10.899  19.093   6.989  1.00 97.11           O  
ATOM   1884  CG  ASN A 118       6.910  19.882   5.882  1.00 97.11           C  
ATOM   1885  ND2 ASN A 118       6.082  20.714   6.459  1.00 97.11           N  
ATOM   1886 HD21 ASN A 118       5.505  21.293   5.866  1.00 97.11           H  
ATOM   1887 HD22 ASN A 118       5.933  20.647   7.456  1.00 97.11           H  
ATOM   1888  OD1 ASN A 118       7.160  20.017   4.689  1.00 97.11           O  
ATOM   1889  N   LYS A 119       9.947  20.080   5.207  1.00 95.83           N  
ATOM   1890  H   LYS A 119       9.138  20.045   4.604  1.00 95.83           H  
ATOM   1891  CA  LYS A 119      10.953  21.123   4.955  1.00 95.83           C  
ATOM   1892  HA  LYS A 119      10.540  21.744   4.160  1.00 95.83           H  
ATOM   1893  C   LYS A 119      12.278  20.606   4.386  1.00 95.83           C  
ATOM   1894  CB  LYS A 119      11.144  22.062   6.161  1.00 95.83           C  
ATOM   1895  HB2 LYS A 119      11.685  22.942   5.815  1.00 95.83           H  
ATOM   1896  HB3 LYS A 119      11.756  21.565   6.914  1.00 95.83           H  
ATOM   1897  O   LYS A 119      13.325  21.212   4.616  1.00 95.83           O  
ATOM   1898  CG  LYS A 119       9.830  22.515   6.807  1.00 95.83           C  
ATOM   1899  HG2 LYS A 119       9.173  22.943   6.050  1.00 95.83           H  
ATOM   1900  HG3 LYS A 119       9.336  21.660   7.269  1.00 95.83           H  
ATOM   1901  CD  LYS A 119      10.116  23.561   7.884  1.00 95.83           C  
ATOM   1902  HD2 LYS A 119      10.901  23.194   8.546  1.00 95.83           H  
ATOM   1903  HD3 LYS A 119      10.447  24.485   7.410  1.00 95.83           H  
ATOM   1904  CE  LYS A 119       8.838  23.801   8.683  1.00 95.83           C  
ATOM   1905  HE2 LYS A 119       8.516  22.849   9.105  1.00 95.83           H  
ATOM   1906  HE3 LYS A 119       8.052  24.143   8.009  1.00 95.83           H  
ATOM   1907  NZ  LYS A 119       9.067  24.785   9.762  1.00 95.83           N  
ATOM   1908  HZ1 LYS A 119       8.240  24.848  10.339  1.00 95.83           H  
ATOM   1909  HZ2 LYS A 119       9.828  24.481  10.352  1.00 95.83           H  
ATOM   1910  HZ3 LYS A 119       9.268  25.697   9.379  1.00 95.83           H  
ATOM   1911  N   SER A 120      12.240  19.553   3.560  1.00 92.62           N  
ATOM   1912  H   SER A 120      11.363  19.062   3.456  1.00 92.62           H  
ATOM   1913  CA  SER A 120      13.402  19.067   2.785  1.00 92.62           C  
ATOM   1914  HA  SER A 120      14.223  18.952   3.492  1.00 92.62           H  
ATOM   1915  C   SER A 120      13.921  20.066   1.719  1.00 92.62           C  
ATOM   1916  CB  SER A 120      13.133  17.660   2.204  1.00 92.62           C  
ATOM   1917  HB2 SER A 120      12.319  17.172   2.739  1.00 92.62           H  
ATOM   1918  HB3 SER A 120      14.032  17.060   2.344  1.00 92.62           H  
ATOM   1919  O   SER A 120      14.637  19.680   0.797  1.00 92.62           O  
ATOM   1920  OG  SER A 120      12.850  17.713   0.810  1.00 92.62           O  
ATOM   1921  HG  SER A 120      13.503  18.340   0.491  1.00 92.62           H  
ATOM   1922  N   ASP A 121      13.487  21.324   1.767  1.00 90.69           N  
ATOM   1923  H   ASP A 121      12.823  21.559   2.491  1.00 90.69           H  
ATOM   1924  CA  ASP A 121      13.995  22.468   1.006  1.00 90.69           C  
ATOM   1925  HA  ASP A 121      14.537  22.109   0.132  1.00 90.69           H  
ATOM   1926  C   ASP A 121      14.975  23.343   1.806  1.00 90.69           C  
ATOM   1927  CB  ASP A 121      12.793  23.300   0.533  1.00 90.69           C  
ATOM   1928  HB2 ASP A 121      13.144  24.113  -0.102  1.00 90.69           H  
ATOM   1929  HB3 ASP A 121      12.149  22.652  -0.062  1.00 90.69           H  
ATOM   1930  O   ASP A 121      15.612  24.217   1.224  1.00 90.69           O  
ATOM   1931  CG  ASP A 121      11.955  23.866   1.683  1.00 90.69           C  
ATOM   1932  OD1 ASP A 121      11.250  23.043   2.314  1.00 90.69           O  
ATOM   1933  OD2 ASP A 121      11.955  25.100   1.878  1.00 90.69           O  
ATOM   1934  N   LEU A 122      15.093  23.116   3.121  1.00 93.03           N  
ATOM   1935  H   LEU A 122      14.521  22.390   3.529  1.00 93.03           H  
ATOM   1936  CA  LEU A 122      15.958  23.875   4.036  1.00 93.03           C  
ATOM   1937  HA  LEU A 122      16.281  24.789   3.537  1.00 93.03           H  
ATOM   1938  C   LEU A 122      17.253  23.131   4.414  1.00 93.03           C  
ATOM   1939  CB  LEU A 122      15.150  24.267   5.290  1.00 93.03           C  
ATOM   1940  HB2 LEU A 122      15.793  24.866   5.935  1.00 93.03           H  
ATOM   1941  HB3 LEU A 122      14.895  23.355   5.830  1.00 93.03           H  
ATOM   1942  O   LEU A 122      18.011  23.617   5.252  1.00 93.03           O  
ATOM   1943  CG  LEU A 122      13.853  25.056   5.031  1.00 93.03           C  
ATOM   1944  HG  LEU A 122      13.147  24.430   4.486  1.00 93.03           H  
ATOM   1945  CD1 LEU A 122      13.220  25.436   6.373  1.00 93.03           C  
ATOM   1946 HD11 LEU A 122      13.066  24.535   6.967  1.00 93.03           H  
ATOM   1947 HD12 LEU A 122      13.879  26.117   6.913  1.00 93.03           H  
ATOM   1948 HD13 LEU A 122      12.259  25.918   6.193  1.00 93.03           H  
ATOM   1949  CD2 LEU A 122      14.084  26.349   4.246  1.00 93.03           C  
ATOM   1950 HD21 LEU A 122      13.142  26.887   4.148  1.00 93.03           H  
ATOM   1951 HD22 LEU A 122      14.827  26.970   4.747  1.00 93.03           H  
ATOM   1952 HD23 LEU A 122      14.430  26.102   3.242  1.00 93.03           H  
ATOM   1953  N   VAL A 123      17.490  21.952   3.832  1.00 90.18           N  
ATOM   1954  H   VAL A 123      16.852  21.649   3.109  1.00 90.18           H  
ATOM   1955  CA  VAL A 123      18.669  21.097   4.045  1.00 90.18           C  
ATOM   1956  HA  VAL A 123      19.492  21.716   4.404  1.00 90.18           H  
ATOM   1957  C   VAL A 123      19.109  20.469   2.723  1.00 90.18           C  
ATOM   1958  CB  VAL A 123      18.418  19.983   5.088  1.00 90.18           C  
ATOM   1959  HB  VAL A 123      19.318  19.370   5.149  1.00 90.18           H  
ATOM   1960  O   VAL A 123      18.283  20.224   1.845  1.00 90.18           O  
ATOM   1961  CG1 VAL A 123      18.161  20.558   6.485  1.00 90.18           C  
ATOM   1962 HG11 VAL A 123      18.098  19.745   7.208  1.00 90.18           H  
ATOM   1963 HG12 VAL A 123      17.226  21.119   6.491  1.00 90.18           H  
ATOM   1964 HG13 VAL A 123      18.981  21.218   6.767  1.00 90.18           H  
ATOM   1965  CG2 VAL A 123      17.245  19.070   4.717  1.00 90.18           C  
ATOM   1966 HG21 VAL A 123      16.325  19.649   4.636  1.00 90.18           H  
ATOM   1967 HG22 VAL A 123      17.440  18.574   3.766  1.00 90.18           H  
ATOM   1968 HG23 VAL A 123      17.134  18.293   5.474  1.00 90.18           H  
ATOM   1969  N   GLU A 124      20.407  20.198   2.592  1.00 83.83           N  
ATOM   1970  H   GLU A 124      21.042  20.508   3.314  1.00 83.83           H  
ATOM   1971  CA  GLU A 124      20.994  19.524   1.420  1.00 83.83           C  
ATOM   1972  HA  GLU A 124      20.323  19.622   0.566  1.00 83.83           H  
ATOM   1973  C   GLU A 124      21.196  18.013   1.643  1.00 83.83           C  
ATOM   1974  CB  GLU A 124      22.322  20.207   1.051  1.00 83.83           C  
ATOM   1975  HB2 GLU A 124      22.751  19.694   0.190  1.00 83.83           H  
ATOM   1976  HB3 GLU A 124      23.011  20.116   1.891  1.00 83.83           H  
ATOM   1977  O   GLU A 124      21.311  17.253   0.685  1.00 83.83           O  
ATOM   1978  CG  GLU A 124      22.133  21.693   0.697  1.00 83.83           C  
ATOM   1979  HG2 GLU A 124      21.373  21.766  -0.081  1.00 83.83           H  
ATOM   1980  HG3 GLU A 124      21.768  22.229   1.573  1.00 83.83           H  
ATOM   1981  CD  GLU A 124      23.422  22.377   0.213  1.00 83.83           C  
ATOM   1982  OE1 GLU A 124      23.289  23.381  -0.524  1.00 83.83           O  
ATOM   1983  OE2 GLU A 124      24.521  21.918   0.597  1.00 83.83           O  
ATOM   1984  N   TYR A 125      21.204  17.576   2.907  1.00 81.50           N  
ATOM   1985  H   TYR A 125      21.008  18.247   3.635  1.00 81.50           H  
ATOM   1986  CA  TYR A 125      21.276  16.175   3.322  1.00 81.50           C  
ATOM   1987  HA  TYR A 125      21.737  15.594   2.524  1.00 81.50           H  
ATOM   1988  C   TYR A 125      19.877  15.595   3.572  1.00 81.50           C  
ATOM   1989  CB  TYR A 125      22.170  16.051   4.569  1.00 81.50           C  
ATOM   1990  HB2 TYR A 125      23.183  16.348   4.298  1.00 81.50           H  
ATOM   1991  HB3 TYR A 125      22.217  15.003   4.864  1.00 81.50           H  
ATOM   1992  O   TYR A 125      18.936  16.327   3.882  1.00 81.50           O  
ATOM   1993  CG  TYR A 125      21.724  16.878   5.767  1.00 81.50           C  
ATOM   1994  CD1 TYR A 125      22.189  18.199   5.923  1.00 81.50           C  
ATOM   1995  HD1 TYR A 125      22.876  18.612   5.199  1.00 81.50           H  
ATOM   1996  CD2 TYR A 125      20.853  16.326   6.728  1.00 81.50           C  
ATOM   1997  HD2 TYR A 125      20.508  15.308   6.621  1.00 81.50           H  
ATOM   1998  CE1 TYR A 125      21.778  18.970   7.028  1.00 81.50           C  
ATOM   1999  HE1 TYR A 125      22.144  19.979   7.146  1.00 81.50           H  
ATOM   2000  CE2 TYR A 125      20.436  17.093   7.833  1.00 81.50           C  
ATOM   2001  HE2 TYR A 125      19.767  16.674   8.570  1.00 81.50           H  
ATOM   2002  OH  TYR A 125      20.509  19.158   9.055  1.00 81.50           O  
ATOM   2003  HH  TYR A 125      20.915  20.028   9.044  1.00 81.50           H  
ATOM   2004  CZ  TYR A 125      20.899  18.416   7.985  1.00 81.50           C  
ATOM   2005  N   SER A 126      19.749  14.270   3.482  1.00 82.30           N  
ATOM   2006  H   SER A 126      20.572  13.718   3.287  1.00 82.30           H  
ATOM   2007  CA  SER A 126      18.557  13.567   3.965  1.00 82.30           C  
ATOM   2008  HA  SER A 126      17.675  14.174   3.757  1.00 82.30           H  
ATOM   2009  C   SER A 126      18.646  13.357   5.476  1.00 82.30           C  
ATOM   2010  CB  SER A 126      18.377  12.237   3.234  1.00 82.30           C  
ATOM   2011  HB2 SER A 126      19.222  11.583   3.449  1.00 82.30           H  
ATOM   2012  HB3 SER A 126      18.327  12.413   2.159  1.00 82.30           H  
ATOM   2013  O   SER A 126      19.685  12.962   6.001  1.00 82.30           O  
ATOM   2014  OG  SER A 126      17.189  11.609   3.657  1.00 82.30           O  
ATOM   2015  HG  SER A 126      16.433  12.117   3.354  1.00 82.30           H  
ATOM   2016  N   SER A 127      17.548  13.597   6.184  1.00 85.59           N  
ATOM   2017  H   SER A 127      16.714  13.843   5.670  1.00 85.59           H  
ATOM   2018  CA  SER A 127      17.388  13.246   7.596  1.00 85.59           C  
ATOM   2019  HA  SER A 127      18.322  13.470   8.110  1.00 85.59           H  
ATOM   2020  C   SER A 127      17.110  11.756   7.813  1.00 85.59           C  
ATOM   2021  CB  SER A 127      16.295  14.101   8.240  1.00 85.59           C  
ATOM   2022  HB2 SER A 127      16.507  15.153   8.047  1.00 85.59           H  
ATOM   2023  HB3 SER A 127      16.312  13.942   9.318  1.00 85.59           H  
ATOM   2024  O   SER A 127      17.164  11.309   8.959  1.00 85.59           O  
ATOM   2025  OG  SER A 127      15.005  13.780   7.758  1.00 85.59           O  
ATOM   2026  HG  SER A 127      15.024  13.716   6.800  1.00 85.59           H  
ATOM   2027  N   MET A 128      16.875  10.979   6.741  1.00 86.46           N  
ATOM   2028  H   MET A 128      16.840  11.422   5.834  1.00 86.46           H  
ATOM   2029  CA  MET A 128      16.586   9.541   6.805  1.00 86.46           C  
ATOM   2030  HA  MET A 128      15.583   9.415   7.211  1.00 86.46           H  
ATOM   2031  C   MET A 128      17.523   8.803   7.757  1.00 86.46           C  
ATOM   2032  CB  MET A 128      16.638   8.899   5.407  1.00 86.46           C  
ATOM   2033  HB2 MET A 128      17.493   9.286   4.853  1.00 86.46           H  
ATOM   2034  HB3 MET A 128      16.773   7.822   5.508  1.00 86.46           H  
ATOM   2035  O   MET A 128      17.023   8.176   8.679  1.00 86.46           O  
ATOM   2036  CG  MET A 128      15.347   9.133   4.616  1.00 86.46           C  
ATOM   2037  HG2 MET A 128      15.175  10.206   4.525  1.00 86.46           H  
ATOM   2038  HG3 MET A 128      15.478   8.727   3.613  1.00 86.46           H  
ATOM   2039  SD  MET A 128      13.875   8.377   5.362  1.00 86.46           S  
ATOM   2040  CE  MET A 128      12.666   8.768   4.080  1.00 86.46           C  
ATOM   2041  HE1 MET A 128      11.689   8.931   4.536  1.00 86.46           H  
ATOM   2042  HE2 MET A 128      12.968   9.672   3.551  1.00 86.46           H  
ATOM   2043  HE3 MET A 128      12.601   7.941   3.374  1.00 86.46           H  
ATOM   2044  N   GLU A 129      18.846   8.945   7.630  1.00 84.28           N  
ATOM   2045  H   GLU A 129      19.194   9.516   6.873  1.00 84.28           H  
ATOM   2046  CA  GLU A 129      19.850   8.287   8.493  1.00 84.28           C  
ATOM   2047  HA  GLU A 129      19.841   7.212   8.314  1.00 84.28           H  
ATOM   2048  C   GLU A 129      19.626   8.500  10.004  1.00 84.28           C  
ATOM   2049  CB  GLU A 129      21.245   8.823   8.136  1.00 84.28           C  
ATOM   2050  HB2 GLU A 129      21.238   9.908   8.240  1.00 84.28           H  
ATOM   2051  HB3 GLU A 129      21.965   8.413   8.844  1.00 84.28           H  
ATOM   2052  O   GLU A 129      19.910   7.615  10.807  1.00 84.28           O  
ATOM   2053  CG  GLU A 129      21.692   8.448   6.714  1.00 84.28           C  
ATOM   2054  HG2 GLU A 129      20.935   8.783   6.005  1.00 84.28           H  
ATOM   2055  HG3 GLU A 129      21.758   7.362   6.645  1.00 84.28           H  
ATOM   2056  CD  GLU A 129      23.043   9.073   6.325  1.00 84.28           C  
ATOM   2057  OE1 GLU A 129      23.357   9.012   5.116  1.00 84.28           O  
ATOM   2058  OE2 GLU A 129      23.726   9.630   7.215  1.00 84.28           O  
ATOM   2059  N   THR A 130      19.068   9.649  10.402  1.00 88.78           N  
ATOM   2060  H   THR A 130      18.736  10.274   9.682  1.00 88.78           H  
ATOM   2061  CA  THR A 130      18.723   9.966  11.804  1.00 88.78           C  
ATOM   2062  HA  THR A 130      19.508   9.590  12.459  1.00 88.78           H  
ATOM   2063  C   THR A 130      17.406   9.311  12.246  1.00 88.78           C  
ATOM   2064  CB  THR A 130      18.638  11.493  11.970  1.00 88.78           C  
ATOM   2065  HB  THR A 130      17.835  11.880  11.343  1.00 88.78           H  
ATOM   2066  O   THR A 130      17.178   9.096  13.435  1.00 88.78           O  
ATOM   2067  CG2 THR A 130      18.408  11.970  13.403  1.00 88.78           C  
ATOM   2068 HG21 THR A 130      18.471  13.057  13.438  1.00 88.78           H  
ATOM   2069 HG22 THR A 130      17.416  11.669  13.742  1.00 88.78           H  
ATOM   2070 HG23 THR A 130      19.162  11.538  14.061  1.00 88.78           H  
ATOM   2071  OG1 THR A 130      19.853  12.083  11.566  1.00 88.78           O  
ATOM   2072  HG1 THR A 130      20.142  11.628  10.771  1.00 88.78           H  
ATOM   2073  N   ILE A 131      16.536   8.981  11.292  1.00 91.80           N  
ATOM   2074  H   ILE A 131      16.826   9.140  10.338  1.00 91.80           H  
ATOM   2075  CA  ILE A 131      15.178   8.464  11.485  1.00 91.80           C  
ATOM   2076  HA  ILE A 131      14.852   8.686  12.502  1.00 91.80           H  
ATOM   2077  C   ILE A 131      15.105   6.936  11.333  1.00 91.80           C  
ATOM   2078  CB  ILE A 131      14.242   9.204  10.503  1.00 91.80           C  
ATOM   2079  HB  ILE A 131      14.622   9.053   9.493  1.00 91.80           H  
ATOM   2080  O   ILE A 131      14.286   6.304  12.003  1.00 91.80           O  
ATOM   2081  CG1 ILE A 131      14.218  10.729  10.757  1.00 91.80           C  
ATOM   2082 HG12 ILE A 131      15.228  11.132  10.685  1.00 91.80           H  
ATOM   2083 HG13 ILE A 131      13.652  11.190   9.949  1.00 91.80           H  
ATOM   2084  CG2 ILE A 131      12.815   8.642  10.530  1.00 91.80           C  
ATOM   2085 HG21 ILE A 131      12.803   7.638  10.105  1.00 91.80           H  
ATOM   2086 HG22 ILE A 131      12.147   9.270   9.942  1.00 91.80           H  
ATOM   2087 HG23 ILE A 131      12.466   8.590  11.562  1.00 91.80           H  
ATOM   2088  CD1 ILE A 131      13.622  11.189  12.093  1.00 91.80           C  
ATOM   2089 HD11 ILE A 131      14.237  10.826  12.917  1.00 91.80           H  
ATOM   2090 HD12 ILE A 131      13.616  12.279  12.117  1.00 91.80           H  
ATOM   2091 HD13 ILE A 131      12.598  10.835  12.205  1.00 91.80           H  
ATOM   2092  N   LEU A 132      15.986   6.316  10.536  1.00 90.23           N  
ATOM   2093  H   LEU A 132      16.609   6.892   9.988  1.00 90.23           H  
ATOM   2094  CA  LEU A 132      16.042   4.856  10.358  1.00 90.23           C  
ATOM   2095  HA  LEU A 132      15.100   4.550   9.902  1.00 90.23           H  
ATOM   2096  C   LEU A 132      16.140   4.090  11.700  1.00 90.23           C  
ATOM   2097  CB  LEU A 132      17.183   4.427   9.400  1.00 90.23           C  
ATOM   2098  HB2 LEU A 132      17.075   3.354   9.242  1.00 90.23           H  
ATOM   2099  HB3 LEU A 132      18.144   4.562   9.897  1.00 90.23           H  
ATOM   2100  O   LEU A 132      15.421   3.102  11.859  1.00 90.23           O  
ATOM   2101  CG  LEU A 132      17.285   5.113   8.022  1.00 90.23           C  
ATOM   2102  HG  LEU A 132      17.788   6.066   8.187  1.00 90.23           H  
ATOM   2103  CD1 LEU A 132      18.207   4.373   7.055  1.00 90.23           C  
ATOM   2104 HD11 LEU A 132      17.715   3.483   6.663  1.00 90.23           H  
ATOM   2105 HD12 LEU A 132      19.129   4.088   7.562  1.00 90.23           H  
ATOM   2106 HD13 LEU A 132      18.458   5.026   6.220  1.00 90.23           H  
ATOM   2107  CD2 LEU A 132      15.946   5.356   7.320  1.00 90.23           C  
ATOM   2108 HD21 LEU A 132      16.127   5.807   6.344  1.00 90.23           H  
ATOM   2109 HD22 LEU A 132      15.329   6.041   7.901  1.00 90.23           H  
ATOM   2110 HD23 LEU A 132      15.414   4.415   7.185  1.00 90.23           H  
ATOM   2111  N   PRO A 133      16.931   4.536  12.706  1.00 91.26           N  
ATOM   2112  CA  PRO A 133      16.967   3.887  14.018  1.00 91.26           C  
ATOM   2113  HA  PRO A 133      17.235   2.839  13.882  1.00 91.26           H  
ATOM   2114  C   PRO A 133      15.630   3.959  14.769  1.00 91.26           C  
ATOM   2115  CB  PRO A 133      18.083   4.591  14.805  1.00 91.26           C  
ATOM   2116  HB2 PRO A 133      17.668   5.392  15.416  1.00 91.26           H  
ATOM   2117  HB3 PRO A 133      18.636   3.889  15.429  1.00 91.26           H  
ATOM   2118  O   PRO A 133      15.258   2.998  15.438  1.00 91.26           O  
ATOM   2119  CG  PRO A 133      18.969   5.199  13.720  1.00 91.26           C  
ATOM   2120  HG2 PRO A 133      19.521   6.067  14.081  1.00 91.26           H  
ATOM   2121  HG3 PRO A 133      19.647   4.443  13.323  1.00 91.26           H  
ATOM   2122  CD  PRO A 133      17.946   5.583  12.660  1.00 91.26           C  
ATOM   2123  HD2 PRO A 133      18.432   5.657  11.688  1.00 91.26           H  
ATOM   2124  HD3 PRO A 133      17.491   6.538  12.925  1.00 91.26           H  
ATOM   2125  N   ILE A 134      14.888   5.066  14.627  1.00 92.97           N  
ATOM   2126  H   ILE A 134      15.209   5.774  13.982  1.00 92.97           H  
ATOM   2127  CA  ILE A 134      13.568   5.253  15.250  1.00 92.97           C  
ATOM   2128  HA  ILE A 134      13.641   4.983  16.304  1.00 92.97           H  
ATOM   2129  C   ILE A 134      12.556   4.305  14.606  1.00 92.97           C  
ATOM   2130  CB  ILE A 134      13.088   6.723  15.154  1.00 92.97           C  
ATOM   2131  HB  ILE A 134      12.967   6.986  14.103  1.00 92.97           H  
ATOM   2132  O   ILE A 134      11.839   3.605  15.317  1.00 92.97           O  
ATOM   2133  CG1 ILE A 134      14.119   7.696  15.774  1.00 92.97           C  
ATOM   2134 HG12 ILE A 134      14.238   7.475  16.835  1.00 92.97           H  
ATOM   2135 HG13 ILE A 134      15.084   7.551  15.289  1.00 92.97           H  
ATOM   2136  CG2 ILE A 134      11.711   6.865  15.832  1.00 92.97           C  
ATOM   2137 HG21 ILE A 134      11.361   7.897  15.800  1.00 92.97           H  
ATOM   2138 HG22 ILE A 134      11.772   6.528  16.867  1.00 92.97           H  
ATOM   2139 HG23 ILE A 134      10.966   6.259  15.317  1.00 92.97           H  
ATOM   2140  CD1 ILE A 134      13.761   9.179  15.607  1.00 92.97           C  
ATOM   2141 HD11 ILE A 134      12.923   9.450  16.249  1.00 92.97           H  
ATOM   2142 HD12 ILE A 134      14.619   9.791  15.882  1.00 92.97           H  
ATOM   2143 HD13 ILE A 134      13.499   9.379  14.567  1.00 92.97           H  
ATOM   2144  N   MET A 135      12.535   4.230  13.271  1.00 91.27           N  
ATOM   2145  H   MET A 135      13.156   4.828  12.744  1.00 91.27           H  
ATOM   2146  CA  MET A 135      11.684   3.281  12.549  1.00 91.27           C  
ATOM   2147  HA  MET A 135      10.640   3.510  12.765  1.00 91.27           H  
ATOM   2148  C   MET A 135      11.956   1.848  13.023  1.00 91.27           C  
ATOM   2149  CB  MET A 135      11.909   3.420  11.038  1.00 91.27           C  
ATOM   2150  HB2 MET A 135      11.852   4.471  10.754  1.00 91.27           H  
ATOM   2151  HB3 MET A 135      12.907   3.057  10.791  1.00 91.27           H  
ATOM   2152  O   MET A 135      11.029   1.140  13.397  1.00 91.27           O  
ATOM   2153  CG  MET A 135      10.854   2.641  10.239  1.00 91.27           C  
ATOM   2154  HG2 MET A 135      10.638   1.692  10.730  1.00 91.27           H  
ATOM   2155  HG3 MET A 135       9.933   3.224  10.230  1.00 91.27           H  
ATOM   2156  SD  MET A 135      11.315   2.284   8.525  1.00 91.27           S  
ATOM   2157  CE  MET A 135      12.522   0.970   8.860  1.00 91.27           C  
ATOM   2158  HE1 MET A 135      12.071   0.201   9.487  1.00 91.27           H  
ATOM   2159  HE2 MET A 135      13.382   1.377   9.393  1.00 91.27           H  
ATOM   2160  HE3 MET A 135      12.852   0.516   7.926  1.00 91.27           H  
ATOM   2161  N   ASN A 136      13.224   1.436  13.098  1.00 86.28           N  
ATOM   2162  H   ASN A 136      13.952   2.048  12.759  1.00 86.28           H  
ATOM   2163  CA  ASN A 136      13.585   0.087  13.536  1.00 86.28           C  
ATOM   2164  HA  ASN A 136      13.056  -0.631  12.908  1.00 86.28           H  
ATOM   2165  C   ASN A 136      13.148  -0.206  14.986  1.00 86.28           C  
ATOM   2166  CB  ASN A 136      15.096  -0.107  13.319  1.00 86.28           C  
ATOM   2167  HB2 ASN A 136      15.642   0.699  13.810  1.00 86.28           H  
ATOM   2168  HB3 ASN A 136      15.399  -1.053  13.767  1.00 86.28           H  
ATOM   2169  O   ASN A 136      12.695  -1.318  15.262  1.00 86.28           O  
ATOM   2170  CG  ASN A 136      15.481  -0.152  11.847  1.00 86.28           C  
ATOM   2171  ND2 ASN A 136      16.752  -0.074  11.536  1.00 86.28           N  
ATOM   2172 HD21 ASN A 136      17.457   0.035  12.251  1.00 86.28           H  
ATOM   2173 HD22 ASN A 136      16.956  -0.130  10.548  1.00 86.28           H  
ATOM   2174  OD1 ASN A 136      14.664  -0.283  10.955  1.00 86.28           O  
ATOM   2175  N   GLN A 137      13.219   0.784  15.885  1.00 89.36           N  
ATOM   2176  H   GLN A 137      13.595   1.672  15.586  1.00 89.36           H  
ATOM   2177  CA  GLN A 137      12.844   0.649  17.298  1.00 89.36           C  
ATOM   2178  HA  GLN A 137      13.353  -0.227  17.700  1.00 89.36           H  
ATOM   2179  C   GLN A 137      11.336   0.433  17.532  1.00 89.36           C  
ATOM   2180  CB  GLN A 137      13.353   1.891  18.058  1.00 89.36           C  
ATOM   2181  HB2 GLN A 137      14.429   1.979  17.905  1.00 89.36           H  
ATOM   2182  HB3 GLN A 137      12.874   2.783  17.654  1.00 89.36           H  
ATOM   2183  O   GLN A 137      10.980  -0.296  18.457  1.00 89.36           O  
ATOM   2184  CG  GLN A 137      13.077   1.822  19.571  1.00 89.36           C  
ATOM   2185  HG2 GLN A 137      12.002   1.761  19.740  1.00 89.36           H  
ATOM   2186  HG3 GLN A 137      13.538   0.922  19.978  1.00 89.36           H  
ATOM   2187  CD  GLN A 137      13.587   3.028  20.356  1.00 89.36           C  
ATOM   2188  NE2 GLN A 137      13.284   3.095  21.633  1.00 89.36           N  
ATOM   2189 HE21 GLN A 137      12.662   2.409  22.035  1.00 89.36           H  
ATOM   2190 HE22 GLN A 137      13.543   3.954  22.098  1.00 89.36           H  
ATOM   2191  OE1 GLN A 137      14.246   3.930  19.867  1.00 89.36           O  
ATOM   2192  N   TYR A 138      10.456   1.052  16.736  1.00 88.82           N  
ATOM   2193  H   TYR A 138      10.808   1.631  15.987  1.00 88.82           H  
ATOM   2194  CA  TYR A 138       9.005   1.044  16.980  1.00 88.82           C  
ATOM   2195  HA  TYR A 138       8.796   0.519  17.912  1.00 88.82           H  
ATOM   2196  C   TYR A 138       8.240   0.315  15.874  1.00 88.82           C  
ATOM   2197  CB  TYR A 138       8.495   2.475  17.170  1.00 88.82           C  
ATOM   2198  HB2 TYR A 138       7.408   2.452  17.239  1.00 88.82           H  
ATOM   2199  HB3 TYR A 138       8.756   3.062  16.290  1.00 88.82           H  
ATOM   2200  O   TYR A 138       8.171   0.774  14.734  1.00 88.82           O  
ATOM   2201  CG  TYR A 138       9.040   3.163  18.406  1.00 88.82           C  
ATOM   2202  CD1 TYR A 138       8.394   2.996  19.645  1.00 88.82           C  
ATOM   2203  HD1 TYR A 138       7.507   2.383  19.707  1.00 88.82           H  
ATOM   2204  CD2 TYR A 138      10.184   3.978  18.315  1.00 88.82           C  
ATOM   2205  HD2 TYR A 138      10.679   4.099  17.363  1.00 88.82           H  
ATOM   2206  CE1 TYR A 138       8.867   3.677  20.784  1.00 88.82           C  
ATOM   2207  HE1 TYR A 138       8.341   3.575  21.722  1.00 88.82           H  
ATOM   2208  CE2 TYR A 138      10.681   4.633  19.455  1.00 88.82           C  
ATOM   2209  HE2 TYR A 138      11.573   5.239  19.394  1.00 88.82           H  
ATOM   2210  OH  TYR A 138      10.460   5.183  21.773  1.00 88.82           O  
ATOM   2211  HH  TYR A 138       9.860   5.086  22.516  1.00 88.82           H  
ATOM   2212  CZ  TYR A 138      10.010   4.502  20.687  1.00 88.82           C  
ATOM   2213  N   THR A 139       7.639  -0.824  16.224  1.00 83.68           N  
ATOM   2214  H   THR A 139       7.687  -1.118  17.189  1.00 83.68           H  
ATOM   2215  CA  THR A 139       6.951  -1.733  15.293  1.00 83.68           C  
ATOM   2216  HA  THR A 139       7.641  -2.001  14.493  1.00 83.68           H  
ATOM   2217  C   THR A 139       5.732  -1.135  14.600  1.00 83.68           C  
ATOM   2218  CB  THR A 139       6.540  -3.034  15.998  1.00 83.68           C  
ATOM   2219  HB  THR A 139       5.813  -3.573  15.389  1.00 83.68           H  
ATOM   2220  O   THR A 139       5.376  -1.614  13.527  1.00 83.68           O  
ATOM   2221  CG2 THR A 139       7.750  -3.942  16.220  1.00 83.68           C  
ATOM   2222 HG21 THR A 139       8.501  -3.434  16.826  1.00 83.68           H  
ATOM   2223 HG22 THR A 139       7.434  -4.851  16.731  1.00 83.68           H  
ATOM   2224 HG23 THR A 139       8.186  -4.216  15.259  1.00 83.68           H  
ATOM   2225  OG1 THR A 139       5.986  -2.773  17.269  1.00 83.68           O  
ATOM   2226  HG1 THR A 139       5.157  -2.298  17.170  1.00 83.68           H  
ATOM   2227  N   GLU A 140       5.103  -0.097  15.163  1.00 87.67           N  
ATOM   2228  H   GLU A 140       5.411   0.264  16.055  1.00 87.67           H  
ATOM   2229  CA  GLU A 140       3.972   0.579  14.514  1.00 87.67           C  
ATOM   2230  HA  GLU A 140       3.292  -0.177  14.120  1.00 87.67           H  
ATOM   2231  C   GLU A 140       4.392   1.451  13.315  1.00 87.67           C  
ATOM   2232  CB  GLU A 140       3.181   1.426  15.525  1.00 87.67           C  
ATOM   2233  HB2 GLU A 140       3.771   2.294  15.819  1.00 87.67           H  
ATOM   2234  HB3 GLU A 140       2.306   1.801  14.994  1.00 87.67           H  
ATOM   2235  O   GLU A 140       3.554   1.791  12.480  1.00 87.67           O  
ATOM   2236  CG  GLU A 140       2.657   0.673  16.766  1.00 87.67           C  
ATOM   2237  HG2 GLU A 140       2.551  -0.384  16.523  1.00 87.67           H  
ATOM   2238  HG3 GLU A 140       1.657   1.051  16.981  1.00 87.67           H  
ATOM   2239  CD  GLU A 140       3.500   0.832  18.045  1.00 87.67           C  
ATOM   2240  OE1 GLU A 140       3.114   0.239  19.075  1.00 87.67           O  
ATOM   2241  OE2 GLU A 140       4.562   1.502  18.020  1.00 87.67           O  
ATOM   2242  N   ILE A 141       5.677   1.813  13.194  1.00 91.56           N  
ATOM   2243  H   ILE A 141       6.345   1.462  13.865  1.00 91.56           H  
ATOM   2244  CA  ILE A 141       6.166   2.649  12.092  1.00 91.56           C  
ATOM   2245  HA  ILE A 141       5.389   3.377  11.858  1.00 91.56           H  
ATOM   2246  C   ILE A 141       6.382   1.783  10.846  1.00 91.56           C  
ATOM   2247  CB  ILE A 141       7.428   3.454  12.478  1.00 91.56           C  
ATOM   2248  HB  ILE A 141       8.262   2.762  12.599  1.00 91.56           H  
ATOM   2249  O   ILE A 141       7.369   1.048  10.749  1.00 91.56           O  
ATOM   2250  CG1 ILE A 141       7.231   4.223  13.807  1.00 91.56           C  
ATOM   2251 HG12 ILE A 141       6.939   3.528  14.595  1.00 91.56           H  
ATOM   2252 HG13 ILE A 141       6.433   4.956  13.691  1.00 91.56           H  
ATOM   2253  CG2 ILE A 141       7.749   4.441  11.335  1.00 91.56           C  
ATOM   2254 HG21 ILE A 141       8.704   4.936  11.514  1.00 91.56           H  
ATOM   2255 HG22 ILE A 141       7.823   3.917  10.382  1.00 91.56           H  
ATOM   2256 HG23 ILE A 141       6.957   5.185  11.254  1.00 91.56           H  
ATOM   2257  CD1 ILE A 141       8.492   4.939  14.292  1.00 91.56           C  
ATOM   2258 HD11 ILE A 141       9.314   4.229  14.378  1.00 91.56           H  
ATOM   2259 HD12 ILE A 141       8.301   5.377  15.272  1.00 91.56           H  
ATOM   2260 HD13 ILE A 141       8.763   5.734  13.597  1.00 91.56           H  
ATOM   2261  N   GLU A 142       5.473   1.900   9.873  1.00 84.11           N  
ATOM   2262  H   GLU A 142       4.666   2.480  10.056  1.00 84.11           H  
ATOM   2263  CA  GLU A 142       5.561   1.182   8.593  1.00 84.11           C  
ATOM   2264  HA  GLU A 142       6.064   0.229   8.755  1.00 84.11           H  
ATOM   2265  C   GLU A 142       6.382   1.937   7.535  1.00 84.11           C  
ATOM   2266  CB  GLU A 142       4.164   0.876   8.017  1.00 84.11           C  
ATOM   2267  HB2 GLU A 142       4.306   0.554   6.986  1.00 84.11           H  
ATOM   2268  HB3 GLU A 142       3.565   1.786   8.002  1.00 84.11           H  
ATOM   2269  O   GLU A 142       7.039   1.299   6.711  1.00 84.11           O  
ATOM   2270  CG  GLU A 142       3.395  -0.242   8.747  1.00 84.11           C  
ATOM   2271  HG2 GLU A 142       2.936   0.164   9.648  1.00 84.11           H  
ATOM   2272  HG3 GLU A 142       4.103  -1.015   9.044  1.00 84.11           H  
ATOM   2273  CD  GLU A 142       2.317  -0.876   7.841  1.00 84.11           C  
ATOM   2274  OE1 GLU A 142       2.204  -2.132   7.814  1.00 84.11           O  
ATOM   2275  OE2 GLU A 142       1.642  -0.120   7.115  1.00 84.11           O  
ATOM   2276  N   THR A 143       6.340   3.277   7.521  1.00 91.57           N  
ATOM   2277  H   THR A 143       5.827   3.745   8.255  1.00 91.57           H  
ATOM   2278  CA  THR A 143       6.936   4.099   6.445  1.00 91.57           C  
ATOM   2279  HA  THR A 143       7.738   3.529   5.977  1.00 91.57           H  
ATOM   2280  C   THR A 143       7.544   5.404   6.972  1.00 91.57           C  
ATOM   2281  CB  THR A 143       5.897   4.424   5.348  1.00 91.57           C  
ATOM   2282  HB  THR A 143       5.158   5.120   5.746  1.00 91.57           H  
ATOM   2283  O   THR A 143       7.012   6.039   7.882  1.00 91.57           O  
ATOM   2284  CG2 THR A 143       6.511   5.020   4.081  1.00 91.57           C  
ATOM   2285 HG21 THR A 143       7.289   4.360   3.698  1.00 91.57           H  
ATOM   2286 HG22 THR A 143       5.739   5.134   3.321  1.00 91.57           H  
ATOM   2287 HG23 THR A 143       6.936   6.003   4.287  1.00 91.57           H  
ATOM   2288  OG1 THR A 143       5.228   3.264   4.910  1.00 91.57           O  
ATOM   2289  HG1 THR A 143       4.751   2.893   5.656  1.00 91.57           H  
ATOM   2290  N   CYS A 144       8.642   5.846   6.360  1.00 93.90           N  
ATOM   2291  H   CYS A 144       9.053   5.254   5.652  1.00 93.90           H  
ATOM   2292  CA  CYS A 144       9.218   7.182   6.517  1.00 93.90           C  
ATOM   2293  HA  CYS A 144       8.620   7.762   7.219  1.00 93.90           H  
ATOM   2294  C   CYS A 144       9.205   7.915   5.166  1.00 93.90           C  
ATOM   2295  CB  CYS A 144      10.635   7.047   7.089  1.00 93.90           C  
ATOM   2296  HB2 CYS A 144      11.123   8.021   7.122  1.00 93.90           H  
ATOM   2297  HB3 CYS A 144      11.220   6.384   6.451  1.00 93.90           H  
ATOM   2298  O   CYS A 144       9.607   7.343   4.149  1.00 93.90           O  
ATOM   2299  SG  CYS A 144      10.548   6.359   8.766  1.00 93.90           S  
ATOM   2300  HG  CYS A 144       9.463   5.605   8.565  1.00 93.90           H  
ATOM   2301  N   VAL A 145       8.762   9.178   5.153  1.00 93.85           N  
ATOM   2302  H   VAL A 145       8.448   9.580   6.025  1.00 93.85           H  
ATOM   2303  CA  VAL A 145       8.639  10.011   3.942  1.00 93.85           C  
ATOM   2304  HA  VAL A 145       9.200   9.540   3.134  1.00 93.85           H  
ATOM   2305  C   VAL A 145       9.223  11.403   4.186  1.00 93.85           C  
ATOM   2306  CB  VAL A 145       7.171  10.146   3.472  1.00 93.85           C  
ATOM   2307  HB  VAL A 145       6.620  10.757   4.186  1.00 93.85           H  
ATOM   2308  O   VAL A 145       8.783  12.121   5.081  1.00 93.85           O  
ATOM   2309  CG1 VAL A 145       7.093  10.821   2.093  1.00 93.85           C  
ATOM   2310 HG11 VAL A 145       7.513  11.826   2.133  1.00 93.85           H  
ATOM   2311 HG12 VAL A 145       7.637  10.230   1.356  1.00 93.85           H  
ATOM   2312 HG13 VAL A 145       6.052  10.907   1.781  1.00 93.85           H  
ATOM   2313  CG2 VAL A 145       6.453   8.795   3.360  1.00 93.85           C  
ATOM   2314 HG21 VAL A 145       5.453   8.933   2.949  1.00 93.85           H  
ATOM   2315 HG22 VAL A 145       7.020   8.122   2.718  1.00 93.85           H  
ATOM   2316 HG23 VAL A 145       6.348   8.350   4.350  1.00 93.85           H  
ATOM   2317  N   GLU A 146      10.175  11.829   3.361  1.00 94.90           N  
ATOM   2318  H   GLU A 146      10.522  11.181   2.668  1.00 94.90           H  
ATOM   2319  CA  GLU A 146      10.684  13.203   3.339  1.00 94.90           C  
ATOM   2320  HA  GLU A 146      10.481  13.676   4.299  1.00 94.90           H  
ATOM   2321  C   GLU A 146      10.006  14.037   2.253  1.00 94.90           C  
ATOM   2322  CB  GLU A 146      12.193  13.239   3.120  1.00 94.90           C  
ATOM   2323  HB2 GLU A 146      12.480  14.272   2.923  1.00 94.90           H  
ATOM   2324  HB3 GLU A 146      12.453  12.635   2.251  1.00 94.90           H  
ATOM   2325  O   GLU A 146       9.965  13.660   1.080  1.00 94.90           O  
ATOM   2326  CG  GLU A 146      12.975  12.757   4.339  1.00 94.90           C  
ATOM   2327  HG2 GLU A 146      12.835  11.685   4.478  1.00 94.90           H  
ATOM   2328  HG3 GLU A 146      12.598  13.267   5.225  1.00 94.90           H  
ATOM   2329  CD  GLU A 146      14.456  13.079   4.163  1.00 94.90           C  
ATOM   2330  OE1 GLU A 146      15.065  13.532   5.152  1.00 94.90           O  
ATOM   2331  OE2 GLU A 146      15.001  12.922   3.045  1.00 94.90           O  
ATOM   2332  N   CYS A 147       9.526  15.218   2.624  1.00 93.00           N  
ATOM   2333  H   CYS A 147       9.686  15.522   3.574  1.00 93.00           H  
ATOM   2334  CA  CYS A 147       8.719  16.089   1.781  1.00 93.00           C  
ATOM   2335  HA  CYS A 147       8.932  15.872   0.734  1.00 93.00           H  
ATOM   2336  C   CYS A 147       9.053  17.573   1.997  1.00 93.00           C  
ATOM   2337  CB  CYS A 147       7.234  15.770   2.036  1.00 93.00           C  
ATOM   2338  HB2 CYS A 147       6.602  16.384   1.393  1.00 93.00           H  
ATOM   2339  HB3 CYS A 147       7.034  14.726   1.792  1.00 93.00           H  
ATOM   2340  O   CYS A 147       9.813  17.970   2.885  1.00 93.00           O  
ATOM   2341  SG  CYS A 147       6.801  16.077   3.772  1.00 93.00           S  
ATOM   2342  HG  CYS A 147       7.448  15.024   4.280  1.00 93.00           H  
ATOM   2343  N   SER A 148       8.484  18.428   1.155  1.00 93.36           N  
ATOM   2344  H   SER A 148       7.884  18.051   0.435  1.00 93.36           H  
ATOM   2345  CA  SER A 148       8.482  19.870   1.375  1.00 93.36           C  
ATOM   2346  HA  SER A 148       8.539  20.074   2.444  1.00 93.36           H  
ATOM   2347  C   SER A 148       7.188  20.464   0.845  1.00 93.36           C  
ATOM   2348  CB  SER A 148       9.695  20.520   0.708  1.00 93.36           C  
ATOM   2349  HB2 SER A 148      10.607  20.226   1.228  1.00 93.36           H  
ATOM   2350  HB3 SER A 148       9.755  20.184  -0.328  1.00 93.36           H  
ATOM   2351  O   SER A 148       6.977  20.495  -0.371  1.00 93.36           O  
ATOM   2352  OG  SER A 148       9.562  21.929   0.717  1.00 93.36           O  
ATOM   2353  HG  SER A 148      10.143  22.296   1.387  1.00 93.36           H  
ATOM   2354  N   ALA A 149       6.376  20.993   1.766  1.00 92.42           N  
ATOM   2355  H   ALA A 149       6.582  20.817   2.738  1.00 92.42           H  
ATOM   2356  CA  ALA A 149       5.212  21.821   1.449  1.00 92.42           C  
ATOM   2357  HA  ALA A 149       4.442  21.205   0.985  1.00 92.42           H  
ATOM   2358  C   ALA A 149       5.584  22.945   0.460  1.00 92.42           C  
ATOM   2359  CB  ALA A 149       4.643  22.372   2.765  1.00 92.42           C  
ATOM   2360  HB1 ALA A 149       3.775  22.994   2.545  1.00 92.42           H  
ATOM   2361  HB2 ALA A 149       5.390  22.973   3.284  1.00 92.42           H  
ATOM   2362  HB3 ALA A 149       4.327  21.550   3.406  1.00 92.42           H  
ATOM   2363  O   ALA A 149       5.005  23.065  -0.614  1.00 92.42           O  
ATOM   2364  N   LYS A 150       6.645  23.702   0.775  1.00 90.28           N  
ATOM   2365  H   LYS A 150       7.118  23.492   1.643  1.00 90.28           H  
ATOM   2366  CA  LYS A 150       7.102  24.869   0.003  1.00 90.28           C  
ATOM   2367  HA  LYS A 150       6.284  25.584  -0.081  1.00 90.28           H  
ATOM   2368  C   LYS A 150       7.516  24.550  -1.433  1.00 90.28           C  
ATOM   2369  CB  LYS A 150       8.256  25.520   0.772  1.00 90.28           C  
ATOM   2370  HB2 LYS A 150       9.135  24.877   0.710  1.00 90.28           H  
ATOM   2371  HB3 LYS A 150       7.977  25.619   1.821  1.00 90.28           H  
ATOM   2372  O   LYS A 150       7.359  25.377  -2.323  1.00 90.28           O  
ATOM   2373  CG  LYS A 150       8.591  26.916   0.231  1.00 90.28           C  
ATOM   2374  HG2 LYS A 150       8.767  26.883  -0.844  1.00 90.28           H  
ATOM   2375  HG3 LYS A 150       7.763  27.594   0.440  1.00 90.28           H  
ATOM   2376  CD  LYS A 150       9.863  27.418   0.905  1.00 90.28           C  
ATOM   2377  HD2 LYS A 150       9.737  27.397   1.987  1.00 90.28           H  
ATOM   2378  HD3 LYS A 150      10.680  26.754   0.622  1.00 90.28           H  
ATOM   2379  CE  LYS A 150      10.201  28.831   0.442  1.00 90.28           C  
ATOM   2380  HE2 LYS A 150      10.276  28.831  -0.645  1.00 90.28           H  
ATOM   2381  HE3 LYS A 150       9.390  29.501   0.727  1.00 90.28           H  
ATOM   2382  NZ  LYS A 150      11.481  29.254   1.054  1.00 90.28           N  
ATOM   2383  HZ1 LYS A 150      11.384  29.284   2.059  1.00 90.28           H  
ATOM   2384  HZ2 LYS A 150      12.197  28.574   0.843  1.00 90.28           H  
ATOM   2385  HZ3 LYS A 150      11.760  30.164   0.716  1.00 90.28           H  
ATOM   2386  N   ASN A 151       8.087  23.370  -1.656  1.00 88.51           N  
ATOM   2387  H   ASN A 151       8.171  22.739  -0.872  1.00 88.51           H  
ATOM   2388  CA  ASN A 151       8.590  22.947  -2.962  1.00 88.51           C  
ATOM   2389  HA  ASN A 151       8.682  23.826  -3.600  1.00 88.51           H  
ATOM   2390  C   ASN A 151       7.622  22.024  -3.722  1.00 88.51           C  
ATOM   2391  CB  ASN A 151       9.994  22.328  -2.763  1.00 88.51           C  
ATOM   2392  HB2 ASN A 151      10.091  21.418  -3.355  1.00 88.51           H  
ATOM   2393  HB3 ASN A 151      10.125  22.032  -1.722  1.00 88.51           H  
ATOM   2394  O   ASN A 151       8.039  21.492  -4.757  1.00 88.51           O  
ATOM   2395  CG  ASN A 151      11.138  23.240  -3.153  1.00 88.51           C  
ATOM   2396  ND2 ASN A 151      12.309  23.025  -2.611  1.00 88.51           N  
ATOM   2397 HD21 ASN A 151      12.369  22.440  -1.790  1.00 88.51           H  
ATOM   2398 HD22 ASN A 151      13.025  23.714  -2.788  1.00 88.51           H  
ATOM   2399  OD1 ASN A 151      11.085  24.016  -4.090  1.00 88.51           O  
ATOM   2400  N   LEU A 152       6.404  21.803  -3.200  1.00 82.47           N  
ATOM   2401  H   LEU A 152       6.138  22.315  -2.371  1.00 82.47           H  
ATOM   2402  CA  LEU A 152       5.419  20.827  -3.695  1.00 82.47           C  
ATOM   2403  HA  LEU A 152       4.680  20.685  -2.906  1.00 82.47           H  
ATOM   2404  C   LEU A 152       6.040  19.437  -3.916  1.00 82.47           C  
ATOM   2405  CB  LEU A 152       4.651  21.395  -4.902  1.00 82.47           C  
ATOM   2406  HB2 LEU A 152       5.350  21.509  -5.730  1.00 82.47           H  
ATOM   2407  HB3 LEU A 152       3.890  20.675  -5.205  1.00 82.47           H  
ATOM   2408  O   LEU A 152       5.763  18.742  -4.890  1.00 82.47           O  
ATOM   2409  CG  LEU A 152       3.965  22.748  -4.632  1.00 82.47           C  
ATOM   2410  HG  LEU A 152       4.707  23.473  -4.297  1.00 82.47           H  
ATOM   2411  CD1 LEU A 152       3.381  23.271  -5.936  1.00 82.47           C  
ATOM   2412 HD11 LEU A 152       2.568  22.625  -6.268  1.00 82.47           H  
ATOM   2413 HD12 LEU A 152       4.148  23.317  -6.708  1.00 82.47           H  
ATOM   2414 HD13 LEU A 152       2.990  24.276  -5.775  1.00 82.47           H  
ATOM   2415  CD2 LEU A 152       2.861  22.658  -3.580  1.00 82.47           C  
ATOM   2416 HD21 LEU A 152       3.294  22.416  -2.609  1.00 82.47           H  
ATOM   2417 HD22 LEU A 152       2.131  21.898  -3.858  1.00 82.47           H  
ATOM   2418 HD23 LEU A 152       2.349  23.617  -3.495  1.00 82.47           H  
ATOM   2419  N   LYS A 153       6.971  19.061  -3.030  1.00 84.33           N  
ATOM   2420  H   LYS A 153       7.063  19.629  -2.200  1.00 84.33           H  
ATOM   2421  CA  LYS A 153       7.820  17.876  -3.178  1.00 84.33           C  
ATOM   2422  HA  LYS A 153       7.756  17.522  -4.207  1.00 84.33           H  
ATOM   2423  C   LYS A 153       7.307  16.769  -2.267  1.00 84.33           C  
ATOM   2424  CB  LYS A 153       9.286  18.243  -2.881  1.00 84.33           C  
ATOM   2425  HB2 LYS A 153       9.353  18.533  -1.832  1.00 84.33           H  
ATOM   2426  HB3 LYS A 153       9.574  19.100  -3.489  1.00 84.33           H  
ATOM   2427  O   LYS A 153       7.340  16.927  -1.047  1.00 84.33           O  
ATOM   2428  CG  LYS A 153      10.264  17.085  -3.166  1.00 84.33           C  
ATOM   2429  HG2 LYS A 153      10.580  17.119  -4.208  1.00 84.33           H  
ATOM   2430  HG3 LYS A 153       9.754  16.136  -2.997  1.00 84.33           H  
ATOM   2431  CD  LYS A 153      11.487  17.121  -2.237  1.00 84.33           C  
ATOM   2432  HD2 LYS A 153      12.097  18.000  -2.445  1.00 84.33           H  
ATOM   2433  HD3 LYS A 153      11.119  17.181  -1.213  1.00 84.33           H  
ATOM   2434  CE  LYS A 153      12.330  15.843  -2.375  1.00 84.33           C  
ATOM   2435  HE2 LYS A 153      11.641  15.009  -2.509  1.00 84.33           H  
ATOM   2436  HE3 LYS A 153      12.952  15.903  -3.268  1.00 84.33           H  
ATOM   2437  NZ  LYS A 153      13.158  15.600  -1.160  1.00 84.33           N  
ATOM   2438  HZ1 LYS A 153      13.540  14.665  -1.133  1.00 84.33           H  
ATOM   2439  HZ2 LYS A 153      13.912  16.265  -1.071  1.00 84.33           H  
ATOM   2440  HZ3 LYS A 153      12.600  15.716  -0.327  1.00 84.33           H  
ATOM   2441  N   ASN A 154       6.951  15.639  -2.867  1.00 83.54           N  
ATOM   2442  H   ASN A 154       6.941  15.607  -3.876  1.00 83.54           H  
ATOM   2443  CA  ASN A 154       6.571  14.402  -2.193  1.00 83.54           C  
ATOM   2444  HA  ASN A 154       6.302  13.719  -2.999  1.00 83.54           H  
ATOM   2445  C   ASN A 154       5.340  14.525  -1.269  1.00 83.54           C  
ATOM   2446  CB  ASN A 154       7.778  13.751  -1.511  1.00 83.54           C  
ATOM   2447  HB2 ASN A 154       7.502  12.741  -1.207  1.00 83.54           H  
ATOM   2448  HB3 ASN A 154       8.004  14.310  -0.603  1.00 83.54           H  
ATOM   2449  O   ASN A 154       5.277  13.860  -0.233  1.00 83.54           O  
ATOM   2450  CG  ASN A 154       9.037  13.643  -2.348  1.00 83.54           C  
ATOM   2451  ND2 ASN A 154      10.150  13.523  -1.682  1.00 83.54           N  
ATOM   2452 HD21 ASN A 154      10.798  12.918  -2.166  1.00 83.54           H  
ATOM   2453 HD22 ASN A 154      10.042  13.416  -0.684  1.00 83.54           H  
ATOM   2454  OD1 ASN A 154       9.106  13.701  -3.566  1.00 83.54           O  
ATOM   2455  N   ILE A 155       4.412  15.442  -1.572  1.00 85.35           N  
ATOM   2456  H   ILE A 155       4.463  15.901  -2.470  1.00 85.35           H  
ATOM   2457  CA  ILE A 155       3.263  15.706  -0.694  1.00 85.35           C  
ATOM   2458  HA  ILE A 155       3.598  15.598   0.338  1.00 85.35           H  
ATOM   2459  C   ILE A 155       2.192  14.644  -0.915  1.00 85.35           C  
ATOM   2460  CB  ILE A 155       2.692  17.134  -0.832  1.00 85.35           C  
ATOM   2461  HB  ILE A 155       2.159  17.215  -1.780  1.00 85.35           H  
ATOM   2462  O   ILE A 155       1.806  13.973   0.031  1.00 85.35           O  
ATOM   2463  CG1 ILE A 155       3.814  18.195  -0.807  1.00 85.35           C  
ATOM   2464 HG12 ILE A 155       4.449  18.064  -1.683  1.00 85.35           H  
ATOM   2465 HG13 ILE A 155       4.426  18.059   0.084  1.00 85.35           H  
ATOM   2466  CG2 ILE A 155       1.698  17.387   0.319  1.00 85.35           C  
ATOM   2467 HG21 ILE A 155       2.227  17.470   1.269  1.00 85.35           H  
ATOM   2468 HG22 ILE A 155       1.137  18.303   0.138  1.00 85.35           H  
ATOM   2469 HG23 ILE A 155       0.974  16.576   0.401  1.00 85.35           H  
ATOM   2470  CD1 ILE A 155       3.289  19.632  -0.828  1.00 85.35           C  
ATOM   2471 HD11 ILE A 155       4.132  20.317  -0.929  1.00 85.35           H  
ATOM   2472 HD12 ILE A 155       2.779  19.857   0.109  1.00 85.35           H  
ATOM   2473 HD13 ILE A 155       2.607  19.774  -1.666  1.00 85.35           H  
ATOM   2474  N   SER A 156       1.738  14.426  -2.146  1.00 76.42           N  
ATOM   2475  H   SER A 156       2.028  15.003  -2.923  1.00 76.42           H  
ATOM   2476  CA  SER A 156       0.692  13.437  -2.404  1.00 76.42           C  
ATOM   2477  HA  SER A 156      -0.084  13.566  -1.649  1.00 76.42           H  
ATOM   2478  C   SER A 156       1.198  11.993  -2.237  1.00 76.42           C  
ATOM   2479  CB  SER A 156       0.025  13.695  -3.756  1.00 76.42           C  
ATOM   2480  HB2 SER A 156      -1.041  13.489  -3.655  1.00 76.42           H  
ATOM   2481  HB3 SER A 156       0.452  13.007  -4.486  1.00 76.42           H  
ATOM   2482  O   SER A 156       0.415  11.111  -1.892  1.00 76.42           O  
ATOM   2483  OG  SER A 156       0.205  15.013  -4.251  1.00 76.42           O  
ATOM   2484  HG  SER A 156      -0.338  15.111  -5.037  1.00 76.42           H  
ATOM   2485  N   GLU A 157       2.513  11.756  -2.347  1.00 79.99           N  
ATOM   2486  H   GLU A 157       3.088  12.467  -2.776  1.00 79.99           H  
ATOM   2487  CA  GLU A 157       3.201  10.536  -1.900  1.00 79.99           C  
ATOM   2488  HA  GLU A 157       2.851   9.672  -2.465  1.00 79.99           H  
ATOM   2489  C   GLU A 157       2.909  10.213  -0.436  1.00 79.99           C  
ATOM   2490  CB  GLU A 157       4.730  10.663  -2.071  1.00 79.99           C  
ATOM   2491  HB2 GLU A 157       5.180   9.833  -1.527  1.00 79.99           H  
ATOM   2492  HB3 GLU A 157       5.085  11.576  -1.592  1.00 79.99           H  
ATOM   2493  O   GLU A 157       2.553   9.078  -0.129  1.00 79.99           O  
ATOM   2494  CG  GLU A 157       5.279  10.587  -3.505  1.00 79.99           C  
ATOM   2495  HG2 GLU A 157       4.753   9.808  -4.056  1.00 79.99           H  
ATOM   2496  HG3 GLU A 157       6.313  10.254  -3.412  1.00 79.99           H  
ATOM   2497  CD  GLU A 157       5.292  11.917  -4.282  1.00 79.99           C  
ATOM   2498  OE1 GLU A 157       6.211  12.094  -5.118  1.00 79.99           O  
ATOM   2499  OE2 GLU A 157       4.490  12.822  -3.942  1.00 79.99           O  
ATOM   2500  N   LEU A 158       3.017  11.192   0.469  1.00 89.50           N  
ATOM   2501  H   LEU A 158       3.251  12.122   0.151  1.00 89.50           H  
ATOM   2502  CA  LEU A 158       2.719  10.992   1.888  1.00 89.50           C  
ATOM   2503  HA  LEU A 158       3.398  10.239   2.287  1.00 89.50           H  
ATOM   2504  C   LEU A 158       1.292  10.467   2.089  1.00 89.50           C  
ATOM   2505  CB  LEU A 158       2.946  12.321   2.635  1.00 89.50           C  
ATOM   2506  HB2 LEU A 158       2.459  13.128   2.088  1.00 89.50           H  
ATOM   2507  HB3 LEU A 158       4.015  12.534   2.659  1.00 89.50           H  
ATOM   2508  O   LEU A 158       1.088   9.497   2.816  1.00 89.50           O  
ATOM   2509  CG  LEU A 158       2.371  12.373   4.057  1.00 89.50           C  
ATOM   2510  HG  LEU A 158       1.304  12.150   4.049  1.00 89.50           H  
ATOM   2511  CD1 LEU A 158       3.076  11.363   4.953  1.00 89.50           C  
ATOM   2512 HD11 LEU A 158       4.147  11.566   4.974  1.00 89.50           H  
ATOM   2513 HD12 LEU A 158       2.651  11.411   5.955  1.00 89.50           H  
ATOM   2514 HD13 LEU A 158       2.911  10.352   4.581  1.00 89.50           H  
ATOM   2515  CD2 LEU A 158       2.533  13.792   4.600  1.00 89.50           C  
ATOM   2516 HD21 LEU A 158       1.884  14.464   4.038  1.00 89.50           H  
ATOM   2517 HD22 LEU A 158       3.565  14.120   4.479  1.00 89.50           H  
ATOM   2518 HD23 LEU A 158       2.240  13.822   5.649  1.00 89.50           H  
ATOM   2519  N   PHE A 159       0.312  11.092   1.438  1.00 86.23           N  
ATOM   2520  H   PHE A 159       0.551  11.862   0.830  1.00 86.23           H  
ATOM   2521  CA  PHE A 159      -1.095  10.732   1.611  1.00 86.23           C  
ATOM   2522  HA  PHE A 159      -1.269  10.548   2.672  1.00 86.23           H  
ATOM   2523  C   PHE A 159      -1.460   9.424   0.900  1.00 86.23           C  
ATOM   2524  CB  PHE A 159      -1.977  11.919   1.221  1.00 86.23           C  
ATOM   2525  HB2 PHE A 159      -3.018  11.596   1.201  1.00 86.23           H  
ATOM   2526  HB3 PHE A 159      -1.712  12.260   0.220  1.00 86.23           H  
ATOM   2527  O   PHE A 159      -2.259   8.659   1.436  1.00 86.23           O  
ATOM   2528  CG  PHE A 159      -1.841  13.063   2.209  1.00 86.23           C  
ATOM   2529  CD1 PHE A 159      -2.654  13.108   3.354  1.00 86.23           C  
ATOM   2530  HD1 PHE A 159      -3.398  12.343   3.518  1.00 86.23           H  
ATOM   2531  CD2 PHE A 159      -0.865  14.057   2.017  1.00 86.23           C  
ATOM   2532  HD2 PHE A 159      -0.254  14.033   1.127  1.00 86.23           H  
ATOM   2533  CE1 PHE A 159      -2.513  14.159   4.277  1.00 86.23           C  
ATOM   2534  HE1 PHE A 159      -3.157  14.195   5.144  1.00 86.23           H  
ATOM   2535  CE2 PHE A 159      -0.716  15.105   2.942  1.00 86.23           C  
ATOM   2536  HE2 PHE A 159       0.016  15.880   2.767  1.00 86.23           H  
ATOM   2537  CZ  PHE A 159      -1.552  15.164   4.069  1.00 86.23           C  
ATOM   2538  HZ  PHE A 159      -1.463  15.979   4.771  1.00 86.23           H  
ATOM   2539  N   TYR A 160      -0.810   9.097  -0.223  1.00 82.07           N  
ATOM   2540  H   TYR A 160      -0.193   9.775  -0.649  1.00 82.07           H  
ATOM   2541  CA  TYR A 160      -0.905   7.767  -0.827  1.00 82.07           C  
ATOM   2542  HA  TYR A 160      -1.958   7.539  -0.991  1.00 82.07           H  
ATOM   2543  C   TYR A 160      -0.350   6.681   0.102  1.00 82.07           C  
ATOM   2544  CB  TYR A 160      -0.183   7.729  -2.183  1.00 82.07           C  
ATOM   2545  HB2 TYR A 160      -0.710   8.365  -2.895  1.00 82.07           H  
ATOM   2546  HB3 TYR A 160       0.820   8.136  -2.059  1.00 82.07           H  
ATOM   2547  O   TYR A 160      -1.039   5.697   0.363  1.00 82.07           O  
ATOM   2548  CG  TYR A 160      -0.082   6.327  -2.763  1.00 82.07           C  
ATOM   2549  CD1 TYR A 160       1.175   5.798  -3.119  1.00 82.07           C  
ATOM   2550  HD1 TYR A 160       2.064   6.401  -3.003  1.00 82.07           H  
ATOM   2551  CD2 TYR A 160      -1.239   5.530  -2.891  1.00 82.07           C  
ATOM   2552  HD2 TYR A 160      -2.207   5.918  -2.609  1.00 82.07           H  
ATOM   2553  CE1 TYR A 160       1.276   4.485  -3.619  1.00 82.07           C  
ATOM   2554  HE1 TYR A 160       2.240   4.093  -3.908  1.00 82.07           H  
ATOM   2555  CE2 TYR A 160      -1.140   4.212  -3.375  1.00 82.07           C  
ATOM   2556  HE2 TYR A 160      -2.020   3.595  -3.476  1.00 82.07           H  
ATOM   2557  OH  TYR A 160       0.191   2.422  -4.231  1.00 82.07           O  
ATOM   2558  HH  TYR A 160       1.038   2.188  -4.616  1.00 82.07           H  
ATOM   2559  CZ  TYR A 160       0.115   3.688  -3.743  1.00 82.07           C  
ATOM   2560  N   TYR A 161       0.857   6.854   0.653  1.00 87.06           N  
ATOM   2561  H   TYR A 161       1.400   7.670   0.410  1.00 87.06           H  
ATOM   2562  CA  TYR A 161       1.435   5.856   1.559  1.00 87.06           C  
ATOM   2563  HA  TYR A 161       1.315   4.883   1.084  1.00 87.06           H  
ATOM   2564  C   TYR A 161       0.666   5.749   2.881  1.00 87.06           C  
ATOM   2565  CB  TYR A 161       2.944   6.087   1.744  1.00 87.06           C  
ATOM   2566  HB2 TYR A 161       3.311   5.395   2.501  1.00 87.06           H  
ATOM   2567  HB3 TYR A 161       3.108   7.101   2.108  1.00 87.06           H  
ATOM   2568  O   TYR A 161       0.530   4.644   3.401  1.00 87.06           O  
ATOM   2569  CG  TYR A 161       3.742   5.852   0.468  1.00 87.06           C  
ATOM   2570  CD1 TYR A 161       3.621   4.627  -0.219  1.00 87.06           C  
ATOM   2571  HD1 TYR A 161       3.019   3.834   0.199  1.00 87.06           H  
ATOM   2572  CD2 TYR A 161       4.558   6.870  -0.065  1.00 87.06           C  
ATOM   2573  HD2 TYR A 161       4.660   7.804   0.466  1.00 87.06           H  
ATOM   2574  CE1 TYR A 161       4.255   4.447  -1.463  1.00 87.06           C  
ATOM   2575  HE1 TYR A 161       4.147   3.523  -2.011  1.00 87.06           H  
ATOM   2576  CE2 TYR A 161       5.193   6.695  -1.310  1.00 87.06           C  
ATOM   2577  HE2 TYR A 161       5.789   7.492  -1.729  1.00 87.06           H  
ATOM   2578  OH  TYR A 161       5.612   5.307  -3.229  1.00 87.06           O  
ATOM   2579  HH  TYR A 161       6.082   6.095  -3.513  1.00 87.06           H  
ATOM   2580  CZ  TYR A 161       5.030   5.485  -2.015  1.00 87.06           C  
ATOM   2581  N   ALA A 162       0.066   6.839   3.366  1.00 91.46           N  
ATOM   2582  H   ALA A 162       0.262   7.732   2.935  1.00 91.46           H  
ATOM   2583  CA  ALA A 162      -0.885   6.805   4.476  1.00 91.46           C  
ATOM   2584  HA  ALA A 162      -0.423   6.295   5.321  1.00 91.46           H  
ATOM   2585  C   ALA A 162      -2.151   6.000   4.136  1.00 91.46           C  
ATOM   2586  CB  ALA A 162      -1.190   8.244   4.900  1.00 91.46           C  
ATOM   2587  HB1 ALA A 162      -0.268   8.748   5.189  1.00 91.46           H  
ATOM   2588  HB2 ALA A 162      -1.873   8.242   5.749  1.00 91.46           H  
ATOM   2589  HB3 ALA A 162      -1.646   8.783   4.069  1.00 91.46           H  
ATOM   2590  O   ALA A 162      -2.521   5.113   4.902  1.00 91.46           O  
ATOM   2591  N   GLN A 163      -2.781   6.228   2.977  1.00 88.19           N  
ATOM   2592  H   GLN A 163      -2.459   6.973   2.376  1.00 88.19           H  
ATOM   2593  CA  GLN A 163      -3.944   5.436   2.552  1.00 88.19           C  
ATOM   2594  HA  GLN A 163      -4.696   5.510   3.337  1.00 88.19           H  
ATOM   2595  C   GLN A 163      -3.584   3.947   2.392  1.00 88.19           C  
ATOM   2596  CB  GLN A 163      -4.532   6.016   1.249  1.00 88.19           C  
ATOM   2597  HB2 GLN A 163      -3.943   5.669   0.400  1.00 88.19           H  
ATOM   2598  HB3 GLN A 163      -4.496   7.105   1.274  1.00 88.19           H  
ATOM   2599  O   GLN A 163      -4.310   3.063   2.850  1.00 88.19           O  
ATOM   2600  CG  GLN A 163      -6.004   5.593   1.090  1.00 88.19           C  
ATOM   2601  HG2 GLN A 163      -6.102   4.535   1.331  1.00 88.19           H  
ATOM   2602  HG3 GLN A 163      -6.601   6.149   1.813  1.00 88.19           H  
ATOM   2603  CD  GLN A 163      -6.600   5.800  -0.305  1.00 88.19           C  
ATOM   2604  NE2 GLN A 163      -7.910   5.816  -0.405  1.00 88.19           N  
ATOM   2605 HE21 GLN A 163      -8.320   5.954  -1.318  1.00 88.19           H  
ATOM   2606 HE22 GLN A 163      -8.476   5.899   0.428  1.00 88.19           H  
ATOM   2607  OE1 GLN A 163      -5.928   5.906  -1.320  1.00 88.19           O  
ATOM   2608  N   LYS A 164      -2.422   3.663   1.798  1.00 85.16           N  
ATOM   2609  H   LYS A 164      -1.897   4.443   1.429  1.00 85.16           H  
ATOM   2610  CA  LYS A 164      -1.912   2.314   1.540  1.00 85.16           C  
ATOM   2611  HA  LYS A 164      -2.700   1.736   1.057  1.00 85.16           H  
ATOM   2612  C   LYS A 164      -1.546   1.544   2.813  1.00 85.16           C  
ATOM   2613  CB  LYS A 164      -0.751   2.451   0.553  1.00 85.16           C  
ATOM   2614  HB2 LYS A 164      -0.032   3.168   0.948  1.00 85.16           H  
ATOM   2615  HB3 LYS A 164      -1.147   2.841  -0.385  1.00 85.16           H  
ATOM   2616  O   LYS A 164      -1.891   0.372   2.890  1.00 85.16           O  
ATOM   2617  CG  LYS A 164      -0.010   1.140   0.282  1.00 85.16           C  
ATOM   2618  HG2 LYS A 164       0.584   0.883   1.159  1.00 85.16           H  
ATOM   2619  HG3 LYS A 164      -0.719   0.337   0.078  1.00 85.16           H  
ATOM   2620  CD  LYS A 164       0.899   1.328  -0.932  1.00 85.16           C  
ATOM   2621  HD2 LYS A 164       0.303   1.225  -1.839  1.00 85.16           H  
ATOM   2622  HD3 LYS A 164       1.355   2.318  -0.909  1.00 85.16           H  
ATOM   2623  CE  LYS A 164       1.995   0.274  -0.902  1.00 85.16           C  
ATOM   2624  HE2 LYS A 164       1.541  -0.717  -0.871  1.00 85.16           H  
ATOM   2625  HE3 LYS A 164       2.576   0.394   0.012  1.00 85.16           H  
ATOM   2626  NZ  LYS A 164       2.870   0.379  -2.083  1.00 85.16           N  
ATOM   2627  HZ1 LYS A 164       2.400   0.001  -2.893  1.00 85.16           H  
ATOM   2628  HZ2 LYS A 164       3.644  -0.260  -1.968  1.00 85.16           H  
ATOM   2629  HZ3 LYS A 164       3.203   1.317  -2.254  1.00 85.16           H  
ATOM   2630  N   ALA A 165      -0.956   2.180   3.826  1.00 90.59           N  
ATOM   2631  H   ALA A 165      -0.655   3.136   3.695  1.00 90.59           H  
ATOM   2632  CA  ALA A 165      -0.715   1.557   5.136  1.00 90.59           C  
ATOM   2633  HA  ALA A 165      -0.066   0.690   5.016  1.00 90.59           H  
ATOM   2634  C   ALA A 165      -2.023   1.072   5.801  1.00 90.59           C  
ATOM   2635  CB  ALA A 165       0.007   2.585   6.017  1.00 90.59           C  
ATOM   2636  HB1 ALA A 165       0.216   2.138   6.988  1.00 90.59           H  
ATOM   2637  HB2 ALA A 165       0.953   2.866   5.555  1.00 90.59           H  
ATOM   2638  HB3 ALA A 165      -0.612   3.472   6.154  1.00 90.59           H  
ATOM   2639  O   ALA A 165      -2.067   0.030   6.452  1.00 90.59           O  
ATOM   2640  N   VAL A 166      -3.127   1.800   5.587  1.00 91.74           N  
ATOM   2641  H   VAL A 166      -3.030   2.662   5.070  1.00 91.74           H  
ATOM   2642  CA  VAL A 166      -4.455   1.436   6.108  1.00 91.74           C  
ATOM   2643  HA  VAL A 166      -4.327   1.042   7.116  1.00 91.74           H  
ATOM   2644  C   VAL A 166      -5.134   0.336   5.295  1.00 91.74           C  
ATOM   2645  CB  VAL A 166      -5.362   2.680   6.186  1.00 91.74           C  
ATOM   2646  HB  VAL A 166      -5.463   3.144   5.205  1.00 91.74           H  
ATOM   2647  O   VAL A 166      -5.825  -0.506   5.874  1.00 91.74           O  
ATOM   2648  CG1 VAL A 166      -6.759   2.351   6.716  1.00 91.74           C  
ATOM   2649 HG11 VAL A 166      -6.664   1.810   7.658  1.00 91.74           H  
ATOM   2650 HG12 VAL A 166      -7.331   3.265   6.879  1.00 91.74           H  
ATOM   2651 HG13 VAL A 166      -7.298   1.751   5.983  1.00 91.74           H  
ATOM   2652  CG2 VAL A 166      -4.736   3.675   7.153  1.00 91.74           C  
ATOM   2653 HG21 VAL A 166      -5.424   4.484   7.399  1.00 91.74           H  
ATOM   2654 HG22 VAL A 166      -4.436   3.157   8.063  1.00 91.74           H  
ATOM   2655 HG23 VAL A 166      -3.848   4.110   6.696  1.00 91.74           H  
ATOM   2656  N   LEU A 167      -4.982   0.366   3.970  1.00 88.57           N  
ATOM   2657  H   LEU A 167      -4.438   1.121   3.577  1.00 88.57           H  
ATOM   2658  CA  LEU A 167      -5.704  -0.513   3.048  1.00 88.57           C  
ATOM   2659  HA  LEU A 167      -6.594  -0.891   3.551  1.00 88.57           H  
ATOM   2660  C   LEU A 167      -4.931  -1.768   2.641  1.00 88.57           C  
ATOM   2661  CB  LEU A 167      -6.159   0.295   1.819  1.00 88.57           C  
ATOM   2662  HB2 LEU A 167      -5.284   0.752   1.355  1.00 88.57           H  
ATOM   2663  HB3 LEU A 167      -6.596  -0.390   1.092  1.00 88.57           H  
ATOM   2664  O   LEU A 167      -5.562  -2.726   2.208  1.00 88.57           O  
ATOM   2665  CG  LEU A 167      -7.194   1.391   2.135  1.00 88.57           C  
ATOM   2666  HG  LEU A 167      -6.769   2.111   2.835  1.00 88.57           H  
ATOM   2667  CD1 LEU A 167      -7.564   2.125   0.852  1.00 88.57           C  
ATOM   2668 HD11 LEU A 167      -8.238   2.952   1.078  1.00 88.57           H  
ATOM   2669 HD12 LEU A 167      -8.051   1.439   0.159  1.00 88.57           H  
ATOM   2670 HD13 LEU A 167      -6.662   2.524   0.389  1.00 88.57           H  
ATOM   2671  CD2 LEU A 167      -8.488   0.836   2.739  1.00 88.57           C  
ATOM   2672 HD21 LEU A 167      -8.294   0.424   3.730  1.00 88.57           H  
ATOM   2673 HD22 LEU A 167      -8.905   0.068   2.087  1.00 88.57           H  
ATOM   2674 HD23 LEU A 167      -9.212   1.643   2.850  1.00 88.57           H  
ATOM   2675  N   HIS A 168      -3.613  -1.818   2.806  1.00 89.51           N  
ATOM   2676  H   HIS A 168      -3.145  -0.987   3.139  1.00 89.51           H  
ATOM   2677  CA  HIS A 168      -2.757  -2.952   2.434  1.00 89.51           C  
ATOM   2678  HA  HIS A 168      -3.364  -3.846   2.296  1.00 89.51           H  
ATOM   2679  C   HIS A 168      -1.747  -3.280   3.556  1.00 89.51           C  
ATOM   2680  CB  HIS A 168      -2.090  -2.637   1.083  1.00 89.51           C  
ATOM   2681  HB2 HIS A 168      -1.415  -3.450   0.819  1.00 89.51           H  
ATOM   2682  HB3 HIS A 168      -1.496  -1.728   1.177  1.00 89.51           H  
ATOM   2683  O   HIS A 168      -0.545  -3.356   3.290  1.00 89.51           O  
ATOM   2684  CG  HIS A 168      -3.055  -2.488  -0.064  1.00 89.51           C  
ATOM   2685  CD2 HIS A 168      -3.346  -1.328  -0.720  1.00 89.51           C  
ATOM   2686  HD2 HIS A 168      -2.959  -0.344  -0.501  1.00 89.51           H  
ATOM   2687  ND1 HIS A 168      -3.764  -3.536  -0.657  1.00 89.51           N  
ATOM   2688  CE1 HIS A 168      -4.450  -2.984  -1.670  1.00 89.51           C  
ATOM   2689  HE1 HIS A 168      -5.099  -3.514  -2.351  1.00 89.51           H  
ATOM   2690  NE2 HIS A 168      -4.226  -1.665  -1.724  1.00 89.51           N  
ATOM   2691  HE2 HIS A 168      -4.702  -1.045  -2.363  1.00 89.51           H  
ATOM   2692  N   PRO A 169      -2.204  -3.473   4.813  1.00 89.37           N  
ATOM   2693  CA  PRO A 169      -1.341  -3.521   5.996  1.00 89.37           C  
ATOM   2694  HA  PRO A 169      -0.836  -2.563   6.118  1.00 89.37           H  
ATOM   2695  C   PRO A 169      -0.289  -4.628   5.892  1.00 89.37           C  
ATOM   2696  CB  PRO A 169      -2.284  -3.752   7.184  1.00 89.37           C  
ATOM   2697  HB2 PRO A 169      -2.603  -2.788   7.580  1.00 89.37           H  
ATOM   2698  HB3 PRO A 169      -1.823  -4.350   7.970  1.00 89.37           H  
ATOM   2699  O   PRO A 169      -0.587  -5.751   5.480  1.00 89.37           O  
ATOM   2700  CG  PRO A 169      -3.482  -4.465   6.555  1.00 89.37           C  
ATOM   2701  HG2 PRO A 169      -4.391  -4.329   7.140  1.00 89.37           H  
ATOM   2702  HG3 PRO A 169      -3.261  -5.525   6.426  1.00 89.37           H  
ATOM   2703  CD  PRO A 169      -3.577  -3.783   5.192  1.00 89.37           C  
ATOM   2704  HD2 PRO A 169      -4.053  -4.450   4.473  1.00 89.37           H  
ATOM   2705  HD3 PRO A 169      -4.146  -2.858   5.289  1.00 89.37           H  
ATOM   2706  N   THR A 170       0.953  -4.353   6.286  1.00 90.30           N  
ATOM   2707  H   THR A 170       1.174  -3.428   6.624  1.00 90.30           H  
ATOM   2708  CA  THR A 170       2.047  -5.321   6.076  1.00 90.30           C  
ATOM   2709  HA  THR A 170       1.825  -5.898   5.179  1.00 90.30           H  
ATOM   2710  C   THR A 170       2.178  -6.339   7.210  1.00 90.30           C  
ATOM   2711  CB  THR A 170       3.371  -4.609   5.801  1.00 90.30           C  
ATOM   2712  HB  THR A 170       4.104  -5.367   5.527  1.00 90.30           H  
ATOM   2713  O   THR A 170       2.617  -7.471   6.990  1.00 90.30           O  
ATOM   2714  CG2 THR A 170       3.248  -3.624   4.639  1.00 90.30           C  
ATOM   2715 HG21 THR A 170       2.649  -2.762   4.933  1.00 90.30           H  
ATOM   2716 HG22 THR A 170       2.763  -4.114   3.795  1.00 90.30           H  
ATOM   2717 HG23 THR A 170       4.235  -3.275   4.334  1.00 90.30           H  
ATOM   2718  OG1 THR A 170       3.856  -3.922   6.931  1.00 90.30           O  
ATOM   2719  HG1 THR A 170       3.217  -3.257   7.197  1.00 90.30           H  
ATOM   2720  N   GLY A 171       1.707  -5.972   8.406  1.00 88.36           N  
ATOM   2721  H   GLY A 171       1.404  -5.011   8.482  1.00 88.36           H  
ATOM   2722  CA  GLY A 171       1.769  -6.772   9.632  1.00 88.36           C  
ATOM   2723  HA2 GLY A 171       2.813  -6.834   9.939  1.00 88.36           H  
ATOM   2724  HA3 GLY A 171       1.222  -6.240  10.410  1.00 88.36           H  
ATOM   2725  C   GLY A 171       1.208  -8.207   9.565  1.00 88.36           C  
ATOM   2726  O   GLY A 171       1.791  -9.068  10.229  1.00 88.36           O  
ATOM   2727  N   PRO A 172       0.138  -8.522   8.804  1.00 90.83           N  
ATOM   2728  CA  PRO A 172      -0.325  -9.902   8.596  1.00 90.83           C  
ATOM   2729  HA  PRO A 172      -0.371 -10.413   9.557  1.00 90.83           H  
ATOM   2730  C   PRO A 172       0.571 -10.716   7.647  1.00 90.83           C  
ATOM   2731  CB  PRO A 172      -1.751  -9.785   8.031  1.00 90.83           C  
ATOM   2732  HB2 PRO A 172      -2.416 -10.536   8.457  1.00 90.83           H  
ATOM   2733  HB3 PRO A 172      -1.740  -9.868   6.945  1.00 90.83           H  
ATOM   2734  O   PRO A 172       0.688 -11.933   7.799  1.00 90.83           O  
ATOM   2735  CG  PRO A 172      -2.188  -8.372   8.417  1.00 90.83           C  
ATOM   2736  HG2 PRO A 172      -2.931  -7.970   7.728  1.00 90.83           H  
ATOM   2737  HG3 PRO A 172      -2.564  -8.364   9.440  1.00 90.83           H  
ATOM   2738  CD  PRO A 172      -0.879  -7.598   8.330  1.00 90.83           C  
ATOM   2739  HD2 PRO A 172      -0.674  -7.348   7.289  1.00 90.83           H  
ATOM   2740  HD3 PRO A 172      -0.935  -6.695   8.937  1.00 90.83           H  
ATOM   2741  N   LEU A 173       1.218 -10.062   6.675  1.00 94.24           N  
ATOM   2742  H   LEU A 173       1.160  -9.054   6.654  1.00 94.24           H  
ATOM   2743  CA  LEU A 173       1.934 -10.733   5.585  1.00 94.24           C  
ATOM   2744  HA  LEU A 173       1.383 -11.633   5.310  1.00 94.24           H  
ATOM   2745  C   LEU A 173       3.352 -11.174   5.963  1.00 94.24           C  
ATOM   2746  CB  LEU A 173       2.002  -9.816   4.348  1.00 94.24           C  
ATOM   2747  HB2 LEU A 173       2.520 -10.374   3.567  1.00 94.24           H  
ATOM   2748  HB3 LEU A 173       2.613  -8.946   4.588  1.00 94.24           H  
ATOM   2749  O   LEU A 173       3.797 -12.243   5.543  1.00 94.24           O  
ATOM   2750  CG  LEU A 173       0.665  -9.317   3.770  1.00 94.24           C  
ATOM   2751  HG  LEU A 173       0.209  -8.611   4.464  1.00 94.24           H  
ATOM   2752  CD1 LEU A 173       0.951  -8.607   2.445  1.00 94.24           C  
ATOM   2753 HD11 LEU A 173       1.475  -9.274   1.761  1.00 94.24           H  
ATOM   2754 HD12 LEU A 173       1.556  -7.719   2.631  1.00 94.24           H  
ATOM   2755 HD13 LEU A 173       0.013  -8.300   1.982  1.00 94.24           H  
ATOM   2756  CD2 LEU A 173      -0.319 -10.449   3.496  1.00 94.24           C  
ATOM   2757 HD21 LEU A 173      -1.226 -10.035   3.054  1.00 94.24           H  
ATOM   2758 HD22 LEU A 173      -0.600 -10.932   4.431  1.00 94.24           H  
ATOM   2759 HD23 LEU A 173       0.120 -11.179   2.816  1.00 94.24           H  
ATOM   2760  N   TYR A 174       4.079 -10.338   6.706  1.00 93.00           N  
ATOM   2761  H   TYR A 174       3.639  -9.489   7.030  1.00 93.00           H  
ATOM   2762  CA  TYR A 174       5.541 -10.400   6.794  1.00 93.00           C  
ATOM   2763  HA  TYR A 174       5.877 -11.422   6.620  1.00 93.00           H  
ATOM   2764  C   TYR A 174       6.060  -9.987   8.176  1.00 93.00           C  
ATOM   2765  CB  TYR A 174       6.093  -9.517   5.666  1.00 93.00           C  
ATOM   2766  HB2 TYR A 174       5.626  -9.849   4.739  1.00 93.00           H  
ATOM   2767  HB3 TYR A 174       5.768  -8.491   5.838  1.00 93.00           H  
ATOM   2768  O   TYR A 174       5.382  -9.287   8.934  1.00 93.00           O  
ATOM   2769  CG  TYR A 174       7.594  -9.522   5.435  1.00 93.00           C  
ATOM   2770  CD1 TYR A 174       8.370  -8.448   5.903  1.00 93.00           C  
ATOM   2771  HD1 TYR A 174       7.909  -7.672   6.496  1.00 93.00           H  
ATOM   2772  CD2 TYR A 174       8.200 -10.543   4.676  1.00 93.00           C  
ATOM   2773  HD2 TYR A 174       7.610 -11.373   4.317  1.00 93.00           H  
ATOM   2774  CE1 TYR A 174       9.738  -8.367   5.586  1.00 93.00           C  
ATOM   2775  HE1 TYR A 174      10.317  -7.516   5.911  1.00 93.00           H  
ATOM   2776  CE2 TYR A 174       9.579 -10.489   4.390  1.00 93.00           C  
ATOM   2777  HE2 TYR A 174      10.059 -11.280   3.832  1.00 93.00           H  
ATOM   2778  OH  TYR A 174      11.664  -9.299   4.527  1.00 93.00           O  
ATOM   2779  HH  TYR A 174      12.044  -8.497   4.895  1.00 93.00           H  
ATOM   2780  CZ  TYR A 174      10.346  -9.392   4.836  1.00 93.00           C  
ATOM   2781  N   CYS A 175       7.249 -10.473   8.519  1.00 89.75           N  
ATOM   2782  H   CYS A 175       7.727 -11.075   7.864  1.00 89.75           H  
ATOM   2783  CA  CYS A 175       7.974 -10.164   9.745  1.00 89.75           C  
ATOM   2784  HA  CYS A 175       7.394  -9.486  10.371  1.00 89.75           H  
ATOM   2785  C   CYS A 175       9.308  -9.497   9.362  1.00 89.75           C  
ATOM   2786  CB  CYS A 175       8.162 -11.475  10.520  1.00 89.75           C  
ATOM   2787  HB2 CYS A 175       7.247 -12.068  10.508  1.00 89.75           H  
ATOM   2788  HB3 CYS A 175       8.950 -12.075  10.064  1.00 89.75           H  
ATOM   2789  O   CYS A 175      10.234 -10.204   8.962  1.00 89.75           O  
ATOM   2790  SG  CYS A 175       8.591 -11.106  12.239  1.00 89.75           S  
ATOM   2791  HG  CYS A 175       8.892 -12.369  12.554  1.00 89.75           H  
ATOM   2792  N   PRO A 176       9.427  -8.157   9.405  1.00 85.23           N  
ATOM   2793  CA  PRO A 176      10.653  -7.467   8.994  1.00 85.23           C  
ATOM   2794  HA  PRO A 176      10.919  -7.780   7.984  1.00 85.23           H  
ATOM   2795  C   PRO A 176      11.864  -7.780   9.880  1.00 85.23           C  
ATOM   2796  CB  PRO A 176      10.305  -5.977   8.977  1.00 85.23           C  
ATOM   2797  HB2 PRO A 176      11.126  -5.353   9.331  1.00 85.23           H  
ATOM   2798  HB3 PRO A 176      10.029  -5.693   7.961  1.00 85.23           H  
ATOM   2799  O   PRO A 176      12.995  -7.722   9.400  1.00 85.23           O  
ATOM   2800  CG  PRO A 176       9.076  -5.852   9.870  1.00 85.23           C  
ATOM   2801  HG2 PRO A 176       9.390  -5.676  10.899  1.00 85.23           H  
ATOM   2802  HG3 PRO A 176       8.416  -5.055   9.527  1.00 85.23           H  
ATOM   2803  CD  PRO A 176       8.386  -7.205   9.761  1.00 85.23           C  
ATOM   2804  HD2 PRO A 176       7.635  -7.175   8.972  1.00 85.23           H  
ATOM   2805  HD3 PRO A 176       7.920  -7.454  10.715  1.00 85.23           H  
ATOM   2806  N   GLU A 177      11.636  -8.167  11.134  1.00 84.12           N  
ATOM   2807  H   GLU A 177      10.687  -8.131  11.477  1.00 84.12           H  
ATOM   2808  CA  GLU A 177      12.665  -8.573  12.092  1.00 84.12           C  
ATOM   2809  HA  GLU A 177      13.457  -7.824  12.110  1.00 84.12           H  
ATOM   2810  C   GLU A 177      13.314  -9.914  11.698  1.00 84.12           C  
ATOM   2811  CB  GLU A 177      12.036  -8.663  13.498  1.00 84.12           C  
ATOM   2812  HB2 GLU A 177      11.244  -9.413  13.497  1.00 84.12           H  
ATOM   2813  HB3 GLU A 177      12.809  -9.012  14.183  1.00 84.12           H  
ATOM   2814  O   GLU A 177      14.537 -10.038  11.703  1.00 84.12           O  
ATOM   2815  CG  GLU A 177      11.481  -7.336  14.065  1.00 84.12           C  
ATOM   2816  HG2 GLU A 177      12.274  -6.590  14.021  1.00 84.12           H  
ATOM   2817  HG3 GLU A 177      11.246  -7.494  15.117  1.00 84.12           H  
ATOM   2818  CD  GLU A 177      10.218  -6.784  13.369  1.00 84.12           C  
ATOM   2819  OE1 GLU A 177      10.033  -5.540  13.380  1.00 84.12           O  
ATOM   2820  OE2 GLU A 177       9.449  -7.577  12.780  1.00 84.12           O  
ATOM   2821  N   GLU A 178      12.500 -10.899  11.301  1.00 87.11           N  
ATOM   2822  H   GLU A 178      11.505 -10.730  11.344  1.00 87.11           H  
ATOM   2823  CA  GLU A 178      12.948 -12.223  10.829  1.00 87.11           C  
ATOM   2824  HA  GLU A 178      13.856 -12.509  11.360  1.00 87.11           H  
ATOM   2825  C   GLU A 178      13.294 -12.224   9.325  1.00 87.11           C  
ATOM   2826  CB  GLU A 178      11.858 -13.269  11.143  1.00 87.11           C  
ATOM   2827  HB2 GLU A 178      10.937 -12.960  10.649  1.00 87.11           H  
ATOM   2828  HB3 GLU A 178      12.157 -14.233  10.733  1.00 87.11           H  
ATOM   2829  O   GLU A 178      14.002 -13.105   8.845  1.00 87.11           O  
ATOM   2830  CG  GLU A 178      11.613 -13.435  12.657  1.00 87.11           C  
ATOM   2831  HG2 GLU A 178      11.436 -12.457  13.106  1.00 87.11           H  
ATOM   2832  HG3 GLU A 178      12.517 -13.843  13.108  1.00 87.11           H  
ATOM   2833  CD  GLU A 178      10.406 -14.328  12.996  1.00 87.11           C  
ATOM   2834  OE1 GLU A 178      10.514 -15.109  13.969  1.00 87.11           O  
ATOM   2835  OE2 GLU A 178       9.344 -14.160  12.346  1.00 87.11           O  
ATOM   2836  N   LYS A 179      12.820 -11.212   8.584  1.00 87.16           N  
ATOM   2837  H   LYS A 179      12.247 -10.548   9.085  1.00 87.16           H  
ATOM   2838  CA  LYS A 179      12.866 -11.065   7.115  1.00 87.16           C  
ATOM   2839  HA  LYS A 179      12.302 -10.157   6.902  1.00 87.16           H  
ATOM   2840  C   LYS A 179      12.103 -12.156   6.339  1.00 87.16           C  
ATOM   2841  CB  LYS A 179      14.306 -10.824   6.616  1.00 87.16           C  
ATOM   2842  HB2 LYS A 179      14.283 -10.656   5.539  1.00 87.16           H  
ATOM   2843  HB3 LYS A 179      14.904 -11.714   6.807  1.00 87.16           H  
ATOM   2844  O   LYS A 179      12.376 -12.389   5.160  1.00 87.16           O  
ATOM   2845  CG  LYS A 179      14.969  -9.606   7.283  1.00 87.16           C  
ATOM   2846  HG2 LYS A 179      14.390  -8.712   7.050  1.00 87.16           H  
ATOM   2847  HG3 LYS A 179      14.983  -9.743   8.364  1.00 87.16           H  
ATOM   2848  CD  LYS A 179      16.413  -9.417   6.800  1.00 87.16           C  
ATOM   2849  HD2 LYS A 179      16.416  -9.231   5.726  1.00 87.16           H  
ATOM   2850  HD3 LYS A 179      16.976 -10.325   7.015  1.00 87.16           H  
ATOM   2851  CE  LYS A 179      17.038  -8.231   7.545  1.00 87.16           C  
ATOM   2852  HE2 LYS A 179      16.470  -7.332   7.307  1.00 87.16           H  
ATOM   2853  HE3 LYS A 179      16.927  -8.408   8.615  1.00 87.16           H  
ATOM   2854  NZ  LYS A 179      18.474  -8.048   7.205  1.00 87.16           N  
ATOM   2855  HZ1 LYS A 179      18.860  -7.266   7.715  1.00 87.16           H  
ATOM   2856  HZ2 LYS A 179      18.592  -7.868   6.218  1.00 87.16           H  
ATOM   2857  HZ3 LYS A 179      19.002  -8.872   7.452  1.00 87.16           H  
ATOM   2858  N   GLU A 180      11.104 -12.777   6.970  1.00 91.82           N  
ATOM   2859  H   GLU A 180      10.911 -12.490   7.919  1.00 91.82           H  
ATOM   2860  CA  GLU A 180      10.295 -13.868   6.403  1.00 91.82           C  
ATOM   2861  HA  GLU A 180      10.634 -14.056   5.385  1.00 91.82           H  
ATOM   2862  C   GLU A 180       8.793 -13.532   6.299  1.00 91.82           C  
ATOM   2863  CB  GLU A 180      10.511 -15.178   7.186  1.00 91.82           C  
ATOM   2864  HB2 GLU A 180       9.816 -15.914   6.782  1.00 91.82           H  
ATOM   2865  HB3 GLU A 180      10.278 -15.022   8.240  1.00 91.82           H  
ATOM   2866  O   GLU A 180       8.259 -12.675   7.008  1.00 91.82           O  
ATOM   2867  CG  GLU A 180      11.944 -15.727   7.041  1.00 91.82           C  
ATOM   2868  HG2 GLU A 180      12.234 -15.643   5.994  1.00 91.82           H  
ATOM   2869  HG3 GLU A 180      12.621 -15.105   7.626  1.00 91.82           H  
ATOM   2870  CD  GLU A 180      12.105 -17.202   7.465  1.00 91.82           C  
ATOM   2871  OE1 GLU A 180      13.230 -17.726   7.293  1.00 91.82           O  
ATOM   2872  OE2 GLU A 180      11.100 -17.835   7.864  1.00 91.82           O  
ATOM   2873  N   MET A 181       8.078 -14.226   5.402  1.00 95.14           N  
ATOM   2874  H   MET A 181       8.543 -14.979   4.915  1.00 95.14           H  
ATOM   2875  CA  MET A 181       6.611 -14.169   5.349  1.00 95.14           C  
ATOM   2876  HA  MET A 181       6.299 -13.128   5.443  1.00 95.14           H  
ATOM   2877  C   MET A 181       5.993 -14.943   6.514  1.00 95.14           C  
ATOM   2878  CB  MET A 181       6.053 -14.705   4.024  1.00 95.14           C  
ATOM   2879  HB2 MET A 181       4.976 -14.834   4.133  1.00 95.14           H  
ATOM   2880  HB3 MET A 181       6.496 -15.676   3.802  1.00 95.14           H  
ATOM   2881  O   MET A 181       6.442 -16.033   6.862  1.00 95.14           O  
ATOM   2882  CG  MET A 181       6.286 -13.743   2.855  1.00 95.14           C  
ATOM   2883  HG2 MET A 181       6.049 -12.732   3.187  1.00 95.14           H  
ATOM   2884  HG3 MET A 181       7.339 -13.769   2.574  1.00 95.14           H  
ATOM   2885  SD  MET A 181       5.262 -14.079   1.394  1.00 95.14           S  
ATOM   2886  CE  MET A 181       5.798 -15.755   0.969  1.00 95.14           C  
ATOM   2887  HE1 MET A 181       5.513 -16.446   1.763  1.00 95.14           H  
ATOM   2888  HE2 MET A 181       5.317 -16.053   0.037  1.00 95.14           H  
ATOM   2889  HE3 MET A 181       6.879 -15.777   0.834  1.00 95.14           H  
ATOM   2890  N   LYS A 182       4.908 -14.422   7.090  1.00 95.00           N  
ATOM   2891  H   LYS A 182       4.524 -13.571   6.706  1.00 95.00           H  
ATOM   2892  CA  LYS A 182       4.271 -15.049   8.254  1.00 95.00           C  
ATOM   2893  HA  LYS A 182       5.085 -15.299   8.935  1.00 95.00           H  
ATOM   2894  C   LYS A 182       3.574 -16.367   7.884  1.00 95.00           C  
ATOM   2895  CB  LYS A 182       3.349 -14.044   8.962  1.00 95.00           C  
ATOM   2896  HB2 LYS A 182       2.724 -13.530   8.232  1.00 95.00           H  
ATOM   2897  HB3 LYS A 182       2.712 -14.565   9.676  1.00 95.00           H  
ATOM   2898  O   LYS A 182       3.029 -16.479   6.782  1.00 95.00           O  
ATOM   2899  CG  LYS A 182       4.228 -13.040   9.721  1.00 95.00           C  
ATOM   2900  HG2 LYS A 182       4.835 -13.589  10.441  1.00 95.00           H  
ATOM   2901  HG3 LYS A 182       4.898 -12.545   9.018  1.00 95.00           H  
ATOM   2902  CD  LYS A 182       3.438 -11.968  10.469  1.00 95.00           C  
ATOM   2903  HD2 LYS A 182       2.721 -12.425  11.151  1.00 95.00           H  
ATOM   2904  HD3 LYS A 182       2.917 -11.347   9.740  1.00 95.00           H  
ATOM   2905  CE  LYS A 182       4.466 -11.138  11.249  1.00 95.00           C  
ATOM   2906  HE2 LYS A 182       5.276 -10.877  10.567  1.00 95.00           H  
ATOM   2907  HE3 LYS A 182       4.901 -11.744  12.044  1.00 95.00           H  
ATOM   2908  NZ  LYS A 182       3.890  -9.893  11.795  1.00 95.00           N  
ATOM   2909  HZ1 LYS A 182       4.628  -9.284  12.118  1.00 95.00           H  
ATOM   2910  HZ2 LYS A 182       3.235 -10.083  12.540  1.00 95.00           H  
ATOM   2911  HZ3 LYS A 182       3.395  -9.417  11.055  1.00 95.00           H  
ATOM   2912  N   PRO A 183       3.495 -17.356   8.800  1.00 95.67           N  
ATOM   2913  CA  PRO A 183       2.904 -18.667   8.508  1.00 95.67           C  
ATOM   2914  HA  PRO A 183       3.533 -19.161   7.767  1.00 95.67           H  
ATOM   2915  C   PRO A 183       1.464 -18.624   7.971  1.00 95.67           C  
ATOM   2916  CB  PRO A 183       2.985 -19.449   9.823  1.00 95.67           C  
ATOM   2917  HB2 PRO A 183       3.092 -20.519   9.649  1.00 95.67           H  
ATOM   2918  HB3 PRO A 183       2.109 -19.247  10.438  1.00 95.67           H  
ATOM   2919  O   PRO A 183       1.098 -19.464   7.150  1.00 95.67           O  
ATOM   2920  CG  PRO A 183       4.222 -18.861  10.499  1.00 95.67           C  
ATOM   2921  HG2 PRO A 183       5.121 -19.312  10.078  1.00 95.67           H  
ATOM   2922  HG3 PRO A 183       4.197 -18.991  11.581  1.00 95.67           H  
ATOM   2923  CD  PRO A 183       4.155 -17.389  10.103  1.00 95.67           C  
ATOM   2924  HD2 PRO A 183       5.170 -16.993  10.062  1.00 95.67           H  
ATOM   2925  HD3 PRO A 183       3.562 -16.834  10.829  1.00 95.67           H  
ATOM   2926  N   ALA A 184       0.657 -17.637   8.381  1.00 95.17           N  
ATOM   2927  H   ALA A 184       1.008 -16.977   9.060  1.00 95.17           H  
ATOM   2928  CA  ALA A 184      -0.688 -17.413   7.843  1.00 95.17           C  
ATOM   2929  HA  ALA A 184      -1.255 -18.340   7.917  1.00 95.17           H  
ATOM   2930  C   ALA A 184      -0.661 -17.011   6.354  1.00 95.17           C  
ATOM   2931  CB  ALA A 184      -1.388 -16.359   8.709  1.00 95.17           C  
ATOM   2932  HB1 ALA A 184      -1.457 -16.703   9.741  1.00 95.17           H  
ATOM   2933  HB2 ALA A 184      -0.842 -15.416   8.681  1.00 95.17           H  
ATOM   2934  HB3 ALA A 184      -2.397 -16.186   8.334  1.00 95.17           H  
ATOM   2935  O   ALA A 184      -1.360 -17.615   5.542  1.00 95.17           O  
ATOM   2936  N   CYS A 185       0.220 -16.078   5.979  1.00 96.60           N  
ATOM   2937  H   CYS A 185       0.798 -15.652   6.689  1.00 96.60           H  
ATOM   2938  CA  CYS A 185       0.455 -15.666   4.594  1.00 96.60           C  
ATOM   2939  HA  CYS A 185      -0.481 -15.326   4.150  1.00 96.60           H  
ATOM   2940  C   CYS A 185       0.964 -16.836   3.737  1.00 96.60           C  
ATOM   2941  CB  CYS A 185       1.435 -14.486   4.627  1.00 96.60           C  
ATOM   2942  HB2 CYS A 185       2.403 -14.806   5.015  1.00 96.60           H  
ATOM   2943  HB3 CYS A 185       1.038 -13.711   5.282  1.00 96.60           H  
ATOM   2944  O   CYS A 185       0.397 -17.127   2.684  1.00 96.60           O  
ATOM   2945  SG  CYS A 185       1.663 -13.803   2.965  1.00 96.60           S  
ATOM   2946  HG  CYS A 185       2.654 -12.965   3.280  1.00 96.60           H  
ATOM   2947  N   ILE A 186       1.948 -17.597   4.232  1.00 97.22           N  
ATOM   2948  H   ILE A 186       2.381 -17.301   5.096  1.00 97.22           H  
ATOM   2949  CA  ILE A 186       2.457 -18.799   3.550  1.00 97.22           C  
ATOM   2950  HA  ILE A 186       2.795 -18.506   2.556  1.00 97.22           H  
ATOM   2951  C   ILE A 186       1.338 -19.836   3.352  1.00 97.22           C  
ATOM   2952  CB  ILE A 186       3.669 -19.389   4.313  1.00 97.22           C  
ATOM   2953  HB  ILE A 186       3.373 -19.571   5.346  1.00 97.22           H  
ATOM   2954  O   ILE A 186       1.199 -20.384   2.258  1.00 97.22           O  
ATOM   2955  CG1 ILE A 186       4.849 -18.388   4.303  1.00 97.22           C  
ATOM   2956 HG12 ILE A 186       5.209 -18.265   3.282  1.00 97.22           H  
ATOM   2957 HG13 ILE A 186       4.507 -17.414   4.654  1.00 97.22           H  
ATOM   2958  CG2 ILE A 186       4.106 -20.733   3.690  1.00 97.22           C  
ATOM   2959 HG21 ILE A 186       4.957 -21.146   4.231  1.00 97.22           H  
ATOM   2960 HG22 ILE A 186       4.384 -20.588   2.647  1.00 97.22           H  
ATOM   2961 HG23 ILE A 186       3.306 -21.471   3.751  1.00 97.22           H  
ATOM   2962  CD1 ILE A 186       6.030 -18.793   5.196  1.00 97.22           C  
ATOM   2963 HD11 ILE A 186       5.692 -18.925   6.224  1.00 97.22           H  
ATOM   2964 HD12 ILE A 186       6.496 -19.711   4.838  1.00 97.22           H  
ATOM   2965 HD13 ILE A 186       6.784 -18.006   5.169  1.00 97.22           H  
ATOM   2966  N   LYS A 187       0.505 -20.090   4.371  1.00 95.30           N  
ATOM   2967  H   LYS A 187       0.689 -19.618   5.245  1.00 95.30           H  
ATOM   2968  CA  LYS A 187      -0.667 -20.988   4.306  1.00 95.30           C  
ATOM   2969  HA  LYS A 187      -0.336 -21.979   3.997  1.00 95.30           H  
ATOM   2970  C   LYS A 187      -1.690 -20.514   3.265  1.00 95.30           C  
ATOM   2971  CB  LYS A 187      -1.266 -21.077   5.725  1.00 95.30           C  
ATOM   2972  HB2 LYS A 187      -0.531 -21.539   6.384  1.00 95.30           H  
ATOM   2973  HB3 LYS A 187      -1.417 -20.057   6.079  1.00 95.30           H  
ATOM   2974  O   LYS A 187      -2.186 -21.344   2.500  1.00 95.30           O  
ATOM   2975  CG  LYS A 187      -2.602 -21.832   5.884  1.00 95.30           C  
ATOM   2976  HG2 LYS A 187      -3.306 -21.501   5.120  1.00 95.30           H  
ATOM   2977  HG3 LYS A 187      -2.441 -22.905   5.783  1.00 95.30           H  
ATOM   2978  CD  LYS A 187      -3.204 -21.506   7.267  1.00 95.30           C  
ATOM   2979  HD2 LYS A 187      -2.565 -21.912   8.051  1.00 95.30           H  
ATOM   2980  HD3 LYS A 187      -3.219 -20.421   7.374  1.00 95.30           H  
ATOM   2981  CE  LYS A 187      -4.644 -22.017   7.452  1.00 95.30           C  
ATOM   2982  HE2 LYS A 187      -5.166 -21.914   6.501  1.00 95.30           H  
ATOM   2983  HE3 LYS A 187      -4.617 -23.074   7.717  1.00 95.30           H  
ATOM   2984  NZ  LYS A 187      -5.378 -21.228   8.490  1.00 95.30           N  
ATOM   2985  HZ1 LYS A 187      -6.335 -21.528   8.608  1.00 95.30           H  
ATOM   2986  HZ2 LYS A 187      -5.443 -20.253   8.233  1.00 95.30           H  
ATOM   2987  HZ3 LYS A 187      -4.923 -21.253   9.391  1.00 95.30           H  
ATOM   2988  N   ALA A 188      -1.983 -19.214   3.215  1.00 95.16           N  
ATOM   2989  H   ALA A 188      -1.555 -18.598   3.891  1.00 95.16           H  
ATOM   2990  CA  ALA A 188      -2.914 -18.617   2.260  1.00 95.16           C  
ATOM   2991  HA  ALA A 188      -3.851 -19.172   2.303  1.00 95.16           H  
ATOM   2992  C   ALA A 188      -2.393 -18.722   0.818  1.00 95.16           C  
ATOM   2993  CB  ALA A 188      -3.200 -17.171   2.685  1.00 95.16           C  
ATOM   2994  HB1 ALA A 188      -3.628 -17.150   3.688  1.00 95.16           H  
ATOM   2995  HB2 ALA A 188      -2.285 -16.580   2.679  1.00 95.16           H  
ATOM   2996  HB3 ALA A 188      -3.914 -16.721   1.996  1.00 95.16           H  
ATOM   2997  O   ALA A 188      -3.031 -19.351  -0.027  1.00 95.16           O  
ATOM   2998  N   LEU A 189      -1.177 -18.235   0.558  1.00 97.24           N  
ATOM   2999  H   LEU A 189      -0.691 -17.748   1.299  1.00 97.24           H  
ATOM   3000  CA  LEU A 189      -0.520 -18.323  -0.750  1.00 97.24           C  
ATOM   3001  HA  LEU A 189      -1.158 -17.843  -1.493  1.00 97.24           H  
ATOM   3002  C   LEU A 189      -0.332 -19.779  -1.212  1.00 97.24           C  
ATOM   3003  CB  LEU A 189       0.822 -17.571  -0.687  1.00 97.24           C  
ATOM   3004  HB2 LEU A 189       1.401 -17.971   0.146  1.00 97.24           H  
ATOM   3005  HB3 LEU A 189       1.376 -17.772  -1.604  1.00 97.24           H  
ATOM   3006  O   LEU A 189      -0.541 -20.081  -2.383  1.00 97.24           O  
ATOM   3007  CG  LEU A 189       0.706 -16.041  -0.518  1.00 97.24           C  
ATOM   3008  HG  LEU A 189       0.143 -15.809   0.386  1.00 97.24           H  
ATOM   3009  CD1 LEU A 189       2.108 -15.451  -0.381  1.00 97.24           C  
ATOM   3010 HD11 LEU A 189       2.697 -15.664  -1.273  1.00 97.24           H  
ATOM   3011 HD12 LEU A 189       2.040 -14.372  -0.244  1.00 97.24           H  
ATOM   3012 HD13 LEU A 189       2.601 -15.872   0.496  1.00 97.24           H  
ATOM   3013  CD2 LEU A 189       0.014 -15.371  -1.706  1.00 97.24           C  
ATOM   3014 HD21 LEU A 189       0.512 -15.638  -2.639  1.00 97.24           H  
ATOM   3015 HD22 LEU A 189      -1.034 -15.667  -1.752  1.00 97.24           H  
ATOM   3016 HD23 LEU A 189       0.047 -14.288  -1.588  1.00 97.24           H  
ATOM   3017  N   THR A 190      -0.048 -20.717  -0.301  1.00 95.58           N  
ATOM   3018  H   THR A 190       0.158 -20.410   0.639  1.00 95.58           H  
ATOM   3019  CA  THR A 190       0.019 -22.159  -0.617  1.00 95.58           C  
ATOM   3020  HA  THR A 190       0.688 -22.293  -1.467  1.00 95.58           H  
ATOM   3021  C   THR A 190      -1.341 -22.741  -1.020  1.00 95.58           C  
ATOM   3022  CB  THR A 190       0.585 -22.962   0.567  1.00 95.58           C  
ATOM   3023  HB  THR A 190      -0.036 -22.798   1.448  1.00 95.58           H  
ATOM   3024  O   THR A 190      -1.389 -23.666  -1.834  1.00 95.58           O  
ATOM   3025  CG2 THR A 190       0.680 -24.468   0.306  1.00 95.58           C  
ATOM   3026 HG21 THR A 190      -0.320 -24.902   0.294  1.00 95.58           H  
ATOM   3027 HG22 THR A 190       1.170 -24.638  -0.652  1.00 95.58           H  
ATOM   3028 HG23 THR A 190       1.262 -24.936   1.100  1.00 95.58           H  
ATOM   3029  OG1 THR A 190       1.896 -22.555   0.857  1.00 95.58           O  
ATOM   3030  HG1 THR A 190       1.828 -21.702   1.291  1.00 95.58           H  
ATOM   3031  N   ARG A 191      -2.459 -22.237  -0.476  1.00 92.11           N  
ATOM   3032  H   ARG A 191      -2.373 -21.468   0.174  1.00 92.11           H  
ATOM   3033  CA  ARG A 191      -3.806 -22.618  -0.936  1.00 92.11           C  
ATOM   3034  HA  ARG A 191      -3.826 -23.696  -1.098  1.00 92.11           H  
ATOM   3035  C   ARG A 191      -4.113 -22.007  -2.303  1.00 92.11           C  
ATOM   3036  CB  ARG A 191      -4.866 -22.277   0.130  1.00 92.11           C  
ATOM   3037  HB2 ARG A 191      -4.706 -22.918   0.997  1.00 92.11           H  
ATOM   3038  HB3 ARG A 191      -4.752 -21.240   0.446  1.00 92.11           H  
ATOM   3039  O   ARG A 191      -4.644 -22.723  -3.143  1.00 92.11           O  
ATOM   3040  CG  ARG A 191      -6.300 -22.473  -0.399  1.00 92.11           C  
ATOM   3041  HG2 ARG A 191      -6.517 -21.668  -1.102  1.00 92.11           H  
ATOM   3042  HG3 ARG A 191      -6.368 -23.424  -0.927  1.00 92.11           H  
ATOM   3043  CD  ARG A 191      -7.364 -22.453   0.706  1.00 92.11           C  
ATOM   3044  HD2 ARG A 191      -7.275 -23.365   1.295  1.00 92.11           H  
ATOM   3045  HD3 ARG A 191      -7.187 -21.595   1.355  1.00 92.11           H  
ATOM   3046  NE  ARG A 191      -8.722 -22.340   0.133  1.00 92.11           N  
ATOM   3047  HE  ARG A 191      -8.776 -21.995  -0.814  1.00 92.11           H  
ATOM   3048  NH1 ARG A 191      -9.943 -22.834   2.018  1.00 92.11           N  
ATOM   3049 HH11 ARG A 191     -10.837 -22.804   2.486  1.00 92.11           H  
ATOM   3050 HH12 ARG A 191      -9.086 -22.863   2.552  1.00 92.11           H  
ATOM   3051  NH2 ARG A 191     -10.999 -22.265   0.140  1.00 92.11           N  
ATOM   3052 HH21 ARG A 191     -10.997 -21.923  -0.811  1.00 92.11           H  
ATOM   3053 HH22 ARG A 191     -11.881 -22.299   0.629  1.00 92.11           H  
ATOM   3054  CZ  ARG A 191      -9.876 -22.483   0.763  1.00 92.11           C  
ATOM   3055  N   ILE A 192      -3.752 -20.746  -2.535  1.00 93.42           N  
ATOM   3056  H   ILE A 192      -3.352 -20.223  -1.769  1.00 93.42           H  
ATOM   3057  CA  ILE A 192      -3.933 -20.055  -3.824  1.00 93.42           C  
ATOM   3058  HA  ILE A 192      -4.984 -20.104  -4.105  1.00 93.42           H  
ATOM   3059  C   ILE A 192      -3.151 -20.759  -4.940  1.00 93.42           C  
ATOM   3060  CB  ILE A 192      -3.549 -18.565  -3.673  1.00 93.42           C  
ATOM   3061  HB  ILE A 192      -2.566 -18.497  -3.207  1.00 93.42           H  
ATOM   3062  O   ILE A 192      -3.723 -21.063  -5.989  1.00 93.42           O  
ATOM   3063  CG1 ILE A 192      -4.584 -17.881  -2.751  1.00 93.42           C  
ATOM   3064 HG12 ILE A 192      -4.625 -18.407  -1.797  1.00 93.42           H  
ATOM   3065 HG13 ILE A 192      -5.572 -17.961  -3.206  1.00 93.42           H  
ATOM   3066  CG2 ILE A 192      -3.467 -17.870  -5.041  1.00 93.42           C  
ATOM   3067 HG21 ILE A 192      -4.412 -17.984  -5.572  1.00 93.42           H  
ATOM   3068 HG22 ILE A 192      -3.249 -16.809  -4.917  1.00 93.42           H  
ATOM   3069 HG23 ILE A 192      -2.665 -18.293  -5.645  1.00 93.42           H  
ATOM   3070  CD1 ILE A 192      -4.302 -16.409  -2.437  1.00 93.42           C  
ATOM   3071 HD11 ILE A 192      -3.277 -16.291  -2.086  1.00 93.42           H  
ATOM   3072 HD12 ILE A 192      -4.468 -15.794  -3.322  1.00 93.42           H  
ATOM   3073 HD13 ILE A 192      -4.985 -16.073  -1.657  1.00 93.42           H  
ATOM   3074  N   PHE A 193      -1.888 -21.114  -4.682  1.00 95.10           N  
ATOM   3075  H   PHE A 193      -1.459 -20.768  -3.836  1.00 95.10           H  
ATOM   3076  CA  PHE A 193      -1.066 -21.934  -5.574  1.00 95.10           C  
ATOM   3077  HA  PHE A 193      -0.880 -21.381  -6.495  1.00 95.10           H  
ATOM   3078  C   PHE A 193      -1.797 -23.230  -5.949  1.00 95.10           C  
ATOM   3079  CB  PHE A 193       0.284 -22.210  -4.893  1.00 95.10           C  
ATOM   3080  HB2 PHE A 193       0.722 -21.258  -4.594  1.00 95.10           H  
ATOM   3081  HB3 PHE A 193       0.121 -22.790  -3.985  1.00 95.10           H  
ATOM   3082  O   PHE A 193      -2.078 -23.450  -7.116  1.00 95.10           O  
ATOM   3083  CG  PHE A 193       1.283 -22.939  -5.768  1.00 95.10           C  
ATOM   3084  CD1 PHE A 193       1.264 -24.345  -5.863  1.00 95.10           C  
ATOM   3085  HD1 PHE A 193       0.525 -24.925  -5.331  1.00 95.10           H  
ATOM   3086  CD2 PHE A 193       2.214 -22.203  -6.521  1.00 95.10           C  
ATOM   3087  HD2 PHE A 193       2.198 -21.123  -6.491  1.00 95.10           H  
ATOM   3088  CE1 PHE A 193       2.166 -25.003  -6.715  1.00 95.10           C  
ATOM   3089  HE1 PHE A 193       2.110 -26.073  -6.852  1.00 95.10           H  
ATOM   3090  CE2 PHE A 193       3.132 -22.862  -7.355  1.00 95.10           C  
ATOM   3091  HE2 PHE A 193       3.826 -22.300  -7.963  1.00 95.10           H  
ATOM   3092  CZ  PHE A 193       3.100 -24.262  -7.456  1.00 95.10           C  
ATOM   3093  HZ  PHE A 193       3.764 -24.766  -8.142  1.00 95.10           H  
ATOM   3094  N   LYS A 194      -2.246 -24.014  -4.956  1.00 89.78           N  
ATOM   3095  H   LYS A 194      -2.029 -23.721  -4.015  1.00 89.78           H  
ATOM   3096  CA  LYS A 194      -2.964 -25.299  -5.135  1.00 89.78           C  
ATOM   3097  HA  LYS A 194      -2.411 -25.900  -5.858  1.00 89.78           H  
ATOM   3098  C   LYS A 194      -4.388 -25.200  -5.711  1.00 89.78           C  
ATOM   3099  CB  LYS A 194      -2.991 -26.042  -3.793  1.00 89.78           C  
ATOM   3100  HB2 LYS A 194      -3.644 -26.911  -3.862  1.00 89.78           H  
ATOM   3101  HB3 LYS A 194      -3.382 -25.374  -3.024  1.00 89.78           H  
ATOM   3102  O   LYS A 194      -5.063 -26.225  -5.828  1.00 89.78           O  
ATOM   3103  CG  LYS A 194      -1.595 -26.536  -3.406  1.00 89.78           C  
ATOM   3104  HG2 LYS A 194      -1.277 -27.297  -4.119  1.00 89.78           H  
ATOM   3105  HG3 LYS A 194      -0.884 -25.710  -3.440  1.00 89.78           H  
ATOM   3106  CD  LYS A 194      -1.603 -27.122  -1.994  1.00 89.78           C  
ATOM   3107  HD2 LYS A 194      -2.273 -27.981  -1.955  1.00 89.78           H  
ATOM   3108  HD3 LYS A 194      -1.929 -26.356  -1.290  1.00 89.78           H  
ATOM   3109  CE  LYS A 194      -0.169 -27.548  -1.680  1.00 89.78           C  
ATOM   3110  HE2 LYS A 194       0.484 -26.693  -1.860  1.00 89.78           H  
ATOM   3111  HE3 LYS A 194       0.124 -28.327  -2.384  1.00 89.78           H  
ATOM   3112  NZ  LYS A 194      -0.016 -28.016  -0.283  1.00 89.78           N  
ATOM   3113  HZ1 LYS A 194      -0.606 -28.818  -0.113  1.00 89.78           H  
ATOM   3114  HZ2 LYS A 194       0.946 -28.278  -0.124  1.00 89.78           H  
ATOM   3115  HZ3 LYS A 194      -0.248 -27.268   0.355  1.00 89.78           H  
ATOM   3116  N   ILE A 195      -4.879 -23.993  -5.986  1.00 86.42           N  
ATOM   3117  H   ILE A 195      -4.279 -23.203  -5.800  1.00 86.42           H  
ATOM   3118  CA  ILE A 195      -6.123 -23.747  -6.732  1.00 86.42           C  
ATOM   3119  HA  ILE A 195      -6.702 -24.668  -6.795  1.00 86.42           H  
ATOM   3120  C   ILE A 195      -5.791 -23.349  -8.175  1.00 86.42           C  
ATOM   3121  CB  ILE A 195      -6.991 -22.690  -6.003  1.00 86.42           C  
ATOM   3122  HB  ILE A 195      -6.372 -21.819  -5.791  1.00 86.42           H  
ATOM   3123  O   ILE A 195      -6.479 -23.797  -9.091  1.00 86.42           O  
ATOM   3124  CG1 ILE A 195      -7.532 -23.262  -4.670  1.00 86.42           C  
ATOM   3125 HG12 ILE A 195      -8.316 -23.989  -4.880  1.00 86.42           H  
ATOM   3126 HG13 ILE A 195      -6.735 -23.790  -4.146  1.00 86.42           H  
ATOM   3127  CG2 ILE A 195      -8.179 -22.239  -6.877  1.00 86.42           C  
ATOM   3128 HG21 ILE A 195      -8.779 -23.100  -7.170  1.00 86.42           H  
ATOM   3129 HG22 ILE A 195      -8.810 -21.530  -6.342  1.00 86.42           H  
ATOM   3130 HG23 ILE A 195      -7.820 -21.741  -7.778  1.00 86.42           H  
ATOM   3131  CD1 ILE A 195      -8.081 -22.193  -3.715  1.00 86.42           C  
ATOM   3132 HD11 ILE A 195      -7.318 -21.437  -3.528  1.00 86.42           H  
ATOM   3133 HD12 ILE A 195      -8.968 -21.717  -4.133  1.00 86.42           H  
ATOM   3134 HD13 ILE A 195      -8.356 -22.665  -2.772  1.00 86.42           H  
ATOM   3135  N   SER A 196      -4.738 -22.544  -8.353  1.00 89.66           N  
ATOM   3136  H   SER A 196      -4.219 -22.261  -7.534  1.00 89.66           H  
ATOM   3137  CA  SER A 196      -4.218 -22.080  -9.648  1.00 89.66           C  
ATOM   3138  HA  SER A 196      -5.042 -21.693 -10.248  1.00 89.66           H  
ATOM   3139  C   SER A 196      -3.547 -23.200 -10.447  1.00 89.66           C  
ATOM   3140  CB  SER A 196      -3.206 -20.950  -9.425  1.00 89.66           C  
ATOM   3141  HB2 SER A 196      -2.942 -20.510 -10.387  1.00 89.66           H  
ATOM   3142  HB3 SER A 196      -2.302 -21.350  -8.965  1.00 89.66           H  
ATOM   3143  O   SER A 196      -3.656 -23.208 -11.666  1.00 89.66           O  
ATOM   3144  OG  SER A 196      -3.749 -19.949  -8.578  1.00 89.66           O  
ATOM   3145  HG  SER A 196      -3.761 -20.293  -7.682  1.00 89.66           H  
ATOM   3146  N   ASP A 197      -2.921 -24.135  -9.732  1.00 90.28           N  
ATOM   3147  H   ASP A 197      -2.791 -23.944  -8.749  1.00 90.28           H  
ATOM   3148  CA  ASP A 197      -2.456 -25.455 -10.155  1.00 90.28           C  
ATOM   3149  HA  ASP A 197      -1.811 -25.382 -11.030  1.00 90.28           H  
ATOM   3150  C   ASP A 197      -3.692 -26.308 -10.507  1.00 90.28           C  
ATOM   3151  CB  ASP A 197      -1.628 -25.986  -8.960  1.00 90.28           C  
ATOM   3152  HB2 ASP A 197      -2.244 -25.904  -8.064  1.00 90.28           H  
ATOM   3153  HB3 ASP A 197      -0.757 -25.345  -8.826  1.00 90.28           H  
ATOM   3154  O   ASP A 197      -4.511 -26.656  -9.636  1.00 90.28           O  
ATOM   3155  CG  ASP A 197      -1.151 -27.431  -9.037  1.00 90.28           C  
ATOM   3156  OD1 ASP A 197      -1.377 -28.060 -10.086  1.00 90.28           O  
ATOM   3157  OD2 ASP A 197      -0.691 -27.938  -7.979  1.00 90.28           O  
ATOM   3158  N   GLN A 198      -3.904 -26.537 -11.804  1.00 81.82           N  
ATOM   3159  H   GLN A 198      -3.184 -26.237 -12.445  1.00 81.82           H  
ATOM   3160  CA  GLN A 198      -5.093 -27.167 -12.383  1.00 81.82           C  
ATOM   3161  HA  GLN A 198      -5.918 -27.066 -11.678  1.00 81.82           H  
ATOM   3162  C   GLN A 198      -4.863 -28.655 -12.621  1.00 81.82           C  
ATOM   3163  CB  GLN A 198      -5.531 -26.480 -13.691  1.00 81.82           C  
ATOM   3164  HB2 GLN A 198      -4.798 -26.667 -14.476  1.00 81.82           H  
ATOM   3165  HB3 GLN A 198      -6.483 -26.914 -13.999  1.00 81.82           H  
ATOM   3166  O   GLN A 198      -5.699 -29.464 -12.192  1.00 81.82           O  
ATOM   3167  CG  GLN A 198      -5.693 -24.966 -13.520  1.00 81.82           C  
ATOM   3168  HG2 GLN A 198      -6.227 -24.755 -12.593  1.00 81.82           H  
ATOM   3169  HG3 GLN A 198      -4.693 -24.539 -13.447  1.00 81.82           H  
ATOM   3170  CD  GLN A 198      -6.414 -24.256 -14.659  1.00 81.82           C  
ATOM   3171  NE2 GLN A 198      -6.238 -22.958 -14.750  1.00 81.82           N  
ATOM   3172 HE21 GLN A 198      -5.557 -22.526 -14.142  1.00 81.82           H  
ATOM   3173 HE22 GLN A 198      -6.731 -22.473 -15.485  1.00 81.82           H  
ATOM   3174  OE1 GLN A 198      -7.182 -24.806 -15.434  1.00 81.82           O  
ATOM   3175  N   ASP A 199      -3.736 -28.997 -13.250  1.00 82.52           N  
ATOM   3176  H   ASP A 199      -3.078 -28.267 -13.483  1.00 82.52           H  
ATOM   3177  CA  ASP A 199      -3.328 -30.375 -13.543  1.00 82.52           C  
ATOM   3178  HA  ASP A 199      -4.226 -30.925 -13.822  1.00 82.52           H  
ATOM   3179  C   ASP A 199      -2.761 -31.123 -12.323  1.00 82.52           C  
ATOM   3180  CB  ASP A 199      -2.408 -30.419 -14.778  1.00 82.52           C  
ATOM   3181  HB2 ASP A 199      -2.953 -29.997 -15.622  1.00 82.52           H  
ATOM   3182  HB3 ASP A 199      -2.197 -31.461 -15.016  1.00 82.52           H  
ATOM   3183  O   ASP A 199      -2.760 -32.357 -12.324  1.00 82.52           O  
ATOM   3184  CG  ASP A 199      -1.076 -29.678 -14.618  1.00 82.52           C  
ATOM   3185  OD1 ASP A 199      -0.487 -29.812 -13.523  1.00 82.52           O  
ATOM   3186  OD2 ASP A 199      -0.682 -29.022 -15.611  1.00 82.52           O  
ATOM   3187  N   ASN A 200      -2.443 -30.410 -11.231  1.00 82.84           N  
ATOM   3188  H   ASN A 200      -2.296 -29.418 -11.354  1.00 82.84           H  
ATOM   3189  CA  ASN A 200      -1.947 -30.958  -9.968  1.00 82.84           C  
ATOM   3190  HA  ASN A 200      -1.819 -30.130  -9.271  1.00 82.84           H  
ATOM   3191  C   ASN A 200      -0.535 -31.550 -10.107  1.00 82.84           C  
ATOM   3192  CB  ASN A 200      -3.053 -31.849  -9.354  1.00 82.84           C  
ATOM   3193  HB2 ASN A 200      -3.178 -32.720  -9.998  1.00 82.84           H  
ATOM   3194  HB3 ASN A 200      -3.986 -31.286  -9.380  1.00 82.84           H  
ATOM   3195  O   ASN A 200      -0.216 -32.461  -9.343  1.00 82.84           O  
ATOM   3196  CG  ASN A 200      -2.888 -32.389  -7.944  1.00 82.84           C  
ATOM   3197  ND2 ASN A 200      -3.727 -33.351  -7.626  1.00 82.84           N  
ATOM   3198 HD21 ASN A 200      -4.307 -33.719  -8.366  1.00 82.84           H  
ATOM   3199 HD22 ASN A 200      -3.586 -33.821  -6.743  1.00 82.84           H  
ATOM   3200  OD1 ASN A 200      -2.090 -32.021  -7.093  1.00 82.84           O  
ATOM   3201  N   ASP A 201       0.328 -31.081 -11.019  1.00 86.27           N  
ATOM   3202  H   ASP A 201       0.020 -30.404 -11.703  1.00 86.27           H  
ATOM   3203  CA  ASP A 201       1.732 -31.527 -11.074  1.00 86.27           C  
ATOM   3204  HA  ASP A 201       1.701 -32.607 -10.932  1.00 86.27           H  
ATOM   3205  C   ASP A 201       2.566 -30.998  -9.883  1.00 86.27           C  
ATOM   3206  CB  ASP A 201       2.346 -31.366 -12.489  1.00 86.27           C  
ATOM   3207  HB2 ASP A 201       1.582 -31.599 -13.230  1.00 86.27           H  
ATOM   3208  HB3 ASP A 201       3.104 -32.145 -12.581  1.00 86.27           H  
ATOM   3209  O   ASP A 201       3.321 -31.762  -9.268  1.00 86.27           O  
ATOM   3210  CG  ASP A 201       3.035 -30.046 -12.882  1.00 86.27           C  
ATOM   3211  OD1 ASP A 201       3.142 -29.122 -12.045  1.00 86.27           O  
ATOM   3212  OD2 ASP A 201       3.617 -30.015 -13.986  1.00 86.27           O  
ATOM   3213  N   GLY A 202       2.291 -29.771  -9.422  1.00 88.24           N  
ATOM   3214  H   GLY A 202       1.653 -29.227  -9.985  1.00 88.24           H  
ATOM   3215  CA  GLY A 202       2.967 -29.093  -8.305  1.00 88.24           C  
ATOM   3216  HA2 GLY A 202       3.615 -29.797  -7.782  1.00 88.24           H  
ATOM   3217  HA3 GLY A 202       2.197 -28.741  -7.618  1.00 88.24           H  
ATOM   3218  C   GLY A 202       3.818 -27.876  -8.703  1.00 88.24           C  
ATOM   3219  O   GLY A 202       4.482 -27.280  -7.844  1.00 88.24           O  
ATOM   3220  N   THR A 203       3.792 -27.502  -9.977  1.00 93.33           N  
ATOM   3221  H   THR A 203       3.285 -28.092 -10.622  1.00 93.33           H  
ATOM   3222  CA  THR A 203       4.290 -26.256 -10.561  1.00 93.33           C  
ATOM   3223  HA  THR A 203       4.854 -25.712  -9.804  1.00 93.33           H  
ATOM   3224  C   THR A 203       3.110 -25.362 -10.987  1.00 93.33           C  
ATOM   3225  CB  THR A 203       5.261 -26.535 -11.727  1.00 93.33           C  
ATOM   3226  HB  THR A 203       5.775 -25.598 -11.941  1.00 93.33           H  
ATOM   3227  O   THR A 203       1.955 -25.661 -10.700  1.00 93.33           O  
ATOM   3228  CG2 THR A 203       6.339 -27.572 -11.409  1.00 93.33           C  
ATOM   3229 HG21 THR A 203       7.060 -27.599 -12.225  1.00 93.33           H  
ATOM   3230 HG22 THR A 203       5.887 -28.559 -11.316  1.00 93.33           H  
ATOM   3231 HG23 THR A 203       6.848 -27.310 -10.481  1.00 93.33           H  
ATOM   3232  OG1 THR A 203       4.609 -26.919 -12.907  1.00 93.33           O  
ATOM   3233  HG1 THR A 203       4.131 -27.737 -12.754  1.00 93.33           H  
ATOM   3234  N   LEU A 204       3.399 -24.214 -11.604  1.00 96.11           N  
ATOM   3235  H   LEU A 204       4.375 -23.964 -11.680  1.00 96.11           H  
ATOM   3236  CA  LEU A 204       2.442 -23.441 -12.393  1.00 96.11           C  
ATOM   3237  HA  LEU A 204       1.523 -24.016 -12.512  1.00 96.11           H  
ATOM   3238  C   LEU A 204       3.043 -23.230 -13.779  1.00 96.11           C  
ATOM   3239  CB  LEU A 204       2.112 -22.096 -11.723  1.00 96.11           C  
ATOM   3240  HB2 LEU A 204       3.045 -21.559 -11.555  1.00 96.11           H  
ATOM   3241  HB3 LEU A 204       1.503 -21.509 -12.412  1.00 96.11           H  
ATOM   3242  O   LEU A 204       4.071 -22.552 -13.912  1.00 96.11           O  
ATOM   3243  CG  LEU A 204       1.360 -22.208 -10.390  1.00 96.11           C  
ATOM   3244  HG  LEU A 204       1.907 -22.868  -9.717  1.00 96.11           H  
ATOM   3245  CD1 LEU A 204       1.262 -20.822  -9.740  1.00 96.11           C  
ATOM   3246 HD11 LEU A 204       2.265 -20.435  -9.560  1.00 96.11           H  
ATOM   3247 HD12 LEU A 204       0.738 -20.904  -8.788  1.00 96.11           H  
ATOM   3248 HD13 LEU A 204       0.719 -20.142 -10.396  1.00 96.11           H  
ATOM   3249  CD2 LEU A 204      -0.060 -22.736 -10.557  1.00 96.11           C  
ATOM   3250 HD21 LEU A 204      -0.533 -22.810  -9.577  1.00 96.11           H  
ATOM   3251 HD22 LEU A 204      -0.641 -22.091 -11.216  1.00 96.11           H  
ATOM   3252 HD23 LEU A 204      -0.029 -23.738 -10.985  1.00 96.11           H  
ATOM   3253  N   ASN A 205       2.424 -23.813 -14.798  1.00 95.41           N  
ATOM   3254  H   ASN A 205       1.593 -24.349 -14.593  1.00 95.41           H  
ATOM   3255  CA  ASN A 205       2.884 -23.715 -16.180  1.00 95.41           C  
ATOM   3256  HA  ASN A 205       3.973 -23.757 -16.163  1.00 95.41           H  
ATOM   3257  C   ASN A 205       2.511 -22.355 -16.822  1.00 95.41           C  
ATOM   3258  CB  ASN A 205       2.409 -24.971 -16.939  1.00 95.41           C  
ATOM   3259  HB2 ASN A 205       2.922 -25.038 -17.899  1.00 95.41           H  
ATOM   3260  HB3 ASN A 205       2.682 -25.854 -16.362  1.00 95.41           H  
ATOM   3261  O   ASN A 205       1.820 -21.523 -16.231  1.00 95.41           O  
ATOM   3262  CG  ASN A 205       0.915 -25.003 -17.211  1.00 95.41           C  
ATOM   3263  ND2 ASN A 205       0.236 -26.070 -16.862  1.00 95.41           N  
ATOM   3264 HD21 ASN A 205       0.632 -26.775 -16.258  1.00 95.41           H  
ATOM   3265 HD22 ASN A 205      -0.773 -26.056 -16.911  1.00 95.41           H  
ATOM   3266  OD1 ASN A 205       0.371 -24.075 -17.803  1.00 95.41           O  
ATOM   3267  N   ASP A 206       2.975 -22.093 -18.048  1.00 95.38           N  
ATOM   3268  H   ASP A 206       3.537 -22.793 -18.511  1.00 95.38           H  
ATOM   3269  CA  ASP A 206       2.777 -20.791 -18.712  1.00 95.38           C  
ATOM   3270  HA  ASP A 206       3.156 -20.008 -18.055  1.00 95.38           H  
ATOM   3271  C   ASP A 206       1.305 -20.432 -18.984  1.00 95.38           C  
ATOM   3272  CB  ASP A 206       3.572 -20.757 -20.029  1.00 95.38           C  
ATOM   3273  HB2 ASP A 206       3.407 -21.683 -20.579  1.00 95.38           H  
ATOM   3274  HB3 ASP A 206       3.207 -19.936 -20.647  1.00 95.38           H  
ATOM   3275  O   ASP A 206       0.955 -19.247 -19.026  1.00 95.38           O  
ATOM   3276  CG  ASP A 206       5.066 -20.543 -19.795  1.00 95.38           C  
ATOM   3277  OD1 ASP A 206       5.437 -19.789 -18.874  1.00 95.38           O  
ATOM   3278  OD2 ASP A 206       5.905 -21.133 -20.506  1.00 95.38           O  
ATOM   3279  N   ALA A 207       0.426 -21.425 -19.146  1.00 93.54           N  
ATOM   3280  H   ALA A 207       0.729 -22.373 -18.976  1.00 93.54           H  
ATOM   3281  CA  ALA A 207      -1.008 -21.188 -19.288  1.00 93.54           C  
ATOM   3282  HA  ALA A 207      -1.158 -20.336 -19.952  1.00 93.54           H  
ATOM   3283  C   ALA A 207      -1.641 -20.831 -17.934  1.00 93.54           C  
ATOM   3284  CB  ALA A 207      -1.662 -22.414 -19.937  1.00 93.54           C  
ATOM   3285  HB1 ALA A 207      -1.176 -22.637 -20.887  1.00 93.54           H  
ATOM   3286  HB2 ALA A 207      -2.719 -22.214 -20.112  1.00 93.54           H  
ATOM   3287  HB3 ALA A 207      -1.576 -23.280 -19.280  1.00 93.54           H  
ATOM   3288  O   ALA A 207      -2.437 -19.894 -17.856  1.00 93.54           O  
ATOM   3289  N   GLU A 208      -1.244 -21.519 -16.864  1.00 92.73           N  
ATOM   3290  H   GLU A 208      -0.587 -22.274 -16.999  1.00 92.73           H  
ATOM   3291  CA  GLU A 208      -1.736 -21.295 -15.501  1.00 92.73           C  
ATOM   3292  HA  GLU A 208      -2.826 -21.281 -15.509  1.00 92.73           H  
ATOM   3293  C   GLU A 208      -1.257 -19.966 -14.915  1.00 92.73           C  
ATOM   3294  CB  GLU A 208      -1.286 -22.440 -14.599  1.00 92.73           C  
ATOM   3295  HB2 GLU A 208      -0.199 -22.503 -14.641  1.00 92.73           H  
ATOM   3296  HB3 GLU A 208      -1.584 -22.224 -13.573  1.00 92.73           H  
ATOM   3297  O   GLU A 208      -2.057 -19.237 -14.332  1.00 92.73           O  
ATOM   3298  CG  GLU A 208      -1.924 -23.766 -15.030  1.00 92.73           C  
ATOM   3299  HG2 GLU A 208      -3.003 -23.692 -14.896  1.00 92.73           H  
ATOM   3300  HG3 GLU A 208      -1.734 -23.954 -16.087  1.00 92.73           H  
ATOM   3301  CD  GLU A 208      -1.357 -24.923 -14.216  1.00 92.73           C  
ATOM   3302  OE1 GLU A 208      -2.181 -25.769 -13.802  1.00 92.73           O  
ATOM   3303  OE2 GLU A 208      -0.118 -24.921 -14.036  1.00 92.73           O  
ATOM   3304  N   LEU A 209       0.005 -19.583 -15.137  1.00 96.18           N  
ATOM   3305  H   LEU A 209       0.624 -20.248 -15.578  1.00 96.18           H  
ATOM   3306  CA  LEU A 209       0.532 -18.269 -14.752  1.00 96.18           C  
ATOM   3307  HA  LEU A 209       0.372 -18.126 -13.683  1.00 96.18           H  
ATOM   3308  C   LEU A 209      -0.211 -17.128 -15.465  1.00 96.18           C  
ATOM   3309  CB  LEU A 209       2.041 -18.213 -15.061  1.00 96.18           C  
ATOM   3310  HB2 LEU A 209       2.376 -17.178 -14.987  1.00 96.18           H  
ATOM   3311  HB3 LEU A 209       2.191 -18.537 -16.091  1.00 96.18           H  
ATOM   3312  O   LEU A 209      -0.524 -16.107 -14.850  1.00 96.18           O  
ATOM   3313  CG  LEU A 209       2.925 -19.071 -14.137  1.00 96.18           C  
ATOM   3314  HG  LEU A 209       2.557 -20.097 -14.121  1.00 96.18           H  
ATOM   3315  CD1 LEU A 209       4.361 -19.072 -14.665  1.00 96.18           C  
ATOM   3316 HD11 LEU A 209       4.775 -18.064 -14.659  1.00 96.18           H  
ATOM   3317 HD12 LEU A 209       4.971 -19.732 -14.048  1.00 96.18           H  
ATOM   3318 HD13 LEU A 209       4.370 -19.464 -15.682  1.00 96.18           H  
ATOM   3319  CD2 LEU A 209       2.951 -18.531 -12.703  1.00 96.18           C  
ATOM   3320 HD21 LEU A 209       1.957 -18.599 -12.260  1.00 96.18           H  
ATOM   3321 HD22 LEU A 209       3.625 -19.145 -12.105  1.00 96.18           H  
ATOM   3322 HD23 LEU A 209       3.291 -17.496 -12.692  1.00 96.18           H  
ATOM   3323  N   ASN A 210      -0.550 -17.302 -16.747  1.00 93.73           N  
ATOM   3324  H   ASN A 210      -0.266 -18.160 -17.197  1.00 93.73           H  
ATOM   3325  CA  ASN A 210      -1.341 -16.330 -17.510  1.00 93.73           C  
ATOM   3326  HA  ASN A 210      -0.922 -15.339 -17.336  1.00 93.73           H  
ATOM   3327  C   ASN A 210      -2.808 -16.296 -17.039  1.00 93.73           C  
ATOM   3328  CB  ASN A 210      -1.192 -16.677 -19.003  1.00 93.73           C  
ATOM   3329  HB2 ASN A 210      -1.814 -17.538 -19.250  1.00 93.73           H  
ATOM   3330  HB3 ASN A 210      -0.154 -16.965 -19.172  1.00 93.73           H  
ATOM   3331  O   ASN A 210      -3.402 -15.224 -16.941  1.00 93.73           O  
ATOM   3332  CG  ASN A 210      -1.487 -15.547 -19.977  1.00 93.73           C  
ATOM   3333  ND2 ASN A 210      -0.931 -15.639 -21.159  1.00 93.73           N  
ATOM   3334 HD21 ASN A 210      -0.325 -16.434 -21.302  1.00 93.73           H  
ATOM   3335 HD22 ASN A 210      -0.655 -14.760 -21.571  1.00 93.73           H  
ATOM   3336  OD1 ASN A 210      -2.182 -14.569 -19.732  1.00 93.73           O  
ATOM   3337  N   PHE A 211      -3.391 -17.447 -16.695  1.00 91.07           N  
ATOM   3338  H   PHE A 211      -2.870 -18.303 -16.820  1.00 91.07           H  
ATOM   3339  CA  PHE A 211      -4.737 -17.553 -16.122  1.00 91.07           C  
ATOM   3340  HA  PHE A 211      -5.441 -17.036 -16.774  1.00 91.07           H  
ATOM   3341  C   PHE A 211      -4.825 -16.890 -14.738  1.00 91.07           C  
ATOM   3342  CB  PHE A 211      -5.119 -19.037 -16.080  1.00 91.07           C  
ATOM   3343  HB2 PHE A 211      -4.396 -19.574 -15.465  1.00 91.07           H  
ATOM   3344  HB3 PHE A 211      -5.046 -19.445 -17.088  1.00 91.07           H  
ATOM   3345  O   PHE A 211      -5.725 -16.084 -14.500  1.00 91.07           O  
ATOM   3346  CG  PHE A 211      -6.509 -19.330 -15.557  1.00 91.07           C  
ATOM   3347  CD1 PHE A 211      -6.682 -19.822 -14.250  1.00 91.07           C  
ATOM   3348  HD1 PHE A 211      -5.830 -19.950 -13.599  1.00 91.07           H  
ATOM   3349  CD2 PHE A 211      -7.626 -19.166 -16.397  1.00 91.07           C  
ATOM   3350  HD2 PHE A 211      -7.496 -18.795 -17.403  1.00 91.07           H  
ATOM   3351  CE1 PHE A 211      -7.963 -20.188 -13.801  1.00 91.07           C  
ATOM   3352  HE1 PHE A 211      -8.091 -20.592 -12.807  1.00 91.07           H  
ATOM   3353  CE2 PHE A 211      -8.910 -19.513 -15.940  1.00 91.07           C  
ATOM   3354  HE2 PHE A 211      -9.767 -19.398 -16.587  1.00 91.07           H  
ATOM   3355  CZ  PHE A 211      -9.076 -20.038 -14.647  1.00 91.07           C  
ATOM   3356  HZ  PHE A 211     -10.058 -20.324 -14.300  1.00 91.07           H  
ATOM   3357  N   PHE A 212      -3.849 -17.144 -13.865  1.00 93.51           N  
ATOM   3358  H   PHE A 212      -3.158 -17.836 -14.117  1.00 93.51           H  
ATOM   3359  CA  PHE A 212      -3.696 -16.495 -12.563  1.00 93.51           C  
ATOM   3360  HA  PHE A 212      -4.587 -16.681 -11.964  1.00 93.51           H  
ATOM   3361  C   PHE A 212      -3.547 -14.973 -12.702  1.00 93.51           C  
ATOM   3362  CB  PHE A 212      -2.490 -17.115 -11.843  1.00 93.51           C  
ATOM   3363  HB2 PHE A 212      -1.627 -17.099 -12.508  1.00 93.51           H  
ATOM   3364  HB3 PHE A 212      -2.709 -18.159 -11.620  1.00 93.51           H  
ATOM   3365  O   PHE A 212      -4.305 -14.230 -12.079  1.00 93.51           O  
ATOM   3366  CG  PHE A 212      -2.118 -16.403 -10.559  1.00 93.51           C  
ATOM   3367  CD1 PHE A 212      -1.139 -15.390 -10.574  1.00 93.51           C  
ATOM   3368  HD1 PHE A 212      -0.634 -15.135 -11.494  1.00 93.51           H  
ATOM   3369  CD2 PHE A 212      -2.777 -16.721  -9.358  1.00 93.51           C  
ATOM   3370  HD2 PHE A 212      -3.537 -17.488  -9.345  1.00 93.51           H  
ATOM   3371  CE1 PHE A 212      -0.822 -14.701  -9.393  1.00 93.51           C  
ATOM   3372  HE1 PHE A 212      -0.079 -13.917  -9.408  1.00 93.51           H  
ATOM   3373  CE2 PHE A 212      -2.443 -16.044  -8.173  1.00 93.51           C  
ATOM   3374  HE2 PHE A 212      -2.946 -16.296  -7.251  1.00 93.51           H  
ATOM   3375  CZ  PHE A 212      -1.460 -15.040  -8.190  1.00 93.51           C  
ATOM   3376  HZ  PHE A 212      -1.181 -14.533  -7.278  1.00 93.51           H  
ATOM   3377  N   GLN A 213      -2.641 -14.497 -13.567  1.00 92.86           N  
ATOM   3378  H   GLN A 213      -2.025 -15.150 -14.029  1.00 92.86           H  
ATOM   3379  CA  GLN A 213      -2.467 -13.064 -13.843  1.00 92.86           C  
ATOM   3380  HA  GLN A 213      -2.146 -12.573 -12.924  1.00 92.86           H  
ATOM   3381  C   GLN A 213      -3.792 -12.417 -14.287  1.00 92.86           C  
ATOM   3382  CB  GLN A 213      -1.365 -12.879 -14.904  1.00 92.86           C  
ATOM   3383  HB2 GLN A 213      -1.634 -13.483 -15.770  1.00 92.86           H  
ATOM   3384  HB3 GLN A 213      -0.418 -13.259 -14.521  1.00 92.86           H  
ATOM   3385  O   GLN A 213      -4.155 -11.357 -13.777  1.00 92.86           O  
ATOM   3386  CG  GLN A 213      -1.180 -11.429 -15.400  1.00 92.86           C  
ATOM   3387  HG2 GLN A 213      -2.148 -10.937 -15.499  1.00 92.86           H  
ATOM   3388  HG3 GLN A 213      -0.746 -11.460 -16.399  1.00 92.86           H  
ATOM   3389  CD  GLN A 213      -0.303 -10.506 -14.567  1.00 92.86           C  
ATOM   3390  NE2 GLN A 213      -0.234  -9.260 -14.972  1.00 92.86           N  
ATOM   3391 HE21 GLN A 213      -0.908  -8.903 -15.634  1.00 92.86           H  
ATOM   3392 HE22 GLN A 213       0.354  -8.605 -14.477  1.00 92.86           H  
ATOM   3393  OE1 GLN A 213       0.333 -10.867 -13.589  1.00 92.86           O  
ATOM   3394  N   ARG A 214      -4.549 -13.061 -15.186  1.00 89.50           N  
ATOM   3395  H   ARG A 214      -4.187 -13.916 -15.584  1.00 89.50           H  
ATOM   3396  CA  ARG A 214      -5.854 -12.557 -15.650  1.00 89.50           C  
ATOM   3397  HA  ARG A 214      -5.735 -11.527 -15.989  1.00 89.50           H  
ATOM   3398  C   ARG A 214      -6.896 -12.522 -14.536  1.00 89.50           C  
ATOM   3399  CB  ARG A 214      -6.367 -13.409 -16.814  1.00 89.50           C  
ATOM   3400  HB2 ARG A 214      -6.322 -14.459 -16.524  1.00 89.50           H  
ATOM   3401  HB3 ARG A 214      -7.408 -13.155 -17.013  1.00 89.50           H  
ATOM   3402  O   ARG A 214      -7.619 -11.537 -14.429  1.00 89.50           O  
ATOM   3403  CG  ARG A 214      -5.563 -13.183 -18.098  1.00 89.50           C  
ATOM   3404  HG2 ARG A 214      -5.799 -12.205 -18.516  1.00 89.50           H  
ATOM   3405  HG3 ARG A 214      -4.493 -13.220 -17.889  1.00 89.50           H  
ATOM   3406  CD  ARG A 214      -5.928 -14.282 -19.096  1.00 89.50           C  
ATOM   3407  HD2 ARG A 214      -6.961 -14.135 -19.410  1.00 89.50           H  
ATOM   3408  HD3 ARG A 214      -5.849 -15.248 -18.598  1.00 89.50           H  
ATOM   3409  NE  ARG A 214      -5.005 -14.284 -20.240  1.00 89.50           N  
ATOM   3410  HE  ARG A 214      -4.026 -14.247 -19.996  1.00 89.50           H  
ATOM   3411  NH1 ARG A 214      -6.532 -14.569 -21.936  1.00 89.50           N  
ATOM   3412 HH11 ARG A 214      -6.737 -14.696 -22.917  1.00 89.50           H  
ATOM   3413 HH12 ARG A 214      -7.278 -14.524 -21.256  1.00 89.50           H  
ATOM   3414  NH2 ARG A 214      -4.341 -14.502 -22.383  1.00 89.50           N  
ATOM   3415 HH21 ARG A 214      -3.393 -14.502 -22.034  1.00 89.50           H  
ATOM   3416 HH22 ARG A 214      -4.535 -14.663 -23.361  1.00 89.50           H  
ATOM   3417  CZ  ARG A 214      -5.304 -14.446 -21.511  1.00 89.50           C  
ATOM   3418  N   ILE A 215      -6.968 -13.553 -13.693  1.00 86.92           N  
ATOM   3419  H   ILE A 215      -6.353 -14.340 -13.843  1.00 86.92           H  
ATOM   3420  CA  ILE A 215      -7.901 -13.584 -12.556  1.00 86.92           C  
ATOM   3421  HA  ILE A 215      -8.898 -13.356 -12.934  1.00 86.92           H  
ATOM   3422  C   ILE A 215      -7.582 -12.480 -11.544  1.00 86.92           C  
ATOM   3423  CB  ILE A 215      -7.941 -14.998 -11.921  1.00 86.92           C  
ATOM   3424  HB  ILE A 215      -6.929 -15.402 -11.894  1.00 86.92           H  
ATOM   3425  O   ILE A 215      -8.513 -11.832 -11.064  1.00 86.92           O  
ATOM   3426  CG1 ILE A 215      -8.816 -15.892 -12.829  1.00 86.92           C  
ATOM   3427 HG12 ILE A 215      -9.811 -15.456 -12.912  1.00 86.92           H  
ATOM   3428 HG13 ILE A 215      -8.379 -15.918 -13.827  1.00 86.92           H  
ATOM   3429  CG2 ILE A 215      -8.477 -14.992 -10.473  1.00 86.92           C  
ATOM   3430 HG21 ILE A 215      -7.831 -14.395  -9.830  1.00 86.92           H  
ATOM   3431 HG22 ILE A 215      -9.494 -14.601 -10.443  1.00 86.92           H  
ATOM   3432 HG23 ILE A 215      -8.463 -16.000 -10.057  1.00 86.92           H  
ATOM   3433  CD1 ILE A 215      -8.974 -17.337 -12.352  1.00 86.92           C  
ATOM   3434 HD11 ILE A 215      -9.539 -17.381 -11.421  1.00 86.92           H  
ATOM   3435 HD12 ILE A 215      -7.992 -17.791 -12.212  1.00 86.92           H  
ATOM   3436 HD13 ILE A 215      -9.532 -17.893 -13.105  1.00 86.92           H  
ATOM   3437  N   CYS A 216      -6.304 -12.263 -11.231  1.00 89.56           N  
ATOM   3438  H   CYS A 216      -5.609 -12.878 -11.629  1.00 89.56           H  
ATOM   3439  CA  CYS A 216      -5.859 -11.347 -10.178  1.00 89.56           C  
ATOM   3440  HA  CYS A 216      -6.572 -11.361  -9.353  1.00 89.56           H  
ATOM   3441  C   CYS A 216      -5.767  -9.881 -10.622  1.00 89.56           C  
ATOM   3442  CB  CYS A 216      -4.519 -11.864  -9.640  1.00 89.56           C  
ATOM   3443  HB2 CYS A 216      -4.110 -11.152  -8.923  1.00 89.56           H  
ATOM   3444  HB3 CYS A 216      -3.813 -11.981 -10.462  1.00 89.56           H  
ATOM   3445  O   CYS A 216      -6.136  -8.999  -9.855  1.00 89.56           O  
ATOM   3446  SG  CYS A 216      -4.794 -13.466  -8.827  1.00 89.56           S  
ATOM   3447  HG  CYS A 216      -3.540 -13.917  -8.914  1.00 89.56           H  
ATOM   3448  N   PHE A 217      -5.301  -9.620 -11.846  1.00 85.66           N  
ATOM   3449  H   PHE A 217      -4.999 -10.400 -12.412  1.00 85.66           H  
ATOM   3450  CA  PHE A 217      -4.934  -8.276 -12.319  1.00 85.66           C  
ATOM   3451  HA  PHE A 217      -5.223  -7.542 -11.566  1.00 85.66           H  
ATOM   3452  C   PHE A 217      -5.644  -7.857 -13.618  1.00 85.66           C  
ATOM   3453  CB  PHE A 217      -3.404  -8.200 -12.476  1.00 85.66           C  
ATOM   3454  HB2 PHE A 217      -3.111  -8.806 -13.334  1.00 85.66           H  
ATOM   3455  HB3 PHE A 217      -3.122  -7.170 -12.695  1.00 85.66           H  
ATOM   3456  O   PHE A 217      -5.298  -6.826 -14.189  1.00 85.66           O  
ATOM   3457  CG  PHE A 217      -2.613  -8.655 -11.263  1.00 85.66           C  
ATOM   3458  CD1 PHE A 217      -2.548  -7.848 -10.112  1.00 85.66           C  
ATOM   3459  HD1 PHE A 217      -3.047  -6.891 -10.091  1.00 85.66           H  
ATOM   3460  CD2 PHE A 217      -1.948  -9.896 -11.282  1.00 85.66           C  
ATOM   3461  HD2 PHE A 217      -1.988 -10.511 -12.169  1.00 85.66           H  
ATOM   3462  CE1 PHE A 217      -1.834  -8.290  -8.984  1.00 85.66           C  
ATOM   3463  HE1 PHE A 217      -1.789  -7.674  -8.098  1.00 85.66           H  
ATOM   3464  CE2 PHE A 217      -1.228 -10.335 -10.158  1.00 85.66           C  
ATOM   3465  HE2 PHE A 217      -0.714 -11.285 -10.181  1.00 85.66           H  
ATOM   3466  CZ  PHE A 217      -1.176  -9.533  -9.007  1.00 85.66           C  
ATOM   3467  HZ  PHE A 217      -0.627  -9.868  -8.140  1.00 85.66           H  
ATOM   3468  N   ASN A 218      -6.589  -8.660 -14.128  1.00 85.68           N  
ATOM   3469  H   ASN A 218      -6.815  -9.500 -13.615  1.00 85.68           H  
ATOM   3470  CA  ASN A 218      -7.326  -8.439 -15.386  1.00 85.68           C  
ATOM   3471  HA  ASN A 218      -7.794  -9.394 -15.626  1.00 85.68           H  
ATOM   3472  C   ASN A 218      -6.444  -8.119 -16.617  1.00 85.68           C  
ATOM   3473  CB  ASN A 218      -8.472  -7.435 -15.155  1.00 85.68           C  
ATOM   3474  HB2 ASN A 218      -8.061  -6.426 -15.140  1.00 85.68           H  
ATOM   3475  HB3 ASN A 218      -8.947  -7.632 -14.194  1.00 85.68           H  
ATOM   3476  O   ASN A 218      -6.874  -7.474 -17.571  1.00 85.68           O  
ATOM   3477  CG  ASN A 218      -9.552  -7.533 -16.224  1.00 85.68           C  
ATOM   3478  ND2 ASN A 218     -10.239  -6.451 -16.506  1.00 85.68           N  
ATOM   3479 HD21 ASN A 218     -10.016  -5.571 -16.064  1.00 85.68           H  
ATOM   3480 HD22 ASN A 218     -10.960  -6.547 -17.207  1.00 85.68           H  
ATOM   3481  OD1 ASN A 218      -9.826  -8.584 -16.780  1.00 85.68           O  
ATOM   3482  N   THR A 219      -5.191  -8.577 -16.606  1.00 83.65           N  
ATOM   3483  H   THR A 219      -4.881  -9.092 -15.794  1.00 83.65           H  
ATOM   3484  CA  THR A 219      -4.201  -8.354 -17.669  1.00 83.65           C  
ATOM   3485  HA  THR A 219      -4.691  -7.857 -18.506  1.00 83.65           H  
ATOM   3486  C   THR A 219      -3.646  -9.692 -18.166  1.00 83.65           C  
ATOM   3487  CB  THR A 219      -3.054  -7.442 -17.199  1.00 83.65           C  
ATOM   3488  HB  THR A 219      -2.230  -7.515 -17.909  1.00 83.65           H  
ATOM   3489  O   THR A 219      -3.589 -10.657 -17.405  1.00 83.65           O  
ATOM   3490  CG2 THR A 219      -3.474  -5.977 -17.101  1.00 83.65           C  
ATOM   3491 HG21 THR A 219      -3.765  -5.613 -18.087  1.00 83.65           H  
ATOM   3492 HG22 THR A 219      -4.319  -5.864 -16.423  1.00 83.65           H  
ATOM   3493 HG23 THR A 219      -2.638  -5.379 -16.738  1.00 83.65           H  
ATOM   3494  OG1 THR A 219      -2.593  -7.823 -15.927  1.00 83.65           O  
ATOM   3495  HG1 THR A 219      -3.123  -7.327 -15.299  1.00 83.65           H  
ATOM   3496  N   PRO A 220      -3.246  -9.812 -19.443  1.00 89.13           N  
ATOM   3497  CA  PRO A 220      -2.567 -11.002 -19.939  1.00 89.13           C  
ATOM   3498  HA  PRO A 220      -3.010 -11.904 -19.517  1.00 89.13           H  
ATOM   3499  C   PRO A 220      -1.075 -10.960 -19.585  1.00 89.13           C  
ATOM   3500  CB  PRO A 220      -2.799 -10.977 -21.450  1.00 89.13           C  
ATOM   3501  HB2 PRO A 220      -2.011 -11.493 -21.998  1.00 89.13           H  
ATOM   3502  HB3 PRO A 220      -3.771 -11.417 -21.673  1.00 89.13           H  
ATOM   3503  O   PRO A 220      -0.424  -9.929 -19.751  1.00 89.13           O  
ATOM   3504  CG  PRO A 220      -2.833  -9.479 -21.770  1.00 89.13           C  
ATOM   3505  HG2 PRO A 220      -3.431  -9.271 -22.657  1.00 89.13           H  
ATOM   3506  HG3 PRO A 220      -1.817  -9.107 -21.905  1.00 89.13           H  
ATOM   3507  CD  PRO A 220      -3.447  -8.850 -20.517  1.00 89.13           C  
ATOM   3508  HD2 PRO A 220      -2.957  -7.902 -20.293  1.00 89.13           H  
ATOM   3509  HD3 PRO A 220      -4.515  -8.695 -20.671  1.00 89.13           H  
ATOM   3510  N   LEU A 221      -0.501 -12.096 -19.184  1.00 91.76           N  
ATOM   3511  H   LEU A 221      -1.070 -12.925 -19.080  1.00 91.76           H  
ATOM   3512  CA  LEU A 221       0.952 -12.211 -19.035  1.00 91.76           C  
ATOM   3513  HA  LEU A 221       1.316 -11.240 -18.700  1.00 91.76           H  
ATOM   3514  C   LEU A 221       1.571 -12.504 -20.412  1.00 91.76           C  
ATOM   3515  CB  LEU A 221       1.287 -13.243 -17.938  1.00 91.76           C  
ATOM   3516  HB2 LEU A 221       0.548 -13.157 -17.142  1.00 91.76           H  
ATOM   3517  HB3 LEU A 221       1.194 -14.245 -18.357  1.00 91.76           H  
ATOM   3518  O   LEU A 221       1.212 -13.486 -21.069  1.00 91.76           O  
ATOM   3519  CG  LEU A 221       2.680 -13.102 -17.288  1.00 91.76           C  
ATOM   3520  HG  LEU A 221       3.447 -13.341 -18.023  1.00 91.76           H  
ATOM   3521  CD1 LEU A 221       2.975 -11.713 -16.721  1.00 91.76           C  
ATOM   3522 HD11 LEU A 221       3.918 -11.737 -16.175  1.00 91.76           H  
ATOM   3523 HD12 LEU A 221       3.076 -10.983 -17.525  1.00 91.76           H  
ATOM   3524 HD13 LEU A 221       2.181 -11.403 -16.042  1.00 91.76           H  
ATOM   3525  CD2 LEU A 221       2.773 -14.073 -16.110  1.00 91.76           C  
ATOM   3526 HD21 LEU A 221       2.435 -15.064 -16.409  1.00 91.76           H  
ATOM   3527 HD22 LEU A 221       3.805 -14.132 -15.764  1.00 91.76           H  
ATOM   3528 HD23 LEU A 221       2.141 -13.733 -15.289  1.00 91.76           H  
ATOM   3529  N   ALA A 222       2.443 -11.613 -20.888  1.00 91.28           N  
ATOM   3530  H   ALA A 222       2.667 -10.812 -20.315  1.00 91.28           H  
ATOM   3531  CA  ALA A 222       3.091 -11.736 -22.196  1.00 91.28           C  
ATOM   3532  HA  ALA A 222       2.332 -12.058 -22.909  1.00 91.28           H  
ATOM   3533  C   ALA A 222       4.229 -12.782 -22.173  1.00 91.28           C  
ATOM   3534  CB  ALA A 222       3.591 -10.349 -22.624  1.00 91.28           C  
ATOM   3535  HB1 ALA A 222       4.031 -10.402 -23.620  1.00 91.28           H  
ATOM   3536  HB2 ALA A 222       2.758  -9.647 -22.644  1.00 91.28           H  
ATOM   3537  HB3 ALA A 222       4.342  -9.991 -21.919  1.00 91.28           H  
ATOM   3538  O   ALA A 222       4.831 -12.982 -21.120  1.00 91.28           O  
ATOM   3539  N   PRO A 223       4.609 -13.400 -23.313  1.00 92.60           N  
ATOM   3540  CA  PRO A 223       5.674 -14.412 -23.347  1.00 92.60           C  
ATOM   3541  HA  PRO A 223       5.358 -15.268 -22.751  1.00 92.60           H  
ATOM   3542  C   PRO A 223       7.030 -13.932 -22.809  1.00 92.60           C  
ATOM   3543  CB  PRO A 223       5.781 -14.848 -24.812  1.00 92.60           C  
ATOM   3544  HB2 PRO A 223       6.486 -14.211 -25.347  1.00 92.60           H  
ATOM   3545  HB3 PRO A 223       6.071 -15.895 -24.897  1.00 92.60           H  
ATOM   3546  O   PRO A 223       7.714 -14.686 -22.127  1.00 92.60           O  
ATOM   3547  CG  PRO A 223       4.372 -14.605 -25.345  1.00 92.60           C  
ATOM   3548  HG2 PRO A 223       4.364 -14.467 -26.426  1.00 92.60           H  
ATOM   3549  HG3 PRO A 223       3.725 -15.434 -25.058  1.00 92.60           H  
ATOM   3550  CD  PRO A 223       3.943 -13.338 -24.606  1.00 92.60           C  
ATOM   3551  HD2 PRO A 223       4.283 -12.457 -25.150  1.00 92.60           H  
ATOM   3552  HD3 PRO A 223       2.858 -13.328 -24.506  1.00 92.60           H  
ATOM   3553  N   GLN A 224       7.393 -12.667 -23.058  1.00 93.35           N  
ATOM   3554  H   GLN A 224       6.798 -12.092 -23.637  1.00 93.35           H  
ATOM   3555  CA  GLN A 224       8.597 -12.069 -22.471  1.00 93.35           C  
ATOM   3556  HA  GLN A 224       9.443 -12.722 -22.685  1.00 93.35           H  
ATOM   3557  C   GLN A 224       8.471 -11.979 -20.944  1.00 93.35           C  
ATOM   3558  CB  GLN A 224       8.860 -10.698 -23.119  1.00 93.35           C  
ATOM   3559  HB2 GLN A 224       8.021 -10.034 -22.912  1.00 93.35           H  
ATOM   3560  HB3 GLN A 224       8.930 -10.826 -24.199  1.00 93.35           H  
ATOM   3561  O   GLN A 224       9.340 -12.469 -20.235  1.00 93.35           O  
ATOM   3562  CG  GLN A 224      10.151 -10.025 -22.621  1.00 93.35           C  
ATOM   3563  HG2 GLN A 224      10.055  -9.801 -21.559  1.00 93.35           H  
ATOM   3564  HG3 GLN A 224      10.285  -9.077 -23.143  1.00 93.35           H  
ATOM   3565  CD  GLN A 224      11.394 -10.878 -22.856  1.00 93.35           C  
ATOM   3566  NE2 GLN A 224      12.164 -11.200 -21.844  1.00 93.35           N  
ATOM   3567 HE21 GLN A 224      11.949 -10.917 -20.898  1.00 93.35           H  
ATOM   3568 HE22 GLN A 224      12.942 -11.821 -22.015  1.00 93.35           H  
ATOM   3569  OE1 GLN A 224      11.680 -11.280 -23.975  1.00 93.35           O  
ATOM   3570  N   ALA A 225       7.344 -11.463 -20.445  1.00 92.37           N  
ATOM   3571  H   ALA A 225       6.628 -11.147 -21.083  1.00 92.37           H  
ATOM   3572  CA  ALA A 225       7.084 -11.330 -19.015  1.00 92.37           C  
ATOM   3573  HA  ALA A 225       7.886 -10.737 -18.575  1.00 92.37           H  
ATOM   3574  C   ALA A 225       7.043 -12.683 -18.273  1.00 92.37           C  
ATOM   3575  CB  ALA A 225       5.776 -10.557 -18.840  1.00 92.37           C  
ATOM   3576  HB1 ALA A 225       5.583 -10.464 -17.772  1.00 92.37           H  
ATOM   3577  HB2 ALA A 225       5.869  -9.561 -19.273  1.00 92.37           H  
ATOM   3578  HB3 ALA A 225       4.949 -11.095 -19.304  1.00 92.37           H  
ATOM   3579  O   ALA A 225       7.487 -12.765 -17.131  1.00 92.37           O  
ATOM   3580  N   LEU A 226       6.569 -13.758 -18.916  1.00 95.12           N  
ATOM   3581  H   LEU A 226       6.180 -13.626 -19.838  1.00 95.12           H  
ATOM   3582  CA  LEU A 226       6.656 -15.123 -18.377  1.00 95.12           C  
ATOM   3583  HA  LEU A 226       6.181 -15.147 -17.396  1.00 95.12           H  
ATOM   3584  C   LEU A 226       8.114 -15.559 -18.165  1.00 95.12           C  
ATOM   3585  CB  LEU A 226       5.935 -16.107 -19.323  1.00 95.12           C  
ATOM   3586  HB2 LEU A 226       6.292 -17.117 -19.120  1.00 95.12           H  
ATOM   3587  HB3 LEU A 226       6.209 -15.870 -20.351  1.00 95.12           H  
ATOM   3588  O   LEU A 226       8.457 -16.073 -17.101  1.00 95.12           O  
ATOM   3589  CG  LEU A 226       4.403 -16.111 -19.193  1.00 95.12           C  
ATOM   3590  HG  LEU A 226       4.035 -15.085 -19.195  1.00 95.12           H  
ATOM   3591  CD1 LEU A 226       3.768 -16.830 -20.381  1.00 95.12           C  
ATOM   3592 HD11 LEU A 226       3.960 -16.268 -21.295  1.00 95.12           H  
ATOM   3593 HD12 LEU A 226       4.199 -17.827 -20.471  1.00 95.12           H  
ATOM   3594 HD13 LEU A 226       2.691 -16.916 -20.233  1.00 95.12           H  
ATOM   3595  CD2 LEU A 226       3.944 -16.812 -17.913  1.00 95.12           C  
ATOM   3596 HD21 LEU A 226       2.855 -16.824 -17.867  1.00 95.12           H  
ATOM   3597 HD22 LEU A 226       4.299 -17.843 -17.903  1.00 95.12           H  
ATOM   3598 HD23 LEU A 226       4.343 -16.305 -17.035  1.00 95.12           H  
ATOM   3599  N   GLU A 227       8.993 -15.327 -19.141  1.00 94.43           N  
ATOM   3600  H   GLU A 227       8.682 -14.882 -19.992  1.00 94.43           H  
ATOM   3601  CA  GLU A 227      10.415 -15.660 -18.999  1.00 94.43           C  
ATOM   3602  HA  GLU A 227      10.473 -16.634 -18.513  1.00 94.43           H  
ATOM   3603  C   GLU A 227      11.154 -14.673 -18.074  1.00 94.43           C  
ATOM   3604  CB  GLU A 227      11.041 -15.817 -20.395  1.00 94.43           C  
ATOM   3605  HB2 GLU A 227      10.423 -16.507 -20.970  1.00 94.43           H  
ATOM   3606  HB3 GLU A 227      11.019 -14.853 -20.904  1.00 94.43           H  
ATOM   3607  O   GLU A 227      12.097 -15.067 -17.389  1.00 94.43           O  
ATOM   3608  CG  GLU A 227      12.485 -16.351 -20.417  1.00 94.43           C  
ATOM   3609  HG2 GLU A 227      12.761 -16.540 -21.454  1.00 94.43           H  
ATOM   3610  HG3 GLU A 227      13.139 -15.554 -20.062  1.00 94.43           H  
ATOM   3611  CD  GLU A 227      12.736 -17.638 -19.598  1.00 94.43           C  
ATOM   3612  OE1 GLU A 227      13.852 -17.789 -19.042  1.00 94.43           O  
ATOM   3613  OE2 GLU A 227      11.843 -18.506 -19.492  1.00 94.43           O  
ATOM   3614  N   ASP A 228      10.694 -13.426 -17.949  1.00 93.61           N  
ATOM   3615  H   ASP A 228       9.987 -13.118 -18.601  1.00 93.61           H  
ATOM   3616  CA  ASP A 228      11.197 -12.457 -16.967  1.00 93.61           C  
ATOM   3617  HA  ASP A 228      12.282 -12.402 -17.056  1.00 93.61           H  
ATOM   3618  C   ASP A 228      10.868 -12.890 -15.528  1.00 93.61           C  
ATOM   3619  CB  ASP A 228      10.631 -11.057 -17.248  1.00 93.61           C  
ATOM   3620  HB2 ASP A 228      10.971 -10.385 -16.460  1.00 93.61           H  
ATOM   3621  HB3 ASP A 228       9.544 -11.094 -17.190  1.00 93.61           H  
ATOM   3622  O   ASP A 228      11.759 -12.900 -14.675  1.00 93.61           O  
ATOM   3623  CG  ASP A 228      11.057 -10.466 -18.597  1.00 93.61           C  
ATOM   3624  OD1 ASP A 228      12.170 -10.780 -19.078  1.00 93.61           O  
ATOM   3625  OD2 ASP A 228      10.287  -9.641 -19.134  1.00 93.61           O  
ATOM   3626  N   VAL A 229       9.630 -13.339 -15.265  1.00 95.89           N  
ATOM   3627  H   VAL A 229       8.944 -13.266 -16.002  1.00 95.89           H  
ATOM   3628  CA  VAL A 229       9.220 -13.981 -13.999  1.00 95.89           C  
ATOM   3629  HA  VAL A 229       9.338 -13.274 -13.178  1.00 95.89           H  
ATOM   3630  C   VAL A 229      10.136 -15.161 -13.686  1.00 95.89           C  
ATOM   3631  CB  VAL A 229       7.740 -14.436 -14.058  1.00 95.89           C  
ATOM   3632  HB  VAL A 229       7.562 -14.955 -14.999  1.00 95.89           H  
ATOM   3633  O   VAL A 229      10.736 -15.211 -12.607  1.00 95.89           O  
ATOM   3634  CG1 VAL A 229       7.354 -15.386 -12.916  1.00 95.89           C  
ATOM   3635 HG11 VAL A 229       6.281 -15.578 -12.937  1.00 95.89           H  
ATOM   3636 HG12 VAL A 229       7.621 -14.932 -11.961  1.00 95.89           H  
ATOM   3637 HG13 VAL A 229       7.866 -16.342 -13.023  1.00 95.89           H  
ATOM   3638  CG2 VAL A 229       6.768 -13.255 -13.973  1.00 95.89           C  
ATOM   3639 HG21 VAL A 229       7.049 -12.476 -14.681  1.00 95.89           H  
ATOM   3640 HG22 VAL A 229       5.762 -13.593 -14.223  1.00 95.89           H  
ATOM   3641 HG23 VAL A 229       6.762 -12.833 -12.968  1.00 95.89           H  
ATOM   3642  N   LYS A 230      10.305 -16.087 -14.639  1.00 95.62           N  
ATOM   3643  H   LYS A 230       9.793 -15.979 -15.503  1.00 95.62           H  
ATOM   3644  CA  LYS A 230      11.163 -17.264 -14.455  1.00 95.62           C  
ATOM   3645  HA  LYS A 230      10.824 -17.806 -13.572  1.00 95.62           H  
ATOM   3646  C   LYS A 230      12.613 -16.871 -14.188  1.00 95.62           C  
ATOM   3647  CB  LYS A 230      11.063 -18.196 -15.668  1.00 95.62           C  
ATOM   3648  HB2 LYS A 230      11.807 -18.987 -15.570  1.00 95.62           H  
ATOM   3649  HB3 LYS A 230      11.285 -17.627 -16.571  1.00 95.62           H  
ATOM   3650  O   LYS A 230      13.225 -17.457 -13.302  1.00 95.62           O  
ATOM   3651  CG  LYS A 230       9.678 -18.851 -15.787  1.00 95.62           C  
ATOM   3652  HG2 LYS A 230       9.526 -19.544 -14.959  1.00 95.62           H  
ATOM   3653  HG3 LYS A 230       8.901 -18.089 -15.734  1.00 95.62           H  
ATOM   3654  CD  LYS A 230       9.561 -19.607 -17.113  1.00 95.62           C  
ATOM   3655  HD2 LYS A 230      10.091 -20.557 -17.037  1.00 95.62           H  
ATOM   3656  HD3 LYS A 230      10.001 -19.011 -17.913  1.00 95.62           H  
ATOM   3657  CE  LYS A 230       8.097 -19.842 -17.469  1.00 95.62           C  
ATOM   3658  HE2 LYS A 230       7.579 -20.307 -16.631  1.00 95.62           H  
ATOM   3659  HE3 LYS A 230       7.618 -18.883 -17.668  1.00 95.62           H  
ATOM   3660  NZ  LYS A 230       7.972 -20.710 -18.658  1.00 95.62           N  
ATOM   3661  HZ1 LYS A 230       8.591 -20.440 -19.409  1.00 95.62           H  
ATOM   3662  HZ2 LYS A 230       8.082 -21.678 -18.391  1.00 95.62           H  
ATOM   3663  HZ3 LYS A 230       7.034 -20.626 -19.024  1.00 95.62           H  
ATOM   3664  N   ASN A 231      13.167 -15.871 -14.876  1.00 94.33           N  
ATOM   3665  H   ASN A 231      12.622 -15.439 -15.609  1.00 94.33           H  
ATOM   3666  CA  ASN A 231      14.545 -15.422 -14.655  1.00 94.33           C  
ATOM   3667  HA  ASN A 231      15.182 -16.305 -14.597  1.00 94.33           H  
ATOM   3668  C   ASN A 231      14.745 -14.694 -13.325  1.00 94.33           C  
ATOM   3669  CB  ASN A 231      15.029 -14.570 -15.836  1.00 94.33           C  
ATOM   3670  HB2 ASN A 231      15.899 -13.986 -15.538  1.00 94.33           H  
ATOM   3671  HB3 ASN A 231      14.247 -13.881 -16.156  1.00 94.33           H  
ATOM   3672  O   ASN A 231      15.747 -14.949 -12.656  1.00 94.33           O  
ATOM   3673  CG  ASN A 231      15.463 -15.463 -16.975  1.00 94.33           C  
ATOM   3674  ND2 ASN A 231      14.813 -15.369 -18.099  1.00 94.33           N  
ATOM   3675 HD21 ASN A 231      14.848 -16.181 -18.698  1.00 94.33           H  
ATOM   3676 HD22 ASN A 231      13.946 -14.850 -18.097  1.00 94.33           H  
ATOM   3677  OD1 ASN A 231      16.353 -16.291 -16.825  1.00 94.33           O  
ATOM   3678  N   VAL A 232      13.810 -13.837 -12.899  1.00 94.59           N  
ATOM   3679  H   VAL A 232      13.014 -13.646 -13.491  1.00 94.59           H  
ATOM   3680  CA  VAL A 232      13.882 -13.198 -11.574  1.00 94.59           C  
ATOM   3681  HA  VAL A 232      14.847 -12.698 -11.490  1.00 94.59           H  
ATOM   3682  C   VAL A 232      13.845 -14.255 -10.471  1.00 94.59           C  
ATOM   3683  CB  VAL A 232      12.783 -12.131 -11.384  1.00 94.59           C  
ATOM   3684  HB  VAL A 232      11.812 -12.553 -11.643  1.00 94.59           H  
ATOM   3685  O   VAL A 232      14.630 -14.165  -9.532  1.00 94.59           O  
ATOM   3686  CG1 VAL A 232      12.730 -11.625  -9.933  1.00 94.59           C  
ATOM   3687 HG11 VAL A 232      13.721 -11.315  -9.601  1.00 94.59           H  
ATOM   3688 HG12 VAL A 232      12.349 -12.406  -9.276  1.00 94.59           H  
ATOM   3689 HG13 VAL A 232      12.053 -10.774  -9.858  1.00 94.59           H  
ATOM   3690  CG2 VAL A 232      13.060 -10.909 -12.272  1.00 94.59           C  
ATOM   3691 HG21 VAL A 232      14.000 -10.436 -11.988  1.00 94.59           H  
ATOM   3692 HG22 VAL A 232      12.249 -10.189 -12.168  1.00 94.59           H  
ATOM   3693 HG23 VAL A 232      13.112 -11.208 -13.319  1.00 94.59           H  
ATOM   3694  N   VAL A 233      13.015 -15.291 -10.597  1.00 95.95           N  
ATOM   3695  H   VAL A 233      12.365 -15.297 -11.371  1.00 95.95           H  
ATOM   3696  CA  VAL A 233      12.964 -16.400  -9.630  1.00 95.95           C  
ATOM   3697  HA  VAL A 233      12.894 -15.986  -8.624  1.00 95.95           H  
ATOM   3698  C   VAL A 233      14.252 -17.230  -9.676  1.00 95.95           C  
ATOM   3699  CB  VAL A 233      11.707 -17.251  -9.874  1.00 95.95           C  
ATOM   3700  HB  VAL A 233      11.689 -17.569 -10.916  1.00 95.95           H  
ATOM   3701  O   VAL A 233      14.950 -17.329  -8.669  1.00 95.95           O  
ATOM   3702  CG1 VAL A 233      11.679 -18.493  -8.982  1.00 95.95           C  
ATOM   3703 HG11 VAL A 233      10.752 -19.038  -9.155  1.00 95.95           H  
ATOM   3704 HG12 VAL A 233      12.513 -19.151  -9.227  1.00 95.95           H  
ATOM   3705 HG13 VAL A 233      11.749 -18.203  -7.934  1.00 95.95           H  
ATOM   3706  CG2 VAL A 233      10.442 -16.433  -9.585  1.00 95.95           C  
ATOM   3707 HG21 VAL A 233      10.284 -16.328  -8.511  1.00 95.95           H  
ATOM   3708 HG22 VAL A 233      10.508 -15.441 -10.031  1.00 95.95           H  
ATOM   3709 HG23 VAL A 233       9.579 -16.929 -10.029  1.00 95.95           H  
ATOM   3710  N   ARG A 234      14.622 -17.750 -10.853  1.00 94.12           N  
ATOM   3711  H   ARG A 234      14.004 -17.581 -11.635  1.00 94.12           H  
ATOM   3712  CA  ARG A 234      15.797 -18.610 -11.109  1.00 94.12           C  
ATOM   3713  HA  ARG A 234      15.697 -19.526 -10.526  1.00 94.12           H  
ATOM   3714  C   ARG A 234      17.128 -17.967 -10.686  1.00 94.12           C  
ATOM   3715  CB  ARG A 234      15.761 -18.950 -12.613  1.00 94.12           C  
ATOM   3716  HB2 ARG A 234      15.892 -18.023 -13.170  1.00 94.12           H  
ATOM   3717  HB3 ARG A 234      14.772 -19.350 -12.838  1.00 94.12           H  
ATOM   3718  O   ARG A 234      18.063 -18.680 -10.334  1.00 94.12           O  
ATOM   3719  CG  ARG A 234      16.773 -19.977 -13.138  1.00 94.12           C  
ATOM   3720  HG2 ARG A 234      16.538 -20.962 -12.737  1.00 94.12           H  
ATOM   3721  HG3 ARG A 234      17.776 -19.698 -12.817  1.00 94.12           H  
ATOM   3722  CD  ARG A 234      16.754 -20.015 -14.682  1.00 94.12           C  
ATOM   3723  HD2 ARG A 234      17.530 -20.705 -15.013  1.00 94.12           H  
ATOM   3724  HD3 ARG A 234      17.019 -19.024 -15.051  1.00 94.12           H  
ATOM   3725  NE  ARG A 234      15.458 -20.451 -15.262  1.00 94.12           N  
ATOM   3726  HE  ARG A 234      15.036 -21.274 -14.856  1.00 94.12           H  
ATOM   3727  NH1 ARG A 234      15.196 -18.837 -16.912  1.00 94.12           N  
ATOM   3728 HH11 ARG A 234      14.674 -18.501 -17.708  1.00 94.12           H  
ATOM   3729 HH12 ARG A 234      15.943 -18.238 -16.589  1.00 94.12           H  
ATOM   3730  NH2 ARG A 234      13.765 -20.478 -16.822  1.00 94.12           N  
ATOM   3731 HH21 ARG A 234      13.342 -20.014 -17.613  1.00 94.12           H  
ATOM   3732 HH22 ARG A 234      13.392 -21.350 -16.474  1.00 94.12           H  
ATOM   3733  CZ  ARG A 234      14.825 -19.924 -16.309  1.00 94.12           C  
ATOM   3734  N   LYS A 235      17.216 -16.630 -10.692  1.00 92.78           N  
ATOM   3735  H   LYS A 235      16.427 -16.125 -11.071  1.00 92.78           H  
ATOM   3736  CA  LYS A 235      18.376 -15.852 -10.218  1.00 92.78           C  
ATOM   3737  HA  LYS A 235      19.282 -16.279 -10.650  1.00 92.78           H  
ATOM   3738  C   LYS A 235      18.575 -15.902  -8.695  1.00 92.78           C  
ATOM   3739  CB  LYS A 235      18.216 -14.405 -10.722  1.00 92.78           C  
ATOM   3740  HB2 LYS A 235      17.265 -14.012 -10.365  1.00 92.78           H  
ATOM   3741  HB3 LYS A 235      18.193 -14.420 -11.812  1.00 92.78           H  
ATOM   3742  O   LYS A 235      19.707 -15.739  -8.246  1.00 92.78           O  
ATOM   3743  CG  LYS A 235      19.339 -13.455 -10.274  1.00 92.78           C  
ATOM   3744  HG2 LYS A 235      19.345 -13.390  -9.186  1.00 92.78           H  
ATOM   3745  HG3 LYS A 235      20.300 -13.839 -10.617  1.00 92.78           H  
ATOM   3746  CD  LYS A 235      19.123 -12.042 -10.822  1.00 92.78           C  
ATOM   3747  HD2 LYS A 235      18.129 -11.702 -10.533  1.00 92.78           H  
ATOM   3748  HD3 LYS A 235      19.199 -12.053 -11.909  1.00 92.78           H  
ATOM   3749  CE  LYS A 235      20.180 -11.107 -10.222  1.00 92.78           C  
ATOM   3750  HE2 LYS A 235      20.164 -11.232  -9.139  1.00 92.78           H  
ATOM   3751  HE3 LYS A 235      21.163 -11.413 -10.579  1.00 92.78           H  
ATOM   3752  NZ  LYS A 235      19.913  -9.687 -10.564  1.00 92.78           N  
ATOM   3753  HZ1 LYS A 235      20.618  -9.085 -10.162  1.00 92.78           H  
ATOM   3754  HZ2 LYS A 235      19.019  -9.403 -10.189  1.00 92.78           H  
ATOM   3755  HZ3 LYS A 235      19.896  -9.552 -11.565  1.00 92.78           H  
ATOM   3756  N   HIS A 236      17.510 -16.091  -7.914  1.00 90.77           N  
ATOM   3757  H   HIS A 236      16.616 -16.253  -8.356  1.00 90.77           H  
ATOM   3758  CA  HIS A 236      17.552 -16.027  -6.445  1.00 90.77           C  
ATOM   3759  HA  HIS A 236      18.554 -15.746  -6.120  1.00 90.77           H  
ATOM   3760  C   HIS A 236      17.242 -17.372  -5.770  1.00 90.77           C  
ATOM   3761  CB  HIS A 236      16.590 -14.936  -5.955  1.00 90.77           C  
ATOM   3762  HB2 HIS A 236      16.653 -14.873  -4.869  1.00 90.77           H  
ATOM   3763  HB3 HIS A 236      15.574 -15.234  -6.211  1.00 90.77           H  
ATOM   3764  O   HIS A 236      17.796 -17.653  -4.711  1.00 90.77           O  
ATOM   3765  CG  HIS A 236      16.851 -13.562  -6.531  1.00 90.77           C  
ATOM   3766  CD2 HIS A 236      17.740 -12.619  -6.088  1.00 90.77           C  
ATOM   3767  HD2 HIS A 236      18.410 -12.730  -5.248  1.00 90.77           H  
ATOM   3768  ND1 HIS A 236      16.190 -13.009  -7.598  1.00 90.77           N  
ATOM   3769  HD1 HIS A 236      15.478 -13.468  -8.147  1.00 90.77           H  
ATOM   3770  CE1 HIS A 236      16.649 -11.766  -7.789  1.00 90.77           C  
ATOM   3771  HE1 HIS A 236      16.284 -11.088  -8.547  1.00 90.77           H  
ATOM   3772  NE2 HIS A 236      17.622 -11.484  -6.910  1.00 90.77           N  
ATOM   3773  N   ILE A 237      16.400 -18.215  -6.380  1.00 91.02           N  
ATOM   3774  H   ILE A 237      15.961 -17.917  -7.240  1.00 91.02           H  
ATOM   3775  CA  ILE A 237      16.068 -19.563  -5.903  1.00 91.02           C  
ATOM   3776  HA  ILE A 237      16.775 -19.843  -5.121  1.00 91.02           H  
ATOM   3777  C   ILE A 237      16.226 -20.559  -7.054  1.00 91.02           C  
ATOM   3778  CB  ILE A 237      14.653 -19.616  -5.280  1.00 91.02           C  
ATOM   3779  HB  ILE A 237      13.916 -19.399  -6.053  1.00 91.02           H  
ATOM   3780  O   ILE A 237      15.474 -20.534  -8.030  1.00 91.02           O  
ATOM   3781  CG1 ILE A 237      14.512 -18.559  -4.159  1.00 91.02           C  
ATOM   3782 HG12 ILE A 237      15.394 -18.588  -3.519  1.00 91.02           H  
ATOM   3783 HG13 ILE A 237      14.454 -17.570  -4.613  1.00 91.02           H  
ATOM   3784  CG2 ILE A 237      14.382 -21.030  -4.734  1.00 91.02           C  
ATOM   3785 HG21 ILE A 237      14.568 -21.791  -5.492  1.00 91.02           H  
ATOM   3786 HG22 ILE A 237      15.022 -21.237  -3.877  1.00 91.02           H  
ATOM   3787 HG23 ILE A 237      13.338 -21.135  -4.438  1.00 91.02           H  
ATOM   3788  CD1 ILE A 237      13.282 -18.741  -3.265  1.00 91.02           C  
ATOM   3789 HD11 ILE A 237      13.158 -17.857  -2.640  1.00 91.02           H  
ATOM   3790 HD12 ILE A 237      13.412 -19.603  -2.611  1.00 91.02           H  
ATOM   3791 HD13 ILE A 237      12.398 -18.891  -3.886  1.00 91.02           H  
ATOM   3792  N   SER A 238      17.191 -21.468  -6.916  1.00 91.20           N  
ATOM   3793  H   SER A 238      17.735 -21.480  -6.065  1.00 91.20           H  
ATOM   3794  CA  SER A 238      17.522 -22.480  -7.927  1.00 91.20           C  
ATOM   3795  HA  SER A 238      17.687 -21.978  -8.880  1.00 91.20           H  
ATOM   3796  C   SER A 238      16.411 -23.509  -8.151  1.00 91.20           C  
ATOM   3797  CB  SER A 238      18.819 -23.195  -7.534  1.00 91.20           C  
ATOM   3798  HB2 SER A 238      18.963 -24.063  -8.177  1.00 91.20           H  
ATOM   3799  HB3 SER A 238      19.657 -22.512  -7.673  1.00 91.20           H  
ATOM   3800  O   SER A 238      16.218 -23.936  -9.284  1.00 91.20           O  
ATOM   3801  OG  SER A 238      18.777 -23.599  -6.175  1.00 91.20           O  
ATOM   3802  HG  SER A 238      19.459 -24.257  -6.021  1.00 91.20           H  
ATOM   3803  N   ASP A 239      15.654 -23.869  -7.110  1.00 92.96           N  
ATOM   3804  H   ASP A 239      15.888 -23.511  -6.195  1.00 92.96           H  
ATOM   3805  CA  ASP A 239      14.479 -24.750  -7.183  1.00 92.96           C  
ATOM   3806  HA  ASP A 239      14.519 -25.271  -8.140  1.00 92.96           H  
ATOM   3807  C   ASP A 239      13.140 -23.983  -7.212  1.00 92.96           C  
ATOM   3808  CB  ASP A 239      14.569 -25.850  -6.111  1.00 92.96           C  
ATOM   3809  HB2 ASP A 239      13.802 -26.594  -6.325  1.00 92.96           H  
ATOM   3810  HB3 ASP A 239      15.534 -26.348  -6.209  1.00 92.96           H  
ATOM   3811  O   ASP A 239      12.072 -24.531  -6.928  1.00 92.96           O  
ATOM   3812  CG  ASP A 239      14.407 -25.396  -4.657  1.00 92.96           C  
ATOM   3813  OD1 ASP A 239      14.508 -24.190  -4.340  1.00 92.96           O  
ATOM   3814  OD2 ASP A 239      14.190 -26.285  -3.801  1.00 92.96           O  
ATOM   3815  N   GLY A 240      13.182 -22.698  -7.585  1.00 95.10           N  
ATOM   3816  H   GLY A 240      14.088 -22.295  -7.779  1.00 95.10           H  
ATOM   3817  CA  GLY A 240      12.000 -21.860  -7.789  1.00 95.10           C  
ATOM   3818  HA2 GLY A 240      12.308 -20.817  -7.714  1.00 95.10           H  
ATOM   3819  HA3 GLY A 240      11.275 -22.053  -6.997  1.00 95.10           H  
ATOM   3820  C   GLY A 240      11.312 -22.070  -9.146  1.00 95.10           C  
ATOM   3821  O   GLY A 240      10.143 -21.724  -9.295  1.00 95.10           O  
ATOM   3822  N   VAL A 241      12.011 -22.655 -10.125  1.00 95.28           N  
ATOM   3823  H   VAL A 241      12.945 -22.973  -9.909  1.00 95.28           H  
ATOM   3824  CA  VAL A 241      11.499 -22.986 -11.467  1.00 95.28           C  
ATOM   3825  HA  VAL A 241      10.412 -22.902 -11.476  1.00 95.28           H  
ATOM   3826  C   VAL A 241      11.874 -24.435 -11.779  1.00 95.28           C  
ATOM   3827  CB  VAL A 241      12.071 -22.027 -12.538  1.00 95.28           C  
ATOM   3828  HB  VAL A 241      13.157 -22.113 -12.545  1.00 95.28           H  
ATOM   3829  O   VAL A 241      13.051 -24.782 -11.702  1.00 95.28           O  
ATOM   3830  CG1 VAL A 241      11.567 -22.329 -13.958  1.00 95.28           C  
ATOM   3831 HG11 VAL A 241      12.021 -21.638 -14.668  1.00 95.28           H  
ATOM   3832 HG12 VAL A 241      10.484 -22.210 -14.001  1.00 95.28           H  
ATOM   3833 HG13 VAL A 241      11.823 -23.349 -14.243  1.00 95.28           H  
ATOM   3834  CG2 VAL A 241      11.719 -20.562 -12.246  1.00 95.28           C  
ATOM   3835 HG21 VAL A 241      10.638 -20.447 -12.170  1.00 95.28           H  
ATOM   3836 HG22 VAL A 241      12.097 -19.920 -13.042  1.00 95.28           H  
ATOM   3837 HG23 VAL A 241      12.181 -20.248 -11.310  1.00 95.28           H  
ATOM   3838  N   ALA A 242      10.898 -25.266 -12.139  1.00 92.10           N  
ATOM   3839  H   ALA A 242       9.971 -24.891 -12.280  1.00 92.10           H  
ATOM   3840  CA  ALA A 242      11.077 -26.678 -12.489  1.00 92.10           C  
ATOM   3841  HA  ALA A 242      12.117 -26.859 -12.760  1.00 92.10           H  
ATOM   3842  C   ALA A 242      10.202 -27.018 -13.702  1.00 92.10           C  
ATOM   3843  CB  ALA A 242      10.731 -27.559 -11.283  1.00 92.10           C  
ATOM   3844  HB1 ALA A 242      10.897 -28.606 -11.538  1.00 92.10           H  
ATOM   3845  HB2 ALA A 242       9.681 -27.431 -11.022  1.00 92.10           H  
ATOM   3846  HB3 ALA A 242      11.359 -27.292 -10.433  1.00 92.10           H  
ATOM   3847  O   ALA A 242       9.127 -26.449 -13.849  1.00 92.10           O  
ATOM   3848  N   ASP A 243      10.689 -27.877 -14.601  1.00 86.38           N  
ATOM   3849  H   ASP A 243      11.498 -28.423 -14.342  1.00 86.38           H  
ATOM   3850  CA  ASP A 243       9.963 -28.355 -15.794  1.00 86.38           C  
ATOM   3851  HA  ASP A 243      10.724 -28.766 -16.457  1.00 86.38           H  
ATOM   3852  C   ASP A 243       9.309 -27.250 -16.656  1.00 86.38           C  
ATOM   3853  CB  ASP A 243       9.079 -29.553 -15.407  1.00 86.38           C  
ATOM   3854  HB2 ASP A 243       8.588 -29.947 -16.297  1.00 86.38           H  
ATOM   3855  HB3 ASP A 243       8.318 -29.235 -14.695  1.00 86.38           H  
ATOM   3856  O   ASP A 243       8.330 -27.448 -17.367  1.00 86.38           O  
ATOM   3857  CG  ASP A 243       9.962 -30.653 -14.797  1.00 86.38           C  
ATOM   3858  OD1 ASP A 243      11.011 -30.950 -15.421  1.00 86.38           O  
ATOM   3859  OD2 ASP A 243       9.677 -31.105 -13.668  1.00 86.38           O  
ATOM   3860  N   SER A 244       9.941 -26.069 -16.666  1.00 84.06           N  
ATOM   3861  H   SER A 244      10.739 -26.017 -16.048  1.00 84.06           H  
ATOM   3862  CA  SER A 244       9.488 -24.806 -17.285  1.00 84.06           C  
ATOM   3863  HA  SER A 244      10.353 -24.143 -17.275  1.00 84.06           H  
ATOM   3864  C   SER A 244       8.385 -24.045 -16.536  1.00 84.06           C  
ATOM   3865  CB  SER A 244       9.097 -24.965 -18.766  1.00 84.06           C  
ATOM   3866  HB2 SER A 244       8.069 -25.320 -18.832  1.00 84.06           H  
ATOM   3867  HB3 SER A 244       9.158 -23.996 -19.261  1.00 84.06           H  
ATOM   3868  O   SER A 244       8.136 -22.891 -16.892  1.00 84.06           O  
ATOM   3869  OG  SER A 244       9.935 -25.888 -19.429  1.00 84.06           O  
ATOM   3870  HG  SER A 244       9.634 -26.748 -19.128  1.00 84.06           H  
ATOM   3871  N   GLY A 245       7.776 -24.629 -15.503  1.00 93.71           N  
ATOM   3872  H   GLY A 245       8.067 -25.562 -15.246  1.00 93.71           H  
ATOM   3873  CA  GLY A 245       6.805 -23.999 -14.607  1.00 93.71           C  
ATOM   3874  HA2 GLY A 245       6.075 -24.747 -14.300  1.00 93.71           H  
ATOM   3875  HA3 GLY A 245       6.269 -23.217 -15.143  1.00 93.71           H  
ATOM   3876  C   GLY A 245       7.424 -23.389 -13.340  1.00 93.71           C  
ATOM   3877  O   GLY A 245       8.601 -23.576 -13.016  1.00 93.71           O  
ATOM   3878  N   LEU A 246       6.620 -22.623 -12.606  1.00 96.60           N  
ATOM   3879  H   LEU A 246       5.672 -22.508 -12.935  1.00 96.60           H  
ATOM   3880  CA  LEU A 246       6.993 -21.980 -11.343  1.00 96.60           C  
ATOM   3881  HA  LEU A 246       8.065 -21.784 -11.343  1.00 96.60           H  
ATOM   3882  C   LEU A 246       6.659 -22.894 -10.154  1.00 96.60           C  
ATOM   3883  CB  LEU A 246       6.234 -20.645 -11.271  1.00 96.60           C  
ATOM   3884  HB2 LEU A 246       6.420 -20.078 -12.183  1.00 96.60           H  
ATOM   3885  HB3 LEU A 246       5.168 -20.870 -11.232  1.00 96.60           H  
ATOM   3886  O   LEU A 246       5.506 -23.274  -9.982  1.00 96.60           O  
ATOM   3887  CG  LEU A 246       6.593 -19.770 -10.064  1.00 96.60           C  
ATOM   3888  HG  LEU A 246       6.583 -20.363  -9.150  1.00 96.60           H  
ATOM   3889  CD1 LEU A 246       7.965 -19.125 -10.236  1.00 96.60           C  
ATOM   3890 HD11 LEU A 246       8.178 -18.509  -9.362  1.00 96.60           H  
ATOM   3891 HD12 LEU A 246       8.733 -19.894 -10.325  1.00 96.60           H  
ATOM   3892 HD13 LEU A 246       7.977 -18.503 -11.131  1.00 96.60           H  
ATOM   3893  CD2 LEU A 246       5.573 -18.645  -9.921  1.00 96.60           C  
ATOM   3894 HD21 LEU A 246       4.586 -19.071  -9.742  1.00 96.60           H  
ATOM   3895 HD22 LEU A 246       5.546 -18.043 -10.830  1.00 96.60           H  
ATOM   3896 HD23 LEU A 246       5.848 -18.012  -9.078  1.00 96.60           H  
ATOM   3897  N   THR A 247       7.622 -23.226  -9.294  1.00 96.84           N  
ATOM   3898  H   THR A 247       8.544 -22.831  -9.405  1.00 96.84           H  
ATOM   3899  CA  THR A 247       7.341 -24.060  -8.108  1.00 96.84           C  
ATOM   3900  HA  THR A 247       6.643 -24.844  -8.402  1.00 96.84           H  
ATOM   3901  C   THR A 247       6.670 -23.247  -6.999  1.00 96.84           C  
ATOM   3902  CB  THR A 247       8.595 -24.766  -7.562  1.00 96.84           C  
ATOM   3903  HB  THR A 247       8.269 -25.536  -6.862  1.00 96.84           H  
ATOM   3904  O   THR A 247       6.744 -22.015  -6.981  1.00 96.84           O  
ATOM   3905  CG2 THR A 247       9.422 -25.447  -8.649  1.00 96.84           C  
ATOM   3906 HG21 THR A 247       9.884 -24.707  -9.302  1.00 96.84           H  
ATOM   3907 HG22 THR A 247      10.201 -26.058  -8.192  1.00 96.84           H  
ATOM   3908 HG23 THR A 247       8.775 -26.094  -9.242  1.00 96.84           H  
ATOM   3909  OG1 THR A 247       9.425 -23.870  -6.855  1.00 96.84           O  
ATOM   3910  HG1 THR A 247      10.319 -24.215  -6.917  1.00 96.84           H  
ATOM   3911  N   LEU A 248       6.087 -23.917  -5.996  1.00 96.68           N  
ATOM   3912  H   LEU A 248       5.928 -24.908  -6.111  1.00 96.68           H  
ATOM   3913  CA  LEU A 248       5.556 -23.246  -4.799  1.00 96.68           C  
ATOM   3914  HA  LEU A 248       4.727 -22.611  -5.112  1.00 96.68           H  
ATOM   3915  C   LEU A 248       6.599 -22.332  -4.123  1.00 96.68           C  
ATOM   3916  CB  LEU A 248       5.019 -24.314  -3.826  1.00 96.68           C  
ATOM   3917  HB2 LEU A 248       4.210 -24.852  -4.319  1.00 96.68           H  
ATOM   3918  HB3 LEU A 248       5.819 -25.024  -3.618  1.00 96.68           H  
ATOM   3919  O   LEU A 248       6.246 -21.259  -3.636  1.00 96.68           O  
ATOM   3920  CG  LEU A 248       4.504 -23.759  -2.480  1.00 96.68           C  
ATOM   3921  HG  LEU A 248       5.313 -23.241  -1.966  1.00 96.68           H  
ATOM   3922  CD1 LEU A 248       3.322 -22.802  -2.639  1.00 96.68           C  
ATOM   3923 HD11 LEU A 248       3.014 -22.438  -1.659  1.00 96.68           H  
ATOM   3924 HD12 LEU A 248       2.492 -23.310  -3.129  1.00 96.68           H  
ATOM   3925 HD13 LEU A 248       3.615 -21.940  -3.239  1.00 96.68           H  
ATOM   3926  CD2 LEU A 248       4.054 -24.914  -1.583  1.00 96.68           C  
ATOM   3927 HD21 LEU A 248       3.239 -25.455  -2.063  1.00 96.68           H  
ATOM   3928 HD22 LEU A 248       3.725 -24.516  -0.624  1.00 96.68           H  
ATOM   3929 HD23 LEU A 248       4.893 -25.590  -1.416  1.00 96.68           H  
ATOM   3930  N   LYS A 249       7.886 -22.711  -4.127  1.00 96.43           N  
ATOM   3931  H   LYS A 249       8.129 -23.547  -4.638  1.00 96.43           H  
ATOM   3932  CA  LYS A 249       8.971 -21.858  -3.610  1.00 96.43           C  
ATOM   3933  HA  LYS A 249       8.718 -21.514  -2.607  1.00 96.43           H  
ATOM   3934  C   LYS A 249       9.154 -20.600  -4.456  1.00 96.43           C  
ATOM   3935  CB  LYS A 249      10.296 -22.625  -3.560  1.00 96.43           C  
ATOM   3936  HB2 LYS A 249      11.090 -21.908  -3.348  1.00 96.43           H  
ATOM   3937  HB3 LYS A 249      10.503 -23.069  -4.533  1.00 96.43           H  
ATOM   3938  O   LYS A 249       9.295 -19.516  -3.898  1.00 96.43           O  
ATOM   3939  CG  LYS A 249      10.332 -23.711  -2.479  1.00 96.43           C  
ATOM   3940  HG2 LYS A 249      10.145 -23.261  -1.505  1.00 96.43           H  
ATOM   3941  HG3 LYS A 249       9.580 -24.474  -2.682  1.00 96.43           H  
ATOM   3942  CD  LYS A 249      11.727 -24.339  -2.500  1.00 96.43           C  
ATOM   3943  HD2 LYS A 249      12.475 -23.548  -2.436  1.00 96.43           H  
ATOM   3944  HD3 LYS A 249      11.866 -24.858  -3.449  1.00 96.43           H  
ATOM   3945  CE  LYS A 249      11.949 -25.319  -1.349  1.00 96.43           C  
ATOM   3946  HE2 LYS A 249      11.717 -24.820  -0.409  1.00 96.43           H  
ATOM   3947  HE3 LYS A 249      11.282 -26.171  -1.478  1.00 96.43           H  
ATOM   3948  NZ  LYS A 249      13.361 -25.761  -1.360  1.00 96.43           N  
ATOM   3949  HZ1 LYS A 249      13.989 -24.971  -1.345  1.00 96.43           H  
ATOM   3950  HZ2 LYS A 249      13.587 -26.427  -0.635  1.00 96.43           H  
ATOM   3951  HZ3 LYS A 249      13.571 -26.176  -2.256  1.00 96.43           H  
ATOM   3952  N   GLY A 250       9.114 -20.735  -5.782  1.00 97.17           N  
ATOM   3953  H   GLY A 250       8.947 -21.653  -6.169  1.00 97.17           H  
ATOM   3954  CA  GLY A 250       9.173 -19.603  -6.704  1.00 97.17           C  
ATOM   3955  HA2 GLY A 250       9.155 -19.986  -7.725  1.00 97.17           H  
ATOM   3956  HA3 GLY A 250      10.098 -19.049  -6.543  1.00 97.17           H  
ATOM   3957  C   GLY A 250       7.993 -18.646  -6.536  1.00 97.17           C  
ATOM   3958  O   GLY A 250       8.192 -17.437  -6.456  1.00 97.17           O  
ATOM   3959  N   PHE A 251       6.777 -19.178  -6.399  1.00 97.61           N  
ATOM   3960  H   PHE A 251       6.684 -20.178  -6.509  1.00 97.61           H  
ATOM   3961  CA  PHE A 251       5.562 -18.391  -6.170  1.00 97.61           C  
ATOM   3962  HA  PHE A 251       5.468 -17.643  -6.957  1.00 97.61           H  
ATOM   3963  C   PHE A 251       5.596 -17.626  -4.841  1.00 97.61           C  
ATOM   3964  CB  PHE A 251       4.356 -19.332  -6.250  1.00 97.61           C  
ATOM   3965  HB2 PHE A 251       4.437 -20.089  -5.471  1.00 97.61           H  
ATOM   3966  HB3 PHE A 251       4.379 -19.850  -7.209  1.00 97.61           H  
ATOM   3967  O   PHE A 251       5.330 -16.424  -4.811  1.00 97.61           O  
ATOM   3968  CG  PHE A 251       3.020 -18.627  -6.121  1.00 97.61           C  
ATOM   3969  CD1 PHE A 251       2.331 -18.625  -4.893  1.00 97.61           C  
ATOM   3970  HD1 PHE A 251       2.754 -19.120  -4.031  1.00 97.61           H  
ATOM   3971  CD2 PHE A 251       2.459 -17.983  -7.240  1.00 97.61           C  
ATOM   3972  HD2 PHE A 251       2.978 -17.985  -8.187  1.00 97.61           H  
ATOM   3973  CE1 PHE A 251       1.087 -17.978  -4.786  1.00 97.61           C  
ATOM   3974  HE1 PHE A 251       0.552 -17.973  -3.847  1.00 97.61           H  
ATOM   3975  CE2 PHE A 251       1.217 -17.335  -7.130  1.00 97.61           C  
ATOM   3976  HE2 PHE A 251       0.786 -16.839  -7.988  1.00 97.61           H  
ATOM   3977  CZ  PHE A 251       0.534 -17.328  -5.903  1.00 97.61           C  
ATOM   3978  HZ  PHE A 251      -0.412 -16.814  -5.819  1.00 97.61           H  
ATOM   3979  N   LEU A 252       5.992 -18.287  -3.748  1.00 97.56           N  
ATOM   3980  H   LEU A 252       6.191 -19.275  -3.823  1.00 97.56           H  
ATOM   3981  CA  LEU A 252       6.185 -17.625  -2.455  1.00 97.56           C  
ATOM   3982  HA  LEU A 252       5.267 -17.100  -2.192  1.00 97.56           H  
ATOM   3983  C   LEU A 252       7.282 -16.549  -2.537  1.00 97.56           C  
ATOM   3984  CB  LEU A 252       6.494 -18.682  -1.376  1.00 97.56           C  
ATOM   3985  HB2 LEU A 252       6.833 -18.174  -0.472  1.00 97.56           H  
ATOM   3986  HB3 LEU A 252       7.317 -19.302  -1.731  1.00 97.56           H  
ATOM   3987  O   LEU A 252       7.095 -15.458  -2.006  1.00 97.56           O  
ATOM   3988  CG  LEU A 252       5.300 -19.588  -1.008  1.00 97.56           C  
ATOM   3989  HG  LEU A 252       4.850 -19.998  -1.912  1.00 97.56           H  
ATOM   3990  CD1 LEU A 252       5.780 -20.748  -0.134  1.00 97.56           C  
ATOM   3991 HD11 LEU A 252       6.224 -20.367   0.786  1.00 97.56           H  
ATOM   3992 HD12 LEU A 252       4.940 -21.400   0.107  1.00 97.56           H  
ATOM   3993 HD13 LEU A 252       6.525 -21.326  -0.681  1.00 97.56           H  
ATOM   3994  CD2 LEU A 252       4.208 -18.851  -0.230  1.00 97.56           C  
ATOM   3995 HD21 LEU A 252       3.395 -19.540  -0.002  1.00 97.56           H  
ATOM   3996 HD22 LEU A 252       3.811 -18.033  -0.832  1.00 97.56           H  
ATOM   3997 HD23 LEU A 252       4.614 -18.452   0.700  1.00 97.56           H  
ATOM   3998  N   PHE A 253       8.384 -16.805  -3.249  1.00 96.11           N  
ATOM   3999  H   PHE A 253       8.500 -17.724  -3.652  1.00 96.11           H  
ATOM   4000  CA  PHE A 253       9.460 -15.828  -3.440  1.00 96.11           C  
ATOM   4001  HA  PHE A 253       9.780 -15.478  -2.458  1.00 96.11           H  
ATOM   4002  C   PHE A 253       9.034 -14.582  -4.224  1.00 96.11           C  
ATOM   4003  CB  PHE A 253      10.658 -16.509  -4.104  1.00 96.11           C  
ATOM   4004  HB2 PHE A 253      10.326 -17.065  -4.981  1.00 96.11           H  
ATOM   4005  HB3 PHE A 253      11.059 -17.222  -3.383  1.00 96.11           H  
ATOM   4006  O   PHE A 253       9.432 -13.483  -3.842  1.00 96.11           O  
ATOM   4007  CG  PHE A 253      11.749 -15.540  -4.522  1.00 96.11           C  
ATOM   4008  CD1 PHE A 253      11.826 -15.105  -5.860  1.00 96.11           C  
ATOM   4009  HD1 PHE A 253      11.143 -15.506  -6.594  1.00 96.11           H  
ATOM   4010  CD2 PHE A 253      12.615 -14.990  -3.560  1.00 96.11           C  
ATOM   4011  HD2 PHE A 253      12.550 -15.304  -2.529  1.00 96.11           H  
ATOM   4012  CE1 PHE A 253      12.747 -14.110  -6.230  1.00 96.11           C  
ATOM   4013  HE1 PHE A 253      12.788 -13.764  -7.252  1.00 96.11           H  
ATOM   4014  CE2 PHE A 253      13.536 -13.993  -3.928  1.00 96.11           C  
ATOM   4015  HE2 PHE A 253      14.180 -13.553  -3.182  1.00 96.11           H  
ATOM   4016  CZ  PHE A 253      13.590 -13.542  -5.259  1.00 96.11           C  
ATOM   4017  HZ  PHE A 253      14.279 -12.756  -5.530  1.00 96.11           H  
ATOM   4018  N   LEU A 254       8.206 -14.714  -5.269  1.00 96.33           N  
ATOM   4019  H   LEU A 254       7.936 -15.642  -5.560  1.00 96.33           H  
ATOM   4020  CA  LEU A 254       7.640 -13.550  -5.965  1.00 96.33           C  
ATOM   4021  HA  LEU A 254       8.451 -12.954  -6.383  1.00 96.33           H  
ATOM   4022  C   LEU A 254       6.896 -12.646  -4.976  1.00 96.33           C  
ATOM   4023  CB  LEU A 254       6.687 -13.994  -7.091  1.00 96.33           C  
ATOM   4024  HB2 LEU A 254       6.126 -13.123  -7.430  1.00 96.33           H  
ATOM   4025  HB3 LEU A 254       5.967 -14.699  -6.677  1.00 96.33           H  
ATOM   4026  O   LEU A 254       7.177 -11.452  -4.903  1.00 96.33           O  
ATOM   4027  CG  LEU A 254       7.361 -14.631  -8.316  1.00 96.33           C  
ATOM   4028  HG  LEU A 254       7.975 -15.476  -8.005  1.00 96.33           H  
ATOM   4029  CD1 LEU A 254       6.279 -15.136  -9.270  1.00 96.33           C  
ATOM   4030 HD11 LEU A 254       6.734 -15.753 -10.045  1.00 96.33           H  
ATOM   4031 HD12 LEU A 254       5.557 -15.742  -8.723  1.00 96.33           H  
ATOM   4032 HD13 LEU A 254       5.752 -14.298  -9.725  1.00 96.33           H  
ATOM   4033  CD2 LEU A 254       8.237 -13.634  -9.075  1.00 96.33           C  
ATOM   4034 HD21 LEU A 254       7.645 -12.757  -9.333  1.00 96.33           H  
ATOM   4035 HD22 LEU A 254       9.089 -13.339  -8.463  1.00 96.33           H  
ATOM   4036 HD23 LEU A 254       8.609 -14.092  -9.992  1.00 96.33           H  
ATOM   4037  N   HIS A 255       6.004 -13.221  -4.165  1.00 96.79           N  
ATOM   4038  H   HIS A 255       5.837 -14.212  -4.259  1.00 96.79           H  
ATOM   4039  CA  HIS A 255       5.250 -12.477  -3.155  1.00 96.79           C  
ATOM   4040  HA  HIS A 255       4.762 -11.635  -3.647  1.00 96.79           H  
ATOM   4041  C   HIS A 255       6.142 -11.858  -2.067  1.00 96.79           C  
ATOM   4042  CB  HIS A 255       4.154 -13.382  -2.583  1.00 96.79           C  
ATOM   4043  HB2 HIS A 255       3.814 -12.971  -1.632  1.00 96.79           H  
ATOM   4044  HB3 HIS A 255       4.546 -14.382  -2.398  1.00 96.79           H  
ATOM   4045  O   HIS A 255       5.935 -10.694  -1.716  1.00 96.79           O  
ATOM   4046  CG  HIS A 255       2.965 -13.447  -3.507  1.00 96.79           C  
ATOM   4047  CD2 HIS A 255       2.553 -14.494  -4.290  1.00 96.79           C  
ATOM   4048  HD2 HIS A 255       3.018 -15.467  -4.352  1.00 96.79           H  
ATOM   4049  ND1 HIS A 255       2.112 -12.400  -3.753  1.00 96.79           N  
ATOM   4050  HD1 HIS A 255       2.164 -11.487  -3.325  1.00 96.79           H  
ATOM   4051  CE1 HIS A 255       1.198 -12.802  -4.646  1.00 96.79           C  
ATOM   4052  HE1 HIS A 255       0.397 -12.184  -5.023  1.00 96.79           H  
ATOM   4053  NE2 HIS A 255       1.421 -14.076  -5.003  1.00 96.79           N  
ATOM   4054  N   THR A 256       7.178 -12.566  -1.604  1.00 95.09           N  
ATOM   4055  H   THR A 256       7.249 -13.542  -1.853  1.00 95.09           H  
ATOM   4056  CA  THR A 256       8.218 -12.001  -0.726  1.00 95.09           C  
ATOM   4057  HA  THR A 256       7.752 -11.670   0.202  1.00 95.09           H  
ATOM   4058  C   THR A 256       8.897 -10.789  -1.369  1.00 95.09           C  
ATOM   4059  CB  THR A 256       9.282 -13.056  -0.380  1.00 95.09           C  
ATOM   4060  HB  THR A 256       9.738 -13.435  -1.294  1.00 95.09           H  
ATOM   4061  O   THR A 256       9.030  -9.753  -0.721  1.00 95.09           O  
ATOM   4062  CG2 THR A 256      10.382 -12.530   0.534  1.00 95.09           C  
ATOM   4063 HG21 THR A 256      11.018 -13.346   0.875  1.00 95.09           H  
ATOM   4064 HG22 THR A 256       9.945 -12.024   1.395  1.00 95.09           H  
ATOM   4065 HG23 THR A 256      11.003 -11.830  -0.025  1.00 95.09           H  
ATOM   4066  OG1 THR A 256       8.711 -14.131   0.319  1.00 95.09           O  
ATOM   4067  HG1 THR A 256       9.423 -14.735   0.544  1.00 95.09           H  
ATOM   4068  N   LEU A 257       9.285 -10.877  -2.647  1.00 92.96           N  
ATOM   4069  H   LEU A 257       9.138 -11.749  -3.134  1.00 92.96           H  
ATOM   4070  CA  LEU A 257       9.973  -9.801  -3.365  1.00 92.96           C  
ATOM   4071  HA  LEU A 257      10.814  -9.484  -2.748  1.00 92.96           H  
ATOM   4072  C   LEU A 257       9.078  -8.569  -3.574  1.00 92.96           C  
ATOM   4073  CB  LEU A 257      10.530 -10.368  -4.686  1.00 92.96           C  
ATOM   4074  HB2 LEU A 257       9.701 -10.758  -5.276  1.00 92.96           H  
ATOM   4075  HB3 LEU A 257      11.190 -11.203  -4.450  1.00 92.96           H  
ATOM   4076  O   LEU A 257       9.556  -7.449  -3.402  1.00 92.96           O  
ATOM   4077  CG  LEU A 257      11.304  -9.357  -5.555  1.00 92.96           C  
ATOM   4078  HG  LEU A 257      10.630  -8.562  -5.877  1.00 92.96           H  
ATOM   4079  CD1 LEU A 257      12.503  -8.729  -4.837  1.00 92.96           C  
ATOM   4080 HD11 LEU A 257      13.034  -8.068  -5.521  1.00 92.96           H  
ATOM   4081 HD12 LEU A 257      13.171  -9.511  -4.477  1.00 92.96           H  
ATOM   4082 HD13 LEU A 257      12.155  -8.140  -3.988  1.00 92.96           H  
ATOM   4083  CD2 LEU A 257      11.843 -10.064  -6.799  1.00 92.96           C  
ATOM   4084 HD21 LEU A 257      11.017 -10.521  -7.343  1.00 92.96           H  
ATOM   4085 HD22 LEU A 257      12.337  -9.341  -7.448  1.00 92.96           H  
ATOM   4086 HD23 LEU A 257      12.548 -10.843  -6.509  1.00 92.96           H  
ATOM   4087  N   PHE A 258       7.783  -8.749  -3.865  1.00 93.35           N  
ATOM   4088  H   PHE A 258       7.454  -9.686  -4.046  1.00 93.35           H  
ATOM   4089  CA  PHE A 258       6.822  -7.638  -3.886  1.00 93.35           C  
ATOM   4090  HA  PHE A 258       7.176  -6.888  -4.594  1.00 93.35           H  
ATOM   4091  C   PHE A 258       6.747  -6.942  -2.517  1.00 93.35           C  
ATOM   4092  CB  PHE A 258       5.434  -8.116  -4.353  1.00 93.35           C  
ATOM   4093  HB2 PHE A 258       4.698  -7.364  -4.070  1.00 93.35           H  
ATOM   4094  HB3 PHE A 258       5.170  -9.032  -3.826  1.00 93.35           H  
ATOM   4095  O   PHE A 258       6.871  -5.719  -2.446  1.00 93.35           O  
ATOM   4096  CG  PHE A 258       5.306  -8.326  -5.854  1.00 93.35           C  
ATOM   4097  CD1 PHE A 258       5.285  -7.222  -6.729  1.00 93.35           C  
ATOM   4098  HD1 PHE A 258       5.308  -6.217  -6.335  1.00 93.35           H  
ATOM   4099  CD2 PHE A 258       5.179  -9.623  -6.383  1.00 93.35           C  
ATOM   4100  HD2 PHE A 258       5.127 -10.474  -5.720  1.00 93.35           H  
ATOM   4101  CE1 PHE A 258       5.198  -7.419  -8.120  1.00 93.35           C  
ATOM   4102  HE1 PHE A 258       5.160  -6.576  -8.794  1.00 93.35           H  
ATOM   4103  CE2 PHE A 258       5.118  -9.824  -7.772  1.00 93.35           C  
ATOM   4104  HE2 PHE A 258       5.055 -10.826  -8.169  1.00 93.35           H  
ATOM   4105  CZ  PHE A 258       5.140  -8.721  -8.641  1.00 93.35           C  
ATOM   4106  HZ  PHE A 258       5.093  -8.872  -9.710  1.00 93.35           H  
ATOM   4107  N   ILE A 259       6.633  -7.691  -1.413  1.00 93.04           N  
ATOM   4108  H   ILE A 259       6.572  -8.694  -1.517  1.00 93.04           H  
ATOM   4109  CA  ILE A 259       6.581  -7.112  -0.057  1.00 93.04           C  
ATOM   4110  HA  ILE A 259       5.785  -6.368  -0.039  1.00 93.04           H  
ATOM   4111  C   ILE A 259       7.886  -6.369   0.287  1.00 93.04           C  
ATOM   4112  CB  ILE A 259       6.239  -8.200   0.989  1.00 93.04           C  
ATOM   4113  HB  ILE A 259       6.982  -8.995   0.914  1.00 93.04           H  
ATOM   4114  O   ILE A 259       7.838  -5.216   0.721  1.00 93.04           O  
ATOM   4115  CG1 ILE A 259       4.834  -8.807   0.751  1.00 93.04           C  
ATOM   4116 HG12 ILE A 259       4.652  -8.932  -0.316  1.00 93.04           H  
ATOM   4117 HG13 ILE A 259       4.070  -8.129   1.131  1.00 93.04           H  
ATOM   4118  CG2 ILE A 259       6.303  -7.606   2.409  1.00 93.04           C  
ATOM   4119 HG21 ILE A 259       5.958  -8.337   3.140  1.00 93.04           H  
ATOM   4120 HG22 ILE A 259       5.674  -6.718   2.480  1.00 93.04           H  
ATOM   4121 HG23 ILE A 259       7.328  -7.346   2.671  1.00 93.04           H  
ATOM   4122  CD1 ILE A 259       4.658 -10.183   1.411  1.00 93.04           C  
ATOM   4123 HD11 ILE A 259       4.737 -10.105   2.495  1.00 93.04           H  
ATOM   4124 HD12 ILE A 259       5.420 -10.871   1.044  1.00 93.04           H  
ATOM   4125 HD13 ILE A 259       3.675 -10.582   1.161  1.00 93.04           H  
ATOM   4126  N   GLN A 260       9.045  -6.984   0.026  1.00 89.83           N  
ATOM   4127  H   GLN A 260       9.000  -7.927  -0.333  1.00 89.83           H  
ATOM   4128  CA  GLN A 260      10.385  -6.431   0.288  1.00 89.83           C  
ATOM   4129  HA  GLN A 260      10.419  -6.083   1.320  1.00 89.83           H  
ATOM   4130  C   GLN A 260      10.759  -5.226  -0.592  1.00 89.83           C  
ATOM   4131  CB  GLN A 260      11.433  -7.541   0.112  1.00 89.83           C  
ATOM   4132  HB2 GLN A 260      11.254  -8.054  -0.833  1.00 89.83           H  
ATOM   4133  HB3 GLN A 260      12.428  -7.099   0.075  1.00 89.83           H  
ATOM   4134  O   GLN A 260      11.767  -4.567  -0.334  1.00 89.83           O  
ATOM   4135  CG  GLN A 260      11.415  -8.548   1.271  1.00 89.83           C  
ATOM   4136  HG2 GLN A 260      11.702  -8.025   2.184  1.00 89.83           H  
ATOM   4137  HG3 GLN A 260      10.409  -8.945   1.411  1.00 89.83           H  
ATOM   4138  CD  GLN A 260      12.366  -9.722   1.056  1.00 89.83           C  
ATOM   4139  NE2 GLN A 260      12.560 -10.556   2.053  1.00 89.83           N  
ATOM   4140 HE21 GLN A 260      12.152 -10.377   2.960  1.00 89.83           H  
ATOM   4141 HE22 GLN A 260      13.190 -11.331   1.907  1.00 89.83           H  
ATOM   4142  OE1 GLN A 260      12.948  -9.922  -0.001  1.00 89.83           O  
ATOM   4143  N   ARG A 261       9.962  -4.916  -1.621  1.00 86.13           N  
ATOM   4144  H   ARG A 261       9.218  -5.564  -1.836  1.00 86.13           H  
ATOM   4145  CA  ARG A 261      10.080  -3.706  -2.455  1.00 86.13           C  
ATOM   4146  HA  ARG A 261      10.973  -3.154  -2.159  1.00 86.13           H  
ATOM   4147  C   ARG A 261       8.957  -2.699  -2.209  1.00 86.13           C  
ATOM   4148  CB  ARG A 261      10.218  -4.112  -3.933  1.00 86.13           C  
ATOM   4149  HB2 ARG A 261      10.211  -3.225  -4.566  1.00 86.13           H  
ATOM   4150  HB3 ARG A 261       9.366  -4.733  -4.208  1.00 86.13           H  
ATOM   4151  O   ARG A 261       8.721  -1.820  -3.031  1.00 86.13           O  
ATOM   4152  CG  ARG A 261      11.513  -4.887  -4.209  1.00 86.13           C  
ATOM   4153  HG2 ARG A 261      11.569  -5.762  -3.562  1.00 86.13           H  
ATOM   4154  HG3 ARG A 261      11.492  -5.239  -5.241  1.00 86.13           H  
ATOM   4155  CD  ARG A 261      12.766  -4.026  -3.995  1.00 86.13           C  
ATOM   4156  HD2 ARG A 261      12.824  -3.712  -2.953  1.00 86.13           H  
ATOM   4157  HD3 ARG A 261      12.701  -3.135  -4.619  1.00 86.13           H  
ATOM   4158  NE  ARG A 261      13.968  -4.813  -4.309  1.00 86.13           N  
ATOM   4159  HE  ARG A 261      14.172  -5.569  -3.671  1.00 86.13           H  
ATOM   4160  NH1 ARG A 261      14.598  -3.771  -6.279  1.00 86.13           N  
ATOM   4161 HH11 ARG A 261      14.046  -2.946  -6.090  1.00 86.13           H  
ATOM   4162 HH12 ARG A 261      15.082  -3.822  -7.164  1.00 86.13           H  
ATOM   4163  NH2 ARG A 261      15.464  -5.732  -5.727  1.00 86.13           N  
ATOM   4164 HH21 ARG A 261      15.525  -6.539  -5.123  1.00 86.13           H  
ATOM   4165 HH22 ARG A 261      15.813  -5.758  -6.675  1.00 86.13           H  
ATOM   4166  CZ  ARG A 261      14.663  -4.752  -5.426  1.00 86.13           C  
ATOM   4167  N   GLY A 262       8.237  -2.839  -1.094  1.00 85.51           N  
ATOM   4168  H   GLY A 262       8.456  -3.605  -0.473  1.00 85.51           H  
ATOM   4169  CA  GLY A 262       7.137  -1.945  -0.737  1.00 85.51           C  
ATOM   4170  HA2 GLY A 262       6.803  -2.182   0.273  1.00 85.51           H  
ATOM   4171  HA3 GLY A 262       7.494  -0.915  -0.750  1.00 85.51           H  
ATOM   4172  C   GLY A 262       5.934  -2.044  -1.679  1.00 85.51           C  
ATOM   4173  O   GLY A 262       5.116  -1.131  -1.690  1.00 85.51           O  
ATOM   4174  N   ARG A 263       5.816  -3.123  -2.467  1.00 87.63           N  
ATOM   4175  H   ARG A 263       6.519  -3.843  -2.371  1.00 87.63           H  
ATOM   4176  CA  ARG A 263       4.733  -3.404  -3.429  1.00 87.63           C  
ATOM   4177  HA  ARG A 263       4.135  -2.500  -3.546  1.00 87.63           H  
ATOM   4178  C   ARG A 263       3.757  -4.475  -2.903  1.00 87.63           C  
ATOM   4179  CB  ARG A 263       5.305  -3.743  -4.819  1.00 87.63           C  
ATOM   4180  HB2 ARG A 263       5.817  -4.704  -4.760  1.00 87.63           H  
ATOM   4181  HB3 ARG A 263       4.472  -3.850  -5.514  1.00 87.63           H  
ATOM   4182  O   ARG A 263       3.274  -5.328  -3.639  1.00 87.63           O  
ATOM   4183  CG  ARG A 263       6.291  -2.720  -5.411  1.00 87.63           C  
ATOM   4184  HG2 ARG A 263       7.242  -2.794  -4.884  1.00 87.63           H  
ATOM   4185  HG3 ARG A 263       6.467  -2.989  -6.453  1.00 87.63           H  
ATOM   4186  CD  ARG A 263       5.795  -1.270  -5.353  1.00 87.63           C  
ATOM   4187  HD2 ARG A 263       4.792  -1.230  -5.779  1.00 87.63           H  
ATOM   4188  HD3 ARG A 263       5.734  -0.954  -4.311  1.00 87.63           H  
ATOM   4189  NE  ARG A 263       6.708  -0.355  -6.071  1.00 87.63           N  
ATOM   4190  HE  ARG A 263       7.697  -0.558  -6.037  1.00 87.63           H  
ATOM   4191  NH1 ARG A 263       5.143   1.175  -6.767  1.00 87.63           N  
ATOM   4192 HH11 ARG A 263       4.910   2.012  -7.283  1.00 87.63           H  
ATOM   4193 HH12 ARG A 263       4.419   0.608  -6.348  1.00 87.63           H  
ATOM   4194  NH2 ARG A 263       7.302   1.474  -7.270  1.00 87.63           N  
ATOM   4195 HH21 ARG A 263       7.092   2.337  -7.751  1.00 87.63           H  
ATOM   4196 HH22 ARG A 263       8.258   1.149  -7.258  1.00 87.63           H  
ATOM   4197  CZ  ARG A 263       6.380   0.758  -6.697  1.00 87.63           C  
ATOM   4198  N   HIS A 264       3.506  -4.479  -1.595  1.00 91.71           N  
ATOM   4199  H   HIS A 264       3.822  -3.675  -1.072  1.00 91.71           H  
ATOM   4200  CA  HIS A 264       2.664  -5.463  -0.898  1.00 91.71           C  
ATOM   4201  HA  HIS A 264       3.030  -6.460  -1.143  1.00 91.71           H  
ATOM   4202  C   HIS A 264       1.181  -5.442  -1.323  1.00 91.71           C  
ATOM   4203  CB  HIS A 264       2.822  -5.260   0.618  1.00 91.71           C  
ATOM   4204  HB2 HIS A 264       3.756  -5.724   0.934  1.00 91.71           H  
ATOM   4205  HB3 HIS A 264       2.010  -5.764   1.143  1.00 91.71           H  
ATOM   4206  O   HIS A 264       0.495  -6.450  -1.152  1.00 91.71           O  
ATOM   4207  CG  HIS A 264       2.860  -3.811   1.032  1.00 91.71           C  
ATOM   4208  CD2 HIS A 264       1.797  -2.953   1.122  1.00 91.71           C  
ATOM   4209  HD2 HIS A 264       0.760  -3.201   0.947  1.00 91.71           H  
ATOM   4210  ND1 HIS A 264       3.996  -3.083   1.314  1.00 91.71           N  
ATOM   4211  HD1 HIS A 264       4.934  -3.449   1.394  1.00 91.71           H  
ATOM   4212  CE1 HIS A 264       3.622  -1.820   1.580  1.00 91.71           C  
ATOM   4213  HE1 HIS A 264       4.285  -1.018   1.868  1.00 91.71           H  
ATOM   4214  NE2 HIS A 264       2.296  -1.690   1.451  1.00 91.71           N  
ATOM   4215  N   GLU A 265       0.710  -4.358  -1.945  1.00 89.62           N  
ATOM   4216  H   GLU A 265       1.327  -3.563  -2.040  1.00 89.62           H  
ATOM   4217  CA  GLU A 265      -0.573  -4.264  -2.654  1.00 89.62           C  
ATOM   4218  HA  GLU A 265      -1.377  -4.362  -1.924  1.00 89.62           H  
ATOM   4219  C   GLU A 265      -0.760  -5.404  -3.672  1.00 89.62           C  
ATOM   4220  CB  GLU A 265      -0.736  -2.871  -3.313  1.00 89.62           C  
ATOM   4221  HB2 GLU A 265      -0.749  -2.113  -2.530  1.00 89.62           H  
ATOM   4222  HB3 GLU A 265      -1.728  -2.859  -3.765  1.00 89.62           H  
ATOM   4223  O   GLU A 265      -1.861  -5.929  -3.815  1.00 89.62           O  
ATOM   4224  CG  GLU A 265       0.280  -2.442  -4.404  1.00 89.62           C  
ATOM   4225  HG2 GLU A 265      -0.223  -1.744  -5.074  1.00 89.62           H  
ATOM   4226  HG3 GLU A 265       0.581  -3.305  -4.998  1.00 89.62           H  
ATOM   4227  CD  GLU A 265       1.537  -1.751  -3.856  1.00 89.62           C  
ATOM   4228  OE1 GLU A 265       2.105  -0.820  -4.478  1.00 89.62           O  
ATOM   4229  OE2 GLU A 265       1.990  -2.110  -2.750  1.00 89.62           O  
ATOM   4230  N   THR A 266       0.320  -5.882  -4.307  1.00 91.68           N  
ATOM   4231  H   THR A 266       1.205  -5.412  -4.183  1.00 91.68           H  
ATOM   4232  CA  THR A 266       0.302  -7.036  -5.222  1.00 91.68           C  
ATOM   4233  HA  THR A 266      -0.391  -6.854  -6.043  1.00 91.68           H  
ATOM   4234  C   THR A 266      -0.157  -8.308  -4.522  1.00 91.68           C  
ATOM   4235  CB  THR A 266       1.702  -7.261  -5.809  1.00 91.68           C  
ATOM   4236  HB  THR A 266       2.385  -7.553  -5.011  1.00 91.68           H  
ATOM   4237  O   THR A 266      -1.016  -9.039  -5.020  1.00 91.68           O  
ATOM   4238  CG2 THR A 266       1.700  -8.350  -6.880  1.00 91.68           C  
ATOM   4239 HG21 THR A 266       0.896  -8.170  -7.593  1.00 91.68           H  
ATOM   4240 HG22 THR A 266       1.564  -9.329  -6.419  1.00 91.68           H  
ATOM   4241 HG23 THR A 266       2.651  -8.344  -7.412  1.00 91.68           H  
ATOM   4242  OG1 THR A 266       2.186  -6.071  -6.380  1.00 91.68           O  
ATOM   4243  HG1 THR A 266       1.908  -6.072  -7.299  1.00 91.68           H  
ATOM   4244  N   THR A 267       0.396  -8.566  -3.338  1.00 95.88           N  
ATOM   4245  H   THR A 267       1.041  -7.887  -2.960  1.00 95.88           H  
ATOM   4246  CA  THR A 267       0.049  -9.727  -2.516  1.00 95.88           C  
ATOM   4247  HA  THR A 267       0.039 -10.614  -3.149  1.00 95.88           H  
ATOM   4248  C   THR A 267      -1.359  -9.583  -1.943  1.00 95.88           C  
ATOM   4249  CB  THR A 267       1.112  -9.930  -1.423  1.00 95.88           C  
ATOM   4250  HB  THR A 267       1.135  -9.062  -0.764  1.00 95.88           H  
ATOM   4251  O   THR A 267      -2.115 -10.553  -1.954  1.00 95.88           O  
ATOM   4252  CG2 THR A 267       0.889 -11.192  -0.597  1.00 95.88           C  
ATOM   4253 HG21 THR A 267       0.753 -12.052  -1.253  1.00 95.88           H  
ATOM   4254 HG22 THR A 267       0.000 -11.070   0.021  1.00 95.88           H  
ATOM   4255 HG23 THR A 267       1.741 -11.371   0.060  1.00 95.88           H  
ATOM   4256  OG1 THR A 267       2.377 -10.080  -2.039  1.00 95.88           O  
ATOM   4257  HG1 THR A 267       3.046 -10.046  -1.352  1.00 95.88           H  
ATOM   4258  N   TRP A 268      -1.760  -8.377  -1.532  1.00 93.93           N  
ATOM   4259  H   TRP A 268      -1.101  -7.611  -1.550  1.00 93.93           H  
ATOM   4260  CA  TRP A 268      -3.109  -8.105  -1.030  1.00 93.93           C  
ATOM   4261  HA  TRP A 268      -3.337  -8.845  -0.262  1.00 93.93           H  
ATOM   4262  C   TRP A 268      -4.209  -8.253  -2.083  1.00 93.93           C  
ATOM   4263  CB  TRP A 268      -3.147  -6.723  -0.378  1.00 93.93           C  
ATOM   4264  HB2 TRP A 268      -4.164  -6.336  -0.429  1.00 93.93           H  
ATOM   4265  HB3 TRP A 268      -2.501  -6.033  -0.921  1.00 93.93           H  
ATOM   4266  O   TRP A 268      -5.244  -8.847  -1.786  1.00 93.93           O  
ATOM   4267  CG  TRP A 268      -2.770  -6.758   1.063  1.00 93.93           C  
ATOM   4268  CD1 TRP A 268      -1.706  -6.161   1.642  1.00 93.93           C  
ATOM   4269  HD1 TRP A 268      -0.976  -5.556   1.125  1.00 93.93           H  
ATOM   4270  CD2 TRP A 268      -3.444  -7.496   2.123  1.00 93.93           C  
ATOM   4271  CE2 TRP A 268      -2.725  -7.302   3.336  1.00 93.93           C  
ATOM   4272  CE3 TRP A 268      -4.571  -8.342   2.165  1.00 93.93           C  
ATOM   4273  HE3 TRP A 268      -5.145  -8.513   1.266  1.00 93.93           H  
ATOM   4274  NE1 TRP A 268      -1.706  -6.444   2.994  1.00 93.93           N  
ATOM   4275  HE1 TRP A 268      -1.049  -6.062   3.660  1.00 93.93           H  
ATOM   4276  CH2 TRP A 268      -4.205  -8.781   4.541  1.00 93.93           C  
ATOM   4277  HH2 TRP A 268      -4.501  -9.284   5.449  1.00 93.93           H  
ATOM   4278  CZ2 TRP A 268      -3.091  -7.925   4.534  1.00 93.93           C  
ATOM   4279  HZ2 TRP A 268      -2.521  -7.749   5.434  1.00 93.93           H  
ATOM   4280  CZ3 TRP A 268      -4.941  -8.983   3.359  1.00 93.93           C  
ATOM   4281  HZ3 TRP A 268      -5.797  -9.641   3.369  1.00 93.93           H  
ATOM   4282  N   THR A 269      -3.989  -7.793  -3.315  1.00 90.94           N  
ATOM   4283  H   THR A 269      -3.174  -7.220  -3.480  1.00 90.94           H  
ATOM   4284  CA  THR A 269      -4.930  -7.988  -4.431  1.00 90.94           C  
ATOM   4285  HA  THR A 269      -5.903  -7.588  -4.145  1.00 90.94           H  
ATOM   4286  C   THR A 269      -5.125  -9.468  -4.744  1.00 90.94           C  
ATOM   4287  CB  THR A 269      -4.447  -7.212  -5.660  1.00 90.94           C  
ATOM   4288  HB  THR A 269      -3.390  -7.416  -5.831  1.00 90.94           H  
ATOM   4289  O   THR A 269      -6.262  -9.919  -4.879  1.00 90.94           O  
ATOM   4290  CG2 THR A 269      -5.225  -7.484  -6.946  1.00 90.94           C  
ATOM   4291 HG21 THR A 269      -4.901  -6.796  -7.727  1.00 90.94           H  
ATOM   4292 HG22 THR A 269      -5.039  -8.502  -7.289  1.00 90.94           H  
ATOM   4293 HG23 THR A 269      -6.293  -7.351  -6.771  1.00 90.94           H  
ATOM   4294  OG1 THR A 269      -4.632  -5.854  -5.364  1.00 90.94           O  
ATOM   4295  HG1 THR A 269      -4.109  -5.333  -5.978  1.00 90.94           H  
ATOM   4296  N   VAL A 270      -4.043 -10.254  -4.770  1.00 93.98           N  
ATOM   4297  H   VAL A 270      -3.137  -9.825  -4.646  1.00 93.98           H  
ATOM   4298  CA  VAL A 270      -4.115 -11.717  -4.924  1.00 93.98           C  
ATOM   4299  HA  VAL A 270      -4.667 -11.944  -5.836  1.00 93.98           H  
ATOM   4300  C   VAL A 270      -4.901 -12.354  -3.774  1.00 93.98           C  
ATOM   4301  CB  VAL A 270      -2.697 -12.307  -5.063  1.00 93.98           C  
ATOM   4302  HB  VAL A 270      -2.053 -11.885  -4.291  1.00 93.98           H  
ATOM   4303  O   VAL A 270      -5.844 -13.101  -4.021  1.00 93.98           O  
ATOM   4304  CG1 VAL A 270      -2.650 -13.834  -4.925  1.00 93.98           C  
ATOM   4305 HG11 VAL A 270      -3.325 -14.297  -5.645  1.00 93.98           H  
ATOM   4306 HG12 VAL A 270      -1.632 -14.188  -5.087  1.00 93.98           H  
ATOM   4307 HG13 VAL A 270      -2.935 -14.124  -3.914  1.00 93.98           H  
ATOM   4308  CG2 VAL A 270      -2.126 -11.927  -6.435  1.00 93.98           C  
ATOM   4309 HG21 VAL A 270      -2.735 -12.362  -7.228  1.00 93.98           H  
ATOM   4310 HG22 VAL A 270      -2.123 -10.843  -6.551  1.00 93.98           H  
ATOM   4311 HG23 VAL A 270      -1.104 -12.290  -6.542  1.00 93.98           H  
ATOM   4312  N   LEU A 271      -4.577 -12.033  -2.520  1.00 94.70           N  
ATOM   4313  H   LEU A 271      -3.805 -11.398  -2.370  1.00 94.70           H  
ATOM   4314  CA  LEU A 271      -5.267 -12.576  -1.345  1.00 94.70           C  
ATOM   4315  HA  LEU A 271      -5.184 -13.663  -1.359  1.00 94.70           H  
ATOM   4316  C   LEU A 271      -6.772 -12.261  -1.367  1.00 94.70           C  
ATOM   4317  CB  LEU A 271      -4.574 -12.031  -0.085  1.00 94.70           C  
ATOM   4318  HB2 LEU A 271      -5.218 -12.163   0.785  1.00 94.70           H  
ATOM   4319  HB3 LEU A 271      -4.424 -10.958  -0.207  1.00 94.70           H  
ATOM   4320  O   LEU A 271      -7.595 -13.175  -1.293  1.00 94.70           O  
ATOM   4321  CG  LEU A 271      -3.221 -12.707   0.204  1.00 94.70           C  
ATOM   4322  HG  LEU A 271      -2.631 -12.783  -0.710  1.00 94.70           H  
ATOM   4323  CD1 LEU A 271      -2.450 -11.865   1.212  1.00 94.70           C  
ATOM   4324 HD11 LEU A 271      -2.217 -10.894   0.775  1.00 94.70           H  
ATOM   4325 HD12 LEU A 271      -3.063 -11.696   2.098  1.00 94.70           H  
ATOM   4326 HD13 LEU A 271      -1.525 -12.368   1.491  1.00 94.70           H  
ATOM   4327  CD2 LEU A 271      -3.389 -14.114   0.783  1.00 94.70           C  
ATOM   4328 HD21 LEU A 271      -3.902 -14.758   0.069  1.00 94.70           H  
ATOM   4329 HD22 LEU A 271      -3.975 -14.068   1.702  1.00 94.70           H  
ATOM   4330 HD23 LEU A 271      -2.409 -14.539   0.999  1.00 94.70           H  
ATOM   4331  N   ARG A 272      -7.147 -10.996  -1.570  1.00 89.81           N  
ATOM   4332  H   ARG A 272      -6.424 -10.296  -1.652  1.00 89.81           H  
ATOM   4333  CA  ARG A 272      -8.554 -10.563  -1.627  1.00 89.81           C  
ATOM   4334  HA  ARG A 272      -9.069 -10.919  -0.735  1.00 89.81           H  
ATOM   4335  C   ARG A 272      -9.307 -11.163  -2.810  1.00 89.81           C  
ATOM   4336  CB  ARG A 272      -8.615  -9.032  -1.646  1.00 89.81           C  
ATOM   4337  HB2 ARG A 272      -9.629  -8.712  -1.887  1.00 89.81           H  
ATOM   4338  HB3 ARG A 272      -7.937  -8.645  -2.406  1.00 89.81           H  
ATOM   4339  O   ARG A 272     -10.476 -11.513  -2.669  1.00 89.81           O  
ATOM   4340  CG  ARG A 272      -8.245  -8.477  -0.265  1.00 89.81           C  
ATOM   4341  HG2 ARG A 272      -9.017  -8.759   0.451  1.00 89.81           H  
ATOM   4342  HG3 ARG A 272      -7.294  -8.894   0.068  1.00 89.81           H  
ATOM   4343  CD  ARG A 272      -8.123  -6.958  -0.309  1.00 89.81           C  
ATOM   4344  HD2 ARG A 272      -7.317  -6.700  -0.996  1.00 89.81           H  
ATOM   4345  HD3 ARG A 272      -9.055  -6.531  -0.679  1.00 89.81           H  
ATOM   4346  NE  ARG A 272      -7.840  -6.432   1.034  1.00 89.81           N  
ATOM   4347  HE  ARG A 272      -8.115  -6.989   1.830  1.00 89.81           H  
ATOM   4348  NH1 ARG A 272      -6.681  -4.542   0.418  1.00 89.81           N  
ATOM   4349 HH11 ARG A 272      -6.099  -3.774   0.724  1.00 89.81           H  
ATOM   4350 HH12 ARG A 272      -6.729  -4.780  -0.562  1.00 89.81           H  
ATOM   4351  NH2 ARG A 272      -7.015  -4.992   2.559  1.00 89.81           N  
ATOM   4352 HH21 ARG A 272      -6.460  -4.170   2.750  1.00 89.81           H  
ATOM   4353 HH22 ARG A 272      -7.385  -5.549   3.316  1.00 89.81           H  
ATOM   4354  CZ  ARG A 272      -7.181  -5.331   1.323  1.00 89.81           C  
ATOM   4355  N   ARG A 273      -8.649 -11.374  -3.957  1.00 87.47           N  
ATOM   4356  H   ARG A 273      -7.700 -11.039  -4.032  1.00 87.47           H  
ATOM   4357  CA  ARG A 273      -9.263 -12.050  -5.113  1.00 87.47           C  
ATOM   4358  HA  ARG A 273     -10.202 -11.536  -5.315  1.00 87.47           H  
ATOM   4359  C   ARG A 273      -9.629 -13.509  -4.825  1.00 87.47           C  
ATOM   4360  CB  ARG A 273      -8.331 -11.928  -6.331  1.00 87.47           C  
ATOM   4361  HB2 ARG A 273      -7.408 -12.477  -6.145  1.00 87.47           H  
ATOM   4362  HB3 ARG A 273      -8.077 -10.878  -6.477  1.00 87.47           H  
ATOM   4363  O   ARG A 273     -10.613 -14.002  -5.374  1.00 87.47           O  
ATOM   4364  CG  ARG A 273      -8.961 -12.443  -7.631  1.00 87.47           C  
ATOM   4365  HG2 ARG A 273      -8.258 -12.257  -8.444  1.00 87.47           H  
ATOM   4366  HG3 ARG A 273      -9.126 -13.519  -7.573  1.00 87.47           H  
ATOM   4367  CD  ARG A 273     -10.285 -11.731  -7.932  1.00 87.47           C  
ATOM   4368  HD2 ARG A 273     -11.046 -12.099  -7.244  1.00 87.47           H  
ATOM   4369  HD3 ARG A 273     -10.155 -10.661  -7.771  1.00 87.47           H  
ATOM   4370  NE  ARG A 273     -10.699 -11.945  -9.326  1.00 87.47           N  
ATOM   4371  HE  ARG A 273      -9.962 -11.840 -10.009  1.00 87.47           H  
ATOM   4372  NH1 ARG A 273     -12.943 -12.326  -9.008  1.00 87.47           N  
ATOM   4373 HH11 ARG A 273     -12.797 -12.274  -8.010  1.00 87.47           H  
ATOM   4374 HH12 ARG A 273     -13.862 -12.505  -9.387  1.00 87.47           H  
ATOM   4375  NH2 ARG A 273     -12.087 -12.276 -11.074  1.00 87.47           N  
ATOM   4376 HH21 ARG A 273     -13.007 -12.432 -11.460  1.00 87.47           H  
ATOM   4377 HH22 ARG A 273     -11.297 -12.103 -11.680  1.00 87.47           H  
ATOM   4378  CZ  ARG A 273     -11.908 -12.182  -9.789  1.00 87.47           C  
ATOM   4379  N   PHE A 274      -8.882 -14.165  -3.940  1.00 89.16           N  
ATOM   4380  H   PHE A 274      -8.081 -13.683  -3.559  1.00 89.16           H  
ATOM   4381  CA  PHE A 274      -9.179 -15.499  -3.408  1.00 89.16           C  
ATOM   4382  HA  PHE A 274      -9.878 -15.988  -4.086  1.00 89.16           H  
ATOM   4383  C   PHE A 274      -9.913 -15.461  -2.051  1.00 89.16           C  
ATOM   4384  CB  PHE A 274      -7.896 -16.344  -3.415  1.00 89.16           C  
ATOM   4385  HB2 PHE A 274      -7.094 -15.771  -2.950  1.00 89.16           H  
ATOM   4386  HB3 PHE A 274      -8.048 -17.237  -2.808  1.00 89.16           H  
ATOM   4387  O   PHE A 274      -9.901 -16.451  -1.321  1.00 89.16           O  
ATOM   4388  CG  PHE A 274      -7.464 -16.800  -4.801  1.00 89.16           C  
ATOM   4389  CD1 PHE A 274      -7.883 -18.051  -5.295  1.00 89.16           C  
ATOM   4390  HD1 PHE A 274      -8.515 -18.684  -4.690  1.00 89.16           H  
ATOM   4391  CD2 PHE A 274      -6.634 -15.992  -5.600  1.00 89.16           C  
ATOM   4392  HD2 PHE A 274      -6.302 -15.030  -5.238  1.00 89.16           H  
ATOM   4393  CE1 PHE A 274      -7.475 -18.482  -6.571  1.00 89.16           C  
ATOM   4394  HE1 PHE A 274      -7.798 -19.440  -6.952  1.00 89.16           H  
ATOM   4395  CE2 PHE A 274      -6.227 -16.421  -6.874  1.00 89.16           C  
ATOM   4396  HE2 PHE A 274      -5.586 -15.795  -7.478  1.00 89.16           H  
ATOM   4397  CZ  PHE A 274      -6.643 -17.670  -7.360  1.00 89.16           C  
ATOM   4398  HZ  PHE A 274      -6.320 -18.006  -8.335  1.00 89.16           H  
ATOM   4399  N   GLY A 275     -10.581 -14.345  -1.730  1.00 86.40           N  
ATOM   4400  H   GLY A 275     -10.506 -13.541  -2.336  1.00 86.40           H  
ATOM   4401  CA  GLY A 275     -11.521 -14.239  -0.612  1.00 86.40           C  
ATOM   4402  HA2 GLY A 275     -12.129 -13.345  -0.751  1.00 86.40           H  
ATOM   4403  HA3 GLY A 275     -12.180 -15.108  -0.615  1.00 86.40           H  
ATOM   4404  C   GLY A 275     -10.900 -14.160   0.778  1.00 86.40           C  
ATOM   4405  O   GLY A 275     -11.591 -14.458   1.751  1.00 86.40           O  
ATOM   4406  N   TYR A 276      -9.621 -13.794   0.882  1.00 90.75           N  
ATOM   4407  H   TYR A 276      -9.102 -13.582   0.041  1.00 90.75           H  
ATOM   4408  CA  TYR A 276      -8.974 -13.539   2.167  1.00 90.75           C  
ATOM   4409  HA  TYR A 276      -9.382 -14.242   2.893  1.00 90.75           H  
ATOM   4410  C   TYR A 276      -9.269 -12.124   2.681  1.00 90.75           C  
ATOM   4411  CB  TYR A 276      -7.470 -13.805   2.072  1.00 90.75           C  
ATOM   4412  HB2 TYR A 276      -7.064 -13.257   1.222  1.00 90.75           H  
ATOM   4413  HB3 TYR A 276      -6.992 -13.412   2.969  1.00 90.75           H  
ATOM   4414  O   TYR A 276      -9.226 -11.155   1.915  1.00 90.75           O  
ATOM   4415  CG  TYR A 276      -7.118 -15.274   1.953  1.00 90.75           C  
ATOM   4416  CD1 TYR A 276      -7.032 -16.037   3.128  1.00 90.75           C  
ATOM   4417  HD1 TYR A 276      -7.228 -15.565   4.079  1.00 90.75           H  
ATOM   4418  CD2 TYR A 276      -6.913 -15.888   0.701  1.00 90.75           C  
ATOM   4419  HD2 TYR A 276      -7.017 -15.307  -0.204  1.00 90.75           H  
ATOM   4420  CE1 TYR A 276      -6.728 -17.405   3.067  1.00 90.75           C  
ATOM   4421  HE1 TYR A 276      -6.672 -17.961   3.991  1.00 90.75           H  
ATOM   4422  CE2 TYR A 276      -6.622 -17.265   0.627  1.00 90.75           C  
ATOM   4423  HE2 TYR A 276      -6.495 -17.744  -0.333  1.00 90.75           H  
ATOM   4424  OH  TYR A 276      -6.283 -19.354   1.782  1.00 90.75           O  
ATOM   4425  HH  TYR A 276      -6.222 -19.651   2.694  1.00 90.75           H  
ATOM   4426  CZ  TYR A 276      -6.535 -18.021   1.814  1.00 90.75           C  
ATOM   4427  N   ASP A 277      -9.545 -12.017   3.978  1.00 88.56           N  
ATOM   4428  H   ASP A 277      -9.541 -12.857   4.538  1.00 88.56           H  
ATOM   4429  CA  ASP A 277      -9.701 -10.753   4.699  1.00 88.56           C  
ATOM   4430  HA  ASP A 277     -10.086 -10.010   4.000  1.00 88.56           H  
ATOM   4431  C   ASP A 277      -8.368 -10.194   5.225  1.00 88.56           C  
ATOM   4432  CB  ASP A 277     -10.762 -10.907   5.804  1.00 88.56           C  
ATOM   4433  HB2 ASP A 277     -11.702 -11.187   5.330  1.00 88.56           H  
ATOM   4434  HB3 ASP A 277     -10.933  -9.943   6.283  1.00 88.56           H  
ATOM   4435  O   ASP A 277      -7.285 -10.703   4.931  1.00 88.56           O  
ATOM   4436  CG  ASP A 277     -10.416 -11.939   6.884  1.00 88.56           C  
ATOM   4437  OD1 ASP A 277      -9.216 -12.061   7.225  1.00 88.56           O  
ATOM   4438  OD2 ASP A 277     -11.378 -12.578   7.359  1.00 88.56           O  
ATOM   4439  N   ASP A 278      -8.459  -9.100   5.983  1.00 85.83           N  
ATOM   4440  H   ASP A 278      -9.376  -8.816   6.296  1.00 85.83           H  
ATOM   4441  CA  ASP A 278      -7.309  -8.337   6.470  1.00 85.83           C  
ATOM   4442  HA  ASP A 278      -6.623  -8.205   5.633  1.00 85.83           H  
ATOM   4443  C   ASP A 278      -6.515  -9.077   7.580  1.00 85.83           C  
ATOM   4444  CB  ASP A 278      -7.779  -6.929   6.897  1.00 85.83           C  
ATOM   4445  HB2 ASP A 278      -6.904  -6.328   7.140  1.00 85.83           H  
ATOM   4446  HB3 ASP A 278      -8.379  -7.026   7.801  1.00 85.83           H  
ATOM   4447  O   ASP A 278      -5.374  -8.702   7.852  1.00 85.83           O  
ATOM   4448  CG  ASP A 278      -8.605  -6.177   5.831  1.00 85.83           C  
ATOM   4449  OD1 ASP A 278      -8.286  -6.211   4.619  1.00 85.83           O  
ATOM   4450  OD2 ASP A 278      -9.625  -5.536   6.186  1.00 85.83           O  
ATOM   4451  N   ASP A 279      -7.064 -10.156   8.160  1.00 86.05           N  
ATOM   4452  H   ASP A 279      -7.981 -10.453   7.859  1.00 86.05           H  
ATOM   4453  CA  ASP A 279      -6.399 -11.053   9.124  1.00 86.05           C  
ATOM   4454  HA  ASP A 279      -5.492 -10.567   9.484  1.00 86.05           H  
ATOM   4455  C   ASP A 279      -5.930 -12.383   8.491  1.00 86.05           C  
ATOM   4456  CB  ASP A 279      -7.309 -11.275  10.345  1.00 86.05           C  
ATOM   4457  HB2 ASP A 279      -6.958 -12.143  10.903  1.00 86.05           H  
ATOM   4458  HB3 ASP A 279      -8.327 -11.481  10.014  1.00 86.05           H  
ATOM   4459  O   ASP A 279      -5.259 -13.190   9.142  1.00 86.05           O  
ATOM   4460  CG  ASP A 279      -7.283 -10.072  11.296  1.00 86.05           C  
ATOM   4461  OD1 ASP A 279      -6.169  -9.746  11.780  1.00 86.05           O  
ATOM   4462  OD2 ASP A 279      -8.363  -9.492  11.551  1.00 86.05           O  
ATOM   4463  N   LEU A 280      -6.178 -12.570   7.187  1.00 91.50           N  
ATOM   4464  H   LEU A 280      -6.771 -11.878   6.753  1.00 91.50           H  
ATOM   4465  CA  LEU A 280      -5.859 -13.761   6.385  1.00 91.50           C  
ATOM   4466  HA  LEU A 280      -6.150 -13.498   5.368  1.00 91.50           H  
ATOM   4467  C   LEU A 280      -6.706 -15.005   6.705  1.00 91.50           C  
ATOM   4468  CB  LEU A 280      -4.345 -14.061   6.360  1.00 91.50           C  
ATOM   4469  HB2 LEU A 280      -4.158 -14.824   5.604  1.00 91.50           H  
ATOM   4470  HB3 LEU A 280      -4.066 -14.485   7.324  1.00 91.50           H  
ATOM   4471  O   LEU A 280      -6.298 -16.130   6.375  1.00 91.50           O  
ATOM   4472  CG  LEU A 280      -3.434 -12.858   6.076  1.00 91.50           C  
ATOM   4473  HG  LEU A 280      -3.599 -12.063   6.804  1.00 91.50           H  
ATOM   4474  CD1 LEU A 280      -1.979 -13.311   6.183  1.00 91.50           C  
ATOM   4475 HD11 LEU A 280      -1.787 -13.657   7.199  1.00 91.50           H  
ATOM   4476 HD12 LEU A 280      -1.796 -14.113   5.468  1.00 91.50           H  
ATOM   4477 HD13 LEU A 280      -1.319 -12.469   5.976  1.00 91.50           H  
ATOM   4478  CD2 LEU A 280      -3.659 -12.311   4.669  1.00 91.50           C  
ATOM   4479 HD21 LEU A 280      -4.675 -11.925   4.587  1.00 91.50           H  
ATOM   4480 HD22 LEU A 280      -3.508 -13.098   3.931  1.00 91.50           H  
ATOM   4481 HD23 LEU A 280      -2.975 -11.482   4.485  1.00 91.50           H  
ATOM   4482  N   ASP A 281      -7.901 -14.814   7.260  1.00 87.70           N  
ATOM   4483  H   ASP A 281      -8.193 -13.866   7.451  1.00 87.70           H  
ATOM   4484  CA  ASP A 281      -8.963 -15.818   7.203  1.00 87.70           C  
ATOM   4485  HA  ASP A 281      -8.502 -16.792   7.038  1.00 87.70           H  
ATOM   4486  C   ASP A 281      -9.840 -15.608   5.954  1.00 87.70           C  
ATOM   4487  CB  ASP A 281      -9.714 -15.910   8.549  1.00 87.70           C  
ATOM   4488  HB2 ASP A 281      -9.753 -14.928   9.021  1.00 87.70           H  
ATOM   4489  HB3 ASP A 281     -10.740 -16.230   8.365  1.00 87.70           H  
ATOM   4490  O   ASP A 281      -9.639 -14.683   5.167  1.00 87.70           O  
ATOM   4491  CG  ASP A 281      -9.075 -16.941   9.502  1.00 87.70           C  
ATOM   4492  OD1 ASP A 281      -8.690 -18.045   9.022  1.00 87.70           O  
ATOM   4493  OD2 ASP A 281      -9.032 -16.693  10.726  1.00 87.70           O  
ATOM   4494  N   LEU A 282     -10.722 -16.571   5.669  1.00 82.23           N  
ATOM   4495  H   LEU A 282     -10.935 -17.232   6.401  1.00 82.23           H  
ATOM   4496  CA  LEU A 282     -11.535 -16.593   4.447  1.00 82.23           C  
ATOM   4497  HA  LEU A 282     -11.123 -15.891   3.722  1.00 82.23           H  
ATOM   4498  C   LEU A 282     -12.960 -16.141   4.742  1.00 82.23           C  
ATOM   4499  CB  LEU A 282     -11.531 -17.999   3.832  1.00 82.23           C  
ATOM   4500  HB2 LEU A 282     -11.706 -18.722   4.629  1.00 82.23           H  
ATOM   4501  HB3 LEU A 282     -12.356 -18.075   3.124  1.00 82.23           H  
ATOM   4502  O   LEU A 282     -13.613 -16.721   5.614  1.00 82.23           O  
ATOM   4503  CG  LEU A 282     -10.225 -18.330   3.101  1.00 82.23           C  
ATOM   4504  HG  LEU A 282      -9.370 -18.108   3.740  1.00 82.23           H  
ATOM   4505  CD1 LEU A 282     -10.196 -19.821   2.776  1.00 82.23           C  
ATOM   4506 HD11 LEU A 282      -9.252 -20.046   2.282  1.00 82.23           H  
ATOM   4507 HD12 LEU A 282     -10.273 -20.385   3.706  1.00 82.23           H  
ATOM   4508 HD13 LEU A 282     -11.035 -20.053   2.120  1.00 82.23           H  
ATOM   4509  CD2 LEU A 282     -10.099 -17.577   1.779  1.00 82.23           C  
ATOM   4510 HD21 LEU A 282     -11.016 -17.648   1.194  1.00 82.23           H  
ATOM   4511 HD22 LEU A 282      -9.266 -17.953   1.186  1.00 82.23           H  
ATOM   4512 HD23 LEU A 282      -9.902 -16.525   1.985  1.00 82.23           H  
ATOM   4513  N   THR A 283     -13.462 -15.167   3.982  1.00 75.89           N  
ATOM   4514  H   THR A 283     -12.889 -14.750   3.262  1.00 75.89           H  
ATOM   4515  CA  THR A 283     -14.771 -14.580   4.285  1.00 75.89           C  
ATOM   4516  HA  THR A 283     -14.729 -14.348   5.349  1.00 75.89           H  
ATOM   4517  C   THR A 283     -15.919 -15.576   4.058  1.00 75.89           C  
ATOM   4518  CB  THR A 283     -15.058 -13.240   3.585  1.00 75.89           C  
ATOM   4519  HB  THR A 283     -15.784 -12.717   4.207  1.00 75.89           H  
ATOM   4520  O   THR A 283     -15.832 -16.449   3.180  1.00 75.89           O  
ATOM   4521  CG2 THR A 283     -13.852 -12.318   3.459  1.00 75.89           C  
ATOM   4522 HG21 THR A 283     -13.373 -12.234   4.435  1.00 75.89           H  
ATOM   4523 HG22 THR A 283     -13.140 -12.712   2.733  1.00 75.89           H  
ATOM   4524 HG23 THR A 283     -14.182 -11.331   3.134  1.00 75.89           H  
ATOM   4525  OG1 THR A 283     -15.643 -13.400   2.314  1.00 75.89           O  
ATOM   4526  HG1 THR A 283     -16.508 -12.997   2.423  1.00 75.89           H  
ATOM   4527  N   PRO A 284     -17.033 -15.458   4.808  1.00 70.57           N  
ATOM   4528  CA  PRO A 284     -18.199 -16.319   4.628  1.00 70.57           C  
ATOM   4529  HA  PRO A 284     -17.917 -17.341   4.881  1.00 70.57           H  
ATOM   4530  C   PRO A 284     -18.756 -16.297   3.201  1.00 70.57           C  
ATOM   4531  CB  PRO A 284     -19.240 -15.817   5.634  1.00 70.57           C  
ATOM   4532  HB2 PRO A 284     -19.853 -16.632   6.020  1.00 70.57           H  
ATOM   4533  HB3 PRO A 284     -19.868 -15.052   5.177  1.00 70.57           H  
ATOM   4534  O   PRO A 284     -19.203 -17.328   2.716  1.00 70.57           O  
ATOM   4535  CG  PRO A 284     -18.392 -15.177   6.730  1.00 70.57           C  
ATOM   4536  HG2 PRO A 284     -18.005 -15.947   7.396  1.00 70.57           H  
ATOM   4537  HG3 PRO A 284     -18.949 -14.423   7.287  1.00 70.57           H  
ATOM   4538  CD  PRO A 284     -17.246 -14.559   5.936  1.00 70.57           C  
ATOM   4539  HD2 PRO A 284     -17.540 -13.576   5.568  1.00 70.57           H  
ATOM   4540  HD3 PRO A 284     -16.368 -14.481   6.576  1.00 70.57           H  
ATOM   4541  N   GLU A 285     -18.685 -15.168   2.498  1.00 69.05           N  
ATOM   4542  H   GLU A 285     -18.290 -14.351   2.943  1.00 69.05           H  
ATOM   4543  CA  GLU A 285     -19.185 -15.009   1.125  1.00 69.05           C  
ATOM   4544  HA  GLU A 285     -20.202 -15.400   1.076  1.00 69.05           H  
ATOM   4545  C   GLU A 285     -18.346 -15.792   0.104  1.00 69.05           C  
ATOM   4546  CB  GLU A 285     -19.212 -13.522   0.718  1.00 69.05           C  
ATOM   4547  HB2 GLU A 285     -19.692 -13.462  -0.259  1.00 69.05           H  
ATOM   4548  HB3 GLU A 285     -18.192 -13.160   0.590  1.00 69.05           H  
ATOM   4549  O   GLU A 285     -18.874 -16.241  -0.912  1.00 69.05           O  
ATOM   4550  CG  GLU A 285     -19.977 -12.576   1.666  1.00 69.05           C  
ATOM   4551  HG2 GLU A 285     -20.119 -11.627   1.150  1.00 69.05           H  
ATOM   4552  HG3 GLU A 285     -20.963 -13.000   1.855  1.00 69.05           H  
ATOM   4553  CD  GLU A 285     -19.259 -12.301   2.999  1.00 69.05           C  
ATOM   4554  OE1 GLU A 285     -19.953 -11.929   3.967  1.00 69.05           O  
ATOM   4555  OE2 GLU A 285     -18.025 -12.522   3.063  1.00 69.05           O  
ATOM   4556  N   TYR A 286     -17.050 -15.986   0.376  1.00 68.93           N  
ATOM   4557  H   TYR A 286     -16.673 -15.580   1.220  1.00 68.93           H  
ATOM   4558  CA  TYR A 286     -16.166 -16.812  -0.450  1.00 68.93           C  
ATOM   4559  HA  TYR A 286     -16.450 -16.693  -1.496  1.00 68.93           H  
ATOM   4560  C   TYR A 286     -16.276 -18.308  -0.115  1.00 68.93           C  
ATOM   4561  CB  TYR A 286     -14.727 -16.311  -0.289  1.00 68.93           C  
ATOM   4562  HB2 TYR A 286     -14.706 -15.234  -0.460  1.00 68.93           H  
ATOM   4563  HB3 TYR A 286     -14.394 -16.483   0.735  1.00 68.93           H  
ATOM   4564  O   TYR A 286     -16.114 -19.159  -0.989  1.00 68.93           O  
ATOM   4565  CG  TYR A 286     -13.758 -16.971  -1.252  1.00 68.93           C  
ATOM   4566  CD1 TYR A 286     -13.031 -18.109  -0.854  1.00 68.93           C  
ATOM   4567  HD1 TYR A 286     -13.164 -18.500   0.144  1.00 68.93           H  
ATOM   4568  CD2 TYR A 286     -13.584 -16.438  -2.544  1.00 68.93           C  
ATOM   4569  HD2 TYR A 286     -14.138 -15.558  -2.838  1.00 68.93           H  
ATOM   4570  CE1 TYR A 286     -12.136 -18.720  -1.753  1.00 68.93           C  
ATOM   4571  HE1 TYR A 286     -11.554 -19.579  -1.452  1.00 68.93           H  
ATOM   4572  CE2 TYR A 286     -12.686 -17.041  -3.445  1.00 68.93           C  
ATOM   4573  HE2 TYR A 286     -12.551 -16.621  -4.430  1.00 68.93           H  
ATOM   4574  OH  TYR A 286     -11.104 -18.786  -3.916  1.00 68.93           O  
ATOM   4575  HH  TYR A 286     -11.097 -18.317  -4.753  1.00 68.93           H  
ATOM   4576  CZ  TYR A 286     -11.964 -18.189  -3.048  1.00 68.93           C  
ATOM   4577  N   LEU A 287     -16.557 -18.646   1.148  1.00 63.18           N  
ATOM   4578  H   LEU A 287     -16.635 -17.899   1.824  1.00 63.18           H  
ATOM   4579  CA  LEU A 287     -16.771 -20.029   1.595  1.00 63.18           C  
ATOM   4580  HA  LEU A 287     -16.064 -20.681   1.082  1.00 63.18           H  
ATOM   4581  C   LEU A 287     -18.168 -20.563   1.243  1.00 63.18           C  
ATOM   4582  CB  LEU A 287     -16.529 -20.106   3.112  1.00 63.18           C  
ATOM   4583  HB2 LEU A 287     -17.174 -19.374   3.599  1.00 63.18           H  
ATOM   4584  HB3 LEU A 287     -16.831 -21.093   3.463  1.00 63.18           H  
ATOM   4585  O   LEU A 287     -18.314 -21.753   0.966  1.00 63.18           O  
ATOM   4586  CG  LEU A 287     -15.073 -19.853   3.546  1.00 63.18           C  
ATOM   4587  HG  LEU A 287     -14.736 -18.883   3.181  1.00 63.18           H  
ATOM   4588  CD1 LEU A 287     -14.998 -19.851   5.072  1.00 63.18           C  
ATOM   4589 HD11 LEU A 287     -15.635 -19.054   5.457  1.00 63.18           H  
ATOM   4590 HD12 LEU A 287     -13.980 -19.634   5.395  1.00 63.18           H  
ATOM   4591 HD13 LEU A 287     -15.327 -20.808   5.478  1.00 63.18           H  
ATOM   4592  CD2 LEU A 287     -14.112 -20.931   3.027  1.00 63.18           C  
ATOM   4593 HD21 LEU A 287     -14.050 -20.860   1.941  1.00 63.18           H  
ATOM   4594 HD22 LEU A 287     -14.476 -21.916   3.318  1.00 63.18           H  
ATOM   4595 HD23 LEU A 287     -13.123 -20.756   3.451  1.00 63.18           H  
ATOM   4596  N   PHE A 288     -19.172 -19.688   1.239  1.00 62.84           N  
ATOM   4597  H   PHE A 288     -18.965 -18.744   1.532  1.00 62.84           H  
ATOM   4598  CA  PHE A 288     -20.579 -19.981   0.970  1.00 62.84           C  
ATOM   4599  HA  PHE A 288     -20.670 -21.004   0.607  1.00 62.84           H  
ATOM   4600  C   PHE A 288     -21.113 -19.050  -0.133  1.00 62.84           C  
ATOM   4601  CB  PHE A 288     -21.381 -19.877   2.280  1.00 62.84           C  
ATOM   4602  HB2 PHE A 288     -21.421 -18.833   2.592  1.00 62.84           H  
ATOM   4603  HB3 PHE A 288     -22.405 -20.197   2.088  1.00 62.84           H  
ATOM   4604  O   PHE A 288     -22.006 -18.234   0.120  1.00 62.84           O  
ATOM   4605  CG  PHE A 288     -20.823 -20.704   3.422  1.00 62.84           C  
ATOM   4606  CD1 PHE A 288     -20.966 -22.103   3.415  1.00 62.84           C  
ATOM   4607  HD1 PHE A 288     -21.482 -22.586   2.599  1.00 62.84           H  
ATOM   4608  CD2 PHE A 288     -20.130 -20.078   4.475  1.00 62.84           C  
ATOM   4609  HD2 PHE A 288     -20.012 -19.004   4.478  1.00 62.84           H  
ATOM   4610  CE1 PHE A 288     -20.423 -22.872   4.459  1.00 62.84           C  
ATOM   4611  HE1 PHE A 288     -20.533 -23.947   4.447  1.00 62.84           H  
ATOM   4612  CE2 PHE A 288     -19.582 -20.846   5.517  1.00 62.84           C  
ATOM   4613  HE2 PHE A 288     -19.048 -20.358   6.319  1.00 62.84           H  
ATOM   4614  CZ  PHE A 288     -19.731 -22.244   5.510  1.00 62.84           C  
ATOM   4615  HZ  PHE A 288     -19.312 -22.834   6.312  1.00 62.84           H  
ATOM   4616  N   PRO A 289     -20.573 -19.135  -1.366  1.00 55.25           N  
ATOM   4617  CA  PRO A 289     -21.051 -18.317  -2.470  1.00 55.25           C  
ATOM   4618  HA  PRO A 289     -20.914 -17.263  -2.231  1.00 55.25           H  
ATOM   4619  C   PRO A 289     -22.535 -18.594  -2.724  1.00 55.25           C  
ATOM   4620  CB  PRO A 289     -20.176 -18.688  -3.673  1.00 55.25           C  
ATOM   4621  HB2 PRO A 289     -19.299 -18.041  -3.692  1.00 55.25           H  
ATOM   4622  HB3 PRO A 289     -20.718 -18.623  -4.616  1.00 55.25           H  
ATOM   4623  O   PRO A 289     -22.978 -19.745  -2.714  1.00 55.25           O  
ATOM   4624  CG  PRO A 289     -19.742 -20.121  -3.365  1.00 55.25           C  
ATOM   4625  HG2 PRO A 289     -18.805 -20.377  -3.859  1.00 55.25           H  
ATOM   4626  HG3 PRO A 289     -20.531 -20.818  -3.649  1.00 55.25           H  
ATOM   4627  CD  PRO A 289     -19.593 -20.100  -1.845  1.00 55.25           C  
ATOM   4628  HD2 PRO A 289     -18.592 -19.758  -1.580  1.00 55.25           H  
ATOM   4629  HD3 PRO A 289     -19.769 -21.097  -1.440  1.00 55.25           H  
ATOM   4630  N   LEU A 290     -23.302 -17.536  -3.004  1.00 54.98           N  
ATOM   4631  H   LEU A 290     -22.881 -16.620  -2.952  1.00 54.98           H  
ATOM   4632  CA  LEU A 290     -24.695 -17.649  -3.436  1.00 54.98           C  
ATOM   4633  HA  LEU A 290     -25.202 -18.352  -2.775  1.00 54.98           H  
ATOM   4634  C   LEU A 290     -24.760 -18.253  -4.843  1.00 54.98           C  
ATOM   4635  CB  LEU A 290     -25.405 -16.283  -3.342  1.00 54.98           C  
ATOM   4636  HB2 LEU A 290     -26.273 -16.287  -4.001  1.00 54.98           H  
ATOM   4637  HB3 LEU A 290     -24.725 -15.510  -3.701  1.00 54.98           H  
ATOM   4638  O   LEU A 290     -24.903 -17.547  -5.844  1.00 54.98           O  
ATOM   4639  CG  LEU A 290     -25.894 -15.928  -1.926  1.00 54.98           C  
ATOM   4640  HG  LEU A 290     -25.084 -16.065  -1.211  1.00 54.98           H  
ATOM   4641  CD1 LEU A 290     -26.333 -14.463  -1.894  1.00 54.98           C  
ATOM   4642 HD11 LEU A 290     -26.661 -14.202  -0.888  1.00 54.98           H  
ATOM   4643 HD12 LEU A 290     -27.149 -14.296  -2.598  1.00 54.98           H  
ATOM   4644 HD13 LEU A 290     -25.489 -13.824  -2.155  1.00 54.98           H  
ATOM   4645  CD2 LEU A 290     -27.099 -16.777  -1.505  1.00 54.98           C  
ATOM   4646 HD21 LEU A 290     -26.812 -17.826  -1.427  1.00 54.98           H  
ATOM   4647 HD22 LEU A 290     -27.448 -16.454  -0.525  1.00 54.98           H  
ATOM   4648 HD23 LEU A 290     -27.909 -16.676  -2.228  1.00 54.98           H  
ATOM   4649  N   LEU A 291     -24.667 -19.582  -4.904  1.00 56.11           N  
ATOM   4650  H   LEU A 291     -24.417 -20.064  -4.053  1.00 56.11           H  
ATOM   4651  CA  LEU A 291     -24.966 -20.370  -6.087  1.00 56.11           C  
ATOM   4652  HA  LEU A 291     -24.307 -20.063  -6.899  1.00 56.11           H  
ATOM   4653  C   LEU A 291     -26.408 -20.071  -6.506  1.00 56.11           C  
ATOM   4654  CB  LEU A 291     -24.751 -21.871  -5.795  1.00 56.11           C  
ATOM   4655  HB2 LEU A 291     -25.313 -22.134  -4.900  1.00 56.11           H  
ATOM   4656  HB3 LEU A 291     -25.167 -22.447  -6.622  1.00 56.11           H  
ATOM   4657  O   LEU A 291     -27.366 -20.580  -5.926  1.00 56.11           O  
ATOM   4658  CG  LEU A 291     -23.281 -22.294  -5.602  1.00 56.11           C  
ATOM   4659  HG  LEU A 291     -22.828 -21.695  -4.812  1.00 56.11           H  
ATOM   4660  CD1 LEU A 291     -23.218 -23.765  -5.190  1.00 56.11           C  
ATOM   4661 HD11 LEU A 291     -23.657 -24.394  -5.964  1.00 56.11           H  
ATOM   4662 HD12 LEU A 291     -23.763 -23.910  -4.257  1.00 56.11           H  
ATOM   4663 HD13 LEU A 291     -22.181 -24.062  -5.036  1.00 56.11           H  
ATOM   4664  CD2 LEU A 291     -22.461 -22.128  -6.884  1.00 56.11           C  
ATOM   4665 HD21 LEU A 291     -21.456 -22.521  -6.726  1.00 56.11           H  
ATOM   4666 HD22 LEU A 291     -22.930 -22.674  -7.702  1.00 56.11           H  
ATOM   4667 HD23 LEU A 291     -22.373 -21.074  -7.146  1.00 56.11           H  
ATOM   4668  N   LYS A 292     -26.563 -19.248  -7.547  1.00 52.72           N  
ATOM   4669  H   LYS A 292     -25.738 -18.778  -7.891  1.00 52.72           H  
ATOM   4670  CA  LYS A 292     -27.799 -19.173  -8.326  1.00 52.72           C  
ATOM   4671  HA  LYS A 292     -28.657 -19.161  -7.654  1.00 52.72           H  
ATOM   4672  C   LYS A 292     -27.909 -20.447  -9.153  1.00 52.72           C  
ATOM   4673  CB  LYS A 292     -27.837 -17.918  -9.206  1.00 52.72           C  
ATOM   4674  HB2 LYS A 292     -26.884 -17.799  -9.722  1.00 52.72           H  
ATOM   4675  HB3 LYS A 292     -28.616 -18.053  -9.956  1.00 52.72           H  
ATOM   4676  O   LYS A 292     -27.618 -20.446 -10.345  1.00 52.72           O  
ATOM   4677  CG  LYS A 292     -28.166 -16.655  -8.406  1.00 52.72           C  
ATOM   4678  HG2 LYS A 292     -29.094 -16.806  -7.856  1.00 52.72           H  
ATOM   4679  HG3 LYS A 292     -27.361 -16.440  -7.703  1.00 52.72           H  
ATOM   4680  CD  LYS A 292     -28.337 -15.484  -9.379  1.00 52.72           C  
ATOM   4681  HD2 LYS A 292     -27.389 -15.303  -9.884  1.00 52.72           H  
ATOM   4682  HD3 LYS A 292     -29.092 -15.743 -10.122  1.00 52.72           H  
ATOM   4683  CE  LYS A 292     -28.777 -14.227  -8.629  1.00 52.72           C  
ATOM   4684  HE2 LYS A 292     -28.026 -13.994  -7.874  1.00 52.72           H  
ATOM   4685  HE3 LYS A 292     -29.715 -14.439  -8.115  1.00 52.72           H  
ATOM   4686  NZ  LYS A 292     -28.943 -13.086  -9.563  1.00 52.72           N  
ATOM   4687  HZ1 LYS A 292     -29.231 -12.256  -9.064  1.00 52.72           H  
ATOM   4688  HZ2 LYS A 292     -28.069 -12.891 -10.029  1.00 52.72           H  
ATOM   4689  HZ3 LYS A 292     -29.635 -13.304 -10.265  1.00 52.72           H  
ATOM   4690  N   ILE A 293     -28.297 -21.528  -8.487  1.00 52.12           N  
ATOM   4691  H   ILE A 293     -28.436 -21.442  -7.491  1.00 52.12           H  
ATOM   4692  CA  ILE A 293     -28.695 -22.772  -9.137  1.00 52.12           C  
ATOM   4693  HA  ILE A 293     -27.839 -23.167  -9.684  1.00 52.12           H  
ATOM   4694  C   ILE A 293     -29.843 -22.410 -10.101  1.00 52.12           C  
ATOM   4695  CB  ILE A 293     -29.160 -23.830  -8.103  1.00 52.12           C  
ATOM   4696  HB  ILE A 293     -30.178 -23.585  -7.802  1.00 52.12           H  
ATOM   4697  O   ILE A 293     -30.828 -21.815  -9.650  1.00 52.12           O  
ATOM   4698  CG1 ILE A 293     -28.302 -23.922  -6.817  1.00 52.12           C  
ATOM   4699 HG12 ILE A 293     -27.354 -24.413  -7.036  1.00 52.12           H  
ATOM   4700 HG13 ILE A 293     -28.086 -22.927  -6.428  1.00 52.12           H  
ATOM   4701  CG2 ILE A 293     -29.169 -25.203  -8.788  1.00 52.12           C  
ATOM   4702 HG21 ILE A 293     -29.544 -25.972  -8.112  1.00 52.12           H  
ATOM   4703 HG22 ILE A 293     -29.849 -25.180  -9.640  1.00 52.12           H  
ATOM   4704 HG23 ILE A 293     -28.170 -25.482  -9.121  1.00 52.12           H  
ATOM   4705  CD1 ILE A 293     -29.029 -24.661  -5.688  1.00 52.12           C  
ATOM   4706 HD11 ILE A 293     -29.206 -25.701  -5.962  1.00 52.12           H  
ATOM   4707 HD12 ILE A 293     -28.421 -24.627  -4.784  1.00 52.12           H  
ATOM   4708 HD13 ILE A 293     -29.983 -24.177  -5.482  1.00 52.12           H  
ATOM   4709  N   PRO A 294     -29.739 -22.697 -11.412  1.00 52.30           N  
ATOM   4710  CA  PRO A 294     -30.893 -22.634 -12.304  1.00 52.30           C  
ATOM   4711  HA  PRO A 294     -31.221 -21.597 -12.379  1.00 52.30           H  
ATOM   4712  C   PRO A 294     -32.024 -23.518 -11.754  1.00 52.30           C  
ATOM   4713  CB  PRO A 294     -30.391 -23.126 -13.666  1.00 52.30           C  
ATOM   4714  HB2 PRO A 294     -30.870 -22.597 -14.490  1.00 52.30           H  
ATOM   4715  HB3 PRO A 294     -30.552 -24.199 -13.761  1.00 52.30           H  
ATOM   4716  O   PRO A 294     -31.723 -24.540 -11.142  1.00 52.30           O  
ATOM   4717  CG  PRO A 294     -28.888 -22.846 -13.612  1.00 52.30           C  
ATOM   4718  HG2 PRO A 294     -28.328 -23.507 -14.274  1.00 52.30           H  
ATOM   4719  HG3 PRO A 294     -28.700 -21.801 -13.860  1.00 52.30           H  
ATOM   4720  CD  PRO A 294     -28.548 -23.093 -12.144  1.00 52.30           C  
ATOM   4721  HD2 PRO A 294     -28.349 -24.152 -11.979  1.00 52.30           H  
ATOM   4722  HD3 PRO A 294     -27.680 -22.499 -11.858  1.00 52.30           H  
ATOM   4723  N   PRO A 295     -33.310 -23.184 -11.966  1.00 53.37           N  
ATOM   4724  CA  PRO A 295     -34.424 -23.945 -11.384  1.00 53.37           C  
ATOM   4725  HA  PRO A 295     -34.359 -23.915 -10.296  1.00 53.37           H  
ATOM   4726  C   PRO A 295     -34.450 -25.423 -11.808  1.00 53.37           C  
ATOM   4727  CB  PRO A 295     -35.689 -23.208 -11.840  1.00 53.37           C  
ATOM   4728  HB2 PRO A 295     -36.524 -23.887 -12.010  1.00 53.37           H  
ATOM   4729  HB3 PRO A 295     -35.958 -22.458 -11.096  1.00 53.37           H  
ATOM   4730  O   PRO A 295     -35.018 -26.248 -11.098  1.00 53.37           O  
ATOM   4731  CG  PRO A 295     -35.255 -22.513 -13.131  1.00 53.37           C  
ATOM   4732  HG2 PRO A 295     -35.868 -21.639 -13.349  1.00 53.37           H  
ATOM   4733  HG3 PRO A 295     -35.289 -23.222 -13.959  1.00 53.37           H  
ATOM   4734  CD  PRO A 295     -33.806 -22.132 -12.837  1.00 53.37           C  
ATOM   4735  HD2 PRO A 295     -33.239 -22.079 -13.766  1.00 53.37           H  
ATOM   4736  HD3 PRO A 295     -33.769 -21.178 -12.311  1.00 53.37           H  
ATOM   4737  N   ASP A 296     -33.814 -25.745 -12.937  1.00 51.25           N  
ATOM   4738  H   ASP A 296     -33.441 -24.990 -13.495  1.00 51.25           H  
ATOM   4739  CA  ASP A 296     -33.729 -27.087 -13.518  1.00 51.25           C  
ATOM   4740  HA  ASP A 296     -34.601 -27.657 -13.199  1.00 51.25           H  
ATOM   4741  C   ASP A 296     -32.474 -27.875 -13.069  1.00 51.25           C  
ATOM   4742  CB  ASP A 296     -33.791 -26.959 -15.051  1.00 51.25           C  
ATOM   4743  HB2 ASP A 296     -33.947 -27.946 -15.486  1.00 51.25           H  
ATOM   4744  HB3 ASP A 296     -32.831 -26.583 -15.406  1.00 51.25           H  
ATOM   4745  O   ASP A 296     -32.276 -29.014 -13.490  1.00 51.25           O  
ATOM   4746  CG  ASP A 296     -34.905 -26.020 -15.535  1.00 51.25           C  
ATOM   4747  OD1 ASP A 296     -36.076 -26.227 -15.144  1.00 51.25           O  
ATOM   4748  OD2 ASP A 296     -34.567 -25.063 -16.270  1.00 51.25           O  
ATOM   4749  N   CYS A 297     -31.617 -27.283 -12.227  1.00 45.18           N  
ATOM   4750  H   CYS A 297     -31.878 -26.384 -11.847  1.00 45.18           H  
ATOM   4751  CA  CYS A 297     -30.399 -27.898 -11.693  1.00 45.18           C  
ATOM   4752  HA  CYS A 297     -30.228 -28.851 -12.192  1.00 45.18           H  
ATOM   4753  C   CYS A 297     -30.521 -28.187 -10.185  1.00 45.18           C  
ATOM   4754  CB  CYS A 297     -29.192 -26.988 -11.976  1.00 45.18           C  
ATOM   4755  HB2 CYS A 297     -29.414 -25.991 -11.595  1.00 45.18           H  
ATOM   4756  HB3 CYS A 297     -28.319 -27.381 -11.453  1.00 45.18           H  
ATOM   4757  O   CYS A 297     -31.255 -27.520  -9.457  1.00 45.18           O  
ATOM   4758  SG  CYS A 297     -28.824 -26.885 -13.752  1.00 45.18           S  
ATOM   4759  HG  CYS A 297     -27.679 -26.206 -13.643  1.00 45.18           H  
ATOM   4760  N   THR A 298     -29.738 -29.149  -9.694  1.00 44.46           N  
ATOM   4761  H   THR A 298     -29.164 -29.682 -10.331  1.00 44.46           H  
ATOM   4762  CA  THR A 298     -29.590 -29.483  -8.266  1.00 44.46           C  
ATOM   4763  HA  THR A 298     -30.292 -28.888  -7.682  1.00 44.46           H  
ATOM   4764  C   THR A 298     -28.188 -29.134  -7.752  1.00 44.46           C  
ATOM   4765  CB  THR A 298     -29.918 -30.966  -8.014  1.00 44.46           C  
ATOM   4766  HB  THR A 298     -29.627 -31.242  -7.001  1.00 44.46           H  
ATOM   4767  O   THR A 298     -27.276 -28.890  -8.539  1.00 44.46           O  
ATOM   4768  CG2 THR A 298     -31.415 -31.231  -8.174  1.00 44.46           C  
ATOM   4769 HG21 THR A 298     -31.729 -31.012  -9.195  1.00 44.46           H  
ATOM   4770 HG22 THR A 298     -31.979 -30.606  -7.482  1.00 44.46           H  
ATOM   4771 HG23 THR A 298     -31.620 -32.279  -7.956  1.00 44.46           H  
ATOM   4772  OG1 THR A 298     -29.249 -31.796  -8.937  1.00 44.46           O  
ATOM   4773  HG1 THR A 298     -28.465 -32.163  -8.519  1.00 44.46           H  
ATOM   4774  N   THR A 299     -28.014 -29.087  -6.427  1.00 48.77           N  
ATOM   4775  H   THR A 299     -28.816 -29.205  -5.824  1.00 48.77           H  
ATOM   4776  CA  THR A 299     -26.753 -28.707  -5.751  1.00 48.77           C  
ATOM   4777  HA  THR A 299     -26.160 -28.120  -6.453  1.00 48.77           H  
ATOM   4778  C   THR A 299     -25.849 -29.878  -5.338  1.00 48.77           C  
ATOM   4779  CB  THR A 299     -27.010 -27.846  -4.491  1.00 48.77           C  
ATOM   4780  HB  THR A 299     -26.711 -28.397  -3.600  1.00 48.77           H  
ATOM   4781  O   THR A 299     -24.862 -29.636  -4.643  1.00 48.77           O  
ATOM   4782  CG2 THR A 299     -26.211 -26.543  -4.534  1.00 48.77           C  
ATOM   4783 HG21 THR A 299     -26.436 -25.934  -3.659  1.00 48.77           H  
ATOM   4784 HG22 THR A 299     -25.147 -26.780  -4.534  1.00 48.77           H  
ATOM   4785 HG23 THR A 299     -26.449 -25.992  -5.444  1.00 48.77           H  
ATOM   4786  OG1 THR A 299     -28.371 -27.512  -4.305  1.00 48.77           O  
ATOM   4787  HG1 THR A 299     -28.433 -27.042  -3.471  1.00 48.77           H  
ATOM   4788  N   GLU A 300     -26.215 -31.117  -5.682  1.00 38.74           N  
ATOM   4789  H   GLU A 300     -26.957 -31.221  -6.359  1.00 38.74           H  
ATOM   4790  CA  GLU A 300     -25.489 -32.349  -5.307  1.00 38.74           C  
ATOM   4791  HA  GLU A 300     -25.115 -32.242  -4.289  1.00 38.74           H  
ATOM   4792  C   GLU A 300     -24.227 -32.598  -6.152  1.00 38.74           C  
ATOM   4793  CB  GLU A 300     -26.434 -33.572  -5.336  1.00 38.74           C  
ATOM   4794  HB2 GLU A 300     -26.841 -33.692  -6.340  1.00 38.74           H  
ATOM   4795  HB3 GLU A 300     -25.846 -34.459  -5.099  1.00 38.74           H  
ATOM   4796  O   GLU A 300     -24.298 -32.402  -7.387  1.00 38.74           O  
ATOM   4797  CG  GLU A 300     -27.595 -33.484  -4.325  1.00 38.74           C  
ATOM   4798  HG2 GLU A 300     -28.294 -32.715  -4.654  1.00 38.74           H  
ATOM   4799  HG3 GLU A 300     -27.190 -33.165  -3.364  1.00 38.74           H  
ATOM   4800  CD  GLU A 300     -28.356 -34.817  -4.138  1.00 38.74           C  
ATOM   4801  OE1 GLU A 300     -28.628 -35.175  -2.964  1.00 38.74           O  
ATOM   4802  OE2 GLU A 300     -28.712 -35.460  -5.154  1.00 38.74           O  
ATOM   4803  OXT GLU A 300     -23.207 -32.989  -5.539  1.00 38.74           O  
TER    4804      GLU A 300                                                       
ATOM   4804  N   MET B   1     -16.230 -51.686   5.149  1.00 48.13           N  
ATOM   4805  H   MET B   1     -16.711 -51.961   4.304  1.00 48.13           H  
ATOM   4806  H2  MET B   1     -16.041 -52.509   5.703  1.00 48.13           H  
ATOM   4807  H3  MET B   1     -16.833 -51.069   5.673  1.00 48.13           H  
ATOM   4808  CA  MET B   1     -14.970 -50.987   4.805  1.00 48.13           C  
ATOM   4809  HA  MET B   1     -15.229 -50.124   4.193  1.00 48.13           H  
ATOM   4810  C   MET B   1     -14.082 -51.831   3.898  1.00 48.13           C  
ATOM   4811  CB  MET B   1     -14.228 -50.429   6.030  1.00 48.13           C  
ATOM   4812  HB2 MET B   1     -14.099 -51.197   6.794  1.00 48.13           H  
ATOM   4813  HB3 MET B   1     -13.247 -50.077   5.711  1.00 48.13           H  
ATOM   4814  O   MET B   1     -13.903 -51.418   2.763  1.00 48.13           O  
ATOM   4815  CG  MET B   1     -15.009 -49.234   6.596  1.00 48.13           C  
ATOM   4816  HG2 MET B   1     -15.880 -49.586   7.149  1.00 48.13           H  
ATOM   4817  HG3 MET B   1     -15.366 -48.637   5.756  1.00 48.13           H  
ATOM   4818  SD  MET B   1     -14.054 -48.111   7.643  1.00 48.13           S  
ATOM   4819  CE  MET B   1     -14.170 -48.909   9.266  1.00 48.13           C  
ATOM   4820  HE1 MET B   1     -15.215 -48.977   9.571  1.00 48.13           H  
ATOM   4821  HE2 MET B   1     -13.626 -48.313   9.998  1.00 48.13           H  
ATOM   4822  HE3 MET B   1     -13.731 -49.906   9.223  1.00 48.13           H  
ATOM   4823  N   SER B   2     -13.608 -53.010   4.325  1.00 54.85           N  
ATOM   4824  H   SER B   2     -13.781 -53.327   5.268  1.00 54.85           H  
ATOM   4825  CA  SER B   2     -12.717 -53.888   3.532  1.00 54.85           C  
ATOM   4826  HA  SER B   2     -11.720 -53.447   3.515  1.00 54.85           H  
ATOM   4827  C   SER B   2     -13.125 -54.103   2.067  1.00 54.85           C  
ATOM   4828  CB  SER B   2     -12.597 -55.260   4.204  1.00 54.85           C  
ATOM   4829  HB2 SER B   2     -12.079 -55.950   3.539  1.00 54.85           H  
ATOM   4830  HB3 SER B   2     -12.020 -55.163   5.124  1.00 54.85           H  
ATOM   4831  O   SER B   2     -12.276 -53.986   1.200  1.00 54.85           O  
ATOM   4832  OG  SER B   2     -13.891 -55.757   4.515  1.00 54.85           O  
ATOM   4833  HG  SER B   2     -13.802 -56.691   4.716  1.00 54.85           H  
ATOM   4834  N   LEU B   3     -14.406 -54.345   1.758  1.00 57.22           N  
ATOM   4835  H   LEU B   3     -15.043 -54.577   2.507  1.00 57.22           H  
ATOM   4836  CA  LEU B   3     -14.831 -54.571   0.366  1.00 57.22           C  
ATOM   4837  HA  LEU B   3     -14.227 -55.386  -0.033  1.00 57.22           H  
ATOM   4838  C   LEU B   3     -14.587 -53.355  -0.552  1.00 57.22           C  
ATOM   4839  CB  LEU B   3     -16.311 -54.992   0.330  1.00 57.22           C  
ATOM   4840  HB2 LEU B   3     -16.539 -55.640   1.176  1.00 57.22           H  
ATOM   4841  HB3 LEU B   3     -16.929 -54.098   0.414  1.00 57.22           H  
ATOM   4842  O   LEU B   3     -14.117 -53.522  -1.668  1.00 57.22           O  
ATOM   4843  CG  LEU B   3     -16.661 -55.740  -0.975  1.00 57.22           C  
ATOM   4844  HG  LEU B   3     -16.135 -55.294  -1.818  1.00 57.22           H  
ATOM   4845  CD1 LEU B   3     -16.280 -57.218  -0.866  1.00 57.22           C  
ATOM   4846 HD11 LEU B   3     -16.517 -57.719  -1.805  1.00 57.22           H  
ATOM   4847 HD12 LEU B   3     -16.830 -57.701  -0.058  1.00 57.22           H  
ATOM   4848 HD13 LEU B   3     -15.208 -57.320  -0.695  1.00 57.22           H  
ATOM   4849  CD2 LEU B   3     -18.159 -55.650  -1.254  1.00 57.22           C  
ATOM   4850 HD21 LEU B   3     -18.447 -54.607  -1.391  1.00 57.22           H  
ATOM   4851 HD22 LEU B   3     -18.729 -56.087  -0.434  1.00 57.22           H  
ATOM   4852 HD23 LEU B   3     -18.387 -56.187  -2.175  1.00 57.22           H  
ATOM   4853  N   ILE B   4     -14.849 -52.133  -0.072  1.00 51.93           N  
ATOM   4854  H   ILE B   4     -15.132 -52.049   0.894  1.00 51.93           H  
ATOM   4855  CA  ILE B   4     -14.587 -50.899  -0.837  1.00 51.93           C  
ATOM   4856  HA  ILE B   4     -15.000 -51.012  -1.839  1.00 51.93           H  
ATOM   4857  C   ILE B   4     -13.075 -50.699  -1.006  1.00 51.93           C  
ATOM   4858  CB  ILE B   4     -15.266 -49.675  -0.170  1.00 51.93           C  
ATOM   4859  HB  ILE B   4     -14.902 -49.596   0.855  1.00 51.93           H  
ATOM   4860  O   ILE B   4     -12.626 -50.283  -2.066  1.00 51.93           O  
ATOM   4861  CG1 ILE B   4     -16.801 -49.873  -0.134  1.00 51.93           C  
ATOM   4862 HG12 ILE B   4     -17.032 -50.814   0.366  1.00 51.93           H  
ATOM   4863 HG13 ILE B   4     -17.179 -49.938  -1.154  1.00 51.93           H  
ATOM   4864  CG2 ILE B   4     -14.909 -48.366  -0.901  1.00 51.93           C  
ATOM   4865 HG21 ILE B   4     -15.372 -47.507  -0.416  1.00 51.93           H  
ATOM   4866 HG22 ILE B   4     -13.833 -48.195  -0.891  1.00 51.93           H  
ATOM   4867 HG23 ILE B   4     -15.243 -48.414  -1.938  1.00 51.93           H  
ATOM   4868  CD1 ILE B   4     -17.573 -48.773   0.608  1.00 51.93           C  
ATOM   4869 HD11 ILE B   4     -17.146 -48.620   1.599  1.00 51.93           H  
ATOM   4870 HD12 ILE B   4     -17.542 -47.839   0.046  1.00 51.93           H  
ATOM   4871 HD13 ILE B   4     -18.615 -49.073   0.711  1.00 51.93           H  
ATOM   4872  N   LEU B   5     -12.282 -51.057   0.008  1.00 54.39           N  
ATOM   4873  H   LEU B   5     -12.711 -51.435   0.841  1.00 54.39           H  
ATOM   4874  CA  LEU B   5     -10.821 -51.068  -0.082  1.00 54.39           C  
ATOM   4875  HA  LEU B   5     -10.490 -50.094  -0.442  1.00 54.39           H  
ATOM   4876  C   LEU B   5     -10.293 -52.087  -1.095  1.00 54.39           C  
ATOM   4877  CB  LEU B   5     -10.235 -51.332   1.313  1.00 54.39           C  
ATOM   4878  HB2 LEU B   5      -9.291 -51.869   1.226  1.00 54.39           H  
ATOM   4879  HB3 LEU B   5     -10.918 -51.964   1.880  1.00 54.39           H  
ATOM   4880  O   LEU B   5      -9.358 -51.767  -1.818  1.00 54.39           O  
ATOM   4881  CG  LEU B   5      -9.991 -50.018   2.060  1.00 54.39           C  
ATOM   4882  HG  LEU B   5     -10.808 -49.327   1.855  1.00 54.39           H  
ATOM   4883  CD1 LEU B   5      -9.968 -50.287   3.565  1.00 54.39           C  
ATOM   4884 HD11 LEU B   5     -10.885 -50.792   3.868  1.00 54.39           H  
ATOM   4885 HD12 LEU B   5      -9.108 -50.907   3.819  1.00 54.39           H  
ATOM   4886 HD13 LEU B   5      -9.906 -49.340   4.102  1.00 54.39           H  
ATOM   4887  CD2 LEU B   5      -8.671 -49.405   1.587  1.00 54.39           C  
ATOM   4888 HD21 LEU B   5      -8.582 -48.380   1.947  1.00 54.39           H  
ATOM   4889 HD22 LEU B   5      -8.626 -49.373   0.498  1.00 54.39           H  
ATOM   4890 HD23 LEU B   5      -7.826 -49.989   1.952  1.00 54.39           H  
ATOM   4891  N   ASN B   6     -10.903 -53.270  -1.184  1.00 60.18           N  
ATOM   4892  H   ASN B   6     -11.606 -53.505  -0.498  1.00 60.18           H  
ATOM   4893  CA  ASN B   6     -10.544 -54.274  -2.182  1.00 60.18           C  
ATOM   4894  HA  ASN B   6      -9.461 -54.394  -2.184  1.00 60.18           H  
ATOM   4895  C   ASN B   6     -10.930 -53.823  -3.595  1.00 60.18           C  
ATOM   4896  CB  ASN B   6     -11.156 -55.636  -1.824  1.00 60.18           C  
ATOM   4897  HB2 ASN B   6     -12.209 -55.523  -1.564  1.00 60.18           H  
ATOM   4898  HB3 ASN B   6     -11.098 -56.269  -2.710  1.00 60.18           H  
ATOM   4899  O   ASN B   6     -10.088 -53.898  -4.475  1.00 60.18           O  
ATOM   4900  CG  ASN B   6     -10.430 -56.356  -0.700  1.00 60.18           C  
ATOM   4901  ND2 ASN B   6     -10.648 -57.644  -0.582  1.00 60.18           N  
ATOM   4902 HD21 ASN B   6     -10.067 -58.130   0.087  1.00 60.18           H  
ATOM   4903 HD22 ASN B   6     -11.156 -58.121  -1.312  1.00 60.18           H  
ATOM   4904  OD1 ASN B   6      -9.671 -55.808   0.083  1.00 60.18           O  
ATOM   4905  N   ILE B   7     -12.126 -53.261  -3.799  1.00 59.55           N  
ATOM   4906  H   ILE B   7     -12.795 -53.265  -3.042  1.00 59.55           H  
ATOM   4907  CA  ILE B   7     -12.544 -52.704  -5.101  1.00 59.55           C  
ATOM   4908  HA  ILE B   7     -12.430 -53.476  -5.862  1.00 59.55           H  
ATOM   4909  C   ILE B   7     -11.636 -51.533  -5.514  1.00 59.55           C  
ATOM   4910  CB  ILE B   7     -14.036 -52.294  -5.044  1.00 59.55           C  
ATOM   4911  HB  ILE B   7     -14.179 -51.658  -4.171  1.00 59.55           H  
ATOM   4912  O   ILE B   7     -11.288 -51.396  -6.683  1.00 59.55           O  
ATOM   4913  CG1 ILE B   7     -14.931 -53.550  -4.900  1.00 59.55           C  
ATOM   4914 HG12 ILE B   7     -14.968 -54.079  -5.852  1.00 59.55           H  
ATOM   4915 HG13 ILE B   7     -14.499 -54.234  -4.170  1.00 59.55           H  
ATOM   4916  CG2 ILE B   7     -14.461 -51.495  -6.292  1.00 59.55           C  
ATOM   4917 HG21 ILE B   7     -14.256 -52.078  -7.190  1.00 59.55           H  
ATOM   4918 HG22 ILE B   7     -13.915 -50.554  -6.353  1.00 59.55           H  
ATOM   4919 HG23 ILE B   7     -15.524 -51.256  -6.259  1.00 59.55           H  
ATOM   4920  CD1 ILE B   7     -16.362 -53.241  -4.437  1.00 59.55           C  
ATOM   4921 HD11 ILE B   7     -16.894 -54.178  -4.274  1.00 59.55           H  
ATOM   4922 HD12 ILE B   7     -16.897 -52.666  -5.194  1.00 59.55           H  
ATOM   4923 HD13 ILE B   7     -16.337 -52.681  -3.502  1.00 59.55           H  
ATOM   4924  N   LEU B   8     -11.198 -50.701  -4.563  1.00 58.38           N  
ATOM   4925  H   LEU B   8     -11.553 -50.810  -3.623  1.00 58.38           H  
ATOM   4926  CA  LEU B   8     -10.200 -49.661  -4.826  1.00 58.38           C  
ATOM   4927  HA  LEU B   8     -10.479 -49.142  -5.743  1.00 58.38           H  
ATOM   4928  C   LEU B   8      -8.807 -50.239  -5.108  1.00 58.38           C  
ATOM   4929  CB  LEU B   8     -10.172 -48.654  -3.666  1.00 58.38           C  
ATOM   4930  HB2 LEU B   8     -10.112 -49.199  -2.724  1.00 58.38           H  
ATOM   4931  HB3 LEU B   8      -9.269 -48.050  -3.755  1.00 58.38           H  
ATOM   4932  O   LEU B   8      -8.103 -49.679  -5.942  1.00 58.38           O  
ATOM   4933  CG  LEU B   8     -11.386 -47.706  -3.639  1.00 58.38           C  
ATOM   4934  HG  LEU B   8     -12.313 -48.277  -3.584  1.00 58.38           H  
ATOM   4935  CD1 LEU B   8     -11.300 -46.817  -2.396  1.00 58.38           C  
ATOM   4936 HD11 LEU B   8     -10.362 -46.263  -2.398  1.00 58.38           H  
ATOM   4937 HD12 LEU B   8     -11.341 -47.445  -1.506  1.00 58.38           H
[truncated: 481,797 more chars]
