# Supplementary material for: Shared structural features of Miro binding control mitochondrial homeostasis
Source: EMBO J. 2024 Jan 24;43(4):6. doi: 10.1038/s44318-024-00028-1 (PMC10897228; doi:10.1038/s44318-024-00028-1)
Supplement: Supplementary file 2 — DataSet EV1 [file 44318_2024_28_MOESM2_ESM.zip › _All structures/Miro1-Parkin.pdb]

ATOM      1  N   MET A   1      -4.441 -26.512   7.168  1.00 40.77           N  
ATOM      2  H   MET A   1      -4.399 -27.281   6.514  1.00 40.77           H  
ATOM      3  H2  MET A   1      -5.388 -26.168   7.235  1.00 40.77           H  
ATOM      4  H3  MET A   1      -4.142 -26.853   8.070  1.00 40.77           H  
ATOM      5  CA  MET A   1      -3.519 -25.433   6.749  1.00 40.77           C  
ATOM      6  HA  MET A   1      -3.736 -25.117   5.729  1.00 40.77           H  
ATOM      7  C   MET A   1      -2.109 -25.989   6.781  1.00 40.77           C  
ATOM      8  CB  MET A   1      -3.628 -24.219   7.683  1.00 40.77           C  
ATOM      9  HB2 MET A   1      -3.805 -24.553   8.706  1.00 40.77           H  
ATOM     10  HB3 MET A   1      -2.690 -23.664   7.666  1.00 40.77           H  
ATOM     11  O   MET A   1      -1.814 -26.722   7.721  1.00 40.77           O  
ATOM     12  CG  MET A   1      -4.740 -23.262   7.248  1.00 40.77           C  
ATOM     13  HG2 MET A   1      -5.678 -23.803   7.125  1.00 40.77           H  
ATOM     14  HG3 MET A   1      -4.461 -22.822   6.291  1.00 40.77           H  
ATOM     15  SD  MET A   1      -4.992 -21.941   8.456  1.00 40.77           S  
ATOM     16  CE  MET A   1      -5.404 -20.546   7.377  1.00 40.77           C  
ATOM     17  HE1 MET A   1      -4.728 -20.522   6.522  1.00 40.77           H  
ATOM     18  HE2 MET A   1      -6.436 -20.641   7.041  1.00 40.77           H  
ATOM     19  HE3 MET A   1      -5.291 -19.616   7.934  1.00 40.77           H  
ATOM     20  N   LYS A   2      -1.277 -25.717   5.767  1.00 55.27           N  
ATOM     21  H   LYS A   2      -1.541 -25.053   5.053  1.00 55.27           H  
ATOM     22  CA  LYS A   2       0.150 -26.063   5.847  1.00 55.27           C  
ATOM     23  HA  LYS A   2       0.261 -27.129   6.046  1.00 55.27           H  
ATOM     24  C   LYS A   2       0.762 -25.319   7.042  1.00 55.27           C  
ATOM     25  CB  LYS A   2       0.880 -25.742   4.529  1.00 55.27           C  
ATOM     26  HB2 LYS A   2       1.952 -25.787   4.723  1.00 55.27           H  
ATOM     27  HB3 LYS A   2       0.639 -24.732   4.199  1.00 55.27           H  
ATOM     28  O   LYS A   2       0.406 -24.166   7.274  1.00 55.27           O  
ATOM     29  CG  LYS A   2       0.566 -26.760   3.419  1.00 55.27           C  
ATOM     30  HG2 LYS A   2      -0.489 -26.697   3.154  1.00 55.27           H  
ATOM     31  HG3 LYS A   2       0.777 -27.763   3.789  1.00 55.27           H  
ATOM     32  CD  LYS A   2       1.421 -26.507   2.168  1.00 55.27           C  
ATOM     33  HD2 LYS A   2       2.474 -26.508   2.451  1.00 55.27           H  
ATOM     34  HD3 LYS A   2       1.158 -25.528   1.767  1.00 55.27           H  
ATOM     35  CE  LYS A   2       1.169 -27.585   1.101  1.00 55.27           C  
ATOM     36  HE2 LYS A   2       1.376 -28.559   1.545  1.00 55.27           H  
ATOM     37  HE3 LYS A   2       0.117 -27.557   0.818  1.00 55.27           H  
ATOM     38  NZ  LYS A   2       2.020 -27.406  -0.103  1.00 55.27           N  
ATOM     39  HZ1 LYS A   2       2.989 -27.502   0.162  1.00 55.27           H  
ATOM     40  HZ2 LYS A   2       1.834 -28.118  -0.796  1.00 55.27           H  
ATOM     41  HZ3 LYS A   2       1.885 -26.502  -0.532  1.00 55.27           H  
ATOM     42  N   LYS A   3       1.555 -26.024   7.855  1.00 65.44           N  
ATOM     43  H   LYS A   3       1.881 -26.925   7.534  1.00 65.44           H  
ATOM     44  CA  LYS A   3       2.171 -25.476   9.080  1.00 65.44           C  
ATOM     45  HA  LYS A   3       1.472 -24.821   9.599  1.00 65.44           H  
ATOM     46  C   LYS A   3       3.386 -24.612   8.769  1.00 65.44           C  
ATOM     47  CB  LYS A   3       2.622 -26.613  10.004  1.00 65.44           C  
ATOM     48  HB2 LYS A   3       3.358 -26.215  10.703  1.00 65.44           H  
ATOM     49  HB3 LYS A   3       3.112 -27.390   9.418  1.00 65.44           H  
ATOM     50  O   LYS A   3       3.734 -23.761   9.571  1.00 65.44           O  
ATOM     51  CG  LYS A   3       1.473 -27.208  10.824  1.00 65.44           C  
ATOM     52  HG2 LYS A   3       0.739 -27.665  10.160  1.00 65.44           H  
ATOM     53  HG3 LYS A   3       0.997 -26.419  11.405  1.00 65.44           H  
ATOM     54  CD  LYS A   3       2.050 -28.266  11.772  1.00 65.44           C  
ATOM     55  HD2 LYS A   3       2.842 -27.814  12.368  1.00 65.44           H  
ATOM     56  HD3 LYS A   3       2.478 -29.074  11.178  1.00 65.44           H  
ATOM     57  CE  LYS A   3       0.971 -28.819  12.705  1.00 65.44           C  
ATOM     58  HE2 LYS A   3       0.560 -27.994  13.286  1.00 65.44           H  
ATOM     59  HE3 LYS A   3       0.171 -29.245  12.099  1.00 65.44           H  
ATOM     60  NZ  LYS A   3       1.546 -29.851  13.604  1.00 65.44           N  
ATOM     61  HZ1 LYS A   3       1.935 -30.608  13.060  1.00 65.44           H  
ATOM     62  HZ2 LYS A   3       0.845 -30.221  14.230  1.00 65.44           H  
ATOM     63  HZ3 LYS A   3       2.296 -29.453  14.151  1.00 65.44           H  
ATOM     64  N   ASP A   4       3.999 -24.882   7.636  1.00 78.87           N  
ATOM     65  H   ASP A   4       3.722 -25.720   7.146  1.00 78.87           H  
ATOM     66  CA  ASP A   4       5.235 -24.354   7.105  1.00 78.87           C  
ATOM     67  HA  ASP A   4       5.433 -23.372   7.535  1.00 78.87           H  
ATOM     68  C   ASP A   4       5.082 -24.194   5.588  1.00 78.87           C  
ATOM     69  CB  ASP A   4       6.399 -25.294   7.481  1.00 78.87           C  
ATOM     70  HB2 ASP A   4       7.298 -24.949   6.970  1.00 78.87           H  
ATOM     71  HB3 ASP A   4       6.577 -25.197   8.552  1.00 78.87           H  
ATOM     72  O   ASP A   4       4.241 -24.834   4.950  1.00 78.87           O  
ATOM     73  CG  ASP A   4       6.197 -26.796   7.183  1.00 78.87           C  
ATOM     74  OD1 ASP A   4       5.040 -27.246   6.963  1.00 78.87           O  
ATOM     75  OD2 ASP A   4       7.203 -27.525   7.278  1.00 78.87           O  
ATOM     76  N   VAL A   5       5.855 -23.280   5.015  1.00 86.18           N  
ATOM     77  H   VAL A   5       6.476 -22.748   5.608  1.00 86.18           H  
ATOM     78  CA  VAL A   5       5.863 -22.995   3.582  1.00 86.18           C  
ATOM     79  HA  VAL A   5       5.186 -23.672   3.061  1.00 86.18           H  
ATOM     80  C   VAL A   5       7.270 -23.238   3.056  1.00 86.18           C  
ATOM     81  CB  VAL A   5       5.395 -21.550   3.314  1.00 86.18           C  
ATOM     82  HB  VAL A   5       6.014 -20.850   3.876  1.00 86.18           H  
ATOM     83  O   VAL A   5       8.178 -22.485   3.378  1.00 86.18           O  
ATOM     84  CG1 VAL A   5       5.505 -21.211   1.827  1.00 86.18           C  
ATOM     85 HG11 VAL A   5       6.549 -21.207   1.515  1.00 86.18           H  
ATOM     86 HG12 VAL A   5       4.955 -21.952   1.246  1.00 86.18           H  
ATOM     87 HG13 VAL A   5       5.095 -20.219   1.641  1.00 86.18           H  
ATOM     88  CG2 VAL A   5       3.932 -21.349   3.735  1.00 86.18           C  
ATOM     89 HG21 VAL A   5       3.845 -21.481   4.814  1.00 86.18           H  
ATOM     90 HG22 VAL A   5       3.605 -20.340   3.486  1.00 86.18           H  
ATOM     91 HG23 VAL A   5       3.291 -22.075   3.235  1.00 86.18           H  
ATOM     92  N   ARG A   6       7.466 -24.267   2.231  1.00 90.94           N  
ATOM     93  H   ARG A   6       6.707 -24.925   2.123  1.00 90.94           H  
ATOM     94  CA  ARG A   6       8.744 -24.546   1.558  1.00 90.94           C  
ATOM     95  HA  ARG A   6       9.537 -24.032   2.100  1.00 90.94           H  
ATOM     96  C   ARG A   6       8.736 -23.969   0.138  1.00 90.94           C  
ATOM     97  CB  ARG A   6       9.044 -26.056   1.650  1.00 90.94           C  
ATOM     98  HB2 ARG A   6       8.772 -26.394   2.650  1.00 90.94           H  
ATOM     99  HB3 ARG A   6       8.420 -26.597   0.939  1.00 90.94           H  
ATOM    100  O   ARG A   6       8.000 -24.449  -0.724  1.00 90.94           O  
ATOM    101  CG  ARG A   6      10.525 -26.424   1.428  1.00 90.94           C  
ATOM    102  HG2 ARG A   6      10.814 -26.182   0.405  1.00 90.94           H  
ATOM    103  HG3 ARG A   6      11.153 -25.857   2.115  1.00 90.94           H  
ATOM    104  CD  ARG A   6      10.739 -27.929   1.680  1.00 90.94           C  
ATOM    105  HD2 ARG A   6      10.390 -28.184   2.681  1.00 90.94           H  
ATOM    106  HD3 ARG A   6      10.130 -28.482   0.965  1.00 90.94           H  
ATOM    107  NE  ARG A   6      12.143 -28.364   1.508  1.00 90.94           N  
ATOM    108  HE  ARG A   6      12.461 -28.612   0.582  1.00 90.94           H  
ATOM    109  NH1 ARG A   6      12.871 -28.216   3.693  1.00 90.94           N  
ATOM    110 HH11 ARG A   6      11.961 -27.911   4.006  1.00 90.94           H  
ATOM    111 HH12 ARG A   6      13.682 -27.947   4.232  1.00 90.94           H  
ATOM    112  NH2 ARG A   6      14.309 -28.710   2.081  1.00 90.94           N  
ATOM    113 HH21 ARG A   6      14.538 -28.907   1.118  1.00 90.94           H  
ATOM    114 HH22 ARG A   6      15.036 -28.434   2.726  1.00 90.94           H  
ATOM    115  CZ  ARG A   6      13.085 -28.455   2.432  1.00 90.94           C  
ATOM    116  N   ILE A   7       9.522 -22.923  -0.088  1.00 92.43           N  
ATOM    117  H   ILE A   7      10.108 -22.620   0.677  1.00 92.43           H  
ATOM    118  CA  ILE A   7       9.728 -22.242  -1.369  1.00 92.43           C  
ATOM    119  HA  ILE A   7       8.896 -22.459  -2.039  1.00 92.43           H  
ATOM    120  C   ILE A   7      11.015 -22.784  -1.984  1.00 92.43           C  
ATOM    121  CB  ILE A   7       9.829 -20.706  -1.181  1.00 92.43           C  
ATOM    122  HB  ILE A   7      10.714 -20.494  -0.581  1.00 92.43           H  
ATOM    123  O   ILE A   7      12.090 -22.601  -1.421  1.00 92.43           O  
ATOM    124  CG1 ILE A   7       8.608 -20.142  -0.418  1.00 92.43           C  
ATOM    125 HG12 ILE A   7       7.696 -20.341  -0.981  1.00 92.43           H  
ATOM    126 HG13 ILE A   7       8.531 -20.646   0.545  1.00 92.43           H  
ATOM    127  CG2 ILE A   7      10.006 -20.013  -2.549  1.00 92.43           C  
ATOM    128 HG21 ILE A   7      10.851 -20.435  -3.093  1.00 92.43           H  
ATOM    129 HG22 ILE A   7       9.107 -20.126  -3.156  1.00 92.43           H  
ATOM    130 HG23 ILE A   7      10.217 -18.952  -2.414  1.00 92.43           H  
ATOM    131  CD1 ILE A   7       8.678 -18.642  -0.120  1.00 92.43           C  
ATOM    132 HD11 ILE A   7       7.788 -18.342   0.433  1.00 92.43           H  
ATOM    133 HD12 ILE A   7       9.563 -18.427   0.479  1.00 92.43           H  
ATOM    134 HD13 ILE A   7       8.723 -18.063  -1.042  1.00 92.43           H  
ATOM    135  N   LEU A   8      10.919 -23.413  -3.151  1.00 95.43           N  
ATOM    136  H   LEU A   8      10.007 -23.531  -3.568  1.00 95.43           H  
ATOM    137  CA  LEU A   8      12.086 -23.884  -3.895  1.00 95.43           C  
ATOM    138  HA  LEU A   8      12.959 -23.903  -3.242  1.00 95.43           H  
ATOM    139  C   LEU A   8      12.384 -22.936  -5.059  1.00 95.43           C  
ATOM    140  CB  LEU A   8      11.806 -25.321  -4.356  1.00 95.43           C  
ATOM    141  HB2 LEU A   8      11.617 -25.944  -3.482  1.00 95.43           H  
ATOM    142  HB3 LEU A   8      10.901 -25.308  -4.964  1.00 95.43           H  
ATOM    143  O   LEU A   8      11.515 -22.709  -5.899  1.00 95.43           O  
ATOM    144  CG  LEU A   8      12.940 -25.950  -5.180  1.00 95.43           C  
ATOM    145  HG  LEU A   8      13.190 -25.289  -6.010  1.00 95.43           H  
ATOM    146  CD1 LEU A   8      14.205 -26.159  -4.353  1.00 95.43           C  
ATOM    147 HD11 LEU A   8      14.928 -26.751  -4.915  1.00 95.43           H  
ATOM    148 HD12 LEU A   8      13.964 -26.680  -3.426  1.00 95.43           H  
ATOM    149 HD13 LEU A   8      14.663 -25.198  -4.118  1.00 95.43           H  
ATOM    150  CD2 LEU A   8      12.476 -27.289  -5.750  1.00 95.43           C  
ATOM    151 HD21 LEU A   8      13.280 -27.748  -6.325  1.00 95.43           H  
ATOM    152 HD22 LEU A   8      11.619 -27.136  -6.406  1.00 95.43           H  
ATOM    153 HD23 LEU A   8      12.190 -27.956  -4.936  1.00 95.43           H  
ATOM    154  N   LEU A   9      13.606 -22.409  -5.146  1.00 95.69           N  
ATOM    155  H   LEU A   9      14.276 -22.617  -4.420  1.00 95.69           H  
ATOM    156  CA  LEU A   9      14.067 -21.652  -6.310  1.00 95.69           C  
ATOM    157  HA  LEU A   9      13.205 -21.250  -6.842  1.00 95.69           H  
ATOM    158  C   LEU A   9      14.805 -22.582  -7.272  1.00 95.69           C  
ATOM    159  CB  LEU A   9      14.955 -20.460  -5.909  1.00 95.69           C  
ATOM    160  HB2 LEU A   9      15.700 -20.775  -5.178  1.00 95.69           H  
ATOM    161  HB3 LEU A   9      15.491 -20.148  -6.805  1.00 95.69           H  
ATOM    162  O   LEU A   9      15.869 -23.104  -6.951  1.00 95.69           O  
ATOM    163  CG  LEU A   9      14.172 -19.243  -5.388  1.00 95.69           C  
ATOM    164  HG  LEU A   9      13.259 -19.123  -5.971  1.00 95.69           H  
ATOM    165  CD1 LEU A   9      13.803 -19.363  -3.913  1.00 95.69           C  
ATOM    166 HD11 LEU A   9      13.181 -20.242  -3.747  1.00 95.69           H  
ATOM    167 HD12 LEU A   9      13.239 -18.481  -3.610  1.00 95.69           H  
ATOM    168 HD13 LEU A   9      14.704 -19.452  -3.306  1.00 95.69           H  
ATOM    169  CD2 LEU A   9      14.993 -17.967  -5.574  1.00 95.69           C  
ATOM    170 HD21 LEU A   9      15.140 -17.773  -6.636  1.00 95.69           H  
ATOM    171 HD22 LEU A   9      15.967 -18.083  -5.097  1.00 95.69           H  
ATOM    172 HD23 LEU A   9      14.471 -17.118  -5.132  1.00 95.69           H  
ATOM    173  N   VAL A  10      14.269 -22.730  -8.481  1.00 95.92           N  
ATOM    174  H   VAL A  10      13.425 -22.213  -8.681  1.00 95.92           H  
ATOM    175  CA  VAL A  10      14.877 -23.495  -9.579  1.00 95.92           C  
ATOM    176  HA  VAL A  10      15.847 -23.871  -9.253  1.00 95.92           H  
ATOM    177  C   VAL A  10      15.131 -22.599 -10.786  1.00 95.92           C  
ATOM    178  CB  VAL A  10      14.035 -24.720  -9.967  1.00 95.92           C  
ATOM    179  HB  VAL A  10      14.620 -25.288 -10.691  1.00 95.92           H  
ATOM    180  O   VAL A  10      14.730 -21.439 -10.807  1.00 95.92           O  
ATOM    181  CG1 VAL A  10      13.770 -25.650  -8.786  1.00 95.92           C  
ATOM    182 HG11 VAL A  10      13.030 -25.190  -8.131  1.00 95.92           H  
ATOM    183 HG12 VAL A  10      14.690 -25.836  -8.233  1.00 95.92           H  
ATOM    184 HG13 VAL A  10      13.374 -26.600  -9.145  1.00 95.92           H  
ATOM    185  CG2 VAL A  10      12.703 -24.342 -10.620  1.00 95.92           C  
ATOM    186 HG21 VAL A  10      12.140 -23.673  -9.969  1.00 95.92           H  
ATOM    187 HG22 VAL A  10      12.116 -25.242 -10.803  1.00 95.92           H  
ATOM    188 HG23 VAL A  10      12.879 -23.851 -11.576  1.00 95.92           H  
ATOM    189  N   GLY A  11      15.841 -23.104 -11.791  1.00 94.14           N  
ATOM    190  H   GLY A  11      16.120 -24.075 -11.760  1.00 94.14           H  
ATOM    191  CA  GLY A  11      16.201 -22.332 -12.980  1.00 94.14           C  
ATOM    192  HA2 GLY A  11      16.116 -21.263 -12.783  1.00 94.14           H  
ATOM    193  HA3 GLY A  11      15.510 -22.575 -13.787  1.00 94.14           H  
ATOM    194  C   GLY A  11      17.627 -22.603 -13.437  1.00 94.14           C  
ATOM    195  O   GLY A  11      18.419 -23.227 -12.726  1.00 94.14           O  
ATOM    196  N   GLU A  12      17.974 -22.095 -14.616  1.00 93.59           N  
ATOM    197  H   GLU A  12      17.286 -21.563 -15.130  1.00 93.59           H  
ATOM    198  CA  GLU A  12      19.290 -22.321 -15.222  1.00 93.59           C  
ATOM    199  HA  GLU A  12      19.423 -23.399 -15.309  1.00 93.59           H  
ATOM    200  C   GLU A  12      20.450 -21.774 -14.356  1.00 93.59           C  
ATOM    201  CB  GLU A  12      19.328 -21.715 -16.637  1.00 93.59           C  
ATOM    202  HB2 GLU A  12      19.016 -20.672 -16.586  1.00 93.59           H  
ATOM    203  HB3 GLU A  12      20.349 -21.734 -17.018  1.00 93.59           H  
ATOM    204  O   GLU A  12      20.266 -20.903 -13.491  1.00 93.59           O  
ATOM    205  CG  GLU A  12      18.423 -22.446 -17.639  1.00 93.59           C  
ATOM    206  HG2 GLU A  12      18.440 -21.887 -18.574  1.00 93.59           H  
ATOM    207  HG3 GLU A  12      17.396 -22.435 -17.274  1.00 93.59           H  
ATOM    208  CD  GLU A  12      18.873 -23.892 -17.910  1.00 93.59           C  
ATOM    209  OE1 GLU A  12      18.171 -24.829 -17.456  1.00 93.59           O  
ATOM    210  OE2 GLU A  12      19.891 -24.066 -18.609  1.00 93.59           O  
ATOM    211  N   PRO A  13      21.686 -22.256 -14.564  1.00 91.57           N  
ATOM    212  CA  PRO A  13      22.864 -21.681 -13.926  1.00 91.57           C  
ATOM    213  HA  PRO A  13      22.773 -21.826 -12.850  1.00 91.57           H  
ATOM    214  C   PRO A  13      23.015 -20.183 -14.239  1.00 91.57           C  
ATOM    215  CB  PRO A  13      24.049 -22.507 -14.438  1.00 91.57           C  
ATOM    216  HB2 PRO A  13      24.468 -22.047 -15.333  1.00 91.57           H  
ATOM    217  HB3 PRO A  13      24.818 -22.628 -13.675  1.00 91.57           H  
ATOM    218  O   PRO A  13      22.735 -19.721 -15.344  1.00 91.57           O  
ATOM    219  CG  PRO A  13      23.416 -23.847 -14.817  1.00 91.57           C  
ATOM    220  HG2 PRO A  13      23.993 -24.374 -15.577  1.00 91.57           H  
ATOM    221  HG3 PRO A  13      23.301 -24.467 -13.927  1.00 91.57           H  
ATOM    222  CD  PRO A  13      22.041 -23.441 -15.334  1.00 91.57           C  
ATOM    223  HD2 PRO A  13      21.341 -24.262 -15.177  1.00 91.57           H  
ATOM    224  HD3 PRO A  13      22.100 -23.194 -16.394  1.00 91.57           H  
ATOM    225  N   ARG A  14      23.506 -19.404 -13.265  1.00 90.48           N  
ATOM    226  H   ARG A  14      23.734 -19.858 -12.392  1.00 90.48           H  
ATOM    227  CA  ARG A  14      23.812 -17.961 -13.403  1.00 90.48           C  
ATOM    228  HA  ARG A  14      24.192 -17.625 -12.438  1.00 90.48           H  
ATOM    229  C   ARG A  14      22.620 -17.034 -13.694  1.00 90.48           C  
ATOM    230  CB  ARG A  14      24.945 -17.735 -14.427  1.00 90.48           C  
ATOM    231  HB2 ARG A  14      25.244 -16.688 -14.390  1.00 90.48           H  
ATOM    232  HB3 ARG A  14      24.570 -17.936 -15.430  1.00 90.48           H  
ATOM    233  O   ARG A  14      22.841 -15.862 -14.004  1.00 90.48           O  
ATOM    234  CG  ARG A  14      26.195 -18.589 -14.182  1.00 90.48           C  
ATOM    235  HG2 ARG A  14      25.943 -19.649 -14.230  1.00 90.48           H  
ATOM    236  HG3 ARG A  14      26.605 -18.360 -13.198  1.00 90.48           H  
ATOM    237  CD  ARG A  14      27.237 -18.285 -15.260  1.00 90.48           C  
ATOM    238  HD2 ARG A  14      27.493 -17.226 -15.214  1.00 90.48           H  
ATOM    239  HD3 ARG A  14      26.805 -18.506 -16.236  1.00 90.48           H  
ATOM    240  NE  ARG A  14      28.452 -19.092 -15.066  1.00 90.48           N  
ATOM    241  HE  ARG A  14      28.483 -19.684 -14.249  1.00 90.48           H  
ATOM    242  NH1 ARG A  14      29.596 -18.365 -16.921  1.00 90.48           N  
ATOM    243 HH11 ARG A  14      30.429 -18.380 -17.491  1.00 90.48           H  
ATOM    244 HH12 ARG A  14      28.817 -17.768 -17.161  1.00 90.48           H  
ATOM    245  NH2 ARG A  14      30.538 -19.855 -15.553  1.00 90.48           N  
ATOM    246 HH21 ARG A  14      31.365 -19.856 -16.133  1.00 90.48           H  
ATOM    247 HH22 ARG A  14      30.529 -20.421 -14.716  1.00 90.48           H  
ATOM    248  CZ  ARG A  14      29.518 -19.100 -15.846  1.00 90.48           C  
ATOM    249  N   VAL A  15      21.373 -17.481 -13.538  1.00 92.36           N  
ATOM    250  H   VAL A  15      21.224 -18.476 -13.444  1.00 92.36           H  
ATOM    251  CA  VAL A  15      20.189 -16.587 -13.567  1.00 92.36           C  
ATOM    252  HA  VAL A  15      20.308 -15.894 -14.400  1.00 92.36           H  
ATOM    253  C   VAL A  15      20.064 -15.719 -12.303  1.00 92.36           C  
ATOM    254  CB  VAL A  15      18.883 -17.359 -13.831  1.00 92.36           C  
ATOM    255  HB  VAL A  15      18.065 -16.642 -13.898  1.00 92.36           H  
ATOM    256  O   VAL A  15      19.406 -14.684 -12.332  1.00 92.36           O  
ATOM    257  CG1 VAL A  15      18.948 -18.099 -15.171  1.00 92.36           C  
ATOM    258 HG11 VAL A  15      19.123 -17.390 -15.980  1.00 92.36           H  
ATOM    259 HG12 VAL A  15      17.997 -18.602 -15.348  1.00 92.36           H  
ATOM    260 HG13 VAL A  15      19.740 -18.848 -15.163  1.00 92.36           H  
ATOM    261  CG2 VAL A  15      18.568 -18.325 -12.685  1.00 92.36           C  
ATOM    262 HG21 VAL A  15      17.775 -19.011 -12.983  1.00 92.36           H  
ATOM    263 HG22 VAL A  15      19.446 -18.906 -12.400  1.00 92.36           H  
ATOM    264 HG23 VAL A  15      18.218 -17.761 -11.820  1.00 92.36           H  
ATOM    265  N   GLY A  16      20.763 -16.083 -11.220  1.00 92.57           N  
ATOM    266  H   GLY A  16      21.306 -16.932 -11.280  1.00 92.57           H  
ATOM    267  CA  GLY A  16      20.844 -15.306  -9.975  1.00 92.57           C  
ATOM    268  HA2 GLY A  16      20.647 -14.252 -10.172  1.00 92.57           H  
ATOM    269  HA3 GLY A  16      21.862 -15.375  -9.589  1.00 92.57           H  
ATOM    270  C   GLY A  16      19.908 -15.771  -8.855  1.00 92.57           C  
ATOM    271  O   GLY A  16      19.479 -14.941  -8.065  1.00 92.57           O  
ATOM    272  N   LYS A  17      19.597 -17.074  -8.785  1.00 92.26           N  
ATOM    273  H   LYS A  17      19.977 -17.690  -9.490  1.00 92.26           H  
ATOM    274  CA  LYS A  17      18.797 -17.696  -7.709  1.00 92.26           C  
ATOM    275  HA  LYS A  17      17.793 -17.272  -7.704  1.00 92.26           H  
ATOM    276  C   LYS A  17      19.392 -17.403  -6.332  1.00 92.26           C  
ATOM    277  CB  LYS A  17      18.693 -19.219  -7.920  1.00 92.26           C  
ATOM    278  HB2 LYS A  17      18.013 -19.626  -7.172  1.00 92.26           H  
ATOM    279  HB3 LYS A  17      19.669 -19.684  -7.777  1.00 92.26           H  
ATOM    280  O   LYS A  17      18.770 -16.730  -5.519  1.00 92.26           O  
ATOM    281  CG  LYS A  17      18.172 -19.564  -9.319  1.00 92.26           C  
ATOM    282  HG2 LYS A  17      18.917 -19.284 -10.065  1.00 92.26           H  
ATOM    283  HG3 LYS A  17      17.263 -18.987  -9.490  1.00 92.26           H  
ATOM    284  CD  LYS A  17      17.841 -21.042  -9.494  1.00 92.26           C  
ATOM    285  HD2 LYS A  17      17.373 -21.175 -10.470  1.00 92.26           H  
ATOM    286  HD3 LYS A  17      17.124 -21.328  -8.725  1.00 92.26           H  
ATOM    287  CE  LYS A  17      19.056 -21.960  -9.388  1.00 92.26           C  
ATOM    288  HE2 LYS A  17      18.674 -22.955  -9.159  1.00 92.26           H  
ATOM    289  HE3 LYS A  17      19.667 -21.670  -8.533  1.00 92.26           H  
ATOM    290  NZ  LYS A  17      19.848 -22.038 -10.638  1.00 92.26           N  
ATOM    291  HZ1 LYS A  17      20.102 -21.128 -10.996  1.00 92.26           H  
ATOM    292  HZ2 LYS A  17      19.310 -22.507 -11.352  1.00 92.26           H  
ATOM    293  HZ3 LYS A  17      20.664 -22.606 -10.464  1.00 92.26           H  
ATOM    294  N   THR A  18      20.657 -17.773  -6.154  1.00 92.89           N  
ATOM    295  H   THR A  18      21.052 -18.460  -6.780  1.00 92.89           H  
ATOM    296  CA  THR A  18      21.427 -17.533  -4.932  1.00 92.89           C  
ATOM    297  HA  THR A  18      20.923 -18.030  -4.103  1.00 92.89           H  
ATOM    298  C   THR A  18      21.537 -16.048  -4.601  1.00 92.89           C  
ATOM    299  CB  THR A  18      22.832 -18.134  -5.080  1.00 92.89           C  
ATOM    300  HB  THR A  18      23.460 -17.454  -5.657  1.00 92.89           H  
ATOM    301  O   THR A  18      21.368 -15.664  -3.452  1.00 92.89           O  
ATOM    302  CG2 THR A  18      23.468 -18.367  -3.719  1.00 92.89           C  
ATOM    303 HG21 THR A  18      23.642 -17.418  -3.211  1.00 92.89           H  
ATOM    304 HG22 THR A  18      22.803 -18.987  -3.116  1.00 92.89           H  
ATOM    305 HG23 THR A  18      24.416 -18.891  -3.836  1.00 92.89           H  
ATOM    306  OG1 THR A  18      22.753 -19.350  -5.791  1.00 92.89           O  
ATOM    307  HG1 THR A  18      22.269 -19.969  -5.239  1.00 92.89           H  
ATOM    308  N   SER A  19      21.736 -15.184  -5.605  1.00 91.28           N  
ATOM    309  H   SER A  19      21.906 -15.542  -6.534  1.00 91.28           H  
ATOM    310  CA  SER A  19      21.775 -13.731  -5.401  1.00 91.28           C  
ATOM    311  HA  SER A  19      22.520 -13.505  -4.638  1.00 91.28           H  
ATOM    312  C   SER A  19      20.441 -13.169  -4.902  1.00 91.28           C  
ATOM    313  CB  SER A  19      22.169 -12.997  -6.685  1.00 91.28           C  
ATOM    314  HB2 SER A  19      21.346 -13.058  -7.398  1.00 91.28           H  
ATOM    315  HB3 SER A  19      22.352 -11.947  -6.454  1.00 91.28           H  
ATOM    316  O   SER A  19      20.462 -12.296  -4.051  1.00 91.28           O  
ATOM    317  OG  SER A  19      23.325 -13.560  -7.279  1.00 91.28           O  
ATOM    318  HG  SER A  19      24.081 -13.315  -6.741  1.00 91.28           H  
ATOM    319  N   LEU A  20      19.289 -13.661  -5.380  1.00 91.28           N  
ATOM    320  H   LEU A  20      19.319 -14.409  -6.058  1.00 91.28           H  
ATOM    321  CA  LEU A  20      17.975 -13.228  -4.877  1.00 91.28           C  
ATOM    322  HA  LEU A  20      17.910 -12.141  -4.930  1.00 91.28           H  
ATOM    323  C   LEU A  20      17.778 -13.599  -3.405  1.00 91.28           C  
ATOM    324  CB  LEU A  20      16.843 -13.866  -5.705  1.00 91.28           C  
ATOM    325  HB2 LEU A  20      17.030 -14.936  -5.792  1.00 91.28           H  
ATOM    326  HB3 LEU A  20      15.908 -13.751  -5.157  1.00 91.28           H  
ATOM    327  O   LEU A  20      17.288 -12.783  -2.631  1.00 91.28           O  
ATOM    328  CG  LEU A  20      16.643 -13.273  -7.105  1.00 91.28           C  
ATOM    329  HG  LEU A  20      17.596 -13.232  -7.633  1.00 91.28           H  
ATOM    330  CD1 LEU A  20      15.683 -14.166  -7.892  1.00 91.28           C  
ATOM    331 HD11 LEU A  20      14.738 -14.254  -7.355  1.00 91.28           H  
ATOM    332 HD12 LEU A  20      16.118 -15.159  -8.010  1.00 91.28           H  
ATOM    333 HD13 LEU A  20      15.491 -13.737  -8.875  1.00 91.28           H  
ATOM    334  CD2 LEU A  20      16.059 -11.861  -7.044  1.00 91.28           C  
ATOM    335 HD21 LEU A  20      16.729 -11.195  -6.501  1.00 91.28           H  
ATOM    336 HD22 LEU A  20      15.939 -11.473  -8.056  1.00 91.28           H  
ATOM    337 HD23 LEU A  20      15.090 -11.876  -6.545  1.00 91.28           H  
ATOM    338  N   ILE A  21      18.164 -14.820  -3.033  1.00 90.11           N  
ATOM    339  H   ILE A  21      18.544 -15.434  -3.739  1.00 90.11           H  
ATOM    340  CA  ILE A  21      18.045 -15.328  -1.662  1.00 90.11           C  
ATOM    341  HA  ILE A  21      17.028 -15.166  -1.306  1.00 90.11           H  
ATOM    342  C   ILE A  21      18.979 -14.554  -0.731  1.00 90.11           C  
ATOM    343  CB  ILE A  21      18.343 -16.843  -1.634  1.00 90.11           C  
ATOM    344  HB  ILE A  21      19.332 -17.008  -2.062  1.00 90.11           H  
ATOM    345  O   ILE A  21      18.549 -14.072   0.311  1.00 90.11           O  
ATOM    346  CG1 ILE A  21      17.308 -17.609  -2.483  1.00 90.11           C  
ATOM    347 HG12 ILE A  21      16.327 -17.558  -2.010  1.00 90.11           H  
ATOM    348 HG13 ILE A  21      17.223 -17.143  -3.464  1.00 90.11           H  
ATOM    349  CG2 ILE A  21      18.353 -17.369  -0.192  1.00 90.11           C  
ATOM    350 HG21 ILE A  21      18.552 -18.441  -0.165  1.00 90.11           H  
ATOM    351 HG22 ILE A  21      17.398 -17.170   0.293  1.00 90.11           H  
ATOM    352 HG23 ILE A  21      19.153 -16.886   0.368  1.00 90.11           H  
ATOM    353  CD1 ILE A  21      17.691 -19.072  -2.714  1.00 90.11           C  
ATOM    354 HD11 ILE A  21      17.627 -19.640  -1.786  1.00 90.11           H  
ATOM    355 HD12 ILE A  21      17.015 -19.523  -3.440  1.00 90.11           H  
ATOM    356 HD13 ILE A  21      18.705 -19.117  -3.111  1.00 90.11           H  
ATOM    357  N   MET A  22      20.242 -14.388  -1.128  1.00 89.19           N  
ATOM    358  H   MET A  22      20.546 -14.817  -1.990  1.00 89.19           H  
ATOM    359  CA  MET A  22      21.214 -13.637  -0.339  1.00 89.19           C  
ATOM    360  HA  MET A  22      21.243 -14.050   0.670  1.00 89.19           H  
ATOM    361  C   MET A  22      20.789 -12.178  -0.197  1.00 89.19           C  
ATOM    362  CB  MET A  22      22.610 -13.761  -0.954  1.00 89.19           C  
ATOM    363  HB2 MET A  22      22.563 -13.508  -2.013  1.00 89.19           H  
ATOM    364  HB3 MET A  22      23.278 -13.065  -0.447  1.00 89.19           H  
ATOM    365  O   MET A  22      20.757 -11.685   0.918  1.00 89.19           O  
ATOM    366  CG  MET A  22      23.178 -15.175  -0.791  1.00 89.19           C  
ATOM    367  HG2 MET A  22      24.073 -15.269  -1.405  1.00 89.19           H  
ATOM    368  HG3 MET A  22      22.446 -15.900  -1.147  1.00 89.19           H  
ATOM    369  SD  MET A  22      23.617 -15.581   0.920  1.00 89.19           S  
ATOM    370  CE  MET A  22      23.597 -17.387   0.840  1.00 89.19           C  
ATOM    371  HE1 MET A  22      24.221 -17.732   0.016  1.00 89.19           H  
ATOM    372  HE2 MET A  22      22.568 -17.718   0.699  1.00 89.19           H  
ATOM    373  HE3 MET A  22      23.975 -17.794   1.778  1.00 89.19           H  
ATOM    374  N   SER A  23      20.341 -11.526  -1.274  1.00 85.29           N  
ATOM    375  H   SER A  23      20.397 -11.966  -2.181  1.00 85.29           H  
ATOM    376  CA  SER A  23      19.846 -10.148  -1.214  1.00 85.29           C  
ATOM    377  HA  SER A  23      20.607  -9.531  -0.736  1.00 85.29           H  
ATOM    378  C   SER A  23      18.580  -9.963  -0.376  1.00 85.29           C  
ATOM    379  CB  SER A  23      19.593  -9.626  -2.625  1.00 85.29           C  
ATOM    380  HB2 SER A  23      19.036  -8.691  -2.556  1.00 85.29           H  
ATOM    381  HB3 SER A  23      18.999 -10.343  -3.192  1.00 85.29           H  
ATOM    382  O   SER A  23      18.387  -8.883   0.173  1.00 85.29           O  
ATOM    383  OG  SER A  23      20.824  -9.382  -3.273  1.00 85.29           O  
ATOM    384  HG  SER A  23      21.372  -8.934  -2.624  1.00 85.29           H  
ATOM    385  N   LEU A  24      17.727 -10.987  -0.246  1.00 81.72           N  
ATOM    386  H   LEU A  24      17.908 -11.845  -0.747  1.00 81.72           H  
ATOM    387  CA  LEU A  24      16.609 -10.954   0.703  1.00 81.72           C  
ATOM    388  HA  LEU A  24      16.033 -10.044   0.536  1.00 81.72           H  
ATOM    389  C   LEU A  24      17.109 -10.921   2.154  1.00 81.72           C  
ATOM    390  CB  LEU A  24      15.707 -12.183   0.482  1.00 81.72           C  
ATOM    391  HB2 LEU A  24      15.345 -12.190  -0.546  1.00 81.72           H  
ATOM    392  HB3 LEU A  24      16.306 -13.082   0.629  1.00 81.72           H  
ATOM    393  O   LEU A  24      16.537 -10.219   2.978  1.00 81.72           O  
ATOM    394  CG  LEU A  24      14.507 -12.256   1.449  1.00 81.72           C  
ATOM    395  HG  LEU A  24      14.829 -12.090   2.477  1.00 81.72           H  
ATOM    396  CD1 LEU A  24      13.435 -11.220   1.112  1.00 81.72           C  
ATOM    397 HD11 LEU A  24      12.619 -11.294   1.831  1.00 81.72           H  
ATOM    398 HD12 LEU A  24      13.051 -11.385   0.105  1.00 81.72           H  
ATOM    399 HD13 LEU A  24      13.856 -10.218   1.184  1.00 81.72           H  
ATOM    400  CD2 LEU A  24      13.903 -13.656   1.417  1.00 81.72           C  
ATOM    401 HD21 LEU A  24      14.570 -14.340   1.943  1.00 81.72           H  
ATOM    402 HD22 LEU A  24      13.793 -14.007   0.391  1.00 81.72           H  
ATOM    403 HD23 LEU A  24      12.930 -13.654   1.909  1.00 81.72           H  
ATOM    404  N   VAL A  25      18.138 -11.711   2.469  1.00 77.81           N  
ATOM    405  H   VAL A  25      18.569 -12.251   1.732  1.00 77.81           H  
ATOM    406  CA  VAL A  25      18.614 -11.904   3.847  1.00 77.81           C  
ATOM    407  HA  VAL A  25      17.769 -11.805   4.528  1.00 77.81           H  
ATOM    408  C   VAL A  25      19.618 -10.844   4.279  1.00 77.81           C  
ATOM    409  CB  VAL A  25      19.195 -13.317   4.010  1.00 77.81           C  
ATOM    410  HB  VAL A  25      19.968 -13.491   3.262  1.00 77.81           H  
ATOM    411  O   VAL A  25      19.604 -10.435   5.436  1.00 77.81           O  
ATOM    412  CG1 VAL A  25      19.794 -13.577   5.400  1.00 77.81           C  
ATOM    413 HG11 VAL A  25      20.120 -14.614   5.481  1.00 77.81           H  
ATOM    414 HG12 VAL A  25      19.054 -13.364   6.171  1.00 77.81           H  
ATOM    415 HG13 VAL A  25      20.665 -12.940   5.558  1.00 77.81           H  
ATOM    416  CG2 VAL A  25      18.061 -14.320   3.802  1.00 77.81           C  
ATOM    417 HG21 VAL A  25      18.392 -15.298   4.153  1.00 77.81           H  
ATOM    418 HG22 VAL A  25      17.187 -14.029   4.386  1.00 77.81           H  
ATOM    419 HG23 VAL A  25      17.788 -14.381   2.749  1.00 77.81           H  
ATOM    420  N   SER A  26      20.489 -10.405   3.371  1.00 73.67           N  
ATOM    421  H   SER A  26      20.471 -10.801   2.442  1.00 73.67           H  
ATOM    422  CA  SER A  26      21.520  -9.407   3.651  1.00 73.67           C  
ATOM    423  HA  SER A  26      21.755  -9.439   4.715  1.00 73.67           H  
ATOM    424  C   SER A  26      21.083  -7.974   3.357  1.00 73.67           C  
ATOM    425  CB  SER A  26      22.811  -9.745   2.894  1.00 73.67           C  
ATOM    426  HB2 SER A  26      23.080 -10.781   3.100  1.00 73.67           H  
ATOM    427  HB3 SER A  26      23.615  -9.103   3.257  1.00 73.67           H  
ATOM    428  O   SER A  26      21.824  -7.066   3.704  1.00 73.67           O  
ATOM    429  OG  SER A  26      22.684  -9.571   1.494  1.00 73.67           O  
ATOM    430  HG  SER A  26      23.045  -8.712   1.263  1.00 73.67           H  
ATOM    431  N   GLU A  27      19.941  -7.762   2.687  1.00 74.05           N  
ATOM    432  H   GLU A  27      19.366  -8.562   2.467  1.00 74.05           H  
ATOM    433  CA  GLU A  27      19.476  -6.444   2.206  1.00 74.05           C  
ATOM    434  HA  GLU A  27      18.638  -6.634   1.536  1.00 74.05           H  
ATOM    435  C   GLU A  27      20.509  -5.688   1.344  1.00 74.05           C  
ATOM    436  CB  GLU A  27      18.925  -5.579   3.355  1.00 74.05           C  
ATOM    437  HB2 GLU A  27      18.566  -4.640   2.933  1.00 74.05           H  
ATOM    438  HB3 GLU A  27      19.725  -5.357   4.061  1.00 74.05           H  
ATOM    439  O   GLU A  27      20.431  -4.478   1.149  1.00 74.05           O  
ATOM    440  CG  GLU A  27      17.751  -6.235   4.098  1.00 74.05           C  
ATOM    441  HG2 GLU A  27      18.108  -7.115   4.632  1.00 74.05           H  
ATOM    442  HG3 GLU A  27      17.017  -6.561   3.360  1.00 74.05           H  
ATOM    443  CD  GLU A  27      17.068  -5.281   5.097  1.00 74.05           C  
ATOM    444  OE1 GLU A  27      15.896  -5.555   5.449  1.00 74.05           O  
ATOM    445  OE2 GLU A  27      17.684  -4.268   5.503  1.00 74.05           O  
ATOM    446  N   GLU A  28      21.471  -6.415   0.782  1.00 75.27           N  
ATOM    447  H   GLU A  28      21.447  -7.408   0.965  1.00 75.27           H  
ATOM    448  CA  GLU A  28      22.558  -5.896  -0.042  1.00 75.27           C  
ATOM    449  HA  GLU A  28      22.273  -4.923  -0.443  1.00 75.27           H  
ATOM    450  C   GLU A  28      22.790  -6.839  -1.225  1.00 75.27           C  
ATOM    451  CB  GLU A  28      23.842  -5.709   0.787  1.00 75.27           C  
ATOM    452  HB2 GLU A  28      24.659  -5.493   0.097  1.00 75.27           H  
ATOM    453  HB3 GLU A  28      24.070  -6.635   1.314  1.00 75.27           H  
ATOM    454  O   GLU A  28      22.413  -8.012  -1.198  1.00 75.27           O  
ATOM    455  CG  GLU A  28      23.739  -4.544   1.791  1.00 75.27           C  
ATOM    456  HG2 GLU A  28      22.971  -4.773   2.530  1.00 75.27           H  
ATOM    457  HG3 GLU A  28      23.430  -3.652   1.245  1.00 75.27           H  
ATOM    458  CD  GLU A  28      25.057  -4.239   2.526  1.00 75.27           C  
ATOM    459  OE1 GLU A  28      25.094  -3.219   3.255  1.00 75.27           O  
ATOM    460  OE2 GLU A  28      26.046  -4.982   2.321  1.00 75.27           O  
ATOM    461  N   PHE A  29      23.397  -6.339  -2.300  1.00 83.72           N  
ATOM    462  H   PHE A  29      23.757  -5.396  -2.263  1.00 83.72           H  
ATOM    463  CA  PHE A  29      23.761  -7.185  -3.431  1.00 83.72           C  
ATOM    464  HA  PHE A  29      23.040  -7.998  -3.510  1.00 83.72           H  
ATOM    465  C   PHE A  29      25.168  -7.770  -3.231  1.00 83.72           C  
ATOM    466  CB  PHE A  29      23.645  -6.411  -4.742  1.00 83.72           C  
ATOM    467  HB2 PHE A  29      22.616  -6.072  -4.860  1.00 83.72           H  
ATOM    468  HB3 PHE A  29      24.285  -5.530  -4.701  1.00 83.72           H  
ATOM    469  O   PHE A  29      26.142  -7.023  -3.337  1.00 83.72           O  
ATOM    470  CG  PHE A  29      24.025  -7.264  -5.936  1.00 83.72           C  
ATOM    471  CD1 PHE A  29      25.256  -7.062  -6.586  1.00 83.72           C  
ATOM    472  HD1 PHE A  29      25.945  -6.319  -6.212  1.00 83.72           H  
ATOM    473  CD2 PHE A  29      23.170  -8.298  -6.363  1.00 83.72           C  
ATOM    474  HD2 PHE A  29      22.256  -8.489  -5.822  1.00 83.72           H  
ATOM    475  CE1 PHE A  29      25.616  -7.868  -7.679  1.00 83.72           C  
ATOM    476  HE1 PHE A  29      26.588  -7.745  -8.134  1.00 83.72           H  
ATOM    477  CE2 PHE A  29      23.520  -9.091  -7.471  1.00 83.72           C  
ATOM    478  HE2 PHE A  29      22.873  -9.898  -7.781  1.00 83.72           H  
ATOM    479  CZ  PHE A  29      24.744  -8.876  -8.128  1.00 83.72           C  
ATOM    480  HZ  PHE A  29      25.045  -9.521  -8.940  1.00 83.72           H  
ATOM    481  N   PRO A  30      25.311  -9.082  -2.981  1.00 81.66           N  
ATOM    482  CA  PRO A  30      26.622  -9.715  -2.885  1.00 81.66           C  
ATOM    483  HA  PRO A  30      27.273  -9.139  -2.227  1.00 81.66           H  
ATOM    484  C   PRO A  30      27.277  -9.834  -4.269  1.00 81.66           C  
ATOM    485  CB  PRO A  30      26.352 -11.084  -2.258  1.00 81.66           C  
ATOM    486  HB2 PRO A  30      27.074 -11.835  -2.578  1.00 81.66           H  
ATOM    487  HB3 PRO A  30      26.352 -10.996  -1.172  1.00 81.66           H  
ATOM    488  O   PRO A  30      26.687 -10.396  -5.195  1.00 81.66           O  
ATOM    489  CG  PRO A  30      24.941 -11.407  -2.746  1.00 81.66           C  
ATOM    490  HG2 PRO A  30      24.447 -12.121  -2.087  1.00 81.66           H  
ATOM    491  HG3 PRO A  30      24.965 -11.777  -3.771  1.00 81.66           H  
ATOM    492  CD  PRO A  30      24.253 -10.055  -2.744  1.00 81.66           C  
ATOM    493  HD2 PRO A  30      23.490 -10.032  -3.522  1.00 81.66           H  
ATOM    494  HD3 PRO A  30      23.814  -9.889  -1.760  1.00 81.66           H  
ATOM    495  N   GLU A  31      28.510  -9.341  -4.415  1.00 82.14           N  
ATOM    496  H   GLU A  31      28.924  -8.823  -3.653  1.00 82.14           H  
ATOM    497  CA  GLU A  31      29.267  -9.478  -5.671  1.00 82.14           C  
ATOM    498  HA  GLU A  31      28.630  -9.176  -6.502  1.00 82.14           H  
ATOM    499  C   GLU A  31      29.688 -10.925  -5.944  1.00 82.14           C  
ATOM    500  CB  GLU A  31      30.518  -8.587  -5.673  1.00 82.14           C  
ATOM    501  HB2 GLU A  31      31.068  -8.818  -6.585  1.00 82.14           H  
ATOM    502  HB3 GLU A  31      31.151  -8.825  -4.818  1.00 82.14           H  
ATOM    503  O   GLU A  31      29.594 -11.403  -7.077  1.00 82.14           O  
ATOM    504  CG  GLU A  31      30.185  -7.087  -5.670  1.00 82.14           C  
ATOM    505  HG2 GLU A  31      29.952  -6.776  -4.652  1.00 82.14           H  
ATOM    506  HG3 GLU A  31      29.295  -6.931  -6.280  1.00 82.14           H  
ATOM    507  CD  GLU A  31      31.320  -6.216  -6.241  1.00 82.14           C  
ATOM    508  OE1 GLU A  31      31.003  -5.079  -6.663  1.00 82.14           O  
ATOM    509  OE2 GLU A  31      32.477  -6.686  -6.313  1.00 82.14           O  
ATOM    510  N   GLU A  32      30.102 -11.637  -4.898  1.00 85.30           N  
ATOM    511  H   GLU A  32      30.127 -11.189  -3.993  1.00 85.30           H  
ATOM    512  CA  GLU A  32      30.392 -13.064  -4.940  1.00 85.30           C  
ATOM    513  HA  GLU A  32      30.326 -13.416  -5.969  1.00 85.30           H  
ATOM    514  C   GLU A  32      29.349 -13.817  -4.124  1.00 85.30           C  
ATOM    515  CB  GLU A  32      31.814 -13.366  -4.450  1.00 85.30           C  
ATOM    516  HB2 GLU A  32      31.916 -14.447  -4.360  1.00 85.30           H  
ATOM    517  HB3 GLU A  32      31.968 -12.913  -3.471  1.00 85.30           H  
ATOM    518  O   GLU A  32      29.061 -13.485  -2.974  1.00 85.30           O  
ATOM    519  CG  GLU A  32      32.873 -12.856  -5.440  1.00 85.30           C  
ATOM    520  HG2 GLU A  32      32.837 -11.767  -5.473  1.00 85.30           H  
ATOM    521  HG3 GLU A  32      32.626 -13.232  -6.433  1.00 85.30           H  
ATOM    522  CD  GLU A  32      34.302 -13.302  -5.085  1.00 85.30           C  
ATOM    523  OE1 GLU A  32      35.178 -13.159  -5.970  1.00 85.30           O  
ATOM    524  OE2 GLU A  32      34.517 -13.809  -3.961  1.00 85.30           O  
ATOM    525  N   VAL A  33      28.777 -14.848  -4.735  1.00 85.63           N  
ATOM    526  H   VAL A  33      29.112 -15.111  -5.651  1.00 85.63           H  
ATOM    527  CA  VAL A  33      27.815 -15.742  -4.095  1.00 85.63           C  
ATOM    528  HA  VAL A  33      27.768 -15.491  -3.036  1.00 85.63           H  
ATOM    529  C   VAL A  33      28.308 -17.178  -4.206  1.00 85.63           C  
ATOM    530  CB  VAL A  33      26.394 -15.598  -4.671  1.00 85.63           C  
ATOM    531  HB  VAL A  33      25.767 -16.380  -4.241  1.00 85.63           H  
ATOM    532  O   VAL A  33      28.930 -17.527  -5.216  1.00 85.63           O  
ATOM    533  CG1 VAL A  33      25.791 -14.257  -4.261  1.00 85.63           C  
ATOM    534 HG11 VAL A  33      24.751 -14.203  -4.581  1.00 85.63           H  
ATOM    535 HG12 VAL A  33      25.830 -14.163  -3.176  1.00 85.63           H  
ATOM    536 HG13 VAL A  33      26.359 -13.440  -4.705  1.00 85.63           H  
ATOM    537  CG2 VAL A  33      26.312 -15.720  -6.198  1.00 85.63           C  
ATOM    538 HG21 VAL A  33      26.879 -14.919  -6.673  1.00 85.63           H  
ATOM    539 HG22 VAL A  33      26.717 -16.684  -6.507  1.00 85.63           H  
ATOM    540 HG23 VAL A  33      25.270 -15.664  -6.514  1.00 85.63           H  
ATOM    541  N   PRO A  34      28.021 -18.027  -3.204  1.00 86.46           N  
ATOM    542  CA  PRO A  34      28.270 -19.454  -3.335  1.00 86.46           C  
ATOM    543  HA  PRO A  34      29.332 -19.612  -3.518  1.00 86.46           H  
ATOM    544  C   PRO A  34      27.450 -20.039  -4.504  1.00 86.46           C  
ATOM    545  CB  PRO A  34      27.892 -20.056  -1.977  1.00 86.46           C  
ATOM    546  HB2 PRO A  34      28.759 -20.032  -1.317  1.00 86.46           H  
ATOM    547  HB3 PRO A  34      27.513 -21.074  -2.062  1.00 86.46           H  
ATOM    548  O   PRO A  34      26.492 -19.417  -4.970  1.00 86.46           O  
ATOM    549  CG  PRO A  34      26.827 -19.098  -1.446  1.00 86.46           C  
ATOM    550  HG2 PRO A  34      26.773 -19.114  -0.357  1.00 86.46           H  
ATOM    551  HG3 PRO A  34      25.859 -19.348  -1.882  1.00 86.46           H  
ATOM    552  CD  PRO A  34      27.293 -17.743  -1.972  1.00 86.46           C  
ATOM    553  HD2 PRO A  34      26.429 -17.100  -2.141  1.00 86.46           H  
ATOM    554  HD3 PRO A  34      27.969 -17.281  -1.252  1.00 86.46           H  
ATOM    555  N   PRO A  35      27.786 -21.244  -4.993  1.00 85.41           N  
ATOM    556  CA  PRO A  35      27.008 -21.912  -6.039  1.00 85.41           C  
ATOM    557  HA  PRO A  35      26.972 -21.270  -6.919  1.00 85.41           H  
ATOM    558  C   PRO A  35      25.577 -22.256  -5.609  1.00 85.41           C  
ATOM    559  CB  PRO A  35      27.776 -23.198  -6.365  1.00 85.41           C  
ATOM    560  HB2 PRO A  35      27.332 -24.041  -5.836  1.00 85.41           H  
ATOM    561  HB3 PRO A  35      27.789 -23.397  -7.436  1.00 85.41           H  
ATOM    562  O   PRO A  35      24.717 -22.452  -6.473  1.00 85.41           O  
ATOM    563  CG  PRO A  35      29.182 -22.953  -5.822  1.00 85.41           C  
ATOM    564  HG2 PRO A  35      29.775 -22.425  -6.569  1.00 85.41           H  
ATOM    565  HG3 PRO A  35      29.673 -23.882  -5.530  1.00 85.41           H  
ATOM    566  CD  PRO A  35      28.943 -22.041  -4.627  1.00 85.41           C  
ATOM    567  HD2 PRO A  35      29.830 -21.433  -4.446  1.00 85.41           H  
ATOM    568  HD3 PRO A  35      28.709 -22.643  -3.748  1.00 85.41           H  
ATOM    569  N   ARG A  36      25.352 -22.373  -4.296  1.00 89.32           N  
ATOM    570  H   ARG A  36      26.146 -22.283  -3.678  1.00 89.32           H  
ATOM    571  CA  ARG A  36      24.078 -22.681  -3.655  1.00 89.32           C  
ATOM    572  HA  ARG A  36      23.258 -22.324  -4.279  1.00 89.32           H  
ATOM    573  C   ARG A  36      24.012 -21.989  -2.292  1.00 89.32           C  
ATOM    574  CB  ARG A  36      23.988 -24.205  -3.489  1.00 89.32           C  
ATOM    575  HB2 ARG A  36      24.274 -24.697  -4.419  1.00 89.32           H  
ATOM    576  HB3 ARG A  36      24.694 -24.513  -2.717  1.00 89.32           H  
ATOM    577  O   ARG A  36      24.980 -22.024  -1.535  1.00 89.32           O  
ATOM    578  CG  ARG A  36      22.583 -24.666  -3.100  1.00 89.32           C  
ATOM    579  HG2 ARG A  36      21.886 -24.446  -3.908  1.00 89.32           H  
ATOM    580  HG3 ARG A  36      22.267 -24.134  -2.202  1.00 89.32           H  
ATOM    581  CD  ARG A  36      22.575 -26.163  -2.801  1.00 89.32           C  
ATOM    582  HD2 ARG A  36      23.373 -26.373  -2.089  1.00 89.32           H  
ATOM    583  HD3 ARG A  36      22.770 -26.715  -3.721  1.00 89.32           H  
ATOM    584  NE  ARG A  36      21.274 -26.562  -2.239  1.00 89.32           N  
ATOM    585  HE  ARG A  36      20.485 -25.991  -2.509  1.00 89.32           H  
ATOM    586  NH1 ARG A  36      21.957 -28.464  -1.170  1.00 89.32           N  
ATOM    587 HH11 ARG A  36      22.892 -28.268  -1.496  1.00 89.32           H  
ATOM    588 HH12 ARG A  36      21.767 -29.202  -0.507  1.00 89.32           H  
ATOM    589  NH2 ARG A  36      19.819 -27.791  -1.005  1.00 89.32           N  
ATOM    590 HH21 ARG A  36      19.097 -27.129  -1.250  1.00 89.32           H  
ATOM    591 HH22 ARG A  36      19.543 -28.612  -0.486  1.00 89.32           H  
ATOM    592  CZ  ARG A  36      21.024 -27.602  -1.470  1.00 89.32           C  
ATOM    593  N   ALA A  37      22.879 -21.372  -1.974  1.00 87.15           N  
ATOM    594  H   ALA A  37      22.146 -21.328  -2.667  1.00 87.15           H  
ATOM    595  CA  ALA A  37      22.585 -20.937  -0.612  1.00 87.15           C  
ATOM    596  HA  ALA A  37      23.491 -20.527  -0.166  1.00 87.15           H  
ATOM    597  C   ALA A  37      22.134 -22.126   0.251  1.00 87.15           C  
ATOM    598  CB  ALA A  37      21.524 -19.829  -0.630  1.00 87.15           C  
ATOM    599  HB1 ALA A  37      20.628 -20.178  -1.143  1.00 87.15           H  
ATOM    600  HB2 ALA A  37      21.904 -18.937  -1.127  1.00 87.15           H  
ATOM    601  HB3 ALA A  37      21.248 -19.576   0.394  1.00 87.15           H  
ATOM    602  O   ALA A  37      21.416 -23.010  -0.219  1.00 87.15           O  
ATOM    603  N   GLU A  38      22.513 -22.126   1.528  1.00 82.17           N  
ATOM    604  H   GLU A  38      23.103 -21.383   1.876  1.00 82.17           H  
ATOM    605  CA  GLU A  38      21.900 -23.023   2.511  1.00 82.17           C  
ATOM    606  HA  GLU A  38      22.003 -24.049   2.157  1.00 82.17           H  
ATOM    607  C   GLU A  38      20.394 -22.739   2.649  1.00 82.17           C  
ATOM    608  CB  GLU A  38      22.604 -22.912   3.872  1.00 82.17           C  
ATOM    609  HB2 GLU A  38      22.575 -21.877   4.212  1.00 82.17           H  
ATOM    610  HB3 GLU A  38      22.060 -23.531   4.585  1.00 82.17           H  
ATOM    611  O   GLU A  38      19.912 -21.668   2.278  1.00 82.17           O  
ATOM    612  CG  GLU A  38      24.060 -23.403   3.815  1.00 82.17           C  
ATOM    613  HG2 GLU A  38      24.075 -24.380   3.332  1.00 82.17           H  
ATOM    614  HG3 GLU A  38      24.643 -22.714   3.203  1.00 82.17           H  
ATOM    615  CD  GLU A  38      24.716 -23.525   5.202  1.00 82.17           C  
ATOM    616  OE1 GLU A  38      25.802 -24.145   5.265  1.00 82.17           O  
ATOM    617  OE2 GLU A  38      24.140 -23.015   6.190  1.00 82.17           O  
ATOM    618  N   GLU A  39      19.640 -23.706   3.177  1.00 85.65           N  
ATOM    619  H   GLU A  39      20.089 -24.533   3.546  1.00 85.65           H  
ATOM    620  CA  GLU A  39      18.208 -23.528   3.428  1.00 85.65           C  
ATOM    621  HA  GLU A  39      17.740 -23.215   2.495  1.00 85.65           H  
ATOM    622  C   GLU A  39      17.987 -22.421   4.467  1.00 85.65           C  
ATOM    623  CB  GLU A  39      17.562 -24.860   3.856  1.00 85.65           C  
ATOM    624  HB2 GLU A  39      17.726 -25.590   3.063  1.00 85.65           H  
ATOM    625  HB3 GLU A  39      18.040 -25.222   4.766  1.00 85.65           H  
ATOM    626  O   GLU A  39      18.418 -22.523   5.616  1.00 85.65           O  
ATOM    627  CG  GLU A  39      16.048 -24.719   4.101  1.00 85.65           C  
ATOM    628  HG2 GLU A  39      15.884 -24.005   4.909  1.00 85.65           H  
ATOM    629  HG3 GLU A  39      15.583 -24.308   3.205  1.00 85.65           H  
ATOM    630  CD  GLU A  39      15.342 -26.039   4.466  1.00 85.65           C  
ATOM    631  OE1 GLU A  39      14.339 -25.980   5.215  1.00 85.65           O  
ATOM    632  OE2 GLU A  39      15.703 -27.123   3.948  1.00 85.65           O  
ATOM    633  N   ILE A  40      17.276 -21.369   4.069  1.00 84.33           N  
ATOM    634  H   ILE A  40      16.931 -21.360   3.120  1.00 84.33           H  
ATOM    635  CA  ILE A  40      17.003 -20.217   4.928  1.00 84.33           C  
ATOM    636  HA  ILE A  40      17.704 -20.225   5.763  1.00 84.33           H  
ATOM    637  C   ILE A  40      15.597 -20.352   5.486  1.00 84.33           C  
ATOM    638  CB  ILE A  40      17.215 -18.890   4.176  1.00 84.33           C  
ATOM    639  HB  ILE A  40      16.491 -18.828   3.363  1.00 84.33           H  
ATOM    640  O   ILE A  40      14.625 -20.399   4.738  1.00 84.33           O  
ATOM    641  CG1 ILE A  40      18.630 -18.899   3.553  1.00 84.33           C  
ATOM    642 HG12 ILE A  40      18.597 -19.552   2.681  1.00 84.33           H  
ATOM    643 HG13 ILE A  40      19.344 -19.317   4.262  1.00 84.33           H  
ATOM    644  CG2 ILE A  40      16.955 -17.699   5.118  1.00 84.33           C  
ATOM    645 HG21 ILE A  40      16.000 -17.798   5.633  1.00 84.33           H  
ATOM    646 HG22 ILE A  40      16.890 -16.786   4.527  1.00 84.33           H  
ATOM    647 HG23 ILE A  40      17.758 -17.613   5.850  1.00 84.33           H  
ATOM    648  CD1 ILE A  40      19.183 -17.565   3.069  1.00 84.33           C  
ATOM    649 HD11 ILE A  40      19.588 -17.022   3.923  1.00 84.33           H  
ATOM    650 HD12 ILE A  40      20.005 -17.749   2.377  1.00 84.33           H  
ATOM    651 HD13 ILE A  40      18.401 -16.990   2.573  1.00 84.33           H  
ATOM    652  N   THR A  41      15.471 -20.375   6.809  1.00 81.91           N  
ATOM    653  H   THR A  41      16.306 -20.302   7.374  1.00 81.91           H  
ATOM    654  CA  THR A  41      14.164 -20.366   7.470  1.00 81.91           C  
ATOM    655  HA  THR A  41      13.392 -20.673   6.765  1.00 81.91           H  
ATOM    656  C   THR A  41      13.843 -18.957   7.945  1.00 81.91           C  
ATOM    657  CB  THR A  41      14.116 -21.367   8.626  1.00 81.91           C  
ATOM    658  HB  THR A  41      14.820 -21.070   9.402  1.00 81.91           H  
ATOM    659  O   THR A  41      14.466 -18.456   8.878  1.00 81.91           O  
ATOM    660  CG2 THR A  41      12.711 -21.481   9.220  1.00 81.91           C  
ATOM    661 HG21 THR A  41      11.999 -21.748   8.438  1.00 81.91           H  
ATOM    662 HG22 THR A  41      12.416 -20.535   9.675  1.00 81.91           H  
ATOM    663 HG23 THR A  41      12.706 -22.258   9.984  1.00 81.91           H  
ATOM    664  OG1 THR A  41      14.463 -22.650   8.157  1.00 81.91           O  
ATOM    665  HG1 THR A  41      15.239 -22.567   7.598  1.00 81.91           H  
ATOM    666  N   ILE A  42      12.848 -18.327   7.326  1.00 76.01           N  
ATOM    667  H   ILE A  42      12.389 -18.805   6.563  1.00 76.01           H  
ATOM    668  CA  ILE A  42      12.238 -17.098   7.829  1.00 76.01           C  
ATOM    669  HA  ILE A  42      13.024 -16.487   8.272  1.00 76.01           H  
ATOM    670  C   ILE A  42      11.207 -17.506   8.885  1.00 76.01           C  
ATOM    671  CB  ILE A  42      11.597 -16.259   6.708  1.00 76.01           C  
ATOM    672  HB  ILE A  42      10.760 -16.815   6.284  1.00 76.01           H  
ATOM    673  O   ILE A  42      10.245 -18.216   8.561  1.00 76.01           O  
ATOM    674  CG1 ILE A  42      12.624 -15.987   5.589  1.00 76.01           C  
ATOM    675 HG12 ILE A  42      13.484 -15.462   6.004  1.00 76.01           H  
ATOM    676 HG13 ILE A  42      12.971 -16.933   5.174  1.00 76.01           H  
ATOM    677  CG2 ILE A  42      11.063 -14.942   7.308  1.00 76.01           C  
ATOM    678 HG21 ILE A  42      10.370 -15.139   8.127  1.00 76.01           H  
ATOM    679 HG22 ILE A  42      11.889 -14.337   7.681  1.00 76.01           H  
ATOM    680 HG23 ILE A  42      10.517 -14.374   6.555  1.00 76.01           H  
ATOM    681  CD1 ILE A  42      12.064 -15.169   4.424  1.00 76.01           C  
ATOM    682 HD11 ILE A  42      12.835 -15.097   3.658  1.00 76.01           H  
ATOM    683 HD12 ILE A  42      11.183 -15.658   4.010  1.00 76.01           H  
ATOM    684 HD13 ILE A  42      11.814 -14.157   4.744  1.00 76.01           H  
ATOM    685  N   PRO A  43      11.383 -17.104  10.151  1.00 71.74           N  
ATOM    686  CA  PRO A  43      10.477 -17.520  11.201  1.00 71.74           C  
ATOM    687  HA  PRO A  43      10.298 -18.590  11.101  1.00 71.74           H  
ATOM    688  C   PRO A  43       9.116 -16.818  11.078  1.00 71.74           C  
ATOM    689  CB  PRO A  43      11.250 -17.305  12.501  1.00 71.74           C  
ATOM    690  HB2 PRO A  43      10.606 -17.071  13.349  1.00 71.74           H  
ATOM    691  HB3 PRO A  43      11.798 -18.221  12.725  1.00 71.74           H  
ATOM    692  O   PRO A  43       8.964 -15.766  10.455  1.00 71.74           O  
ATOM    693  CG  PRO A  43      12.267 -16.210  12.189  1.00 71.74           C  
ATOM    694  HG2 PRO A  43      13.199 -16.373  12.731  1.00 71.74           H  
ATOM    695  HG3 PRO A  43      11.856 -15.238  12.461  1.00 71.74           H  
ATOM    696  CD  PRO A  43      12.483 -16.311  10.679  1.00 71.74           C  
ATOM    697  HD2 PRO A  43      13.429 -16.819  10.489  1.00 71.74           H  
ATOM    698  HD3 PRO A  43      12.496 -15.317  10.233  1.00 71.74           H  
ATOM    699  N   ALA A  44       8.086 -17.465  11.625  1.00 71.21           N  
ATOM    700  H   ALA A  44       8.283 -18.313  12.137  1.00 71.21           H  
ATOM    701  CA  ALA A  44       6.689 -17.076  11.440  1.00 71.21           C  
ATOM    702  HA  ALA A  44       6.416 -17.210  10.393  1.00 71.21           H  
ATOM    703  C   ALA A  44       6.411 -15.616  11.821  1.00 71.21           C  
ATOM    704  CB  ALA A  44       5.842 -18.002  12.316  1.00 71.21           C  
ATOM    705  HB1 ALA A  44       6.174 -17.942  13.353  1.00 71.21           H  
ATOM    706  HB2 ALA A  44       5.941 -19.030  11.970  1.00 71.21           H  
ATOM    707  HB3 ALA A  44       4.796 -17.699  12.274  1.00 71.21           H  
ATOM    708  O   ALA A  44       5.691 -14.916  11.119  1.00 71.21           O  
ATOM    709  N   ASP A  45       6.995 -15.148  12.914  1.00 61.54           N  
ATOM    710  H   ASP A  45       7.770 -15.678  13.287  1.00 61.54           H  
ATOM    711  CA  ASP A  45       6.861 -13.800  13.462  1.00 61.54           C  
ATOM    712  HA  ASP A  45       5.812 -13.631  13.706  1.00 61.54           H  
ATOM    713  C   ASP A  45       7.270 -12.678  12.498  1.00 61.54           C  
ATOM    714  CB  ASP A  45       7.673 -13.728  14.769  1.00 61.54           C  
ATOM    715  HB2 ASP A  45       7.224 -14.414  15.488  1.00 61.54           H  
ATOM    716  HB3 ASP A  45       7.580 -12.723  15.180  1.00 61.54           H  
ATOM    717  O   ASP A  45       6.740 -11.571  12.610  1.00 61.54           O  
ATOM    718  CG  ASP A  45       9.162 -14.088  14.630  1.00 61.54           C  
ATOM    719  OD1 ASP A  45       9.467 -15.040  13.877  1.00 61.54           O  
ATOM    720  OD2 ASP A  45       9.969 -13.461  15.344  1.00 61.54           O  
ATOM    721  N   VAL A  46       8.141 -12.974  11.530  1.00 58.20           N  
ATOM    722  H   VAL A  46       8.559 -13.893  11.539  1.00 58.20           H  
ATOM    723  CA  VAL A  46       8.603 -12.021  10.506  1.00 58.20           C  
ATOM    724  HA  VAL A  46       8.473 -11.014  10.903  1.00 58.20           H  
ATOM    725  C   VAL A  46       7.776 -12.099   9.220  1.00 58.20           C  
ATOM    726  CB  VAL A  46      10.100 -12.212  10.173  1.00 58.20           C  
ATOM    727  HB  VAL A  46      10.191 -12.801   9.260  1.00 58.20           H  
ATOM    728  O   VAL A  46       7.826 -11.197   8.386  1.00 58.20           O  
ATOM    729  CG1 VAL A  46      10.763 -10.850   9.946  1.00 58.20           C  
ATOM    730 HG11 VAL A  46      11.803 -10.990   9.651  1.00 58.20           H  
ATOM    731 HG12 VAL A  46      10.727 -10.255  10.858  1.00 58.20           H  
ATOM    732 HG13 VAL A  46      10.251 -10.316   9.145  1.00 58.20           H  
ATOM    733  CG2 VAL A  46      10.903 -12.930  11.260  1.00 58.20           C  
ATOM    734 HG21 VAL A  46      10.529 -13.948  11.371  1.00 58.20           H  
ATOM    735 HG22 VAL A  46      10.814 -12.409  12.212  1.00 58.20           H  
ATOM    736 HG23 VAL A  46      11.954 -12.981  10.975  1.00 58.20           H  
ATOM    737  N   THR A  47       6.997 -13.168   9.045  1.00 57.87           N  
ATOM    738  H   THR A  47       6.950 -13.843   9.795  1.00 57.87           H  
ATOM    739  CA  THR A  47       6.175 -13.355   7.847  1.00 57.87           C  
ATOM    740  HA  THR A  47       6.702 -12.868   7.026  1.00 57.87           H  
ATOM    741  C   THR A  47       4.788 -12.722   8.005  1.00 57.87           C  
ATOM    742  CB  THR A  47       6.041 -14.818   7.436  1.00 57.87           C  
ATOM    743  HB  THR A  47       5.502 -14.839   6.489  1.00 57.87           H  
ATOM    744  O   THR A  47       4.182 -12.841   9.076  1.00 57.87           O  
ATOM    745  CG2 THR A  47       7.393 -15.494   7.228  1.00 57.87           C  
ATOM    746 HG21 THR A  47       7.935 -15.564   8.171  1.00 57.87           H  
ATOM    747 HG22 THR A  47       7.246 -16.500   6.836  1.00 57.87           H  
ATOM    748 HG23 THR A  47       7.985 -14.923   6.513  1.00 57.87           H  
ATOM    749  OG1 THR A  47       5.295 -15.544   8.384  1.00 57.87           O  
ATOM    750  HG1 THR A  47       5.534 -15.202   9.248  1.00 57.87           H  
ATOM    751  N   PRO A  48       4.223 -12.108   6.949  1.00 54.61           N  
ATOM    752  CA  PRO A  48       2.889 -11.501   7.005  1.00 54.61           C  
ATOM    753  HA  PRO A  48       2.915 -10.660   7.698  1.00 54.61           H  
ATOM    754  C   PRO A  48       1.793 -12.479   7.452  1.00 54.61           C  
ATOM    755  CB  PRO A  48       2.626 -10.983   5.585  1.00 54.61           C  
ATOM    756  HB2 PRO A  48       2.147 -11.752   4.979  1.00 54.61           H  
ATOM    757  HB3 PRO A  48       2.022 -10.075   5.594  1.00 54.61           H  
ATOM    758  O   PRO A  48       0.902 -12.120   8.220  1.00 54.61           O  
ATOM    759  CG  PRO A  48       4.030 -10.723   5.048  1.00 54.61           C  
ATOM    760  HG2 PRO A  48       4.393  -9.768   5.426  1.00 54.61           H  
ATOM    761  HG3 PRO A  48       4.067 -10.736   3.959  1.00 54.61           H  
ATOM    762  CD  PRO A  48       4.845 -11.853   5.658  1.00 54.61           C  
ATOM    763  HD2 PRO A  48       4.779 -12.743   5.033  1.00 54.61           H  
ATOM    764  HD3 PRO A  48       5.880 -11.525   5.753  1.00 54.61           H  
ATOM    765  N   GLU A  49       1.904 -13.733   7.015  1.00 59.48           N  
ATOM    766  H   GLU A  49       2.645 -13.933   6.358  1.00 59.48           H  
ATOM    767  CA  GLU A  49       0.928 -14.803   7.252  1.00 59.48           C  
ATOM    768  HA  GLU A  49      -0.069 -14.376   7.354  1.00 59.48           H  
ATOM    769  C   GLU A  49       1.193 -15.601   8.538  1.00 59.48           C  
ATOM    770  CB  GLU A  49       0.933 -15.703   6.015  1.00 59.48           C  
ATOM    771  HB2 GLU A  49       1.961 -15.977   5.782  1.00 59.48           H  
ATOM    772  HB3 GLU A  49       0.386 -16.620   6.232  1.00 59.48           H  
ATOM    773  O   GLU A  49       0.444 -16.517   8.876  1.00 59.48           O  
ATOM    774  CG  GLU A  49       0.312 -14.988   4.798  1.00 59.48           C  
ATOM    775  HG2 GLU A  49       0.687 -13.966   4.742  1.00 59.48           H  
ATOM    776  HG3 GLU A  49       0.656 -15.474   3.885  1.00 59.48           H  
ATOM    777  CD  GLU A  49      -1.227 -14.966   4.805  1.00 59.48           C  
ATOM    778  OE1 GLU A  49      -1.776 -14.166   4.022  1.00 59.48           O  
ATOM    779  OE2 GLU A  49      -1.855 -15.738   5.572  1.00 59.48           O  
ATOM    780  N   ARG A  50       2.246 -15.253   9.289  1.00 67.93           N  
ATOM    781  H   ARG A  50       2.807 -14.474   8.976  1.00 67.93           H  
ATOM    782  CA  ARG A  50       2.655 -15.961  10.511  1.00 67.93           C  
ATOM    783  HA  ARG A  50       3.629 -15.555  10.786  1.00 67.93           H  
ATOM    784  C   ARG A  50       2.904 -17.454  10.312  1.00 67.93           C  
ATOM    785  CB  ARG A  50       1.714 -15.657  11.676  1.00 67.93           C  
ATOM    786  HB2 ARG A  50       2.056 -16.209  12.551  1.00 67.93           H  
ATOM    787  HB3 ARG A  50       0.703 -15.986  11.433  1.00 67.93           H  
ATOM    788  O   ARG A  50       2.554 -18.266  11.170  1.00 67.93           O  
ATOM    789  CG  ARG A  50       1.713 -14.170  12.021  1.00 67.93           C  
ATOM    790  HG2 ARG A  50       1.325 -13.582  11.188  1.00 67.93           H  
ATOM    791  HG3 ARG A  50       2.730 -13.852  12.250  1.00 67.93           H  
ATOM    792  CD  ARG A  50       0.820 -13.988  13.243  1.00 67.93           C  
ATOM    793  HD2 ARG A  50       1.134 -14.695  14.011  1.00 67.93           H  
ATOM    794  HD3 ARG A  50      -0.209 -14.202  12.955  1.00 67.93           H  
ATOM    795  NE  ARG A  50       0.928 -12.623  13.767  1.00 67.93           N  
ATOM    796  HE  ARG A  50       1.520 -12.002  13.235  1.00 67.93           H  
ATOM    797  NH1 ARG A  50      -0.372 -12.951  15.623  1.00 67.93           N  
ATOM    798 HH11 ARG A  50      -0.553 -13.887  15.289  1.00 67.93           H  
ATOM    799 HH12 ARG A  50      -0.752 -12.636  16.504  1.00 67.93           H  
ATOM    800  NH2 ARG A  50       0.672 -10.995  15.322  1.00 67.93           N  
ATOM    801 HH21 ARG A  50       1.430 -10.503  14.871  1.00 67.93           H  
ATOM    802 HH22 ARG A  50       0.353 -10.707  16.236  1.00 67.93           H  
ATOM    803  CZ  ARG A  50       0.402 -12.195  14.895  1.00 67.93           C  
ATOM    804  N   VAL A  51       3.539 -17.811   9.200  1.00 75.18           N  
ATOM    805  H   VAL A  51       3.873 -17.076   8.593  1.00 75.18           H  
ATOM    806  CA  VAL A  51       3.876 -19.195   8.856  1.00 75.18           C  
ATOM    807  HA  VAL A  51       3.605 -19.826   9.702  1.00 75.18           H  
ATOM    808  C   VAL A  51       5.383 -19.286   8.613  1.00 75.18           C  
ATOM    809  CB  VAL A  51       3.081 -19.708   7.636  1.00 75.18           C  
ATOM    810  HB  VAL A  51       3.540 -19.351   6.714  1.00 75.18           H  
ATOM    811  O   VAL A  51       5.902 -18.508   7.809  1.00 75.18           O  
ATOM    812  CG1 VAL A  51       3.057 -21.238   7.617  1.00 75.18           C  
ATOM    813 HG11 VAL A  51       2.490 -21.596   6.758  1.00 75.18           H  
ATOM    814 HG12 VAL A  51       4.076 -21.616   7.534  1.00 75.18           H  
ATOM    815 HG13 VAL A  51       2.593 -21.616   8.528  1.00 75.18           H  
ATOM    816  CG2 VAL A  51       1.624 -19.243   7.653  1.00 75.18           C  
ATOM    817 HG21 VAL A  51       1.034 -19.783   6.911  1.00 75.18           H  
ATOM    818 HG22 VAL A  51       1.184 -19.395   8.638  1.00 75.18           H  
ATOM    819 HG23 VAL A  51       1.590 -18.184   7.395  1.00 75.18           H  
ATOM    820  N   PRO A  52       6.109 -20.197   9.286  1.00 81.17           N  
ATOM    821  CA  PRO A  52       7.529 -20.391   9.022  1.00 81.17           C  
ATOM    822  HA  PRO A  52       8.077 -19.481   9.267  1.00 81.17           H  
ATOM    823  C   PRO A  52       7.737 -20.719   7.543  1.00 81.17           C  
ATOM    824  CB  PRO A  52       7.987 -21.521   9.946  1.00 81.17           C  
ATOM    825  HB2 PRO A  52       8.750 -22.148   9.485  1.00 81.17           H  
ATOM    826  HB3 PRO A  52       8.361 -21.095  10.877  1.00 81.17           H  
ATOM    827  O   PRO A  52       7.011 -21.529   6.964  1.00 81.17           O  
ATOM    828  CG  PRO A  52       6.706 -22.302  10.226  1.00 81.17           C  
ATOM    829  HG2 PRO A  52       6.550 -23.029   9.430  1.00 81.17           H  
ATOM    830  HG3 PRO A  52       6.736 -22.802  11.194  1.00 81.17           H  
ATOM    831  CD  PRO A  52       5.613 -21.240  10.168  1.00 81.17           C  
ATOM    832  HD2 PRO A  52       5.430 -20.851  11.170  1.00 81.17           H  
ATOM    833  HD3 PRO A  52       4.691 -21.670   9.777  1.00 81.17           H  
ATOM    834  N   THR A  53       8.695 -20.036   6.924  1.00 83.52           N  
ATOM    835  H   THR A  53       9.273 -19.409   7.466  1.00 83.52           H  
ATOM    836  CA  THR A  53       8.943 -20.120   5.485  1.00 83.52           C  
ATOM    837  HA  THR A  53       8.273 -20.861   5.051  1.00 83.52           H  
ATOM    838  C   THR A  53      10.372 -20.563   5.236  1.00 83.52           C  
ATOM    839  CB  THR A  53       8.630 -18.793   4.794  1.00 83.52           C  
ATOM    840  HB  THR A  53       9.270 -18.004   5.188  1.00 83.52           H  
ATOM    841  O   THR A  53      11.313 -19.866   5.593  1.00 83.52           O  
ATOM    842  CG2 THR A  53       8.776 -18.861   3.277  1.00 83.52           C  
ATOM    843 HG21 THR A  53       9.818 -19.042   3.010  1.00 83.52           H  
ATOM    844 HG22 THR A  53       8.463 -17.911   2.846  1.00 83.52           H  
ATOM    845 HG23 THR A  53       8.155 -19.663   2.879  1.00 83.52           H  
ATOM    846  OG1 THR A  53       7.285 -18.482   5.064  1.00 83.52           O  
ATOM    847  HG1 THR A  53       7.192 -18.482   6.019  1.00 83.52           H  
ATOM    848  N   HIS A  54      10.521 -21.727   4.622  1.00 88.76           N  
ATOM    849  H   HIS A  54       9.684 -22.194   4.302  1.00 88.76           H  
ATOM    850  CA  HIS A  54      11.786 -22.337   4.248  1.00 88.76           C  
ATOM    851  HA  HIS A  54      12.588 -21.969   4.888  1.00 88.76           H  
ATOM    852  C   HIS A  54      12.085 -21.979   2.798  1.00 88.76           C  
ATOM    853  CB  HIS A  54      11.672 -23.854   4.430  1.00 88.76           C  
ATOM    854  HB2 HIS A  54      12.607 -24.318   4.115  1.00 88.76           H  
ATOM    855  HB3 HIS A  54      10.871 -24.242   3.801  1.00 88.76           H  
ATOM    856  O   HIS A  54      11.299 -22.304   1.912  1.00 88.76           O  
ATOM    857  CG  HIS A  54      11.382 -24.245   5.850  1.00 88.76           C  
ATOM    858  CD2 HIS A  54      10.164 -24.263   6.475  1.00 88.76           C  
ATOM    859  HD2 HIS A  54       9.217 -24.014   6.020  1.00 88.76           H  
ATOM    860  ND1 HIS A  54      12.324 -24.602   6.776  1.00 88.76           N  
ATOM    861  HD1 HIS A  54      13.275 -24.858   6.553  1.00 88.76           H  
ATOM    862  CE1 HIS A  54      11.697 -24.794   7.947  1.00 88.76           C  
ATOM    863  HE1 HIS A  54      12.187 -25.114   8.854  1.00 88.76           H  
ATOM    864  NE2 HIS A  54      10.373 -24.596   7.818  1.00 88.76           N  
ATOM    865  N   ILE A  55      13.200 -21.312   2.546  1.00 91.54           N  
ATOM    866  H   ILE A  55      13.797 -21.070   3.323  1.00 91.54           H  
ATOM    867  CA  ILE A  55      13.665 -20.960   1.210  1.00 91.54           C  
ATOM    868  HA  ILE A  55      12.866 -21.122   0.486  1.00 91.54           H  
ATOM    869  C   ILE A  55      14.820 -21.889   0.865  1.00 91.54           C  
ATOM    870  CB  ILE A  55      14.062 -19.475   1.137  1.00 91.54           C  
ATOM    871  HB  ILE A  55      14.834 -19.282   1.881  1.00 91.54           H  
ATOM    872  O   ILE A  55      15.842 -21.906   1.549  1.00 91.54           O  
ATOM    873  CG1 ILE A  55      12.845 -18.571   1.433  1.00 91.54           C  
ATOM    874 HG12 ILE A  55      12.137 -18.634   0.607  1.00 91.54           H  
ATOM    875 HG13 ILE A  55      12.337 -18.911   2.336  1.00 91.54           H  
ATOM    876  CG2 ILE A  55      14.631 -19.169  -0.260  1.00 91.54           C  
ATOM    877 HG21 ILE A  55      14.886 -18.113  -0.343  1.00 91.54           H  
ATOM    878 HG22 ILE A  55      15.548 -19.735  -0.427  1.00 91.54           H  
ATOM    879 HG23 ILE A  55      13.901 -19.436  -1.024  1.00 91.54           H  
ATOM    880  CD1 ILE A  55      13.220 -17.105   1.665  1.00 91.54           C  
ATOM    881 HD11 ILE A  55      13.725 -16.678   0.799  1.00 91.54           H  
ATOM    882 HD12 ILE A  55      12.310 -16.534   1.847  1.00 91.54           H  
ATOM    883 HD13 ILE A  55      13.876 -17.029   2.533  1.00 91.54           H  
ATOM    884  N   VAL A  56      14.648 -22.650  -0.208  1.00 93.76           N  
ATOM    885  H   VAL A  56      13.773 -22.576  -0.708  1.00 93.76           H  
ATOM    886  CA  VAL A  56      15.619 -23.623  -0.695  1.00 93.76           C  
ATOM    887  HA  VAL A  56      16.445 -23.702   0.013  1.00 93.76           H  
ATOM    888  C   VAL A  56      16.168 -23.151  -2.035  1.00 93.76           C  
ATOM    889  CB  VAL A  56      14.977 -25.013  -0.823  1.00 93.76           C  
ATOM    890  HB  VAL A  56      14.205 -24.978  -1.591  1.00 93.76           H  
ATOM    891  O   VAL A  56      15.407 -22.875  -2.965  1.00 93.76           O  
ATOM    892  CG1 VAL A  56      16.033 -26.041  -1.232  1.00 93.76           C  
ATOM    893 HG11 VAL A  56      16.779 -26.155  -0.446  1.00 93.76           H  
ATOM    894 HG12 VAL A  56      15.535 -26.997  -1.393  1.00 93.76           H  
ATOM    895 HG13 VAL A  56      16.517 -25.763  -2.168  1.00 93.76           H  
ATOM    896  CG2 VAL A  56      14.322 -25.493   0.480  1.00 93.76           C  
ATOM    897 HG21 VAL A  56      13.528 -24.813   0.786  1.00 93.76           H  
ATOM    898 HG22 VAL A  56      15.069 -25.563   1.271  1.00 93.76           H  
ATOM    899 HG23 VAL A  56      13.890 -26.479   0.314  1.00 93.76           H  
ATOM    900  N   ASP A  57      17.492 -23.094  -2.150  1.00 93.14           N  
ATOM    901  H   ASP A  57      18.062 -23.303  -1.343  1.00 93.14           H  
ATOM    902  CA  ASP A  57      18.188 -22.859  -3.414  1.00 93.14           C  
ATOM    903  HA  ASP A  57      17.543 -22.283  -4.079  1.00 93.14           H  
ATOM    904  C   ASP A  57      18.533 -24.191  -4.082  1.00 93.14           C  
ATOM    905  CB  ASP A  57      19.460 -22.043  -3.154  1.00 93.14           C  
ATOM    906  HB2 ASP A  57      19.223 -21.252  -2.442  1.00 93.14           H  
ATOM    907  HB3 ASP A  57      20.206 -22.684  -2.684  1.00 93.14           H  
ATOM    908  O   ASP A  57      19.146 -25.062  -3.453  1.00 93.14           O  
ATOM    909  CG  ASP A  57      20.071 -21.402  -4.406  1.00 93.14           C  
ATOM    910  OD1 ASP A  57      19.420 -21.365  -5.477  1.00 93.14           O  
ATOM    911  OD2 ASP A  57      21.206 -20.884  -4.282  1.00 93.14           O  
ATOM    912  N   TYR A  58      18.165 -24.345  -5.354  1.00 93.55           N  
ATOM    913  H   TYR A  58      17.663 -23.596  -5.809  1.00 93.55           H  
ATOM    914  CA  TYR A  58      18.608 -25.471  -6.167  1.00 93.55           C  
ATOM    915  HA  TYR A  58      18.888 -26.285  -5.500  1.00 93.55           H  
ATOM    916  C   TYR A  58      19.834 -25.101  -7.007  1.00 93.55           C  
ATOM    917  CB  TYR A  58      17.474 -26.006  -7.044  1.00 93.55           C  
ATOM    918  HB2 TYR A  58      17.039 -25.182  -7.609  1.00 93.55           H  
ATOM    919  HB3 TYR A  58      16.697 -26.435  -6.410  1.00 93.55           H  
ATOM    920  O   TYR A  58      19.818 -24.122  -7.756  1.00 93.55           O  
ATOM    921  CG  TYR A  58      17.958 -27.051  -8.025  1.00 93.55           C  
ATOM    922  CD1 TYR A  58      18.185 -26.691  -9.368  1.00 93.55           C  
ATOM    923  HD1 TYR A  58      17.971 -25.686  -9.700  1.00 93.55           H  
ATOM    924  CD2 TYR A  58      18.315 -28.336  -7.570  1.00 93.55           C  
ATOM    925  HD2 TYR A  58      18.190 -28.593  -6.529  1.00 93.55           H  
ATOM    926  CE1 TYR A  58      18.752 -27.624 -10.254  1.00 93.55           C  
ATOM    927  HE1 TYR A  58      19.014 -27.356 -11.267  1.00 93.55           H  
ATOM    928  CE2 TYR A  58      18.862 -29.275  -8.466  1.00 93.55           C  
ATOM    929  HE2 TYR A  58      19.156 -30.254  -8.116  1.00 93.55           H  
ATOM    930  OH  TYR A  58      19.555 -29.814 -10.715  1.00 93.55           O  
ATOM    931  HH  TYR A  58      19.832 -30.642 -10.316  1.00 93.55           H  
ATOM    932  CZ  TYR A  58      19.054 -28.927  -9.819  1.00 93.55           C  
ATOM    933  N   SER A  59      20.869 -25.940  -6.983  1.00 91.13           N  
ATOM    934  H   SER A  59      20.816 -26.744  -6.374  1.00 91.13           H  
ATOM    935  CA  SER A  59      22.050 -25.773  -7.834  1.00 91.13           C  
ATOM    936  HA  SER A  59      21.868 -24.977  -8.557  1.00 91.13           H  
ATOM    937  C   SER A  59      22.373 -27.037  -8.616  1.00 91.13           C  
ATOM    938  CB  SER A  59      23.243 -25.332  -6.995  1.00 91.13           C  
ATOM    939  HB2 SER A  59      23.574 -26.142  -6.346  1.00 91.13           H  
ATOM    940  HB3 SER A  59      22.942 -24.485  -6.378  1.00 91.13           H  
ATOM    941  O   SER A  59      22.752 -28.052  -8.045  1.00 91.13           O  
ATOM    942  OG  SER A  59      24.296 -24.924  -7.847  1.00 91.13           O  
ATOM    943  HG  SER A  59      24.675 -24.158  -7.410  1.00 91.13           H  
ATOM    944  N   GLU A  60      22.307 -26.949  -9.945  1.00 87.32           N  
ATOM    945  H   GLU A  60      21.944 -26.098 -10.350  1.00 87.32           H  
ATOM    946  CA  GLU A  60      22.668 -28.043 -10.861  1.00 87.32           C  
ATOM    947  HA  GLU A  60      22.078 -28.927 -10.618  1.00 87.32           H  
ATOM    948  C   GLU A  60      24.148 -28.456 -10.753  1.00 87.32           C  
ATOM    949  CB  GLU A  60      22.309 -27.580 -12.285  1.00 87.32           C  
ATOM    950  HB2 GLU A  60      22.899 -26.697 -12.530  1.00 87.32           H  
ATOM    951  HB3 GLU A  60      21.257 -27.296 -12.287  1.00 87.32           H  
ATOM    952  O   GLU A  60      24.509 -29.569 -11.115  1.00 87.32           O  
ATOM    953  CG  GLU A  60      22.523 -28.642 -13.373  1.00 87.32           C  
ATOM    954  HG2 GLU A  60      23.592 -28.813 -13.501  1.00 87.32           H  
ATOM    955  HG3 GLU A  60      22.055 -29.572 -13.048  1.00 87.32           H  
ATOM    956  CD  GLU A  60      21.929 -28.234 -14.730  1.00 87.32           C  
ATOM    957  OE1 GLU A  60      21.740 -29.121 -15.590  1.00 87.32           O  
ATOM    958  OE2 GLU A  60      21.543 -27.060 -14.940  1.00 87.32           O  
ATOM    959  N   ALA A  61      25.019 -27.576 -10.245  1.00 87.14           N  
ATOM    960  H   ALA A  61      24.664 -26.704  -9.878  1.00 87.14           H  
ATOM    961  CA  ALA A  61      26.434 -27.888 -10.049  1.00 87.14           C  
ATOM    962  HA  ALA A  61      26.787 -28.479 -10.894  1.00 87.14           H  
ATOM    963  C   ALA A  61      26.700 -28.720  -8.782  1.00 87.14           C  
ATOM    964  CB  ALA A  61      27.215 -26.570 -10.018  1.00 87.14           C  
ATOM    965  HB1 ALA A  61      28.278 -26.783  -9.908  1.00 87.14           H  
ATOM    966  HB2 ALA A  61      27.053 -26.021 -10.946  1.00 87.14           H  
ATOM    967  HB3 ALA A  61      26.888 -25.966  -9.171  1.00 87.14           H  
ATOM    968  O   ALA A  61      27.699 -29.433  -8.726  1.00 87.14           O  
ATOM    969  N   GLU A  62      25.835 -28.614  -7.769  1.00 86.63           N  
ATOM    970  H   GLU A  62      25.007 -28.049  -7.897  1.00 86.63           H  
ATOM    971  CA  GLU A  62      26.034 -29.257  -6.463  1.00 86.63           C  
ATOM    972  HA  GLU A  62      27.020 -29.719  -6.421  1.00 86.63           H  
ATOM    973  C   GLU A  62      25.032 -30.374  -6.170  1.00 86.63           C  
ATOM    974  CB  GLU A  62      25.963 -28.215  -5.340  1.00 86.63           C  
ATOM    975  HB2 GLU A  62      24.995 -27.716  -5.362  1.00 86.63           H  
ATOM    976  HB3 GLU A  62      26.056 -28.748  -4.393  1.00 86.63           H  
ATOM    977  O   GLU A  62      25.282 -31.193  -5.287  1.00 86.63           O  
ATOM    978  CG  GLU A  62      27.087 -27.173  -5.422  1.00 86.63           C  
ATOM    979  HG2 GLU A  62      28.026 -27.686  -5.633  1.00 86.63           H  
ATOM    980  HG3 GLU A  62      26.881 -26.490  -6.246  1.00 86.63           H  
ATOM    981  CD  GLU A  62      27.242 -26.376  -4.118  1.00 86.63           C  
ATOM    982  OE1 GLU A  62      28.271 -25.671  -4.010  1.00 86.63           O  
ATOM    983  OE2 GLU A  62      26.326 -26.445  -3.266  1.00 86.63           O  
ATOM    984  N   GLN A  63      23.902 -30.412  -6.879  1.00 87.28           N  
ATOM    985  H   GLN A  63      23.744 -29.716  -7.594  1.00 87.28           H  
ATOM    986  CA  GLN A  63      22.818 -31.347  -6.607  1.00 87.28           C  
ATOM    987  HA  GLN A  63      23.140 -31.992  -5.790  1.00 87.28           H  
ATOM    988  C   GLN A  63      22.505 -32.250  -7.796  1.00 87.28           C  
ATOM    989  CB  GLN A  63      21.559 -30.606  -6.146  1.00 87.28           C  
ATOM    990  HB2 GLN A  63      20.745 -31.322  -6.039  1.00 87.28           H  
ATOM    991  HB3 GLN A  63      21.272 -29.879  -6.906  1.00 87.28           H  
ATOM    992  O   GLN A  63      22.425 -31.799  -8.938  1.00 87.28           O  
ATOM    993  CG  GLN A  63      21.760 -29.894  -4.806  1.00 87.28           C  
ATOM    994  HG2 GLN A  63      21.979 -30.628  -4.030  1.00 87.28           H  
ATOM    995  HG3 GLN A  63      22.593 -29.195  -4.871  1.00 87.28           H  
ATOM    996  CD  GLN A  63      20.513 -29.112  -4.445  1.00 87.28           C  
ATOM    997  NE2 GLN A  63      19.631 -29.645  -3.625  1.00 87.28           N  
ATOM    998 HE21 GLN A  63      19.760 -30.577  -3.257  1.00 87.28           H  
ATOM    999 HE22 GLN A  63      18.807 -29.103  -3.410  1.00 87.28           H  
ATOM   1000  OE1 GLN A  63      20.303 -28.012  -4.923  1.00 87.28           O  
ATOM   1001  N   SER A  64      22.263 -33.527  -7.503  1.00 89.32           N  
ATOM   1002  H   SER A  64      22.305 -33.805  -6.532  1.00 89.32           H  
ATOM   1003  CA  SER A  64      21.848 -34.521  -8.494  1.00 89.32           C  
ATOM   1004  HA  SER A  64      22.432 -34.355  -9.399  1.00 89.32           H  
ATOM   1005  C   SER A  64      20.369 -34.397  -8.878  1.00 89.32           C  
ATOM   1006  CB  SER A  64      22.159 -35.940  -7.999  1.00 89.32           C  
ATOM   1007  HB2 SER A  64      22.092 -36.625  -8.844  1.00 89.32           H  
ATOM   1008  HB3 SER A  64      23.176 -35.978  -7.608  1.00 89.32           H  
ATOM   1009  O   SER A  64      19.573 -33.723  -8.214  1.00 89.32           O  
ATOM   1010  OG  SER A  64      21.248 -36.371  -7.001  1.00 89.32           O  
ATOM   1011  HG  SER A  64      21.115 -37.312  -7.133  1.00 89.32           H  
ATOM   1012  N   ASP A  65      19.974 -35.118  -9.929  1.00 89.25           N  
ATOM   1013  H   ASP A  65      20.661 -35.625 -10.469  1.00 89.25           H  
ATOM   1014  CA  ASP A  65      18.576 -35.207 -10.355  1.00 89.25           C  
ATOM   1015  HA  ASP A  65      18.196 -34.195 -10.497  1.00 89.25           H  
ATOM   1016  C   ASP A  65      17.667 -35.876  -9.309  1.00 89.25           C  
ATOM   1017  CB  ASP A  65      18.486 -35.958 -11.693  1.00 89.25           C  
ATOM   1018  HB2 ASP A  65      17.458 -36.292 -11.834  1.00 89.25           H  
ATOM   1019  HB3 ASP A  65      19.121 -36.844 -11.657  1.00 89.25           H  
ATOM   1020  O   ASP A  65      16.500 -35.478  -9.182  1.00 89.25           O  
ATOM   1021  CG  ASP A  65      18.851 -35.094 -12.904  1.00 89.25           C  
ATOM   1022  OD1 ASP A  65      18.553 -33.879 -12.857  1.00 89.25           O  
ATOM   1023  OD2 ASP A  65      19.336 -35.673 -13.897  1.00 89.25           O  
ATOM   1024  N   GLU A  66      18.166 -36.850  -8.533  1.00 91.00           N  
ATOM   1025  H   GLU A  66      19.054 -37.265  -8.778  1.00 91.00           H  
ATOM   1026  CA  GLU A  66      17.446 -37.409  -7.377  1.00 91.00           C  
ATOM   1027  HA  GLU A  66      16.459 -37.741  -7.697  1.00 91.00           H  
ATOM   1028  C   GLU A  66      17.237 -36.377  -6.263  1.00 91.00           C  
ATOM   1029  CB  GLU A  66      18.178 -38.614  -6.760  1.00 91.00           C  
ATOM   1030  HB2 GLU A  66      19.233 -38.388  -6.608  1.00 91.00           H  
ATOM   1031  HB3 GLU A  66      17.751 -38.780  -5.771  1.00 91.00           H  
ATOM   1032  O   GLU A  66      16.160 -36.324  -5.666  1.00 91.00           O  
ATOM   1033  CG  GLU A  66      17.993 -39.934  -7.523  1.00 91.00           C  
ATOM   1034  HG2 GLU A  66      16.944 -40.037  -7.800  1.00 91.00           H  
ATOM   1035  HG3 GLU A  66      18.231 -40.748  -6.838  1.00 91.00           H  
ATOM   1036  CD  GLU A  66      18.883 -40.080  -8.762  1.00 91.00           C  
ATOM   1037  OE1 GLU A  66      18.597 -41.010  -9.547  1.00 91.00           O  
ATOM   1038  OE2 GLU A  66      19.839 -39.276  -8.897  1.00 91.00           O  
ATOM   1039  N   GLN A  67      18.229 -35.529  -5.987  1.00 91.58           N  
ATOM   1040  H   GLN A  67      19.084 -35.580  -6.523  1.00 91.58           H  
ATOM   1041  CA  GLN A  67      18.087 -34.477  -4.977  1.00 91.58           C  
ATOM   1042  HA  GLN A  67      17.688 -34.911  -4.060  1.00 91.58           H  
ATOM   1043  C   GLN A  67      17.093 -33.407  -5.432  1.00 91.58           C  
ATOM   1044  CB  GLN A  67      19.451 -33.861  -4.670  1.00 91.58           C  
ATOM   1045  HB2 GLN A  67      19.312 -32.949  -4.089  1.00 91.58           H  
ATOM   1046  HB3 GLN A  67      19.944 -33.602  -5.607  1.00 91.58           H  
ATOM   1047  O   GLN A  67      16.243 -32.992  -4.649  1.00 91.58           O  
ATOM   1048  CG  GLN A  67      20.325 -34.826  -3.859  1.00 91.58           C  
ATOM   1049  HG2 GLN A  67      19.870 -34.983  -2.880  1.00 91.58           H  
ATOM   1050  HG3 GLN A  67      20.396 -35.789  -4.364  1.00 91.58           H  
ATOM   1051  CD  GLN A  67      21.733 -34.282  -3.687  1.00 91.58           C  
ATOM   1052  NE2 GLN A  67      22.350 -34.419  -2.537  1.00 91.58           N  
ATOM   1053 HE21 GLN A  67      23.284 -34.036  -2.502  1.00 91.58           H  
ATOM   1054 HE22 GLN A  67      21.904 -34.882  -1.758  1.00 91.58           H  
ATOM   1055  OE1 GLN A  67      22.312 -33.717  -4.590  1.00 91.58           O  
ATOM   1056  N   LEU A  68      17.120 -33.031  -6.716  1.00 92.61           N  
ATOM   1057  H   LEU A  68      17.871 -33.368  -7.301  1.00 92.61           H  
ATOM   1058  CA  LEU A  68      16.086 -32.177  -7.302  1.00 92.61           C  
ATOM   1059  HA  LEU A  68      16.082 -31.231  -6.761  1.00 92.61           H  
ATOM   1060  C   LEU A  68      14.688 -32.805  -7.159  1.00 92.61           C  
ATOM   1061  CB  LEU A  68      16.438 -31.913  -8.778  1.00 92.61           C  
ATOM   1062  HB2 LEU A  68      17.427 -31.459  -8.832  1.00 92.61           H  
ATOM   1063  HB3 LEU A  68      16.500 -32.868  -9.299  1.00 92.61           H  
ATOM   1064  O   LEU A  68      13.723 -32.096  -6.899  1.00 92.61           O  
ATOM   1065  CG  LEU A  68      15.433 -31.022  -9.533  1.00 92.61           C  
ATOM   1066  HG  LEU A  68      14.471 -31.533  -9.564  1.00 92.61           H  
ATOM   1067  CD1 LEU A  68      15.227 -29.641  -8.909  1.00 92.61           C  
ATOM   1068 HD11 LEU A  68      14.497 -29.079  -9.493  1.00 92.61           H  
ATOM   1069 HD12 LEU A  68      14.849 -29.732  -7.891  1.00 92.61           H  
ATOM   1070 HD13 LEU A  68      16.167 -29.089  -8.904  1.00 92.61           H  
ATOM   1071  CD2 LEU A  68      15.899 -30.833 -10.975  1.00 92.61           C  
ATOM   1072 HD21 LEU A  68      15.170 -30.241 -11.529  1.00 92.61           H  
ATOM   1073 HD22 LEU A  68      16.014 -31.802 -11.461  1.00 92.61           H  
ATOM   1074 HD23 LEU A  68      16.861 -30.320 -10.994  1.00 92.61           H  
ATOM   1075  N   HIS A  69      14.560 -34.130  -7.308  1.00 91.21           N  
ATOM   1076  H   HIS A  69      15.394 -34.671  -7.483  1.00 91.21           H  
ATOM   1077  CA  HIS A  69      13.285 -34.850  -7.132  1.00 91.21           C  
ATOM   1078  HA  HIS A  69      12.517 -34.418  -7.774  1.00 91.21           H  
ATOM   1079  C   HIS A  69      12.781 -34.712  -5.700  1.00 91.21           C  
ATOM   1080  CB  HIS A  69      13.445 -36.350  -7.455  1.00 91.21           C  
ATOM   1081  HB2 HIS A  69      14.502 -36.616  -7.449  1.00 91.21           H  
ATOM   1082  HB3 HIS A  69      12.974 -36.941  -6.670  1.00 91.21           H  
ATOM   1083  O   HIS A  69      11.609 -34.405  -5.491  1.00 91.21           O  
ATOM   1084  CG  HIS A  69      12.869 -36.833  -8.754  1.00 91.21           C  
ATOM   1085  CD2 HIS A  69      11.552 -37.066  -9.043  1.00 91.21           C  
ATOM   1086  HD2 HIS A  69      10.710 -36.873  -8.395  1.00 91.21           H  
ATOM   1087  ND1 HIS A  69      13.603 -37.317  -9.809  1.00 91.21           N  
ATOM   1088  HD1 HIS A  69      14.611 -37.377  -9.851  1.00 91.21           H  
ATOM   1089  CE1 HIS A  69      12.754 -37.758 -10.750  1.00 91.21           C  
ATOM   1090  HE1 HIS A  69      13.038 -38.219 -11.684  1.00 91.21           H  
ATOM   1091  NE2 HIS A  69      11.497 -37.637 -10.318  1.00 91.21           N  
ATOM   1092  N   GLN A  70      13.667 -34.919  -4.724  1.00 90.60           N  
ATOM   1093  H   GLN A  70      14.612 -35.178  -4.968  1.00 90.60           H  
ATOM   1094  CA  GLN A  70      13.322 -34.769  -3.315  1.00 90.60           C  
ATOM   1095  HA  GLN A  70      12.466 -35.407  -3.096  1.00 90.60           H  
ATOM   1096  C   GLN A  70      12.895 -33.339  -2.989  1.00 90.60           C  
ATOM   1097  CB  GLN A  70      14.493 -35.196  -2.425  1.00 90.60           C  
ATOM   1098  HB2 GLN A  70      15.437 -34.859  -2.854  1.00 90.60           H  
ATOM   1099  HB3 GLN A  70      14.377 -34.734  -1.444  1.00 90.60           H  
ATOM   1100  O   GLN A  70      11.839 -33.161  -2.386  1.00 90.60           O  
ATOM   1101  CG  GLN A  70      14.504 -36.714  -2.232  1.00 90.60           C  
ATOM   1102  HG2 GLN A  70      14.643 -37.204  -3.196  1.00 90.60           H  
ATOM   1103  HG3 GLN A  70      13.545 -37.028  -1.820  1.00 90.60           H  
ATOM   1104  CD  GLN A  70      15.611 -37.176  -1.292  1.00 90.60           C  
ATOM   1105  NE2 GLN A  70      15.506 -38.366  -0.745  1.00 90.60           N  
ATOM   1106 HE21 GLN A  70      16.276 -38.636  -0.149  1.00 90.60           H  
ATOM   1107 HE22 GLN A  70      14.728 -38.969  -0.969  1.00 90.60           H  
ATOM   1108  OE1 GLN A  70      16.591 -36.502  -1.027  1.00 90.60           O  
ATOM   1109  N   GLU A  71      13.645 -32.332  -3.435  1.00 90.98           N  
ATOM   1110  H   GLU A  71      14.518 -32.532  -3.902  1.00 90.98           H  
ATOM   1111  CA  GLU A  71      13.296 -30.933  -3.168  1.00 90.98           C  
ATOM   1112  HA  GLU A  71      13.163 -30.799  -2.094  1.00 90.98           H  
ATOM   1113  C   GLU A  71      11.965 -30.545  -3.821  1.00 90.98           C  
ATOM   1114  CB  GLU A  71      14.420 -30.002  -3.639  1.00 90.98           C  
ATOM   1115  HB2 GLU A  71      14.076 -28.970  -3.578  1.00 90.98           H  
ATOM   1116  HB3 GLU A  71      14.641 -30.218  -4.684  1.00 90.98           H  
ATOM   1117  O   GLU A  71      11.132 -29.916  -3.172  1.00 90.98           O  
ATOM   1118  CG  GLU A  71      15.716 -30.134  -2.823  1.00 90.98           C  
ATOM   1119  HG2 GLU A  71      16.496 -29.604  -3.369  1.00 90.98           H  
ATOM   1120  HG3 GLU A  71      16.015 -31.181  -2.777  1.00 90.98           H  
ATOM   1121  CD  GLU A  71      15.664 -29.569  -1.389  1.00 90.98           C  
ATOM   1122  OE1 GLU A  71      16.772 -29.433  -0.820  1.00 90.98           O  
ATOM   1123  OE2 GLU A  71      14.568 -29.241  -0.862  1.00 90.98           O  
ATOM   1124  N   ILE A  72      11.704 -30.982  -5.060  1.00 91.08           N  
ATOM   1125  H   ILE A  72      12.427 -31.484  -5.555  1.00 91.08           H  
ATOM   1126  CA  ILE A  72      10.405 -30.774  -5.724  1.00 91.08           C  
ATOM   1127  HA  ILE A  72      10.181 -29.707  -5.718  1.00 91.08           H  
ATOM   1128  C   ILE A  72       9.275 -31.455  -4.942  1.00 91.08           C  
ATOM   1129  CB  ILE A  72      10.461 -31.247  -7.196  1.00 91.08           C  
ATOM   1130  HB  ILE A  72      10.925 -32.234  -7.225  1.00 91.08           H  
ATOM   1131  O   ILE A  72       8.228 -30.847  -4.743  1.00 91.08           O  
ATOM   1132  CG1 ILE A  72      11.324 -30.261  -8.016  1.00 91.08           C  
ATOM   1133 HG12 ILE A  72      12.267 -30.078  -7.501  1.00 91.08           H  
ATOM   1134 HG13 ILE A  72      10.806 -29.305  -8.092  1.00 91.08           H  
ATOM   1135  CG2 ILE A  72       9.055 -31.367  -7.823  1.00 91.08           C  
ATOM   1136 HG21 ILE A  72       8.526 -30.416  -7.754  1.00 91.08           H  
ATOM   1137 HG22 ILE A  72       8.470 -32.132  -7.313  1.00 91.08           H  
ATOM   1138 HG23 ILE A  72       9.114 -31.666  -8.869  1.00 91.08           H  
ATOM   1139  CD1 ILE A  72      11.652 -30.759  -9.427  1.00 91.08           C  
ATOM   1140 HD11 ILE A  72      12.112 -31.746  -9.374  1.00 91.08           H  
ATOM   1141 HD12 ILE A  72      12.346 -30.062  -9.898  1.00 91.08           H  
ATOM   1142 HD13 ILE A  72      10.751 -30.804 -10.040  1.00 91.08           H  
ATOM   1143  N   SER A  73       9.484 -32.684  -4.457  1.00 87.93           N  
ATOM   1144  H   SER A  73      10.353 -33.148  -4.681  1.00 87.93           H  
ATOM   1145  CA  SER A  73       8.460 -33.423  -3.700  1.00 87.93           C  
ATOM   1146  HA  SER A  73       7.543 -33.426  -4.289  1.00 87.93           H  
ATOM   1147  C   SER A  73       8.123 -32.786  -2.346  1.00 87.93           C  
ATOM   1148  CB  SER A  73       8.892 -34.882  -3.503  1.00 87.93           C  
ATOM   1149  HB2 SER A  73       8.022 -35.466  -3.203  1.00 87.93           H  
ATOM   1150  HB3 SER A  73       9.259 -35.280  -4.449  1.00 87.93           H  
ATOM   1151  O   SER A  73       7.006 -32.929  -1.850  1.00 87.93           O  
ATOM   1152  OG  SER A  73       9.889 -35.026  -2.504  1.00 87.93           O  
ATOM   1153  HG  SER A  73      10.533 -34.320  -2.597  1.00 87.93           H  
ATOM   1154  N   GLN A  74       9.083 -32.079  -1.742  1.00 87.72           N  
ATOM   1155  H   GLN A  74       9.984 -32.017  -2.196  1.00 87.72           H  
ATOM   1156  CA  GLN A  74       8.918 -31.402  -0.455  1.00 87.72           C  
ATOM   1157  HA  GLN A  74       8.152 -31.913   0.129  1.00 87.72           H  
ATOM   1158  C   GLN A  74       8.463 -29.948  -0.612  1.00 87.72           C  
ATOM   1159  CB  GLN A  74      10.239 -31.464   0.318  1.00 87.72           C  
ATOM   1160  HB2 GLN A  74      10.144 -30.863   1.223  1.00 87.72           H  
ATOM   1161  HB3 GLN A  74      11.037 -31.042  -0.294  1.00 87.72           H  
ATOM   1162  O   GLN A  74       7.916 -29.363   0.328  1.00 87.72           O  
ATOM   1163  CG  GLN A  74      10.606 -32.896   0.730  1.00 87.72           C  
ATOM   1164  HG2 GLN A  74       9.834 -33.287   1.393  1.00 87.72           H  
ATOM   1165  HG3 GLN A  74      10.655 -33.540  -0.148  1.00 87.72           H  
ATOM   1166  CD  GLN A  74      11.944 -32.966   1.454  1.00 87.72           C  
ATOM   1167  NE2 GLN A  74      12.484 -34.147   1.652  1.00 87.72           N  
ATOM   1168 HE21 GLN A  74      12.057 -34.974   1.260  1.00 87.72           H  
ATOM   1169 HE22 GLN A  74      13.394 -34.129   2.089  1.00 87.72           H  
ATOM   1170  OE1 GLN A  74      12.520 -31.983   1.882  1.00 87.72           O  
ATOM   1171  N   ALA A  75       8.688 -29.350  -1.783  1.00 90.48           N  
ATOM   1172  H   ALA A  75       9.186 -29.856  -2.501  1.00 90.48           H  
ATOM   1173  CA  ALA A  75       8.301 -27.983  -2.068  1.00 90.48           C  
ATOM   1174  HA  ALA A  75       8.804 -27.338  -1.348  1.00 90.48           H  
ATOM   1175  C   ALA A  75       6.789 -27.786  -1.903  1.00 90.48           C  
ATOM   1176  CB  ALA A  75       8.784 -27.581  -3.466  1.00 90.48           C  
ATOM   1177  HB1 ALA A  75       9.867 -27.692  -3.531  1.00 90.48           H  
ATOM   1178  HB2 ALA A  75       8.316 -28.215  -4.219  1.00 90.48           H  
ATOM   1179  HB3 ALA A  75       8.529 -26.540  -3.665  1.00 90.48           H  
ATOM   1180  O   ALA A  75       5.957 -28.687  -2.012  1.00 90.48           O  
ATOM   1181  N   ASN A  76       6.407 -26.560  -1.587  1.00 88.13           N  
ATOM   1182  H   ASN A  76       7.127 -25.868  -1.431  1.00 88.13           H  
ATOM   1183  CA  ASN A  76       5.015 -26.142  -1.529  1.00 88.13           C  
ATOM   1184  HA  ASN A  76       4.360 -26.997  -1.698  1.00 88.13           H  
ATOM   1185  C   ASN A  76       4.667 -25.153  -2.632  1.00 88.13           C  
ATOM   1186  CB  ASN A  76       4.747 -25.559  -0.144  1.00 88.13           C  
ATOM   1187  HB2 ASN A  76       5.387 -24.689   0.006  1.00 88.13           H  
ATOM   1188  HB3 ASN A  76       3.710 -25.228  -0.097  1.00 88.13           H  
ATOM   1189  O   ASN A  76       3.503 -25.086  -3.015  1.00 88.13           O  
ATOM   1190  CG  ASN A  76       4.996 -26.525   0.991  1.00 88.13           C  
ATOM   1191  ND2 ASN A  76       4.787 -27.813   0.817  1.00 88.13           N  
ATOM   1192 HD21 ASN A  76       5.068 -28.190  -0.077  1.00 88.13           H  
ATOM   1193 HD22 ASN A  76       5.120 -28.342   1.610  1.00 88.13           H  
ATOM   1194  OD1 ASN A  76       5.291 -26.115   2.086  1.00 88.13           O  
ATOM   1195  N   VAL A  77       5.676 -24.441  -3.120  1.00 89.50           N  
ATOM   1196  H   VAL A  77       6.583 -24.559  -2.692  1.00 89.50           H  
ATOM   1197  CA  VAL A  77       5.671 -23.571  -4.291  1.00 89.50           C  
ATOM   1198  HA  VAL A  77       4.949 -23.943  -5.018  1.00 89.50           H  
ATOM   1199  C   VAL A  77       7.060 -23.633  -4.906  1.00 89.50           C  
ATOM   1200  CB  VAL A  77       5.293 -22.128  -3.913  1.00 89.50           C  
ATOM   1201  HB  VAL A  77       4.275 -22.161  -3.524  1.00 89.50           H  
ATOM   1202  O   VAL A  77       8.059 -23.783  -4.191  1.00 89.50           O  
ATOM   1203  CG1 VAL A  77       6.216 -21.537  -2.841  1.00 89.50           C  
ATOM   1204 HG11 VAL A  77       6.277 -22.192  -1.971  1.00 89.50           H  
ATOM   1205 HG12 VAL A  77       7.214 -21.389  -3.254  1.00 89.50           H  
ATOM   1206 HG13 VAL A  77       5.819 -20.576  -2.516  1.00 89.50           H  
ATOM   1207  CG2 VAL A  77       5.249 -21.149  -5.088  1.00 89.50           C  
ATOM   1208 HG21 VAL A  77       4.557 -21.507  -5.849  1.00 89.50           H  
ATOM   1209 HG22 VAL A  77       4.887 -20.181  -4.740  1.00 89.50           H  
ATOM   1210 HG23 VAL A  77       6.238 -21.012  -5.526  1.00 89.50           H  
ATOM   1211  N   ILE A  78       7.119 -23.525  -6.227  1.00 93.71           N  
ATOM   1212  H   ILE A  78       6.262 -23.403  -6.747  1.00 93.71           H  
ATOM   1213  CA  ILE A  78       8.379 -23.513  -6.963  1.00 93.71           C  
ATOM   1214  HA  ILE A  78       9.208 -23.543  -6.256  1.00 93.71           H  
ATOM   1215  C   ILE A  78       8.486 -22.196  -7.729  1.00 93.71           C  
ATOM   1216  CB  ILE A  78       8.513 -24.765  -7.851  1.00 93.71           C  
ATOM   1217  HB  ILE A  78       7.672 -24.792  -8.544  1.00 93.71           H  
ATOM   1218  O   ILE A  78       7.643 -21.860  -8.558  1.00 93.71           O  
ATOM   1219  CG1 ILE A  78       8.479 -26.052  -6.991  1.00 93.71           C  
ATOM   1220 HG12 ILE A  78       9.359 -26.085  -6.350  1.00 93.71           H  
ATOM   1221 HG13 ILE A  78       7.599 -26.042  -6.347  1.00 93.71           H  
ATOM   1222  CG2 ILE A  78       9.818 -24.676  -8.660  1.00 93.71           C  
ATOM   1223 HG21 ILE A  78       9.963 -25.573  -9.261  1.00 93.71           H  
ATOM   1224 HG22 ILE A  78       9.779 -23.829  -9.345  1.00 93.71           H  
ATOM   1225 HG23 ILE A  78      10.667 -24.560  -7.986  1.00 93.71           H  
ATOM   1226  CD1 ILE A  78       8.409 -27.352  -7.793  1.00 93.71           C  
ATOM   1227 HD11 ILE A  78       8.340 -28.189  -7.098  1.00 93.71           H  
ATOM   1228 HD12 ILE A  78       9.301 -27.483  -8.406  1.00 93.71           H  
ATOM   1229 HD13 ILE A  78       7.519 -27.342  -8.423  1.00 93.71           H  
ATOM   1230  N   CYS A  79       9.551 -21.456  -7.455  1.00 94.48           N  
ATOM   1231  H   CYS A  79      10.212 -21.816  -6.781  1.00 94.48           H  
ATOM   1232  CA  CYS A  79       9.915 -20.241  -8.162  1.00 94.48           C  
ATOM   1233  HA  CYS A  79       9.028 -19.783  -8.602  1.00 94.48           H  
ATOM   1234  C   CYS A  79      10.900 -20.599  -9.280  1.00 94.48           C  
ATOM   1235  CB  CYS A  79      10.514 -19.255  -7.154  1.00 94.48           C  
ATOM   1236  HB2 CYS A  79      10.951 -18.411  -7.687  1.00 94.48           H  
ATOM   1237  HB3 CYS A  79      11.294 -19.764  -6.587  1.00 94.48           H  
ATOM   1238  O   CYS A  79      12.057 -20.925  -9.012  1.00 94.48           O  
ATOM   1239  SG  CYS A  79       9.230 -18.657  -6.017  1.00 94.48           S  
ATOM   1240  HG  CYS A  79      10.019 -17.896  -5.253  1.00 94.48           H  
ATOM   1241  N   ILE A  80      10.457 -20.534 -10.535  1.00 95.55           N  
ATOM   1242  H   ILE A  80       9.517 -20.198 -10.688  1.00 95.55           H  
ATOM   1243  CA  ILE A  80      11.314 -20.747 -11.703  1.00 95.55           C  
ATOM   1244  HA  ILE A  80      12.109 -21.442 -11.433  1.00 95.55           H  
ATOM   1245  C   ILE A  80      11.950 -19.410 -12.079  1.00 95.55           C  
ATOM   1246  CB  ILE A  80      10.548 -21.369 -12.889  1.00 95.55           C  
ATOM   1247  HB  ILE A  80       9.805 -20.651 -13.236  1.00 95.55           H  
ATOM   1248  O   ILE A  80      11.304 -18.518 -12.631  1.00 95.55           O  
ATOM   1249  CG1 ILE A  80       9.817 -22.668 -12.482  1.00 95.55           C  
ATOM   1250 HG12 ILE A  80       9.172 -22.476 -11.624  1.00 95.55           H  
ATOM   1251 HG13 ILE A  80      10.547 -23.424 -12.193  1.00 95.55           H  
ATOM   1252  CG2 ILE A  80      11.547 -21.645 -14.032  1.00 95.55           C  
ATOM   1253 HG21 ILE A  80      11.025 -22.020 -14.912  1.00 95.55           H  
ATOM   1254 HG22 ILE A  80      12.058 -20.728 -14.326  1.00 95.55           H  
ATOM   1255 HG23 ILE A  80      12.287 -22.381 -13.717  1.00 95.55           H  
ATOM   1256  CD1 ILE A  80       8.927 -23.246 -13.587  1.00 95.55           C  
ATOM   1257 HD11 ILE A  80       9.515 -23.541 -14.456  1.00 95.55           H  
ATOM   1258 HD12 ILE A  80       8.173 -22.515 -13.882  1.00 95.55           H  
ATOM   1259 HD13 ILE A  80       8.432 -24.138 -13.202  1.00 95.55           H  
ATOM   1260  N   VAL A  81      13.238 -19.278 -11.785  1.00 95.72           N  
ATOM   1261  H   VAL A  81      13.700 -20.052 -11.329  1.00 95.72           H  
ATOM   1262  CA  VAL A  81      14.020 -18.078 -12.064  1.00 95.72           C  
ATOM   1263  HA  VAL A  81      13.341 -17.225 -12.056  1.00 95.72           H  
ATOM   1264  C   VAL A  81      14.636 -18.153 -13.455  1.00 95.72           C  
ATOM   1265  CB  VAL A  81      15.091 -17.832 -10.990  1.00 95.72           C  
ATOM   1266  HB  VAL A  81      15.880 -18.573 -11.123  1.00 95.72           H  
ATOM   1267  O   VAL A  81      15.358 -19.093 -13.792  1.00 95.72           O  
ATOM   1268  CG1 VAL A  81      15.710 -16.433 -11.130  1.00 95.72           C  
ATOM   1269 HG11 VAL A  81      14.936 -15.676 -11.002  1.00 95.72           H  
ATOM   1270 HG12 VAL A  81      16.159 -16.310 -12.115  1.00 95.72           H  
ATOM   1271 HG13 VAL A  81      16.480 -16.288 -10.372  1.00 95.72           H  
ATOM   1272  CG2 VAL A  81      14.552 -17.955  -9.557  1.00 95.72           C  
ATOM   1273 HG21 VAL A  81      15.343 -17.707  -8.848  1.00 95.72           H  
ATOM   1274 HG22 VAL A  81      14.228 -18.977  -9.360  1.00 95.72           H  
ATOM   1275 HG23 VAL A  81      13.712 -17.279  -9.402  1.00 95.72           H  
ATOM   1276  N   TYR A  82      14.406 -17.111 -14.243  1.00 93.83           N  
ATOM   1277  H   TYR A  82      13.812 -16.374 -13.891  1.00 93.83           H  
ATOM   1278  CA  TYR A  82      15.056 -16.867 -15.525  1.00 93.83           C  
ATOM   1279  HA  TYR A  82      15.837 -17.612 -15.681  1.00 93.83           H  
ATOM   1280  C   TYR A  82      15.731 -15.490 -15.501  1.00 93.83           C  
ATOM   1281  CB  TYR A  82      14.039 -17.030 -16.664  1.00 93.83           C  
ATOM   1282  HB2 TYR A  82      13.585 -18.018 -16.593  1.00 93.83           H  
ATOM   1283  HB3 TYR A  82      14.568 -16.994 -17.616  1.00 93.83           H  
ATOM   1284  O   TYR A  82      15.478 -14.662 -14.625  1.00 93.83           O  
ATOM   1285  CG  TYR A  82      12.942 -15.983 -16.681  1.00 93.83           C  
ATOM   1286  CD1 TYR A  82      11.770 -16.171 -15.922  1.00 93.83           C  
ATOM   1287  HD1 TYR A  82      11.644 -17.061 -15.323  1.00 93.83           H  
ATOM   1288  CD2 TYR A  82      13.108 -14.810 -17.445  1.00 93.83           C  
ATOM   1289  HD2 TYR A  82      14.002 -14.670 -18.034  1.00 93.83           H  
ATOM   1290  CE1 TYR A  82      10.775 -15.174 -15.916  1.00 93.83           C  
ATOM   1291  HE1 TYR A  82       9.889 -15.273 -15.307  1.00 93.83           H  
ATOM   1292  CE2 TYR A  82      12.103 -13.825 -17.456  1.00 93.83           C  
ATOM   1293  HE2 TYR A  82      12.222 -12.925 -18.042  1.00 93.83           H  
ATOM   1294  OH  TYR A  82      10.008 -13.019 -16.619  1.00 93.83           O  
ATOM   1295  HH  TYR A  82      10.175 -12.304 -17.238  1.00 93.83           H  
ATOM   1296  CZ  TYR A  82      10.940 -14.002 -16.679  1.00 93.83           C  
ATOM   1297  N   ALA A  83      16.632 -15.243 -16.448  1.00 92.96           N  
ATOM   1298  H   ALA A  83      16.740 -15.911 -17.198  1.00 92.96           H  
ATOM   1299  CA  ALA A  83      17.255 -13.938 -16.613  1.00 92.96           C  
ATOM   1300  HA  ALA A  83      17.100 -13.344 -15.711  1.00 92.96           H  
ATOM   1301  C   ALA A  83      16.596 -13.197 -17.780  1.00 92.96           C  
ATOM   1302  CB  ALA A  83      18.767 -14.117 -16.765  1.00 92.96           C  
ATOM   1303  HB1 ALA A  83      19.227 -13.146 -16.947  1.00 92.96           H  
ATOM   1304  HB2 ALA A  83      19.171 -14.537 -15.844  1.00 92.96           H  
ATOM   1305  HB3 ALA A  83      18.982 -14.790 -17.595  1.00 92.96           H  
ATOM   1306  O   ALA A  83      16.584 -13.703 -18.903  1.00 92.96           O  
ATOM   1307  N   VAL A  84      16.086 -11.987 -17.530  1.00 89.74           N  
ATOM   1308  H   VAL A  84      16.125 -11.645 -16.580  1.00 89.74           H  
ATOM   1309  CA  VAL A  84      15.327 -11.192 -18.521  1.00 89.74           C  
ATOM   1310  HA  VAL A  84      14.432 -11.753 -18.793  1.00 89.74           H  
ATOM   1311  C   VAL A  84      16.131 -10.946 -19.806  1.00 89.74           C  
ATOM   1312  CB  VAL A  84      14.902  -9.815 -17.955  1.00 89.74           C  
ATOM   1313  HB  VAL A  84      15.624  -9.073 -18.294  1.00 89.74           H  
ATOM   1314  O   VAL A  84      15.581 -10.877 -20.900  1.00 89.74           O  
ATOM   1315  CG1 VAL A  84      13.523  -9.418 -18.450  1.00 89.74           C  
ATOM   1316 HG11 VAL A  84      13.265  -8.415 -18.111  1.00 89.74           H  
ATOM   1317 HG12 VAL A  84      13.533  -9.401 -19.540  1.00 89.74           H  
ATOM   1318 HG13 VAL A  84      12.787 -10.122 -18.061  1.00 89.74           H  
ATOM   1319  CG2 VAL A  84      14.857  -9.691 -16.438  1.00 89.74           C  
ATOM   1320 HG21 VAL A  84      14.284  -8.814 -16.136  1.00 89.74           H  
ATOM   1321 HG22 VAL A  84      15.880  -9.547 -16.090  1.00 89.74           H  
ATOM   1322 HG23 VAL A  84      14.394 -10.571 -15.990  1.00 89.74           H  
ATOM   1323  N   ASN A  85      17.457 -10.858 -19.672  1.00 87.91           N  
ATOM   1324  H   ASN A  85      17.836 -10.969 -18.742  1.00 87.91           H  
ATOM   1325  CA  ASN A  85      18.401 -10.622 -20.760  1.00 87.91           C  
ATOM   1326  HA  ASN A  85      17.888 -10.041 -21.526  1.00 87.91           H  
ATOM   1327  C   ASN A  85      18.910 -11.903 -21.454  1.00 87.91           C  
ATOM   1328  CB  ASN A  85      19.558  -9.769 -20.214  1.00 87.91           C  
ATOM   1329  HB2 ASN A  85      20.122  -9.384 -21.064  1.00 87.91           H  
ATOM   1330  HB3 ASN A  85      19.162  -8.914 -19.666  1.00 87.91           H  
ATOM   1331  O   ASN A  85      19.755 -11.815 -22.344  1.00 87.91           O  
ATOM   1332  CG  ASN A  85      20.512 -10.525 -19.301  1.00 87.91           C  
ATOM   1333  ND2 ASN A  85      21.757 -10.115 -19.269  1.00 87.91           N  
ATOM   1334 HD21 ASN A  85      22.030  -9.322 -19.831  1.00 87.91           H  
ATOM   1335 HD22 ASN A  85      22.399 -10.606 -18.663  1.00 87.91           H  
ATOM   1336  OD1 ASN A  85      20.176 -11.466 -18.598  1.00 87.91           O  
ATOM   1337  N   ASN A  86      18.450 -13.092 -21.050  1.00 90.68           N  
ATOM   1338  H   ASN A  86      17.737 -13.114 -20.335  1.00 90.68           H  
ATOM   1339  CA  ASN A  86      18.899 -14.368 -21.600  1.00 90.68           C  
ATOM   1340  HA  ASN A  86      19.553 -14.188 -22.453  1.00 90.68           H  
ATOM   1341  C   ASN A  86      17.712 -15.195 -22.108  1.00 90.68           C  
ATOM   1342  CB  ASN A  86      19.730 -15.113 -20.542  1.00 90.68           C  
ATOM   1343  HB2 ASN A  86      20.550 -14.475 -20.213  1.00 90.68           H  
ATOM   1344  HB3 ASN A  86      19.094 -15.341 -19.687  1.00 90.68           H  
ATOM   1345  O   ASN A  86      17.098 -15.953 -21.354  1.00 90.68           O  
ATOM   1346  CG  ASN A  86      20.306 -16.416 -21.068  1.00 90.68           C  
ATOM   1347  ND2 ASN A  86      21.065 -17.125 -20.268  1.00 90.68           N  
ATOM   1348 HD21 ASN A  86      21.218 -16.833 -19.313  1.00 90.68           H  
ATOM   1349 HD22 ASN A  86      21.416 -17.997 -20.635  1.00 90.68           H  
ATOM   1350  OD1 ASN A  86      20.079 -16.824 -22.194  1.00 90.68           O  
ATOM   1351  N   LYS A  87      17.455 -15.117 -23.419  1.00 89.10           N  
ATOM   1352  H   LYS A  87      17.993 -14.458 -23.965  1.00 89.10           H  
ATOM   1353  CA  LYS A  87      16.399 -15.894 -24.090  1.00 89.10           C  
ATOM   1354  HA  LYS A  87      15.430 -15.611 -23.679  1.00 89.10           H  
ATOM   1355  C   LYS A  87      16.511 -17.397 -23.847  1.00 89.10           C  
ATOM   1356  CB  LYS A  87      16.395 -15.614 -25.598  1.00 89.10           C  
ATOM   1357  HB2 LYS A  87      15.748 -16.346 -26.080  1.00 89.10           H  
ATOM   1358  HB3 LYS A  87      17.401 -15.727 -26.001  1.00 89.10           H  
ATOM   1359  O   LYS A  87      15.499 -18.029 -23.586  1.00 89.10           O  
ATOM   1360  CG  LYS A  87      15.853 -14.213 -25.907  1.00 89.10           C  
ATOM   1361  HG2 LYS A  87      14.862 -14.111 -25.464  1.00 89.10           H  
ATOM   1362  HG3 LYS A  87      16.512 -13.458 -25.478  1.00 89.10           H  
ATOM   1363  CD  LYS A  87      15.749 -13.997 -27.421  1.00 89.10           C  
ATOM   1364  HD2 LYS A  87      16.745 -14.036 -27.862  1.00 89.10           H  
ATOM   1365  HD3 LYS A  87      15.132 -14.787 -27.850  1.00 89.10           H  
ATOM   1366  CE  LYS A  87      15.102 -12.636 -27.693  1.00 89.10           C  
ATOM   1367  HE2 LYS A  87      14.135 -12.611 -27.190  1.00 89.10           H  
ATOM   1368  HE3 LYS A  87      15.721 -11.855 -27.250  1.00 89.10           H  
ATOM   1369  NZ  LYS A  87      14.921 -12.396 -29.145  1.00 89.10           N  
ATOM   1370  HZ1 LYS A  87      15.811 -12.393 -29.623  1.00 89.10           H  
ATOM   1371  HZ2 LYS A  87      14.465 -11.507 -29.292  1.00 89.10           H  
ATOM   1372  HZ3 LYS A  87      14.334 -13.116 -29.541  1.00 89.10           H  
ATOM   1373  N   HIS A  88      17.727 -17.946 -23.795  1.00 92.23           N  
ATOM   1374  H   HIS A  88      18.542 -17.360 -23.904  1.00 92.23           H  
ATOM   1375  CA  HIS A  88      17.911 -19.370 -23.516  1.00 92.23           C  
ATOM   1376  HA  HIS A  88      17.371 -19.938 -24.275  1.00 92.23           H  
ATOM   1377  C   HIS A  88      17.340 -19.772 -22.150  1.00 92.23           C  
ATOM   1378  CB  HIS A  88      19.402 -19.721 -23.585  1.00 92.23           C  
ATOM   1379  HB2 HIS A  88      19.938 -19.233 -22.771  1.00 92.23           H  
ATOM   1380  HB3 HIS A  88      19.812 -19.372 -24.532  1.00 92.23           H  
ATOM   1381  O   HIS A  88      16.755 -20.841 -22.010  1.00 92.23           O  
ATOM   1382  CG  HIS A  88      19.637 -21.202 -23.485  1.00 92.23           C  
ATOM   1383  CD2 HIS A  88      20.364 -21.878 -22.539  1.00 92.23           C  
ATOM   1384  HD2 HIS A  88      20.893 -21.441 -21.705  1.00 92.23           H  
ATOM   1385  ND1 HIS A  88      19.106 -22.139 -24.337  1.00 92.23           N  
ATOM   1386  HD1 HIS A  88      18.461 -21.954 -25.092  1.00 92.23           H  
ATOM   1387  CE1 HIS A  88      19.527 -23.346 -23.939  1.00 92.23           C  
ATOM   1388  HE1 HIS A  88      19.276 -24.274 -24.429  1.00 92.23           H  
ATOM   1389  NE2 HIS A  88      20.295 -23.243 -22.844  1.00 92.23           N  
ATOM   1390  N   SER A  89      17.468 -18.900 -21.143  1.00 92.74           N  
ATOM   1391  H   SER A  89      17.883 -18.000 -21.334  1.00 92.74           H  
ATOM   1392  CA  SER A  89      16.893 -19.164 -19.820  1.00 92.74           C  
ATOM   1393  HA  SER A  89      17.158 -20.183 -19.540  1.00 92.74           H  
ATOM   1394  C   SER A  89      15.364 -19.103 -19.808  1.00 92.74           C  
ATOM   1395  CB  SER A  89      17.496 -18.240 -18.760  1.00 92.74           C  
ATOM   1396  HB2 SER A  89      17.228 -18.627 -17.777  1.00 92.74           H  
ATOM   1397  HB3 SER A  89      18.582 -18.262 -18.848  1.00 92.74           H  
ATOM   1398  O   SER A  89      14.754 -19.809 -19.014  1.00 92.74           O  
ATOM   1399  OG  SER A  89      17.047 -16.900 -18.843  1.00 92.74           O  
ATOM   1400  HG  SER A  89      16.973 -16.612 -19.756  1.00 92.74           H  
ATOM   1401  N   ILE A  90      14.759 -18.316 -20.705  1.00 91.31           N  
ATOM   1402  H   ILE A  90      15.332 -17.822 -21.374  1.00 91.31           H  
ATOM   1403  CA  ILE A  90      13.304 -18.244 -20.895  1.00 91.31           C  
ATOM   1404  HA  ILE A  90      12.821 -18.212 -19.918  1.00 91.31           H  
ATOM   1405  C   ILE A  90      12.814 -19.512 -21.601  1.00 91.31           C  
ATOM   1406  CB  ILE A  90      12.909 -16.961 -21.669  1.00 91.31           C  
ATOM   1407  HB  ILE A  90      13.412 -16.960 -22.636  1.00 91.31           H  
ATOM   1408  O   ILE A  90      11.883 -20.154 -21.126  1.00 91.31           O  
ATOM   1409  CG1 ILE A  90      13.346 -15.699 -20.888  1.00 91.31           C  
ATOM   1410 HG12 ILE A  90      12.765 -15.643 -19.968  1.00 91.31           H  
ATOM   1411 HG13 ILE A  90      14.399 -15.777 -20.619  1.00 91.31           H  
ATOM   1412  CG2 ILE A  90      11.391 -16.939 -21.928  1.00 91.31           C  
ATOM   1413 HG21 ILE A  90      11.096 -16.025 -22.444  1.00 91.31           H  
ATOM   1414 HG22 ILE A  90      11.101 -17.774 -22.566  1.00 91.31           H  
ATOM   1415 HG23 ILE A  90      10.849 -17.013 -20.985  1.00 91.31           H  
ATOM   1416  CD1 ILE A  90      13.179 -14.380 -21.654  1.00 91.31           C  
ATOM   1417 HD11 ILE A  90      12.124 -14.147 -21.794  1.00 91.31           H  
ATOM   1418 HD12 ILE A  90      13.634 -13.574 -21.080  1.00 91.31           H  
ATOM   1419 HD13 ILE A  90      13.671 -14.445 -22.625  1.00 91.31           H  
ATOM   1420  N   ASP A  91      13.485 -19.934 -22.674  1.00 92.64           N  
ATOM   1421  H   ASP A  91      14.189 -19.327 -23.071  1.00 92.64           H  
ATOM   1422  CA  ASP A  91      13.126 -21.147 -23.422  1.00 92.64           C  
ATOM   1423  HA  ASP A  91      12.113 -21.042 -23.809  1.00 92.64           H  
ATOM   1424  C   ASP A  91      13.170 -22.399 -22.527  1.00 92.64           C  
ATOM   1425  CB  ASP A  91      14.091 -21.327 -24.607  1.00 92.64           C  
ATOM   1426  HB2 ASP A  91      15.101 -21.463 -24.220  1.00 92.64           H  
ATOM   1427  HB3 ASP A  91      13.816 -22.237 -25.141  1.00 92.64           H  
ATOM   1428  O   ASP A  91      12.316 -23.282 -22.609  1.00 92.64           O  
ATOM   1429  CG  ASP A  91      14.094 -20.167 -25.612  1.00 92.64           C  
ATOM   1430  OD1 ASP A  91      13.037 -19.524 -25.792  1.00 92.64           O  
ATOM   1431  OD2 ASP A  91      15.175 -19.940 -26.206  1.00 92.64           O  
ATOM   1432  N   LYS A  92      14.139 -22.456 -21.605  1.00 94.10           N  
ATOM   1433  H   LYS A  92      14.823 -21.712 -21.609  1.00 94.10           H  
ATOM   1434  CA  LYS A  92      14.281 -23.550 -20.635  1.00 94.10           C  
ATOM   1435  HA  LYS A  92      14.268 -24.494 -21.180  1.00 94.10           H  
ATOM   1436  C   LYS A  92      13.122 -23.645 -19.646  1.00 94.10           C  
ATOM   1437  CB  LYS A  92      15.619 -23.399 -19.900  1.00 94.10           C  
ATOM   1438  HB2 LYS A  92      15.632 -24.032 -19.013  1.00 94.10           H  
ATOM   1439  HB3 LYS A  92      15.728 -22.366 -19.570  1.00 94.10           H  
ATOM   1440  O   LYS A  92      12.897 -24.732 -19.112  1.00 94.10           O  
ATOM   1441  CG  LYS A  92      16.809 -23.769 -20.796  1.00 94.10           C  
ATOM   1442  HG2 LYS A  92      17.711 -23.326 -20.371  1.00 94.10           H  
ATOM   1443  HG3 LYS A  92      16.676 -23.362 -21.798  1.00 94.10           H  
ATOM   1444  CD  LYS A  92      17.001 -25.284 -20.901  1.00 94.10           C  
ATOM   1445  HD2 LYS A  92      17.059 -25.704 -19.897  1.00 94.10           H  
ATOM   1446  HD3 LYS A  92      16.169 -25.731 -21.445  1.00 94.10           H  
ATOM   1447  CE  LYS A  92      18.316 -25.534 -21.636  1.00 94.10           C  
ATOM   1448  HE2 LYS A  92      18.232 -25.137 -22.647  1.00 94.10           H  
ATOM   1449  HE3 LYS A  92      19.098 -24.974 -21.124  1.00 94.10           H  
ATOM   1450  NZ  LYS A  92      18.663 -26.972 -21.655  1.00 94.10           N  
ATOM   1451  HZ1 LYS A  92      19.548 -27.102 -22.126  1.00 94.10           H  
ATOM   1452  HZ2 LYS A  92      17.942 -27.516 -22.106  1.00 94.10           H  
ATOM   1453  HZ3 LYS A  92      18.784 -27.286 -20.703  1.00 94.10           H  
ATOM   1454  N   VAL A  93      12.378 -22.564 -19.401  1.00 92.95           N  
ATOM   1455  H   VAL A  93      12.575 -21.715 -19.912  1.00 92.95           H  
ATOM   1456  CA  VAL A  93      11.183 -22.598 -18.542  1.00 92.95           C  
ATOM   1457  HA  VAL A  93      11.472 -22.931 -17.545  1.00 92.95           H  
ATOM   1458  C   VAL A  93      10.179 -23.612 -19.092  1.00 92.95           C  
ATOM   1459  CB  VAL A  93      10.538 -21.204 -18.402  1.00 92.95           C  
ATOM   1460  HB  VAL A  93      10.285 -20.820 -19.390  1.00 92.95           H  
ATOM   1461  O   VAL A  93       9.753 -24.505 -18.363  1.00 92.95           O  
ATOM   1462  CG1 VAL A  93       9.237 -21.243 -17.600  1.00 92.95           C  
ATOM   1463 HG11 VAL A  93       8.489 -21.831 -18.132  1.00 92.95           H  
ATOM   1464 HG12 VAL A  93       9.403 -21.673 -16.612  1.00 92.95           H  
ATOM   1465 HG13 VAL A  93       8.844 -20.232 -17.499  1.00 92.95           H  
ATOM   1466  CG2 VAL A  93      11.490 -20.221 -17.709  1.00 92.95           C  
ATOM   1467 HG21 VAL A  93      12.384 -20.082 -18.316  1.00 92.95           H  
ATOM   1468 HG22 VAL A  93      11.006 -19.251 -17.596  1.00 92.95           H  
ATOM   1469 HG23 VAL A  93      11.778 -20.597 -16.727  1.00 92.95           H  
ATOM   1470  N   THR A  94       9.869 -23.539 -20.388  1.00 92.10           N  
ATOM   1471  H   THR A  94      10.303 -22.830 -20.962  1.00 92.10           H  
ATOM   1472  CA  THR A  94       8.899 -24.434 -21.041  1.00 92.10           C  
ATOM   1473  HA  THR A  94       8.119 -24.702 -20.328  1.00 92.10           H  
ATOM   1474  C   THR A  94       9.520 -25.737 -21.522  1.00 92.10           C  
ATOM   1475  CB  THR A  94       8.225 -23.744 -22.231  1.00 92.10           C  
ATOM   1476  HB  THR A  94       7.541 -24.441 -22.714  1.00 92.10           H  
ATOM   1477  O   THR A  94       8.858 -26.770 -21.496  1.00 92.10           O  
ATOM   1478  CG2 THR A  94       7.447 -22.514 -21.788  1.00 92.10           C  
ATOM   1479 HG21 THR A  94       6.835 -22.152 -22.615  1.00 92.10           H  
ATOM   1480 HG22 THR A  94       8.131 -21.730 -21.463  1.00 92.10           H  
ATOM   1481 HG23 THR A  94       6.797 -22.787 -20.957  1.00 92.10           H  
ATOM   1482  OG1 THR A  94       9.191 -23.307 -23.156  1.00 92.10           O  
ATOM   1483  HG1 THR A  94       8.757 -22.722 -23.782  1.00 92.10           H  
ATOM   1484  N   SER A  95      10.788 -25.724 -21.944  1.00 92.33           N  
ATOM   1485  H   SER A  95      11.245 -24.830 -22.051  1.00 92.33           H  
ATOM   1486  CA  SER A  95      11.428 -26.912 -22.519  1.00 92.33           C  
ATOM   1487  HA  SER A  95      10.680 -27.452 -23.100  1.00 92.33           H  
ATOM   1488  C   SER A  95      11.974 -27.890 -21.476  1.00 92.33           C  
ATOM   1489  CB  SER A  95      12.541 -26.492 -23.487  1.00 92.33           C  
ATOM   1490  HB2 SER A  95      12.685 -27.290 -24.216  1.00 92.33           H  
ATOM   1491  HB3 SER A  95      12.247 -25.589 -24.022  1.00 92.33           H  
ATOM   1492  O   SER A  95      12.234 -29.043 -21.807  1.00 92.33           O  
ATOM   1493  OG  SER A  95      13.769 -26.279 -22.811  1.00 92.33           O  
ATOM   1494  HG  SER A  95      14.010 -27.125 -22.426  1.00 92.33           H  
ATOM   1495  N   ARG A  96      12.257 -27.421 -20.254  1.00 93.62           N  
ATOM   1496  H   ARG A  96      12.045 -26.451 -20.069  1.00 93.62           H  
ATOM   1497  CA  ARG A  96      12.918 -28.209 -19.203  1.00 93.62           C  
ATOM   1498  HA  ARG A  96      12.917 -29.262 -19.483  1.00 93.62           H  
ATOM   1499  C   ARG A  96      12.144 -28.140 -17.898  1.00 93.62           C  
ATOM   1500  CB  ARG A  96      14.380 -27.745 -19.034  1.00 93.62           C  
ATOM   1501  HB2 ARG A  96      14.399 -26.685 -18.779  1.00 93.62           H  
ATOM   1502  HB3 ARG A  96      14.905 -27.872 -19.981  1.00 93.62           H  
ATOM   1503  O   ARG A  96      11.700 -29.169 -17.409  1.00 93.62           O  
ATOM   1504  CG  ARG A  96      15.137 -28.515 -17.940  1.00 93.62           C  
ATOM   1505  HG2 ARG A  96      14.561 -28.524 -17.014  1.00 93.62           H  
ATOM   1506  HG3 ARG A  96      15.291 -29.544 -18.266  1.00 93.62           H  
ATOM   1507  CD  ARG A  96      16.489 -27.856 -17.641  1.00 93.62           C  
ATOM   1508  HD2 ARG A  96      16.321 -26.845 -17.268  1.00 93.62           H  
ATOM   1509  HD3 ARG A  96      17.076 -27.798 -18.557  1.00 93.62           H  
ATOM   1510  NE  ARG A  96      17.233 -28.625 -16.633  1.00 93.62           N  
ATOM   1511  HE  ARG A  96      16.768 -29.416 -16.209  1.00 93.62           H  
ATOM   1512  NH1 ARG A  96      19.213 -27.414 -16.621  1.00 93.62           N  
ATOM   1513 HH11 ARG A  96      20.126 -27.338 -16.197  1.00 93.62           H  
ATOM   1514 HH12 ARG A  96      18.795 -26.579 -17.007  1.00 93.62           H  
ATOM   1515  NH2 ARG A  96      19.044 -29.321 -15.492  1.00 93.62           N  
ATOM   1516 HH21 ARG A  96      18.572 -30.140 -15.137  1.00 93.62           H  
ATOM   1517 HH22 ARG A  96      20.050 -29.281 -15.411  1.00 93.62           H  
ATOM   1518  CZ  ARG A  96      18.484 -28.436 -16.255  1.00 93.62           C  
ATOM   1519  N   TRP A  97      12.013 -26.943 -17.331  1.00 94.08           N  
ATOM   1520  H   TRP A  97      12.358 -26.133 -17.826  1.00 94.08           H  
ATOM   1521  CA  TRP A  97      11.599 -26.785 -15.938  1.00 94.08           C  
ATOM   1522  HA  TRP A  97      12.197 -27.459 -15.324  1.00 94.08           H  
ATOM   1523  C   TRP A  97      10.152 -27.198 -15.700  1.00 94.08           C  
ATOM   1524  CB  TRP A  97      11.887 -25.353 -15.474  1.00 94.08           C  
ATOM   1525  HB2 TRP A  97      11.418 -25.201 -14.502  1.00 94.08           H  
ATOM   1526  HB3 TRP A  97      11.449 -24.640 -16.172  1.00 94.08           H  
ATOM   1527  O   TRP A  97       9.906 -28.032 -14.835  1.00 94.08           O  
ATOM   1528  CG  TRP A  97      13.352 -25.092 -15.318  1.00 94.08           C  
ATOM   1529  CD1 TRP A  97      14.148 -24.350 -16.122  1.00 94.08           C  
ATOM   1530  HD1 TRP A  97      13.806 -23.799 -16.986  1.00 94.08           H  
ATOM   1531  CD2 TRP A  97      14.229 -25.681 -14.321  1.00 94.08           C  
ATOM   1532  CE2 TRP A  97      15.567 -25.276 -14.603  1.00 94.08           C  
ATOM   1533  CE3 TRP A  97      14.023 -26.562 -13.239  1.00 94.08           C  
ATOM   1534  HE3 TRP A  97      13.022 -26.898 -13.009  1.00 94.08           H  
ATOM   1535  NE1 TRP A  97      15.467 -24.486 -15.727  1.00 94.08           N  
ATOM   1536  HE1 TRP A  97      16.259 -24.194 -16.282  1.00 94.08           H  
ATOM   1537  CH2 TRP A  97      16.410 -26.594 -12.774  1.00 94.08           C  
ATOM   1538  HH2 TRP A  97      17.236 -26.992 -12.203  1.00 94.08           H  
ATOM   1539  CZ2 TRP A  97      16.653 -25.720 -13.843  1.00 94.08           C  
ATOM   1540  HZ2 TRP A  97      17.662 -25.439 -14.106  1.00 94.08           H  
ATOM   1541  CZ3 TRP A  97      15.108 -27.023 -12.476  1.00 94.08           C  
ATOM   1542  HZ3 TRP A  97      14.944 -27.712 -11.662  1.00 94.08           H  
ATOM   1543  N   ILE A  98       9.214 -26.679 -16.491  1.00 91.38           N  
ATOM   1544  H   ILE A  98       9.471 -25.988 -17.181  1.00 91.38           H  
ATOM   1545  CA  ILE A  98       7.800 -27.026 -16.341  1.00 91.38           C  
ATOM   1546  HA  ILE A  98       7.531 -26.866 -15.297  1.00 91.38           H  
ATOM   1547  C   ILE A  98       7.542 -28.526 -16.601  1.00 91.38           C  
ATOM   1548  CB  ILE A  98       6.909 -26.079 -17.171  1.00 91.38           C  
ATOM   1549  HB  ILE A  98       7.247 -26.043 -18.207  1.00 91.38           H  
ATOM   1550  O   ILE A  98       6.961 -29.171 -15.728  1.00 91.38           O  
ATOM   1551  CG1 ILE A  98       6.955 -24.638 -16.617  1.00 91.38           C  
ATOM   1552 HG12 ILE A  98       6.457 -24.606 -15.648  1.00 91.38           H  
ATOM   1553 HG13 ILE A  98       7.991 -24.336 -16.465  1.00 91.38           H  
ATOM   1554  CG2 ILE A  98       5.484 -26.628 -17.133  1.00 91.38           C  
ATOM   1555 HG21 ILE A  98       4.764 -25.851 -17.392  1.00 91.38           H  
ATOM   1556 HG22 ILE A  98       5.370 -27.469 -17.817  1.00 91.38           H  
ATOM   1557 HG23 ILE A  98       5.241 -26.952 -16.121  1.00 91.38           H  
ATOM   1558  CD1 ILE A  98       6.306 -23.605 -17.548  1.00 91.38           C  
ATOM   1559 HD11 ILE A  98       6.721 -23.688 -18.552  1.00 91.38           H  
ATOM   1560 HD12 ILE A  98       6.505 -22.606 -17.160  1.00 91.38           H  
ATOM   1561 HD13 ILE A  98       5.225 -23.741 -17.582  1.00 91.38           H  
ATOM   1562  N   PRO A  99       8.010 -29.138 -17.713  1.00 90.80           N  
ATOM   1563  CA  PRO A  99       7.865 -30.581 -17.924  1.00 90.80           C  
ATOM   1564  HA  PRO A  99       6.805 -30.816 -18.024  1.00 90.80           H  
ATOM   1565  C   PRO A  99       8.445 -31.419 -16.780  1.00 90.80           C  
ATOM   1566  CB  PRO A  99       8.576 -30.885 -19.246  1.00 90.80           C  
ATOM   1567  HB2 PRO A  99       9.625 -31.124 -19.071  1.00 90.80           H  
ATOM   1568  HB3 PRO A  99       8.090 -31.697 -19.786  1.00 90.80           H  
ATOM   1569  O   PRO A  99       7.776 -32.325 -16.292  1.00 90.80           O  
ATOM   1570  CG  PRO A  99       8.489 -29.566 -20.005  1.00 90.80           C  
ATOM   1571  HG2 PRO A  99       7.519 -29.489 -20.496  1.00 90.80           H  
ATOM   1572  HG3 PRO A  99       9.296 -29.463 -20.730  1.00 90.80           H  
ATOM   1573  CD  PRO A  99       8.585 -28.520 -18.899  1.00 90.80           C  
ATOM   1574  HD2 PRO A  99       8.031 -27.635 -19.210  1.00 90.80           H  
ATOM   1575  HD3 PRO A  99       9.630 -28.268 -18.721  1.00 90.80           H  
ATOM   1576  N   LEU A 100       9.646 -31.073 -16.300  1.00 91.35           N  
ATOM   1577  H   LEU A 100      10.145 -30.310 -16.734  1.00 91.35           H  
ATOM   1578  CA  LEU A 100      10.305 -31.791 -15.210  1.00 91.35           C  
ATOM   1579  HA  LEU A 100      10.342 -32.848 -15.473  1.00 91.35           H  
ATOM   1580  C   LEU A 100       9.527 -31.688 -13.894  1.00 91.35           C  
ATOM   1581  CB  LEU A 100      11.746 -31.265 -15.087  1.00 91.35           C  
ATOM   1582  HB2 LEU A 100      12.227 -31.435 -16.051  1.00 91.35           H  
ATOM   1583  HB3 LEU A 100      11.732 -30.190 -14.910  1.00 91.35           H  
ATOM   1584  O   LEU A 100       9.494 -32.648 -13.135  1.00 91.35           O  
ATOM   1585  CG  LEU A 100      12.580 -31.959 -13.992  1.00 91.35           C  
ATOM   1586  HG  LEU A 100      12.189 -32.959 -13.805  1.00 91.35           H  
ATOM   1587  CD1 LEU A 100      14.037 -32.100 -14.435  1.00 91.35           C  
ATOM   1588 HD11 LEU A 100      14.480 -31.116 -14.590  1.00 91.35           H  
ATOM   1589 HD12 LEU A 100      14.085 -32.670 -15.362  1.00 91.35           H  
ATOM   1590 HD13 LEU A 100      14.606 -32.631 -13.673  1.00 91.35           H  
ATOM   1591  CD2 LEU A 100      12.585 -31.158 -12.687  1.00 91.35           C  
ATOM   1592 HD21 LEU A 100      13.014 -30.169 -12.853  1.00 91.35           H  
ATOM   1593 HD22 LEU A 100      11.565 -31.038 -12.321  1.00 91.35           H  
ATOM   1594 HD23 LEU A 100      13.166 -31.689 -11.934  1.00 91.35           H  
ATOM   1595  N   ILE A 101       8.898 -30.550 -13.600  1.00 90.40           N  
ATOM   1596  H   ILE A 101       8.963 -29.773 -14.243  1.00 90.40           H  
ATOM   1597  CA  ILE A 101       8.068 -30.415 -12.398  1.00 90.40           C  
ATOM   1598  HA  ILE A 101       8.599 -30.857 -11.555  1.00 90.40           H  
ATOM   1599  C   ILE A 101       6.763 -31.207 -12.554  1.00 90.40           C  
ATOM   1600  CB  ILE A 101       7.826 -28.929 -12.070  1.00 90.40           C  
ATOM   1601  HB  ILE A 101       7.399 -28.442 -12.947  1.00 90.40           H  
ATOM   1602  O   ILE A 101       6.359 -31.905 -11.624  1.00 90.40           O  
ATOM   1603  CG1 ILE A 101       9.153 -28.229 -11.689  1.00 90.40           C  
ATOM   1604 HG12 ILE A 101       9.432 -28.500 -10.670  1.00 90.40           H  
ATOM   1605 HG13 ILE A 101       9.959 -28.566 -12.340  1.00 90.40           H  
ATOM   1606  CG2 ILE A 101       6.828 -28.820 -10.905  1.00 90.40           C  
ATOM   1607 HG21 ILE A 101       5.826 -29.090 -11.238  1.00 90.40           H  
ATOM   1608 HG22 ILE A 101       6.791 -27.797 -10.532  1.00 90.40           H  
ATOM   1609 HG23 ILE A 101       7.125 -29.477 -10.087  1.00 90.40           H  
ATOM   1610  CD1 ILE A 101       9.077 -26.703 -11.809  1.00 90.40           C  
ATOM   1611 HD11 ILE A 101       8.733 -26.431 -12.807  1.00 90.40           H  
ATOM   1612 HD12 ILE A 101      10.069 -26.279 -11.652  1.00 90.40           H  
ATOM   1613 HD13 ILE A 101       8.395 -26.293 -11.064  1.00 90.40           H  
ATOM   1614  N   ASN A 102       6.136 -31.165 -13.729  1.00 85.20           N  
ATOM   1615  H   ASN A 102       6.505 -30.557 -14.447  1.00 85.20           H  
ATOM   1616  CA  ASN A 102       4.868 -31.851 -13.996  1.00 85.20           C  
ATOM   1617  HA  ASN A 102       4.172 -31.642 -13.183  1.00 85.20           H  
ATOM   1618  C   ASN A 102       4.990 -33.375 -14.056  1.00 85.20           C  
ATOM   1619  CB  ASN A 102       4.278 -31.297 -15.300  1.00 85.20           C  
ATOM   1620  HB2 ASN A 102       3.453 -31.932 -15.621  1.00 85.20           H  
ATOM   1621  HB3 ASN A 102       5.040 -31.287 -16.080  1.00 85.20           H  
ATOM   1622  O   ASN A 102       4.043 -34.076 -13.719  1.00 85.20           O  
ATOM   1623  CG  ASN A 102       3.724 -29.902 -15.109  1.00 85.20           C  
ATOM   1624  ND2 ASN A 102       3.426 -29.210 -16.178  1.00 85.20           N  
ATOM   1625 HD21 ASN A 102       3.123 -28.272 -15.958  1.00 85.20           H  
ATOM   1626 HD22 ASN A 102       3.622 -29.539 -17.112  1.00 85.20           H  
ATOM   1627  OD1 ASN A 102       3.534 -29.434 -14.002  1.00 85.20           O  
ATOM   1628  N   GLU A 103       6.144 -33.905 -14.455  1.00 84.74           N  
ATOM   1629  H   GLU A 103       6.851 -33.300 -14.848  1.00 84.74           H  
ATOM   1630  CA  GLU A 103       6.424 -35.344 -14.367  1.00 84.74           C  
ATOM   1631  HA  GLU A 103       5.595 -35.911 -14.790  1.00 84.74           H  
ATOM   1632  C   GLU A 103       6.594 -35.823 -12.920  1.00 84.74           C  
ATOM   1633  CB  GLU A 103       7.702 -35.661 -15.154  1.00 84.74           C  
ATOM   1634  HB2 GLU A 103       8.072 -36.639 -14.848  1.00 84.74           H  
ATOM   1635  HB3 GLU A 103       8.463 -34.916 -14.921  1.00 84.74           H  
ATOM   1636  O   GLU A 103       6.362 -36.993 -12.622  1.00 84.74           O  
ATOM   1637  CG  GLU A 103       7.446 -35.706 -16.667  1.00 84.74           C  
ATOM   1638  HG2 GLU A 103       6.717 -36.490 -16.869  1.00 84.74           H  
ATOM   1639  HG3 GLU A 103       7.010 -34.761 -16.991  1.00 84.74           H  
ATOM   1640  CD  GLU A 103       8.718 -35.982 -17.485  1.00 84.74           C  
ATOM   1641  OE1 GLU A 103       8.575 -36.104 -18.724  1.00 84.74           O  
ATOM   1642  OE2 GLU A 103       9.819 -36.081 -16.891  1.00 84.74           O  
ATOM   1643  N   ARG A 104       7.012 -34.923 -12.025  1.00 79.87           N  
ATOM   1644  H   ARG A 104       7.157 -33.980 -12.357  1.00 79.87           H  
ATOM   1645  CA  ARG A 104       7.386 -35.234 -10.637  1.00 79.87           C  
ATOM   1646  HA  ARG A 104       7.551 -36.307 -10.538  1.00 79.87           H  
ATOM   1647  C   ARG A 104       6.312 -34.896  -9.616  1.00 79.87           C  
ATOM   1648  CB  ARG A 104       8.681 -34.491 -10.302  1.00 79.87           C  
ATOM   1649  HB2 ARG A 104       8.929 -34.655  -9.253  1.00 79.87           H  
ATOM   1650  HB3 ARG A 104       8.549 -33.422 -10.472  1.00 79.87           H  
ATOM   1651  O   ARG A 104       6.446 -35.255  -8.449  1.00 79.87           O  
ATOM   1652  CG  ARG A 104       9.826 -35.016 -11.166  1.00 79.87           C  
ATOM   1653  HG2 ARG A 104       9.645 -34.822 -12.223  1.00 79.87           H  
ATOM   1654  HG3 ARG A 104       9.842 -36.101 -11.066  1.00 79.87           H  
ATOM   1655  CD  ARG A 104      11.154 -34.381 -10.737  1.00 79.87           C  
ATOM   1656  HD2 ARG A 104      11.071 -33.304 -10.880  1.00 79.87           H  
ATOM   1657  HD3 ARG A 104      11.321 -34.577  -9.678  1.00 79.87           H  
ATOM   1658  NE  ARG A 104      12.280 -34.879 -11.552  1.00 79.87           N  
ATOM   1659  HE  ARG A 104      12.012 -35.330 -12.415  1.00 79.87           H  
ATOM   1660  NH1 ARG A 104      14.022 -34.373 -10.139  1.00 79.87           N  
ATOM   1661 HH11 ARG A 104      14.968 -34.584  -9.855  1.00 79.87           H  
ATOM   1662 HH12 ARG A 104      13.371 -33.954  -9.492  1.00 79.87           H  
ATOM   1663  NH2 ARG A 104      14.458 -35.422 -12.024  1.00 79.87           N  
ATOM   1664 HH21 ARG A 104      14.180 -35.788 -12.923  1.00 79.87           H  
ATOM   1665 HH22 ARG A 104      15.439 -35.316 -11.810  1.00 79.87           H  
ATOM   1666  CZ  ARG A 104      13.566 -34.878 -11.243  1.00 79.87           C  
ATOM   1667  N   THR A 105       5.283 -34.176 -10.034  1.00 75.23           N  
ATOM   1668  H   THR A 105       5.219 -33.974 -11.022  1.00 75.23           H  
ATOM   1669  CA  THR A 105       4.154 -33.796  -9.193  1.00 75.23           C  
ATOM   1670  HA  THR A 105       4.357 -34.083  -8.162  1.00 75.23           H  
ATOM   1671  C   THR A 105       2.921 -34.560  -9.632  1.00 75.23           C  
ATOM   1672  CB  THR A 105       3.910 -32.282  -9.201  1.00 75.23           C  
ATOM   1673  HB  THR A 105       2.966 -32.070  -8.697  1.00 75.23           H  
ATOM   1674  O   THR A 105       2.672 -34.748 -10.822  1.00 75.23           O  
ATOM   1675  CG2 THR A 105       5.021 -31.536  -8.475  1.00 75.23           C  
ATOM   1676 HG21 THR A 105       4.843 -30.467  -8.590  1.00 75.23           H  
ATOM   1677 HG22 THR A 105       5.012 -31.803  -7.418  1.00 75.23           H  
ATOM   1678 HG23 THR A 105       5.994 -31.783  -8.902  1.00 75.23           H  
ATOM   1679  OG1 THR A 105       3.859 -31.737 -10.494  1.00 75.23           O  
ATOM   1680  HG1 THR A 105       4.729 -31.841 -10.886  1.00 75.23           H  
ATOM   1681  N   ASP A 106       2.128 -35.016  -8.665  1.00 66.46           N  
ATOM   1682  H   ASP A 106       2.381 -34.906  -7.693  1.00 66.46           H  
ATOM   1683  CA  ASP A 106       0.867 -35.667  -8.989  1.00 66.46           C  
ATOM   1684  HA  ASP A 106       1.070 -36.475  -9.692  1.00 66.46           H  
ATOM   1685  C   ASP A 106      -0.070 -34.667  -9.677  1.00 66.46           C  
ATOM   1686  CB  ASP A 106       0.216 -36.273  -7.738  1.00 66.46           C  
ATOM   1687  HB2 ASP A 106      -0.819 -36.519  -7.972  1.00 66.46           H  
ATOM   1688  HB3 ASP A 106       0.209 -35.535  -6.936  1.00 66.46           H  
ATOM   1689  O   ASP A 106      -0.234 -33.527  -9.230  1.00 66.46           O  
ATOM   1690  CG  ASP A 106       0.905 -37.557  -7.263  1.00 66.46           C  
ATOM   1691  OD1 ASP A 106       1.281 -38.365  -8.141  1.00 66.46           O  
ATOM   1692  OD2 ASP A 106       0.986 -37.744  -6.030  1.00 66.46           O  
ATOM   1693  N   LYS A 107      -0.741 -35.109 -10.749  1.00 59.84           N  
ATOM   1694  H   LYS A 107      -0.508 -36.035 -11.078  1.00 59.84           H  
ATOM   1695  CA  LYS A 107      -1.682 -34.278 -11.526  1.00 59.84           C  
ATOM   1696  HA  LYS A 107      -1.125 -33.458 -11.979  1.00 59.84           H  
ATOM   1697  C   LYS A 107      -2.771 -33.631 -10.668  1.00 59.84           C  
ATOM   1698  CB  LYS A 107      -2.356 -35.121 -12.618  1.00 59.84           C  
ATOM   1699  HB2 LYS A 107      -2.699 -36.065 -12.193  1.00 59.84           H  
ATOM   1700  HB3 LYS A 107      -3.230 -34.579 -12.980  1.00 59.84           H  
ATOM   1701  O   LYS A 107      -3.222 -32.533 -10.989  1.00 59.84           O  
ATOM   1702  CG  LYS A 107      -1.435 -35.385 -13.813  1.00 59.84           C  
ATOM   1703  HG2 LYS A 107      -0.571 -35.966 -13.493  1.00 59.84           H  
ATOM   1704  HG3 LYS A 107      -1.094 -34.432 -14.219  1.00 59.84           H  
ATOM   1705  CD  LYS A 107      -2.203 -36.154 -14.895  1.00 59.84           C  
ATOM   1706  HD2 LYS A 107      -2.491 -37.129 -14.502  1.00 59.84           H  
ATOM   1707  HD3 LYS A 107      -3.099 -35.595 -15.164  1.00 59.84           H  
ATOM   1708  CE  LYS A 107      -1.317 -36.326 -16.130  1.00 59.84           C  
ATOM   1709  HE2 LYS A 107      -1.016 -35.339 -16.480  1.00 59.84           H  
ATOM   1710  HE3 LYS A 107      -0.413 -36.860 -15.836  1.00 59.84           H  
ATOM   1711  NZ  LYS A 107      -2.031 -37.060 -17.202  1.00 59.84           N  
ATOM   1712  HZ1 LYS A 107      -2.297 -37.978 -16.875  1.00 59.84           H  
ATOM   1713  HZ2 LYS A 107      -1.429 -37.159 -18.008  1.00 59.84           H  
ATOM   1714  HZ3 LYS A 107      -2.860 -36.552 -17.474  1.00 59.84           H  
ATOM   1715  N   ASP A 108      -3.189 -34.299  -9.594  1.00 57.96           N  
ATOM   1716  H   ASP A 108      -2.780 -35.204  -9.412  1.00 57.96           H  
ATOM   1717  CA  ASP A 108      -4.210 -33.799  -8.670  1.00 57.96           C  
ATOM   1718  HA  ASP A 108      -4.992 -33.305  -9.246  1.00 57.96           H  
ATOM   1719  C   ASP A 108      -3.673 -32.752  -7.680  1.00 57.96           C  
ATOM   1720  CB  ASP A 108      -4.839 -34.983  -7.918  1.00 57.96           C  
ATOM   1721  HB2 ASP A 108      -4.050 -35.624  -7.525  1.00 57.96           H  
ATOM   1722  HB3 ASP A 108      -5.409 -34.598  -7.072  1.00 57.96           H  
ATOM   1723  O   ASP A 108      -4.447 -31.925  -7.182  1.00 57.96           O  
ATOM   1724  CG  ASP A 108      -5.799 -35.796  -8.791  1.00 57.96           C  
ATOM   1725  OD1 ASP A 108      -6.506 -35.166  -9.610  1.00 57.96           O  
ATOM   1726  OD2 ASP A 108      -5.854 -37.028  -8.596  1.00 57.96           O  
ATOM   1727  N   SER A 109      -2.358 -32.747  -7.424  1.00 60.53           N  
ATOM   1728  H   SER A 109      -1.772 -33.393  -7.933  1.00 60.53           H  
ATOM   1729  CA  SER A 109      -1.668 -31.843  -6.499  1.00 60.53           C  
ATOM   1730  HA  SER A 109      -2.407 -31.161  -6.078  1.00 60.53           H  
ATOM   1731  C   SER A 109      -0.641 -30.961  -7.214  1.00 60.53           C  
ATOM   1732  CB  SER A 109      -1.060 -32.611  -5.314  1.00 60.53           C  
ATOM   1733  HB2 SER A 109      -0.866 -31.905  -4.507  1.00 60.53           H  
ATOM   1734  HB3 SER A 109      -1.770 -33.358  -4.956  1.00 60.53           H  
ATOM   1735  O   SER A 109       0.495 -30.832  -6.751  1.00 60.53           O  
ATOM   1736  OG  SER A 109       0.157 -33.239  -5.647  1.00 60.53           O  
ATOM   1737  HG  SER A 109       0.697 -32.592  -6.105  1.00 60.53           H  
ATOM   1738  N   ARG A 110      -1.027 -30.344  -8.340  1.00 71.11           N  
ATOM   1739  H   ARG A 110      -1.934 -30.563  -8.724  1.00 71.11           H  
ATOM   1740  CA  ARG A 110      -0.142 -29.405  -9.045  1.00 71.11           C  
ATOM   1741  HA  ARG A 110       0.722 -29.961  -9.407  1.00 71.11           H  
ATOM   1742  C   ARG A 110       0.370 -28.344  -8.079  1.00 71.11           C  
ATOM   1743  CB  ARG A 110      -0.817 -28.740 -10.249  1.00 71.11           C  
ATOM   1744  HB2 ARG A 110      -0.134 -27.993 -10.655  1.00 71.11           H  
ATOM   1745  HB3 ARG A 110      -1.735 -28.241  -9.939  1.00 71.11           H  
ATOM   1746  O   ARG A 110      -0.417 -27.630  -7.449  1.00 71.11           O  
ATOM   1747  CG  ARG A 110      -1.122 -29.767 -11.338  1.00 71.11           C  
ATOM   1748  HG2 ARG A 110      -0.250 -30.396 -11.517  1.00 71.11           H  
ATOM   1749  HG3 ARG A 110      -1.952 -30.388 -11.001  1.00 71.11           H  
ATOM   1750  CD  ARG A 110      -1.500 -29.069 -12.642  1.00 71.11           C  
ATOM   1751  HD2 ARG A 110      -2.206 -28.265 -12.434  1.00 71.11           H  
ATOM   1752  HD3 ARG A 110      -0.601 -28.641 -13.085  1.00 71.11           H  
ATOM   1753  NE  ARG A 110      -2.119 -30.023 -13.571  1.00 71.11           N  
ATOM   1754  HE  ARG A 110      -2.325 -30.945 -13.213  1.00 71.11           H  
ATOM   1755  NH1 ARG A 110      -2.275 -28.614 -15.381  1.00 71.11           N  
ATOM   1756 HH11 ARG A 110      -2.707 -28.472 -16.284  1.00 71.11           H  
ATOM   1757 HH12 ARG A 110      -1.497 -28.051 -15.069  1.00 71.11           H  
ATOM   1758  NH2 ARG A 110      -3.259 -30.592 -15.441  1.00 71.11           N  
ATOM   1759 HH21 ARG A 110      -3.726 -31.347 -14.959  1.00 71.11           H  
ATOM   1760 HH22 ARG A 110      -3.690 -30.231 -16.280  1.00 71.11           H  
ATOM   1761  CZ  ARG A 110      -2.532 -29.740 -14.789  1.00 71.11           C  
ATOM   1762  N   LEU A 111       1.691 -28.292  -7.943  1.00 79.59           N  
ATOM   1763  H   LEU A 111       2.256 -28.906  -8.513  1.00 79.59           H  
ATOM   1764  CA  LEU A 111       2.357 -27.276  -7.149  1.00 79.59           C  
ATOM   1765  HA  LEU A 111       1.862 -27.246  -6.178  1.00 79.59           H  
ATOM   1766  C   LEU A 111       2.182 -25.926  -7.851  1.00 79.59           C  
ATOM   1767  CB  LEU A 111       3.847 -27.622  -6.964  1.00 79.59           C  
ATOM   1768  HB2 LEU A 111       4.396 -26.715  -6.713  1.00 79.59           H  
ATOM   1769  HB3 LEU A 111       4.241 -27.986  -7.913  1.00 79.59           H  
ATOM   1770  O   LEU A 111       2.380 -25.854  -9.064  1.00 79.59           O  
ATOM   1771  CG  LEU A 111       4.099 -28.665  -5.863  1.00 79.59           C  
ATOM   1772  HG  LEU A 111       3.415 -29.504  -5.987  1.00 79.59           H  
ATOM   1773  CD1 LEU A 111       5.532 -29.183  -5.910  1.00 79.59           C  
ATOM   1774 HD11 LEU A 111       6.230 -28.403  -5.607  1.00 79.59           H  
ATOM   1775 HD12 LEU A 111       5.645 -30.031  -5.234  1.00 79.59           H  
ATOM   1776 HD13 LEU A 111       5.809 -29.493  -6.918  1.00 79.59           H  
ATOM   1777  CD2 LEU A 111       3.925 -28.053  -4.472  1.00 79.59           C  
ATOM   1778 HD21 LEU A 111       2.916 -27.661  -4.348  1.00 79.59           H  
ATOM   1779 HD22 LEU A 111       4.653 -27.252  -4.338  1.00 79.59           H  
ATOM   1780 HD23 LEU A 111       4.095 -28.831  -3.728  1.00 79.59           H  
ATOM   1781  N   PRO A 112       1.831 -24.859  -7.119  1.00 83.42           N  
ATOM   1782  CA  PRO A 112       1.847 -23.524  -7.687  1.00 83.42           C  
ATOM   1783  HA  PRO A 112       1.165 -23.469  -8.535  1.00 83.42           H  
ATOM   1784  C   PRO A 112       3.265 -23.180  -8.156  1.00 83.42           C  
ATOM   1785  CB  PRO A 112       1.351 -22.599  -6.576  1.00 83.42           C  
ATOM   1786  HB2 PRO A 112       0.273 -22.467  -6.668  1.00 83.42           H  
ATOM   1787  HB3 PRO A 112       1.860 -21.635  -6.605  1.00 83.42           H  
ATOM   1788  O   PRO A 112       4.247 -23.387  -7.430  1.00 83.42           O  
ATOM   1789  CG  PRO A 112       1.662 -23.358  -5.288  1.00 83.42           C  
ATOM   1790  HG2 PRO A 112       0.972 -23.098  -4.485  1.00 83.42           H  
ATOM   1791  HG3 PRO A 112       2.691 -23.157  -4.988  1.00 83.42           H  
ATOM   1792  CD  PRO A 112       1.530 -24.820  -5.699  1.00 83.42           C  
ATOM   1793  HD2 PRO A 112       2.232 -25.427  -5.126  1.00 83.42           H  
ATOM   1794  HD3 PRO A 112       0.508 -25.161  -5.538  1.00 83.42           H  
ATOM   1795  N   LEU A 113       3.359 -22.644  -9.369  1.00 88.76           N  
ATOM   1796  H   LEU A 113       2.514 -22.552  -9.915  1.00 88.76           H  
ATOM   1797  CA  LEU A 113       4.590 -22.144  -9.963  1.00 88.76           C  
ATOM   1798  HA  LEU A 113       5.433 -22.448  -9.342  1.00 88.76           H  
ATOM   1799  C   LEU A 113       4.569 -20.620  -9.998  1.00 88.76           C  
ATOM   1800  CB  LEU A 113       4.805 -22.724 -11.373  1.00 88.76           C  
ATOM   1801  HB2 LEU A 113       4.014 -22.359 -12.028  1.00 88.76           H  
ATOM   1802  HB3 LEU A 113       5.754 -22.345 -11.753  1.00 88.76           H  
ATOM   1803  O   LEU A 113       3.544 -19.999 -10.273  1.00 88.76           O  
ATOM   1804  CG  LEU A 113       4.820 -24.257 -11.467  1.00 88.76           C  
ATOM   1805  HG  LEU A 113       3.823 -24.643 -11.254  1.00 88.76           H  
ATOM   1806  CD1 LEU A 113       5.234 -24.682 -12.877  1.00 88.76           C  
ATOM   1807 HD11 LEU A 113       4.676 -24.120 -13.626  1.00 88.76           H  
ATOM   1808 HD12 LEU A 113       5.030 -25.744 -13.015  1.00 88.76           H  
ATOM   1809 HD13 LEU A 113       6.297 -24.500 -13.035  1.00 88.76           H  
ATOM   1810  CD2 LEU A 113       5.817 -24.886 -10.504  1.00 88.76           C  
ATOM   1811 HD21 LEU A 113       6.815 -24.482 -10.675  1.00 88.76           H  
ATOM   1812 HD22 LEU A 113       5.502 -24.706  -9.477  1.00 88.76           H  
ATOM   1813 HD23 LEU A 113       5.804 -25.964 -10.669  1.00 88.76           H  
ATOM   1814  N   ILE A 114       5.723 -20.009  -9.766  1.00 88.60           N  
ATOM   1815  H   ILE A 114       6.517 -20.576  -9.505  1.00 88.60           H  
ATOM   1816  CA  ILE A 114       5.925 -18.572  -9.954  1.00 88.60           C  
ATOM   1817  HA  ILE A 114       5.043 -18.137 -10.424  1.00 88.60           H  
ATOM   1818  C   ILE A 114       7.087 -18.376 -10.914  1.00 88.60           C  
ATOM   1819  CB  ILE A 114       6.128 -17.859  -8.602  1.00 88.60           C  
ATOM   1820  HB  ILE A 114       6.954 -18.332  -8.072  1.00 88.60           H  
ATOM   1821  O   ILE A 114       8.167 -18.926 -10.705  1.00 88.60           O  
ATOM   1822  CG1 ILE A 114       4.839 -18.028  -7.768  1.00 88.60           C  
ATOM   1823 HG12 ILE A 114       3.979 -17.700  -8.352  1.00 88.60           H  
ATOM   1824 HG13 ILE A 114       4.703 -19.082  -7.529  1.00 88.60           H  
ATOM   1825  CG2 ILE A 114       6.482 -16.374  -8.820  1.00 88.60           C  
ATOM   1826 HG21 ILE A 114       5.682 -15.876  -9.367  1.00 88.60           H  
ATOM   1827 HG22 ILE A 114       7.408 -16.281  -9.388  1.00 88.60           H  
ATOM   1828 HG23 ILE A 114       6.646 -15.872  -7.866  1.00 88.60           H  
ATOM   1829  CD1 ILE A 114       4.850 -17.264  -6.452  1.00 88.60           C  
ATOM   1830 HD11 ILE A 114       3.978 -17.567  -5.873  1.00 88.60           H  
ATOM   1831 HD12 ILE A 114       4.783 -16.191  -6.629  1.00 88.60           H  
ATOM   1832 HD13 ILE A 114       5.772 -17.493  -5.917  1.00 88.60           H  
ATOM   1833  N   LEU A 115       6.876 -17.583 -11.961  1.00 90.56           N  
ATOM   1834  H   LEU A 115       5.980 -17.125 -12.042  1.00 90.56           H  
ATOM   1835  CA  LEU A 115       7.947 -17.186 -12.870  1.00 90.56           C  
ATOM   1836  HA  LEU A 115       8.690 -17.982 -12.918  1.00 90.56           H  
ATOM   1837  C   LEU A 115       8.660 -15.946 -12.328  1.00 90.56           C  
ATOM   1838  CB  LEU A 115       7.392 -16.963 -14.284  1.00 90.56           C  
ATOM   1839  HB2 LEU A 115       6.620 -16.195 -14.245  1.00 90.56           H  
ATOM   1840  HB3 LEU A 115       8.206 -16.585 -14.902  1.00 90.56           H  
ATOM   1841  O   LEU A 115       8.023 -14.972 -11.930  1.00 90.56           O  
ATOM   1842  CG  LEU A 115       6.811 -18.210 -14.974  1.00 90.56           C  
ATOM   1843  HG  LEU A 115       5.885 -18.503 -14.478  1.00 90.56           H  
ATOM   1844  CD1 LEU A 115       6.504 -17.851 -16.428  1.00 90.56           C  
ATOM   1845 HD11 LEU A 115       5.693 -17.123 -16.453  1.00 90.56           H  
ATOM   1846 HD12 LEU A 115       6.209 -18.735 -16.992  1.00 90.56           H  
ATOM   1847 HD13 LEU A 115       7.390 -17.429 -16.904  1.00 90.56           H  
ATOM   1848  CD2 LEU A 115       7.761 -19.406 -14.956  1.00 90.56           C  
ATOM   1849 HD21 LEU A 115       7.347 -20.212 -15.561  1.00 90.56           H  
ATOM   1850 HD22 LEU A 115       8.742 -19.118 -15.334  1.00 90.56           H  
ATOM   1851 HD23 LEU A 115       7.848 -19.776 -13.935  1.00 90.56           H  
ATOM   1852  N   VAL A 116       9.990 -15.972 -12.314  1.00 92.36           N  
ATOM   1853  H   VAL A 116      10.455 -16.820 -12.605  1.00 92.36           H  
ATOM   1854  CA  VAL A 116      10.807 -14.902 -11.728  1.00 92.36           C  
ATOM   1855  HA  VAL A 116      10.165 -14.071 -11.437  1.00 92.36           H  
ATOM   1856  C   VAL A 116      11.806 -14.386 -12.753  1.00 92.36           C  
ATOM   1857  CB  VAL A 116      11.520 -15.380 -10.455  1.00 92.36           C  
ATOM   1858  HB  VAL A 116      12.301 -16.094 -10.719  1.00 92.36           H  
ATOM   1859  O   VAL A 116      12.812 -15.037 -13.035  1.00 92.36           O  
ATOM   1860  CG1 VAL A 116      12.191 -14.206  -9.741  1.00 92.36           C  
ATOM   1861 HG11 VAL A 116      12.913 -13.725 -10.402  1.00 92.36           H  
ATOM   1862 HG12 VAL A 116      11.441 -13.475  -9.436  1.00 92.36           H  
ATOM   1863 HG13 VAL A 116      12.727 -14.572  -8.866  1.00 92.36           H  
ATOM   1864  CG2 VAL A 116      10.571 -16.100  -9.499  1.00 92.36           C  
ATOM   1865 HG21 VAL A 116       9.665 -15.509  -9.369  1.00 92.36           H  
ATOM   1866 HG22 VAL A 116      10.293 -17.070  -9.912  1.00 92.36           H  
ATOM   1867 HG23 VAL A 116      11.071 -16.268  -8.545  1.00 92.36           H  
ATOM   1868  N   GLY A 117      11.545 -13.199 -13.295  1.00 91.94           N  
ATOM   1869  H   GLY A 117      10.723 -12.707 -12.973  1.00 91.94           H  
ATOM   1870  CA  GLY A 117      12.420 -12.524 -14.249  1.00 91.94           C  
ATOM   1871  HA2 GLY A 117      12.922 -13.260 -14.877  1.00 91.94           H  
ATOM   1872  HA3 GLY A 117      11.823 -11.870 -14.884  1.00 91.94           H  
ATOM   1873  C   GLY A 117      13.469 -11.684 -13.542  1.00 91.94           C  
ATOM   1874  O   GLY A 117      13.261 -10.493 -13.321  1.00 91.94           O  
ATOM   1875  N   ASN A 118      14.605 -12.287 -13.194  1.00 91.40           N  
ATOM   1876  H   ASN A 118      14.728 -13.254 -13.456  1.00 91.40           H  
ATOM   1877  CA  ASN A 118      15.701 -11.584 -12.530  1.00 91.40           C  
ATOM   1878  HA  ASN A 118      15.264 -10.835 -11.870  1.00 91.40           H  
ATOM   1879  C   ASN A 118      16.611 -10.854 -13.528  1.00 91.40           C  
ATOM   1880  CB  ASN A 118      16.488 -12.575 -11.665  1.00 91.40           C  
ATOM   1881  HB2 ASN A 118      15.789 -13.147 -11.054  1.00 91.40           H  
ATOM   1882  HB3 ASN A 118      17.015 -13.273 -12.316  1.00 91.40           H  
ATOM   1883  O   ASN A 118      16.707 -11.233 -14.695  1.00 91.40           O  
ATOM   1884  CG  ASN A 118      17.480 -11.896 -10.729  1.00 91.40           C  
ATOM   1885  ND2 ASN A 118      18.532 -12.586 -10.375  1.00 91.40           N  
ATOM   1886 HD21 ASN A 118      18.655 -13.513 -10.758  1.00 91.40           H  
ATOM   1887 HD22 ASN A 118      19.102 -12.219  -9.626  1.00 91.40           H  
ATOM   1888  OD1 ASN A 118      17.345 -10.746 -10.327  1.00 91.40           O  
ATOM   1889  N   LYS A 119      17.378  -9.878 -13.028  1.00 90.57           N  
ATOM   1890  H   LYS A 119      17.259  -9.697 -12.041  1.00 90.57           H  
ATOM   1891  CA  LYS A 119      18.280  -8.992 -13.784  1.00 90.57           C  
ATOM   1892  HA  LYS A 119      18.815  -8.395 -13.045  1.00 90.57           H  
ATOM   1893  C   LYS A 119      17.549  -7.973 -14.655  1.00 90.57           C  
ATOM   1894  CB  LYS A 119      19.351  -9.757 -14.575  1.00 90.57           C  
ATOM   1895  HB2 LYS A 119      18.908 -10.171 -15.481  1.00 90.57           H  
ATOM   1896  HB3 LYS A 119      20.109  -9.033 -14.873  1.00 90.57           H  
ATOM   1897  O   LYS A 119      18.036  -7.596 -15.722  1.00 90.57           O  
ATOM   1898  CG  LYS A 119      20.035 -10.882 -13.796  1.00 90.57           C  
ATOM   1899  HG2 LYS A 119      19.317 -11.670 -13.569  1.00 90.57           H  
ATOM   1900  HG3 LYS A 119      20.450 -10.490 -12.868  1.00 90.57           H  
ATOM   1901  CD  LYS A 119      21.154 -11.460 -14.660  1.00 90.57           C  
ATOM   1902  HD2 LYS A 119      20.752 -11.749 -15.631  1.00 90.57           H  
ATOM   1903  HD3 LYS A 119      21.927 -10.704 -14.796  1.00 90.57           H  
ATOM   1904  CE  LYS A 119      21.738 -12.682 -13.960  1.00 90.57           C  
ATOM   1905  HE2 LYS A 119      20.944 -13.419 -13.841  1.00 90.57           H  
ATOM   1906  HE3 LYS A 119      22.077 -12.397 -12.964  1.00 90.57           H  
ATOM   1907  NZ  LYS A 119      22.852 -13.246 -14.749  1.00 90.57           N  
ATOM   1908  HZ1 LYS A 119      22.559 -13.396 -15.704  1.00 90.57           H  
ATOM   1909  HZ2 LYS A 119      23.104 -14.146 -14.366  1.00 90.57           H  
ATOM   1910  HZ3 LYS A 119      23.656 -12.635 -14.722  1.00 90.57           H  
ATOM   1911  N   SER A 120      16.384  -7.506 -14.202  1.00 84.47           N  
ATOM   1912  H   SER A 120      15.996  -7.889 -13.352  1.00 84.47           H  
ATOM   1913  CA  SER A 120      15.629  -6.457 -14.898  1.00 84.47           C  
ATOM   1914  HA  SER A 120      15.435  -6.788 -15.918  1.00 84.47           H  
ATOM   1915  C   SER A 120      16.393  -5.129 -14.991  1.00 84.47           C  
ATOM   1916  CB  SER A 120      14.277  -6.232 -14.205  1.00 84.47           C  
ATOM   1917  HB2 SER A 120      13.611  -5.722 -14.902  1.00 84.47           H  
ATOM   1918  HB3 SER A 120      13.829  -7.190 -13.940  1.00 84.47           H  
ATOM   1919  O   SER A 120      15.954  -4.218 -15.670  1.00 84.47           O  
ATOM   1920  OG  SER A 120      14.429  -5.423 -13.045  1.00 84.47           O  
ATOM   1921  HG  SER A 120      14.928  -4.654 -13.329  1.00 84.47           H  
ATOM   1922  N   ASP A 121      17.489  -4.971 -14.249  1.00 83.00           N  
ATOM   1923  H   ASP A 121      17.807  -5.748 -13.688  1.00 83.00           H  
ATOM   1924  CA  ASP A 121      18.398  -3.825 -14.319  1.00 83.00           C  
ATOM   1925  HA  ASP A 121      17.812  -2.906 -14.338  1.00 83.00           H  
ATOM   1926  C   ASP A 121      19.280  -3.810 -15.576  1.00 83.00           C  
ATOM   1927  CB  ASP A 121      19.274  -3.824 -13.056  1.00 83.00           C  
ATOM   1928  HB2 ASP A 121      19.955  -2.974 -13.084  1.00 83.00           H  
ATOM   1929  HB3 ASP A 121      18.617  -3.700 -12.196  1.00 83.00           H  
ATOM   1930  O   ASP A 121      19.834  -2.766 -15.906  1.00 83.00           O  
ATOM   1931  CG  ASP A 121      20.065  -5.124 -12.867  1.00 83.00           C  
ATOM   1932  OD1 ASP A 121      19.396  -6.142 -12.552  1.00 83.00           O  
ATOM   1933  OD2 ASP A 121      21.309  -5.094 -12.963  1.00 83.00           O  
ATOM   1934  N   LEU A 122      19.411  -4.946 -16.270  1.00 84.65           N  
ATOM   1935  H   LEU A 122      18.915  -5.764 -15.944  1.00 84.65           H  
ATOM   1936  CA  LEU A 122      20.236  -5.084 -17.476  1.00 84.65           C  
ATOM   1937  HA  LEU A 122      21.031  -4.339 -17.449  1.00 84.65           H  
ATOM   1938  C   LEU A 122      19.465  -4.831 -18.779  1.00 84.65           C  
ATOM   1939  CB  LEU A 122      20.869  -6.488 -17.500  1.00 84.65           C  
ATOM   1940  HB2 LEU A 122      21.465  -6.578 -18.408  1.00 84.65           H  
ATOM   1941  HB3 LEU A 122      20.067  -7.225 -17.554  1.00 84.65           H  
ATOM   1942  O   LEU A 122      20.053  -4.907 -19.857  1.00 84.65           O  
ATOM   1943  CG  LEU A 122      21.769  -6.825 -16.301  1.00 84.65           C  
ATOM   1944  HG  LEU A 122      21.181  -6.819 -15.383  1.00 84.65           H  
ATOM   1945  CD1 LEU A 122      22.349  -8.229 -16.495  1.00 84.65           C  
ATOM   1946 HD11 LEU A 122      23.019  -8.234 -17.355  1.00 84.65           H  
ATOM   1947 HD12 LEU A 122      21.537  -8.937 -16.661  1.00 84.65           H  
ATOM   1948 HD13 LEU A 122      22.902  -8.510 -15.599  1.00 84.65           H  
ATOM   1949  CD2 LEU A 122      22.944  -5.855 -16.158  1.00 84.65           C  
ATOM   1950 HD21 LEU A 122      23.501  -5.786 -17.092  1.00 84.65           H  
ATOM   1951 HD22 LEU A 122      23.598  -6.189 -15.353  1.00 84.65           H  
ATOM   1952 HD23 LEU A 122      22.563  -4.870 -15.886  1.00 84.65           H  
ATOM   1953  N   VAL A 123      18.158  -4.593 -18.698  1.00 80.93           N  
ATOM   1954  H   VAL A 123      17.746  -4.468 -17.785  1.00 80.93           H  
ATOM   1955  CA  VAL A 123      17.271  -4.399 -19.850  1.00 80.93           C  
ATOM   1956  HA  VAL A 123      17.870  -4.108 -20.712  1.00 80.93           H  
ATOM   1957  C   VAL A 123      16.303  -3.255 -19.585  1.00 80.93           C  
ATOM   1958  CB  VAL A 123      16.489  -5.677 -20.215  1.00 80.93           C  
ATOM   1959  HB  VAL A 123      15.629  -5.391 -20.821  1.00 80.93           H  
ATOM   1960  O   VAL A 123      15.849  -3.051 -18.466  1.00 80.93           O  
ATOM   1961  CG1 VAL A 123      17.345  -6.618 -21.066  1.00 80.93           C  
ATOM   1962 HG11 VAL A 123      17.641  -6.115 -21.986  1.00 80.93           H  
ATOM   1963 HG12 VAL A 123      16.773  -7.515 -21.304  1.00 80.93           H  
ATOM   1964 HG13 VAL A 123      18.242  -6.899 -20.513  1.00 80.93           H  
ATOM   1965  CG2 VAL A 123      15.979  -6.453 -18.998  1.00 80.93           C  
ATOM   1966 HG21 VAL A 123      15.264  -7.197 -19.349  1.00 80.93           H  
ATOM   1967 HG22 VAL A 123      15.450  -5.774 -18.330  1.00 80.93           H  
ATOM   1968 HG23 VAL A 123      16.799  -6.931 -18.462  1.00 80.93           H  
ATOM   1969  N   GLU A 124      15.973  -2.516 -20.639  1.00 71.34           N  
ATOM   1970  H   GLU A 124      16.461  -2.664 -21.510  1.00 71.34           H  
ATOM   1971  CA  GLU A 124      15.012  -1.404 -20.588  1.00 71.34           C  
ATOM   1972  HA  GLU A 124      14.953  -1.011 -19.573  1.00 71.34           H  
ATOM   1973  C   GLU A 124      13.589  -1.830 -20.981  1.00 71.34           C  
ATOM   1974  CB  GLU A 124      15.503  -0.276 -21.504  1.00 71.34           C  
ATOM   1975  HB2 GLU A 124      15.602  -0.666 -22.517  1.00 71.34           H  
ATOM   1976  HB3 GLU A 124      14.759   0.521 -21.507  1.00 71.34           H  
ATOM   1977  O   GLU A 124      12.638  -1.069 -20.815  1.00 71.34           O  
ATOM   1978  CG  GLU A 124      16.845   0.312 -21.040  1.00 71.34           C  
ATOM   1979  HG2 GLU A 124      17.608  -0.467 -21.066  1.00 71.34           H  
ATOM   1980  HG3 GLU A 124      16.738   0.647 -20.008  1.00 71.34           H  
ATOM   1981  CD  GLU A 124      17.314   1.485 -21.913  1.00 71.34           C  
ATOM   1982  OE1 GLU A 124      18.248   2.185 -21.462  1.00 71.34           O  
ATOM   1983  OE2 GLU A 124      16.765   1.659 -23.025  1.00 71.34           O  
ATOM   1984  N   TYR A 125      13.434  -3.049 -21.503  1.00 66.80           N  
ATOM   1985  H   TYR A 125      14.239  -3.660 -21.513  1.00 66.80           H  
ATOM   1986  CA  TYR A 125      12.156  -3.635 -21.892  1.00 66.80           C  
ATOM   1987  HA  TYR A 125      11.407  -2.844 -21.945  1.00 66.80           H  
ATOM   1988  C   TYR A 125      11.677  -4.648 -20.852  1.00 66.80           C  
ATOM   1989  CB  TYR A 125      12.262  -4.256 -23.293  1.00 66.80           C  
ATOM   1990  HB2 TYR A 125      12.480  -3.461 -24.006  1.00 66.80           H  
ATOM   1991  HB3 TYR A 125      11.291  -4.669 -23.568  1.00 66.80           H  
ATOM   1992  O   TYR A 125      12.472  -5.261 -20.139  1.00 66.80           O  
ATOM   1993  CG  TYR A 125      13.314  -5.343 -23.436  1.00 66.80           C  
ATOM   1994  CD1 TYR A 125      14.622  -5.000 -23.829  1.00 66.80           C  
ATOM   1995  HD1 TYR A 125      14.867  -3.967 -24.027  1.00 66.80           H  
ATOM   1996  CD2 TYR A 125      12.985  -6.690 -23.187  1.00 66.80           C  
ATOM   1997  HD2 TYR A 125      11.983  -6.954 -22.884  1.00 66.80           H  
ATOM   1998  CE1 TYR A 125      15.600  -6.000 -23.979  1.00 66.80           C  
ATOM   1999  HE1 TYR A 125      16.599  -5.731 -24.290  1.00 66.80           H  
ATOM   2000  CE2 TYR A 125      13.963  -7.694 -23.329  1.00 66.80           C  
ATOM   2001  HE2 TYR A 125      13.720  -8.727 -23.126  1.00 66.80           H  
ATOM   2002  OH  TYR A 125      16.216  -8.315 -23.887  1.00 66.80           O  
ATOM   2003  HH  TYR A 125      17.067  -7.926 -24.101  1.00 66.80           H  
ATOM   2004  CZ  TYR A 125      15.270  -7.351 -23.731  1.00 66.80           C  
ATOM   2005  N   SER A 126      10.364  -4.853 -20.799  1.00 66.17           N  
ATOM   2006  H   SER A 126       9.771  -4.366 -21.456  1.00 66.17           H  
ATOM   2007  CA  SER A 126       9.775  -5.936 -20.015  1.00 66.17           C  
ATOM   2008  HA  SER A 126      10.358  -6.083 -19.106  1.00 66.17           H  
ATOM   2009  C   SER A 126       9.795  -7.238 -20.821  1.00 66.17           C  
ATOM   2010  CB  SER A 126       8.357  -5.557 -19.598  1.00 66.17           C  
ATOM   2011  HB2 SER A 126       7.730  -5.442 -20.482  1.00 66.17           H  
ATOM   2012  HB3 SER A 126       8.378  -4.619 -19.042  1.00 66.17           H  
ATOM   2013  O   SER A 126       9.445  -7.250 -22.000  1.00 66.17           O  
ATOM   2014  OG  SER A 126       7.825  -6.569 -18.778  1.00 66.17           O  
ATOM   2015  HG  SER A 126       8.364  -6.634 -17.987  1.00 66.17           H  
ATOM   2016  N   SER A 127      10.166  -8.350 -20.185  1.00 71.30           N  
ATOM   2017  H   SER A 127      10.354  -8.272 -19.195  1.00 71.30           H  
ATOM   2018  CA  SER A 127      10.003  -9.704 -20.737  1.00 71.30           C  
ATOM   2019  HA  SER A 127      10.356  -9.696 -21.768  1.00 71.30           H  
ATOM   2020  C   SER A 127       8.554 -10.181 -20.768  1.00 71.30           C  
ATOM   2021  CB  SER A 127      10.824 -10.749 -19.974  1.00 71.30           C  
ATOM   2022  HB2 SER A 127      11.881 -10.500 -20.066  1.00 71.30           H  
ATOM   2023  HB3 SER A 127      10.692 -11.718 -20.455  1.00 71.30           H  
ATOM   2024  O   SER A 127       8.294 -11.251 -21.325  1.00 71.30           O  
ATOM   2025  OG  SER A 127      10.447 -10.886 -18.610  1.00 71.30           O  
ATOM   2026  HG  SER A 127      10.256 -10.021 -18.238  1.00 71.30           H  
ATOM   2027  N   MET A 128       7.612  -9.416 -20.205  1.00 71.71           N  
ATOM   2028  H   MET A 128       7.902  -8.573 -19.732  1.00 71.71           H  
ATOM   2029  CA  MET A 128       6.204  -9.805 -20.101  1.00 71.71           C  
ATOM   2030  HA  MET A 128       6.135 -10.672 -19.443  1.00 71.71           H  
ATOM   2031  C   MET A 128       5.588 -10.225 -21.439  1.00 71.71           C  
ATOM   2032  CB  MET A 128       5.391  -8.661 -19.479  1.00 71.71           C  
ATOM   2033  HB2 MET A 128       4.335  -8.795 -19.717  1.00 71.71           H  
ATOM   2034  HB3 MET A 128       5.704  -7.711 -19.911  1.00 71.71           H  
ATOM   2035  O   MET A 128       4.814 -11.174 -21.455  1.00 71.71           O  
ATOM   2036  CG  MET A 128       5.546  -8.621 -17.953  1.00 71.71           C  
ATOM   2037  HG2 MET A 128       6.608  -8.640 -17.707  1.00 71.71           H  
ATOM   2038  HG3 MET A 128       5.139  -7.678 -17.587  1.00 71.71           H  
ATOM   2039  SD  MET A 128       4.732  -9.980 -17.063  1.00 71.71           S  
ATOM   2040  CE  MET A 128       2.986  -9.545 -17.293  1.00 71.71           C  
ATOM   2041  HE1 MET A 128       2.805  -8.539 -16.917  1.00 71.71           H  
ATOM   2042  HE2 MET A 128       2.367 -10.253 -16.741  1.00 71.71           H  
ATOM   2043  HE3 MET A 128       2.724  -9.598 -18.350  1.00 71.71           H  
ATOM   2044  N   GLU A 129       5.957  -9.614 -22.569  1.00 70.72           N  
ATOM   2045  H   GLU A 129       6.605  -8.841 -22.520  1.00 70.72           H  
ATOM   2046  CA  GLU A 129       5.445 -10.022 -23.892  1.00 70.72           C  
ATOM   2047  HA  GLU A 129       4.357  -9.956 -23.896  1.00 70.72           H  
ATOM   2048  C   GLU A 129       5.808 -11.471 -24.253  1.00 70.72           C  
ATOM   2049  CB  GLU A 129       5.993  -9.096 -24.985  1.00 70.72           C  
ATOM   2050  HB2 GLU A 129       7.082  -9.098 -24.942  1.00 70.72           H  
ATOM   2051  HB3 GLU A 129       5.682  -9.495 -25.951  1.00 70.72           H  
ATOM   2052  O   GLU A 129       4.983 -12.214 -24.780  1.00 70.72           O  
ATOM   2053  CG  GLU A 129       5.476  -7.656 -24.864  1.00 70.72           C  
ATOM   2054  HG2 GLU A 129       4.387  -7.682 -24.824  1.00 70.72           H  
ATOM   2055  HG3 GLU A 129       5.839  -7.225 -23.932  1.00 70.72           H  
ATOM   2056  CD  GLU A 129       5.917  -6.765 -26.039  1.00 70.72           C  
ATOM   2057  OE1 GLU A 129       5.404  -5.626 -26.107  1.00 70.72           O  
ATOM   2058  OE2 GLU A 129       6.749  -7.217 -26.860  1.00 70.72           O  
ATOM   2059  N   THR A 130       7.030 -11.895 -23.930  1.00 79.58           N  
ATOM   2060  H   THR A 130       7.662 -11.231 -23.505  1.00 79.58           H  
ATOM   2061  CA  THR A 130       7.505 -13.276 -24.116  1.00 79.58           C  
ATOM   2062  HA  THR A 130       7.152 -13.635 -25.082  1.00 79.58           H  
ATOM   2063  C   THR A 130       6.950 -14.249 -23.078  1.00 79.58           C  
ATOM   2064  CB  THR A 130       9.046 -13.357 -24.090  1.00 79.58           C  
ATOM   2065  HB  THR A 130       9.356 -14.246 -23.541  1.00 79.58           H  
ATOM   2066  O   THR A 130       6.839 -15.439 -23.362  1.00 79.58           O  
ATOM   2067  CG2 THR A 130       9.610 -13.459 -25.505  1.00 79.58           C  
ATOM   2068 HG21 THR A 130       9.306 -12.586 -26.084  1.00 79.58           H  
ATOM   2069 HG22 THR A 130      10.698 -13.505 -25.457  1.00 79.58           H  
ATOM   2070 HG23 THR A 130       9.236 -14.364 -25.982  1.00 79.58           H  
ATOM   2071  OG1 THR A 130       9.652 -12.226 -23.494  1.00 79.58           O  
ATOM   2072  HG1 THR A 130       9.226 -12.073 -22.648  1.00 79.58           H  
ATOM   2073  N   ILE A 131       6.603 -13.765 -21.884  1.00 80.31           N  
ATOM   2074  H   ILE A 131       6.713 -12.773 -21.726  1.00 80.31           H  
ATOM   2075  CA  ILE A 131       6.185 -14.605 -20.753  1.00 80.31           C  
ATOM   2076  HA  ILE A 131       6.610 -15.601 -20.876  1.00 80.31           H  
ATOM   2077  C   ILE A 131       4.665 -14.803 -20.697  1.00 80.31           C  
ATOM   2078  CB  ILE A 131       6.750 -14.014 -19.446  1.00 80.31           C  
ATOM   2079  HB  ILE A 131       6.427 -12.976 -19.375  1.00 80.31           H  
ATOM   2080  O   ILE A 131       4.202 -15.879 -20.325  1.00 80.31           O  
ATOM   2081  CG1 ILE A 131       8.295 -14.020 -19.430  1.00 80.31           C  
ATOM   2082 HG12 ILE A 131       8.611 -13.403 -18.589  1.00 80.31           H  
ATOM   2083 HG13 ILE A 131       8.680 -13.537 -20.328  1.00 80.31           H  
ATOM   2084  CG2 ILE A 131       6.197 -14.751 -18.219  1.00 80.31           C  
ATOM   2085 HG21 ILE A 131       5.167 -14.448 -18.030  1.00 80.31           H  
ATOM   2086 HG22 ILE A 131       6.231 -15.828 -18.385  1.00 80.31           H  
ATOM   2087 HG23 ILE A 131       6.793 -14.508 -17.340  1.00 80.31           H  
ATOM   2088  CD1 ILE A 131       8.974 -15.391 -19.319  1.00 80.31           C  
ATOM   2089 HD11 ILE A 131       8.674 -15.900 -18.403  1.00 80.31           H  
ATOM   2090 HD12 ILE A 131      10.055 -15.251 -19.296  1.00 80.31           H  
ATOM   2091 HD13 ILE A 131       8.724 -16.002 -20.186  1.00 80.31           H  
ATOM   2092  N   LEU A 132       3.874 -13.818 -21.126  1.00 76.06           N  
ATOM   2093  H   LEU A 132       4.307 -12.948 -21.404  1.00 76.06           H  
ATOM   2094  CA  LEU A 132       2.409 -13.895 -21.172  1.00 76.06           C  
ATOM   2095  HA  LEU A 132       2.046 -13.978 -20.148  1.00 76.06           H  
ATOM   2096  C   LEU A 132       1.880 -15.144 -21.910  1.00 76.06           C  
ATOM   2097  CB  LEU A 132       1.857 -12.598 -21.799  1.00 76.06           C  
ATOM   2098  HB2 LEU A 132       0.888 -12.800 -22.255  1.00 76.06           H  
ATOM   2099  HB3 LEU A 132       2.529 -12.267 -22.591  1.00 76.06           H  
ATOM   2100  O   LEU A 132       0.982 -15.801 -21.379  1.00 76.06           O  
ATOM   2101  CG  LEU A 132       1.689 -11.445 -20.796  1.00 76.06           C  
ATOM   2102  HG  LEU A 132       2.560 -11.386 -20.143  1.00 76.06           H  
ATOM   2103  CD1 LEU A 132       1.546 -10.121 -21.549  1.00 76.06           C  
ATOM   2104 HD11 LEU A 132       2.443  -9.939 -22.141  1.00 76.06           H  
ATOM   2105 HD12 LEU A 132       1.432  -9.304 -20.836  1.00 76.06           H  
ATOM   2106 HD13 LEU A 132       0.679 -10.152 -22.208  1.00 76.06           H  
ATOM   2107  CD2 LEU A 132       0.439 -11.639 -19.936  1.00 76.06           C  
ATOM   2108 HD21 LEU A 132      -0.451 -11.690 -20.563  1.00 76.06           H  
ATOM   2109 HD22 LEU A 132       0.341 -10.805 -19.240  1.00 76.06           H  
ATOM   2110 HD23 LEU A 132       0.522 -12.558 -19.355  1.00 76.06           H  
ATOM   2111  N   PRO A 133       2.415 -15.543 -23.085  1.00 76.93           N  
ATOM   2112  CA  PRO A 133       2.014 -16.786 -23.744  1.00 76.93           C  
ATOM   2113  HA  PRO A 133       0.954 -16.729 -23.990  1.00 76.93           H  
ATOM   2114  C   PRO A 133       2.256 -18.033 -22.884  1.00 76.93           C  
ATOM   2115  CB  PRO A 133       2.833 -16.849 -25.039  1.00 76.93           C  
ATOM   2116  HB2 PRO A 133       2.264 -17.301 -25.852  1.00 76.93           H  
ATOM   2117  HB3 PRO A 133       3.758 -17.401 -24.876  1.00 76.93           H  
ATOM   2118  O   PRO A 133       1.429 -18.940 -22.882  1.00 76.93           O  
ATOM   2119  CG  PRO A 133       3.172 -15.390 -25.329  1.00 76.93           C  
ATOM   2120  HG2 PRO A 133       4.084 -15.292 -25.917  1.00 76.93           H  
ATOM   2121  HG3 PRO A 133       2.333 -14.909 -25.832  1.00 76.93           H  
ATOM   2122  CD  PRO A 133       3.337 -14.805 -23.934  1.00 76.93           C  
ATOM   2123  HD2 PRO A 133       4.358 -14.965 -23.590  1.00 76.93           H  
ATOM   2124  HD3 PRO A 133       3.107 -13.739 -23.966  1.00 76.93           H  
ATOM   2125  N   ILE A 134       3.357 -18.058 -22.126  1.00 82.33           N  
ATOM   2126  H   ILE A 134       3.943 -17.236 -22.106  1.00 82.33           H  
ATOM   2127  CA  ILE A 134       3.728 -19.175 -21.249  1.00 82.33           C  
ATOM   2128  HA  ILE A 134       3.638 -20.104 -21.812  1.00 82.33           H  
ATOM   2129  C   ILE A 134       2.751 -19.263 -20.072  1.00 82.33           C  
ATOM   2130  CB  ILE A 134       5.196 -19.036 -20.772  1.00 82.33           C  
ATOM   2131  HB  ILE A 134       5.300 -18.114 -20.201  1.00 82.33           H  
ATOM   2132  O   ILE A 134       2.238 -20.342 -19.787  1.00 82.33           O  
ATOM   2133  CG1 ILE A 134       6.163 -18.966 -21.980  1.00 82.33           C  
ATOM   2134 HG12 ILE A 134       6.121 -19.903 -22.536  1.00 82.33           H  
ATOM   2135 HG13 ILE A 134       5.849 -18.168 -22.652  1.00 82.33           H  
ATOM   2136  CG2 ILE A 134       5.556 -20.200 -19.832  1.00 82.33           C  
ATOM   2137 HG21 ILE A 134       5.388 -21.150 -20.338  1.00 82.33           H  
ATOM   2138 HG22 ILE A 134       4.937 -20.169 -18.935  1.00 82.33           H  
ATOM   2139 HG23 ILE A 134       6.594 -20.134 -19.506  1.00 82.33           H  
ATOM   2140  CD1 ILE A 134       7.618 -18.664 -21.604  1.00 82.33           C  
ATOM   2141 HD11 ILE A 134       7.654 -17.755 -21.003  1.00 82.33           H  
ATOM   2142 HD12 ILE A 134       8.202 -18.513 -22.512  1.00 82.33           H  
ATOM   2143 HD13 ILE A 134       8.061 -19.485 -21.039  1.00 82.33           H  
ATOM   2144  N   MET A 135       2.429 -18.130 -19.439  1.00 75.81           N  
ATOM   2145  H   MET A 135       2.887 -17.277 -19.726  1.00 75.81           H  
ATOM   2146  CA  MET A 135       1.432 -18.069 -18.359  1.00 75.81           C  
ATOM   2147  HA  MET A 135       1.742 -18.713 -17.536  1.00 75.81           H  
ATOM   2148  C   MET A 135       0.051 -18.556 -18.813  1.00 75.81           C  
ATOM   2149  CB  MET A 135       1.304 -16.634 -17.838  1.00 75.81           C  
ATOM   2150  HB2 MET A 135       0.475 -16.609 -17.130  1.00 75.81           H  
ATOM   2151  HB3 MET A 135       1.068 -15.960 -18.662  1.00 75.81           H  
ATOM   2152  O   MET A 135      -0.637 -19.251 -18.075  1.00 75.81           O  
ATOM   2153  CG  MET A 135       2.567 -16.141 -17.130  1.00 75.81           C  
ATOM   2154  HG2 MET A 135       2.811 -16.833 -16.324  1.00 75.81           H  
ATOM   2155  HG3 MET A 135       3.394 -16.142 -17.840  1.00 75.81           H  
ATOM   2156  SD  MET A 135       2.422 -14.474 -16.427  1.00 75.81           S  
ATOM   2157  CE  MET A 135       1.190 -14.772 -15.125  1.00 75.81           C  
ATOM   2158  HE1 MET A 135       0.231 -15.045 -15.565  1.00 75.81           H  
ATOM   2159  HE2 MET A 135       1.058 -13.866 -14.533  1.00 75.81           H  
ATOM   2160  HE3 MET A 135       1.528 -15.579 -14.474  1.00 75.81           H  
ATOM   2161  N   ASN A 136      -0.346 -18.229 -20.045  1.00 68.41           N  
ATOM   2162  H   ASN A 136       0.239 -17.611 -20.589  1.00 68.41           H  
ATOM   2163  CA  ASN A 136      -1.624 -18.677 -20.602  1.00 68.41           C  
ATOM   2164  HA  ASN A 136      -2.406 -18.534 -19.857  1.00 68.41           H  
ATOM   2165  C   ASN A 136      -1.636 -20.170 -20.963  1.00 68.41           C  
ATOM   2166  CB  ASN A 136      -1.940 -17.826 -21.838  1.00 68.41           C  
ATOM   2167  HB2 ASN A 136      -2.784 -18.266 -22.367  1.00 68.41           H  
ATOM   2168  HB3 ASN A 136      -1.079 -17.825 -22.507  1.00 68.41           H  
ATOM   2169  O   ASN A 136      -2.703 -20.780 -20.998  1.00 68.41           O  
ATOM   2170  CG  ASN A 136      -2.324 -16.402 -21.490  1.00 68.41           C  
ATOM   2171  ND2 ASN A 136      -2.048 -15.463 -22.361  1.00 68.41           N  
ATOM   2172 HD21 ASN A 136      -2.249 -14.524 -22.045  1.00 68.41           H  
ATOM   2173 HD22 ASN A 136      -1.444 -15.671 -23.143  1.00 68.41           H  
ATOM   2174  OD1 ASN A 136      -2.914 -16.105 -20.469  1.00 68.41           O  
ATOM   2175  N   GLN A 137      -0.474 -20.748 -21.270  1.00 72.52           N  
ATOM   2176  H   GLN A 137       0.364 -20.184 -21.256  1.00 72.52           H  
ATOM   2177  CA  GLN A 137      -0.345 -22.162 -21.614  1.00 72.52           C  
ATOM   2178  HA  GLN A 137      -1.206 -22.461 -22.211  1.00 72.52           H  
ATOM   2179  C   GLN A 137      -0.319 -23.058 -20.370  1.00 72.52           C  
ATOM   2180  CB  GLN A 137       0.921 -22.335 -22.466  1.00 72.52           C  
ATOM   2181  HB2 GLN A 137       0.852 -21.680 -23.334  1.00 72.52           H  
ATOM   2182  HB3 GLN A 137       1.795 -22.044 -21.883  1.00 72.52           H  
ATOM   2183  O   GLN A 137      -0.881 -24.153 -20.396  1.00 72.52           O  
ATOM   2184  CG  GLN A 137       1.099 -23.779 -22.952  1.00 72.52           C  
ATOM   2185  HG2 GLN A 137       1.196 -24.444 -22.094  1.00 72.52           H  
ATOM   2186  HG3 GLN A 137       0.220 -24.079 -23.522  1.00 72.52           H  
ATOM   2187  CD  GLN A 137       2.335 -23.974 -23.822  1.00 72.52           C  
ATOM   2188  NE2 GLN A 137       2.604 -25.191 -24.235  1.00 72.52           N  
ATOM   2189 HE21 GLN A 137       2.053 -25.968 -23.899  1.00 72.52           H  
ATOM   2190 HE22 GLN A 137       3.483 -25.302 -24.719  1.00 72.52           H  
ATOM   2191  OE1 GLN A 137       3.083 -23.068 -24.150  1.00 72.52           O  
ATOM   2192  N   TYR A 138       0.331 -22.607 -19.295  1.00 75.39           N  
ATOM   2193  H   TYR A 138       0.768 -21.698 -19.342  1.00 75.39           H  
ATOM   2194  CA  TYR A 138       0.550 -23.399 -18.088  1.00 75.39           C  
ATOM   2195  HA  TYR A 138       0.186 -24.414 -18.246  1.00 75.39           H  
ATOM   2196  C   TYR A 138      -0.205 -22.815 -16.908  1.00 75.39           C  
ATOM   2197  CB  TYR A 138       2.040 -23.516 -17.799  1.00 75.39           C  
ATOM   2198  HB2 TYR A 138       2.184 -24.028 -16.847  1.00 75.39           H  
ATOM   2199  HB3 TYR A 138       2.462 -22.515 -17.712  1.00 75.39           H  
ATOM   2200  O   TYR A 138       0.208 -21.859 -16.260  1.00 75.39           O  
ATOM   2201  CG  TYR A 138       2.781 -24.272 -18.870  1.00 75.39           C  
ATOM   2202  CD1 TYR A 138       2.764 -25.677 -18.870  1.00 75.39           C  
ATOM   2203  HD1 TYR A 138       2.235 -26.208 -18.093  1.00 75.39           H  
ATOM   2204  CD2 TYR A 138       3.486 -23.568 -19.862  1.00 75.39           C  
ATOM   2205  HD2 TYR A 138       3.467 -22.488 -19.867  1.00 75.39           H  
ATOM   2206  CE1 TYR A 138       3.518 -26.384 -19.826  1.00 75.39           C  
ATOM   2207  HE1 TYR A 138       3.544 -27.463 -19.792  1.00 75.39           H  
ATOM   2208  CE2 TYR A 138       4.218 -24.269 -20.833  1.00 75.39           C  
ATOM   2209  HE2 TYR A 138       4.753 -23.739 -21.608  1.00 75.39           H  
ATOM   2210  OH  TYR A 138       5.026 -26.346 -21.695  1.00 75.39           O  
ATOM   2211  HH  TYR A 138       5.050 -27.286 -21.503  1.00 75.39           H  
ATOM   2212  CZ  TYR A 138       4.261 -25.676 -20.795  1.00 75.39           C  
ATOM   2213  N   THR A 139      -1.318 -23.459 -16.603  1.00 68.04           N  
ATOM   2214  H   THR A 139      -1.578 -24.252 -17.172  1.00 68.04           H  
ATOM   2215  CA  THR A 139      -2.298 -22.989 -15.629  1.00 68.04           C  
ATOM   2216  HA  THR A 139      -2.528 -21.942 -15.829  1.00 68.04           H  
ATOM   2217  C   THR A 139      -1.847 -23.089 -14.174  1.00 68.04           C  
ATOM   2218  CB  THR A 139      -3.557 -23.820 -15.806  1.00 68.04           C  
ATOM   2219  HB  THR A 139      -4.289 -23.386 -15.125  1.00 68.04           H  
ATOM   2220  O   THR A 139      -2.483 -22.549 -13.278  1.00 68.04           O  
ATOM   2221  CG2 THR A 139      -4.119 -23.786 -17.231  1.00 68.04           C  
ATOM   2222 HG21 THR A 139      -4.337 -22.758 -17.521  1.00 68.04           H  
ATOM   2223 HG22 THR A 139      -3.411 -24.212 -17.941  1.00 68.04           H  
ATOM   2224 HG23 THR A 139      -5.030 -24.382 -17.282  1.00 68.04           H  
ATOM   2225  OG1 THR A 139      -3.352 -25.174 -15.465  1.00 68.04           O  
ATOM   2226  HG1 THR A 139      -3.019 -25.209 -14.565  1.00 68.04           H  
ATOM   2227  N   GLU A 140      -0.787 -23.851 -13.933  1.00 73.13           N  
ATOM   2228  H   GLU A 140      -0.335 -24.284 -14.726  1.00 73.13           H  
ATOM   2229  CA  GLU A 140      -0.101 -23.961 -12.646  1.00 73.13           C  
ATOM   2230  HA  GLU A 140      -0.840 -24.038 -11.849  1.00 73.13           H  
ATOM   2231  C   GLU A 140       0.764 -22.735 -12.317  1.00 73.13           C  
ATOM   2232  CB  GLU A 140       0.721 -25.256 -12.665  1.00 73.13           C  
ATOM   2233  HB2 GLU A 140       0.018 -26.080 -12.785  1.00 73.13           H  
ATOM   2234  HB3 GLU A 140       1.213 -25.390 -11.701  1.00 73.13           H  
ATOM   2235  O   GLU A 140       1.175 -22.575 -11.169  1.00 73.13           O  
ATOM   2236  CG  GLU A 140       1.784 -25.251 -13.782  1.00 73.13           C  
ATOM   2237  HG2 GLU A 140       1.589 -24.456 -14.502  1.00 73.13           H  
ATOM   2238  HG3 GLU A 140       2.735 -25.008 -13.308  1.00 73.13           H  
ATOM   2239  CD  GLU A 140       1.924 -26.554 -14.572  1.00 73.13           C  
ATOM   2240  OE1 GLU A 140       2.917 -26.637 -15.326  1.00 73.13           O  
ATOM   2241  OE2 GLU A 140       0.972 -27.371 -14.579  1.00 73.13           O  
ATOM   2242  N   ILE A 141       1.022 -21.855 -13.292  1.00 78.66           N  
ATOM   2243  H   ILE A 141       0.619 -22.004 -14.207  1.00 78.66           H  
ATOM   2244  CA  ILE A 141       1.711 -20.586 -13.064  1.00 78.66           C  
ATOM   2245  HA  ILE A 141       2.522 -20.760 -12.357  1.00 78.66           H  
ATOM   2246  C   ILE A 141       0.732 -19.598 -12.425  1.00 78.66           C  
ATOM   2247  CB  ILE A 141       2.340 -20.034 -14.360  1.00 78.66           C  
ATOM   2248  HB  ILE A 141       1.548 -19.841 -15.083  1.00 78.66           H  
ATOM   2249  O   ILE A 141      -0.171 -19.086 -13.080  1.00 78.66           O  
ATOM   2250  CG1 ILE A 141       3.330 -21.057 -14.966  1.00 78.66           C  
ATOM   2251 HG12 ILE A 141       4.179 -21.187 -14.294  1.00 78.66           H  
ATOM   2252 HG13 ILE A 141       2.841 -22.024 -15.081  1.00 78.66           H  
ATOM   2253  CG2 ILE A 141       3.052 -18.704 -14.040  1.00 78.66           C  
ATOM   2254 HG21 ILE A 141       3.788 -18.854 -13.249  1.00 78.66           H  
ATOM   2255 HG22 ILE A 141       2.328 -17.958 -13.712  1.00 78.66           H  
ATOM   2256 HG23 ILE A 141       3.550 -18.306 -14.924  1.00 78.66           H  
ATOM   2257  CD1 ILE A 141       3.843 -20.652 -16.348  1.00 78.66           C  
ATOM   2258 HD11 ILE A 141       4.456 -19.754 -16.276  1.00 78.66           H  
ATOM   2259 HD12 ILE A 141       4.450 -21.459 -16.759  1.00 78.66           H  
ATOM   2260 HD13 ILE A 141       3.003 -20.459 -17.015  1.00 78.66           H  
ATOM   2261  N   GLU A 142       0.945 -19.302 -11.145  1.00 70.42           N  
ATOM   2262  H   GLU A 142       1.705 -19.773 -10.676  1.00 70.42           H  
ATOM   2263  CA  GLU A 142       0.133 -18.350 -10.379  1.00 70.42           C  
ATOM   2264  HA  GLU A 142      -0.926 -18.517 -10.575  1.00 70.42           H  
ATOM   2265  C   GLU A 142       0.445 -16.900 -10.773  1.00 70.42           C  
ATOM   2266  CB  GLU A 142       0.400 -18.557  -8.876  1.00 70.42           C  
ATOM   2267  HB2 GLU A 142       1.478 -18.612  -8.721  1.00 70.42           H  
ATOM   2268  HB3 GLU A 142       0.046 -17.691  -8.317  1.00 70.42           H  
ATOM   2269  O   GLU A 142      -0.455 -16.072 -10.897  1.00 70.42           O  
ATOM   2270  CG  GLU A 142      -0.241 -19.830  -8.287  1.00 70.42           C  
ATOM   2271  HG2 GLU A 142      -0.055 -20.676  -8.950  1.00 70.42           H  
ATOM   2272  HG3 GLU A 142       0.270 -20.040  -7.347  1.00 70.42           H  
ATOM   2273  CD  GLU A 142      -1.749 -19.727  -7.979  1.00 70.42           C  
ATOM   2274  OE1 GLU A 142      -2.346 -20.727  -7.501  1.00 70.42           O  
ATOM   2275  OE2 GLU A 142      -2.355 -18.654  -8.182  1.00 70.42           O  
ATOM   2276  N   THR A 143       1.725 -16.560 -10.962  1.00 74.28           N  
ATOM   2277  H   THR A 143       2.429 -17.282 -10.900  1.00 74.28           H  
ATOM   2278  CA  THR A 143       2.138 -15.194 -11.317  1.00 74.28           C  
ATOM   2279  HA  THR A 143       1.447 -14.826 -12.076  1.00 74.28           H  
ATOM   2280  C   THR A 143       3.545 -15.138 -11.920  1.00 74.28           C  
ATOM   2281  CB  THR A 143       2.003 -14.258 -10.099  1.00 74.28           C  
ATOM   2282  HB  THR A 143       1.011 -14.385  -9.665  1.00 74.28           H  
ATOM   2283  O   THR A 143       4.313 -16.102 -11.854  1.00 74.28           O  
ATOM   2284  CG2 THR A 143       3.036 -14.489  -8.997  1.00 74.28           C  
ATOM   2285 HG21 THR A 143       4.036 -14.252  -9.360  1.00 74.28           H  
ATOM   2286 HG22 THR A 143       2.998 -15.528  -8.671  1.00 74.28           H  
ATOM   2287 HG23 THR A 143       2.806 -13.847  -8.146  1.00 74.28           H  
ATOM   2288  OG1 THR A 143       2.119 -12.913 -10.503  1.00 74.28           O  
ATOM   2289  HG1 THR A 143       1.857 -12.372  -9.755  1.00 74.28           H  
ATOM   2290  N   CYS A 144       3.884 -13.982 -12.493  1.00 80.43           N  
ATOM   2291  H   CYS A 144       3.225 -13.222 -12.397  1.00 80.43           H  
ATOM   2292  CA  CYS A 144       5.224 -13.627 -12.939  1.00 80.43           C  
ATOM   2293  HA  CYS A 144       5.907 -14.428 -12.657  1.00 80.43           H  
ATOM   2294  C   CYS A 144       5.682 -12.335 -12.252  1.00 80.43           C  
ATOM   2295  CB  CYS A 144       5.248 -13.512 -14.466  1.00 80.43           C  
ATOM   2296  HB2 CYS A 144       4.528 -12.764 -14.797  1.00 80.43           H  
ATOM   2297  HB3 CYS A 144       4.982 -14.475 -14.903  1.00 80.43           H  
ATOM   2298  O   CYS A 144       4.960 -11.338 -12.243  1.00 80.43           O  
ATOM   2299  SG  CYS A 144       6.913 -13.038 -15.017  1.00 80.43           S  
ATOM   2300  HG  CYS A 144       6.832 -11.744 -14.696  1.00 80.43           H  
ATOM   2301  N   VAL A 145       6.900 -12.334 -11.709  1.00 81.78           N  
ATOM   2302  H   VAL A 145       7.442 -13.184 -11.768  1.00 81.78           H  
ATOM   2303  CA  VAL A 145       7.502 -11.172 -11.044  1.00 81.78           C  
ATOM   2304  HA  VAL A 145       6.839 -10.313 -11.150  1.00 81.78           H  
ATOM   2305  C   VAL A 145       8.825 -10.830 -11.719  1.00 81.78           C  
ATOM   2306  CB  VAL A 145       7.688 -11.423  -9.533  1.00 81.78           C  
ATOM   2307  HB  VAL A 145       8.399 -12.236  -9.385  1.00 81.78           H  
ATOM   2308  O   VAL A 145       9.757 -11.630 -11.715  1.00 81.78           O  
ATOM   2309  CG1 VAL A 145       8.224 -10.168  -8.826  1.00 81.78           C  
ATOM   2310 HG11 VAL A 145       8.332 -10.365  -7.759  1.00 81.78           H  
ATOM   2311 HG12 VAL A 145       9.207  -9.905  -9.217  1.00 81.78           H  
ATOM   2312 HG13 VAL A 145       7.538  -9.333  -8.968  1.00 81.78           H  
ATOM   2313  CG2 VAL A 145       6.367 -11.810  -8.853  1.00 81.78           C  
ATOM   2314 HG21 VAL A 145       6.005 -12.758  -9.252  1.00 81.78           H  
ATOM   2315 HG22 VAL A 145       6.527 -11.939  -7.782  1.00 81.78           H  
ATOM   2316 HG23 VAL A 145       5.613 -11.041  -9.021  1.00 81.78           H  
ATOM   2317  N   GLU A 146       8.932  -9.620 -12.272  1.00 81.70           N  
ATOM   2318  H   GLU A 146       8.121  -9.018 -12.286  1.00 81.70           H  
ATOM   2319  CA  GLU A 146      10.212  -9.075 -12.736  1.00 81.70           C  
ATOM   2320  HA  GLU A 146      10.845  -9.898 -13.066  1.00 81.70           H  
ATOM   2321  C   GLU A 146      10.929  -8.364 -11.586  1.00 81.70           C  
ATOM   2322  CB  GLU A 146      10.042  -8.130 -13.933  1.00 81.70           C  
ATOM   2323  HB2 GLU A 146      11.014  -7.694 -14.163  1.00 81.70           H  
ATOM   2324  HB3 GLU A 146       9.351  -7.327 -13.675  1.00 81.70           H  
ATOM   2325  O   GLU A 146      10.380  -7.458 -10.950  1.00 81.70           O  
ATOM   2326  CG  GLU A 146       9.536  -8.874 -15.174  1.00 81.70           C  
ATOM   2327  HG2 GLU A 146      10.139  -9.771 -15.308  1.00 81.70           H  
ATOM   2328  HG3 GLU A 146       8.503  -9.181 -15.011  1.00 81.70           H  
ATOM   2329  CD  GLU A 146       9.616  -8.023 -16.448  1.00 81.70           C  
ATOM   2330  OE1 GLU A 146       9.873  -8.616 -17.517  1.00 81.70           O  
ATOM   2331  OE2 GLU A 146       9.404  -6.790 -16.412  1.00 81.70           O  
ATOM   2332  N   CYS A 147      12.170  -8.761 -11.331  1.00 84.12           N  
ATOM   2333  H   CYS A 147      12.578  -9.472 -11.922  1.00 84.12           H  
ATOM   2334  CA  CYS A 147      12.963  -8.307 -10.199  1.00 84.12           C  
ATOM   2335  HA  CYS A 147      12.567  -7.355  -9.847  1.00 84.12           H  
ATOM   2336  C   CYS A 147      14.427  -8.052 -10.589  1.00 84.12           C  
ATOM   2337  CB  CYS A 147      12.807  -9.326  -9.052  1.00 84.12           C  
ATOM   2338  HB2 CYS A 147      11.749  -9.446  -8.820  1.00 84.12           H  
ATOM   2339  HB3 CYS A 147      13.305  -8.969  -8.151  1.00 84.12           H  
ATOM   2340  O   CYS A 147      14.910  -8.409 -11.668  1.00 84.12           O  
ATOM   2341  SG  CYS A 147      13.495 -10.942  -9.502  1.00 84.12           S  
ATOM   2342  HG  CYS A 147      14.776 -10.569  -9.573  1.00 84.12           H  
ATOM   2343  N   SER A 148      15.161  -7.427  -9.673  1.00 86.75           N  
ATOM   2344  H   SER A 148      14.721  -7.184  -8.797  1.00 86.75           H  
ATOM   2345  CA  SER A 148      16.606  -7.248  -9.793  1.00 86.75           C  
ATOM   2346  HA  SER A 148      17.019  -7.983 -10.483  1.00 86.75           H  
ATOM   2347  C   SER A 148      17.248  -7.457  -8.433  1.00 86.75           C  
ATOM   2348  CB  SER A 148      16.926  -5.854 -10.339  1.00 86.75           C  
ATOM   2349  HB2 SER A 148      16.593  -5.779 -11.374  1.00 86.75           H  
ATOM   2350  HB3 SER A 148      16.404  -5.107  -9.740  1.00 86.75           H  
ATOM   2351  O   SER A 148      17.089  -6.617  -7.547  1.00 86.75           O  
ATOM   2352  OG  SER A 148      18.313  -5.590 -10.261  1.00 86.75           O  
ATOM   2353  HG  SER A 148      18.723  -5.877 -11.081  1.00 86.75           H  
ATOM   2354  N   ALA A 149      18.008  -8.550  -8.305  1.00 88.08           N  
ATOM   2355  H   ALA A 149      17.974  -9.248  -9.034  1.00 88.08           H  
ATOM   2356  CA  ALA A 149      18.902  -8.781  -7.171  1.00 88.08           C  
ATOM   2357  HA  ALA A 149      18.321  -8.968  -6.268  1.00 88.08           H  
ATOM   2358  C   ALA A 149      19.805  -7.559  -6.915  1.00 88.08           C  
ATOM   2359  CB  ALA A 149      19.720 -10.049  -7.444  1.00 88.08           C  
ATOM   2360  HB1 ALA A 149      20.384 -10.233  -6.600  1.00 88.08           H  
ATOM   2361  HB2 ALA A 149      19.054 -10.905  -7.557  1.00 88.08           H  
ATOM   2362  HB3 ALA A 149      20.317  -9.927  -8.348  1.00 88.08           H  
ATOM   2363  O   ALA A 149      19.926  -7.089  -5.790  1.00 88.08           O  
ATOM   2364  N   LYS A 150      20.373  -6.988  -7.987  1.00 87.26           N  
ATOM   2365  H   LYS A 150      20.174  -7.390  -8.892  1.00 87.26           H  
ATOM   2366  CA  LYS A 150      21.336  -5.881  -7.920  1.00 87.26           C  
ATOM   2367  HA  LYS A 150      22.116  -6.143  -7.205  1.00 87.26           H  
ATOM   2368  C   LYS A 150      20.751  -4.573  -7.392  1.00 87.26           C  
ATOM   2369  CB  LYS A 150      21.984  -5.712  -9.300  1.00 87.26           C  
ATOM   2370  HB2 LYS A 150      22.373  -6.678  -9.622  1.00 87.26           H  
ATOM   2371  HB3 LYS A 150      21.241  -5.375 -10.023  1.00 87.26           H  
ATOM   2372  O   LYS A 150      21.415  -3.870  -6.643  1.00 87.26           O  
ATOM   2373  CG  LYS A 150      23.142  -4.708  -9.246  1.00 87.26           C  
ATOM   2374  HG2 LYS A 150      23.826  -4.994  -8.447  1.00 87.26           H  
ATOM   2375  HG3 LYS A 150      22.756  -3.709  -9.045  1.00 87.26           H  
ATOM   2376  CD  LYS A 150      23.902  -4.688 -10.573  1.00 87.26           C  
ATOM   2377  HD2 LYS A 150      24.247  -5.697 -10.801  1.00 87.26           H  
ATOM   2378  HD3 LYS A 150      23.241  -4.343 -11.367  1.00 87.26           H  
ATOM   2379  CE  LYS A 150      25.101  -3.747 -10.437  1.00 87.26           C  
ATOM   2380  HE2 LYS A 150      25.682  -4.052  -9.567  1.00 87.26           H  
ATOM   2381  HE3 LYS A 150      24.733  -2.738 -10.253  1.00 87.26           H  
ATOM   2382  NZ  LYS A 150      25.948  -3.784 -11.652  1.00 87.26           N  
ATOM   2383  HZ1 LYS A 150      26.326  -4.714 -11.771  1.00 87.26           H  
ATOM   2384  HZ2 LYS A 150      26.722  -3.143 -11.555  1.00 87.26           H  
ATOM   2385  HZ3 LYS A 150      25.402  -3.544 -12.467  1.00 87.26           H  
ATOM   2386  N   ASN A 151      19.527  -4.237  -7.793  1.00 82.64           N  
ATOM   2387  H   ASN A 151      19.044  -4.872  -8.412  1.00 82.64           H  
ATOM   2388  CA  ASN A 151      18.845  -3.017  -7.350  1.00 82.64           C  
ATOM   2389  HA  ASN A 151      19.584  -2.305  -6.983  1.00 82.64           H  
ATOM   2390  C   ASN A 151      17.887  -3.265  -6.169  1.00 82.64           C  
ATOM   2391  CB  ASN A 151      18.111  -2.378  -8.546  1.00 82.64           C  
ATOM   2392  HB2 ASN A 151      17.461  -1.583  -8.181  1.00 82.64           H  
ATOM   2393  HB3 ASN A 151      17.475  -3.135  -9.005  1.00 82.64           H  
ATOM   2394  O   ASN A 151      17.099  -2.371  -5.864  1.00 82.64           O  
ATOM   2395  CG  ASN A 151      18.986  -1.746  -9.616  1.00 82.64           C  
ATOM   2396  ND2 ASN A 151      18.419  -1.525 -10.777  1.00 82.64           N  
ATOM   2397 HD21 ASN A 151      19.015  -1.270 -11.552  1.00 82.64           H  
ATOM   2398 HD22 ASN A 151      17.491  -1.890 -10.939  1.00 82.64           H  
ATOM   2399  OD1 ASN A 151      20.121  -1.331  -9.449  1.00 82.64           O  
ATOM   2400  N   LEU A 152      17.884  -4.466  -5.568  1.00 78.55           N  
ATOM   2401  H   LEU A 152      18.585  -5.143  -5.832  1.00 78.55           H  
ATOM   2402  CA  LEU A 152      16.933  -4.871  -4.518  1.00 78.55           C  
ATOM   2403  HA  LEU A 152      17.014  -5.952  -4.407  1.00 78.55           H  
ATOM   2404  C   LEU A 152      15.466  -4.610  -4.909  1.00 78.55           C  
ATOM   2405  CB  LEU A 152      17.337  -4.234  -3.177  1.00 78.55           C  
ATOM   2406  HB2 LEU A 152      16.617  -4.517  -2.409  1.00 78.55           H  
ATOM   2407  HB3 LEU A 152      17.289  -3.150  -3.283  1.00 78.55           H  
ATOM   2408  O   LEU A 152      14.611  -4.288  -4.088  1.00 78.55           O  
ATOM   2409  CG  LEU A 152      18.742  -4.635  -2.698  1.00 78.55           C  
ATOM   2410  HG  LEU A 152      19.458  -4.545  -3.515  1.00 78.55           H  
ATOM   2411  CD1 LEU A 152      19.191  -3.691  -1.595  1.00 78.55           C  
ATOM   2412 HD11 LEU A 152      20.217  -3.930  -1.311  1.00 78.55           H  
ATOM   2413 HD12 LEU A 152      18.553  -3.798  -0.718  1.00 78.55           H  
ATOM   2414 HD13 LEU A 152      19.164  -2.658  -1.941  1.00 78.55           H  
ATOM   2415  CD2 LEU A 152      18.761  -6.071  -2.185  1.00 78.55           C  
ATOM   2416 HD21 LEU A 152      19.761  -6.321  -1.830  1.00 78.55           H  
ATOM   2417 HD22 LEU A 152      18.499  -6.743  -3.003  1.00 78.55           H  
ATOM   2418 HD23 LEU A 152      18.061  -6.192  -1.359  1.00 78.55           H  
ATOM   2419  N   LYS A 153      15.167  -4.727  -6.207  1.00 77.93           N  
ATOM   2420  H   LYS A 153      15.890  -5.105  -6.802  1.00 77.93           H  
ATOM   2421  CA  LYS A 153      13.848  -4.417  -6.763  1.00 77.93           C  
ATOM   2422  HA  LYS A 153      13.379  -3.658  -6.137  1.00 77.93           H  
ATOM   2423  C   LYS A 153      12.980  -5.668  -6.733  1.00 77.93           C  
ATOM   2424  CB  LYS A 153      14.009  -3.848  -8.181  1.00 77.93           C  
ATOM   2425  HB2 LYS A 153      14.674  -2.985  -8.148  1.00 77.93           H  
ATOM   2426  HB3 LYS A 153      14.461  -4.614  -8.812  1.00 77.93           H  
ATOM   2427  O   LYS A 153      13.347  -6.661  -7.361  1.00 77.93           O  
ATOM   2428  CG  LYS A 153      12.664  -3.424  -8.794  1.00 77.93           C  
ATOM   2429  HG2 LYS A 153      11.957  -4.252  -8.726  1.00 77.93           H  
ATOM   2430  HG3 LYS A 153      12.263  -2.573  -8.244  1.00 77.93           H  
ATOM   2431  CD  LYS A 153      12.823  -3.061 -10.276  1.00 77.93           C  
ATOM   2432  HD2 LYS A 153      13.285  -3.903 -10.791  1.00 77.93           H  
ATOM   2433  HD3 LYS A 153      13.461  -2.182 -10.373  1.00 77.93           H  
ATOM   2434  CE  LYS A 153      11.446  -2.787 -10.894  1.00 77.93           C  
ATOM   2435  HE2 LYS A 153      11.044  -1.866 -10.472  1.00 77.93           H  
ATOM   2436  HE3 LYS A 153      10.781  -3.601 -10.606  1.00 77.93           H  
ATOM   2437  NZ  LYS A 153      11.516  -2.707 -12.376  1.00 77.93           N  
ATOM   2438  HZ1 LYS A 153      11.874  -3.573 -12.753  1.00 77.93           H  
ATOM   2439  HZ2 LYS A 153      10.597  -2.572 -12.772  1.00 77.93           H  
ATOM   2440  HZ3 LYS A 153      12.116  -1.953 -12.681  1.00 77.93           H  
ATOM   2441  N   ASN A 154      11.801  -5.574  -6.119  1.00 72.23           N  
ATOM   2442  H   ASN A 154      11.602  -4.729  -5.603  1.00 72.23           H  
ATOM   2443  CA  ASN A 154      10.756  -6.606  -6.108  1.00 72.23           C  
ATOM   2444  HA  ASN A 154       9.953  -6.210  -5.487  1.00 72.23           H  
ATOM   2445  C   ASN A 154      11.161  -7.949  -5.459  1.00 72.23           C  
ATOM   2446  CB  ASN A 154      10.132  -6.762  -7.508  1.00 72.23           C  
ATOM   2447  HB2 ASN A 154      10.895  -7.088  -8.216  1.00 72.23           H  
ATOM   2448  HB3 ASN A 154       9.370  -7.541  -7.472  1.00 72.23           H  
ATOM   2449  O   ASN A 154      10.606  -8.992  -5.810  1.00 72.23           O  
ATOM   2450  CG  ASN A 154       9.450  -5.517  -8.037  1.00 72.23           C  
ATOM   2451  ND2 ASN A 154       9.186  -5.479  -9.320  1.00 72.23           N  
ATOM   2452 HD21 ASN A 154       9.442  -6.271  -9.893  1.00 72.23           H  
ATOM   2453 HD22 ASN A 154       8.544  -4.761  -9.625  1.00 72.23           H  
ATOM   2454  OD1 ASN A 154       9.143  -4.564  -7.342  1.00 72.23           O  
ATOM   2455  N   ILE A 155      12.149  -7.959  -4.557  1.00 79.44           N  
ATOM   2456  H   ILE A 155      12.537  -7.077  -4.256  1.00 79.44           H  
ATOM   2457  CA  ILE A 155      12.634  -9.201  -3.930  1.00 79.44           C  
ATOM   2458  HA  ILE A 155      12.630  -9.990  -4.683  1.00 79.44           H  
ATOM   2459  C   ILE A 155      11.674  -9.657  -2.834  1.00 79.44           C  
ATOM   2460  CB  ILE A 155      14.086  -9.061  -3.424  1.00 79.44           C  
ATOM   2461  HB  ILE A 155      14.131  -8.267  -2.679  1.00 79.44           H  
ATOM   2462  O   ILE A 155      11.191 -10.784  -2.872  1.00 79.44           O  
ATOM   2463  CG1 ILE A 155      14.986  -8.673  -4.616  1.00 79.44           C  
ATOM   2464 HG12 ILE A 155      14.766  -9.312  -5.471  1.00 79.44           H  
ATOM   2465 HG13 ILE A 155      14.763  -7.644  -4.901  1.00 79.44           H  
ATOM   2466  CG2 ILE A 155      14.557 -10.370  -2.762  1.00 79.44           C  
ATOM   2467 HG21 ILE A 155      14.553 -11.185  -3.485  1.00 79.44           H  
ATOM   2468 HG22 ILE A 155      15.562 -10.259  -2.354  1.00 79.44           H  
ATOM   2469 HG23 ILE A 155      13.911 -10.629  -1.923  1.00 79.44           H  
ATOM   2470  CD1 ILE A 155      16.481  -8.764  -4.326  1.00 79.44           C  
ATOM   2471 HD11 ILE A 155      16.688  -8.403  -3.319  1.00 79.44           H  
ATOM   2472 HD12 ILE A 155      16.833  -9.790  -4.435  1.00 79.44           H  
ATOM   2473 HD13 ILE A 155      17.000  -8.109  -5.026  1.00 79.44           H  
ATOM   2474  N   SER A 156      11.326  -8.780  -1.896  1.00 71.54           N  
ATOM   2475  H   SER A 156      11.766  -7.872  -1.863  1.00 71.54           H  
ATOM   2476  CA  SER A 156      10.377  -9.104  -0.824  1.00 71.54           C  
ATOM   2477  HA  SER A 156      10.755  -9.958  -0.263  1.00 71.54           H  
ATOM   2478  C   SER A 156       8.995  -9.476  -1.378  1.00 71.54           C  
ATOM   2479  CB  SER A 156      10.269  -7.912   0.133  1.00 71.54           C  
ATOM   2480  HB2 SER A 156       9.749  -7.090  -0.358  1.00 71.54           H  
ATOM   2481  HB3 SER A 156       9.712  -8.212   1.021  1.00 71.54           H  
ATOM   2482  O   SER A 156       8.331 -10.377  -0.870  1.00 71.54           O  
ATOM   2483  OG  SER A 156      11.570  -7.489   0.499  1.00 71.54           O  
ATOM   2484  HG  SER A 156      11.540  -6.958   1.299  1.00 71.54           H  
ATOM   2485  N   GLU A 157       8.580  -8.827  -2.468  1.00 66.72           N  
ATOM   2486  H   GLU A 157       9.163  -8.074  -2.804  1.00 66.72           H  
ATOM   2487  CA  GLU A 157       7.337  -9.083  -3.195  1.00 66.72           C  
ATOM   2488  HA  GLU A 157       6.492  -8.991  -2.512  1.00 66.72           H  
ATOM   2489  C   GLU A 157       7.298 -10.494  -3.780  1.00 66.72           C  
ATOM   2490  CB  GLU A 157       7.170  -8.073  -4.344  1.00 66.72           C  
ATOM   2491  HB2 GLU A 157       6.311  -8.383  -4.939  1.00 66.72           H  
ATOM   2492  HB3 GLU A 157       8.043  -8.101  -4.996  1.00 66.72           H  
ATOM   2493  O   GLU A 157       6.276 -11.165  -3.667  1.00 66.72           O  
ATOM   2494  CG  GLU A 157       6.907  -6.629  -3.895  1.00 66.72           C  
ATOM   2495  HG2 GLU A 157       6.611  -6.052  -4.771  1.00 66.72           H  
ATOM   2496  HG3 GLU A 157       6.058  -6.638  -3.212  1.00 66.72           H  
ATOM   2497  CD  GLU A 157       8.098  -5.919  -3.228  1.00 66.72           C  
ATOM   2498  OE1 GLU A 157       7.825  -4.922  -2.526  1.00 66.72           O  
ATOM   2499  OE2 GLU A 157       9.256  -6.363  -3.370  1.00 66.72           O  
ATOM   2500  N   LEU A 158       8.404 -10.966  -4.366  1.00 81.55           N  
ATOM   2501  H   LEU A 158       9.223 -10.376  -4.402  1.00 81.55           H  
ATOM   2502  CA  LEU A 158       8.512 -12.326  -4.889  1.00 81.55           C  
ATOM   2503  HA  LEU A 158       7.783 -12.452  -5.691  1.00 81.55           H  
ATOM   2504  C   LEU A 158       8.190 -13.366  -3.808  1.00 81.55           C  
ATOM   2505  CB  LEU A 158       9.930 -12.523  -5.459  1.00 81.55           C  
ATOM   2506  HB2 LEU A 158      10.662 -12.150  -4.743  1.00 81.55           H  
ATOM   2507  HB3 LEU A 158      10.031 -11.932  -6.370  1.00 81.55           H  
ATOM   2508  O   LEU A 158       7.350 -14.242  -4.016  1.00 81.55           O  
ATOM   2509  CG  LEU A 158      10.297 -13.986  -5.747  1.00 81.55           C  
ATOM   2510  HG  LEU A 158      10.183 -14.592  -4.849  1.00 81.55           H  
ATOM   2511  CD1 LEU A 158       9.392 -14.550  -6.834  1.00 81.55           C  
ATOM   2512 HD11 LEU A 158       9.524 -13.983  -7.755  1.00 81.55           H  
ATOM   2513 HD12 LEU A 158       9.625 -15.605  -6.980  1.00 81.55           H  
ATOM   2514 HD13 LEU A 158       8.347 -14.497  -6.529  1.00 81.55           H  
ATOM   2515  CD2 LEU A 158      11.764 -14.075  -6.160  1.00 81.55           C  
ATOM   2516 HD21 LEU A 158      11.955 -13.401  -6.995  1.00 81.55           H  
ATOM   2517 HD22 LEU A 158      12.009 -15.100  -6.438  1.00 81.55           H  
ATOM   2518 HD23 LEU A 158      12.391 -13.781  -5.318  1.00 81.55           H  
ATOM   2519  N   PHE A 159       8.843 -13.261  -2.650  1.00 80.82           N  
ATOM   2520  H   PHE A 159       9.516 -12.516  -2.539  1.00 80.82           H  
ATOM   2521  CA  PHE A 159       8.650 -14.216  -1.559  1.00 80.82           C  
ATOM   2522  HA  PHE A 159       8.706 -15.224  -1.969  1.00 80.82           H  
ATOM   2523  C   PHE A 159       7.271 -14.085  -0.913  1.00 80.82           C  
ATOM   2524  CB  PHE A 159       9.778 -14.067  -0.537  1.00 80.82           C  
ATOM   2525  HB2 PHE A 159       9.851 -13.028  -0.217  1.00 80.82           H  
ATOM   2526  HB3 PHE A 159       9.541 -14.669   0.341  1.00 80.82           H  
ATOM   2527  O   PHE A 159       6.676 -15.096  -0.541  1.00 80.82           O  
ATOM   2528  CG  PHE A 159      11.108 -14.537  -1.087  1.00 80.82           C  
ATOM   2529  CD1 PHE A 159      11.386 -15.912  -1.165  1.00 80.82           C  
ATOM   2530  HD1 PHE A 159      10.667 -16.631  -0.800  1.00 80.82           H  
ATOM   2531  CD2 PHE A 159      12.057 -13.611  -1.551  1.00 80.82           C  
ATOM   2532  HD2 PHE A 159      11.860 -12.553  -1.462  1.00 80.82           H  
ATOM   2533  CE1 PHE A 159      12.611 -16.354  -1.691  1.00 80.82           C  
ATOM   2534  HE1 PHE A 159      12.830 -17.411  -1.713  1.00 80.82           H  
ATOM   2535  CE2 PHE A 159      13.278 -14.051  -2.094  1.00 80.82           C  
ATOM   2536  HE2 PHE A 159      14.014 -13.334  -2.427  1.00 80.82           H  
ATOM   2537  CZ  PHE A 159      13.560 -15.426  -2.152  1.00 80.82           C  
ATOM   2538  HZ  PHE A 159      14.509 -15.767  -2.539  1.00 80.82           H  
ATOM   2539  N   TYR A 160       6.718 -12.872  -0.857  1.00 68.95           N  
ATOM   2540  H   TYR A 160       7.269 -12.073  -1.135  1.00 68.95           H  
ATOM   2541  CA  TYR A 160       5.334 -12.656  -0.446  1.00 68.95           C  
ATOM   2542  HA  TYR A 160       5.194 -13.076   0.550  1.00 68.95           H  
ATOM   2543  C   TYR A 160       4.344 -13.374  -1.378  1.00 68.95           C  
ATOM   2544  CB  TYR A 160       5.066 -11.150  -0.372  1.00 68.95           C  
ATOM   2545  HB2 TYR A 160       5.394 -10.676  -1.297  1.00 68.95           H  
ATOM   2546  HB3 TYR A 160       5.656 -10.726   0.441  1.00 68.95           H  
ATOM   2547  O   TYR A 160       3.494 -14.125  -0.901  1.00 68.95           O  
ATOM   2548  CG  TYR A 160       3.608 -10.819  -0.149  1.00 68.95           C  
ATOM   2549  CD1 TYR A 160       2.802 -10.460  -1.244  1.00 68.95           C  
ATOM   2550  HD1 TYR A 160       3.226 -10.390  -2.235  1.00 68.95           H  
ATOM   2551  CD2 TYR A 160       3.044 -10.950   1.134  1.00 68.95           C  
ATOM   2552  HD2 TYR A 160       3.663 -11.292   1.950  1.00 68.95           H  
ATOM   2553  CE1 TYR A 160       1.430 -10.240  -1.051  1.00 68.95           C  
ATOM   2554  HE1 TYR A 160       0.791  -9.982  -1.883  1.00 68.95           H  
ATOM   2555  CE2 TYR A 160       1.671 -10.701   1.338  1.00 68.95           C  
ATOM   2556  HE2 TYR A 160       1.221 -10.835   2.310  1.00 68.95           H  
ATOM   2557  OH  TYR A 160      -0.480 -10.214   0.327  1.00 68.95           O  
ATOM   2558  HH  TYR A 160      -0.847  -9.956   1.175  1.00 68.95           H  
ATOM   2559  CZ  TYR A 160       0.862 -10.362   0.232  1.00 68.95           C  
ATOM   2560  N   TYR A 161       4.482 -13.226  -2.702  1.00 71.51           N  
ATOM   2561  H   TYR A 161       5.194 -12.601  -3.053  1.00 71.51           H  
ATOM   2562  CA  TYR A 161       3.623 -13.928  -3.661  1.00 71.51           C  
ATOM   2563  HA  TYR A 161       2.584 -13.725  -3.401  1.00 71.51           H  
ATOM   2564  C   TYR A 161       3.794 -15.448  -3.593  1.00 71.51           C  
ATOM   2565  CB  TYR A 161       3.877 -13.426  -5.088  1.00 71.51           C  
ATOM   2566  HB2 TYR A 161       3.402 -14.118  -5.783  1.00 71.51           H  
ATOM   2567  HB3 TYR A 161       4.947 -13.445  -5.292  1.00 71.51           H  
ATOM   2568  O   TYR A 161       2.803 -16.172  -3.670  1.00 71.51           O  
ATOM   2569  CG  TYR A 161       3.314 -12.047  -5.373  1.00 71.51           C  
ATOM   2570  CD1 TYR A 161       1.931 -11.811  -5.239  1.00 71.51           C  
ATOM   2571  HD1 TYR A 161       1.273 -12.614  -4.943  1.00 71.51           H  
ATOM   2572  CD2 TYR A 161       4.162 -11.007  -5.797  1.00 71.51           C  
ATOM   2573  HD2 TYR A 161       5.219 -11.195  -5.918  1.00 71.51           H  
ATOM   2574  CE1 TYR A 161       1.405 -10.532  -5.499  1.00 71.51           C  
ATOM   2575  HE1 TYR A 161       0.347 -10.341  -5.400  1.00 71.51           H  
ATOM   2576  CE2 TYR A 161       3.643  -9.726  -6.057  1.00 71.51           C  
ATOM   2577  HE2 TYR A 161       4.303  -8.935  -6.379  1.00 71.51           H  
ATOM   2578  OH  TYR A 161       1.751  -8.256  -6.162  1.00 71.51           O  
ATOM   2579  HH  TYR A 161       2.426  -7.656  -6.485  1.00 71.51           H  
ATOM   2580  CZ  TYR A 161       2.261  -9.488  -5.904  1.00 71.51           C  
ATOM   2581  N   ALA A 162       5.018 -15.937  -3.379  1.00 82.18           N  
ATOM   2582  H   ALA A 162       5.800 -15.298  -3.379  1.00 82.18           H  
ATOM   2583  CA  ALA A 162       5.280 -17.357  -3.156  1.00 82.18           C  
ATOM   2584  HA  ALA A 162       4.888 -17.943  -3.987  1.00 82.18           H  
ATOM   2585  C   ALA A 162       4.553 -17.886  -1.916  1.00 82.18           C  
ATOM   2586  CB  ALA A 162       6.795 -17.560  -3.099  1.00 82.18           C  
ATOM   2587  HB1 ALA A 162       7.026 -18.616  -2.964  1.00 82.18           H  
ATOM   2588  HB2 ALA A 162       7.251 -17.215  -4.026  1.00 82.18           H  
ATOM   2589  HB3 ALA A 162       7.210 -16.987  -2.269  1.00 82.18           H  
ATOM   2590  O   ALA A 162       3.878 -18.913  -1.986  1.00 82.18           O  
ATOM   2591  N   GLN A 163       4.607 -17.157  -0.802  1.00 76.96           N  
ATOM   2592  H   GLN A 163       5.179 -16.325  -0.788  1.00 76.96           H  
ATOM   2593  CA  GLN A 163       3.887 -17.532   0.412  1.00 76.96           C  
ATOM   2594  HA  GLN A 163       4.175 -18.553   0.664  1.00 76.96           H  
ATOM   2595  C   GLN A 163       2.366 -17.522   0.191  1.00 76.96           C  
ATOM   2596  CB  GLN A 163       4.307 -16.588   1.550  1.00 76.96           C  
ATOM   2597  HB2 GLN A 163       3.630 -15.735   1.593  1.00 76.96           H  
ATOM   2598  HB3 GLN A 163       5.317 -16.217   1.380  1.00 76.96           H  
ATOM   2599  O   GLN A 163       1.663 -18.468   0.565  1.00 76.96           O  
ATOM   2600  CG  GLN A 163       4.315 -17.332   2.887  1.00 76.96           C  
ATOM   2601  HG2 GLN A 163       5.101 -18.087   2.863  1.00 76.96           H  
ATOM   2602  HG3 GLN A 163       3.359 -17.836   3.027  1.00 76.96           H  
ATOM   2603  CD  GLN A 163       4.546 -16.429   4.095  1.00 76.96           C  
ATOM   2604  NE2 GLN A 163       4.884 -17.016   5.217  1.00 76.96           N  
ATOM   2605 HE21 GLN A 163       5.034 -16.441   6.034  1.00 76.96           H  
ATOM   2606 HE22 GLN A 163       5.265 -17.951   5.187  1.00 76.96           H  
ATOM   2607  OE1 GLN A 163       4.385 -15.218   4.082  1.00 76.96           O  
ATOM   2608  N   LYS A 164       1.868 -16.484  -0.488  1.00 69.56           N  
ATOM   2609  H   LYS A 164       2.505 -15.743  -0.739  1.00 69.56           H  
ATOM   2610  CA  LYS A 164       0.449 -16.309  -0.802  1.00 69.56           C  
ATOM   2611  HA  LYS A 164      -0.110 -16.349   0.133  1.00 69.56           H  
ATOM   2612  C   LYS A 164      -0.087 -17.422  -1.702  1.00 69.56           C  
ATOM   2613  CB  LYS A 164       0.267 -14.919  -1.421  1.00 69.56           C  
ATOM   2614  HB2 LYS A 164       0.860 -14.203  -0.852  1.00 69.56           H  
ATOM   2615  HB3 LYS A 164       0.622 -14.921  -2.452  1.00 69.56           H  
ATOM   2616  O   LYS A 164      -1.162 -17.940  -1.418  1.00 69.56           O  
ATOM   2617  CG  LYS A 164      -1.191 -14.460  -1.372  1.00 69.56           C  
ATOM   2618  HG2 LYS A 164      -1.816 -15.118  -1.975  1.00 69.56           H  
ATOM   2619  HG3 LYS A 164      -1.538 -14.478  -0.339  1.00 69.56           H  
ATOM   2620  CD  LYS A 164      -1.280 -13.028  -1.908  1.00 69.56           C  
ATOM   2621  HD2 LYS A 164      -1.030 -13.021  -2.969  1.00 69.56           H  
ATOM   2622  HD3 LYS A 164      -0.580 -12.392  -1.366  1.00 69.56           H  
ATOM   2623  CE  LYS A 164      -2.693 -12.501  -1.704  1.00 69.56           C  
ATOM   2624  HE2 LYS A 164      -3.385 -13.141  -2.251  1.00 69.56           H  
ATOM   2625  HE3 LYS A 164      -2.950 -12.555  -0.646  1.00 69.56           H  
ATOM   2626  NZ  LYS A 164      -2.846 -11.107  -2.179  1.00 69.56           N  
ATOM   2627  HZ1 LYS A 164      -2.526 -10.412  -1.520  1.00 69.56           H  
ATOM   2628  HZ2 LYS A 164      -2.392 -10.956  -3.069  1.00 69.56           H  
ATOM   2629  HZ3 LYS A 164      -3.834 -10.962  -2.324  1.00 69.56           H  
ATOM   2630  N   ALA A 165       0.682 -17.860  -2.698  1.00 75.51           N  
ATOM   2631  H   ALA A 165       1.537 -17.359  -2.894  1.00 75.51           H  
ATOM   2632  CA  ALA A 165       0.329 -18.973  -3.581  1.00 75.51           C  
ATOM   2633  HA  ALA A 165      -0.628 -18.761  -4.059  1.00 75.51           H  
ATOM   2634  C   ALA A 165       0.190 -20.312  -2.832  1.00 75.51           C  
ATOM   2635  CB  ALA A 165       1.407 -19.063  -4.665  1.00 75.51           C  
ATOM   2636  HB1 ALA A 165       1.178 -19.901  -5.323  1.00 75.51           H  
ATOM   2637  HB2 ALA A 165       1.420 -18.145  -5.252  1.00 75.51           H  
ATOM   2638  HB3 ALA A 165       2.388 -19.222  -4.217  1.00 75.51           H  
ATOM   2639  O   ALA A 165      -0.660 -21.136  -3.165  1.00 75.51           O  
ATOM   2640  N   VAL A 166       0.989 -20.536  -1.783  1.00 79.58           N  
ATOM   2641  H   VAL A 166       1.706 -19.855  -1.576  1.00 79.58           H  
ATOM   2642  CA  VAL A 166       0.888 -21.752  -0.955  1.00 79.58           C  
ATOM   2643  HA  VAL A 166       0.740 -22.608  -1.614  1.00 79.58           H  
ATOM   2644  C   VAL A 166      -0.301 -21.709  -0.013  1.00 79.58           C  
ATOM   2645  CB  VAL A 166       2.174 -21.976  -0.142  1.00 79.58           C  
ATOM   2646  HB  VAL A 166       2.406 -21.102   0.466  1.00 79.58           H  
ATOM   2647  O   VAL A 166      -0.946 -22.733   0.235  1.00 79.58           O  
ATOM   2648  CG1 VAL A 166       2.067 -23.200   0.771  1.00 79.58           C  
ATOM   2649 HG11 VAL A 166       3.034 -23.413   1.228  1.00 79.58           H  
ATOM   2650 HG12 VAL A 166       1.731 -24.052   0.180  1.00 79.58           H  
ATOM   2651 HG13 VAL A 166       1.361 -23.004   1.578  1.00 79.58           H  
ATOM   2652  CG2 VAL A 166       3.311 -22.233  -1.118  1.00 79.58           C  
ATOM   2653 HG21 VAL A 166       3.572 -21.296  -1.609  1.00 79.58           H  
ATOM   2654 HG22 VAL A 166       4.202 -22.618  -0.623  1.00 79.58           H  
ATOM   2655 HG23 VAL A 166       2.984 -22.949  -1.873  1.00 79.58           H  
ATOM   2656  N   LEU A 167      -0.569 -20.539   0.556  1.00 74.66           N  
ATOM   2657  H   LEU A 167       0.025 -19.751   0.340  1.00 74.66           H  
ATOM   2658  CA  LEU A 167      -1.635 -20.378   1.529  1.00 74.66           C  
ATOM   2659  HA  LEU A 167      -1.677 -21.274   2.147  1.00 74.66           H  
ATOM   2660  C   LEU A 167      -2.989 -20.295   0.830  1.00 74.66           C  
ATOM   2661  CB  LEU A 167      -1.302 -19.176   2.423  1.00 74.66           C  
ATOM   2662  HB2 LEU A 167      -2.150 -18.940   3.066  1.00 74.66           H  
ATOM   2663  HB3 LEU A 167      -1.109 -18.310   1.790  1.00 74.66           H  
ATOM   2664  O   LEU A 167      -3.931 -20.950   1.273  1.00 74.66           O  
ATOM   2665  CG  LEU A 167      -0.063 -19.458   3.298  1.00 74.66           C  
ATOM   2666  HG  LEU A 167       0.750 -19.860   2.694  1.00 74.66           H  
ATOM   2667  CD1 LEU A 167       0.410 -18.163   3.914  1.00 74.66           C  
ATOM   2668 HD11 LEU A 167       0.743 -17.501   3.115  1.00 74.66           H  
ATOM   2669 HD12 LEU A 167       1.246 -18.345   4.590  1.00 74.66           H  
ATOM   2670 HD13 LEU A 167      -0.417 -17.703   4.455  1.00 74.66           H  
ATOM   2671  CD2 LEU A 167      -0.354 -20.448   4.429  1.00 74.66           C  
ATOM   2672 HD21 LEU A 167       0.581 -20.664   4.947  1.00 74.66           H  
ATOM   2673 HD22 LEU A 167      -1.066 -20.016   5.131  1.00 74.66           H  
ATOM   2674 HD23 LEU A 167      -0.732 -21.391   4.034  1.00 74.66           H  
ATOM   2675  N   HIS A 168      -3.089 -19.596  -0.292  1.00 73.17           N  
ATOM   2676  H   HIS A 168      -2.268 -19.124  -0.644  1.00 73.17           H  
ATOM   2677  CA  HIS A 168      -4.324 -19.413  -1.046  1.00 73.17           C  
ATOM   2678  HA  HIS A 168      -5.144 -19.883  -0.502  1.00 73.17           H  
ATOM   2679  C   HIS A 168      -4.276 -20.091  -2.424  1.00 73.17           C  
ATOM   2680  CB  HIS A 168      -4.638 -17.916  -1.122  1.00 73.17           C  
ATOM   2681  HB2 HIS A 168      -5.604 -17.792  -1.610  1.00 73.17           H  
ATOM   2682  HB3 HIS A 168      -3.877 -17.407  -1.713  1.00 73.17           H  
ATOM   2683  O   HIS A 168      -4.543 -19.438  -3.425  1.00 73.17           O  
ATOM   2684  CG  HIS A 168      -4.736 -17.268   0.226  1.00 73.17           C  
ATOM   2685  CD2 HIS A 168      -3.728 -16.665   0.924  1.00 73.17           C  
ATOM   2686  HD2 HIS A 168      -2.699 -16.563   0.610  1.00 73.17           H  
ATOM   2687  ND1 HIS A 168      -5.878 -17.174   0.982  1.00 73.17           N  
ATOM   2688  HD1 HIS A 168      -6.805 -17.437   0.680  1.00 73.17           H  
ATOM   2689  CE1 HIS A 168      -5.581 -16.485   2.091  1.00 73.17           C  
ATOM   2690  HE1 HIS A 168      -6.288 -16.159   2.840  1.00 73.17           H  
ATOM   2691  NE2 HIS A 168      -4.276 -16.218   2.127  1.00 73.17           N  
ATOM   2692  N   PRO A 169      -3.992 -21.401  -2.510  1.00 71.88           N  
ATOM   2693  CA  PRO A 169      -3.723 -22.052  -3.784  1.00 71.88           C  
ATOM   2694  HA  PRO A 169      -2.908 -21.539  -4.295  1.00 71.88           H  
ATOM   2695  C   PRO A 169      -4.951 -22.041  -4.693  1.00 71.88           C  
ATOM   2696  CB  PRO A 169      -3.280 -23.472  -3.421  1.00 71.88           C  
ATOM   2697  HB2 PRO A 169      -2.202 -23.480  -3.256  1.00 71.88           H  
ATOM   2698  HB3 PRO A 169      -3.546 -24.199  -4.189  1.00 71.88           H  
ATOM   2699  O   PRO A 169      -6.061 -22.373  -4.261  1.00 71.88           O  
ATOM   2700  CG  PRO A 169      -3.995 -23.740  -2.099  1.00 71.88           C  
ATOM   2701  HG2 PRO A 169      -3.479 -24.490  -1.501  1.00 71.88           H  
ATOM   2702  HG3 PRO A 169      -5.023 -24.040  -2.302  1.00 71.88           H  
ATOM   2703  CD  PRO A 169      -3.976 -22.372  -1.431  1.00 71.88           C  
ATOM   2704  HD2 PRO A 169      -3.041 -22.270  -0.879  1.00 71.88           H  
ATOM   2705  HD3 PRO A 169      -4.831 -22.258  -0.765  1.00 71.88           H  
ATOM   2706  N   THR A 170      -4.760 -21.731  -5.971  1.00 70.69           N  
ATOM   2707  H   THR A 170      -3.870 -21.362  -6.274  1.00 70.69           H  
ATOM   2708  CA  THR A 170      -5.867 -21.711  -6.932  1.00 70.69           C  
ATOM   2709  HA  THR A 170      -6.713 -21.211  -6.462  1.00 70.69           H  
ATOM   2710  C   THR A 170      -6.318 -23.126  -7.319  1.00 70.69           C  
ATOM   2711  CB  THR A 170      -5.471 -20.883  -8.163  1.00 70.69           C  
ATOM   2712  HB  THR A 170      -4.714 -21.392  -8.758  1.00 70.69           H  
ATOM   2713  O   THR A 170      -7.509 -23.377  -7.517  1.00 70.69           O  
ATOM   2714  CG2 THR A 170      -6.701 -20.584  -9.004  1.00 70.69           C  
ATOM   2715 HG21 THR A 170      -6.456 -19.841  -9.762  1.00 70.69           H  
ATOM   2716 HG22 THR A 170      -7.039 -21.494  -9.501  1.00 70.69           H  
ATOM   2717 HG23 THR A 170      -7.481 -20.207  -8.342  1.00 70.69           H  
ATOM   2718  OG1 THR A 170      -5.006 -19.623  -7.761  1.00 70.69           O  
ATOM   2719  HG1 THR A 170      -4.047 -19.615  -7.805  1.00 70.69           H  
ATOM   2720  N   GLY A 171      -5.391 -24.091  -7.335  1.00 71.74           N  
ATOM   2721  H   GLY A 171      -4.437 -23.797  -7.178  1.00 71.74           H  
ATOM   2722  CA  GLY A 171      -5.620 -25.463  -7.807  1.00 71.74           C  
ATOM   2723  HA2 GLY A 171      -5.833 -25.425  -8.875  1.00 71.74           H  
ATOM   2724  HA3 GLY A 171      -4.700 -26.032  -7.669  1.00 71.74           H  
ATOM   2725  C   GLY A 171      -6.765 -26.238  -7.129  1.00 71.74           C  
ATOM   2726  O   GLY A 171      -7.519 -26.914  -7.825  1.00 71.74           O  
ATOM   2727  N   PRO A 172      -6.962 -26.182  -5.797  1.00 73.79           N  
ATOM   2728  CA  PRO A 172      -8.118 -26.804  -5.141  1.00 73.79           C  
ATOM   2729  HA  PRO A 172      -8.162 -27.855  -5.426  1.00 73.79           H  
ATOM   2730  C   PRO A 172      -9.461 -26.143  -5.476  1.00 73.79           C  
ATOM   2731  CB  PRO A 172      -7.838 -26.710  -3.638  1.00 73.79           C  
ATOM   2732  HB2 PRO A 172      -8.216 -27.580  -3.103  1.00 73.79           H  
ATOM   2733  HB3 PRO A 172      -8.271 -25.795  -3.232  1.00 73.79           H  
ATOM   2734  O   PRO A 172     -10.509 -26.757  -5.271  1.00 73.79           O  
ATOM   2735  CG  PRO A 172      -6.316 -26.620  -3.571  1.00 73.79           C  
ATOM   2736  HG2 PRO A 172      -5.973 -26.149  -2.650  1.00 73.79           H  
ATOM   2737  HG3 PRO A 172      -5.884 -27.616  -3.672  1.00 73.79           H  
ATOM   2738  CD  PRO A 172      -5.980 -25.790  -4.805  1.00 73.79           C  
ATOM   2739  HD2 PRO A 172      -4.962 -25.995  -5.135  1.00 73.79           H  
ATOM   2740  HD3 PRO A 172      -6.102 -24.730  -4.578  1.00 73.79           H  
ATOM   2741  N   LEU A 173      -9.440 -24.897  -5.958  1.00 79.52           N  
ATOM   2742  H   LEU A 173      -8.548 -24.471  -6.167  1.00 79.52           H  
ATOM   2743  CA  LEU A 173     -10.637 -24.104  -6.216  1.00 79.52           C  
ATOM   2744  HA  LEU A 173     -11.450 -24.459  -5.583  1.00 79.52           H  
ATOM   2745  C   LEU A 173     -11.111 -24.220  -7.659  1.00 79.52           C  
ATOM   2746  CB  LEU A 173     -10.375 -22.630  -5.879  1.00 79.52           C  
ATOM   2747  HB2 LEU A 173     -11.322 -22.106  -6.007  1.00 79.52           H  
ATOM   2748  HB3 LEU A 173      -9.662 -22.216  -6.592  1.00 79.52           H  
ATOM   2749  O   LEU A 173     -12.314 -24.314  -7.898  1.00 79.52           O  
ATOM   2750  CG  LEU A 173      -9.868 -22.342  -4.462  1.00 79.52           C  
ATOM   2751  HG  LEU A 173      -8.889 -22.797  -4.309  1.00 79.52           H  
ATOM   2752  CD1 LEU A 173      -9.749 -20.829  -4.296  1.00 79.52           C  
ATOM   2753 HD11 LEU A 173      -9.549 -20.576  -3.255  1.00 79.52           H  
ATOM   2754 HD12 LEU A 173      -8.926 -20.473  -4.916  1.00 79.52           H  
ATOM   2755 HD13 LEU A 173     -10.672 -20.340  -4.608  1.00 79.52           H  
ATOM   2756  CD2 LEU A 173     -10.831 -22.866  -3.408  1.00 79.52           C  
ATOM   2757 HD21 LEU A 173     -10.915 -23.951  -3.472  1.00 79.52           H  
ATOM   2758 HD22 LEU A 173     -10.433 -22.619  -2.424  1.00 79.52           H  
ATOM   2759 HD23 LEU A 173     -11.810 -22.409  -3.552  1.00 79.52           H  
ATOM   2760  N   TYR A 174     -10.177 -24.207  -8.606  1.00 78.47           N  
ATOM   2761  H   TYR A 174      -9.208 -24.141  -8.327  1.00 78.47           H  
ATOM   2762  CA  TYR A 174     -10.456 -24.014 -10.021  1.00 78.47           C  
ATOM   2763  HA  TYR A 174     -11.486 -24.298 -10.240  1.00 78.47           H  
ATOM   2764  C   TYR A 174      -9.554 -24.890 -10.883  1.00 78.47           C  
ATOM   2765  CB  TYR A 174     -10.299 -22.525 -10.320  1.00 78.47           C  
ATOM   2766  HB2 TYR A 174      -9.274 -22.233 -10.092  1.00 78.47           H  
ATOM   2767  HB3 TYR A 174     -10.964 -21.991  -9.641  1.00 78.47           H  
ATOM   2768  O   TYR A 174      -8.357 -25.011 -10.631  1.00 78.47           O  
ATOM   2769  CG  TYR A 174     -10.652 -22.061 -11.714  1.00 78.47           C  
ATOM   2770  CD1 TYR A 174      -9.630 -21.651 -12.586  1.00 78.47           C  
ATOM   2771  HD1 TYR A 174      -8.601 -21.682 -12.259  1.00 78.47           H  
ATOM   2772  CD2 TYR A 174     -12.000 -21.948 -12.104  1.00 78.47           C  
ATOM   2773  HD2 TYR A 174     -12.788 -22.253 -11.431  1.00 78.47           H  
ATOM   2774  CE1 TYR A 174      -9.948 -21.143 -13.856  1.00 78.47           C  
ATOM   2775  HE1 TYR A 174      -9.161 -20.799 -14.511  1.00 78.47           H  
ATOM   2776  CE2 TYR A 174     -12.323 -21.447 -13.378  1.00 78.47           C  
ATOM   2777  HE2 TYR A 174     -13.351 -21.379 -13.702  1.00 78.47           H  
ATOM   2778  OH  TYR A 174     -11.592 -20.514 -15.467  1.00 78.47           O  
ATOM   2779  HH  TYR A 174     -10.789 -20.350 -15.968  1.00 78.47           H  
ATOM   2780  CZ  TYR A 174     -11.295 -21.044 -14.253  1.00 78.47           C  
ATOM   2781  N   CYS A 175     -10.162 -25.518 -11.882  1.00 73.20           N  
ATOM   2782  H   CYS A 175     -11.142 -25.329 -12.034  1.00 73.20           H  
ATOM   2783  CA  CYS A 175      -9.508 -26.255 -12.945  1.00 73.20           C  
ATOM   2784  HA  CYS A 175      -8.525 -26.601 -12.625  1.00 73.20           H  
ATOM   2785  C   CYS A 175      -9.395 -25.310 -14.145  1.00 73.20           C  
ATOM   2786  CB  CYS A 175     -10.349 -27.491 -13.273  1.00 73.20           C  
ATOM   2787  HB2 CYS A 175     -11.299 -27.199 -13.722  1.00 73.20           H  
ATOM   2788  HB3 CYS A 175     -10.557 -28.066 -12.371  1.00 73.20           H  
ATOM   2789  O   CYS A 175     -10.399 -25.047 -14.811  1.00 73.20           O  
ATOM   2790  SG  CYS A 175      -9.417 -28.520 -14.434  1.00 73.20           S  
ATOM   2791  HG  CYS A 175     -10.419 -29.362 -14.704  1.00 73.20           H  
ATOM   2792  N   PRO A 176      -8.217 -24.744 -14.435  1.00 66.47           N  
ATOM   2793  CA  PRO A 176      -8.141 -23.692 -15.440  1.00 66.47           C  
ATOM   2794  HA  PRO A 176      -9.000 -23.032 -15.320  1.00 66.47           H  
ATOM   2795  C   PRO A 176      -8.199 -24.251 -16.871  1.00 66.47           C  
ATOM   2796  CB  PRO A 176      -6.879 -22.901 -15.100  1.00 66.47           C  
ATOM   2797  HB2 PRO A 176      -7.085 -21.832 -15.051  1.00 66.47           H  
ATOM   2798  HB3 PRO A 176      -6.141 -23.083 -15.881  1.00 66.47           H  
ATOM   2799  O   PRO A 176      -8.562 -23.523 -17.791  1.00 66.47           O  
ATOM   2800  CG  PRO A 176      -6.442 -23.436 -13.722  1.00 66.47           C  
ATOM   2801  HG2 PRO A 176      -5.374 -23.381 -13.508  1.00 66.47           H  
ATOM   2802  HG3 PRO A 176      -6.963 -22.884 -12.940  1.00 66.47           H  
ATOM   2803  CD  PRO A 176      -6.957 -24.856 -13.726  1.00 66.47           C  
ATOM   2804  HD2 PRO A 176      -7.055 -25.207 -12.698  1.00 66.47           H  
ATOM   2805  HD3 PRO A 176      -6.275 -25.498 -14.282  1.00 66.47           H  
ATOM   2806  N   GLU A 177      -7.922 -25.548 -17.039  1.00 66.86           N  
ATOM   2807  H   GLU A 177      -7.614 -26.071 -16.232  1.00 66.86           H  
ATOM   2808  CA  GLU A 177      -8.080 -26.309 -18.287  1.00 66.86           C  
ATOM   2809  HA  GLU A 177      -7.561 -25.802 -19.100  1.00 66.86           H  
ATOM   2810  C   GLU A 177      -9.556 -26.435 -18.684  1.00 66.86           C  
ATOM   2811  CB  GLU A 177      -7.471 -27.711 -18.095  1.00 66.86           C  
ATOM   2812  HB2 GLU A 177      -7.932 -28.170 -17.220  1.00 66.86           H  
ATOM   2813  HB3 GLU A 177      -7.687 -28.326 -18.968  1.00 66.86           H  
ATOM   2814  O   GLU A 177      -9.931 -26.109 -19.808  1.00 66.86           O  
ATOM   2815  CG  GLU A 177      -5.949 -27.638 -17.903  1.00 66.86           C  
ATOM   2816  HG2 GLU A 177      -5.497 -27.356 -18.854  1.00 66.86           H  
ATOM   2817  HG3 GLU A 177      -5.710 -26.855 -17.183  1.00 66.86           H  
ATOM   2818  CD  GLU A 177      -5.303 -28.930 -17.388  1.00 66.86           C  
ATOM   2819  OE1 GLU A 177      -4.057 -29.020 -17.474  1.00 66.86           O  
ATOM   2820  OE2 GLU A 177      -5.975 -29.811 -16.813  1.00 66.86           O  
ATOM   2821  N   GLU A 178     -10.403 -26.844 -17.737  1.00 69.39           N  
ATOM   2822  H   GLU A 178     -10.027 -27.147 -16.850  1.00 69.39           H  
ATOM   2823  CA  GLU A 178     -11.858 -26.932 -17.924  1.00 69.39           C  
ATOM   2824  HA  GLU A 178     -12.074 -27.298 -18.927  1.00 69.39           H  
ATOM   2825  C   GLU A 178     -12.535 -25.558 -17.802  1.00 69.39           C  
ATOM   2826  CB  GLU A 178     -12.436 -27.937 -16.914  1.00 69.39           C  
ATOM   2827  HB2 GLU A 178     -13.524 -27.931 -16.981  1.00 69.39           H  
ATOM   2828  HB3 GLU A 178     -12.148 -27.625 -15.910  1.00 69.39           H  
ATOM   2829  O   GLU A 178     -13.678 -25.387 -18.210  1.00 69.39           O  
ATOM   2830  CG  GLU A 178     -11.932 -29.367 -17.194  1.00 69.39           C  
ATOM   2831  HG2 GLU A 178     -10.843 -29.368 -17.223  1.00 69.39           H  
ATOM   2832  HG3 GLU A 178     -12.290 -29.670 -18.178  1.00 69.39           H  
ATOM   2833  CD  GLU A 178     -12.373 -30.401 -16.146  1.00 69.39           C  
ATOM   2834  OE1 GLU A 178     -12.335 -31.608 -16.478  1.00 69.39           O  
ATOM   2835  OE2 GLU A 178     -12.642 -30.002 -14.989  1.00 69.39           O  
ATOM   2836  N   LYS A 179     -11.813 -24.559 -17.276  1.00 73.47           N  
ATOM   2837  H   LYS A 179     -10.880 -24.806 -16.979  1.00 73.47           H  
ATOM   2838  CA  LYS A 179     -12.328 -23.241 -16.885  1.00 73.47           C  
ATOM   2839  HA  LYS A 179     -11.523 -22.779 -16.313  1.00 73.47           H  
ATOM   2840  C   LYS A 179     -13.510 -23.318 -15.915  1.00 73.47           C  
ATOM   2841  CB  LYS A 179     -12.625 -22.360 -18.106  1.00 73.47           C  
ATOM   2842  HB2 LYS A 179     -13.382 -22.841 -18.725  1.00 73.47           H  
ATOM   2843  HB3 LYS A 179     -13.023 -21.405 -17.765  1.00 73.47           H  
ATOM   2844  O   LYS A 179     -14.388 -22.455 -15.912  1.00 73.47           O  
ATOM   2845  CG  LYS A 179     -11.374 -22.082 -18.940  1.00 73.47           C  
ATOM   2846  HG2 LYS A 179     -10.969 -23.017 -19.326  1.00 73.47           H  
ATOM   2847  HG3 LYS A 179     -10.625 -21.593 -18.318  1.00 73.47           H  
ATOM   2848  CD  LYS A 179     -11.748 -21.172 -20.110  1.00 73.47           C  
ATOM   2849  HD2 LYS A 179     -12.160 -20.238 -19.726  1.00 73.47           H  
ATOM   2850  HD3 LYS A 179     -12.492 -21.675 -20.727  1.00 73.47           H  
ATOM   2851  CE  LYS A 179     -10.489 -20.894 -20.928  1.00 73.47           C  
ATOM   2852  HE2 LYS A 179      -9.752 -20.417 -20.282  1.00 73.47           H  
ATOM   2853  HE3 LYS A 179     -10.074 -21.849 -21.249  1.00 73.47           H  
ATOM   2854  NZ  LYS A 179     -10.795 -20.038 -22.096  1.00 73.47           N  
ATOM   2855  HZ1 LYS A 179      -9.950 -19.870 -22.623  1.00 73.47           H  
ATOM   2856  HZ2 LYS A 179     -11.173 -19.154 -21.785  1.00 73.47           H  
ATOM   2857  HZ3 LYS A 179     -11.469 -20.502 -22.688  1.00 73.47           H  
ATOM   2858  N   GLU A 180     -13.500 -24.330 -15.057  1.00 80.37           N  
ATOM   2859  H   GLU A 180     -12.712 -24.961 -15.091  1.00 80.37           H  
ATOM   2860  CA  GLU A 180     -14.562 -24.615 -14.099  1.00 80.37           C  
ATOM   2861  HA  GLU A 180     -15.279 -23.794 -14.099  1.00 80.37           H  
ATOM   2862  C   GLU A 180     -14.007 -24.720 -12.679  1.00 80.37           C  
ATOM   2863  CB  GLU A 180     -15.324 -25.889 -14.494  1.00 80.37           C  
ATOM   2864  HB2 GLU A 180     -14.618 -26.694 -14.699  1.00 80.37           H  
ATOM   2865  HB3 GLU A 180     -15.952 -26.179 -13.652  1.00 80.37           H  
ATOM   2866  O   GLU A 180     -12.844 -25.053 -12.449  1.00 80.37           O  
ATOM   2867  CG  GLU A 180     -16.229 -25.652 -15.716  1.00 80.37           C  
ATOM   2868  HG2 GLU A 180     -15.612 -25.407 -16.581  1.00 80.37           H  
ATOM   2869  HG3 GLU A 180     -16.861 -24.789 -15.506  1.00 80.37           H  
ATOM   2870  CD  GLU A 180     -17.138 -26.845 -16.060  1.00 80.37           C  
ATOM   2871  OE1 GLU A 180     -17.875 -26.730 -17.066  1.00 80.37           O  
ATOM   2872  OE2 GLU A 180     -17.177 -27.818 -15.273  1.00 80.37           O  
ATOM   2873  N   MET A 181     -14.840 -24.424 -11.683  1.00 86.65           N  
ATOM   2874  H   MET A 181     -15.806 -24.230 -11.906  1.00 86.65           H  
ATOM   2875  CA  MET A 181     -14.466 -24.679 -10.295  1.00 86.65           C  
ATOM   2876  HA  MET A 181     -13.461 -24.290 -10.134  1.00 86.65           H  
ATOM   2877  C   MET A 181     -14.432 -26.177 -10.009  1.00 86.65           C  
ATOM   2878  CB  MET A 181     -15.391 -23.959  -9.321  1.00 86.65           C  
ATOM   2879  HB2 MET A 181     -16.426 -24.117  -9.624  1.00 86.65           H  
ATOM   2880  HB3 MET A 181     -15.247 -24.372  -8.322  1.00 86.65           H  
ATOM   2881  O   MET A 181     -15.286 -26.930 -10.471  1.00 86.65           O  
ATOM   2882  CG  MET A 181     -15.070 -22.464  -9.264  1.00 86.65           C  
ATOM   2883  HG2 MET A 181     -13.997 -22.339  -9.113  1.00 86.65           H  
ATOM   2884  HG3 MET A 181     -15.333 -22.008 -10.218  1.00 86.65           H  
ATOM   2885  SD  MET A 181     -15.919 -21.586  -7.931  1.00 86.65           S  
ATOM   2886  CE  MET A 181     -17.625 -21.968  -8.372  1.00 86.65           C  
ATOM   2887  HE1 MET A 181     -18.281 -21.416  -7.698  1.00 86.65           H  
ATOM   2888  HE2 MET A 181     -17.808 -23.034  -8.232  1.00 86.65           H  
ATOM   2889  HE3 MET A 181     -17.832 -21.701  -9.408  1.00 86.65           H  
ATOM   2890  N   LYS A 182     -13.486 -26.619  -9.175  1.00 86.02           N  
ATOM   2891  H   LYS A 182     -12.850 -25.946  -8.773  1.00 86.02           H  
ATOM   2892  CA  LYS A 182     -13.415 -28.032  -8.793  1.00 86.02           C  
ATOM   2893  HA  LYS A 182     -13.343 -28.589  -9.727  1.00 86.02           H  
ATOM   2894  C   LYS A 182     -14.703 -28.464  -8.078  1.00 86.02           C  
ATOM   2895  CB  LYS A 182     -12.172 -28.334  -7.943  1.00 86.02           C  
ATOM   2896  HB2 LYS A 182     -12.064 -27.584  -7.160  1.00 86.02           H  
ATOM   2897  HB3 LYS A 182     -12.312 -29.307  -7.471  1.00 86.02           H  
ATOM   2898  O   LYS A 182     -15.212 -27.708  -7.243  1.00 86.02           O  
ATOM   2899  CG  LYS A 182     -10.900 -28.393  -8.804  1.00 86.02           C  
ATOM   2900  HG2 LYS A 182     -10.573 -27.381  -9.044  1.00 86.02           H  
ATOM   2901  HG3 LYS A 182     -11.125 -28.914  -9.734  1.00 86.02           H  
ATOM   2902  CD  LYS A 182      -9.768 -29.154  -8.095  1.00 86.02           C  
ATOM   2903  HD2 LYS A 182     -10.124 -30.135  -7.783  1.00 86.02           H  
ATOM   2904  HD3 LYS A 182      -9.454 -28.588  -7.218  1.00 86.02           H  
ATOM   2905  CE  LYS A 182      -8.589 -29.337  -9.065  1.00 86.02           C  
ATOM   2906  HE2 LYS A 182      -8.317 -28.357  -9.459  1.00 86.02           H  
ATOM   2907  HE3 LYS A 182      -8.919 -29.945  -9.908  1.00 86.02           H  
ATOM   2908  NZ  LYS A 182      -7.401 -29.959  -8.423  1.00 86.02           N  
ATOM   2909  HZ1 LYS A 182      -6.671 -30.096  -9.107  1.00 86.02           H  
ATOM   2910  HZ2 LYS A 182      -7.034 -29.345  -7.710  1.00 86.02           H  
ATOM   2911  HZ3 LYS A 182      -7.608 -30.869  -8.035  1.00 86.02           H  
ATOM   2912  N   PRO A 183     -15.181 -29.708  -8.272  1.00 88.54           N  
ATOM   2913  CA  PRO A 183     -16.397 -30.207  -7.625  1.00 88.54           C  
ATOM   2914  HA  PRO A 183     -17.250 -29.659  -8.025  1.00 88.54           H  
ATOM   2915  C   PRO A 183     -16.389 -30.081  -6.095  1.00 88.54           C  
ATOM   2916  CB  PRO A 183     -16.501 -31.675  -8.049  1.00 88.54           C  
ATOM   2917  HB2 PRO A 183     -15.959 -32.313  -7.350  1.00 88.54           H  
ATOM   2918  HB3 PRO A 183     -17.540 -31.997  -8.129  1.00 88.54           H  
ATOM   2919  O   PRO A 183     -17.423 -29.814  -5.488  1.00 88.54           O  
ATOM   2920  CG  PRO A 183     -15.798 -31.709  -9.403  1.00 88.54           C  
ATOM   2921  HG2 PRO A 183     -15.398 -32.697  -9.630  1.00 88.54           H  
ATOM   2922  HG3 PRO A 183     -16.490 -31.388 -10.181  1.00 88.54           H  
ATOM   2923  CD  PRO A 183     -14.691 -30.671  -9.251  1.00 88.54           C  
ATOM   2924  HD2 PRO A 183     -13.782 -31.146  -8.882  1.00 88.54           H  
ATOM   2925  HD3 PRO A 183     -14.510 -30.209 -10.222  1.00 88.54           H  
ATOM   2926  N   ALA A 184     -15.224 -30.234  -5.455  1.00 86.98           N  
ATOM   2927  H   ALA A 184     -14.405 -30.464  -5.999  1.00 86.98           H  
ATOM   2928  CA  ALA A 184     -15.074 -30.041  -4.012  1.00 86.98           C  
ATOM   2929  HA  ALA A 184     -15.825 -30.641  -3.499  1.00 86.98           H  
ATOM   2930  C   ALA A 184     -15.292 -28.576  -3.591  1.00 86.98           C  
ATOM   2931  CB  ALA A 184     -13.688 -30.543  -3.593  1.00 86.98           C  
ATOM   2932  HB1 ALA A 184     -12.910 -29.964  -4.090  1.00 86.98           H  
ATOM   2933  HB2 ALA A 184     -13.571 -30.436  -2.515  1.00 86.98           H  
ATOM   2934  HB3 ALA A 184     -13.577 -31.595  -3.857  1.00 86.98           H  
ATOM   2935  O   ALA A 184     -15.989 -28.323  -2.608  1.00 86.98           O  
ATOM   2936  N   CYS A 185     -14.752 -27.625  -4.362  1.00 89.02           N  
ATOM   2937  H   CYS A 185     -14.263 -27.904  -5.201  1.00 89.02           H  
ATOM   2938  CA  CYS A 185     -14.973 -26.193  -4.174  1.00 89.02           C  
ATOM   2939  HA  CYS A 185     -14.713 -25.915  -3.152  1.00 89.02           H  
ATOM   2940  C   CYS A 185     -16.449 -25.845  -4.389  1.00 89.02           C  
ATOM   2941  CB  CYS A 185     -14.060 -25.425  -5.136  1.00 89.02           C  
ATOM   2942  HB2 CYS A 185     -14.338 -25.629  -6.170  1.00 89.02           H  
ATOM   2943  HB3 CYS A 185     -13.027 -25.740  -4.985  1.00 89.02           H  
ATOM   2944  O   CYS A 185     -17.062 -25.242  -3.513  1.00 89.02           O  
ATOM   2945  SG  CYS A 185     -14.202 -23.644  -4.831  1.00 89.02           S  
ATOM   2946  HG  CYS A 185     -13.642 -23.250  -5.978  1.00 89.02           H  
ATOM   2947  N   ILE A 186     -17.056 -26.332  -5.479  1.00 91.73           N  
ATOM   2948  H   ILE A 186     -16.488 -26.803  -6.168  1.00 91.73           H  
ATOM   2949  CA  ILE A 186     -18.491 -26.166  -5.750  1.00 91.73           C  
ATOM   2950  HA  ILE A 186     -18.706 -25.100  -5.825  1.00 91.73           H  
ATOM   2951  C   ILE A 186     -19.320 -26.710  -4.588  1.00 91.73           C  
ATOM   2952  CB  ILE A 186     -18.895 -26.841  -7.082  1.00 91.73           C  
ATOM   2953  HB  ILE A 186     -18.551 -27.875  -7.071  1.00 91.73           H  
ATOM   2954  O   ILE A 186     -20.212 -26.023  -4.107  1.00 91.73           O  
ATOM   2955  CG1 ILE A 186     -18.225 -26.111  -8.266  1.00 91.73           C  
ATOM   2956 HG12 ILE A 186     -17.153 -26.034  -8.086  1.00 91.73           H  
ATOM   2957 HG13 ILE A 186     -18.630 -25.102  -8.339  1.00 91.73           H  
ATOM   2958  CG2 ILE A 186     -20.429 -26.846  -7.252  1.00 91.73           C  
ATOM   2959 HG21 ILE A 186     -20.711 -27.292  -8.206  1.00 91.73           H  
ATOM   2960 HG22 ILE A 186     -20.812 -25.826  -7.211  1.00 91.73           H  
ATOM   2961 HG23 ILE A 186     -20.912 -27.441  -6.477  1.00 91.73           H  
ATOM   2962  CD1 ILE A 186     -18.406 -26.803  -9.622  1.00 91.73           C  
ATOM   2963 HD11 ILE A 186     -19.453 -26.804  -9.926  1.00 91.73           H  
ATOM   2964 HD12 ILE A 186     -18.034 -27.826  -9.573  1.00 91.73           H  
ATOM   2965 HD13 ILE A 186     -17.843 -26.258 -10.379  1.00 91.73           H  
ATOM   2966  N   LYS A 187     -19.026 -27.915  -4.088  1.00 91.08           N  
ATOM   2967  H   LYS A 187     -18.304 -28.450  -4.550  1.00 91.08           H  
ATOM   2968  CA  LYS A 187     -19.767 -28.530  -2.978  1.00 91.08           C  
ATOM   2969  HA  LYS A 187     -20.827 -28.521  -3.232  1.00 91.08           H  
ATOM   2970  C   LYS A 187     -19.618 -27.741  -1.675  1.00 91.08           C  
ATOM   2971  CB  LYS A 187     -19.300 -29.984  -2.829  1.00 91.08           C  
ATOM   2972  HB2 LYS A 187     -19.331 -30.456  -3.811  1.00 91.08           H  
ATOM   2973  HB3 LYS A 187     -18.270 -30.000  -2.473  1.00 91.08           H  
ATOM   2974  O   LYS A 187     -20.605 -27.573  -0.958  1.00 91.08           O  
ATOM   2975  CG  LYS A 187     -20.191 -30.802  -1.885  1.00 91.08           C  
ATOM   2976  HG2 LYS A 187     -21.216 -30.789  -2.256  1.00 91.08           H  
ATOM   2977  HG3 LYS A 187     -20.167 -30.370  -0.885  1.00 91.08           H  
ATOM   2978  CD  LYS A 187     -19.687 -32.249  -1.823  1.00 91.08           C  
ATOM   2979  HD2 LYS A 187     -18.675 -32.255  -1.417  1.00 91.08           H  
ATOM   2980  HD3 LYS A 187     -19.664 -32.659  -2.833  1.00 91.08           H  
ATOM   2981  CE  LYS A 187     -20.606 -33.106  -0.946  1.00 91.08           C  
ATOM   2982  HE2 LYS A 187     -21.611 -33.074  -1.365  1.00 91.08           H  
ATOM   2983  HE3 LYS A 187     -20.643 -32.667   0.051  1.00 91.08           H  
ATOM   2984  NZ  LYS A 187     -20.124 -34.509  -0.874  1.00 91.08           N  
ATOM   2985  HZ1 LYS A 187     -20.737 -35.072  -0.303  1.00 91.08           H  
ATOM   2986  HZ2 LYS A 187     -19.193 -34.547  -0.484  1.00 91.08           H  
ATOM   2987  HZ3 LYS A 187     -20.093 -34.916  -1.798  1.00 91.08           H  
ATOM   2988  N   ALA A 188     -18.415 -27.249  -1.375  1.00 90.77           N  
ATOM   2989  H   ALA A 188     -17.647 -27.428  -2.006  1.00 90.77           H  
ATOM   2990  CA  ALA A 188     -18.162 -26.409  -0.209  1.00 90.77           C  
ATOM   2991  HA  ALA A 188     -18.549 -26.912   0.677  1.00 90.77           H  
ATOM   2992  C   ALA A 188     -18.895 -25.066  -0.326  1.00 90.77           C  
ATOM   2993  CB  ALA A 188     -16.650 -26.235  -0.033  1.00 90.77           C  
ATOM   2994  HB1 ALA A 188     -16.174 -27.209   0.081  1.00 90.77           H  
ATOM   2995  HB2 ALA A 188     -16.225 -25.731  -0.901  1.00 90.77           H  
ATOM   2996  HB3 ALA A 188     -16.455 -25.639   0.858  1.00 90.77           H  
ATOM   2997  O   ALA A 188     -19.676 -24.733   0.559  1.00 90.77           O  
ATOM   2998  N   LEU A 189     -18.740 -24.357  -1.447  1.00 92.12           N  
ATOM   2999  H   LEU A 189     -18.095 -24.696  -2.146  1.00 92.12           H  
ATOM   3000  CA  LEU A 189     -19.445 -23.106  -1.731  1.00 92.12           C  
ATOM   3001  HA  LEU A 189     -19.240 -22.392  -0.933  1.00 92.12           H  
ATOM   3002  C   LEU A 189     -20.965 -23.291  -1.769  1.00 92.12           C  
ATOM   3003  CB  LEU A 189     -18.950 -22.526  -3.064  1.00 92.12           C  
ATOM   3004  HB2 LEU A 189     -19.624 -21.724  -3.365  1.00 92.12           H  
ATOM   3005  HB3 LEU A 189     -19.008 -23.306  -3.824  1.00 92.12           H  
ATOM   3006  O   LEU A 189     -21.679 -22.442  -1.265  1.00 92.12           O  
ATOM   3007  CG  LEU A 189     -17.520 -21.961  -3.039  1.00 92.12           C  
ATOM   3008  HG  LEU A 189     -16.819 -22.731  -2.718  1.00 92.12           H  
ATOM   3009  CD1 LEU A 189     -17.149 -21.524  -4.453  1.00 92.12           C  
ATOM   3010 HD11 LEU A 189     -17.179 -22.382  -5.124  1.00 92.12           H  
ATOM   3011 HD12 LEU A 189     -16.137 -21.117  -4.462  1.00 92.12           H  
ATOM   3012 HD13 LEU A 189     -17.847 -20.765  -4.804  1.00 92.12           H  
ATOM   3013  CD2 LEU A 189     -17.381 -20.758  -2.103  1.00 92.12           C  
ATOM   3014 HD21 LEU A 189     -17.516 -21.062  -1.065  1.00 92.12           H  
ATOM   3015 HD22 LEU A 189     -18.119 -19.997  -2.356  1.00 92.12           H  
ATOM   3016 HD23 LEU A 189     -16.386 -20.326  -2.203  1.00 92.12           H  
ATOM   3017  N   THR A 190     -21.471 -24.418  -2.271  1.00 91.95           N  
ATOM   3018  H   THR A 190     -20.832 -25.050  -2.733  1.00 91.95           H  
ATOM   3019  CA  THR A 190     -22.906 -24.752  -2.239  1.00 91.95           C  
ATOM   3020  HA  THR A 190     -23.472 -23.927  -2.670  1.00 91.95           H  
ATOM   3021  C   THR A 190     -23.397 -24.946  -0.810  1.00 91.95           C  
ATOM   3022  CB  THR A 190     -23.210 -26.033  -3.033  1.00 91.95           C  
ATOM   3023  HB  THR A 190     -22.653 -26.865  -2.601  1.00 91.95           H  
ATOM   3024  O   THR A 190     -24.504 -24.539  -0.473  1.00 91.95           O  
ATOM   3025  CG2 THR A 190     -24.696 -26.396  -3.042  1.00 91.95           C  
ATOM   3026 HG21 THR A 190     -25.285 -25.517  -3.306  1.00 91.95           H  
ATOM   3027 HG22 THR A 190     -24.878 -27.182  -3.775  1.00 91.95           H  
ATOM   3028 HG23 THR A 190     -25.001 -26.750  -2.058  1.00 91.95           H  
ATOM   3029  OG1 THR A 190     -22.833 -25.905  -4.378  1.00 91.95           O  
ATOM   3030  HG1 THR A 190     -21.878 -25.810  -4.401  1.00 91.95           H  
ATOM   3031  N   ARG A 191     -22.592 -25.568   0.058  1.00 88.46           N  
ATOM   3032  H   ARG A 191     -21.688 -25.886  -0.262  1.00 88.46           H  
ATOM   3033  CA  ARG A 191     -22.930 -25.691   1.478  1.00 88.46           C  
ATOM   3034  HA  ARG A 191     -23.958 -26.042   1.565  1.00 88.46           H  
ATOM   3035  C   ARG A 191     -22.896 -24.329   2.171  1.00 88.46           C  
ATOM   3036  CB  ARG A 191     -21.991 -26.705   2.141  1.00 88.46           C  
ATOM   3037  HB2 ARG A 191     -21.984 -27.621   1.551  1.00 88.46           H  
ATOM   3038  HB3 ARG A 191     -20.979 -26.302   2.171  1.00 88.46           H  
ATOM   3039  O   ARG A 191     -23.766 -24.069   2.985  1.00 88.46           O  
ATOM   3040  CG  ARG A 191     -22.448 -27.040   3.565  1.00 88.46           C  
ATOM   3041  HG2 ARG A 191     -23.445 -27.481   3.537  1.00 88.46           H  
ATOM   3042  HG3 ARG A 191     -22.477 -26.129   4.164  1.00 88.46           H  
ATOM   3043  CD  ARG A 191     -21.466 -28.017   4.210  1.00 88.46           C  
ATOM   3044  HD2 ARG A 191     -21.449 -28.941   3.630  1.00 88.46           H  
ATOM   3045  HD3 ARG A 191     -20.474 -27.565   4.188  1.00 88.46           H  
ATOM   3046  NE  ARG A 191     -21.844 -28.310   5.602  1.00 88.46           N  
ATOM   3047  HE  ARG A 191     -22.736 -27.951   5.912  1.00 88.46           H  
ATOM   3048  NH1 ARG A 191     -19.888 -29.333   6.231  1.00 88.46           N  
ATOM   3049 HH11 ARG A 191     -19.287 -29.670   6.969  1.00 88.46           H  
ATOM   3050 HH12 ARG A 191     -19.490 -29.098   5.333  1.00 88.46           H  
ATOM   3051  NH2 ARG A 191     -21.523 -29.067   7.723  1.00 88.46           N  
ATOM   3052 HH21 ARG A 191     -22.417 -28.684   7.994  1.00 88.46           H  
ATOM   3053 HH22 ARG A 191     -20.920 -29.459   8.433  1.00 88.46           H  
ATOM   3054  CZ  ARG A 191     -21.087 -28.903   6.507  1.00 88.46           C  
ATOM   3055  N   ILE A 192     -21.927 -23.479   1.835  1.00 90.73           N  
ATOM   3056  H   ILE A 192     -21.226 -23.793   1.179  1.00 90.73           H  
ATOM   3057  CA  ILE A 192     -21.819 -22.112   2.359  1.00 90.73           C  
ATOM   3058  HA  ILE A 192     -21.862 -22.143   3.448  1.00 90.73           H  
ATOM   3059  C   ILE A 192     -22.999 -21.258   1.900  1.00 90.73           C  
ATOM   3060  CB  ILE A 192     -20.473 -21.488   1.946  1.00 90.73           C  
ATOM   3061  HB  ILE A 192     -20.341 -21.594   0.869  1.00 90.73           H  
ATOM   3062  O   ILE A 192     -23.588 -20.569   2.724  1.00 90.73           O  
ATOM   3063  CG1 ILE A 192     -19.334 -22.230   2.670  1.00 90.73           C  
ATOM   3064 HG12 ILE A 192     -19.439 -23.307   2.537  1.00 90.73           H  
ATOM   3065 HG13 ILE A 192     -19.432 -22.041   3.739  1.00 90.73           H  
ATOM   3066  CG2 ILE A 192     -20.445 -19.993   2.289  1.00 90.73           C  
ATOM   3067 HG21 ILE A 192     -21.122 -19.437   1.641  1.00 90.73           H  
ATOM   3068 HG22 ILE A 192     -19.443 -19.590   2.147  1.00 90.73           H  
ATOM   3069 HG23 ILE A 192     -20.751 -19.840   3.324  1.00 90.73           H  
ATOM   3070  CD1 ILE A 192     -17.925 -21.849   2.207  1.00 90.73           C  
ATOM   3071 HD11 ILE A 192     -17.862 -21.909   1.121  1.00 90.73           H  
ATOM   3072 HD12 ILE A 192     -17.211 -22.544   2.647  1.00 90.73           H  
ATOM   3073 HD13 ILE A 192     -17.672 -20.844   2.545  1.00 90.73           H  
ATOM   3074  N   PHE A 193     -23.383 -21.366   0.628  1.00 92.59           N  
ATOM   3075  H   PHE A 193     -22.797 -21.886  -0.010  1.00 92.59           H  
ATOM   3076  CA  PHE A 193     -24.590 -20.763   0.076  1.00 92.59           C  
ATOM   3077  HA  PHE A 193     -24.515 -19.677   0.137  1.00 92.59           H  
ATOM   3078  C   PHE A 193     -25.806 -21.186   0.896  1.00 92.59           C  
ATOM   3079  CB  PHE A 193     -24.727 -21.160  -1.399  1.00 92.59           C  
ATOM   3080  HB2 PHE A 193     -23.825 -20.855  -1.930  1.00 92.59           H  
ATOM   3081  HB3 PHE A 193     -24.810 -22.243  -1.483  1.00 92.59           H  
ATOM   3082  O   PHE A 193     -26.443 -20.334   1.481  1.00 92.59           O  
ATOM   3083  CG  PHE A 193     -25.921 -20.534  -2.081  1.00 92.59           C  
ATOM   3084  CD1 PHE A 193     -27.195 -21.130  -1.994  1.00 92.59           C  
ATOM   3085  HD1 PHE A 193     -27.347 -22.039  -1.431  1.00 92.59           H  
ATOM   3086  CD2 PHE A 193     -25.764 -19.316  -2.759  1.00 92.59           C  
ATOM   3087  HD2 PHE A 193     -24.799 -18.831  -2.781  1.00 92.59           H  
ATOM   3088  CE1 PHE A 193     -28.308 -20.488  -2.561  1.00 92.59           C  
ATOM   3089  HE1 PHE A 193     -29.303 -20.881  -2.412  1.00 92.59           H  
ATOM   3090  CE2 PHE A 193     -26.868 -18.696  -3.361  1.00 92.59           C  
ATOM   3091  HE2 PHE A 193     -26.759 -17.740  -3.851  1.00 92.59           H  
ATOM   3092  CZ  PHE A 193     -28.141 -19.273  -3.242  1.00 92.59           C  
ATOM   3093  HZ  PHE A 193     -29.005 -18.752  -3.628  1.00 92.59           H  
ATOM   3094  N   LYS A 194     -26.028 -22.494   1.086  1.00 88.76           N  
ATOM   3095  H   LYS A 194     -25.444 -23.144   0.579  1.00 88.76           H  
ATOM   3096  CA  LYS A 194     -27.138 -23.031   1.900  1.00 88.76           C  
ATOM   3097  HA  LYS A 194     -28.082 -22.625   1.535  1.00 88.76           H  
ATOM   3098  C   LYS A 194     -27.104 -22.670   3.391  1.00 88.76           C  
ATOM   3099  CB  LYS A 194     -27.158 -24.558   1.785  1.00 88.76           C  
ATOM   3100  HB2 LYS A 194     -26.162 -24.951   1.986  1.00 88.76           H  
ATOM   3101  HB3 LYS A 194     -27.842 -24.957   2.534  1.00 88.76           H  
ATOM   3102  O   LYS A 194     -28.086 -22.886   4.081  1.00 88.76           O  
ATOM   3103  CG  LYS A 194     -27.645 -25.030   0.416  1.00 88.76           C  
ATOM   3104  HG2 LYS A 194     -28.659 -24.663   0.257  1.00 88.76           H  
ATOM   3105  HG3 LYS A 194     -27.008 -24.642  -0.379  1.00 88.76           H  
ATOM   3106  CD  LYS A 194     -27.649 -26.559   0.385  1.00 88.76           C  
ATOM   3107  HD2 LYS A 194     -28.298 -26.921   1.183  1.00 88.76           H  
ATOM   3108  HD3 LYS A 194     -26.636 -26.935   0.527  1.00 88.76           H  
ATOM   3109  CE  LYS A 194     -28.193 -27.000  -0.971  1.00 88.76           C  
ATOM   3110  HE2 LYS A 194     -27.463 -26.758  -1.744  1.00 88.76           H  
ATOM   3111  HE3 LYS A 194     -29.089 -26.413  -1.175  1.00 88.76           H  
ATOM   3112  NZ  LYS A 194     -28.533 -28.441  -0.974  1.00 88.76           N  
ATOM   3113  HZ1 LYS A 194     -29.239 -28.606  -0.272  1.00 88.76           H  
ATOM   3114  HZ2 LYS A 194     -27.717 -29.005  -0.783  1.00 88.76           H  
ATOM   3115  HZ3 LYS A 194     -28.929 -28.688  -1.869  1.00 88.76           H  
ATOM   3116  N   ILE A 195     -25.955 -22.257   3.924  1.00 87.68           N  
ATOM   3117  H   ILE A 195     -25.166 -22.150   3.303  1.00 87.68           H  
ATOM   3118  CA  ILE A 195     -25.830 -21.770   5.310  1.00 87.68           C  
ATOM   3119  HA  ILE A 195     -26.594 -22.234   5.935  1.00 87.68           H  
ATOM   3120  C   ILE A 195     -26.090 -20.260   5.370  1.00 87.68           C  
ATOM   3121  CB  ILE A 195     -24.435 -22.138   5.876  1.00 87.68           C  
ATOM   3122  HB  ILE A 195     -23.682 -21.852   5.142  1.00 87.68           H  
ATOM   3123  O   ILE A 195     -26.507 -19.749   6.406  1.00 87.68           O  
ATOM   3124  CG1 ILE A 195     -24.338 -23.661   6.126  1.00 87.68           C  
ATOM   3125 HG12 ILE A 195     -24.934 -23.920   7.001  1.00 87.68           H  
ATOM   3126 HG13 ILE A 195     -24.765 -24.201   5.281  1.00 87.68           H  
ATOM   3127  CG2 ILE A 195     -24.117 -21.399   7.192  1.00 87.68           C  
ATOM   3128 HG21 ILE A 195     -24.900 -21.591   7.925  1.00 87.68           H  
ATOM   3129 HG22 ILE A 195     -24.066 -20.325   7.014  1.00 87.68           H  
ATOM   3130 HG23 ILE A 195     -23.151 -21.702   7.596  1.00 87.68           H  
ATOM   3131  CD1 ILE A 195     -22.901 -24.163   6.330  1.00 87.68           C  
ATOM   3132 HD11 ILE A 195     -22.476 -23.766   7.252  1.00 87.68           H  
ATOM   3133 HD12 ILE A 195     -22.279 -23.866   5.486  1.00 87.68           H  
ATOM   3134 HD13 ILE A 195     -22.910 -25.251   6.401  1.00 87.68           H  
ATOM   3135  N   SER A 196     -25.776 -19.555   4.285  1.00 88.53           N  
ATOM   3136  H   SER A 196     -25.500 -20.055   3.452  1.00 88.53           H  
ATOM   3137  CA  SER A 196     -25.962 -18.109   4.159  1.00 88.53           C  
ATOM   3138  HA  SER A 196     -25.798 -17.639   5.129  1.00 88.53           H  
ATOM   3139  C   SER A 196     -27.385 -17.755   3.726  1.00 88.53           C  
ATOM   3140  CB  SER A 196     -24.949 -17.527   3.168  1.00 88.53           C  
ATOM   3141  HB2 SER A 196     -25.173 -17.890   2.165  1.00 88.53           H  
ATOM   3142  HB3 SER A 196     -25.024 -16.440   3.171  1.00 88.53           H  
ATOM   3143  O   SER A 196     -27.843 -16.681   4.082  1.00 88.53           O  
ATOM   3144  OG  SER A 196     -23.627 -17.921   3.512  1.00 88.53           O  
ATOM   3145  HG  SER A 196     -23.592 -18.868   3.356  1.00 88.53           H  
ATOM   3146  N   ASP A 197     -28.041 -18.662   3.001  1.00 89.13           N  
ATOM   3147  H   ASP A 197     -27.522 -19.468   2.682  1.00 89.13           H  
ATOM   3148  CA  ASP A 197     -29.460 -18.693   2.645  1.00 89.13           C  
ATOM   3149  HA  ASP A 197     -29.807 -17.715   2.312  1.00 89.13           H  
ATOM   3150  C   ASP A 197     -30.243 -19.093   3.905  1.00 89.13           C  
ATOM   3151  CB  ASP A 197     -29.594 -19.689   1.474  1.00 89.13           C  
ATOM   3152  HB2 ASP A 197     -29.187 -20.651   1.785  1.00 89.13           H  
ATOM   3153  HB3 ASP A 197     -28.990 -19.327   0.642  1.00 89.13           H  
ATOM   3154  O   ASP A 197     -30.319 -20.269   4.282  1.00 89.13           O  
ATOM   3155  CG  ASP A 197     -31.013 -19.926   0.960  1.00 89.13           C  
ATOM   3156  OD1 ASP A 197     -31.949 -19.345   1.527  1.00 89.13           O  
ATOM   3157  OD2 ASP A 197     -31.146 -20.789   0.053  1.00 89.13           O  
ATOM   3158  N   GLN A 198     -30.674 -18.078   4.651  1.00 82.56           N  
ATOM   3159  H   GLN A 198     -30.716 -17.171   4.208  1.00 82.56           H  
ATOM   3160  CA  GLN A 198     -31.305 -18.229   5.958  1.00 82.56           C  
ATOM   3161  HA  GLN A 198     -30.845 -19.066   6.482  1.00 82.56           H  
ATOM   3162  C   GLN A 198     -32.796 -18.541   5.825  1.00 82.56           C  
ATOM   3163  CB  GLN A 198     -31.119 -16.954   6.796  1.00 82.56           C  
ATOM   3164  HB2 GLN A 198     -31.543 -16.103   6.263  1.00 82.56           H  
ATOM   3165  HB3 GLN A 198     -31.673 -17.083   7.726  1.00 82.56           H  
ATOM   3166  O   GLN A 198     -33.333 -19.274   6.663  1.00 82.56           O  
ATOM   3167  CG  GLN A 198     -29.654 -16.651   7.144  1.00 82.56           C  
ATOM   3168  HG2 GLN A 198     -29.189 -17.542   7.566  1.00 82.56           H  
ATOM   3169  HG3 GLN A 198     -29.123 -16.383   6.231  1.00 82.56           H  
ATOM   3170  CD  GLN A 198     -29.501 -15.502   8.139  1.00 82.56           C  
ATOM   3171  NE2 GLN A 198     -28.294 -15.084   8.445  1.00 82.56           N  
ATOM   3172 HE21 GLN A 198     -28.282 -14.271   9.044  1.00 82.56           H  
ATOM   3173 HE22 GLN A 198     -27.497 -15.408   7.915  1.00 82.56           H  
ATOM   3174  OE1 GLN A 198     -30.434 -14.966   8.707  1.00 82.56           O  
ATOM   3175  N   ASP A 199     -33.459 -18.001   4.800  1.00 79.64           N  
ATOM   3176  H   ASP A 199     -32.952 -17.450   4.122  1.00 79.64           H  
ATOM   3177  CA  ASP A 199     -34.882 -18.232   4.538  1.00 79.64           C  
ATOM   3178  HA  ASP A 199     -35.360 -18.451   5.493  1.00 79.64           H  
ATOM   3179  C   ASP A 199     -35.159 -19.472   3.664  1.00 79.64           C  
ATOM   3180  CB  ASP A 199     -35.547 -16.941   4.036  1.00 79.64           C  
ATOM   3181  HB2 ASP A 199     -36.618 -17.119   3.934  1.00 79.64           H  
ATOM   3182  HB3 ASP A 199     -35.416 -16.172   4.797  1.00 79.64           H  
ATOM   3183  O   ASP A 199     -36.297 -19.955   3.631  1.00 79.64           O  
ATOM   3184  CG  ASP A 199     -35.013 -16.415   2.702  1.00 79.64           C  
ATOM   3185  OD1 ASP A 199     -34.530 -17.258   1.922  1.00 79.64           O  
ATOM   3186  OD2 ASP A 199     -35.174 -15.188   2.494  1.00 79.64           O  
ATOM   3187  N   ASN A 200     -34.112 -20.084   3.098  1.00 82.39           N  
ATOM   3188  H   ASN A 200     -33.284 -19.520   2.972  1.00 82.39           H  
ATOM   3189  CA  ASN A 200     -34.181 -21.278   2.253  1.00 82.39           C  
ATOM   3190  HA  ASN A 200     -33.166 -21.450   1.895  1.00 82.39           H  
ATOM   3191  C   ASN A 200     -34.995 -21.050   0.964  1.00 82.39           C  
ATOM   3192  CB  ASN A 200     -34.604 -22.506   3.095  1.00 82.39           C  
ATOM   3193  HB2 ASN A 200     -34.974 -22.161   4.061  1.00 82.39           H  
ATOM   3194  HB3 ASN A 200     -35.437 -23.025   2.621  1.00 82.39           H  
ATOM   3195  O   ASN A 200     -35.620 -21.991   0.455  1.00 82.39           O  
ATOM   3196  CG  ASN A 200     -33.508 -23.524   3.338  1.00 82.39           C  
ATOM   3197  ND2 ASN A 200     -33.519 -24.119   4.507  1.00 82.39           N  
ATOM   3198 HD21 ASN A 200     -34.097 -23.681   5.210  1.00 82.39           H  
ATOM   3199 HD22 ASN A 200     -32.658 -24.601   4.721  1.00 82.39           H  
ATOM   3200  OD1 ASN A 200     -32.674 -23.888   2.524  1.00 82.39           O  
ATOM   3201  N   ASP A 201     -35.005 -19.826   0.427  1.00 80.61           N  
ATOM   3202  H   ASP A 201     -34.510 -19.077   0.889  1.00 80.61           H  
ATOM   3203  CA  ASP A 201     -35.669 -19.515  -0.844  1.00 80.61           C  
ATOM   3204  HA  ASP A 201     -36.564 -20.136  -0.890  1.00 80.61           H  
ATOM   3205  C   ASP A 201     -34.833 -19.913  -2.084  1.00 80.61           C  
ATOM   3206  CB  ASP A 201     -36.187 -18.062  -0.837  1.00 80.61           C  
ATOM   3207  HB2 ASP A 201     -37.007 -18.016  -1.554  1.00 80.61           H  
ATOM   3208  HB3 ASP A 201     -36.612 -17.837   0.141  1.00 80.61           H  
ATOM   3209  O   ASP A 201     -35.364 -20.029  -3.196  1.00 80.61           O  
ATOM   3210  CG  ASP A 201     -35.189 -16.959  -1.222  1.00 80.61           C  
ATOM   3211  OD1 ASP A 201     -34.047 -17.278  -1.617  1.00 80.61           O  
ATOM   3212  OD2 ASP A 201     -35.648 -15.805  -1.365  1.00 80.61           O  
ATOM   3213  N   GLY A 202     -33.546 -20.236  -1.892  1.00 87.79           N  
ATOM   3214  H   GLY A 202     -33.166 -20.059  -0.973  1.00 87.79           H  
ATOM   3215  CA  GLY A 202     -32.617 -20.637  -2.953  1.00 87.79           C  
ATOM   3216  HA2 GLY A 202     -33.162 -21.186  -3.721  1.00 87.79           H  
ATOM   3217  HA3 GLY A 202     -31.870 -21.292  -2.504  1.00 87.79           H  
ATOM   3218  C   GLY A 202     -31.876 -19.475  -3.623  1.00 87.79           C  
ATOM   3219  O   GLY A 202     -31.161 -19.685  -4.618  1.00 87.79           O  
ATOM   3220  N   THR A 203     -32.014 -18.269  -3.086  1.00 91.41           N  
ATOM   3221  H   THR A 203     -32.639 -18.166  -2.299  1.00 91.41           H  
ATOM   3222  CA  THR A 203     -31.326 -17.043  -3.471  1.00 91.41           C  
ATOM   3223  HA  THR A 203     -30.529 -17.296  -4.172  1.00 91.41           H  
ATOM   3224  C   THR A 203     -30.672 -16.410  -2.243  1.00 91.41           C  
ATOM   3225  CB  THR A 203     -32.257 -16.059  -4.196  1.00 91.41           C  
ATOM   3226  HB  THR A 203     -31.621 -15.291  -4.637  1.00 91.41           H  
ATOM   3227  O   THR A 203     -31.039 -16.682  -1.115  1.00 91.41           O  
ATOM   3228  CG2 THR A 203     -33.042 -16.699  -5.341  1.00 91.41           C  
ATOM   3229 HG21 THR A 203     -33.547 -15.915  -5.905  1.00 91.41           H  
ATOM   3230 HG22 THR A 203     -33.796 -17.373  -4.934  1.00 91.41           H  
ATOM   3231 HG23 THR A 203     -32.365 -17.253  -5.992  1.00 91.41           H  
ATOM   3232  OG1 THR A 203     -33.161 -15.398  -3.358  1.00 91.41           O  
ATOM   3233  HG1 THR A 203     -33.522 -16.001  -2.705  1.00 91.41           H  
ATOM   3234  N   LEU A 204     -29.624 -15.615  -2.452  1.00 92.14           N  
ATOM   3235  H   LEU A 204     -29.287 -15.512  -3.398  1.00 92.14           H  
ATOM   3236  CA  LEU A 204     -29.034 -14.787  -1.405  1.00 92.14           C  
ATOM   3237  HA  LEU A 204     -29.416 -15.098  -0.433  1.00 92.14           H  
ATOM   3238  C   LEU A 204     -29.481 -13.356  -1.628  1.00 92.14           C  
ATOM   3239  CB  LEU A 204     -27.507 -14.909  -1.376  1.00 92.14           C  
ATOM   3240  HB2 LEU A 204     -27.118 -14.686  -2.369  1.00 92.14           H  
ATOM   3241  HB3 LEU A 204     -27.125 -14.168  -0.674  1.00 92.14           H  
ATOM   3242  O   LEU A 204     -28.978 -12.679  -2.537  1.00 92.14           O  
ATOM   3243  CG  LEU A 204     -27.004 -16.282  -0.924  1.00 92.14           C  
ATOM   3244  HG  LEU A 204     -27.478 -17.056  -1.528  1.00 92.14           H  
ATOM   3245  CD1 LEU A 204     -25.485 -16.339  -1.121  1.00 92.14           C  
ATOM   3246 HD11 LEU A 204     -25.009 -15.549  -0.540  1.00 92.14           H  
ATOM   3247 HD12 LEU A 204     -25.114 -17.307  -0.784  1.00 92.14           H  
ATOM   3248 HD13 LEU A 204     -25.254 -16.210  -2.178  1.00 92.14           H  
ATOM   3249  CD2 LEU A 204     -27.284 -16.579   0.542  1.00 92.14           C  
ATOM   3250 HD21 LEU A 204     -26.783 -15.860   1.189  1.00 92.14           H  
ATOM   3251 HD22 LEU A 204     -26.959 -17.595   0.766  1.00 92.14           H  
ATOM   3252 HD23 LEU A 204     -28.357 -16.537   0.732  1.00 92.14           H  
ATOM   3253  N   ASN A 205     -30.425 -12.909  -0.816  1.00 89.25           N  
ATOM   3254  H   ASN A 205     -30.769 -13.541  -0.108  1.00 89.25           H  
ATOM   3255  CA  ASN A 205     -30.908 -11.538  -0.850  1.00 89.25           C  
ATOM   3256  HA  ASN A 205     -31.093 -11.274  -1.892  1.00 89.25           H  
ATOM   3257  C   ASN A 205     -29.838 -10.550  -0.324  1.00 89.25           C  
ATOM   3258  CB  ASN A 205     -32.270 -11.503  -0.131  1.00 89.25           C  
ATOM   3259  HB2 ASN A 205     -32.923 -12.247  -0.587  1.00 89.25           H  
ATOM   3260  HB3 ASN A 205     -32.740 -10.528  -0.258  1.00 89.25           H  
ATOM   3261  O   ASN A 205     -28.722 -10.924   0.054  1.00 89.25           O  
ATOM   3262  CG  ASN A 205     -32.175 -11.790   1.357  1.00 89.25           C  
ATOM   3263  ND2 ASN A 205     -33.067 -12.586   1.896  1.00 89.25           N  
ATOM   3264 HD21 ASN A 205     -32.877 -12.951   2.819  1.00 89.25           H  
ATOM   3265 HD22 ASN A 205     -33.630 -13.201   1.326  1.00 89.25           H  
ATOM   3266  OD1 ASN A 205     -31.324 -11.233   2.041  1.00 89.25           O  
ATOM   3267  N   ASP A 206     -30.150  -9.251  -0.322  1.00 86.75           N  
ATOM   3268  H   ASP A 206     -31.075  -8.973  -0.618  1.00 86.75           H  
ATOM   3269  CA  ASP A 206     -29.198  -8.217   0.108  1.00 86.75           C  
ATOM   3270  HA  ASP A 206     -28.262  -8.367  -0.430  1.00 86.75           H  
ATOM   3271  C   ASP A 206     -28.828  -8.291   1.590  1.00 86.75           C  
ATOM   3272  CB  ASP A 206     -29.747  -6.819  -0.220  1.00 86.75           C  
ATOM   3273  HB2 ASP A 206     -29.186  -6.072   0.342  1.00 86.75           H  
ATOM   3274  HB3 ASP A 206     -30.794  -6.753   0.076  1.00 86.75           H  
ATOM   3275  O   ASP A 206     -27.703  -7.931   1.942  1.00 86.75           O  
ATOM   3276  CG  ASP A 206     -29.591  -6.501  -1.700  1.00 86.75           C  
ATOM   3277  OD1 ASP A 206     -28.603  -6.965  -2.306  1.00 86.75           O  
ATOM   3278  OD2 ASP A 206     -30.451  -5.825  -2.296  1.00 86.75           O  
ATOM   3279  N   ALA A 207     -29.722  -8.775   2.456  1.00 86.51           N  
ATOM   3280  H   ALA A 207     -30.580  -9.179   2.108  1.00 86.51           H  
ATOM   3281  CA  ALA A 207     -29.381  -9.004   3.857  1.00 86.51           C  
ATOM   3282  HA  ALA A 207     -28.899  -8.101   4.232  1.00 86.51           H  
ATOM   3283  C   ALA A 207     -28.377 -10.150   3.992  1.00 86.51           C  
ATOM   3284  CB  ALA A 207     -30.634  -9.281   4.704  1.00 86.51           C  
ATOM   3285  HB1 ALA A 207     -31.454  -9.655   4.091  1.00 86.51           H  
ATOM   3286  HB2 ALA A 207     -30.939  -8.378   5.233  1.00 86.51           H  
ATOM   3287  HB3 ALA A 207     -30.413 -10.031   5.463  1.00 86.51           H  
ATOM   3288  O   ALA A 207     -27.369 -10.027   4.690  1.00 86.51           O  
ATOM   3289  N   GLU A 208     -28.626 -11.252   3.295  1.00 88.59           N  
ATOM   3290  H   GLU A 208     -29.487 -11.295   2.770  1.00 88.59           H  
ATOM   3291  CA  GLU A 208     -27.842 -12.482   3.392  1.00 88.59           C  
ATOM   3292  HA  GLU A 208     -27.709 -12.756   4.438  1.00 88.59           H  
ATOM   3293  C   GLU A 208     -26.465 -12.363   2.739  1.00 88.59           C  
ATOM   3294  CB  GLU A 208     -28.609 -13.597   2.706  1.00 88.59           C  
ATOM   3295  HB2 GLU A 208     -27.976 -14.482   2.645  1.00 88.59           H  
ATOM   3296  HB3 GLU A 208     -28.841 -13.265   1.694  1.00 88.59           H  
ATOM   3297  O   GLU A 208     -25.460 -12.755   3.337  1.00 88.59           O  
ATOM   3298  CG  GLU A 208     -29.881 -13.948   3.484  1.00 88.59           C  
ATOM   3299  HG2 GLU A 208     -30.456 -13.051   3.712  1.00 88.59           H  
ATOM   3300  HG3 GLU A 208     -29.594 -14.403   4.432  1.00 88.59           H  
ATOM   3301  CD  GLU A 208     -30.753 -14.896   2.676  1.00 88.59           C  
ATOM   3302  OE1 GLU A 208     -31.374 -15.754   3.338  1.00 88.59           O  
ATOM   3303  OE2 GLU A 208     -30.754 -14.720   1.437  1.00 88.59           O  
ATOM   3304  N   LEU A 209     -26.379 -11.762   1.546  1.00 88.05           N  
ATOM   3305  H   LEU A 209     -27.241 -11.494   1.093  1.00 88.05           H  
ATOM   3306  CA  LEU A 209     -25.100 -11.477   0.876  1.00 88.05           C  
ATOM   3307  HA  LEU A 209     -24.593 -12.412   0.639  1.00 88.05           H  
ATOM   3308  C   LEU A 209     -24.184 -10.653   1.760  1.00 88.05           C  
ATOM   3309  CB  LEU A 209     -25.354 -10.637  -0.385  1.00 88.05           C  
ATOM   3310  HB2 LEU A 209     -26.208  -9.981  -0.214  1.00 88.05           H  
ATOM   3311  HB3 LEU A 209     -24.486 -10.006  -0.573  1.00 88.05           H  
ATOM   3312  O   LEU A 209     -22.963 -10.826   1.811  1.00 88.05           O  
ATOM   3313  CG  LEU A 209     -25.578 -11.470  -1.644  1.00 88.05           C  
ATOM   3314  HG  LEU A 209     -26.291 -12.269  -1.438  1.00 88.05           H  
ATOM   3315  CD1 LEU A 209     -26.144 -10.583  -2.750  1.00 88.05           C  
ATOM   3316 HD11 LEU A 209     -26.412 -11.193  -3.613  1.00 88.05           H  
ATOM   3317 HD12 LEU A 209     -27.056 -10.104  -2.394  1.00 88.05           H  
ATOM   3318 HD13 LEU A 209     -25.422  -9.822  -3.045  1.00 88.05           H  
ATOM   3319  CD2 LEU A 209     -24.251 -12.067  -2.132  1.00 88.05           C  
ATOM   3320 HD21 LEU A 209     -24.438 -12.645  -3.037  1.00 88.05           H  
ATOM   3321 HD22 LEU A 209     -23.535 -11.274  -2.347  1.00 88.05           H  
ATOM   3322 HD23 LEU A 209     -23.840 -12.738  -1.378  1.00 88.05           H  
ATOM   3323  N   ASN A 210     -24.794  -9.710   2.445  1.00 83.23           N  
ATOM   3324  H   ASN A 210     -25.797  -9.616   2.367  1.00 83.23           H  
ATOM   3325  CA  ASN A 210     -24.060  -8.796   3.254  1.00 83.23           C  
ATOM   3326  HA  ASN A 210     -23.114  -8.584   2.757  1.00 83.23           H  
ATOM   3327  C   ASN A 210     -23.717  -9.535   4.574  1.00 83.23           C  
ATOM   3328  CB  ASN A 210     -24.907  -7.518   3.172  1.00 83.23           C  
ATOM   3329  HB2 ASN A 210     -25.735  -7.542   3.881  1.00 83.23           H  
ATOM   3330  HB3 ASN A 210     -25.382  -7.508   2.191  1.00 83.23           H  
ATOM   3331  O   ASN A 210     -22.595  -9.393   5.074  1.00 83.23           O  
ATOM   3332  CG  ASN A 210     -24.148  -6.213   3.137  1.00 83.23           C  
ATOM   3333  ND2 ASN A 210     -24.832  -5.120   2.881  1.00 83.23           N  
ATOM   3334 HD21 ASN A 210     -25.807  -5.225   2.637  1.00 83.23           H  
ATOM   3335 HD22 ASN A 210     -24.300  -4.308   2.604  1.00 83.23           H  
ATOM   3336  OD1 ASN A 210     -22.950  -6.138   3.380  1.00 83.23           O  
ATOM   3337  N   PHE A 211     -24.596 -10.402   5.119  1.00 83.26           N  
ATOM   3338  H   PHE A 211     -25.514 -10.467   4.703  1.00 83.26           H  
ATOM   3339  CA  PHE A 211     -24.328 -11.249   6.304  1.00 83.26           C  
ATOM   3340  HA  PHE A 211     -24.110 -10.670   7.201  1.00 83.26           H  
ATOM   3341  C   PHE A 211     -23.098 -12.110   6.064  1.00 83.26           C  
ATOM   3342  CB  PHE A 211     -25.560 -12.082   6.661  1.00 83.26           C  
ATOM   3343  HB2 PHE A 211     -26.357 -11.418   6.992  1.00 83.26           H  
ATOM   3344  HB3 PHE A 211     -25.923 -12.598   5.772  1.00 83.26           H  
ATOM   3345  O   PHE A 211     -22.137 -12.074   6.839  1.00 83.26           O  
ATOM   3346  CG  PHE A 211     -25.305 -13.117   7.738  1.00 83.26           C  
ATOM   3347  CD1 PHE A 211     -25.126 -14.465   7.377  1.00 83.26           C  
ATOM   3348  HD1 PHE A 211     -25.149 -14.754   6.337  1.00 83.26           H  
ATOM   3349  CD2 PHE A 211     -25.291 -12.749   9.095  1.00 83.26           C  
ATOM   3350  HD2 PHE A 211     -25.444 -11.718   9.377  1.00 83.26           H  
ATOM   3351  CE1 PHE A 211     -24.991 -15.447   8.372  1.00 83.26           C  
ATOM   3352  HE1 PHE A 211     -24.909 -16.486   8.090  1.00 83.26           H  
ATOM   3353  CE2 PHE A 211     -25.154 -13.731  10.090  1.00 83.26           C  
ATOM   3354  HE2 PHE A 211     -25.213 -13.457  11.133  1.00 83.26           H  
ATOM   3355  CZ  PHE A 211     -25.030 -15.082   9.728  1.00 83.26           C  
ATOM   3356  HZ  PHE A 211     -24.981 -15.844  10.492  1.00 83.26           H  
ATOM   3357  N   PHE A 212     -23.087 -12.770   4.914  1.00 85.78           N  
ATOM   3358  H   PHE A 212     -23.925 -12.738   4.351  1.00 85.78           H  
ATOM   3359  CA  PHE A 212     -21.949 -13.486   4.376  1.00 85.78           C  
ATOM   3360  HA  PHE A 212     -21.721 -14.338   5.016  1.00 85.78           H  
ATOM   3361  C   PHE A 212     -20.693 -12.602   4.307  1.00 85.78           C  
ATOM   3362  CB  PHE A 212     -22.375 -14.005   3.003  1.00 85.78           C  
ATOM   3363  HB2 PHE A 212     -23.128 -14.781   3.138  1.00 85.78           H  
ATOM   3364  HB3 PHE A 212     -22.843 -13.209   2.425  1.00 85.78           H  
ATOM   3365  O   PHE A 212     -19.645 -12.967   4.845  1.00 85.78           O  
ATOM   3366  CG  PHE A 212     -21.230 -14.559   2.208  1.00 85.78           C  
ATOM   3367  CD1 PHE A 212     -20.492 -13.720   1.355  1.00 85.78           C  
ATOM   3368  HD1 PHE A 212     -20.759 -12.678   1.260  1.00 85.78           H  
ATOM   3369  CD2 PHE A 212     -20.882 -15.908   2.356  1.00 85.78           C  
ATOM   3370  HD2 PHE A 212     -21.451 -16.547   3.015  1.00 85.78           H  
ATOM   3371  CE1 PHE A 212     -19.414 -14.243   0.630  1.00 85.78           C  
ATOM   3372  HE1 PHE A 212     -18.829 -13.598  -0.009  1.00 85.78           H  
ATOM   3373  CE2 PHE A 212     -19.827 -16.432   1.601  1.00 85.78           C  
ATOM   3374  HE2 PHE A 212     -19.595 -17.484   1.670  1.00 85.78           H  
ATOM   3375  CZ  PHE A 212     -19.115 -15.608   0.717  1.00 85.78           C  
ATOM   3376  HZ  PHE A 212     -18.353 -16.026   0.074  1.00 85.78           H  
ATOM   3377  N   GLN A 213     -20.798 -11.405   3.722  1.00 80.19           N  
ATOM   3378  H   GLN A 213     -21.674 -11.167   3.280  1.00 80.19           H  
ATOM   3379  CA  GLN A 213     -19.684 -10.464   3.607  1.00 80.19           C  
ATOM   3380  HA  GLN A 213     -18.904 -10.931   3.005  1.00 80.19           H  
ATOM   3381  C   GLN A 213     -19.089 -10.114   4.977  1.00 80.19           C  
ATOM   3382  CB  GLN A 213     -20.174  -9.202   2.885  1.00 80.19           C  
ATOM   3383  HB2 GLN A 213     -20.990  -8.758   3.456  1.00 80.19           H  
ATOM   3384  HB3 GLN A 213     -20.581  -9.465   1.908  1.00 80.19           H  
ATOM   3385  O   GLN A 213     -17.870 -10.165   5.156  1.00 80.19           O  
ATOM   3386  CG  GLN A 213     -19.107  -8.112   2.756  1.00 80.19           C  
ATOM   3387  HG2 GLN A 213     -18.276  -8.285   3.440  1.00 80.19           H  
ATOM   3388  HG3 GLN A 213     -19.574  -7.162   3.015  1.00 80.19           H  
ATOM   3389  CD  GLN A 213     -18.502  -7.958   1.392  1.00 80.19           C  
ATOM   3390  NE2 GLN A 213     -17.765  -6.891   1.173  1.00 80.19           N  
ATOM   3391 HE21 GLN A 213     -17.361  -6.771   0.255  1.00 80.19           H  
ATOM   3392 HE22 GLN A 213     -17.639  -6.217   1.914  1.00 80.19           H  
ATOM   3393  OE1 GLN A 213     -18.627  -8.801   0.530  1.00 80.19           O  
ATOM   3394  N   ARG A 214     -19.921  -9.784   5.968  1.00 76.30           N  
ATOM   3395  H   ARG A 214     -20.912  -9.781   5.773  1.00 76.30           H  
ATOM   3396  CA  ARG A 214     -19.417  -9.426   7.296  1.00 76.30           C  
ATOM   3397  HA  ARG A 214     -18.536  -8.800   7.157  1.00 76.30           H  
ATOM   3398  C   ARG A 214     -18.900 -10.622   8.080  1.00 76.30           C  
ATOM   3399  CB  ARG A 214     -20.464  -8.646   8.080  1.00 76.30           C  
ATOM   3400  HB2 ARG A 214     -21.461  -8.991   7.808  1.00 76.30           H  
ATOM   3401  HB3 ARG A 214     -20.268  -8.825   9.137  1.00 76.30           H  
ATOM   3402  O   ARG A 214     -17.941 -10.454   8.830  1.00 76.30           O  
ATOM   3403  CG  ARG A 214     -20.309  -7.141   7.835  1.00 76.30           C  
ATOM   3404  HG2 ARG A 214     -19.243  -6.920   7.897  1.00 76.30           H  
ATOM   3405  HG3 ARG A 214     -20.601  -6.913   6.810  1.00 76.30           H  
ATOM   3406  CD  ARG A 214     -20.972  -6.166   8.827  1.00 76.30           C  
ATOM   3407  HD2 ARG A 214     -21.219  -6.607   9.794  1.00 76.30           H  
ATOM   3408  HD3 ARG A 214     -20.204  -5.436   9.080  1.00 76.30           H  
ATOM   3409  NE  ARG A 214     -22.050  -5.390   8.216  1.00 76.30           N  
ATOM   3410  HE  ARG A 214     -21.815  -4.956   7.334  1.00 76.30           H  
ATOM   3411  NH1 ARG A 214     -23.808  -5.687   9.643  1.00 76.30           N  
ATOM   3412 HH11 ARG A 214     -24.794  -5.551   9.816  1.00 76.30           H  
ATOM   3413 HH12 ARG A 214     -23.325  -6.408  10.160  1.00 76.30           H  
ATOM   3414  NH2 ARG A 214     -23.965  -4.238   7.989  1.00 76.30           N  
ATOM   3415 HH21 ARG A 214     -24.959  -4.196   8.159  1.00 76.30           H  
ATOM   3416 HH22 ARG A 214     -23.596  -3.706   7.214  1.00 76.30           H  
ATOM   3417  CZ  ARG A 214     -23.265  -5.118   8.627  1.00 76.30           C  
ATOM   3418  N   ILE A 215     -19.445 -11.818   7.882  1.00 77.90           N  
ATOM   3419  H   ILE A 215     -20.258 -11.895   7.288  1.00 77.90           H  
ATOM   3420  CA  ILE A 215     -18.861 -13.032   8.455  1.00 77.90           C  
ATOM   3421  HA  ILE A 215     -18.716 -12.863   9.522  1.00 77.90           H  
ATOM   3422  C   ILE A 215     -17.464 -13.284   7.885  1.00 77.90           C  
ATOM   3423  CB  ILE A 215     -19.819 -14.231   8.282  1.00 77.90           C  
ATOM   3424  HB  ILE A 215     -20.299 -14.176   7.304  1.00 77.90           H  
ATOM   3425  O   ILE A 215     -16.546 -13.553   8.662  1.00 77.90           O  
ATOM   3426  CG1 ILE A 215     -20.898 -14.105   9.377  1.00 77.90           C  
ATOM   3427 HG12 ILE A 215     -21.494 -13.211   9.195  1.00 77.90           H  
ATOM   3428 HG13 ILE A 215     -20.418 -13.996  10.350  1.00 77.90           H  
ATOM   3429  CG2 ILE A 215     -19.086 -15.586   8.359  1.00 77.90           C  
ATOM   3430 HG21 ILE A 215     -18.393 -15.677   7.522  1.00 77.90           H  
ATOM   3431 HG22 ILE A 215     -18.564 -15.692   9.310  1.00 77.90           H  
ATOM   3432 HG23 ILE A 215     -19.787 -16.410   8.230  1.00 77.90           H  
ATOM   3433  CD1 ILE A 215     -21.843 -15.299   9.470  1.00 77.90           C  
ATOM   3434 HD11 ILE A 215     -22.328 -15.463   8.508  1.00 77.90           H  
ATOM   3435 HD12 ILE A 215     -21.312 -16.200   9.778  1.00 77.90           H  
ATOM   3436 HD13 ILE A 215     -22.574 -15.083  10.249  1.00 77.90           H  
ATOM   3437  N   CYS A 216     -17.294 -13.195   6.565  1.00 78.87           N  
ATOM   3438  H   CYS A 216     -18.107 -13.025   5.990  1.00 78.87           H  
ATOM   3439  CA  CYS A 216     -16.047 -13.545   5.884  1.00 78.87           C  
ATOM   3440  HA  CYS A 216     -15.610 -14.429   6.348  1.00 78.87           H  
ATOM   3441  C   CYS A 216     -14.973 -12.463   5.977  1.00 78.87           C  
ATOM   3442  CB  CYS A 216     -16.371 -13.891   4.430  1.00 78.87           C  
ATOM   3443  HB2 CYS A 216     -15.451 -14.039   3.864  1.00 78.87           H  
ATOM   3444  HB3 CYS A 216     -16.947 -13.089   3.969  1.00 78.87           H  
ATOM   3445  O   CYS A 216     -13.821 -12.775   6.269  1.00 78.87           O  
ATOM   3446  SG  CYS A 216     -17.344 -15.416   4.425  1.00 78.87           S  
ATOM   3447  HG  CYS A 216     -16.439 -16.209   5.006  1.00 78.87           H  
ATOM   3448  N   PHE A 217     -15.340 -11.206   5.746  1.00 67.77           N  
ATOM   3449  H   PHE A 217     -16.304 -11.033   5.501  1.00 67.77           H  
ATOM   3450  CA  PHE A 217     -14.395 -10.102   5.552  1.00 67.77           C  
ATOM   3451  HA  PHE A 217     -13.377 -10.490   5.567  1.00 67.77           H  
ATOM   3452  C   PHE A 217     -14.463  -9.048   6.656  1.00 67.77           C  
ATOM   3453  CB  PHE A 217     -14.637  -9.491   4.167  1.00 67.77           C  
ATOM   3454  HB2 PHE A 217     -13.862  -8.753   3.963  1.00 67.77           H  
ATOM   3455  HB3 PHE A 217     -15.596  -8.971   4.166  1.00 67.77           H  
ATOM   3456  O   PHE A 217     -13.645  -8.132   6.683  1.00 67.77           O  
ATOM   3457  CG  PHE A 217     -14.622 -10.527   3.062  1.00 67.77           C  
ATOM   3458  CD1 PHE A 217     -13.422 -11.190   2.750  1.00 67.77           C  
ATOM   3459  HD1 PHE A 217     -12.519 -10.948   3.290  1.00 67.77           H  
ATOM   3460  CD2 PHE A 217     -15.813 -10.888   2.406  1.00 67.77           C  
ATOM   3461  HD2 PHE A 217     -16.738 -10.388   2.652  1.00 67.77           H  
ATOM   3462  CE1 PHE A 217     -13.405 -12.194   1.770  1.00 67.77           C  
ATOM   3463  HE1 PHE A 217     -12.479 -12.695   1.529  1.00 67.77           H  
ATOM   3464  CE2 PHE A 217     -15.805 -11.913   1.446  1.00 67.77           C  
ATOM   3465  HE2 PHE A 217     -16.724 -12.205   0.960  1.00 67.77           H  
ATOM   3466  CZ  PHE A 217     -14.601 -12.564   1.131  1.00 67.77           C  
ATOM   3467  HZ  PHE A 217     -14.600 -13.360   0.401  1.00 67.77           H  
ATOM   3468  N   ASN A 218     -15.417  -9.176   7.586  1.00 65.87           N  
ATOM   3469  H   ASN A 218     -16.039  -9.970   7.525  1.00 65.87           H  
ATOM   3470  CA  ASN A 218     -15.635  -8.227   8.679  1.00 65.87           C  
ATOM   3471  HA  ASN A 218     -16.558  -8.532   9.172  1.00 65.87           H  
ATOM   3472  C   ASN A 218     -15.892  -6.779   8.206  1.00 65.87           C  
ATOM   3473  CB  ASN A 218     -14.491  -8.377   9.697  1.00 65.87           C  
ATOM   3474  HB2 ASN A 218     -14.128  -9.405   9.694  1.00 65.87           H  
ATOM   3475  HB3 ASN A 218     -13.667  -7.726   9.404  1.00 65.87           H  
ATOM   3476  O   ASN A 218     -15.760  -5.825   8.970  1.00 65.87           O  
ATOM   3477  CG  ASN A 218     -14.908  -8.068  11.120  1.00 65.87           C  
ATOM   3478  ND2 ASN A 218     -13.979  -7.653  11.948  1.00 65.87           N  
ATOM   3479 HD21 ASN A 218     -13.047  -7.458  11.611  1.00 65.87           H  
ATOM   3480 HD22 ASN A 218     -14.285  -7.458  12.891  1.00 65.87           H  
ATOM   3481  OD1 ASN A 218     -16.040  -8.249  11.536  1.00 65.87           O  
ATOM   3482  N   THR A 219     -16.281  -6.617   6.941  1.00 64.19           N  
ATOM   3483  H   THR A 219     -16.272  -7.426   6.336  1.00 64.19           H  
ATOM   3484  CA  THR A 219     -16.632  -5.354   6.293  1.00 64.19           C  
ATOM   3485  HA  THR A 219     -16.633  -4.563   7.042  1.00 64.19           H  
ATOM   3486  C   THR A 219     -18.026  -5.482   5.685  1.00 64.19           C  
ATOM   3487  CB  THR A 219     -15.619  -4.967   5.196  1.00 64.19           C  
ATOM   3488  HB  THR A 219     -16.103  -4.302   4.480  1.00 64.19           H  
ATOM   3489  O   THR A 219     -18.323  -6.503   5.077  1.00 64.19           O  
ATOM   3490  CG2 THR A 219     -14.419  -4.233   5.788  1.00 64.19           C  
ATOM   3491 HG21 THR A 219     -13.904  -4.883   6.495  1.00 64.19           H  
ATOM   3492 HG22 THR A 219     -13.732  -3.954   4.989  1.00 64.19           H  
ATOM   3493 HG23 THR A 219     -14.752  -3.331   6.301  1.00 64.19           H  
ATOM   3494  OG1 THR A 219     -15.126  -6.099   4.515  1.00 64.19           O  
ATOM   3495  HG1 THR A 219     -14.448  -5.812   3.899  1.00 64.19           H  
ATOM   3496  N   PRO A 220     -18.925  -4.498   5.849  1.00 63.92           N  
ATOM   3497  CA  PRO A 220     -20.153  -4.442   5.064  1.00 63.92           C  
ATOM   3498  HA  PRO A 220     -20.695  -5.385   5.132  1.00 63.92           H  
ATOM   3499  C   PRO A 220     -19.848  -4.163   3.593  1.00 63.92           C  
ATOM   3500  CB  PRO A 220     -21.001  -3.316   5.656  1.00 63.92           C  
ATOM   3501  HB2 PRO A 220     -21.817  -3.724   6.253  1.00 63.92           H  
ATOM   3502  HB3 PRO A 220     -21.431  -2.686   4.876  1.00 63.92           H  
ATOM   3503  O   PRO A 220     -18.879  -3.481   3.261  1.00 63.92           O  
ATOM   3504  CG  PRO A 220     -20.051  -2.501   6.534  1.00 63.92           C  
ATOM   3505  HG2 PRO A 220     -19.790  -1.574   6.023  1.00 63.92           H  
ATOM   3506  HG3 PRO A 220     -20.512  -2.275   7.495  1.00 63.92           H  
ATOM   3507  CD  PRO A 220     -18.792  -3.346   6.719  1.00 63.92           C  
ATOM   3508  HD2 PRO A 220     -18.714  -3.672   7.756  1.00 63.92           H  
ATOM   3509  HD3 PRO A 220     -17.915  -2.760   6.443  1.00 63.92           H  
ATOM   3510  N   LEU A 221     -20.727  -4.640   2.725  1.00 68.11           N  
ATOM   3511  H   LEU A 221     -21.496  -5.195   3.073  1.00 68.11           H  
ATOM   3512  CA  LEU A 221     -20.791  -4.286   1.319  1.00 68.11           C  
ATOM   3513  HA  LEU A 221     -19.820  -3.889   1.022  1.00 68.11           H  
ATOM   3514  C   LEU A 221     -21.840  -3.173   1.160  1.00 68.11           C  
ATOM   3515  CB  LEU A 221     -21.070  -5.576   0.516  1.00 68.11           C  
ATOM   3516  HB2 LEU A 221     -22.144  -5.728   0.409  1.00 68.11           H  
ATOM   3517  HB3 LEU A 221     -20.700  -6.427   1.088  1.00 68.11           H  
ATOM   3518  O   LEU A 221     -22.957  -3.273   1.674  1.00 68.11           O  
ATOM   3519  CG  LEU A 221     -20.371  -5.601  -0.857  1.00 68.11           C  
ATOM   3520  HG  LEU A 221     -19.535  -4.902  -0.873  1.00 68.11           H  
ATOM   3521  CD1 LEU A 221     -19.865  -6.964  -1.295  1.00 68.11           C  
ATOM   3522 HD11 LEU A 221     -19.955  -7.112  -2.371  1.00 68.11           H  
ATOM   3523 HD12 LEU A 221     -18.794  -7.017  -1.099  1.00 68.11           H  
ATOM   3524 HD13 LEU A 221     -20.432  -7.757  -0.807  1.00 68.11           H  
ATOM   3525  CD2 LEU A 221     -21.320  -5.238  -1.964  1.00 68.11           C  
ATOM   3526 HD21 LEU A 221     -20.759  -5.071  -2.883  1.00 68.11           H  
ATOM   3527 HD22 LEU A 221     -21.869  -4.336  -1.691  1.00 68.11           H  
ATOM   3528 HD23 LEU A 221     -22.022  -6.053  -2.139  1.00 68.11           H  
ATOM   3529  N   ALA A 222     -21.469  -2.071   0.507  1.00 70.57           N  
ATOM   3530  H   ALA A 222     -20.547  -2.031   0.096  1.00 70.57           H  
ATOM   3531  CA  ALA A 222     -22.402  -0.973   0.258  1.00 70.57           C  
ATOM   3532  HA  ALA A 222     -22.828  -0.678   1.217  1.00 70.57           H  
ATOM   3533  C   ALA A 222     -23.536  -1.435  -0.684  1.00 70.57           C  
ATOM   3534  CB  ALA A 222     -21.630   0.221  -0.319  1.00 70.57           C  
ATOM   3535  HB1 ALA A 222     -21.183  -0.052  -1.274  1.00 70.57           H  
ATOM   3536  HB2 ALA A 222     -20.845   0.523   0.374  1.00 70.57           H  
ATOM   3537  HB3 ALA A 222     -22.310   1.060  -0.471  1.00 70.57           H  
ATOM   3538  O   ALA A 222     -23.257  -2.224  -1.585  1.00 70.57           O  
ATOM   3539  N   PRO A 223     -24.775  -0.917  -0.566  1.00 74.46           N  
ATOM   3540  CA  PRO A 223     -25.895  -1.325  -1.427  1.00 74.46           C  
ATOM   3541  HA  PRO A 223     -26.140  -2.368  -1.227  1.00 74.46           H  
ATOM   3542  C   PRO A 223     -25.598  -1.162  -2.921  1.00 74.46           C  
ATOM   3543  CB  PRO A 223     -27.078  -0.445  -1.012  1.00 74.46           C  
ATOM   3544  HB2 PRO A 223     -28.022  -0.985  -1.081  1.00 74.46           H  
ATOM   3545  HB3 PRO A 223     -27.116   0.459  -1.621  1.00 74.46           H  
ATOM   3546  O   PRO A 223     -25.915  -2.032  -3.723  1.00 74.46           O  
ATOM   3547  CG  PRO A 223     -26.753  -0.063   0.429  1.00 74.46           C  
ATOM   3548  HG2 PRO A 223     -27.214   0.883   0.712  1.00 74.46           H  
ATOM   3549  HG3 PRO A 223     -27.081  -0.861   1.096  1.00 74.46           H  
ATOM   3550  CD  PRO A 223     -25.229   0.019   0.448  1.00 74.46           C  
ATOM   3551  HD2 PRO A 223     -24.909   1.027   0.185  1.00 74.46           H  
ATOM   3552  HD3 PRO A 223     -24.869  -0.250   1.441  1.00 74.46           H  
ATOM   3553  N   GLN A 224     -24.901  -0.085  -3.293  1.00 75.63           N  
ATOM   3554  H   GLN A 224     -24.699   0.632  -2.611  1.00 75.63           H  
ATOM   3555  CA  GLN A 224     -24.474   0.105  -4.677  1.00 75.63           C  
ATOM   3556  HA  GLN A 224     -25.356   0.028  -5.314  1.00 75.63           H  
ATOM   3557  C   GLN A 224     -23.496  -0.986  -5.121  1.00 75.63           C  
ATOM   3558  CB  GLN A 224     -23.853   1.500  -4.845  1.00 75.63           C  
ATOM   3559  HB2 GLN A 224     -24.547   2.250  -4.466  1.00 75.63           H  
ATOM   3560  HB3 GLN A 224     -22.931   1.562  -4.268  1.00 75.63           H  
ATOM   3561  O   GLN A 224     -23.644  -1.529  -6.205  1.00 75.63           O  
ATOM   3562  CG  GLN A 224     -23.545   1.808  -6.321  1.00 75.63           C  
ATOM   3563  HG2 GLN A 224     -22.800   1.106  -6.697  1.00 75.63           H  
ATOM   3564  HG3 GLN A 224     -23.118   2.809  -6.396  1.00 75.63           H  
ATOM   3565  CD  GLN A 224     -24.793   1.754  -7.197  1.00 75.63           C  
ATOM   3566  NE2 GLN A 224     -24.737   1.143  -8.359  1.00 75.63           N  
ATOM   3567 HE21 GLN A 224     -25.609   1.038  -8.858  1.00 75.63           H  
ATOM   3568 HE22 GLN A 224     -23.937   0.585  -8.620  1.00 75.63           H  
ATOM   3569  OE1 GLN A 224     -25.845   2.257  -6.831  1.00 75.63           O  
ATOM   3570  N   ALA A 225     -22.539  -1.356  -4.266  1.00 73.54           N  
ATOM   3571  H   ALA A 225     -22.549  -0.982  -3.328  1.00 73.54           H  
ATOM   3572  CA  ALA A 225     -21.600  -2.424  -4.577  1.00 73.54           C  
ATOM   3573  HA  ALA A 225     -21.183  -2.229  -5.565  1.00 73.54           H  
ATOM   3574  C   ALA A 225     -22.300  -3.796  -4.650  1.00 73.54           C  
ATOM   3575  CB  ALA A 225     -20.444  -2.371  -3.568  1.00 73.54           C  
ATOM   3576  HB1 ALA A 225     -19.939  -1.408  -3.648  1.00 73.54           H  
ATOM   3577  HB2 ALA A 225     -20.814  -2.497  -2.550  1.00 73.54           H  
ATOM   3578  HB3 ALA A 225     -19.725  -3.157  -3.801  1.00 73.54           H  
ATOM   3579  O   ALA A 225     -21.863  -4.645  -5.421  1.00 73.54           O  
ATOM   3580  N   LEU A 226     -23.388  -4.015  -3.896  1.00 81.29           N  
ATOM   3581  H   LEU A 226     -23.686  -3.284  -3.266  1.00 81.29           H  
ATOM   3582  CA  LEU A 226     -24.224  -5.219  -3.994  1.00 81.29           C  
ATOM   3583  HA  LEU A 226     -23.599  -6.108  -3.911  1.00 81.29           H  
ATOM   3584  C   LEU A 226     -24.897  -5.279  -5.363  1.00 81.29           C  
ATOM   3585  CB  LEU A 226     -25.298  -5.231  -2.883  1.00 81.29           C  
ATOM   3586  HB2 LEU A 226     -26.174  -5.773  -3.239  1.00 81.29           H  
ATOM   3587  HB3 LEU A 226     -25.625  -4.210  -2.687  1.00 81.29           H  
ATOM   3588  O   LEU A 226     -24.817  -6.300  -6.046  1.00 81.29           O  
ATOM   3589  CG  LEU A 226     -24.868  -5.867  -1.558  1.00 81.29           C  
ATOM   3590  HG  LEU A 226     -23.885  -5.495  -1.271  1.00 81.29           H  
ATOM   3591  CD1 LEU A 226     -25.816  -5.476  -0.434  1.00 81.29           C  
ATOM   3592 HD11 LEU A 226     -25.734  -4.408  -0.230  1.00 81.29           H  
ATOM   3593 HD12 LEU A 226     -25.577  -6.041   0.467  1.00 81.29           H  
ATOM   3594 HD13 LEU A 226     -26.840  -5.710  -0.723  1.00 81.29           H  
ATOM   3595  CD2 LEU A 226     -24.844  -7.389  -1.651  1.00 81.29           C  
ATOM   3596 HD21 LEU A 226     -24.490  -7.792  -0.702  1.00 81.29           H  
ATOM   3597 HD22 LEU A 226     -24.180  -7.716  -2.452  1.00 81.29           H  
ATOM   3598 HD23 LEU A 226     -25.853  -7.754  -1.841  1.00 81.29           H  
ATOM   3599  N   GLU A 227     -25.501  -4.173  -5.793  1.00 81.92           N  
ATOM   3600  H   GLU A 227     -25.588  -3.383  -5.170  1.00 81.92           H  
ATOM   3601  CA  GLU A 227     -26.170  -4.123  -7.089  1.00 81.92           C  
ATOM   3602  HA  GLU A 227     -26.767  -5.032  -7.166  1.00 81.92           H  
ATOM   3603  C   GLU A 227     -25.171  -4.159  -8.251  1.00 81.92           C  
ATOM   3604  CB  GLU A 227     -27.121  -2.918  -7.151  1.00 81.92           C  
ATOM   3605  HB2 GLU A 227     -26.557  -2.019  -7.399  1.00 81.92           H  
ATOM   3606  HB3 GLU A 227     -27.575  -2.767  -6.171  1.00 81.92           H  
ATOM   3607  O   GLU A 227     -25.437  -4.796  -9.266  1.00 81.92           O  
ATOM   3608  CG  GLU A 227     -28.256  -3.113  -8.176  1.00 81.92           C  
ATOM   3609  HG2 GLU A 227     -27.817  -3.144  -9.174  1.00 81.92           H  
ATOM   3610  HG3 GLU A 227     -28.909  -2.242  -8.137  1.00 81.92           H  
ATOM   3611  CD  GLU A 227     -29.104  -4.389  -7.949  1.00 81.92           C  
ATOM   3612  OE1 GLU A 227     -29.576  -4.979  -8.961  1.00 81.92           O  
ATOM   3613  OE2 GLU A 227     -29.236  -4.828  -6.783  1.00 81.92           O  
ATOM   3614  N   ASP A 228     -23.982  -3.577  -8.096  1.00 81.61           N  
ATOM   3615  H   ASP A 228     -23.842  -2.989  -7.287  1.00 81.61           H  
ATOM   3616  CA  ASP A 228     -22.892  -3.695  -9.067  1.00 81.61           C  
ATOM   3617  HA  ASP A 228     -23.259  -3.395 -10.048  1.00 81.61           H  
ATOM   3618  C   ASP A 228     -22.404  -5.148  -9.170  1.00 81.61           C  
ATOM   3619  CB  ASP A 228     -21.731  -2.761  -8.695  1.00 81.61           C  
ATOM   3620  HB2 ASP A 228     -21.400  -2.991  -7.683  1.00 81.61           H  
ATOM   3621  HB3 ASP A 228     -20.904  -2.964  -9.376  1.00 81.61           H  
ATOM   3622  O   ASP A 228     -22.218  -5.665 -10.274  1.00 81.61           O  
ATOM   3623  CG  ASP A 228     -22.048  -1.264  -8.804  1.00 81.61           C  
ATOM   3624  OD1 ASP A 228     -22.992  -0.889  -9.540  1.00 81.61           O  
ATOM   3625  OD2 ASP A 228     -21.306  -0.476  -8.177  1.00 81.61           O  
ATOM   3626  N   VAL A 229     -22.261  -5.845  -8.038  1.00 83.15           N  
ATOM   3627  H   VAL A 229     -22.419  -5.363  -7.164  1.00 83.15           H  
ATOM   3628  CA  VAL A 229     -21.925  -7.275  -7.993  1.00 83.15           C  
ATOM   3629  HA  VAL A 229     -21.002  -7.433  -8.550  1.00 83.15           H  
ATOM   3630  C   VAL A 229     -23.002  -8.103  -8.699  1.00 83.15           C  
ATOM   3631  CB  VAL A 229     -21.685  -7.718  -6.532  1.00 83.15           C  
ATOM   3632  HB  VAL A 229     -22.413  -7.244  -5.874  1.00 83.15           H  
ATOM   3633  O   VAL A 229     -22.679  -8.896  -9.588  1.00 83.15           O  
ATOM   3634  CG1 VAL A 229     -21.806  -9.230  -6.344  1.00 83.15           C  
ATOM   3635 HG11 VAL A 229     -21.411  -9.527  -5.372  1.00 83.15           H  
ATOM   3636 HG12 VAL A 229     -21.255  -9.724  -7.144  1.00 83.15           H  
ATOM   3637 HG13 VAL A 229     -22.853  -9.528  -6.389  1.00 83.15           H  
ATOM   3638  CG2 VAL A 229     -20.276  -7.306  -6.081  1.00 83.15           C  
ATOM   3639 HG21 VAL A 229     -20.113  -6.245  -6.274  1.00 83.15           H  
ATOM   3640 HG22 VAL A 229     -20.166  -7.486  -5.012  1.00 83.15           H  
ATOM   3641 HG23 VAL A 229     -19.523  -7.879  -6.623  1.00 83.15           H  
ATOM   3642  N   LYS A 230     -24.285  -7.876  -8.391  1.00 86.58           N  
ATOM   3643  H   LYS A 230     -24.485  -7.215  -7.654  1.00 86.58           H  
ATOM   3644  CA  LYS A 230     -25.410  -8.524  -9.083  1.00 86.58           C  
ATOM   3645  HA  LYS A 230     -25.323  -9.607  -8.993  1.00 86.58           H  
ATOM   3646  C   LYS A 230     -25.435  -8.187 -10.567  1.00 86.58           C  
ATOM   3647  CB  LYS A 230     -26.734  -8.073  -8.469  1.00 86.58           C  
ATOM   3648  HB2 LYS A 230     -27.552  -8.380  -9.120  1.00 86.58           H  
ATOM   3649  HB3 LYS A 230     -26.735  -6.984  -8.434  1.00 86.58           H  
ATOM   3650  O   LYS A 230     -25.693  -9.072 -11.372  1.00 86.58           O  
ATOM   3651  CG  LYS A 230     -27.005  -8.647  -7.071  1.00 86.58           C  
ATOM   3652  HG2 LYS A 230     -27.244  -9.707  -7.148  1.00 86.58           H  
ATOM   3653  HG3 LYS A 230     -26.150  -8.496  -6.412  1.00 86.58           H  
ATOM   3654  CD  LYS A 230     -28.221  -7.903  -6.535  1.00 86.58           C  
ATOM   3655  HD2 LYS A 230     -29.101  -8.171  -7.119  1.00 86.58           H  
ATOM   3656  HD3 LYS A 230     -28.020  -6.840  -6.672  1.00 86.58           H  
ATOM   3657  CE  LYS A 230     -28.519  -8.078  -5.057  1.00 86.58           C  
ATOM   3658  HE2 LYS A 230     -28.761  -9.114  -4.822  1.00 86.58           H  
ATOM   3659  HE3 LYS A 230     -27.653  -7.772  -4.469  1.00 86.58           H  
ATOM   3660  NZ  LYS A 230     -29.662  -7.198  -4.727  1.00 86.58           N  
ATOM   3661  HZ1 LYS A 230     -30.538  -7.683  -4.860  1.00 86.58           H  
ATOM   3662  HZ2 LYS A 230     -29.611  -6.924  -3.756  1.00 86.58           H  
ATOM   3663  HZ3 LYS A 230     -29.637  -6.337  -5.253  1.00 86.58           H  
ATOM   3664  N   ASN A 231     -25.138  -6.951 -10.959  1.00 85.31           N  
ATOM   3665  H   ASN A 231     -24.998  -6.252 -10.244  1.00 85.31           H  
ATOM   3666  CA  ASN A 231     -25.073  -6.541 -12.361  1.00 85.31           C  
ATOM   3667  HA  ASN A 231     -26.006  -6.819 -12.852  1.00 85.31           H  
ATOM   3668  C   ASN A 231     -23.958  -7.272 -13.105  1.00 85.31           C  
ATOM   3669  CB  ASN A 231     -24.886  -5.017 -12.452  1.00 85.31           C  
ATOM   3670  HB2 ASN A 231     -24.157  -4.686 -11.712  1.00 85.31           H  
ATOM   3671  HB3 ASN A 231     -24.505  -4.755 -13.438  1.00 85.31           H  
ATOM   3672  O   ASN A 231     -24.174  -7.723 -14.232  1.00 85.31           O  
ATOM   3673  CG  ASN A 231     -26.183  -4.256 -12.268  1.00 85.31           C  
ATOM   3674  ND2 ASN A 231     -26.135  -3.068 -11.718  1.00 85.31           N  
ATOM   3675 HD21 ASN A 231     -27.025  -2.653 -11.481  1.00 85.31           H  
ATOM   3676 HD22 ASN A 231     -25.300  -2.777 -11.230  1.00 85.31           H  
ATOM   3677  OD1 ASN A 231     -27.243  -4.698 -12.687  1.00 85.31           O  
ATOM   3678  N   VAL A 232     -22.789  -7.447 -12.483  1.00 85.08           N  
ATOM   3679  H   VAL A 232     -22.651  -7.025 -11.576  1.00 85.08           H  
ATOM   3680  CA  VAL A 232     -21.719  -8.260 -13.069  1.00 85.08           C  
ATOM   3681  HA  VAL A 232     -21.531  -7.891 -14.077  1.00 85.08           H  
ATOM   3682  C   VAL A 232     -22.168  -9.710 -13.223  1.00 85.08           C  
ATOM   3683  CB  VAL A 232     -20.403  -8.148 -12.279  1.00 85.08           C  
ATOM   3684  HB  VAL A 232     -20.569  -8.351 -11.221  1.00 85.08           H  
ATOM   3685  O   VAL A 232     -21.960 -10.281 -14.293  1.00 85.08           O  
ATOM   3686  CG1 VAL A 232     -19.359  -9.133 -12.822  1.00 85.08           C  
ATOM   3687 HG11 VAL A 232     -18.376  -8.897 -12.415  1.00 85.08           H  
ATOM   3688 HG12 VAL A 232     -19.618 -10.150 -12.527  1.00 85.08           H  
ATOM   3689 HG13 VAL A 232     -19.309  -9.070 -13.909  1.00 85.08           H  
ATOM   3690  CG2 VAL A 232     -19.811  -6.743 -12.446  1.00 85.08           C  
ATOM   3691 HG21 VAL A 232     -19.675  -6.511 -13.502  1.00 85.08           H  
ATOM   3692 HG22 VAL A 232     -18.844  -6.686 -11.945  1.00 85.08           H  
ATOM   3693 HG23 VAL A 232     -20.471  -5.997 -12.004  1.00 85.08           H  
ATOM   3694  N   VAL A 233     -22.834 -10.291 -12.222  1.00 89.01           N  
ATOM   3695  H   VAL A 233     -22.955  -9.780 -11.360  1.00 89.01           H  
ATOM   3696  CA  VAL A 233     -23.371 -11.658 -12.319  1.00 89.01           C  
ATOM   3697  HA  VAL A 233     -22.561 -12.329 -12.604  1.00 89.01           H  
ATOM   3698  C   VAL A 233     -24.427 -11.757 -13.425  1.00 89.01           C  
ATOM   3699  CB  VAL A 233     -23.907 -12.134 -10.956  1.00 89.01           C  
ATOM   3700  HB  VAL A 233     -24.630 -11.413 -10.576  1.00 89.01           H  
ATOM   3701  O   VAL A 233     -24.283 -12.580 -14.323  1.00 89.01           O  
ATOM   3702  CG1 VAL A 233     -24.587 -13.500 -11.056  1.00 89.01           C  
ATOM   3703 HG11 VAL A 233     -23.893 -14.242 -11.451  1.00 89.01           H  
ATOM   3704 HG12 VAL A 233     -24.929 -13.803 -10.066  1.00 89.01           H  
ATOM   3705 HG13 VAL A 233     -25.460 -13.441 -11.706  1.00 89.01           H  
ATOM   3706  CG2 VAL A 233     -22.764 -12.274  -9.944  1.00 89.01           C  
ATOM   3707 HG21 VAL A 233     -23.167 -12.565  -8.974  1.00 89.01           H  
ATOM   3708 HG22 VAL A 233     -22.234 -11.329  -9.827  1.00 89.01           H  
ATOM   3709 HG23 VAL A 233     -22.055 -13.036 -10.268  1.00 89.01           H  
ATOM   3710  N   ARG A 234     -25.424 -10.869 -13.435  1.00 86.75           N  
ATOM   3711  H   ARG A 234     -25.450 -10.215 -12.666  1.00 86.75           H  
ATOM   3712  CA  ARG A 234     -26.547 -10.830 -14.390  1.00 86.75           C  
ATOM   3713  HA  ARG A 234     -27.068 -11.787 -14.355  1.00 86.75           H  
ATOM   3714  C   ARG A 234     -26.086 -10.632 -15.837  1.00 86.75           C  
ATOM   3715  CB  ARG A 234     -27.504  -9.711 -13.931  1.00 86.75           C  
ATOM   3716  HB2 ARG A 234     -27.641  -9.797 -12.853  1.00 86.75           H  
ATOM   3717  HB3 ARG A 234     -27.046  -8.743 -14.138  1.00 86.75           H  
ATOM   3718  O   ARG A 234     -26.691 -11.174 -16.756  1.00 86.75           O  
ATOM   3719  CG  ARG A 234     -28.904  -9.761 -14.561  1.00 86.75           C  
ATOM   3720  HG2 ARG A 234     -28.811  -9.758 -15.647  1.00 86.75           H  
ATOM   3721  HG3 ARG A 234     -29.405 -10.682 -14.260  1.00 86.75           H  
ATOM   3722  CD  ARG A 234     -29.760  -8.547 -14.145  1.00 86.75           C  
ATOM   3723  HD2 ARG A 234     -30.707  -8.602 -14.682  1.00 86.75           H  
ATOM   3724  HD3 ARG A 234     -29.251  -7.639 -14.467  1.00 86.75           H  
ATOM   3725  NE  ARG A 234     -30.056  -8.486 -12.688  1.00 86.75           N  
ATOM   3726  HE  ARG A 234     -30.420  -9.328 -12.266  1.00 86.75           H  
ATOM   3727  NH1 ARG A 234     -29.515  -6.269 -12.251  1.00 86.75           N  
ATOM   3728 HH11 ARG A 234     -29.406  -5.562 -11.539  1.00 86.75           H  
ATOM   3729 HH12 ARG A 234     -29.004  -6.135 -13.111  1.00 86.75           H  
ATOM   3730  NH2 ARG A 234     -30.348  -7.457 -10.636  1.00 86.75           N  
ATOM   3731 HH21 ARG A 234     -30.773  -8.274 -10.222  1.00 86.75           H  
ATOM   3732 HH22 ARG A 234     -30.202  -6.644 -10.054  1.00 86.75           H  
ATOM   3733  CZ  ARG A 234     -29.976  -7.424 -11.885  1.00 86.75           C  
ATOM   3734  N   LYS A 235     -25.001  -9.878 -16.050  1.00 86.85           N  
ATOM   3735  H   LYS A 235     -24.593  -9.417 -15.249  1.00 86.85           H  
ATOM   3736  CA  LYS A 235     -24.418  -9.640 -17.382  1.00 86.85           C  
ATOM   3737  HA  LYS A 235     -25.223  -9.356 -18.059  1.00 86.85           H  
ATOM   3738  C   LYS A 235     -23.778 -10.893 -17.990  1.00 86.85           C  
ATOM   3739  CB  LYS A 235     -23.416  -8.479 -17.278  1.00 86.85           C  
ATOM   3740  HB2 LYS A 235     -22.551  -8.797 -16.697  1.00 86.85           H  
ATOM   3741  HB3 LYS A 235     -23.900  -7.654 -16.756  1.00 86.85           H  
ATOM   3742  O   LYS A 235     -23.689 -10.980 -19.211  1.00 86.85           O  
ATOM   3743  CG  LYS A 235     -22.961  -7.955 -18.647  1.00 86.85           C  
ATOM   3744  HG2 LYS A 235     -22.437  -8.741 -19.191  1.00 86.85           H  
ATOM   3745  HG3 LYS A 235     -23.834  -7.644 -19.221  1.00 86.85           H  
ATOM   3746  CD  LYS A 235     -22.011  -6.767 -18.477  1.00 86.85           C  
ATOM   3747  HD2 LYS A 235     -21.126  -7.100 -17.934  1.00 86.85           H  
ATOM   3748  HD3 LYS A 235     -22.509  -5.985 -17.904  1.00 86.85           H  
ATOM   3749  CE  LYS A 235     -21.609  -6.227 -19.853  1.00 86.85           C  
ATOM   3750  HE2 LYS A 235     -21.196  -7.050 -20.436  1.00 86.85           H  
ATOM   3751  HE3 LYS A 235     -22.506  -5.873 -20.362  1.00 86.85           H  
ATOM   3752  NZ  LYS A 235     -20.612  -5.135 -19.731  1.00 86.85           N  
ATOM   3753  HZ1 LYS A 235     -20.360  -4.780 -20.642  1.00 86.85           H  
ATOM   3754  HZ2 LYS A 235     -20.985  -4.378 -19.176  1.00 86.85           H  
ATOM   3755  HZ3 LYS A 235     -19.775  -5.478 -19.281  1.00 86.85           H  
ATOM   3756  N   HIS A 236     -23.326 -11.834 -17.163  1.00 84.50           N  
ATOM   3757  H   HIS A 236     -23.460 -11.709 -16.170  1.00 84.50           H  
ATOM   3758  CA  HIS A 236     -22.663 -13.058 -17.624  1.00 84.50           C  
ATOM   3759  HA  HIS A 236     -22.388 -12.967 -18.675  1.00 84.50           H  
ATOM   3760  C   HIS A 236     -23.551 -14.299 -17.502  1.00 84.50           C  
ATOM   3761  CB  HIS A 236     -21.385 -13.260 -16.818  1.00 84.50           C  
ATOM   3762  HB2 HIS A 236     -20.956 -14.226 -17.085  1.00 84.50           H  
ATOM   3763  HB3 HIS A 236     -21.667 -13.287 -15.766  1.00 84.50           H  
ATOM   3764  O   HIS A 236     -23.456 -15.195 -18.335  1.00 84.50           O  
ATOM   3765  CG  HIS A 236     -20.335 -12.198 -17.022  1.00 84.50           C  
ATOM   3766  CD2 HIS A 236     -19.244 -12.260 -17.846  1.00 84.50           C  
ATOM   3767  HD2 HIS A 236     -18.987 -13.083 -18.497  1.00 84.50           H  
ATOM   3768  ND1 HIS A 236     -20.262 -11.004 -16.350  1.00 84.50           N  
ATOM   3769  HD1 HIS A 236     -20.896 -10.712 -15.620  1.00 84.50           H  
ATOM   3770  CE1 HIS A 236     -19.164 -10.355 -16.760  1.00 84.50           C  
ATOM   3771  HE1 HIS A 236     -18.834  -9.398 -16.384  1.00 84.50           H  
ATOM   3772  NE2 HIS A 236     -18.511 -11.077 -17.679  1.00 84.50           N  
ATOM   3773  N   ILE A 237     -24.410 -14.351 -16.483  1.00 85.90           N  
ATOM   3774  H   ILE A 237     -24.417 -13.591 -15.818  1.00 85.90           H  
ATOM   3775  CA  ILE A 237     -25.327 -15.456 -16.214  1.00 85.90           C  
ATOM   3776  HA  ILE A 237     -25.349 -16.127 -17.072  1.00 85.90           H  
ATOM   3777  C   ILE A 237     -26.731 -14.886 -16.021  1.00 85.90           C  
ATOM   3778  CB  ILE A 237     -24.855 -16.275 -14.993  1.00 85.90           C  
ATOM   3779  HB  ILE A 237     -24.871 -15.642 -14.106  1.00 85.90           H  
ATOM   3780  O   ILE A 237     -27.037 -14.271 -14.998  1.00 85.90           O  
ATOM   3781  CG1 ILE A 237     -23.416 -16.788 -15.208  1.00 85.90           C  
ATOM   3782 HG12 ILE A 237     -22.719 -15.962 -15.064  1.00 85.90           H  
ATOM   3783 HG13 ILE A 237     -23.306 -17.156 -16.228  1.00 85.90           H  
ATOM   3784  CG2 ILE A 237     -25.813 -17.453 -14.766  1.00 85.90           C  
ATOM   3785 HG21 ILE A 237     -25.698 -18.195 -15.556  1.00 85.90           H  
ATOM   3786 HG22 ILE A 237     -25.640 -17.918 -13.796  1.00 85.90           H  
ATOM   3787 HG23 ILE A 237     -26.849 -17.114 -14.776  1.00 85.90           H  
ATOM   3788  CD1 ILE A 237     -23.031 -17.920 -14.259  1.00 85.90           C  
ATOM   3789 HD11 ILE A 237     -23.284 -17.633 -13.238  1.00 85.90           H  
ATOM   3790 HD12 ILE A 237     -21.969 -18.136 -14.370  1.00 85.90           H  
ATOM   3791 HD13 ILE A 237     -23.567 -18.833 -14.517  1.00 85.90           H  
ATOM   3792  N   SER A 238     -27.604 -15.132 -16.998  1.00 85.94           N  
ATOM   3793  H   SER A 238     -27.306 -15.682 -17.791  1.00 85.94           H  
ATOM   3794  CA  SER A 238     -28.997 -14.671 -16.987  1.00 85.94           C  
ATOM   3795  HA  SER A 238     -29.007 -13.584 -16.913  1.00 85.94           H  
ATOM   3796  C   SER A 238     -29.802 -15.215 -15.805  1.00 85.94           C  
ATOM   3797  CB  SER A 238     -29.680 -15.078 -18.298  1.00 85.94           C  
ATOM   3798  HB2 SER A 238     -30.751 -14.887 -18.228  1.00 85.94           H  
ATOM   3799  HB3 SER A 238     -29.274 -14.470 -19.107  1.00 85.94           H  
ATOM   3800  O   SER A 238     -30.652 -14.514 -15.274  1.00 85.94           O  
ATOM   3801  OG  SER A 238     -29.450 -16.445 -18.604  1.00 85.94           O  
ATOM   3802  HG  SER A 238     -29.806 -16.997 -17.904  1.00 85.94           H  
ATOM   3803  N   ASP A 239     -29.516 -16.447 -15.380  1.00 87.99           N  
ATOM   3804  H   ASP A 239     -28.790 -16.971 -15.848  1.00 87.99           H  
ATOM   3805  CA  ASP A 239     -30.115 -17.134 -14.229  1.00 87.99           C  
ATOM   3806  HA  ASP A 239     -31.060 -16.644 -13.992  1.00 87.99           H  
ATOM   3807  C   ASP A 239     -29.256 -17.026 -12.951  1.00 87.99           C  
ATOM   3808  CB  ASP A 239     -30.446 -18.590 -14.621  1.00 87.99           C  
ATOM   3809  HB2 ASP A 239     -30.943 -19.074 -13.780  1.00 87.99           H  
ATOM   3810  HB3 ASP A 239     -31.160 -18.568 -15.445  1.00 87.99           H  
ATOM   3811  O   ASP A 239     -29.454 -17.765 -11.984  1.00 87.99           O  
ATOM   3812  CG  ASP A 239     -29.246 -19.447 -15.055  1.00 87.99           C  
ATOM   3813  OD1 ASP A 239     -28.289 -18.897 -15.637  1.00 87.99           O  
ATOM   3814  OD2 ASP A 239     -29.303 -20.688 -14.879  1.00 87.99           O  
ATOM   3815  N   GLY A 240     -28.275 -16.117 -12.933  1.00 90.85           N  
ATOM   3816  H   GLY A 240     -28.143 -15.548 -13.757  1.00 90.85           H  
ATOM   3817  CA  GLY A 240     -27.385 -15.886 -11.793  1.00 90.85           C  
ATOM   3818  HA2 GLY A 240     -27.134 -16.837 -11.322  1.00 90.85           H  
ATOM   3819  HA3 GLY A 240     -26.465 -15.434 -12.164  1.00 90.85           H  
ATOM   3820  C   GLY A 240     -27.984 -14.955 -10.738  1.00 90.85           C  
ATOM   3821  O   GLY A 240     -27.560 -14.965  -9.586  1.00 90.85           O  
ATOM   3822  N   VAL A 241     -28.981 -14.163 -11.126  1.00 90.56           N  
ATOM   3823  H   VAL A 241     -29.323 -14.256 -12.072  1.00 90.56           H  
ATOM   3824  CA  VAL A 241     -29.737 -13.283 -10.235  1.00 90.56           C  
ATOM   3825  HA  VAL A 241     -29.509 -13.535  -9.199  1.00 90.56           H  
ATOM   3826  C   VAL A 241     -31.216 -13.549 -10.484  1.00 90.56           C  
ATOM   3827  CB  VAL A 241     -29.373 -11.803 -10.465  1.00 90.56           C  
ATOM   3828  HB  VAL A 241     -29.640 -11.518 -11.482  1.00 90.56           H  
ATOM   3829  O   VAL A 241     -31.676 -13.395 -11.614  1.00 90.56           O  
ATOM   3830  CG1 VAL A 241     -30.110 -10.867  -9.500  1.00 90.56           C  
ATOM   3831 HG11 VAL A 241     -29.794  -9.837  -9.666  1.00 90.56           H  
ATOM   3832 HG12 VAL A 241     -31.189 -10.949  -9.635  1.00 90.56           H  
ATOM   3833 HG13 VAL A 241     -29.864 -11.126  -8.470  1.00 90.56           H  
ATOM   3834  CG2 VAL A 241     -27.870 -11.551 -10.284  1.00 90.56           C  
ATOM   3835 HG21 VAL A 241     -27.550 -11.905  -9.305  1.00 90.56           H  
ATOM   3836 HG22 VAL A 241     -27.656 -10.486 -10.369  1.00 90.56           H  
ATOM   3837 HG23 VAL A 241     -27.309 -12.074 -11.059  1.00 90.56           H  
ATOM   3838  N   ALA A 242     -31.942 -13.950  -9.449  1.00 89.83           N  
ATOM   3839  H   ALA A 242     -31.522 -13.949  -8.530  1.00 89.83           H  
ATOM   3840  CA  ALA A 242     -33.381 -14.200  -9.484  1.00 89.83           C  
ATOM   3841  HA  ALA A 242     -33.809 -13.788 -10.399  1.00 89.83           H  
ATOM   3842  C   ALA A 242     -34.020 -13.486  -8.294  1.00 89.83           C  
ATOM   3843  CB  ALA A 242     -33.654 -15.707  -9.456  1.00 89.83           C  
ATOM   3844  HB1 ALA A 242     -33.301 -16.126  -8.514  1.00 89.83           H  
ATOM   3845  HB2 ALA A 242     -34.727 -15.883  -9.527  1.00 89.83           H  
ATOM   3846  HB3 ALA A 242     -33.153 -16.194 -10.292  1.00 89.83           H  
ATOM   3847  O   ALA A 242     -33.382 -13.376  -7.253  1.00 89.83           O  
ATOM   3848  N   ASP A 243     -35.224 -12.941  -8.474  1.00 80.46           N  
ATOM   3849  H   ASP A 243     -35.756 -13.201  -9.292  1.00 80.46           H  
ATOM   3850  CA  ASP A 243     -35.993 -12.275  -7.411  1.00 80.46           C  
ATOM   3851  HA  ASP A 243     -36.722 -11.637  -7.911  1.00 80.46           H  
ATOM   3852  C   ASP A 243     -35.175 -11.293  -6.543  1.00 80.46           C  
ATOM   3853  CB  ASP A 243     -36.816 -13.322  -6.637  1.00 80.46           C  
ATOM   3854  HB2 ASP A 243     -36.143 -14.039  -6.167  1.00 80.46           H  
ATOM   3855  HB3 ASP A 243     -37.392 -12.823  -5.858  1.00 80.46           H  
ATOM   3856  O   ASP A 243     -35.376 -11.155  -5.343  1.00 80.46           O  
ATOM   3857  CG  ASP A 243     -37.799 -14.051  -7.567  1.00 80.46           C  
ATOM   3858  OD1 ASP A 243     -38.317 -13.385  -8.499  1.00 80.46           O  
ATOM   3859  OD2 ASP A 243     -37.988 -15.275  -7.413  1.00 80.46           O  
ATOM   3860  N   SER A 244     -34.270 -10.528  -7.172  1.00 77.98           N  
ATOM   3861  H   SER A 244     -34.167 -10.705  -8.161  1.00 77.98           H  
ATOM   3862  CA  SER A 244     -33.347  -9.553  -6.538  1.00 77.98           C  
ATOM   3863  HA  SER A 244     -32.873  -9.016  -7.360  1.00 77.98           H  
ATOM   3864  C   SER A 244     -32.188 -10.147  -5.725  1.00 77.98           C  
ATOM   3865  CB  SER A 244     -34.064  -8.475  -5.693  1.00 77.98           C  
ATOM   3866  HB2 SER A 244     -33.661  -7.494  -5.945  1.00 77.98           H  
ATOM   3867  HB3 SER A 244     -33.866  -8.659  -4.637  1.00 77.98           H  
ATOM   3868  O   SER A 244     -31.325  -9.381  -5.290  1.00 77.98           O  
ATOM   3869  OG  SER A 244     -35.464  -8.465  -5.865  1.00 77.98           O  
ATOM   3870  HG  SER A 244     -35.760  -9.309  -5.513  1.00 77.98           H  
ATOM   3871  N   GLY A 245     -32.120 -11.467  -5.566  1.00 88.97           N  
ATOM   3872  H   GLY A 245     -32.870 -12.035  -5.933  1.00 88.97           H  
ATOM   3873  CA  GLY A 245     -31.049 -12.188  -4.881  1.00 88.97           C  
ATOM   3874  HA2 GLY A 245     -30.488 -11.501  -4.246  1.00 88.97           H  
ATOM   3875  HA3 GLY A 245     -31.493 -12.943  -4.233  1.00 88.97           H  
ATOM   3876  C   GLY A 245     -30.074 -12.887  -5.833  1.00 88.97           C  
ATOM   3877  O   GLY A 245     -30.335 -13.079  -7.025  1.00 88.97           O  
ATOM   3878  N   LEU A 246     -28.908 -13.269  -5.313  1.00 92.29           N  
ATOM   3879  H   LEU A 246     -28.774 -13.114  -4.324  1.00 92.29           H  
ATOM   3880  CA  LEU A 246     -27.928 -14.081  -6.035  1.00 92.29           C  
ATOM   3881  HA  LEU A 246     -27.914 -13.766  -7.078  1.00 92.29           H  
ATOM   3882  C   LEU A 246     -28.351 -15.553  -5.980  1.00 92.29           C  
ATOM   3883  CB  LEU A 246     -26.527 -13.894  -5.413  1.00 92.29           C  
ATOM   3884  HB2 LEU A 246     -26.562 -13.157  -4.611  1.00 92.29           H  
ATOM   3885  HB3 LEU A 246     -26.234 -14.829  -4.936  1.00 92.29           H  
ATOM   3886  O   LEU A 246     -28.445 -16.121  -4.899  1.00 92.29           O  
ATOM   3887  CG  LEU A 246     -25.457 -13.491  -6.443  1.00 92.29           C  
ATOM   3888  HG  LEU A 246     -25.728 -13.863  -7.431  1.00 92.29           H  
ATOM   3889  CD1 LEU A 246     -25.279 -11.977  -6.493  1.00 92.29           C  
ATOM   3890 HD11 LEU A 246     -24.581 -11.700  -7.283  1.00 92.29           H  
ATOM   3891 HD12 LEU A 246     -24.914 -11.604  -5.536  1.00 92.29           H  
ATOM   3892 HD13 LEU A 246     -26.253 -11.531  -6.694  1.00 92.29           H  
ATOM   3893  CD2 LEU A 246     -24.108 -14.085  -6.072  1.00 92.29           C  
ATOM   3894 HD21 LEU A 246     -23.723 -13.615  -5.167  1.00 92.29           H  
ATOM   3895 HD22 LEU A 246     -24.260 -15.144  -5.865  1.00 92.29           H  
ATOM   3896 HD23 LEU A 246     -23.399 -13.952  -6.889  1.00 92.29           H  
ATOM   3897  N   THR A 247     -28.550 -16.214  -7.115  1.00 93.75           N  
ATOM   3898  H   THR A 247     -28.398 -15.746  -7.997  1.00 93.75           H  
ATOM   3899  CA  THR A 247     -28.820 -17.661  -7.104  1.00 93.75           C  
ATOM   3900  HA  THR A 247     -29.561 -17.873  -6.333  1.00 93.75           H  
ATOM   3901  C   THR A 247     -27.551 -18.440  -6.758  1.00 93.75           C  
ATOM   3902  CB  THR A 247     -29.395 -18.153  -8.440  1.00 93.75           C  
ATOM   3903  HB  THR A 247     -29.716 -19.188  -8.317  1.00 93.75           H  
ATOM   3904  O   THR A 247     -26.437 -17.913  -6.850  1.00 93.75           O  
ATOM   3905  CG2 THR A 247     -30.601 -17.339  -8.893  1.00 93.75           C  
ATOM   3906 HG21 THR A 247     -31.070 -17.817  -9.753  1.00 93.75           H  
ATOM   3907 HG22 THR A 247     -31.328 -17.293  -8.082  1.00 93.75           H  
ATOM   3908 HG23 THR A 247     -30.304 -16.326  -9.164  1.00 93.75           H  
ATOM   3909  OG1 THR A 247     -28.423 -18.112  -9.463  1.00 93.75           O  
ATOM   3910  HG1 THR A 247     -28.906 -17.998 -10.285  1.00 93.75           H  
ATOM   3911  N   LEU A 248     -27.676 -19.738  -6.456  1.00 93.31           N  
ATOM   3912  H   LEU A 248     -28.593 -20.088  -6.219  1.00 93.31           H  
ATOM   3913  CA  LEU A 248     -26.506 -20.611  -6.287  1.00 93.31           C  
ATOM   3914  HA  LEU A 248     -25.952 -20.266  -5.414  1.00 93.31           H  
ATOM   3915  C   LEU A 248     -25.555 -20.544  -7.496  1.00 93.31           C  
ATOM   3916  CB  LEU A 248     -26.987 -22.052  -6.038  1.00 93.31           C  
ATOM   3917  HB2 LEU A 248     -27.660 -22.339  -6.845  1.00 93.31           H  
ATOM   3918  HB3 LEU A 248     -27.551 -22.072  -5.105  1.00 93.31           H  
ATOM   3919  O   LEU A 248     -24.336 -20.497  -7.330  1.00 93.31           O  
ATOM   3920  CG  LEU A 248     -25.846 -23.086  -5.961  1.00 93.31           C  
ATOM   3921  HG  LEU A 248     -25.276 -23.073  -6.890  1.00 93.31           H  
ATOM   3922  CD1 LEU A 248     -24.893 -22.824  -4.796  1.00 93.31           C  
ATOM   3923 HD11 LEU A 248     -25.439 -22.870  -3.854  1.00 93.31           H  
ATOM   3924 HD12 LEU A 248     -24.097 -23.569  -4.812  1.00 93.31           H  
ATOM   3925 HD13 LEU A 248     -24.436 -21.840  -4.894  1.00 93.31           H  
ATOM   3926  CD2 LEU A 248     -26.425 -24.492  -5.809  1.00 93.31           C  
ATOM   3927 HD21 LEU A 248     -25.613 -25.219  -5.786  1.00 93.31           H  
ATOM   3928 HD22 LEU A 248     -27.073 -24.712  -6.657  1.00 93.31           H  
ATOM   3929 HD23 LEU A 248     -27.005 -24.551  -4.889  1.00 93.31           H  
ATOM   3930  N   LYS A 249     -26.101 -20.500  -8.719  1.00 92.68           N  
ATOM   3931  H   LYS A 249     -27.107 -20.435  -8.778  1.00 92.68           H  
ATOM   3932  CA  LYS A 249     -25.303 -20.339  -9.945  1.00 92.68           C  
ATOM   3933  HA  LYS A 249     -24.524 -21.102  -9.980  1.00 92.68           H  
ATOM   3934  C   LYS A 249     -24.581 -18.997  -9.970  1.00 92.68           C  
ATOM   3935  CB  LYS A 249     -26.193 -20.463 -11.184  1.00 92.68           C  
ATOM   3936  HB2 LYS A 249     -25.659 -20.046 -12.038  1.00 92.68           H  
ATOM   3937  HB3 LYS A 249     -27.104 -19.882 -11.044  1.00 92.68           H  
ATOM   3938  O   LYS A 249     -23.397 -18.959 -10.295  1.00 92.68           O  
ATOM   3939  CG  LYS A 249     -26.543 -21.919 -11.509  1.00 92.68           C  
ATOM   3940  HG2 LYS A 249     -27.047 -22.387 -10.663  1.00 92.68           H  
ATOM   3941  HG3 LYS A 249     -25.630 -22.468 -11.742  1.00 92.68           H  
ATOM   3942  CD  LYS A 249     -27.471 -21.913 -12.724  1.00 92.68           C  
ATOM   3943  HD2 LYS A 249     -27.034 -21.290 -13.504  1.00 92.68           H  
ATOM   3944  HD3 LYS A 249     -28.421 -21.468 -12.430  1.00 92.68           H  
ATOM   3945  CE  LYS A 249     -27.712 -23.308 -13.300  1.00 92.68           C  
ATOM   3946  HE2 LYS A 249     -26.763 -23.686 -13.680  1.00 92.68           H  
ATOM   3947  HE3 LYS A 249     -28.074 -23.973 -12.516  1.00 92.68           H  
ATOM   3948  NZ  LYS A 249     -28.699 -23.201 -14.398  1.00 92.68           N  
ATOM   3949  HZ1 LYS A 249     -29.632 -23.066 -14.035  1.00 92.68           H  
ATOM   3950  HZ2 LYS A 249     -28.570 -22.321 -14.877  1.00 92.68           H  
ATOM   3951  HZ3 LYS A 249     -28.664 -23.962 -15.061  1.00 92.68           H  
ATOM   3952  N   GLY A 250     -25.264 -17.921  -9.584  1.00 92.41           N  
ATOM   3953  H   GLY A 250     -26.227 -18.029  -9.299  1.00 92.41           H  
ATOM   3954  CA  GLY A 250     -24.658 -16.600  -9.460  1.00 92.41           C  
ATOM   3955  HA2 GLY A 250     -25.421 -15.896  -9.127  1.00 92.41           H  
ATOM   3956  HA3 GLY A 250     -24.267 -16.285 -10.427  1.00 92.41           H  
ATOM   3957  C   GLY A 250     -23.535 -16.556  -8.430  1.00 92.41           C  
ATOM   3958  O   GLY A 250     -22.481 -15.990  -8.702  1.00 92.41           O  
ATOM   3959  N   PHE A 251     -23.717 -17.210  -7.284  1.00 92.52           N  
ATOM   3960  H   PHE A 251     -24.628 -17.612  -7.111  1.00 92.52           H  
ATOM   3961  CA  PHE A 251     -22.731 -17.254  -6.203  1.00 92.52           C  
ATOM   3962  HA  PHE A 251     -22.399 -16.244  -5.965  1.00 92.52           H  
ATOM   3963  C   PHE A 251     -21.483 -18.038  -6.597  1.00 92.52           C  
ATOM   3964  CB  PHE A 251     -23.404 -17.855  -4.967  1.00 92.52           C  
ATOM   3965  HB2 PHE A 251     -24.288 -17.264  -4.723  1.00 92.52           H  
ATOM   3966  HB3 PHE A 251     -23.743 -18.866  -5.192  1.00 92.52           H  
ATOM   3967  O   PHE A 251     -20.355 -17.580  -6.404  1.00 92.52           O  
ATOM   3968  CG  PHE A 251     -22.504 -17.889  -3.753  1.00 92.52           C  
ATOM   3969  CD1 PHE A 251     -21.864 -19.086  -3.379  1.00 92.52           C  
ATOM   3970  HD1 PHE A 251     -22.017 -19.987  -3.956  1.00 92.52           H  
ATOM   3971  CD2 PHE A 251     -22.319 -16.723  -2.989  1.00 92.52           C  
ATOM   3972  HD2 PHE A 251     -22.822 -15.807  -3.261  1.00 92.52           H  
ATOM   3973  CE1 PHE A 251     -21.042 -19.115  -2.240  1.00 92.52           C  
ATOM   3974  HE1 PHE A 251     -20.564 -20.034  -1.935  1.00 92.52           H  
ATOM   3975  CE2 PHE A 251     -21.492 -16.752  -1.854  1.00 92.52           C  
ATOM   3976  HE2 PHE A 251     -21.356 -15.861  -1.259  1.00 92.52           H  
ATOM   3977  CZ  PHE A 251     -20.854 -17.947  -1.483  1.00 92.52           C  
ATOM   3978  HZ  PHE A 251     -20.215 -17.968  -0.613  1.00 92.52           H  
ATOM   3979  N   LEU A 252     -21.677 -19.199  -7.223  1.00 92.17           N  
ATOM   3980  H   LEU A 252     -22.624 -19.526  -7.344  1.00 92.17           H  
ATOM   3981  CA  LEU A 252     -20.579 -19.986  -7.770  1.00 92.17           C  
ATOM   3982  HA  LEU A 252     -19.854 -20.166  -6.976  1.00 92.17           H  
ATOM   3983  C   LEU A 252     -19.845 -19.221  -8.876  1.00 92.17           C  
ATOM   3984  CB  LEU A 252     -21.138 -21.319  -8.291  1.00 92.17           C  
ATOM   3985  HB2 LEU A 252     -21.972 -21.104  -8.959  1.00 92.17           H  
ATOM   3986  HB3 LEU A 252     -20.374 -21.824  -8.882  1.00 92.17           H  
ATOM   3987  O   LEU A 252     -18.615 -19.199  -8.907  1.00 92.17           O  
ATOM   3988  CG  LEU A 252     -21.618 -22.277  -7.186  1.00 92.17           C  
ATOM   3989  HG  LEU A 252     -22.328 -21.774  -6.529  1.00 92.17           H  
ATOM   3990  CD1 LEU A 252     -22.313 -23.472  -7.836  1.00 92.17           C  
ATOM   3991 HD11 LEU A 252     -22.664 -24.159  -7.066  1.00 92.17           H  
ATOM   3992 HD12 LEU A 252     -23.177 -23.119  -8.400  1.00 92.17           H  
ATOM   3993 HD13 LEU A 252     -21.631 -23.986  -8.513  1.00 92.17           H  
ATOM   3994  CD2 LEU A 252     -20.475 -22.804  -6.318  1.00 92.17           C  
ATOM   3995 HD21 LEU A 252     -20.876 -23.488  -5.571  1.00 92.17           H  
ATOM   3996 HD22 LEU A 252     -19.749 -23.329  -6.939  1.00 92.17           H  
ATOM   3997 HD23 LEU A 252     -19.988 -21.977  -5.801  1.00 92.17           H  
ATOM   3998  N   PHE A 253     -20.575 -18.544  -9.757  1.00 89.74           N  
ATOM   3999  H   PHE A 253     -21.582 -18.608  -9.721  1.00 89.74           H  
ATOM   4000  CA  PHE A 253     -19.971 -17.725 -10.799  1.00 89.74           C  
ATOM   4001  HA  PHE A 253     -19.281 -18.337 -11.379  1.00 89.74           H  
ATOM   4002  C   PHE A 253     -19.182 -16.549 -10.240  1.00 89.74           C  
ATOM   4003  CB  PHE A 253     -21.067 -17.235 -11.722  1.00 89.74           C  
ATOM   4004  HB2 PHE A 253     -21.485 -18.132 -12.179  1.00 89.74           H  
ATOM   4005  HB3 PHE A 253     -21.850 -16.741 -11.148  1.00 89.74           H  
ATOM   4006  O   PHE A 253     -18.078 -16.288 -10.705  1.00 89.74           O  
ATOM   4007  CG  PHE A 253     -20.558 -16.296 -12.793  1.00 89.74           C  
ATOM   4008  CD1 PHE A 253     -20.861 -14.925 -12.732  1.00 89.74           C  
ATOM   4009  HD1 PHE A 253     -21.490 -14.544 -11.942  1.00 89.74           H  
ATOM   4010  CD2 PHE A 253     -19.732 -16.792 -13.817  1.00 89.74           C  
ATOM   4011  HD2 PHE A 253     -19.492 -17.844 -13.860  1.00 89.74           H  
ATOM   4012  CE1 PHE A 253     -20.331 -14.052 -13.695  1.00 89.74           C  
ATOM   4013  HE1 PHE A 253     -20.550 -12.996 -13.647  1.00 89.74           H  
ATOM   4014  CE2 PHE A 253     -19.192 -15.918 -14.772  1.00 89.74           C  
ATOM   4015  HE2 PHE A 253     -18.537 -16.296 -15.543  1.00 89.74           H  
ATOM   4016  CZ  PHE A 253     -19.473 -14.547 -14.695  1.00 89.74           C  
ATOM   4017  HZ  PHE A 253     -19.017 -13.873 -15.404  1.00 89.74           H  
ATOM   4018  N   LEU A 254     -19.696 -15.894  -9.201  1.00 87.25           N  
ATOM   4019  H   LEU A 254     -20.630 -16.129  -8.895  1.00 87.25           H  
ATOM   4020  CA  LEU A 254     -18.981 -14.851  -8.487  1.00 87.25           C  
ATOM   4021  HA  LEU A 254     -18.764 -14.047  -9.190  1.00 87.25           H  
ATOM   4022  C   LEU A 254     -17.645 -15.394  -7.964  1.00 87.25           C  
ATOM   4023  CB  LEU A 254     -19.892 -14.339  -7.360  1.00 87.25           C  
ATOM   4024  HB2 LEU A 254     -20.916 -14.248  -7.720  1.00 87.25           H  
ATOM   4025  HB3 LEU A 254     -19.888 -15.059  -6.543  1.00 87.25           H  
ATOM   4026  O   LEU A 254     -16.588 -14.872  -8.288  1.00 87.25           O  
ATOM   4027  CG  LEU A 254     -19.457 -12.975  -6.832  1.00 87.25           C  
ATOM   4028  HG  LEU A 254     -18.375 -12.964  -6.699  1.00 87.25           H  
ATOM   4029  CD1 LEU A 254     -19.886 -11.865  -7.783  1.00 87.25           C  
ATOM   4030 HD11 LEU A 254     -19.460 -10.923  -7.438  1.00 87.25           H  
ATOM   4031 HD12 LEU A 254     -20.974 -11.808  -7.812  1.00 87.25           H  
ATOM   4032 HD13 LEU A 254     -19.516 -12.053  -8.791  1.00 87.25           H  
ATOM   4033  CD2 LEU A 254     -20.119 -12.709  -5.490  1.00 87.25           C  
ATOM   4034 HD21 LEU A 254     -19.838 -11.720  -5.129  1.00 87.25           H  
ATOM   4035 HD22 LEU A 254     -21.203 -12.741  -5.597  1.00 87.25           H  
ATOM   4036 HD23 LEU A 254     -19.826 -13.480  -4.777  1.00 87.25           H  
ATOM   4037  N   HIS A 255     -17.654 -16.528  -7.268  1.00 88.13           N  
ATOM   4038  H   HIS A 255     -18.540 -16.950  -7.031  1.00 88.13           H  
ATOM   4039  CA  HIS A 255     -16.412 -17.162  -6.828  1.00 88.13           C  
ATOM   4040  HA  HIS A 255     -15.844 -16.423  -6.263  1.00 88.13           H  
ATOM   4041  C   HIS A 255     -15.478 -17.580  -7.968  1.00 88.13           C  
ATOM   4042  CB  HIS A 255     -16.743 -18.318  -5.890  1.00 88.13           C  
ATOM   4043  HB2 HIS A 255     -15.901 -19.009  -5.864  1.00 88.13           H  
ATOM   4044  HB3 HIS A 255     -17.617 -18.859  -6.250  1.00 88.13           H  
ATOM   4045  O   HIS A 255     -14.260 -17.429  -7.844  1.00 88.13           O  
ATOM   4046  CG  HIS A 255     -16.973 -17.816  -4.493  1.00 88.13           C  
ATOM   4047  CD2 HIS A 255     -18.165 -17.622  -3.847  1.00 88.13           C  
ATOM   4048  HD2 HIS A 255     -19.151 -17.824  -4.238  1.00 88.13           H  
ATOM   4049  ND1 HIS A 255     -15.975 -17.406  -3.645  1.00 88.13           N  
ATOM   4050  HD1 HIS A 255     -14.989 -17.375  -3.864  1.00 88.13           H  
ATOM   4051  CE1 HIS A 255     -16.544 -16.996  -2.507  1.00 88.13           C  
ATOM   4052  HE1 HIS A 255     -15.996 -16.610  -1.660  1.00 88.13           H  
ATOM   4053  NE2 HIS A 255     -17.874 -17.112  -2.575  1.00 88.13           N  
ATOM   4054  N   THR A 256     -16.033 -18.026  -9.094  1.00 86.28           N  
ATOM   4055  H   THR A 256     -17.038 -18.122  -9.113  1.00 86.28           H  
ATOM   4056  CA  THR A 256     -15.269 -18.333 -10.311  1.00 86.28           C  
ATOM   4057  HA  THR A 256     -14.503 -19.072 -10.074  1.00 86.28           H  
ATOM   4058  C   THR A 256     -14.574 -17.085 -10.843  1.00 86.28           C  
ATOM   4059  CB  THR A 256     -16.172 -18.909 -11.410  1.00 86.28           C  
ATOM   4060  HB  THR A 256     -16.863 -18.148 -11.773  1.00 86.28           H  
ATOM   4061  O   THR A 256     -13.389 -17.123 -11.153  1.00 86.28           O  
ATOM   4062  CG2 THR A 256     -15.360 -19.439 -12.585  1.00 86.28           C  
ATOM   4063 HG21 THR A 256     -14.856 -18.615 -13.089  1.00 86.28           H  
ATOM   4064 HG22 THR A 256     -16.021 -19.934 -13.296  1.00 86.28           H  
ATOM   4065 HG23 THR A 256     -14.622 -20.154 -12.222  1.00 86.28           H  
ATOM   4066  OG1 THR A 256     -16.912 -19.998 -10.919  1.00 86.28           O  
ATOM   4067  HG1 THR A 256     -17.441 -19.695 -10.178  1.00 86.28           H  
ATOM   4068  N   LEU A 257     -15.279 -15.958 -10.876  1.00 80.04           N  
ATOM   4069  H   LEU A 257     -16.250 -15.999 -10.604  1.00 80.04           H  
ATOM   4070  CA  LEU A 257     -14.755 -14.669 -11.302  1.00 80.04           C  
ATOM   4071  HA  LEU A 257     -14.293 -14.787 -12.283  1.00 80.04           H  
ATOM   4072  C   LEU A 257     -13.682 -14.131 -10.343  1.00 80.04           C  
ATOM   4073  CB  LEU A 257     -15.933 -13.698 -11.413  1.00 80.04           C  
ATOM   4074  HB2 LEU A 257     -16.823 -14.135 -10.960  1.00 80.04           H  
ATOM   4075  HB3 LEU A 257     -15.681 -12.817 -10.823  1.00 80.04           H  
ATOM   4076  O   LEU A 257     -12.711 -13.549 -10.817  1.00 80.04           O  
ATOM   4077  CG  LEU A 257     -16.263 -13.191 -12.815  1.00 80.04           C  
ATOM   4078  HG  LEU A 257     -16.223 -14.004 -13.539  1.00 80.04           H  
ATOM   4079  CD1 LEU A 257     -17.657 -12.588 -12.794  1.00 80.04           C  
ATOM   4080 HD11 LEU A 257     -18.344 -13.328 -12.384  1.00 80.04           H  
ATOM   4081 HD12 LEU A 257     -17.687 -11.713 -12.145  1.00 80.04           H  
ATOM   4082 HD13 LEU A 257     -17.960 -12.312 -13.804  1.00 80.04           H  
ATOM   4083  CD2 LEU A 257     -15.324 -12.058 -13.215  1.00 80.04           C  
ATOM   4084 HD21 LEU A 257     -14.305 -12.444 -13.216  1.00 80.04           H  
ATOM   4085 HD22 LEU A 257     -15.412 -11.243 -12.496  1.00 80.04           H  
ATOM   4086 HD23 LEU A 257     -15.576 -11.728 -14.223  1.00 80.04           H  
ATOM   4087  N   PHE A 258     -13.797 -14.341  -9.021  1.00 79.25           N  
ATOM   4088  H   PHE A 258     -14.651 -14.746  -8.665  1.00 79.25           H  
ATOM   4089  CA  PHE A 258     -12.700 -14.011  -8.096  1.00 79.25           C  
ATOM   4090  HA  PHE A 258     -12.463 -12.951  -8.190  1.00 79.25           H  
ATOM   4091  C   PHE A 258     -11.450 -14.777  -8.479  1.00 79.25           C  
ATOM   4092  CB  PHE A 258     -13.008 -14.350  -6.625  1.00 79.25           C  
ATOM   4093  HB2 PHE A 258     -13.289 -15.401  -6.550  1.00 79.25           H  
ATOM   4094  HB3 PHE A 258     -12.099 -14.214  -6.041  1.00 79.25           H  
ATOM   4095  O   PHE A 258     -10.377 -14.196  -8.593  1.00 79.25           O  
ATOM   4096  CG  PHE A 258     -14.073 -13.506  -5.986  1.00 79.25           C  
ATOM   4097  CD1 PHE A 258     -14.061 -12.117  -6.162  1.00 79.25           C  
ATOM   4098  HD1 PHE A 258     -13.231 -11.628  -6.650  1.00 79.25           H  
ATOM   4099  CD2 PHE A 258     -15.090 -14.108  -5.231  1.00 79.25           C  
ATOM   4100  HD2 PHE A 258     -15.029 -15.156  -4.976  1.00 79.25           H  
ATOM   4101  CE1 PHE A 258     -15.164 -11.364  -5.756  1.00 79.25           C  
ATOM   4102  HE1 PHE A 258     -15.174 -10.303  -5.957  1.00 79.25           H  
ATOM   4103  CE2 PHE A 258     -16.218 -13.368  -4.866  1.00 79.25           C  
ATOM   4104  HE2 PHE A 258     -17.050 -13.866  -4.391  1.00 79.25           H  
ATOM   4105  CZ  PHE A 258     -16.278 -12.006  -5.194  1.00 79.25           C  
ATOM   4106  HZ  PHE A 258     -17.182 -11.444  -5.012  1.00 79.25           H  
ATOM   4107  N   ILE A 259     -11.595 -16.080  -8.701  1.00 74.95           N  
ATOM   4108  H   ILE A 259     -12.517 -16.485  -8.626  1.00 74.95           H  
ATOM   4109  CA  ILE A 259     -10.472 -16.945  -9.032  1.00 74.95           C  
ATOM   4110  HA  ILE A 259      -9.691 -16.806  -8.285  1.00 74.95           H  
ATOM   4111  C   ILE A 259      -9.866 -16.549 -10.385  1.00 74.95           C  
ATOM   4112  CB  ILE A 259     -10.927 -18.413  -8.983  1.00 74.95           C  
ATOM   4113  HB  ILE A 259     -11.774 -18.545  -9.656  1.00 74.95           H  
ATOM   4114  O   ILE A 259      -8.661 -16.332 -10.466  1.00 74.95           O  
ATOM   4115  CG1 ILE A 259     -11.355 -18.826  -7.554  1.00 74.95           C  
ATOM   4116 HG12 ILE A 259     -10.473 -19.046  -6.952  1.00 74.95           H  
ATOM   4117 HG13 ILE A 259     -11.887 -18.012  -7.061  1.00 74.95           H  
ATOM   4118  CG2 ILE A 259      -9.773 -19.288  -9.473  1.00 74.95           C  
ATOM   4119 HG21 ILE A 259      -9.848 -19.433 -10.551  1.00 74.95           H  
ATOM   4120 HG22 ILE A 259      -9.777 -20.255  -8.970  1.00 74.95           H  
ATOM   4121 HG23 ILE A 259      -8.821 -18.802  -9.261  1.00 74.95           H  
ATOM   4122  CD1 ILE A 259     -12.287 -20.043  -7.565  1.00 74.95           C  
ATOM   4123 HD11 ILE A 259     -13.145 -19.855  -8.211  1.00 74.95           H  
ATOM   4124 HD12 ILE A 259     -12.649 -20.234  -6.554  1.00 74.95           H  
ATOM   4125 HD13 ILE A 259     -11.758 -20.926  -7.925  1.00 74.95           H  
ATOM   4126  N   GLN A 260     -10.697 -16.357 -11.412  1.00 71.09           N  
ATOM   4127  H   GLN A 260     -11.678 -16.553 -11.274  1.00 71.09           H  
ATOM   4128  CA  GLN A 260     -10.267 -15.929 -12.748  1.00 71.09           C  
ATOM   4129  HA  GLN A 260      -9.540 -16.643 -13.135  1.00 71.09           H  
ATOM   4130  C   GLN A 260      -9.581 -14.558 -12.742  1.00 71.09           C  
ATOM   4131  CB  GLN A 260     -11.480 -15.890 -13.687  1.00 71.09           C  
ATOM   4132  HB2 GLN A 260     -11.213 -15.338 -14.588  1.00 71.09           H  
ATOM   4133  HB3 GLN A 260     -12.296 -15.360 -13.195  1.00 71.09           H  
ATOM   4134  O   GLN A 260      -8.694 -14.320 -13.554  1.00 71.09           O  
ATOM   4135  CG  GLN A 260     -11.942 -17.292 -14.113  1.00 71.09           C  
ATOM   4136  HG2 GLN A 260     -11.141 -17.764 -14.683  1.00 71.09           H  
ATOM   4137  HG3 GLN A 260     -12.135 -17.912 -13.237  1.00 71.09           H  
ATOM   4138  CD  GLN A 260     -13.202 -17.264 -14.974  1.00 71.09           C  
ATOM   4139  NE2 GLN A 260     -13.589 -18.381 -15.548  1.00 71.09           N  
ATOM   4140 HE21 GLN A 260     -14.458 -18.353 -16.063  1.00 71.09           H  
ATOM   4141 HE22 GLN A 260     -13.074 -19.240 -15.413  1.00 71.09           H  
ATOM   4142  OE1 GLN A 260     -13.869 -16.256 -15.146  1.00 71.09           O  
ATOM   4143  N   ARG A 261      -9.948 -13.666 -11.814  1.00 64.10           N  
ATOM   4144  H   ARG A 261     -10.721 -13.903 -11.209  1.00 64.10           H  
ATOM   4145  CA  ARG A 261      -9.305 -12.354 -11.645  1.00 64.10           C  
ATOM   4146  HA  ARG A 261      -8.875 -12.059 -12.602  1.00 64.10           H  
ATOM   4147  C   ARG A 261      -8.106 -12.364 -10.696  1.00 64.10           C  
ATOM   4148  CB  ARG A 261     -10.353 -11.303 -11.265  1.00 64.10           C  
ATOM   4149  HB2 ARG A 261      -9.856 -10.356 -11.058  1.00 64.10           H  
ATOM   4150  HB3 ARG A 261     -10.892 -11.617 -10.370  1.00 64.10           H  
ATOM   4151  O   ARG A 261      -7.659 -11.295 -10.290  1.00 64.10           O  
ATOM   4152  CG  ARG A 261     -11.322 -11.087 -12.430  1.00 64.10           C  
ATOM   4153  HG2 ARG A 261     -10.762 -10.856 -13.336  1.00 64.10           H  
ATOM   4154  HG3 ARG A 261     -11.920 -11.981 -12.606  1.00 64.10           H  
ATOM   4155  CD  ARG A 261     -12.225  -9.914 -12.098  1.00 64.10           C  
ATOM   4156  HD2 ARG A 261     -12.698 -10.094 -11.132  1.00 64.10           H  
ATOM   4157  HD3 ARG A 261     -11.607  -9.019 -12.029  1.00 64.10           H  
ATOM   4158  NE  ARG A 261     -13.265  -9.747 -13.124  1.00 64.10           N  
ATOM   4159  HE  ARG A 261     -13.493 -10.553 -13.688  1.00 64.10           H  
ATOM   4160  NH1 ARG A 261     -13.725  -7.621 -12.587  1.00 64.10           N  
ATOM   4161 HH11 ARG A 261     -14.439  -6.973 -12.286  1.00 64.10           H  
ATOM   4162 HH12 ARG A 261     -12.745  -7.449 -12.415  1.00 64.10           H  
ATOM   4163  NH2 ARG A 261     -15.242  -8.746 -13.718  1.00 64.10           N  
ATOM   4164 HH21 ARG A 261     -15.872  -7.983 -13.516  1.00 64.10           H  
ATOM   4165 HH22 ARG A 261     -15.561  -9.600 -14.153  1.00 64.10           H  
ATOM   4166  CZ  ARG A 261     -14.072  -8.717 -13.155  1.00 64.10           C  
ATOM   4167  N   GLY A 262      -7.597 -13.540 -10.319  1.00 64.73           N  
ATOM   4168  H   GLY A 262      -8.000 -14.383 -10.701  1.00 64.73           H  
ATOM   4169  CA  GLY A 262      -6.422 -13.673  -9.448  1.00 64.73           C  
ATOM   4170  HA2 GLY A 262      -5.618 -13.038  -9.820  1.00 64.73           H  
ATOM   4171  HA3 GLY A 262      -6.082 -14.708  -9.476  1.00 64.73           H  
ATOM   4172  C   GLY A 262      -6.692 -13.301  -7.988  1.00 64.73           C  
ATOM   4173  O   GLY A 262      -5.798 -12.875  -7.267  1.00 64.73           O  
ATOM   4174  N   ARG A 263      -7.946 -13.409  -7.548  1.00 65.34           N  
ATOM   4175  H   ARG A 263      -8.632 -13.741  -8.212  1.00 65.34           H  
ATOM   4176  CA  ARG A 263      -8.438 -12.970  -6.231  1.00 65.34           C  
ATOM   4177  HA  ARG A 263      -7.598 -12.590  -5.649  1.00 65.34           H  
ATOM   4178  C   ARG A 263      -8.975 -14.141  -5.426  1.00 65.34           C  
ATOM   4179  CB  ARG A 263      -9.440 -11.830  -6.430  1.00 65.34           C  
ATOM   4180  HB2 ARG A 263     -10.266 -12.165  -7.056  1.00 65.34           H  
ATOM   4181  HB3 ARG A 263      -9.844 -11.531  -5.463  1.00 65.34           H  
ATOM   4182  O   ARG A 263      -9.915 -14.018  -4.639  1.00 65.34           O  
ATOM   4183  CG  ARG A 263      -8.742 -10.642  -7.110  1.00 65.34           C  
ATOM   4184  HG2 ARG A 263      -9.471  -9.985  -7.584  1.00 65.34           H  
ATOM   4185  HG3 ARG A 263      -8.111 -10.969  -7.936  1.00 65.34           H  
ATOM   4186  CD  ARG A 263      -7.851  -9.875  -6.138  1.00 65.34           C  
ATOM   4187  HD2 ARG A 263      -6.932 -10.439  -5.983  1.00 65.34           H  
ATOM   4188  HD3 ARG A 263      -8.335  -9.763  -5.167  1.00 65.34           H  
ATOM   4189  NE  ARG A 263      -7.535  -8.561  -6.697  1.00 65.34           N  
ATOM   4190  HE  ARG A 263      -7.823  -8.386  -7.650  1.00 65.34           H  
ATOM   4191  NH1 ARG A 263      -6.318  -7.836  -4.896  1.00 65.34           N  
ATOM   4192 HH11 ARG A 263      -5.625  -7.201  -4.529  1.00 65.34           H  
ATOM   4193 HH12 ARG A 263      -6.509  -8.699  -4.406  1.00 65.34           H  
ATOM   4194  NH2 ARG A 263      -6.530  -6.549  -6.724  1.00 65.34           N  
ATOM   4195 HH21 ARG A 263      -6.180  -5.773  -6.180  1.00 65.34           H  
ATOM   4196 HH22 ARG A 263      -6.856  -6.402  -7.668  1.00 65.34           H  
ATOM   4197  CZ  ARG A 263      -6.799  -7.656  -6.099  1.00 65.34           C  
ATOM   4198  N   HIS A 264      -8.338 -15.292  -5.621  1.00 74.88           N  
ATOM   4199  H   HIS A 264      -7.552 -15.275  -6.255  1.00 74.88           H  
ATOM   4200  CA  HIS A 264      -8.612 -16.551  -4.937  1.00 74.88           C  
ATOM   4201  HA  HIS A 264      -9.641 -16.846  -5.143  1.00 74.88           H  
ATOM   4202  C   HIS A 264      -8.472 -16.444  -3.406  1.00 74.88           C  
ATOM   4203  CB  HIS A 264      -7.679 -17.621  -5.530  1.00 74.88           C  
ATOM   4204  HB2 HIS A 264      -7.726 -18.523  -4.921  1.00 74.88           H  
ATOM   4205  HB3 HIS A 264      -8.027 -17.875  -6.532  1.00 74.88           H  
ATOM   4206  O   HIS A 264      -9.109 -17.213  -2.689  1.00 74.88           O  
ATOM   4207  CG  HIS A 264      -6.237 -17.182  -5.627  1.00 74.88           C  
ATOM   4208  CD2 HIS A 264      -5.395 -16.931  -4.583  1.00 74.88           C  
ATOM   4209  HD2 HIS A 264      -5.640 -17.019  -3.535  1.00 74.88           H  
ATOM   4210  ND1 HIS A 264      -5.518 -16.948  -6.777  1.00 74.88           N  
ATOM   4211  HD1 HIS A 264      -5.671 -17.420  -7.657  1.00 74.88           H  
ATOM   4212  CE1 HIS A 264      -4.272 -16.589  -6.418  1.00 74.88           C  
ATOM   4213  HE1 HIS A 264      -3.438 -16.507  -7.099  1.00 74.88           H  
ATOM   4214  NE2 HIS A 264      -4.164 -16.531  -5.084  1.00 74.88           N  
ATOM   4215  N   GLU A 265      -7.728 -15.456  -2.890  1.00 68.89           N  
ATOM   4216  H   GLU A 265      -7.169 -14.906  -3.527  1.00 68.89           H  
ATOM   4217  CA  GLU A 265      -7.673 -15.082  -1.466  1.00 68.89           C  
ATOM   4218  HA  GLU A 265      -7.177 -15.881  -0.914  1.00 68.89           H  
ATOM   4219  C   GLU A 265      -9.066 -14.878  -0.853  1.00 68.89           C  
ATOM   4220  CB  GLU A 265      -6.819 -13.807  -1.314  1.00 68.89           C  
ATOM   4221  HB2 GLU A 265      -5.854 -14.030  -1.768  1.00 68.89           H  
ATOM   4222  HB3 GLU A 265      -6.647 -13.617  -0.255  1.00 68.89           H  
ATOM   4223  O   GLU A 265      -9.347 -15.334   0.257  1.00 68.89           O  
ATOM   4224  CG  GLU A 265      -7.454 -12.537  -1.951  1.00 68.89           C  
ATOM   4225  HG2 GLU A 265      -8.074 -12.041  -1.205  1.00 68.89           H  
ATOM   4226  HG3 GLU A 265      -8.108 -12.838  -2.770  1.00 68.89           H  
ATOM   4227  CD  GLU A 265      -6.462 -11.533  -2.565  1.00 68.89           C  
ATOM   4228  OE1 GLU A 265      -6.866 -10.414  -2.959  1.00 68.89           O  
ATOM   4229  OE2 GLU A 265      -5.295 -11.911  -2.763  1.00 68.89           O  
ATOM   4230  N   THR A 266      -9.966 -14.270  -1.624  1.00 71.44           N  
ATOM   4231  H   THR A 266      -9.649 -13.937  -2.524  1.00 71.44           H  
ATOM   4232  CA  THR A 266     -11.351 -13.973  -1.262  1.00 71.44           C  
ATOM   4233  HA  THR A 266     -11.367 -13.396  -0.337  1.00 71.44           H  
ATOM   4234  C   THR A 266     -12.126 -15.269  -1.058  1.00 71.44           C  
ATOM   4235  CB  THR A 266     -12.003 -13.144  -2.380  1.00 71.44           C  
ATOM   4236  HB  THR A 266     -12.145 -13.768  -3.262  1.00 71.44           H  
ATOM   4237  O   THR A 266     -12.716 -15.497  -0.002  1.00 71.44           O  
ATOM   4238  CG2 THR A 266     -13.351 -12.576  -1.977  1.00 71.44           C  
ATOM   4239 HG21 THR A 266     -13.227 -11.887  -1.141  1.00 71.44           H  
ATOM   4240 HG22 THR A 266     -13.772 -12.049  -2.833  1.00 71.44           H  
ATOM   4241 HG23 THR A 266     -14.037 -13.383  -1.722  1.00 71.44           H  
ATOM   4242  OG1 THR A 266     -11.175 -12.065  -2.733  1.00 71.44           O  
ATOM   4243  HG1 THR A 266     -10.669 -12.337  -3.503  1.00 71.44           H  
ATOM   4244  N   THR A 267     -12.052 -16.170  -2.041  1.00 81.21           N  
ATOM   4245  H   THR A 267     -11.537 -15.926  -2.875  1.00 81.21           H  
ATOM   4246  CA  THR A 267     -12.678 -17.495  -1.983  1.00 81.21           C  
ATOM   4247  HA  THR A 267     -13.740 -17.372  -1.775  1.00 81.21           H  
ATOM   4248  C   THR A 267     -12.094 -18.341  -0.853  1.00 81.21           C  
ATOM   4249  CB  THR A 267     -12.530 -18.212  -3.334  1.00 81.21           C  
ATOM   4250  HB  THR A 267     -11.475 -18.366  -3.558  1.00 81.21           H  
ATOM   4251  O   THR A 267     -12.836 -19.001  -0.132  1.00 81.21           O  
ATOM   4252  CG2 THR A 267     -13.262 -19.553  -3.359  1.00 81.21           C  
ATOM   4253 HG21 THR A 267     -13.285 -19.953  -4.372  1.00 81.21           H  
ATOM   4254 HG22 THR A 267     -14.283 -19.439  -2.996  1.00 81.21           H  
ATOM   4255 HG23 THR A 267     -12.741 -20.266  -2.720  1.00 81.21           H  
ATOM   4256  OG1 THR A 267     -13.103 -17.410  -4.345  1.00 81.21           O  
ATOM   4257  HG1 THR A 267     -12.908 -17.809  -5.196  1.00 81.21           H  
ATOM   4258  N   TRP A 268     -10.783 -18.278  -0.623  1.00 78.73           N  
ATOM   4259  H   TRP A 268     -10.201 -17.750  -1.257  1.00 78.73           H  
ATOM   4260  CA  TRP A 268     -10.149 -18.976   0.495  1.00 78.73           C  
ATOM   4261  HA  TRP A 268     -10.455 -20.021   0.469  1.00 78.73           H  
ATOM   4262  C   TRP A 268     -10.566 -18.441   1.858  1.00 78.73           C  
ATOM   4263  CB  TRP A 268      -8.631 -18.908   0.354  1.00 78.73           C  
ATOM   4264  HB2 TRP A 268      -8.341 -17.979  -0.138  1.00 78.73           H  
ATOM   4265  HB3 TRP A 268      -8.175 -18.925   1.344  1.00 78.73           H  
ATOM   4266  O   TRP A 268     -10.774 -19.231   2.776  1.00 78.73           O  
ATOM   4267  CG  TRP A 268      -8.090 -20.070  -0.392  1.00 78.73           C  
ATOM   4268  CD1 TRP A 268      -7.545 -20.045  -1.625  1.00 78.73           C  
ATOM   4269  HD1 TRP A 268      -7.407 -19.168  -2.240  1.00 78.73           H  
ATOM   4270  CD2 TRP A 268      -8.116 -21.470   0.016  1.00 78.73           C  
ATOM   4271  CE2 TRP A 268      -7.570 -22.251  -1.038  1.00 78.73           C  
ATOM   4272  CE3 TRP A 268      -8.590 -22.159   1.155  1.00 78.73           C  
ATOM   4273  HE3 TRP A 268      -9.056 -21.594   1.949  1.00 78.73           H  
ATOM   4274  NE1 TRP A 268      -7.228 -21.331  -2.000  1.00 78.73           N  
ATOM   4275  HE1 TRP A 268      -6.823 -21.561  -2.896  1.00 78.73           H  
ATOM   4276  CH2 TRP A 268      -7.946 -24.305   0.181  1.00 78.73           C  
ATOM   4277  HH2 TRP A 268      -7.902 -25.383   0.238  1.00 78.73           H  
ATOM   4278  CZ2 TRP A 268      -7.492 -23.646  -0.972  1.00 78.73           C  
ATOM   4279  HZ2 TRP A 268      -7.114 -24.201  -1.819  1.00 78.73           H  
ATOM   4280  CZ3 TRP A 268      -8.497 -23.562   1.241  1.00 78.73           C  
ATOM   4281  HZ3 TRP A 268      -8.884 -24.075   2.109  1.00 78.73           H  
ATOM   4282  N   THR A 269     -10.703 -17.125   1.998  1.00 75.22           N  
ATOM   4283  H   THR A 269     -10.482 -16.531   1.211  1.00 75.22           H  
ATOM   4284  CA  THR A 269     -11.196 -16.496   3.230  1.00 75.22           C  
ATOM   4285  HA  THR A 269     -10.549 -16.770   4.063  1.00 75.22           H  
ATOM   4286  C   THR A 269     -12.601 -16.995   3.548  1.00 75.22           C  
ATOM   4287  CB  THR A 269     -11.185 -14.970   3.094  1.00 75.22           C  
ATOM   4288  HB  THR A 269     -11.835 -14.670   2.271  1.00 75.22           H  
ATOM   4289  O   THR A 269     -12.875 -17.388   4.678  1.00 75.22           O  
ATOM   4290  CG2 THR A 269     -11.640 -14.271   4.371  1.00 75.22           C  
ATOM   4291 HG21 THR A 269     -11.473 -13.197   4.283  1.00 75.22           H  
ATOM   4292 HG22 THR A 269     -11.086 -14.651   5.230  1.00 75.22           H  
ATOM   4293 HG23 THR A 269     -12.706 -14.440   4.523  1.00 75.22           H  
ATOM   4294  OG1 THR A 269      -9.872 -14.543   2.826  1.00 75.22           O  
ATOM   4295  HG1 THR A 269      -9.656 -14.756   1.915  1.00 75.22           H  
ATOM   4296  N   VAL A 270     -13.459 -17.087   2.531  1.00 82.48           N  
ATOM   4297  H   VAL A 270     -13.168 -16.733   1.630  1.00 82.48           H  
ATOM   4298  CA  VAL A 270     -14.811 -17.645   2.643  1.00 82.48           C  
ATOM   4299  HA  VAL A 270     -15.352 -17.108   3.422  1.00 82.48           H  
ATOM   4300  C   VAL A 270     -14.774 -19.111   3.070  1.00 82.48           C  
ATOM   4301  CB  VAL A 270     -15.556 -17.438   1.312  1.00 82.48           C  
ATOM   4302  HB  VAL A 270     -14.921 -17.757   0.485  1.00 82.48           H  
ATOM   4303  O   VAL A 270     -15.371 -19.476   4.082  1.00 82.48           O  
ATOM   4304  CG1 VAL A 270     -16.853 -18.243   1.238  1.00 82.48           C  
ATOM   4305 HG11 VAL A 270     -16.628 -19.309   1.186  1.00 82.48           H  
ATOM   4306 HG12 VAL A 270     -17.464 -18.038   2.116  1.00 82.48           H  
ATOM   4307 HG13 VAL A 270     -17.400 -17.989   0.330  1.00 82.48           H  
ATOM   4308  CG2 VAL A 270     -15.833 -15.941   1.141  1.00 82.48           C  
ATOM   4309 HG21 VAL A 270     -16.605 -15.618   1.839  1.00 82.48           H  
ATOM   4310 HG22 VAL A 270     -14.932 -15.358   1.333  1.00 82.48           H  
ATOM   4311 HG23 VAL A 270     -16.174 -15.711   0.132  1.00 82.48           H  
ATOM   4312  N   LEU A 271     -14.013 -19.946   2.361  1.00 83.68           N  
ATOM   4313  H   LEU A 271     -13.543 -19.588   1.542  1.00 83.68           H  
ATOM   4314  CA  LEU A 271     -13.918 -21.377   2.658  1.00 83.68           C  
ATOM   4315  HA  LEU A 271     -14.918 -21.811   2.632  1.00 83.68           H  
ATOM   4316  C   LEU A 271     -13.365 -21.659   4.056  1.00 83.68           C  
ATOM   4317  CB  LEU A 271     -13.036 -22.052   1.601  1.00 83.68           C  
ATOM   4318  HB2 LEU A 271     -12.782 -23.056   1.939  1.00 83.68           H  
ATOM   4319  HB3 LEU A 271     -12.107 -21.488   1.512  1.00 83.68           H  
ATOM   4320  O   LEU A 271     -13.838 -22.574   4.718  1.00 83.68           O  
ATOM   4321  CG  LEU A 271     -13.705 -22.158   0.222  1.00 83.68           C  
ATOM   4322  HG  LEU A 271     -14.111 -21.195  -0.085  1.00 83.68           H  
ATOM   4323  CD1 LEU A 271     -12.655 -22.595  -0.784  1.00 83.68           C  
ATOM   4324 HD11 LEU A 271     -11.884 -21.827  -0.848  1.00 83.68           H  
ATOM   4325 HD12 LEU A 271     -12.205 -23.543  -0.487  1.00 83.68           H  
ATOM   4326 HD13 LEU A 271     -13.129 -22.709  -1.759  1.00 83.68           H  
ATOM   4327  CD2 LEU A 271     -14.831 -23.190   0.191  1.00 83.68           C  
ATOM   4328 HD21 LEU A 271     -15.634 -22.889   0.864  1.00 83.68           H  
ATOM   4329 HD22 LEU A 271     -15.238 -23.254  -0.818  1.00 83.68           H  
ATOM   4330 HD23 LEU A 271     -14.449 -24.165   0.492  1.00 83.68           H  
ATOM   4331  N   ARG A 272     -12.395 -20.867   4.520  1.00 77.13           N  
ATOM   4332  H   ARG A 272     -12.049 -20.143   3.906  1.00 77.13           H  
ATOM   4333  CA  ARG A 272     -11.814 -20.986   5.867  1.00 77.13           C  
ATOM   4334  HA  ARG A 272     -11.663 -22.034   6.128  1.00 77.13           H  
ATOM   4335  C   ARG A 272     -12.706 -20.420   6.960  1.00 77.13           C  
ATOM   4336  CB  ARG A 272     -10.490 -20.228   5.912  1.00 77.13           C  
ATOM   4337  HB2 ARG A 272     -10.151 -20.151   6.945  1.00 77.13           H  
ATOM   4338  HB3 ARG A 272     -10.661 -19.217   5.541  1.00 77.13           H  
ATOM   4339  O   ARG A 272     -12.515 -20.742   8.124  1.00 77.13           O  
ATOM   4340  CG  ARG A 272      -9.389 -20.911   5.101  1.00 77.13           C  
ATOM   4341  HG2 ARG A 272      -9.761 -21.220   4.124  1.00 77.13           H  
ATOM   4342  HG3 ARG A 272      -9.023 -21.783   5.643  1.00 77.13           H  
ATOM   4343  CD  ARG A 272      -8.277 -19.882   4.927  1.00 77.13           C  
ATOM   4344  HD2 ARG A 272      -8.669 -19.036   4.362  1.00 77.13           H  
ATOM   4345  HD3 ARG A 272      -7.974 -19.524   5.911  1.00 77.13           H  
ATOM   4346  NE  ARG A 272      -7.114 -20.427   4.220  1.00 77.13           N  
ATOM   4347  HE  ARG A 272      -7.162 -21.374   3.870  1.00 77.13           H  
ATOM   4348  NH1 ARG A 272      -5.811 -18.528   4.387  1.00 77.13           N  
ATOM   4349 HH11 ARG A 272      -6.561 -18.001   4.811  1.00 77.13           H  
ATOM   4350 HH12 ARG A 272      -4.945 -18.048   4.188  1.00 77.13           H  
ATOM   4351  NH2 ARG A 272      -4.964 -20.365   3.546  1.00 77.13           N  
ATOM   4352 HH21 ARG A 272      -4.140 -19.805   3.379  1.00 77.13           H  
ATOM   4353 HH22 ARG A 272      -5.070 -21.119   2.881  1.00 77.13           H  
ATOM   4354  CZ  ARG A 272      -5.985 -19.771   4.044  1.00 77.13           C  
ATOM   4355  N   ARG A 273     -13.628 -19.517   6.622  1.00 77.10           N  
ATOM   4356  H   ARG A 273     -13.688 -19.216   5.660  1.00 77.10           H  
ATOM   4357  CA  ARG A 273     -14.534 -18.943   7.615  1.00 77.10           C  
ATOM   4358  HA  ARG A 273     -13.956 -18.799   8.528  1.00 77.10           H  
ATOM   4359  C   ARG A 273     -15.655 -19.906   7.981  1.00 77.10           C  
ATOM   4360  CB  ARG A 273     -15.071 -17.600   7.107  1.00 77.10           C  
ATOM   4361  HB2 ARG A 273     -15.754 -17.767   6.275  1.00 77.10           H  
ATOM   4362  HB3 ARG A 273     -14.242 -16.986   6.755  1.00 77.10           H  
ATOM   4363  O   ARG A 273     -16.075 -19.927   9.134  1.00 77.10           O  
ATOM   4364  CG  ARG A 273     -15.794 -16.821   8.206  1.00 77.10           C  
ATOM   4365  HG2 ARG A 273     -16.659 -17.379   8.564  1.00 77.10           H  
ATOM   4366  HG3 ARG A 273     -16.148 -15.888   7.770  1.00 77.10           H  
ATOM   4367  CD  ARG A 273     -14.853 -16.511   9.374  1.00 77.10           C  
ATOM   4368  HD2 ARG A 273     -14.655 -17.438   9.913  1.00 77.10           H  
ATOM   4369  HD3 ARG A 273     -13.917 -16.114   8.980  1.00 77.10           H  
ATOM   4370  NE  ARG A 273     -15.441 -15.527  10.285  1.00 77.10           N  
ATOM   4371  HE  ARG A 273     -16.007 -14.817   9.843  1.00 77.10           H  
ATOM   4372  NH1 ARG A 273     -14.350 -16.172  12.192  1.00 77.10           N  
ATOM   4373 HH11 ARG A 273     -14.175 -16.069  13.182  1.00 77.10           H  
ATOM   4374 HH12 ARG A 273     -13.910 -16.907  11.658  1.00 77.10           H  
ATOM   4375  NH2 ARG A 273     -15.803 -14.469  12.250  1.00 77.10           N  
ATOM   4376 HH21 ARG A 273     -15.610 -14.324  13.231  1.00 77.10           H  
ATOM   4377 HH22 ARG A 273     -16.415 -13.840  11.750  1.00 77.10           H  
ATOM   4378  CZ  ARG A 273     -15.197 -15.398  11.570  1.00 77.10           C  
ATOM   4379  N   PHE A 274     -16.123 -20.673   7.000  1.00 72.97           N  
ATOM   4380  H   PHE A 274     -15.739 -20.533   6.076  1.00 72.97           H  
ATOM   4381  CA  PHE A 274     -17.195 -21.657   7.153  1.00 72.97           C  
ATOM   4382  HA  PHE A 274     -17.775 -21.430   8.048  1.00 72.97           H  
ATOM   4383  C   PHE A 274     -16.704 -23.107   7.309  1.00 72.97           C  
ATOM   4384  CB  PHE A 274     -18.116 -21.541   5.940  1.00 72.97           C  
ATOM   4385  HB2 PHE A 274     -17.508 -21.583   5.036  1.00 72.97           H  
ATOM   4386  HB3 PHE A 274     -18.779 -22.407   5.925  1.00 72.97           H  
ATOM   4387  O   PHE A 274     -17.525 -23.990   7.570  1.00 72.97           O  
ATOM   4388  CG  PHE A 274     -18.992 -20.304   5.907  1.00 72.97           C  
ATOM   4389  CD1 PHE A 274     -20.209 -20.298   6.615  1.00 72.97           C  
ATOM   4390  HD1 PHE A 274     -20.496 -21.155   7.206  1.00 72.97           H  
ATOM   4391  CD2 PHE A 274     -18.638 -19.188   5.126  1.00 72.97           C  
ATOM   4392  HD2 PHE A 274     -17.725 -19.192   4.550  1.00 72.97           H  
ATOM   4393  CE1 PHE A 274     -21.065 -19.186   6.541  1.00 72.97           C  
ATOM   4394  HE1 PHE A 274     -22.006 -19.183   7.071  1.00 72.97           H  
ATOM   4395  CE2 PHE A 274     -19.503 -18.083   5.045  1.00 72.97           C  
ATOM   4396  HE2 PHE A 274     -19.269 -17.248   4.401  1.00 72.97           H  
ATOM   4397  CZ  PHE A 274     -20.715 -18.079   5.752  1.00 72.97           C  
ATOM   4398  HZ  PHE A 274     -21.391 -17.242   5.664  1.00 72.97           H  
ATOM   4399  N   GLY A 275     -15.409 -23.360   7.102  1.00 69.17           N  
ATOM   4400  H   GLY A 275     -14.788 -22.584   6.922  1.00 69.17           H  
ATOM   4401  CA  GLY A 275     -14.761 -24.668   7.243  1.00 69.17           C  
ATOM   4402  HA2 GLY A 275     -14.086 -24.830   6.402  1.00 69.17           H  
ATOM   4403  HA3 GLY A 275     -15.503 -25.465   7.273  1.00 69.17           H  
ATOM   4404  C   GLY A 275     -13.932 -24.760   8.510  1.00 69.17           C  
ATOM   4405  O   GLY A 275     -14.124 -25.762   9.231  1.00 69.17           O  
ATOM   4406  OXT GLY A 275     -13.088 -23.856   8.690  1.00 69.17           O  
TER    4407      GLY A 275                                                       
ATOM   4407  N   MET B   1      10.572  31.715 -15.425  1.00 76.13           N  
ATOM   4408  H   MET B   1      11.551  31.472 -15.475  1.00 76.13           H  
ATOM   4409  H2  MET B   1      10.520  32.707 -15.608  1.00 76.13           H  
ATOM   4410  H3  MET B   1      10.090  31.213 -16.157  1.00 76.13           H  
ATOM   4411  CA  MET B   1      10.043  31.386 -14.070  1.00 76.13           C  
ATOM   4412  HA  MET B   1       9.000  31.699 -14.040  1.00 76.13           H  
ATOM   4413  C   MET B   1      10.780  32.185 -12.996  1.00 76.13           C  
ATOM   4414  CB  MET B   1      10.094  29.878 -13.752  1.00 76.13           C  
ATOM   4415  HB2 MET B   1       9.690  29.722 -12.751  1.00 76.13           H  
ATOM   4416  HB3 MET B   1       9.446  29.352 -14.453  1.00 76.13           H  
ATOM   4417  O   MET B   1      11.888  32.631 -13.241  1.00 76.13           O  
ATOM   4418  CG  MET B   1      11.492  29.250 -13.822  1.00 76.13           C  
ATOM   4419  HG2 MET B   1      11.802  29.224 -14.867  1.00 76.13           H  
ATOM   4420  HG3 MET B   1      12.206  29.851 -13.258  1.00 76.13           H  
ATOM   4421  SD  MET B   1      11.553  27.553 -13.215  1.00 76.13           S  
ATOM   4422  CE  MET B   1      11.711  27.853 -11.438  1.00 76.13           C  
ATOM   4423  HE1 MET B   1      11.516  28.900 -11.205  1.00 76.13           H  
ATOM   4424  HE2 MET B   1      10.989  27.231 -10.908  1.00 76.13           H  
ATOM   4425  HE3 MET B   1      12.717  27.587 -11.113  1.00 76.13           H  
ATOM   4426  N   ILE B   2      10.189  32.384 -11.811  1.00 79.94           N  
ATOM   4427  H   ILE B   2       9.293  31.960 -11.622  1.00 79.94           H  
ATOM   4428  CA  ILE B   2      10.825  33.147 -10.716  1.00 79.94           C  
ATOM   4429  HA  ILE B   2      11.703  33.666 -11.100  1.00 79.94           H  
ATOM   4430  C   ILE B   2      11.304  32.189  -9.627  1.00 79.94           C  
ATOM   4431  CB  ILE B   2       9.881  34.235 -10.149  1.00 79.94           C  
ATOM   4432  HB  ILE B   2       8.970  33.752  -9.796  1.00 79.94           H  
ATOM   4433  O   ILE B   2      10.519  31.367  -9.152  1.00 79.94           O  
ATOM   4434  CG1 ILE B   2       9.505  35.246 -11.258  1.00 79.94           C  
ATOM   4435 HG12 ILE B   2       9.104  34.711 -12.118  1.00 79.94           H  
ATOM   4436 HG13 ILE B   2      10.400  35.776 -11.586  1.00 79.94           H  
ATOM   4437  CG2 ILE B   2      10.538  34.961  -8.954  1.00 79.94           C  
ATOM   4438 HG21 ILE B   2       9.876  35.732  -8.559  1.00 79.94           H  
ATOM   4439 HG22 ILE B   2      10.738  34.267  -8.138  1.00 79.94           H  
ATOM   4440 HG23 ILE B   2      11.474  35.421  -9.271  1.00 79.94           H  
ATOM   4441  CD1 ILE B   2       8.445  36.273 -10.841  1.00 79.94           C  
ATOM   4442 HD11 ILE B   2       7.573  35.765 -10.429  1.00 79.94           H  
ATOM   4443 HD12 ILE B   2       8.139  36.845 -11.718  1.00 79.94           H  
ATOM   4444 HD13 ILE B   2       8.849  36.969 -10.106  1.00 79.94           H  
ATOM   4445  N   VAL B   3      12.556  32.340  -9.204  1.00 81.67           N  
ATOM   4446  H   VAL B   3      13.132  33.023  -9.675  1.00 81.67           H  
ATOM   4447  CA  VAL B   3      13.166  31.648  -8.060  1.00 81.67           C  
ATOM   4448  HA  VAL B   3      12.433  30.989  -7.594  1.00 81.67           H  
ATOM   4449  C   VAL B   3      13.591  32.694  -7.031  1.00 81.67           C  
ATOM   4450  CB  VAL B   3      14.360  30.785  -8.516  1.00 81.67           C  
ATOM   4451  HB  VAL B   3      15.112  31.427  -8.974  1.00 81.67           H  
ATOM   4452  O   VAL B   3      14.113  33.751  -7.383  1.00 81.67           O  
ATOM   4453  CG1 VAL B   3      15.013  30.022  -7.357  1.00 81.67           C  
ATOM   4454 HG11 VAL B   3      15.856  29.444  -7.736  1.00 81.67           H  
ATOM   4455 HG12 VAL B   3      14.293  29.339  -6.906  1.00 81.67           H  
ATOM   4456 HG13 VAL B   3      15.393  30.711  -6.603  1.00 81.67           H  
ATOM   4457  CG2 VAL B   3      13.917  29.736  -9.545  1.00 81.67           C  
ATOM   4458 HG21 VAL B   3      14.765  29.116  -9.834  1.00 81.67           H  
ATOM   4459 HG22 VAL B   3      13.137  29.102  -9.123  1.00 81.67           H  
ATOM   4460 HG23 VAL B   3      13.542  30.224 -10.444  1.00 81.67           H  
ATOM   4461  N   PHE B   4      13.367  32.421  -5.750  1.00 81.58           N  
ATOM   4462  H   PHE B   4      13.001  31.512  -5.505  1.00 81.58           H  
ATOM   4463  CA  PHE B   4      13.820  33.285  -4.663  1.00 81.58           C  
ATOM   4464  HA  PHE B   4      13.928  34.308  -5.023  1.00 81.58           H  
ATOM   4465  C   PHE B   4      15.187  32.823  -4.165  1.00 81.58           C  
ATOM   4466  CB  PHE B   4      12.776  33.296  -3.546  1.00 81.58           C  
ATOM   4467  HB2 PHE B   4      13.246  33.632  -2.622  1.00 81.58           H  
ATOM   4468  HB3 PHE B   4      12.422  32.276  -3.393  1.00 81.58           H  
ATOM   4469  O   PHE B   4      15.335  31.720  -3.645  1.00 81.58           O  
ATOM   4470  CG  PHE B   4      11.596  34.200  -3.830  1.00 81.58           C  
ATOM   4471  CD1 PHE B   4      11.725  35.591  -3.655  1.00 81.58           C  
ATOM   4472  HD1 PHE B   4      12.663  36.009  -3.322  1.00 81.58           H  
ATOM   4473  CD2 PHE B   4      10.372  33.657  -4.262  1.00 81.58           C  
ATOM   4474  HD2 PHE B   4      10.265  32.589  -4.382  1.00 81.58           H  
ATOM   4475  CE1 PHE B   4      10.631  36.437  -3.908  1.00 81.58           C  
ATOM   4476  HE1 PHE B   4      10.726  37.504  -3.768  1.00 81.58           H  
ATOM   4477  CE2 PHE B   4       9.279  34.504  -4.517  1.00 81.58           C  
ATOM   4478  HE2 PHE B   4       8.333  34.087  -4.830  1.00 81.58           H  
ATOM   4479  CZ  PHE B   4       9.409  35.893  -4.340  1.00 81.58           C  
ATOM   4480  HZ  PHE B   4       8.565  36.541  -4.528  1.00 81.58           H  
ATOM   4481  N   VAL B   5      16.195  33.680  -4.293  1.00 85.36           N  
ATOM   4482  H   VAL B   5      16.018  34.582  -4.710  1.00 85.36           H  
ATOM   4483  CA  VAL B   5      17.550  33.404  -3.813  1.00 85.36           C  
ATOM   4484  HA  VAL B   5      17.691  32.328  -3.708  1.00 85.36           H  
ATOM   4485  C   VAL B   5      17.737  34.048  -2.449  1.00 85.36           C  
ATOM   4486  CB  VAL B   5      18.594  33.903  -4.824  1.00 85.36           C  
ATOM   4487  HB  VAL B   5      18.397  34.948  -5.064  1.00 85.36           H  
ATOM   4488  O   VAL B   5      17.558  35.257  -2.316  1.00 85.36           O  
ATOM   4489  CG1 VAL B   5      20.020  33.795  -4.271  1.00 85.36           C  
ATOM   4490 HG11 VAL B   5      20.725  34.115  -5.038  1.00 85.36           H  
ATOM   4491 HG12 VAL B   5      20.231  32.766  -3.977  1.00 85.36           H  
ATOM   4492 HG13 VAL B   5      20.148  34.456  -3.414  1.00 85.36           H  
ATOM   4493  CG2 VAL B   5      18.511  33.078  -6.116  1.00 85.36           C  
ATOM   4494 HG21 VAL B   5      17.532  33.198  -6.579  1.00 85.36           H  
ATOM   4495 HG22 VAL B   5      18.677  32.022  -5.900  1.00 85.36           H  
ATOM   4496 HG23 VAL B   5      19.269  33.416  -6.823  1.00 85.36           H  
ATOM   4497  N   ARG B   6      18.137  33.261  -1.446  1.00 82.09           N  
ATOM   4498  H   ARG B   6      18.228  32.275  -1.644  1.00 82.09           H  
ATOM   4499  CA  ARG B   6      18.631  33.759  -0.154  1.00 82.09           C  
ATOM   4500  HA  ARG B   6      18.349  34.805  -0.029  1.00 82.09           H  
ATOM   4501  C   ARG B   6      20.154  33.702  -0.133  1.00 82.09           C  
ATOM   4502  CB  ARG B   6      18.022  32.955   1.004  1.00 82.09           C  
ATOM   4503  HB2 ARG B   6      18.039  31.892   0.759  1.00 82.09           H  
ATOM   4504  HB3 ARG B   6      18.639  33.111   1.888  1.00 82.09           H  
ATOM   4505  O   ARG B   6      20.730  32.616  -0.063  1.00 82.09           O  
ATOM   4506  CG  ARG B   6      16.586  33.390   1.341  1.00 82.09           C  
ATOM   4507  HG2 ARG B   6      16.581  34.451   1.590  1.00 82.09           H  
ATOM   4508  HG3 ARG B   6      15.930  33.214   0.489  1.00 82.09           H  
ATOM   4509  CD  ARG B   6      16.100  32.580   2.549  1.00 82.09           C  
ATOM   4510  HD2 ARG B   6      15.978  31.543   2.237  1.00 82.09           H  
ATOM   4511  HD3 ARG B   6      16.875  32.618   3.315  1.00 82.09           H  
ATOM   4512  NE  ARG B   6      14.815  33.057   3.098  1.00 82.09           N  
ATOM   4513  HE  ARG B   6      14.025  33.097   2.469  1.00 82.09           H  
ATOM   4514  NH1 ARG B   6      15.362  32.989   5.336  1.00 82.09           N  
ATOM   4515 HH11 ARG B   6      16.323  32.786   5.100  1.00 82.09           H  
ATOM   4516 HH12 ARG B   6      15.096  33.130   6.301  1.00 82.09           H  
ATOM   4517  NH2 ARG B   6      13.332  33.607   4.732  1.00 82.09           N  
ATOM   4518 HH21 ARG B   6      13.084  33.662   5.709  1.00 82.09           H  
ATOM   4519 HH22 ARG B   6      12.607  33.404   4.059  1.00 82.09           H  
ATOM   4520  CZ  ARG B   6      14.514  33.215   4.375  1.00 82.09           C  
ATOM   4521  N   PHE B   7      20.795  34.867  -0.165  1.00 83.06           N  
ATOM   4522  H   PHE B   7      20.250  35.718  -0.158  1.00 83.06           H  
ATOM   4523  CA  PHE B   7      22.253  34.982  -0.091  1.00 83.06           C  
ATOM   4524  HA  PHE B   7      22.700  34.086  -0.522  1.00 83.06           H  
ATOM   4525  C   PHE B   7      22.714  35.099   1.364  1.00 83.06           C  
ATOM   4526  CB  PHE B   7      22.725  36.171  -0.928  1.00 83.06           C  
ATOM   4527  HB2 PHE B   7      22.369  36.047  -1.951  1.00 83.06           H  
ATOM   4528  HB3 PHE B   7      22.292  37.089  -0.530  1.00 83.06           H  
ATOM   4529  O   PHE B   7      22.197  35.945   2.098  1.00 83.06           O  
ATOM   4530  CG  PHE B   7      24.234  36.293  -0.958  1.00 83.06           C  
ATOM   4531  CD1 PHE B   7      24.888  37.263  -0.175  1.00 83.06           C  
ATOM   4532  HD1 PHE B   7      24.316  37.949   0.432  1.00 83.06           H  
ATOM   4533  CD2 PHE B   7      24.988  35.408  -1.750  1.00 83.06           C  
ATOM   4534  HD2 PHE B   7      24.495  34.653  -2.344  1.00 83.06           H  
ATOM   4535  CE1 PHE B   7      26.291  37.357  -0.198  1.00 83.06           C  
ATOM   4536  HE1 PHE B   7      26.793  38.120   0.378  1.00 83.06           H  
ATOM   4537  CE2 PHE B   7      26.390  35.498  -1.761  1.00 83.06           C  
ATOM   4538  HE2 PHE B   7      26.974  34.817  -2.362  1.00 83.06           H  
ATOM   4539  CZ  PHE B   7      27.043  36.472  -0.989  1.00 83.06           C  
ATOM   4540  HZ  PHE B   7      28.120  36.546  -1.005  1.00 83.06           H  
ATOM   4541  N   ASN B   8      23.645  34.233   1.792  1.00 72.84           N  
ATOM   4542  H   ASN B   8      24.021  33.577   1.123  1.00 72.84           H  
ATOM   4543  CA  ASN B   8      24.136  34.143   3.179  1.00 72.84           C  
ATOM   4544  HA  ASN B   8      24.552  33.145   3.311  1.00 72.84           H  
ATOM   4545  C   ASN B   8      22.996  34.229   4.216  1.00 72.84           C  
ATOM   4546  CB  ASN B   8      25.280  35.149   3.397  1.00 72.84           C  
ATOM   4547  HB2 ASN B   8      25.517  35.207   4.460  1.00 72.84           H  
ATOM   4548  HB3 ASN B   8      24.963  36.138   3.065  1.00 72.84           H  
ATOM   4549  O   ASN B   8      23.107  34.861   5.265  1.00 72.84           O  
ATOM   4550  CG  ASN B   8      26.566  34.759   2.685  1.00 72.84           C  
ATOM   4551  ND2 ASN B   8      27.452  35.702   2.473  1.00 72.84           N  
ATOM   4552 HD21 ASN B   8      28.296  35.440   1.983  1.00 72.84           H  
ATOM   4553 HD22 ASN B   8      27.261  36.660   2.728  1.00 72.84           H  
ATOM   4554  OD1 ASN B   8      26.811  33.614   2.339  1.00 72.84           O  
ATOM   4555  N   SER B   9      21.866  33.612   3.859  1.00 61.81           N  
ATOM   4556  H   SER B   9      21.899  33.129   2.972  1.00 61.81           H  
ATOM   4557  CA  SER B   9      20.660  33.439   4.664  1.00 61.81           C  
ATOM   4558  HA  SER B   9      19.943  32.893   4.051  1.00 61.81           H  
ATOM   4559  C   SER B   9      19.929  34.680   5.193  1.00 61.81           C  
ATOM   4560  CB  SER B   9      20.985  32.575   5.851  1.00 61.81           C  
ATOM   4561  HB2 SER B   9      21.364  33.217   6.647  1.00 61.81           H  
ATOM   4562  HB3 SER B   9      20.042  32.119   6.152  1.00 61.81           H  
ATOM   4563  O   SER B   9      18.923  34.525   5.889  1.00 61.81           O  
ATOM   4564  OG  SER B   9      21.936  31.555   5.636  1.00 61.81           O  
ATOM   4565  HG  SER B   9      22.068  31.204   6.520  1.00 61.81           H  
ATOM   4566  N   SER B  10      20.392  35.888   4.883  1.00 63.28           N  
ATOM   4567  H   SER B  10      21.247  35.953   4.350  1.00 63.28           H  
ATOM   4568  CA  SER B  10      19.836  37.132   5.420  1.00 63.28           C  
ATOM   4569  HA  SER B  10      19.255  36.914   6.316  1.00 63.28           H  
ATOM   4570  C   SER B  10      18.894  37.819   4.434  1.00 63.28           C  
ATOM   4571  CB  SER B  10      20.984  38.054   5.846  1.00 63.28           C  
ATOM   4572  HB2 SER B  10      21.572  37.553   6.615  1.00 63.28           H  
ATOM   4573  HB3 SER B  10      20.582  38.981   6.254  1.00 63.28           H  
ATOM   4574  O   SER B  10      17.753  38.114   4.779  1.00 63.28           O  
ATOM   4575  OG  SER B  10      21.815  38.339   4.737  1.00 63.28           O  
ATOM   4576  HG  SER B  10      22.683  38.600   5.052  1.00 63.28           H  
ATOM   4577  N   HIS B  11      19.353  38.087   3.210  1.00 66.21           N  
ATOM   4578  H   HIS B  11      20.312  37.841   3.007  1.00 66.21           H  
ATOM   4579  CA  HIS B  11      18.604  38.839   2.202  1.00 66.21           C  
ATOM   4580  HA  HIS B  11      17.721  39.279   2.666  1.00 66.21           H  
ATOM   4581  C   HIS B  11      18.106  37.911   1.094  1.00 66.21           C  
ATOM   4582  CB  HIS B  11      19.444  40.014   1.677  1.00 66.21           C  
ATOM   4583  HB2 HIS B  11      18.987  40.381   0.758  1.00 66.21           H  
ATOM   4584  HB3 HIS B  11      20.450  39.670   1.437  1.00 66.21           H  
ATOM   4585  O   HIS B  11      18.882  37.198   0.455  1.00 66.21           O  
ATOM   4586  CG  HIS B  11      19.526  41.173   2.645  1.00 66.21           C  
ATOM   4587  CD2 HIS B  11      19.714  42.492   2.325  1.00 66.21           C  
ATOM   4588  HD2 HIS B  11      19.852  42.893   1.332  1.00 66.21           H  
ATOM   4589  ND1 HIS B  11      19.380  41.115   4.014  1.00 66.21           N  
ATOM   4590  HD1 HIS B  11      19.190  40.282   4.553  1.00 66.21           H  
ATOM   4591  CE1 HIS B  11      19.484  42.360   4.505  1.00 66.21           C  
ATOM   4592  HE1 HIS B  11      19.405  42.630   5.547  1.00 66.21           H  
ATOM   4593  NE2 HIS B  11      19.681  43.234   3.510  1.00 66.21           N  
ATOM   4594  N   GLY B  12      16.787  37.918   0.891  1.00 74.81           N  
ATOM   4595  H   GLY B  12      16.229  38.560   1.436  1.00 74.81           H  
ATOM   4596  CA  GLY B  12      16.105  37.203  -0.181  1.00 74.81           C  
ATOM   4597  HA2 GLY B  12      15.174  36.780   0.198  1.00 74.81           H  
ATOM   4598  HA3 GLY B  12      16.730  36.379  -0.523  1.00 74.81           H  
ATOM   4599  C   GLY B  12      15.764  38.138  -1.339  1.00 74.81           C  
ATOM   4600  O   GLY B  12      15.242  39.225  -1.102  1.00 74.81           O  
ATOM   4601  N   PHE B  13      16.016  37.730  -2.580  1.00 80.91           N  
ATOM   4602  H   PHE B  13      16.502  36.855  -2.716  1.00 80.91           H  
ATOM   4603  CA  PHE B  13      15.603  38.481  -3.770  1.00 80.91           C  
ATOM   4604  HA  PHE B  13      14.762  39.114  -3.487  1.00 80.91           H  
ATOM   4605  C   PHE B  13      15.126  37.544  -4.888  1.00 80.91           C  
ATOM   4606  CB  PHE B  13      16.733  39.409  -4.246  1.00 80.91           C  
ATOM   4607  HB2 PHE B  13      16.871  40.189  -3.498  1.00 80.91           H  
ATOM   4608  HB3 PHE B  13      16.424  39.902  -5.168  1.00 80.91           H  
ATOM   4609  O   PHE B  13      15.631  36.425  -5.011  1.00 80.91           O  
ATOM   4610  CG  PHE B  13      18.067  38.726  -4.479  1.00 80.91           C  
ATOM   4611  CD1 PHE B  13      18.992  38.627  -3.423  1.00 80.91           C  
ATOM   4612  HD1 PHE B  13      18.749  39.028  -2.450  1.00 80.91           H  
ATOM   4613  CD2 PHE B  13      18.373  38.161  -5.731  1.00 80.91           C  
ATOM   4614  HD2 PHE B  13      17.640  38.174  -6.523  1.00 80.91           H  
ATOM   4615  CE1 PHE B  13      20.214  37.964  -3.616  1.00 80.91           C  
ATOM   4616  HE1 PHE B  13      20.897  37.850  -2.788  1.00 80.91           H  
ATOM   4617  CE2 PHE B  13      19.611  37.528  -5.934  1.00 80.91           C  
ATOM   4618  HE2 PHE B  13      19.838  37.078  -6.890  1.00 80.91           H  
ATOM   4619  CZ  PHE B  13      20.528  37.424  -4.875  1.00 80.91           C  
ATOM   4620  HZ  PHE B  13      21.458  36.893  -5.014  1.00 80.91           H  
ATOM   4621  N   PRO B  14      14.157  37.978  -5.713  1.00 84.08           N  
ATOM   4622  CA  PRO B  14      13.720  37.208  -6.865  1.00 84.08           C  
ATOM   4623  HA  PRO B  14      13.556  36.168  -6.580  1.00 84.08           H  
ATOM   4624  C   PRO B  14      14.770  37.264  -7.981  1.00 84.08           C  
ATOM   4625  CB  PRO B  14      12.383  37.822  -7.282  1.00 84.08           C  
ATOM   4626  HB2 PRO B  14      11.578  37.368  -6.704  1.00 84.08           H  
ATOM   4627  HB3 PRO B  14      12.192  37.711  -8.350  1.00 84.08           H  
ATOM   4628  O   PRO B  14      15.405  38.303  -8.219  1.00 84.08           O  
ATOM   4629  CG  PRO B  14      12.538  39.288  -6.882  1.00 84.08           C  
ATOM   4630  HG2 PRO B  14      13.069  39.827  -7.667  1.00 84.08           H  
ATOM   4631  HG3 PRO B  14      11.574  39.757  -6.684  1.00 84.08           H  
ATOM   4632  CD  PRO B  14      13.407  39.225  -5.625  1.00 84.08           C  
ATOM   4633  HD2 PRO B  14      12.766  39.198  -4.743  1.00 84.08           H  
ATOM   4634  HD3 PRO B  14      14.068  40.090  -5.584  1.00 84.08           H  
ATOM   4635  N   VAL B  15      14.920  36.136  -8.666  1.00 87.77           N  
ATOM   4636  H   VAL B  15      14.424  35.317  -8.343  1.00 87.77           H  
ATOM   4637  CA  VAL B  15      15.703  35.962  -9.887  1.00 87.77           C  
ATOM   4638  HA  VAL B  15      15.999  36.938 -10.273  1.00 87.77           H  
ATOM   4639  C   VAL B  15      14.803  35.287 -10.915  1.00 87.77           C  
ATOM   4640  CB  VAL B  15      16.977  35.132  -9.632  1.00 87.77           C  
ATOM   4641  HB  VAL B  15      16.705  34.121  -9.328  1.00 87.77           H  
ATOM   4642  O   VAL B  15      14.175  34.266 -10.628  1.00 87.77           O  
ATOM   4643  CG1 VAL B  15      17.834  35.062 -10.898  1.00 87.77           C  
ATOM   4644 HG11 VAL B  15      17.276  34.593 -11.708  1.00 87.77           H  
ATOM   4645 HG12 VAL B  15      18.119  36.067 -11.211  1.00 87.77           H  
ATOM   4646 HG13 VAL B  15      18.730  34.469 -10.715  1.00 87.77           H  
ATOM   4647  CG2 VAL B  15      17.847  35.759  -8.533  1.00 87.77           C  
ATOM   4648 HG21 VAL B  15      17.325  35.719  -7.577  1.00 87.77           H  
ATOM   4649 HG22 VAL B  15      18.776  35.198  -8.439  1.00 87.77           H  
ATOM   4650 HG23 VAL B  15      18.072  36.795  -8.786  1.00 87.77           H  
ATOM   4651  N   GLU B  16      14.709  35.882 -12.096  1.00 87.17           N  
ATOM   4652  H   GLU B  16      15.283  36.689 -12.298  1.00 87.17           H  
ATOM   4653  CA  GLU B  16      13.992  35.310 -13.229  1.00 87.17           C  
ATOM   4654  HA  GLU B  16      13.180  34.687 -12.855  1.00 87.17           H  
ATOM   4655  C   GLU B  16      14.953  34.428 -14.031  1.00 87.17           C  
ATOM   4656  CB  GLU B  16      13.363  36.447 -14.039  1.00 87.17           C  
ATOM   4657  HB2 GLU B  16      12.839  37.098 -13.339  1.00 87.17           H  
ATOM   4658  HB3 GLU B  16      14.144  37.025 -14.533  1.00 87.17           H  
ATOM   4659  O   GLU B  16      16.053  34.854 -14.375  1.00 87.17           O  
ATOM   4660  CG  GLU B  16      12.347  35.944 -15.071  1.00 87.17           C  
ATOM   4661  HG2 GLU B  16      12.877  35.455 -15.888  1.00 87.17           H  
ATOM   4662  HG3 GLU B  16      11.707  35.202 -14.593  1.00 87.17           H  
ATOM   4663  CD  GLU B  16      11.473  37.084 -15.615  1.00 87.17           C  
ATOM   4664  OE1 GLU B  16      10.320  36.763 -15.983  1.00 87.17           O  
ATOM   4665  OE2 GLU B  16      11.920  38.253 -15.576  1.00 87.17           O  
ATOM   4666  N   VAL B  17      14.559  33.177 -14.250  1.00 84.36           N  
ATOM   4667  H   VAL B  17      13.639  32.907 -13.932  1.00 84.36           H  
ATOM   4668  CA  VAL B  17      15.329  32.147 -14.959  1.00 84.36           C  
ATOM   4669  HA  VAL B  17      16.026  32.625 -15.647  1.00 84.36           H  
ATOM   4670  C   VAL B  17      14.388  31.297 -15.801  1.00 84.36           C  
ATOM   4671  CB  VAL B  17      16.128  31.233 -14.001  1.00 84.36           C  
ATOM   4672  HB  VAL B  17      16.410  30.330 -14.543  1.00 84.36           H  
ATOM   4673  O   VAL B  17      13.229  31.107 -15.427  1.00 84.36           O  
ATOM   4674  CG1 VAL B  17      17.429  31.901 -13.553  1.00 84.36           C  
ATOM   4675 HG11 VAL B  17      17.969  32.270 -14.425  1.00 84.36           H  
ATOM   4676 HG12 VAL B  17      17.206  32.743 -12.897  1.00 84.36           H  
ATOM   4677 HG13 VAL B  17      18.054  31.177 -13.032  1.00 84.36           H  
ATOM   4678  CG2 VAL B  17      15.350  30.805 -12.744  1.00 84.36           C  
ATOM   4679 HG21 VAL B  17      15.959  30.114 -12.161  1.00 84.36           H  
ATOM   4680 HG22 VAL B  17      14.436  30.292 -13.044  1.00 84.36           H  
ATOM   4681 HG23 VAL B  17      15.103  31.671 -12.130  1.00 84.36           H  
ATOM   4682  N   ASP B  18      14.874  30.760 -16.910  1.00 84.33           N  
ATOM   4683  H   ASP B  18      15.830  30.953 -17.174  1.00 84.33           H  
ATOM   4684  CA  ASP B  18      14.145  29.781 -17.720  1.00 84.33           C  
ATOM   4685  HA  ASP B  18      13.079  30.007 -17.676  1.00 84.33           H  
ATOM   4686  C   ASP B  18      14.318  28.363 -17.157  1.00 84.33           C  
ATOM   4687  CB  ASP B  18      14.567  29.907 -19.191  1.00 84.33           C  
ATOM   4688  HB2 ASP B  18      14.080  29.123 -19.770  1.00 84.33           H  
ATOM   4689  HB3 ASP B  18      15.646  29.777 -19.275  1.00 84.33           H  
ATOM   4690  O   ASP B  18      15.265  28.090 -16.415  1.00 84.33           O  
ATOM   4691  CG  ASP B  18      14.145  31.268 -19.758  1.00 84.33           C  
ATOM   4692  OD1 ASP B  18      12.990  31.668 -19.465  1.00 84.33           O  
ATOM   4693  OD2 ASP B  18      14.988  31.915 -20.414  1.00 84.33           O  
ATOM   4694  N   SER B  19      13.407  27.448 -17.492  1.00 78.46           N  
ATOM   4695  H   SER B  19      12.728  27.672 -18.206  1.00 78.46           H  
ATOM   4696  CA  SER B  19      13.424  26.042 -17.031  1.00 78.46           C  
ATOM   4697  HA  SER B  19      13.288  26.017 -15.950  1.00 78.46           H  
ATOM   4698  C   SER B  19      14.738  25.315 -17.340  1.00 78.46           C  
ATOM   4699  CB  SER B  19      12.269  25.271 -17.693  1.00 78.46           C  
ATOM   4700  HB2 SER B  19      12.533  24.219 -17.804  1.00 78.46           H  
ATOM   4701  HB3 SER B  19      11.398  25.335 -17.041  1.00 78.46           H  
ATOM   4702  O   SER B  19      15.201  24.467 -16.577  1.00 78.46           O  
ATOM   4703  OG  SER B  19      11.895  25.804 -18.954  1.00 78.46           O  
ATOM   4704  HG  SER B  19      12.601  25.687 -19.595  1.00 78.46           H  
ATOM   4705  N   ASP B  20      15.337  25.700 -18.453  1.00 81.98           N  
ATOM   4706  H   ASP B  20      14.774  26.284 -19.056  1.00 81.98           H  
ATOM   4707  CA  ASP B  20      16.502  25.123 -19.104  1.00 81.98           C  
ATOM   4708  HA  ASP B  20      16.636  24.111 -18.723  1.00 81.98           H  
ATOM   4709  C   ASP B  20      17.791  25.878 -18.725  1.00 81.98           C  
ATOM   4710  CB  ASP B  20      16.243  24.995 -20.632  1.00 81.98           C  
ATOM   4711  HB2 ASP B  20      16.071  23.939 -20.840  1.00 81.98           H  
ATOM   4712  HB3 ASP B  20      17.150  25.271 -21.169  1.00 81.98           H  
ATOM   4713  O   ASP B  20      18.888  25.502 -19.134  1.00 81.98           O  
ATOM   4714  CG  ASP B  20      15.044  25.772 -21.231  1.00 81.98           C  
ATOM   4715  OD1 ASP B  20      13.926  25.734 -20.648  1.00 81.98           O  
ATOM   4716  OD2 ASP B  20      15.242  26.404 -22.286  1.00 81.98           O  
ATOM   4717  N   THR B  21      17.678  26.902 -17.868  1.00 88.74           N  
ATOM   4718  H   THR B  21      16.760  27.094 -17.494  1.00 88.74           H  
ATOM   4719  CA  THR B  21      18.833  27.608 -17.302  1.00 88.74           C  
ATOM   4720  HA  THR B  21      19.456  27.956 -18.126  1.00 88.74           H  
ATOM   4721  C   THR B  21      19.650  26.649 -16.437  1.00 88.74           C  
ATOM   4722  CB  THR B  21      18.407  28.830 -16.475  1.00 88.74           C  
ATOM   4723  HB  THR B  21      17.846  28.501 -15.600  1.00 88.74           H  
ATOM   4724  O   THR B  21      19.113  25.934 -15.585  1.00 88.74           O  
ATOM   4725  CG2 THR B  21      19.580  29.698 -16.026  1.00 88.74           C  
ATOM   4726 HG21 THR B  21      20.202  29.147 -15.322  1.00 88.74           H  
ATOM   4727 HG22 THR B  21      19.202  30.593 -15.530  1.00 88.74           H  
ATOM   4728 HG23 THR B  21      20.167  29.998 -16.894  1.00 88.74           H  
ATOM   4729  OG1 THR B  21      17.596  29.683 -17.241  1.00 88.74           O  
ATOM   4730  HG1 THR B  21      16.885  29.139 -17.587  1.00 88.74           H  
ATOM   4731  N   SER B  22      20.966  26.653 -16.629  1.00 89.91           N  
ATOM   4732  H   SER B  22      21.328  27.273 -17.340  1.00 89.91           H  
ATOM   4733  CA  SER B  22      21.898  25.870 -15.811  1.00 89.91           C  
ATOM   4734  HA  SER B  22      21.468  24.879 -15.666  1.00 89.91           H  
ATOM   4735  C   SER B  22      22.125  26.499 -14.432  1.00 89.91           C  
ATOM   4736  CB  SER B  22      23.234  25.680 -16.533  1.00 89.91           C  
ATOM   4737  HB2 SER B  22      23.890  25.055 -15.927  1.00 89.91           H  
ATOM   4738  HB3 SER B  22      23.066  25.186 -17.490  1.00 89.91           H  
ATOM   4739  O   SER B  22      22.027  27.718 -14.245  1.00 89.91           O  
ATOM   4740  OG  SER B  22      23.843  26.941 -16.745  1.00 89.91           O  
ATOM   4741  HG  SER B  22      23.308  27.389 -17.404  1.00 89.91           H  
ATOM   4742  N   ILE B  23      22.521  25.688 -13.451  1.00 90.03           N  
ATOM   4743  H   ILE B  23      22.543  24.695 -13.634  1.00 90.03           H  
ATOM   4744  CA  ILE B  23      22.931  26.183 -12.128  1.00 90.03           C  
ATOM   4745  HA  ILE B  23      22.123  26.790 -11.719  1.00 90.03           H  
ATOM   4746  C   ILE B  23      24.158  27.104 -12.230  1.00 90.03           C  
ATOM   4747  CB  ILE B  23      23.181  24.987 -11.187  1.00 90.03           C  
ATOM   4748  HB  ILE B  23      23.906  24.347 -11.690  1.00 90.03           H  
ATOM   4749  O   ILE B  23      24.275  28.053 -11.451  1.00 90.03           O  
ATOM   4750  CG1 ILE B  23      21.909  24.142 -10.933  1.00 90.03           C  
ATOM   4751 HG12 ILE B  23      21.560  23.717 -11.874  1.00 90.03           H  
ATOM   4752 HG13 ILE B  23      22.172  23.300 -10.293  1.00 90.03           H  
ATOM   4753  CG2 ILE B  23      23.794  25.413  -9.839  1.00 90.03           C  
ATOM   4754 HG21 ILE B  23      24.797  25.809  -9.992  1.00 90.03           H  
ATOM   4755 HG22 ILE B  23      23.169  26.169  -9.364  1.00 90.03           H  
ATOM   4756 HG23 ILE B  23      23.879  24.542  -9.189  1.00 90.03           H  
ATOM   4757  CD1 ILE B  23      20.723  24.881 -10.297  1.00 90.03           C  
ATOM   4758 HD11 ILE B  23      21.006  25.302  -9.332  1.00 90.03           H  
ATOM   4759 HD12 ILE B  23      20.370  25.674 -10.956  1.00 90.03           H  
ATOM   4760 HD13 ILE B  23      19.906  24.176 -10.145  1.00 90.03           H  
ATOM   4761  N   PHE B  24      25.048  26.891 -13.206  1.00 91.86           N  
ATOM   4762  H   PHE B  24      24.930  26.087 -13.806  1.00 91.86           H  
ATOM   4763  CA  PHE B  24      26.160  27.809 -13.468  1.00 91.86           C  
ATOM   4764  HA  PHE B  24      26.751  27.908 -12.558  1.00 91.86           H  
ATOM   4765  C   PHE B  24      25.683  29.220 -13.852  1.00 91.86           C  
ATOM   4766  CB  PHE B  24      27.060  27.227 -14.562  1.00 91.86           C  
ATOM   4767  HB2 PHE B  24      26.487  27.119 -15.483  1.00 91.86           H  
ATOM   4768  HB3 PHE B  24      27.389  26.231 -14.265  1.00 91.86           H  
ATOM   4769  O   PHE B  24      26.134  30.205 -13.267  1.00 91.86           O  
ATOM   4770  CG  PHE B  24      28.279  28.086 -14.823  1.00 91.86           C  
ATOM   4771  CD1 PHE B  24      28.310  28.947 -15.936  1.00 91.86           C  
ATOM   4772  HD1 PHE B  24      27.482  28.976 -16.628  1.00 91.86           H  
ATOM   4773  CD2 PHE B  24      29.356  28.077 -13.914  1.00 91.86           C  
ATOM   4774  HD2 PHE B  24      29.330  27.428 -13.052  1.00 91.86           H  
ATOM   4775  CE1 PHE B  24      29.410  29.797 -16.137  1.00 91.86           C  
ATOM   4776  HE1 PHE B  24      29.424  30.485 -16.969  1.00 91.86           H  
ATOM   4777  CE2 PHE B  24      30.459  28.925 -14.120  1.00 91.86           C  
ATOM   4778  HE2 PHE B  24      31.284  28.928 -13.423  1.00 91.86           H  
ATOM   4779  CZ  PHE B  24      30.483  29.787 -15.230  1.00 91.86           C  
ATOM   4780  HZ  PHE B  24      31.312  30.462 -15.384  1.00 91.86           H  
ATOM   4781  N   GLN B  25      24.715  29.330 -14.764  1.00 91.33           N  
ATOM   4782  H   GLN B  25      24.351  28.491 -15.193  1.00 91.33           H  
ATOM   4783  CA  GLN B  25      24.136  30.623 -15.150  1.00 91.33           C  
ATOM   4784  HA  GLN B  25      24.932  31.290 -15.481  1.00 91.33           H  
ATOM   4785  C   GLN B  25      23.431  31.308 -13.969  1.00 91.33           C  
ATOM   4786  CB  GLN B  25      23.157  30.408 -16.307  1.00 91.33           C  
ATOM   4787  HB2 GLN B  25      22.509  29.570 -16.049  1.00 91.33           H  
ATOM   4788  HB3 GLN B  25      22.534  31.294 -16.427  1.00 91.33           H  
ATOM   4789  O   GLN B  25      23.570  32.518 -13.786  1.00 91.33           O  
ATOM   4790  CG  GLN B  25      23.874  30.139 -17.642  1.00 91.33           C  
ATOM   4791  HG2 GLN B  25      24.269  31.080 -18.026  1.00 91.33           H  
ATOM   4792  HG3 GLN B  25      24.713  29.461 -17.490  1.00 91.33           H  
ATOM   4793  CD  GLN B  25      22.951  29.511 -18.681  1.00 91.33           C  
ATOM   4794  NE2 GLN B  25      23.226  29.659 -19.955  1.00 91.33           N  
ATOM   4795 HE21 GLN B  25      22.588  29.215 -20.599  1.00 91.33           H  
ATOM   4796 HE22 GLN B  25      24.015  30.211 -20.262  1.00 91.33           H  
ATOM   4797  OE1 GLN B  25      22.008  28.806 -18.363  1.00 91.33           O  
ATOM   4798  N   LEU B  26      22.746  30.545 -13.106  1.00 89.92           N  
ATOM   4799  H   LEU B  26      22.625  29.567 -13.328  1.00 89.92           H  
ATOM   4800  CA  LEU B  26      22.159  31.079 -11.871  1.00 89.92           C  
ATOM   4801  HA  LEU B  26      21.461  31.870 -12.144  1.00 89.92           H  
ATOM   4802  C   LEU B  26      23.232  31.698 -10.954  1.00 89.92           C  
ATOM   4803  CB  LEU B  26      21.392  29.953 -11.152  1.00 89.92           C  
ATOM   4804  HB2 LEU B  26      22.108  29.185 -10.857  1.00 89.92           H  
ATOM   4805  HB3 LEU B  26      20.687  29.496 -11.846  1.00 89.92           H  
ATOM   4806  O   LEU B  26      23.026  32.785 -10.404  1.00 89.92           O  
ATOM   4807  CG  LEU B  26      20.633  30.416  -9.893  1.00 89.92           C  
ATOM   4808  HG  LEU B  26      21.271  31.055  -9.283  1.00 89.92           H  
ATOM   4809  CD1 LEU B  26      19.358  31.184 -10.247  1.00 89.92           C  
ATOM   4810 HD11 LEU B  26      18.682  30.542 -10.811  1.00 89.92           H  
ATOM   4811 HD12 LEU B  26      18.861  31.517  -9.336  1.00 89.92           H  
ATOM   4812 HD13 LEU B  26      19.605  32.059 -10.850  1.00 89.92           H  
ATOM   4813  CD2 LEU B  26      20.248  29.210  -9.037  1.00 89.92           C  
ATOM   4814 HD21 LEU B  26      19.617  28.533  -9.613  1.00 89.92           H  
ATOM   4815 HD22 LEU B  26      19.709  29.541  -8.149  1.00 89.92           H  
ATOM   4816 HD23 LEU B  26      21.148  28.678  -8.727  1.00 89.92           H  
ATOM   4817  N   LYS B  27      24.390  31.035 -10.811  1.00 91.04           N  
ATOM   4818  H   LYS B  27      24.497  30.157 -11.299  1.00 91.04           H  
ATOM   4819  CA  LYS B  27      25.527  31.567 -10.043  1.00 91.04           C  
ATOM   4820  HA  LYS B  27      25.186  31.823  -9.040  1.00 91.04           H  
ATOM   4821  C   LYS B  27      26.057  32.863 -10.648  1.00 91.04           C  
ATOM   4822  CB  LYS B  27      26.663  30.539  -9.929  1.00 91.04           C  
ATOM   4823  HB2 LYS B  27      27.546  31.042  -9.535  1.00 91.04           H  
ATOM   4824  HB3 LYS B  27      26.917  30.151 -10.916  1.00 91.04           H  
ATOM   4825  O   LYS B  27      26.280  33.805  -9.895  1.00 91.04           O  
ATOM   4826  CG  LYS B  27      26.325  29.376  -8.992  1.00 91.04           C  
ATOM   4827  HG2 LYS B  27      25.422  28.869  -9.332  1.00 91.04           H  
ATOM   4828  HG3 LYS B  27      26.154  29.765  -7.988  1.00 91.04           H  
ATOM   4829  CD  LYS B  27      27.490  28.378  -8.960  1.00 91.04           C  
ATOM   4830  HD2 LYS B  27      28.389  28.891  -8.619  1.00 91.04           H  
ATOM   4831  HD3 LYS B  27      27.659  27.988  -9.963  1.00 91.04           H  
ATOM   4832  CE  LYS B  27      27.166  27.224  -8.009  1.00 91.04           C  
ATOM   4833  HE2 LYS B  27      26.920  27.646  -7.034  1.00 91.04           H  
ATOM   4834  HE3 LYS B  27      26.304  26.681  -8.395  1.00 91.04           H  
ATOM   4835  NZ  LYS B  27      28.319  26.314  -7.856  1.00 91.04           N  
ATOM   4836  HZ1 LYS B  27      28.568  25.950  -8.764  1.00 91.04           H  
ATOM   4837  HZ2 LYS B  27      28.082  25.518  -7.280  1.00 91.04           H  
ATOM   4838  HZ3 LYS B  27      29.095  26.812  -7.445  1.00 91.04           H  
ATOM   4839  N   GLU B  28      26.211  32.952 -11.970  1.00 91.31           N  
ATOM   4840  H   GLU B  28      26.043  32.131 -12.534  1.00 91.31           H  
ATOM   4841  CA  GLU B  28      26.680  34.182 -12.625  1.00 91.31           C  
ATOM   4842  HA  GLU B  28      27.651  34.458 -12.213  1.00 91.31           H  
ATOM   4843  C   GLU B  28      25.737  35.374 -12.413  1.00 91.31           C  
ATOM   4844  CB  GLU B  28      26.842  33.994 -14.135  1.00 91.31           C  
ATOM   4845  HB2 GLU B  28      25.934  33.566 -14.559  1.00 91.31           H  
ATOM   4846  HB3 GLU B  28      26.975  34.991 -14.554  1.00 91.31           H  
ATOM   4847  O   GLU B  28      26.198  36.490 -12.154  1.00 91.31           O  
ATOM   4848  CG  GLU B  28      28.054  33.150 -14.543  1.00 91.31           C  
ATOM   4849  HG2 GLU B  28      27.827  32.094 -14.396  1.00 91.31           H  
ATOM   4850  HG3 GLU B  28      28.895  33.415 -13.902  1.00 91.31           H  
ATOM   4851  CD  GLU B  28      28.437  33.415 -16.009  1.00 91.31           C  
ATOM   4852  OE1 GLU B  28      29.615  33.175 -16.346  1.00 91.31           O  
ATOM   4853  OE2 GLU B  28      27.588  33.954 -16.762  1.00 91.31           O  
ATOM   4854  N   VAL B  29      24.421  35.154 -12.494  1.00 91.20           N  
ATOM   4855  H   VAL B  29      24.106  34.233 -12.762  1.00 91.20           H  
ATOM   4856  CA  VAL B  29      23.422  36.212 -12.264  1.00 91.20           C  
ATOM   4857  HA  VAL B  29      23.635  37.047 -12.931  1.00 91.20           H  
ATOM   4858  C   VAL B  29      23.519  36.748 -10.832  1.00 91.20           C  
ATOM   4859  CB  VAL B  29      22.003  35.695 -12.580  1.00 91.20           C  
ATOM   4860  HB  VAL B  29      21.821  34.773 -12.028  1.00 91.20           H  
ATOM   4861  O   VAL B  29      23.467  37.960 -10.609  1.00 91.20           O  
ATOM   4862  CG1 VAL B  29      20.920  36.713 -12.200  1.00 91.20           C  
ATOM   4863 HG11 VAL B  29      19.956  36.375 -12.580  1.00 91.20           H  
ATOM   4864 HG12 VAL B  29      20.851  36.805 -11.116  1.00 91.20           H  
ATOM   4865 HG13 VAL B  29      21.149  37.685 -12.638  1.00 91.20           H  
ATOM   4866  CG2 VAL B  29      21.845  35.417 -14.080  1.00 91.20           C  
ATOM   4867 HG21 VAL B  29      22.614  34.728 -14.431  1.00 91.20           H  
ATOM   4868 HG22 VAL B  29      21.923  36.344 -14.648  1.00 91.20           H  
ATOM   4869 HG23 VAL B  29      20.873  34.963 -14.272  1.00 91.20           H  
ATOM   4870  N   VAL B  30      23.715  35.863  -9.853  1.00 88.68           N  
ATOM   4871  H   VAL B  30      23.758  34.885 -10.100  1.00 88.68           H  
ATOM   4872  CA  VAL B  30      23.849  36.244  -8.438  1.00 88.68           C  
ATOM   4873  HA  VAL B  30      23.100  37.004  -8.215  1.00 88.68           H  
ATOM   4874  C   VAL B  30      25.209  36.885  -8.149  1.00 88.68           C  
ATOM   4875  CB  VAL B  30      23.563  35.028  -7.540  1.00 88.68           C  
ATOM   4876  HB  VAL B  30      24.186  34.189  -7.848  1.00 88.68           H  
ATOM   4877  O   VAL B  30      25.261  37.891  -7.443  1.00 88.68           O  
ATOM   4878  CG1 VAL B  30      23.849  35.336  -6.063  1.00 88.68           C  
ATOM   4879 HG11 VAL B  30      23.411  36.295  -5.786  1.00 88.68           H  
ATOM   4880 HG12 VAL B  30      23.449  34.550  -5.423  1.00 88.68           H  
ATOM   4881 HG13 VAL B  30      24.925  35.388  -5.902  1.00 88.68           H  
ATOM   4882  CG2 VAL B  30      22.084  34.638  -7.702  1.00 88.68           C  
ATOM   4883 HG21 VAL B  30      21.883  33.689  -7.206  1.00 88.68           H  
ATOM   4884 HG22 VAL B  30      21.833  34.496  -8.753  1.00 88.68           H  
ATOM   4885 HG23 VAL B  30      21.440  35.412  -7.286  1.00 88.68           H  
ATOM   4886  N   ALA B  31      26.284  36.368  -8.746  1.00 91.03           N  
ATOM   4887  H   ALA B  31      26.165  35.530  -9.296  1.00 91.03           H  
ATOM   4888  CA  ALA B  31      27.638  36.915  -8.667  1.00 91.03           C  
ATOM   4889  HA  ALA B  31      27.984  36.893  -7.634  1.00 91.03           H  
ATOM   4890  C   ALA B  31      27.693  38.370  -9.150  1.00 91.03           C  
ATOM   4891  CB  ALA B  31      28.548  36.014  -9.510  1.00 91.03           C  
ATOM   4892  HB1 ALA B  31      28.137  35.887 -10.511  1.00 91.03           H  
ATOM   4893  HB2 ALA B  31      29.539  36.456  -9.613  1.00 91.03           H  
ATOM   4894  HB3 ALA B  31      28.640  35.038  -9.034  1.00 91.03           H  
ATOM   4895  O   ALA B  31      28.142  39.252  -8.414  1.00 91.03           O  
ATOM   4896  N   LYS B  32      27.139  38.646 -10.341  1.00 89.87           N  
ATOM   4897  H   LYS B  32      26.791  37.871 -10.887  1.00 89.87           H  
ATOM   4898  CA  LYS B  32      27.037  40.006 -10.900  1.00 89.87           C  
ATOM   4899  HA  LYS B  32      28.035  40.437 -10.982  1.00 89.87           H  
ATOM   4900  C   LYS B  32      26.247  40.951  -9.992  1.00 89.87           C  
ATOM   4901  CB  LYS B  32      26.391  39.950 -12.297  1.00 89.87           C  
ATOM   4902  HB2 LYS B  32      26.074  40.952 -12.584  1.00 89.87           H  
ATOM   4903  HB3 LYS B  32      25.509  39.310 -12.261  1.00 89.87           H  
ATOM   4904  O   LYS B  32      26.595  42.122  -9.889  1.00 89.87           O  
ATOM   4905  CG  LYS B  32      27.367  39.436 -13.368  1.00 89.87           C  
ATOM   4906  HG2 LYS B  32      28.172  40.160 -13.493  1.00 89.87           H  
ATOM   4907  HG3 LYS B  32      27.800  38.491 -13.041  1.00 89.87           H  
ATOM   4908  CD  LYS B  32      26.663  39.216 -14.717  1.00 89.87           C  
ATOM   4909  HD2 LYS B  32      26.230  40.152 -15.069  1.00 89.87           H  
ATOM   4910  HD3 LYS B  32      25.870  38.482 -14.573  1.00 89.87           H  
ATOM   4911  CE  LYS B  32      27.675  38.684 -15.744  1.00 89.87           C  
ATOM   4912  HE2 LYS B  32      28.351  39.491 -16.028  1.00 89.87           H  
ATOM   4913  HE3 LYS B  32      28.270  37.910 -15.260  1.00 89.87           H  
ATOM   4914  NZ  LYS B  32      27.022  38.098 -16.945  1.00 89.87           N  
ATOM   4915  HZ1 LYS B  32      27.719  37.728 -17.576  1.00 89.87           H  
ATOM   4916  HZ2 LYS B  32      26.446  38.768 -17.435  1.00 89.87           H  
ATOM   4917  HZ3 LYS B  32      26.462  37.300 -16.682  1.00 89.87           H  
ATOM   4918  N   ARG B  33      25.200  40.454  -9.323  1.00 85.56           N  
ATOM   4919  H   ARG B  33      24.970  39.483  -9.478  1.00 85.56           H  
ATOM   4920  CA  ARG B  33      24.329  41.267  -8.458  1.00 85.56           C  
ATOM   4921  HA  ARG B  33      24.208  42.243  -8.929  1.00 85.56           H  
ATOM   4922  C   ARG B  33      24.927  41.553  -7.076  1.00 85.56           C  
ATOM   4923  CB  ARG B  33      22.956  40.584  -8.377  1.00 85.56           C  
ATOM   4924  HB2 ARG B  33      23.020  39.707  -7.734  1.00 85.56           H  
ATOM   4925  HB3 ARG B  33      22.679  40.254  -9.378  1.00 85.56           H  
ATOM   4926  O   ARG B  33      24.617  42.592  -6.507  1.00 85.56           O  
ATOM   4927  CG  ARG B  33      21.854  41.525  -7.870  1.00 85.56           C  
ATOM   4928  HG2 ARG B  33      22.042  41.795  -6.831  1.00 85.56           H  
ATOM   4929  HG3 ARG B  33      21.842  42.429  -8.480  1.00 85.56           H  
ATOM   4930  CD  ARG B  33      20.495  40.823  -7.978  1.00 85.56           C  
ATOM   4931  HD2 ARG B  33      20.357  40.495  -9.008  1.00 85.56           H  
ATOM   4932  HD3 ARG B  33      20.503  39.947  -7.330  1.00 85.56           H  
ATOM   4933  NE  ARG B  33      19.378  41.709  -7.596  1.00 85.56           N  
ATOM   4934  HE  ARG B  33      19.623  42.620  -7.237  1.00 85.56           H  
ATOM   4935  NH1 ARG B  33      17.683  40.261  -8.150  1.00 85.56           N  
ATOM   4936 HH11 ARG B  33      16.710  39.995  -8.206  1.00 85.56           H  
ATOM   4937 HH12 ARG B  33      18.373  39.596  -8.468  1.00 85.56           H
[truncated: 530,073 more chars]
