# Supplementary material for: Shared structural features of Miro binding control mitochondrial homeostasis
Source: EMBO J. 2024 Jan 24;43(4):6. doi: 10.1038/s44318-024-00028-1 (PMC10897228; doi:10.1038/s44318-024-00028-1)
Supplement: Supplementary file 2 — DataSet EV1 [file 44318_2024_28_MOESM2_ESM.zip › _All structures/Miro1_Mtfr1l.pdb]

ATOM      1  N   MET A   1      11.462  -2.694  -6.446  1.00 68.86           N  
ATOM      2  H   MET A   1      10.463  -2.739  -6.305  1.00 68.86           H  
ATOM      3  H2  MET A   1      11.861  -1.933  -5.914  1.00 68.86           H  
ATOM      4  H3  MET A   1      11.839  -3.578  -6.134  1.00 68.86           H  
ATOM      5  CA  MET A   1      11.766  -2.542  -7.888  1.00 68.86           C  
ATOM      6  HA  MET A   1      11.629  -3.521  -8.345  1.00 68.86           H  
ATOM      7  C   MET A   1      13.222  -2.132  -8.084  1.00 68.86           C  
ATOM      8  CB  MET A   1      10.787  -1.577  -8.569  1.00 68.86           C  
ATOM      9  HB2 MET A   1      10.999  -0.549  -8.273  1.00 68.86           H  
ATOM     10  HB3 MET A   1       9.778  -1.829  -8.243  1.00 68.86           H  
ATOM     11  O   MET A   1      13.777  -1.430  -7.242  1.00 68.86           O  
ATOM     12  CG  MET A   1      10.828  -1.694 -10.099  1.00 68.86           C  
ATOM     13  HG2 MET A   1      10.842  -2.748 -10.375  1.00 68.86           H  
ATOM     14  HG3 MET A   1      11.733  -1.220 -10.477  1.00 68.86           H  
ATOM     15  SD  MET A   1       9.393  -0.934 -10.894  1.00 68.86           S  
ATOM     16  CE  MET A   1       9.756  -1.252 -12.647  1.00 68.86           C  
ATOM     17  HE1 MET A   1       8.941  -0.873 -13.264  1.00 68.86           H  
ATOM     18  HE2 MET A   1       9.860  -2.322 -12.824  1.00 68.86           H  
ATOM     19  HE3 MET A   1      10.676  -0.743 -12.935  1.00 68.86           H  
ATOM     20  N   LYS A   2      13.862  -2.568  -9.176  1.00 81.41           N  
ATOM     21  H   LYS A   2      13.337  -3.098  -9.857  1.00 81.41           H  
ATOM     22  CA  LYS A   2      15.257  -2.231  -9.515  1.00 81.41           C  
ATOM     23  HA  LYS A   2      15.830  -2.146  -8.592  1.00 81.41           H  
ATOM     24  C   LYS A   2      15.373  -0.885 -10.240  1.00 81.41           C  
ATOM     25  CB  LYS A   2      15.852  -3.354 -10.382  1.00 81.41           C  
ATOM     26  HB2 LYS A   2      15.052  -3.886 -10.899  1.00 81.41           H  
ATOM     27  HB3 LYS A   2      16.500  -2.925 -11.146  1.00 81.41           H  
ATOM     28  O   LYS A   2      14.591  -0.615 -11.139  1.00 81.41           O  
ATOM     29  CG  LYS A   2      16.679  -4.333  -9.543  1.00 81.41           C  
ATOM     30  HG2 LYS A   2      17.592  -3.832  -9.218  1.00 81.41           H  
ATOM     31  HG3 LYS A   2      16.110  -4.643  -8.667  1.00 81.41           H  
ATOM     32  CD  LYS A   2      17.031  -5.568 -10.373  1.00 81.41           C  
ATOM     33  HD2 LYS A   2      16.118  -6.150 -10.501  1.00 81.41           H  
ATOM     34  HD3 LYS A   2      17.403  -5.260 -11.350  1.00 81.41           H  
ATOM     35  CE  LYS A   2      18.105  -6.400  -9.666  1.00 81.41           C  
ATOM     36  HE2 LYS A   2      19.080  -5.963  -9.886  1.00 81.41           H  
ATOM     37  HE3 LYS A   2      17.936  -6.334  -8.592  1.00 81.41           H  
ATOM     38  NZ  LYS A   2      18.049  -7.819 -10.093  1.00 81.41           N  
ATOM     39  HZ1 LYS A   2      18.790  -8.369  -9.682  1.00 81.41           H  
ATOM     40  HZ2 LYS A   2      17.156  -8.216  -9.838  1.00 81.41           H  
ATOM     41  HZ3 LYS A   2      18.108  -7.891 -11.098  1.00 81.41           H  
ATOM     42  N   LYS A   3      16.398  -0.096  -9.888  1.00 83.19           N  
ATOM     43  H   LYS A   3      16.970  -0.393  -9.111  1.00 83.19           H  
ATOM     44  CA  LYS A   3      16.756   1.162 -10.579  1.00 83.19           C  
ATOM     45  HA  LYS A   3      15.842   1.661 -10.903  1.00 83.19           H  
ATOM     46  C   LYS A   3      17.566   0.956 -11.863  1.00 83.19           C  
ATOM     47  CB  LYS A   3      17.525   2.111  -9.642  1.00 83.19           C  
ATOM     48  HB2 LYS A   3      17.808   2.992 -10.219  1.00 83.19           H  
ATOM     49  HB3 LYS A   3      18.438   1.628  -9.294  1.00 83.19           H  
ATOM     50  O   LYS A   3      17.599   1.847 -12.698  1.00 83.19           O  
ATOM     51  CG  LYS A   3      16.691   2.572  -8.437  1.00 83.19           C  
ATOM     52  HG2 LYS A   3      16.574   1.746  -7.736  1.00 83.19           H  
ATOM     53  HG3 LYS A   3      15.705   2.877  -8.788  1.00 83.19           H  
ATOM     54  CD  LYS A   3      17.347   3.766  -7.724  1.00 83.19           C  
ATOM     55  HD2 LYS A   3      18.326   3.478  -7.341  1.00 83.19           H  
ATOM     56  HD3 LYS A   3      17.468   4.575  -8.444  1.00 83.19           H  
ATOM     57  CE  LYS A   3      16.446   4.238  -6.574  1.00 83.19           C  
ATOM     58  HE2 LYS A   3      16.447   3.485  -5.786  1.00 83.19           H  
ATOM     59  HE3 LYS A   3      15.426   4.311  -6.951  1.00 83.19           H  
ATOM     60  NZ  LYS A   3      16.858   5.560  -6.034  1.00 83.19           N  
ATOM     61  HZ1 LYS A   3      16.228   5.846  -5.299  1.00 83.19           H  
ATOM     62  HZ2 LYS A   3      16.810   6.265  -6.757  1.00 83.19           H  
ATOM     63  HZ3 LYS A   3      17.797   5.537  -5.664  1.00 83.19           H  
ATOM     64  N   ASP A   4      18.235  -0.186 -12.002  1.00 90.33           N  
ATOM     65  H   ASP A   4      18.151  -0.895 -11.288  1.00 90.33           H  
ATOM     66  CA  ASP A   4      18.906  -0.594 -13.234  1.00 90.33           C  
ATOM     67  HA  ASP A   4      18.323  -0.210 -14.071  1.00 90.33           H  
ATOM     68  C   ASP A   4      18.922  -2.130 -13.378  1.00 90.33           C  
ATOM     69  CB  ASP A   4      20.292   0.074 -13.356  1.00 90.33           C  
ATOM     70  HB2 ASP A   4      20.181   1.150 -13.229  1.00 90.33           H  
ATOM     71  HB3 ASP A   4      20.615  -0.090 -14.384  1.00 90.33           H  
ATOM     72  O   ASP A   4      18.747  -2.869 -12.398  1.00 90.33           O  
ATOM     73  CG  ASP A   4      21.416  -0.419 -12.436  1.00 90.33           C  
ATOM     74  OD1 ASP A   4      22.318   0.378 -12.081  1.00 90.33           O  
ATOM     75  OD2 ASP A   4      21.495  -1.629 -12.142  1.00 90.33           O  
ATOM     76  N   VAL A   5      19.103  -2.613 -14.610  1.00 94.42           N  
ATOM     77  H   VAL A   5      19.202  -1.947 -15.362  1.00 94.42           H  
ATOM     78  CA  VAL A   5      19.230  -4.038 -14.948  1.00 94.42           C  
ATOM     79  HA  VAL A   5      19.211  -4.626 -14.030  1.00 94.42           H  
ATOM     80  C   VAL A   5      20.568  -4.280 -15.632  1.00 94.42           C  
ATOM     81  CB  VAL A   5      18.075  -4.524 -15.849  1.00 94.42           C  
ATOM     82  HB  VAL A   5      18.048  -3.918 -16.754  1.00 94.42           H  
ATOM     83  O   VAL A   5      20.999  -3.510 -16.479  1.00 94.42           O  
ATOM     84  CG1 VAL A   5      18.248  -5.994 -16.257  1.00 94.42           C  
ATOM     85 HG11 VAL A   5      18.425  -6.615 -15.378  1.00 94.42           H  
ATOM     86 HG12 VAL A   5      17.351  -6.341 -16.769  1.00 94.42           H  
ATOM     87 HG13 VAL A   5      19.078  -6.097 -16.956  1.00 94.42           H  
ATOM     88  CG2 VAL A   5      16.728  -4.398 -15.136  1.00 94.42           C  
ATOM     89 HG21 VAL A   5      15.935  -4.811 -15.760  1.00 94.42           H  
ATOM     90 HG22 VAL A   5      16.506  -3.343 -14.974  1.00 94.42           H  
ATOM     91 HG23 VAL A   5      16.748  -4.909 -14.173  1.00 94.42           H  
ATOM     92  N   ARG A   6      21.234  -5.386 -15.304  1.00 96.49           N  
ATOM     93  H   ARG A   6      20.849  -5.963 -14.570  1.00 96.49           H  
ATOM     94  CA  ARG A   6      22.446  -5.844 -15.988  1.00 96.49           C  
ATOM     95  HA  ARG A   6      22.593  -5.245 -16.887  1.00 96.49           H  
ATOM     96  C   ARG A   6      22.316  -7.289 -16.447  1.00 96.49           C  
ATOM     97  CB  ARG A   6      23.643  -5.637 -15.069  1.00 96.49           C  
ATOM     98  HB2 ARG A   6      23.545  -6.325 -14.229  1.00 96.49           H  
ATOM     99  HB3 ARG A   6      23.617  -4.616 -14.688  1.00 96.49           H  
ATOM    100  O   ARG A   6      22.095  -8.183 -15.632  1.00 96.49           O  
ATOM    101  CG  ARG A   6      24.995  -5.834 -15.769  1.00 96.49           C  
ATOM    102  HG2 ARG A   6      25.306  -4.894 -16.224  1.00 96.49           H  
ATOM    103  HG3 ARG A   6      24.946  -6.607 -16.536  1.00 96.49           H  
ATOM    104  CD  ARG A   6      25.978  -6.272 -14.689  1.00 96.49           C  
ATOM    105  HD2 ARG A   6      25.806  -7.330 -14.488  1.00 96.49           H  
ATOM    106  HD3 ARG A   6      25.775  -5.716 -13.773  1.00 96.49           H  
ATOM    107  NE  ARG A   6      27.385  -6.086 -15.047  1.00 96.49           N  
ATOM    108  HE  ARG A   6      27.854  -6.798 -15.587  1.00 96.49           H  
ATOM    109  NH1 ARG A   6      27.582  -3.894 -14.472  1.00 96.49           N  
ATOM    110 HH11 ARG A   6      28.240  -3.166 -14.235  1.00 96.49           H  
ATOM    111 HH12 ARG A   6      26.773  -3.669 -15.034  1.00 96.49           H  
ATOM    112  NH2 ARG A   6      29.386  -5.170 -14.518  1.00 96.49           N  
ATOM    113 HH21 ARG A   6      29.906  -5.779 -15.134  1.00 96.49           H  
ATOM    114 HH22 ARG A   6      29.884  -4.467 -13.991  1.00 96.49           H  
ATOM    115  CZ  ARG A   6      28.114  -5.051 -14.693  1.00 96.49           C  
ATOM    116  N   ILE A   7      22.509  -7.473 -17.738  1.00 96.90           N  
ATOM    117  H   ILE A   7      22.728  -6.655 -18.290  1.00 96.90           H  
ATOM    118  CA  ILE A   7      22.517  -8.712 -18.492  1.00 96.90           C  
ATOM    119  HA  ILE A   7      22.106  -9.520 -17.886  1.00 96.90           H  
ATOM    120  C   ILE A   7      23.981  -9.013 -18.821  1.00 96.90           C  
ATOM    121  CB  ILE A   7      21.659  -8.541 -19.772  1.00 96.90           C  
ATOM    122  HB  ILE A   7      22.155  -7.819 -20.420  1.00 96.90           H  
ATOM    123  O   ILE A   7      24.675  -8.191 -19.419  1.00 96.90           O  
ATOM    124  CG1 ILE A   7      20.238  -7.995 -19.463  1.00 96.90           C  
ATOM    125 HG12 ILE A   7      20.311  -7.084 -18.869  1.00 96.90           H  
ATOM    126 HG13 ILE A   7      19.683  -8.731 -18.880  1.00 96.90           H  
ATOM    127  CG2 ILE A   7      21.592  -9.885 -20.516  1.00 96.90           C  
ATOM    128 HG21 ILE A   7      21.058  -9.774 -21.460  1.00 96.90           H  
ATOM    129 HG22 ILE A   7      22.596 -10.238 -20.753  1.00 96.90           H  
ATOM    130 HG23 ILE A   7      21.088 -10.634 -19.906  1.00 96.90           H  
ATOM    131  CD1 ILE A   7      19.406  -7.627 -20.694  1.00 96.90           C  
ATOM    132 HD11 ILE A   7      18.447  -7.220 -20.371  1.00 96.90           H  
ATOM    133 HD12 ILE A   7      19.212  -8.508 -21.306  1.00 96.90           H  
ATOM    134 HD13 ILE A   7      19.929  -6.876 -21.285  1.00 96.90           H  
ATOM    135  N   LEU A   8      24.460 -10.179 -18.404  1.00 97.69           N  
ATOM    136  H   LEU A   8      23.844 -10.806 -17.907  1.00 97.69           H  
ATOM    137  CA  LEU A   8      25.782 -10.677 -18.776  1.00 97.69           C  
ATOM    138  HA  LEU A   8      26.377  -9.883 -19.228  1.00 97.69           H  
ATOM    139  C   LEU A   8      25.639 -11.811 -19.788  1.00 97.69           C  
ATOM    140  CB  LEU A   8      26.484 -11.173 -17.508  1.00 97.69           C  
ATOM    141  HB2 LEU A   8      26.631 -10.338 -16.823  1.00 97.69           H  
ATOM    142  HB3 LEU A   8      25.833 -11.901 -17.025  1.00 97.69           H  
ATOM    143  O   LEU A   8      24.871 -12.733 -19.529  1.00 97.69           O  
ATOM    144  CG  LEU A   8      27.836 -11.842 -17.803  1.00 97.69           C  
ATOM    145  HG  LEU A   8      27.735 -12.583 -18.595  1.00 97.69           H  
ATOM    146  CD1 LEU A   8      28.870 -10.814 -18.254  1.00 97.69           C  
ATOM    147 HD11 LEU A   8      29.818 -11.313 -18.454  1.00 97.69           H  
ATOM    148 HD12 LEU A   8      29.010 -10.054 -17.485  1.00 97.69           H  
ATOM    149 HD13 LEU A   8      28.559 -10.334 -19.182  1.00 97.69           H  
ATOM    150  CD2 LEU A   8      28.262 -12.584 -16.545  1.00 97.69           C  
ATOM    151 HD21 LEU A   8      29.287 -12.942 -16.642  1.00 97.69           H  
ATOM    152 HD22 LEU A   8      28.163 -11.912 -15.692  1.00 97.69           H  
ATOM    153 HD23 LEU A   8      27.606 -13.439 -16.380  1.00 97.69           H  
ATOM    154  N   LEU A   9      26.415 -11.800 -20.872  1.00 97.50           N  
ATOM    155  H   LEU A   9      27.003 -10.998 -21.051  1.00 97.50           H  
ATOM    156  CA  LEU A   9      26.543 -12.941 -21.777  1.00 97.50           C  
ATOM    157  HA  LEU A   9      25.705 -13.621 -21.621  1.00 97.50           H  
ATOM    158  C   LEU A   9      27.821 -13.732 -21.465  1.00 97.50           C  
ATOM    159  CB  LEU A   9      26.479 -12.481 -23.246  1.00 97.50           C  
ATOM    160  HB2 LEU A   9      27.034 -11.552 -23.375  1.00 97.50           H  
ATOM    161  HB3 LEU A   9      26.969 -13.243 -23.851  1.00 97.50           H  
ATOM    162  O   LEU A   9      28.934 -13.262 -21.701  1.00 97.50           O  
ATOM    163  CG  LEU A   9      25.046 -12.326 -23.789  1.00 97.50           C  
ATOM    164  HG  LEU A   9      24.496 -13.247 -23.598  1.00 97.50           H  
ATOM    165  CD1 LEU A   9      24.274 -11.163 -23.168  1.00 97.50           C  
ATOM    166 HD11 LEU A   9      23.293 -11.092 -23.638  1.00 97.50           H  
ATOM    167 HD12 LEU A   9      24.125 -11.342 -22.103  1.00 97.50           H  
ATOM    168 HD13 LEU A   9      24.823 -10.233 -23.312  1.00 97.50           H  
ATOM    169  CD2 LEU A   9      25.084 -12.116 -25.301  1.00 97.50           C  
ATOM    170 HD21 LEU A   9      24.072 -12.010 -25.693  1.00 97.50           H  
ATOM    171 HD22 LEU A   9      25.559 -12.968 -25.787  1.00 97.50           H  
ATOM    172 HD23 LEU A   9      25.656 -11.218 -25.535  1.00 97.50           H  
ATOM    173  N   VAL A  10      27.653 -14.967 -20.989  1.00 97.55           N  
ATOM    174  H   VAL A  10      26.703 -15.293 -20.883  1.00 97.55           H  
ATOM    175  CA  VAL A  10      28.729 -15.957 -20.783  1.00 97.55           C  
ATOM    176  HA  VAL A  10      29.685 -15.492 -21.020  1.00 97.55           H  
ATOM    177  C   VAL A  10      28.556 -17.142 -21.731  1.00 97.55           C  
ATOM    178  CB  VAL A  10      28.822 -16.434 -19.323  1.00 97.55           C  
ATOM    179  HB  VAL A  10      29.736 -17.021 -19.232  1.00 97.55           H  
ATOM    180  O   VAL A  10      27.536 -17.250 -22.406  1.00 97.55           O  
ATOM    181  CG1 VAL A  10      28.950 -15.272 -18.346  1.00 97.55           C  
ATOM    182 HG11 VAL A  10      27.996 -14.747 -18.299  1.00 97.55           H  
ATOM    183 HG12 VAL A  10      29.735 -14.590 -18.673  1.00 97.55           H  
ATOM    184 HG13 VAL A  10      29.197 -15.646 -17.352  1.00 97.55           H  
ATOM    185  CG2 VAL A  10      27.648 -17.317 -18.893  1.00 97.55           C  
ATOM    186 HG21 VAL A  10      27.736 -17.557 -17.833  1.00 97.55           H  
ATOM    187 HG22 VAL A  10      26.706 -16.798 -19.069  1.00 97.55           H  
ATOM    188 HG23 VAL A  10      27.655 -18.252 -19.454  1.00 97.55           H  
ATOM    189  N   GLY A  11      29.548 -18.027 -21.819  1.00 96.62           N  
ATOM    190  H   GLY A  11      30.355 -17.928 -21.220  1.00 96.62           H  
ATOM    191  CA  GLY A  11      29.529 -19.160 -22.747  1.00 96.62           C  
ATOM    192  HA2 GLY A  11      29.343 -20.074 -22.183  1.00 96.62           H  
ATOM    193  HA3 GLY A  11      28.725 -19.051 -23.474  1.00 96.62           H  
ATOM    194  C   GLY A  11      30.833 -19.308 -23.527  1.00 96.62           C  
ATOM    195  O   GLY A  11      31.592 -18.344 -23.677  1.00 96.62           O  
ATOM    196  N   GLU A  12      31.066 -20.527 -24.017  1.00 97.29           N  
ATOM    197  H   GLU A  12      30.342 -21.218 -23.885  1.00 97.29           H  
ATOM    198  CA  GLU A  12      32.320 -20.971 -24.645  1.00 97.29           C  
ATOM    199  HA  GLU A  12      33.101 -20.932 -23.885  1.00 97.29           H  
ATOM    200  C   GLU A  12      32.762 -20.090 -25.838  1.00 97.29           C  
ATOM    201  CB  GLU A  12      32.166 -22.428 -25.126  1.00 97.29           C  
ATOM    202  HB2 GLU A  12      33.047 -22.721 -25.698  1.00 97.29           H  
ATOM    203  HB3 GLU A  12      31.313 -22.473 -25.803  1.00 97.29           H  
ATOM    204  O   GLU A  12      31.934 -19.442 -26.492  1.00 97.29           O  
ATOM    205  CG  GLU A  12      31.946 -23.465 -24.015  1.00 97.29           C  
ATOM    206  HG2 GLU A  12      31.160 -23.126 -23.341  1.00 97.29           H  
ATOM    207  HG3 GLU A  12      31.584 -24.379 -24.486  1.00 97.29           H  
ATOM    208  CD  GLU A  12      33.221 -23.804 -23.231  1.00 97.29           C  
ATOM    209  OE1 GLU A  12      33.315 -23.463 -22.028  1.00 97.29           O  
ATOM    210  OE2 GLU A  12      34.076 -24.539 -23.777  1.00 97.29           O  
ATOM    211  N   PRO A  13      34.058 -20.089 -26.204  1.00 95.66           N  
ATOM    212  CA  PRO A  13      34.552 -19.305 -27.329  1.00 95.66           C  
ATOM    213  HA  PRO A  13      34.398 -18.253 -27.091  1.00 95.66           H  
ATOM    214  C   PRO A  13      33.835 -19.640 -28.646  1.00 95.66           C  
ATOM    215  CB  PRO A  13      36.060 -19.572 -27.396  1.00 95.66           C  
ATOM    216  HB2 PRO A  13      36.611 -18.696 -27.735  1.00 95.66           H  
ATOM    217  HB3 PRO A  13      36.264 -20.428 -28.040  1.00 95.66           H  
ATOM    218  O   PRO A  13      33.578 -20.802 -28.971  1.00 95.66           O  
ATOM    219  CG  PRO A  13      36.408 -19.933 -25.952  1.00 95.66           C  
ATOM    220  HG2 PRO A  13      37.314 -20.535 -25.885  1.00 95.66           H  
ATOM    221  HG3 PRO A  13      36.504 -19.026 -25.355  1.00 95.66           H  
ATOM    222  CD  PRO A  13      35.174 -20.713 -25.507  1.00 95.66           C  
ATOM    223  HD2 PRO A  13      35.068 -20.651 -24.424  1.00 95.66           H  
ATOM    224  HD3 PRO A  13      35.264 -21.755 -25.814  1.00 95.66           H  
ATOM    225  N   ARG A  14      33.561 -18.605 -29.452  1.00 95.63           N  
ATOM    226  H   ARG A  14      33.840 -17.693 -29.120  1.00 95.63           H  
ATOM    227  CA  ARG A  14      32.919 -18.692 -30.783  1.00 95.63           C  
ATOM    228  HA  ARG A  14      32.862 -17.671 -31.161  1.00 95.63           H  
ATOM    229  C   ARG A  14      31.458 -19.183 -30.802  1.00 95.63           C  
ATOM    230  CB  ARG A  14      33.814 -19.467 -31.778  1.00 95.63           C  
ATOM    231  HB2 ARG A  14      33.816 -20.522 -31.501  1.00 95.63           H  
ATOM    232  HB3 ARG A  14      33.381 -19.391 -32.775  1.00 95.63           H  
ATOM    233  O   ARG A  14      30.938 -19.459 -31.887  1.00 95.63           O  
ATOM    234  CG  ARG A  14      35.264 -18.951 -31.854  1.00 95.63           C  
ATOM    235  HG2 ARG A  14      35.255 -17.937 -32.254  1.00 95.63           H  
ATOM    236  HG3 ARG A  14      35.718 -18.923 -30.864  1.00 95.63           H  
ATOM    237  CD  ARG A  14      36.137 -19.832 -32.756  1.00 95.63           C  
ATOM    238  HD2 ARG A  14      37.095 -19.330 -32.889  1.00 95.63           H  
ATOM    239  HD3 ARG A  14      35.659 -19.930 -33.731  1.00 95.63           H  
ATOM    240  NE  ARG A  14      36.366 -21.167 -32.162  1.00 95.63           N  
ATOM    241  HE  ARG A  14      35.926 -21.342 -31.270  1.00 95.63           H  
ATOM    242  NH1 ARG A  14      37.770 -21.985 -33.785  1.00 95.63           N  
ATOM    243 HH11 ARG A  14      37.698 -21.106 -34.277  1.00 95.63           H  
ATOM    244 HH12 ARG A  14      38.393 -22.702 -34.127  1.00 95.63           H  
ATOM    245  NH2 ARG A  14      37.302 -23.236 -31.998  1.00 95.63           N  
ATOM    246 HH21 ARG A  14      36.873 -23.355 -31.091  1.00 95.63           H  
ATOM    247 HH22 ARG A  14      37.924 -23.948 -32.354  1.00 95.63           H  
ATOM    248  CZ  ARG A  14      37.141 -22.120 -32.651  1.00 95.63           C  
ATOM    249  N   VAL A  15      30.740 -19.217 -29.671  1.00 96.91           N  
ATOM    250  H   VAL A  15      31.214 -19.112 -28.785  1.00 96.91           H  
ATOM    251  CA  VAL A  15      29.263 -19.392 -29.671  1.00 96.91           C  
ATOM    252  HA  VAL A  15      29.027 -20.236 -30.319  1.00 96.91           H  
ATOM    253  C   VAL A  15      28.513 -18.183 -30.259  1.00 96.91           C  
ATOM    254  CB  VAL A  15      28.695 -19.749 -28.282  1.00 96.91           C  
ATOM    255  HB  VAL A  15      27.622 -19.910 -28.385  1.00 96.91           H  
ATOM    256  O   VAL A  15      27.370 -18.324 -30.680  1.00 96.91           O  
ATOM    257  CG1 VAL A  15      29.289 -21.063 -27.764  1.00 96.91           C  
ATOM    258 HG11 VAL A  15      28.999 -21.882 -28.422  1.00 96.91           H  
ATOM    259 HG12 VAL A  15      30.377 -21.009 -27.714  1.00 96.91           H  
ATOM    260 HG13 VAL A  15      28.908 -21.264 -26.762  1.00 96.91           H  
ATOM    261  CG2 VAL A  15      28.890 -18.608 -27.281  1.00 96.91           C  
ATOM    262 HG21 VAL A  15      28.625 -18.943 -26.279  1.00 96.91           H  
ATOM    263 HG22 VAL A  15      28.235 -17.778 -27.548  1.00 96.91           H  
ATOM    264 HG23 VAL A  15      29.924 -18.265 -27.267  1.00 96.91           H  
ATOM    265  N   GLY A  16      29.171 -17.021 -30.374  1.00 96.36           N  
ATOM    266  H   GLY A  16      30.116 -16.983 -30.020  1.00 96.36           H  
ATOM    267  CA  GLY A  16      28.638 -15.813 -31.026  1.00 96.36           C  
ATOM    268  HA2 GLY A  16      27.898 -16.086 -31.779  1.00 96.36           H  
ATOM    269  HA3 GLY A  16      29.453 -15.305 -31.540  1.00 96.36           H  
ATOM    270  C   GLY A  16      28.001 -14.798 -30.072  1.00 96.36           C  
ATOM    271  O   GLY A  16      27.031 -14.153 -30.449  1.00 96.36           O  
ATOM    272  N   LYS A  17      28.525 -14.677 -28.845  1.00 96.38           N  
ATOM    273  H   LYS A  17      29.332 -15.240 -28.618  1.00 96.38           H  
ATOM    274  CA  LYS A  17      28.064 -13.720 -27.820  1.00 96.38           C  
ATOM    275  HA  LYS A  17      27.001 -13.871 -27.629  1.00 96.38           H  
ATOM    276  C   LYS A  17      28.218 -12.274 -28.294  1.00 96.38           C  
ATOM    277  CB  LYS A  17      28.848 -13.927 -26.516  1.00 96.38           C  
ATOM    278  HB2 LYS A  17      29.883 -13.626 -26.673  1.00 96.38           H  
ATOM    279  HB3 LYS A  17      28.409 -13.294 -25.744  1.00 96.38           H  
ATOM    280  O   LYS A  17      27.232 -11.555 -28.396  1.00 96.38           O  
ATOM    281  CG  LYS A  17      28.865 -15.385 -26.054  1.00 96.38           C  
ATOM    282  HG2 LYS A  17      27.885 -15.821 -26.251  1.00 96.38           H  
ATOM    283  HG3 LYS A  17      29.613 -15.926 -26.632  1.00 96.38           H  
ATOM    284  CD  LYS A  17      29.173 -15.555 -24.567  1.00 96.38           C  
ATOM    285  HD2 LYS A  17      29.253 -16.621 -24.353  1.00 96.38           H  
ATOM    286  HD3 LYS A  17      28.327 -15.162 -24.003  1.00 96.38           H  
ATOM    287  CE  LYS A  17      30.434 -14.836 -24.084  1.00 96.38           C  
ATOM    288  HE2 LYS A  17      30.400 -14.770 -22.996  1.00 96.38           H  
ATOM    289  HE3 LYS A  17      30.437 -13.808 -24.445  1.00 96.38           H  
ATOM    290  NZ  LYS A  17      31.685 -15.520 -24.485  1.00 96.38           N  
ATOM    291  HZ1 LYS A  17      32.433 -15.006 -24.040  1.00 96.38           H  
ATOM    292  HZ2 LYS A  17      31.712 -16.480 -24.174  1.00 96.38           H  
ATOM    293  HZ3 LYS A  17      31.831 -15.444 -25.482  1.00 96.38           H  
ATOM    294  N   THR A  18      29.430 -11.930 -28.721  1.00 94.86           N  
ATOM    295  H   THR A  18      30.218 -12.505 -28.459  1.00 94.86           H  
ATOM    296  CA  THR A  18      29.782 -10.675 -29.388  1.00 94.86           C  
ATOM    297  HA  THR A  18      29.694  -9.859 -28.671  1.00 94.86           H  
ATOM    298  C   THR A  18      28.864 -10.391 -30.566  1.00 94.86           C  
ATOM    299  CB  THR A  18      31.227 -10.748 -29.911  1.00 94.86           C  
ATOM    300  HB  THR A  18      31.237 -11.255 -30.876  1.00 94.86           H  
ATOM    301  O   THR A  18      28.289  -9.318 -30.649  1.00 94.86           O  
ATOM    302  CG2 THR A  18      31.814  -9.356 -30.089  1.00 94.86           C  
ATOM    303 HG21 THR A  18      31.483  -8.706 -29.279  1.00 94.86           H  
ATOM    304 HG22 THR A  18      32.903  -9.403 -30.072  1.00 94.86           H  
ATOM    305 HG23 THR A  18      31.485  -8.930 -31.036  1.00 94.86           H  
ATOM    306  OG1 THR A  18      32.021 -11.536 -29.054  1.00 94.86           O  
ATOM    307  HG1 THR A  18      32.033 -11.078 -28.210  1.00 94.86           H  
ATOM    308  N   SER A  19      28.637 -11.382 -31.435  1.00 96.08           N  
ATOM    309  H   SER A  19      29.163 -12.239 -31.343  1.00 96.08           H  
ATOM    310  CA  SER A  19      27.758 -11.239 -32.598  1.00 96.08           C  
ATOM    311  HA  SER A  19      28.101 -10.393 -33.193  1.00 96.08           H  
ATOM    312  C   SER A  19      26.297 -10.969 -32.225  1.00 96.08           C  
ATOM    313  CB  SER A  19      27.803 -12.493 -33.472  1.00 96.08           C  
ATOM    314  HB2 SER A  19      27.378 -12.248 -34.445  1.00 96.08           H  
ATOM    315  HB3 SER A  19      27.199 -13.275 -33.011  1.00 96.08           H  
ATOM    316  O   SER A  19      25.646 -10.202 -32.916  1.00 96.08           O  
ATOM    317  OG  SER A  19      29.122 -12.984 -33.634  1.00 96.08           O  
ATOM    318  HG  SER A  19      29.614 -12.321 -34.124  1.00 96.08           H  
ATOM    319  N   LEU A  20      25.768 -11.564 -31.148  1.00 96.58           N  
ATOM    320  H   LEU A  20      26.347 -12.179 -30.594  1.00 96.58           H  
ATOM    321  CA  LEU A  20      24.415 -11.250 -30.660  1.00 96.58           C  
ATOM    322  HA  LEU A  20      23.708 -11.323 -31.486  1.00 96.58           H  
ATOM    323  C   LEU A  20      24.308  -9.815 -30.140  1.00 96.58           C  
ATOM    324  CB  LEU A  20      24.011 -12.214 -29.529  1.00 96.58           C  
ATOM    325  HB2 LEU A  20      23.166 -11.786 -28.990  1.00 96.58           H  
ATOM    326  HB3 LEU A  20      24.836 -12.290 -28.820  1.00 96.58           H  
ATOM    327  O   LEU A  20      23.241  -9.220 -30.241  1.00 96.58           O  
ATOM    328  CG  LEU A  20      23.609 -13.619 -29.992  1.00 96.58           C  
ATOM    329  HG  LEU A  20      24.372 -14.022 -30.658  1.00 96.58           H  
ATOM    330  CD1 LEU A  20      23.490 -14.530 -28.769  1.00 96.58           C  
ATOM    331 HD11 LEU A  20      23.141 -15.517 -29.074  1.00 96.58           H  
ATOM    332 HD12 LEU A  20      22.779 -14.107 -28.060  1.00 96.58           H  
ATOM    333 HD13 LEU A  20      24.464 -14.623 -28.288  1.00 96.58           H  
ATOM    334  CD2 LEU A  20      22.264 -13.617 -30.723  1.00 96.58           C  
ATOM    335 HD21 LEU A  20      21.476 -13.263 -30.058  1.00 96.58           H  
ATOM    336 HD22 LEU A  20      22.030 -14.625 -31.065  1.00 96.58           H  
ATOM    337 HD23 LEU A  20      22.302 -12.962 -31.594  1.00 96.58           H  
ATOM    338  N   ILE A  21      25.395  -9.280 -29.583  1.00 95.89           N  
ATOM    339  H   ILE A  21      26.233  -9.841 -29.526  1.00 95.89           H  
ATOM    340  CA  ILE A  21      25.456  -7.903 -29.099  1.00 95.89           C  
ATOM    341  HA  ILE A  21      24.502  -7.657 -28.633  1.00 95.89           H  
ATOM    342  C   ILE A  21      25.598  -6.950 -30.285  1.00 95.89           C  
ATOM    343  CB  ILE A  21      26.547  -7.762 -28.017  1.00 95.89           C  
ATOM    344  HB  ILE A  21      27.491  -8.153 -28.397  1.00 95.89           H  
ATOM    345  O   ILE A  21      24.727  -6.111 -30.459  1.00 95.89           O  
ATOM    346  CG1 ILE A  21      26.112  -8.578 -26.778  1.00 95.89           C  
ATOM    347 HG12 ILE A  21      25.253  -8.092 -26.315  1.00 95.89           H  
ATOM    348 HG13 ILE A  21      25.789  -9.572 -27.089  1.00 95.89           H  
ATOM    349  CG2 ILE A  21      26.738  -6.290 -27.636  1.00 95.89           C  
ATOM    350 HG21 ILE A  21      25.791  -5.879 -27.286  1.00 95.89           H  
ATOM    351 HG22 ILE A  21      27.490  -6.175 -26.856  1.00 95.89           H  
ATOM    352 HG23 ILE A  21      27.079  -5.722 -28.501  1.00 95.89           H  
ATOM    353  CD1 ILE A  21      27.208  -8.779 -25.732  1.00 95.89           C  
ATOM    354 HD11 ILE A  21      27.629  -7.826 -25.409  1.00 95.89           H  
ATOM    355 HD12 ILE A  21      27.985  -9.408 -26.167  1.00 95.89           H  
ATOM    356 HD13 ILE A  21      26.793  -9.284 -24.860  1.00 95.89           H  
ATOM    357  N   MET A  22      26.589  -7.134 -31.163  1.00 94.85           N  
ATOM    358  H   MET A  22      27.279  -7.847 -30.977  1.00 94.85           H  
ATOM    359  CA  MET A  22      26.746  -6.299 -32.361  1.00 94.85           C  
ATOM    360  HA  MET A  22      26.893  -5.266 -32.045  1.00 94.85           H  
ATOM    361  C   MET A  22      25.480  -6.313 -33.233  1.00 94.85           C  
ATOM    362  CB  MET A  22      27.970  -6.723 -33.190  1.00 94.85           C  
ATOM    363  HB2 MET A  22      27.830  -7.749 -33.530  1.00 94.85           H  
ATOM    364  HB3 MET A  22      28.016  -6.082 -34.071  1.00 94.85           H  
ATOM    365  O   MET A  22      25.020  -5.258 -33.636  1.00 94.85           O  
ATOM    366  CG  MET A  22      29.321  -6.629 -32.461  1.00 94.85           C  
ATOM    367  HG2 MET A  22      29.369  -7.424 -31.717  1.00 94.85           H  
ATOM    368  HG3 MET A  22      30.113  -6.817 -33.185  1.00 94.85           H  
ATOM    369  SD  MET A  22      29.700  -5.075 -31.604  1.00 94.85           S  
ATOM    370  CE  MET A  22      29.761  -3.905 -32.996  1.00 94.85           C  
ATOM    371  HE1 MET A  22      30.515  -4.218 -33.719  1.00 94.85           H  
ATOM    372  HE2 MET A  22      28.787  -3.848 -33.481  1.00 94.85           H  
ATOM    373  HE3 MET A  22      30.016  -2.913 -32.623  1.00 94.85           H  
ATOM    374  N   SER A  23      24.830  -7.464 -33.443  1.00 94.69           N  
ATOM    375  H   SER A  23      25.244  -8.332 -33.135  1.00 94.69           H  
ATOM    376  CA  SER A  23      23.583  -7.534 -34.226  1.00 94.69           C  
ATOM    377  HA  SER A  23      23.691  -6.867 -35.082  1.00 94.69           H  
ATOM    378  C   SER A  23      22.320  -7.049 -33.499  1.00 94.69           C  
ATOM    379  CB  SER A  23      23.367  -8.946 -34.768  1.00 94.69           C  
ATOM    380  HB2 SER A  23      23.371  -9.667 -33.950  1.00 94.69           H  
ATOM    381  HB3 SER A  23      22.401  -8.989 -35.272  1.00 94.69           H  
ATOM    382  O   SER A  23      21.322  -6.778 -34.162  1.00 94.69           O  
ATOM    383  OG  SER A  23      24.380  -9.262 -35.700  1.00 94.69           O  
ATOM    384  HG  SER A  23      24.359  -8.546 -36.340  1.00 94.69           H  
ATOM    385  N   LEU A  24      22.341  -6.884 -32.168  1.00 92.66           N  
ATOM    386  H   LEU A  24      23.185  -7.118 -31.665  1.00 92.66           H  
ATOM    387  CA  LEU A  24      21.344  -6.062 -31.458  1.00 92.66           C  
ATOM    388  HA  LEU A  24      20.347  -6.310 -31.822  1.00 92.66           H  
ATOM    389  C   LEU A  24      21.573  -4.562 -31.718  1.00 92.66           C  
ATOM    390  CB  LEU A  24      21.423  -6.356 -29.939  1.00 92.66           C  
ATOM    391  HB2 LEU A  24      21.270  -7.422 -29.772  1.00 92.66           H  
ATOM    392  HB3 LEU A  24      22.433  -6.123 -29.601  1.00 92.66           H  
ATOM    393  O   LEU A  24      20.694  -3.758 -31.440  1.00 92.66           O  
ATOM    394  CG  LEU A  24      20.441  -5.569 -29.038  1.00 92.66           C  
ATOM    395  HG  LEU A  24      20.477  -4.499 -29.241  1.00 92.66           H  
ATOM    396  CD1 LEU A  24      18.997  -6.046 -29.205  1.00 92.66           C  
ATOM    397 HD11 LEU A  24      18.681  -5.884 -30.235  1.00 92.66           H  
ATOM    398 HD12 LEU A  24      18.915  -7.104 -28.959  1.00 92.66           H  
ATOM    399 HD13 LEU A  24      18.343  -5.465 -28.555  1.00 92.66           H  
ATOM    400  CD2 LEU A  24      20.863  -5.684 -27.579  1.00 92.66           C  
ATOM    401 HD21 LEU A  24      21.000  -6.730 -27.306  1.00 92.66           H  
ATOM    402 HD22 LEU A  24      21.809  -5.159 -27.445  1.00 92.66           H  
ATOM    403 HD23 LEU A  24      20.111  -5.222 -26.939  1.00 92.66           H  
ATOM    404  N   VAL A  25      22.768  -4.183 -32.174  1.00 90.16           N  
ATOM    405  H   VAL A  25      23.434  -4.906 -32.404  1.00 90.16           H  
ATOM    406  CA  VAL A  25      23.327  -2.834 -32.009  1.00 90.16           C  
ATOM    407  HA  VAL A  25      22.594  -2.190 -31.524  1.00 90.16           H  
ATOM    408  C   VAL A  25      23.656  -2.156 -33.330  1.00 90.16           C  
ATOM    409  CB  VAL A  25      24.544  -2.925 -31.076  1.00 90.16           C  
ATOM    410  HB  VAL A  25      25.179  -3.740 -31.423  1.00 90.16           H  
ATOM    411  O   VAL A  25      23.701  -0.939 -33.327  1.00 90.16           O  
ATOM    412  CG1 VAL A  25      25.429  -1.681 -30.984  1.00 90.16           C  
ATOM    413 HG11 VAL A  25      24.844  -0.829 -30.639  1.00 90.16           H  
ATOM    414 HG12 VAL A  25      26.245  -1.865 -30.285  1.00 90.16           H  
ATOM    415 HG13 VAL A  25      25.877  -1.456 -31.952  1.00 90.16           H  
ATOM    416  CG2 VAL A  25      24.051  -3.248 -29.658  1.00 90.16           C  
ATOM    417 HG21 VAL A  25      24.822  -3.851 -29.177  1.00 90.16           H  
ATOM    418 HG22 VAL A  25      23.141  -3.848 -29.663  1.00 90.16           H  
ATOM    419 HG23 VAL A  25      23.849  -2.332 -29.102  1.00 90.16           H  
ATOM    420  N   SER A  26      23.786  -2.886 -34.442  1.00 89.36           N  
ATOM    421  H   SER A  26      23.949  -3.877 -34.333  1.00 89.36           H  
ATOM    422  CA  SER A  26      23.859  -2.360 -35.817  1.00 89.36           C  
ATOM    423  HA  SER A  26      23.962  -1.275 -35.783  1.00 89.36           H  
ATOM    424  C   SER A  26      22.611  -2.669 -36.669  1.00 89.36           C  
ATOM    425  CB  SER A  26      25.113  -2.902 -36.506  1.00 89.36           C  
ATOM    426  HB2 SER A  26      25.208  -2.435 -37.487  1.00 89.36           H  
ATOM    427  HB3 SER A  26      25.994  -2.653 -35.916  1.00 89.36           H  
ATOM    428  O   SER A  26      22.445  -2.111 -37.746  1.00 89.36           O  
ATOM    429  OG  SER A  26      25.031  -4.310 -36.660  1.00 89.36           O  
ATOM    430  HG  SER A  26      25.536  -4.525 -37.447  1.00 89.36           H  
ATOM    431  N   GLU A  27      21.716  -3.542 -36.186  1.00 91.94           N  
ATOM    432  H   GLU A  27      21.909  -3.912 -35.266  1.00 91.94           H  
ATOM    433  CA  GLU A  27      20.580  -4.139 -36.923  1.00 91.94           C  
ATOM    434  HA  GLU A  27      20.203  -4.913 -36.255  1.00 91.94           H  
ATOM    435  C   GLU A  27      20.992  -4.937 -38.177  1.00 91.94           C  
ATOM    436  CB  GLU A  27      19.404  -3.152 -37.154  1.00 91.94           C  
ATOM    437  HB2 GLU A  27      19.264  -3.010 -38.226  1.00 91.94           H  
ATOM    438  HB3 GLU A  27      19.640  -2.176 -36.730  1.00 91.94           H  
ATOM    439  O   GLU A  27      20.179  -5.219 -39.055  1.00 91.94           O  
ATOM    440  CG  GLU A  27      18.091  -3.699 -36.546  1.00 91.94           C  
ATOM    441  HG2 GLU A  27      18.295  -4.013 -35.522  1.00 91.94           H  
ATOM    442  HG3 GLU A  27      17.808  -4.594 -37.101  1.00 91.94           H  
ATOM    443  CD  GLU A  27      16.884  -2.734 -36.518  1.00 91.94           C  
ATOM    444  OE1 GLU A  27      15.951  -3.012 -35.726  1.00 91.94           O  
ATOM    445  OE2 GLU A  27      16.833  -1.748 -37.290  1.00 91.94           O  
ATOM    446  N   GLU A  28      22.252  -5.369 -38.229  1.00 92.22           N  
ATOM    447  H   GLU A  28      22.882  -5.064 -37.501  1.00 92.22           H  
ATOM    448  CA  GLU A  28      22.817  -6.227 -39.270  1.00 92.22           C  
ATOM    449  HA  GLU A  28      22.011  -6.812 -39.712  1.00 92.22           H  
ATOM    450  C   GLU A  28      23.822  -7.230 -38.673  1.00 92.22           C  
ATOM    451  CB  GLU A  28      23.411  -5.365 -40.399  1.00 92.22           C  
ATOM    452  HB2 GLU A  28      23.795  -6.027 -41.176  1.00 92.22           H  
ATOM    453  HB3 GLU A  28      22.601  -4.778 -40.832  1.00 92.22           H  
ATOM    454  O   GLU A  28      24.105  -7.226 -37.473  1.00 92.22           O  
ATOM    455  CG  GLU A  28      24.532  -4.411 -39.955  1.00 92.22           C  
ATOM    456  HG2 GLU A  28      25.350  -5.001 -39.541  1.00 92.22           H  
ATOM    457  HG3 GLU A  28      24.151  -3.761 -39.168  1.00 92.22           H  
ATOM    458  CD  GLU A  28      25.063  -3.525 -41.093  1.00 92.22           C  
ATOM    459  OE1 GLU A  28      26.039  -2.795 -40.814  1.00 92.22           O  
ATOM    460  OE2 GLU A  28      24.523  -3.601 -42.223  1.00 92.22           O  
ATOM    461  N   PHE A  29      24.352  -8.148 -39.484  1.00 93.36           N  
ATOM    462  H   PHE A  29      24.178  -8.068 -40.476  1.00 93.36           H  
ATOM    463  CA  PHE A  29      25.455  -9.010 -39.052  1.00 93.36           C  
ATOM    464  HA  PHE A  29      25.454  -9.075 -37.964  1.00 93.36           H  
ATOM    465  C   PHE A  29      26.785  -8.396 -39.510  1.00 93.36           C  
ATOM    466  CB  PHE A  29      25.257 -10.441 -39.553  1.00 93.36           C  
ATOM    467  HB2 PHE A  29      25.312 -10.458 -40.641  1.00 93.36           H  
ATOM    468  HB3 PHE A  29      24.261 -10.777 -39.265  1.00 93.36           H  
ATOM    469  O   PHE A  29      26.976  -8.275 -40.720  1.00 93.36           O  
ATOM    470  CG  PHE A  29      26.283 -11.397 -38.974  1.00 93.36           C  
ATOM    471  CD1 PHE A  29      27.483 -11.651 -39.664  1.00 93.36           C  
ATOM    472  HD1 PHE A  29      27.691 -11.139 -40.591  1.00 93.36           H  
ATOM    473  CD2 PHE A  29      26.069 -11.984 -37.713  1.00 93.36           C  
ATOM    474  HD2 PHE A  29      25.180 -11.729 -37.155  1.00 93.36           H  
ATOM    475  CE1 PHE A  29      28.448 -12.510 -39.109  1.00 93.36           C  
ATOM    476  HE1 PHE A  29      29.391 -12.641 -39.620  1.00 93.36           H  
ATOM    477  CE2 PHE A  29      27.012 -12.882 -37.180  1.00 93.36           C  
ATOM    478  HE2 PHE A  29      26.830 -13.347 -36.222  1.00 93.36           H  
ATOM    479  CZ  PHE A  29      28.208 -13.138 -37.875  1.00 93.36           C  
ATOM    480  HZ  PHE A  29      28.962 -13.781 -37.446  1.00 93.36           H  
ATOM    481  N   PRO A  30      27.694  -8.015 -38.593  1.00 93.33           N  
ATOM    482  CA  PRO A  30      28.916  -7.300 -38.955  1.00 93.33           C  
ATOM    483  HA  PRO A  30      28.664  -6.421 -39.549  1.00 93.33           H  
ATOM    484  C   PRO A  30      29.880  -8.180 -39.762  1.00 93.33           C  
ATOM    485  CB  PRO A  30      29.528  -6.848 -37.625  1.00 93.33           C  
ATOM    486  HB2 PRO A  30      30.614  -6.769 -37.674  1.00 93.33           H  
ATOM    487  HB3 PRO A  30      29.091  -5.896 -37.323  1.00 93.33           H  
ATOM    488  O   PRO A  30      29.962  -9.393 -39.545  1.00 93.33           O  
ATOM    489  CG  PRO A  30      29.074  -7.947 -36.669  1.00 93.33           C  
ATOM    490  HG2 PRO A  30      29.103  -7.622 -35.629  1.00 93.33           H  
ATOM    491  HG3 PRO A  30      29.696  -8.829 -36.820  1.00 93.33           H  
ATOM    492  CD  PRO A  30      27.654  -8.235 -37.153  1.00 93.33           C  
ATOM    493  HD2 PRO A  30      26.954  -7.534 -36.698  1.00 93.33           H  
ATOM    494  HD3 PRO A  30      27.379  -9.262 -36.911  1.00 93.33           H  
ATOM    495  N   GLU A  31      30.637  -7.561 -40.673  1.00 91.60           N  
ATOM    496  H   GLU A  31      30.491  -6.575 -40.837  1.00 91.60           H  
ATOM    497  CA  GLU A  31      31.614  -8.261 -41.522  1.00 91.60           C  
ATOM    498  HA  GLU A  31      31.116  -9.100 -42.009  1.00 91.60           H  
ATOM    499  C   GLU A  31      32.781  -8.843 -40.707  1.00 91.60           C  
ATOM    500  CB  GLU A  31      32.156  -7.324 -42.617  1.00 91.60           C  
ATOM    501  HB2 GLU A  31      32.677  -6.487 -42.153  1.00 91.60           H  
ATOM    502  HB3 GLU A  31      32.873  -7.892 -43.209  1.00 91.60           H  
ATOM    503  O   GLU A  31      33.171  -9.995 -40.911  1.00 91.60           O  
ATOM    504  CG  GLU A  31      31.066  -6.784 -43.559  1.00 91.60           C  
ATOM    505  HG2 GLU A  31      30.482  -6.027 -43.034  1.00 91.60           H  
ATOM    506  HG3 GLU A  31      30.399  -7.606 -43.816  1.00 91.60           H  
ATOM    507  CD  GLU A  31      31.646  -6.186 -44.855  1.00 91.60           C  
ATOM    508  OE1 GLU A  31      30.978  -6.331 -45.906  1.00 91.60           O  
ATOM    509  OE2 GLU A  31      32.772  -5.638 -44.814  1.00 91.60           O  
ATOM    510  N   GLU A  32      33.291  -8.076 -39.739  1.00 91.99           N  
ATOM    511  H   GLU A  32      32.906  -7.151 -39.615  1.00 91.99           H  
ATOM    512  CA  GLU A  32      34.271  -8.521 -38.748  1.00 91.99           C  
ATOM    513  HA  GLU A  32      34.498  -9.569 -38.940  1.00 91.99           H  
ATOM    514  C   GLU A  32      33.666  -8.433 -37.339  1.00 91.99           C  
ATOM    515  CB  GLU A  32      35.595  -7.748 -38.909  1.00 91.99           C  
ATOM    516  HB2 GLU A  32      35.922  -7.857 -39.943  1.00 91.99           H  
ATOM    517  HB3 GLU A  32      35.436  -6.690 -38.701  1.00 91.99           H  
ATOM    518  O   GLU A  32      33.052  -7.438 -36.959  1.00 91.99           O  
ATOM    519  CG  GLU A  32      36.696  -8.300 -37.984  1.00 91.99           C  
ATOM    520  HG2 GLU A  32      36.495  -7.976 -36.963  1.00 91.99           H  
ATOM    521  HG3 GLU A  32      36.635  -9.389 -37.998  1.00 91.99           H  
ATOM    522  CD  GLU A  32      38.126  -7.886 -38.384  1.00 91.99           C  
ATOM    523  OE1 GLU A  32      39.053  -8.653 -38.029  1.00 91.99           O  
ATOM    524  OE2 GLU A  32      38.300  -6.838 -39.044  1.00 91.99           O  
ATOM    525  N   VAL A  33      33.815  -9.504 -36.557  1.00 94.08           N  
ATOM    526  H   VAL A  33      34.405 -10.252 -36.893  1.00 94.08           H  
ATOM    527  CA  VAL A  33      33.340  -9.576 -35.168  1.00 94.08           C  
ATOM    528  HA  VAL A  33      32.641  -8.759 -34.990  1.00 94.08           H  
ATOM    529  C   VAL A  33      34.563  -9.435 -34.257  1.00 94.08           C  
ATOM    530  CB  VAL A  33      32.593 -10.899 -34.896  1.00 94.08           C  
ATOM    531  HB  VAL A  33      33.271 -11.735 -35.070  1.00 94.08           H  
ATOM    532  O   VAL A  33      35.434 -10.308 -34.329  1.00 94.08           O  
ATOM    533  CG1 VAL A  33      32.075 -10.982 -33.454  1.00 94.08           C  
ATOM    534 HG11 VAL A  33      31.390 -10.158 -33.254  1.00 94.08           H  
ATOM    535 HG12 VAL A  33      32.912 -10.921 -32.758  1.00 94.08           H  
ATOM    536 HG13 VAL A  33      31.577 -11.938 -33.290  1.00 94.08           H  
ATOM    537  CG2 VAL A  33      31.364 -11.095 -35.795  1.00 94.08           C  
ATOM    538 HG21 VAL A  33      31.635 -10.959 -36.842  1.00 94.08           H  
ATOM    539 HG22 VAL A  33      30.598 -10.364 -35.538  1.00 94.08           H  
ATOM    540 HG23 VAL A  33      30.969 -12.104 -35.676  1.00 94.08           H  
ATOM    541  N   PRO A  34      34.651  -8.404 -33.393  1.00 93.77           N  
ATOM    542  CA  PRO A  34      35.773  -8.263 -32.464  1.00 93.77           C  
ATOM    543  HA  PRO A  34      36.703  -8.251 -33.031  1.00 93.77           H  
ATOM    544  C   PRO A  34      35.817  -9.432 -31.458  1.00 93.77           C  
ATOM    545  CB  PRO A  34      35.576  -6.897 -31.793  1.00 93.77           C  
ATOM    546  HB2 PRO A  34      35.933  -6.879 -30.763  1.00 93.77           H  
ATOM    547  HB3 PRO A  34      36.086  -6.132 -32.378  1.00 93.77           H  
ATOM    548  O   PRO A  34      34.836 -10.168 -31.321  1.00 93.77           O  
ATOM    549  CG  PRO A  34      34.067  -6.665 -31.871  1.00 93.77           C  
ATOM    550  HG2 PRO A  34      33.573  -7.181 -31.048  1.00 93.77           H  
ATOM    551  HG3 PRO A  34      33.818  -5.604 -31.863  1.00 93.77           H  
ATOM    552  CD  PRO A  34      33.688  -7.327 -33.195  1.00 93.77           C  
ATOM    553  HD2 PRO A  34      33.778  -6.607 -34.009  1.00 93.77           H  
ATOM    554  HD3 PRO A  34      32.666  -7.702 -33.134  1.00 93.77           H  
ATOM    555  N   PRO A  35      36.920  -9.638 -30.711  1.00 93.13           N  
ATOM    556  CA  PRO A  35      36.990 -10.717 -29.722  1.00 93.13           C  
ATOM    557  HA  PRO A  35      36.753 -11.658 -30.218  1.00 93.13           H  
ATOM    558  C   PRO A  35      36.013 -10.519 -28.554  1.00 93.13           C  
ATOM    559  CB  PRO A  35      38.443 -10.755 -29.236  1.00 93.13           C  
ATOM    560  HB2 PRO A  35      38.518 -10.292 -28.252  1.00 93.13           H  
ATOM    561  HB3 PRO A  35      38.819 -11.777 -29.187  1.00 93.13           H  
ATOM    562  O   PRO A  35      35.683 -11.488 -27.864  1.00 93.13           O  
ATOM    563  CG  PRO A  35      39.219  -9.925 -30.260  1.00 93.13           C  
ATOM    564  HG2 PRO A  35      40.074  -9.422 -29.808  1.00 93.13           H  
ATOM    565  HG3 PRO A  35      39.540 -10.565 -31.082  1.00 93.13           H  
ATOM    566  CD  PRO A  35      38.185  -8.924 -30.769  1.00 93.13           C  
ATOM    567  HD2 PRO A  35      38.148  -8.064 -30.101  1.00 93.13           H  
ATOM    568  HD3 PRO A  35      38.437  -8.608 -31.781  1.00 93.13           H  
ATOM    569  N   ARG A  36      35.557  -9.278 -28.340  1.00 95.85           N  
ATOM    570  H   ARG A  36      35.948  -8.539 -28.907  1.00 95.85           H  
ATOM    571  CA  ARG A  36      34.593  -8.861 -27.324  1.00 95.85           C  
ATOM    572  HA  ARG A  36      33.869  -9.660 -27.165  1.00 95.85           H  
ATOM    573  C   ARG A  36      33.870  -7.588 -27.774  1.00 95.85           C  
ATOM    574  CB  ARG A  36      35.383  -8.599 -26.042  1.00 95.85           C  
ATOM    575  HB2 ARG A  36      35.969  -7.691 -26.180  1.00 95.85           H  
ATOM    576  HB3 ARG A  36      36.074  -9.424 -25.870  1.00 95.85           H  
ATOM    577  O   ARG A  36      34.467  -6.751 -28.444  1.00 95.85           O  
ATOM    578  CG  ARG A  36      34.503  -8.438 -24.804  1.00 95.85           C  
ATOM    579  HG2 ARG A  36      33.881  -7.550 -24.915  1.00 95.85           H  
ATOM    580  HG3 ARG A  36      33.873  -9.317 -24.671  1.00 95.85           H  
ATOM    581  CD  ARG A  36      35.409  -8.269 -23.588  1.00 95.85           C  
ATOM    582  HD2 ARG A  36      35.854  -9.229 -23.325  1.00 95.85           H  
ATOM    583  HD3 ARG A  36      36.214  -7.587 -23.859  1.00 95.85           H  
ATOM    584  NE  ARG A  36      34.648  -7.740 -22.447  1.00 95.85           N  
ATOM    585  HE  ARG A  36      33.762  -8.181 -22.248  1.00 95.85           H  
ATOM    586  NH1 ARG A  36      36.192  -6.159 -21.791  1.00 95.85           N  
ATOM    587 HH11 ARG A  36      36.453  -5.477 -21.094  1.00 95.85           H  
ATOM    588 HH12 ARG A  36      36.839  -6.442 -22.513  1.00 95.85           H  
ATOM    589  NH2 ARG A  36      34.283  -6.317 -20.703  1.00 95.85           N  
ATOM    590 HH21 ARG A  36      34.708  -5.629 -20.098  1.00 95.85           H  
ATOM    591 HH22 ARG A  36      33.400  -6.755 -20.484  1.00 95.85           H  
ATOM    592  CZ  ARG A  36      35.037  -6.749 -21.668  1.00 95.85           C  
ATOM    593  N   ALA A  37      32.604  -7.424 -27.396  1.00 94.63           N  
ATOM    594  H   ALA A  37      32.158  -8.170 -26.882  1.00 94.63           H  
ATOM    595  CA  ALA A  37      31.889  -6.163 -27.600  1.00 94.63           C  
ATOM    596  HA  ALA A  37      32.225  -5.713 -28.534  1.00 94.63           H  
ATOM    597  C   ALA A  37      32.191  -5.170 -26.467  1.00 94.63           C  
ATOM    598  CB  ALA A  37      30.380  -6.413 -27.732  1.00 94.63           C  
ATOM    599  HB1 ALA A  37      29.867  -5.459 -27.849  1.00 94.63           H  
ATOM    600  HB2 ALA A  37      30.004  -6.906 -26.835  1.00 94.63           H  
ATOM    601  HB3 ALA A  37      30.169  -7.025 -28.608  1.00 94.63           H  
ATOM    602  O   ALA A  37      32.193  -5.540 -25.289  1.00 94.63           O  
ATOM    603  N   GLU A  38      32.355  -3.894 -26.819  1.00 92.46           N  
ATOM    604  H   GLU A  38      32.357  -3.656 -27.801  1.00 92.46           H  
ATOM    605  CA  GLU A  38      32.253  -2.798 -25.858  1.00 92.46           C  
ATOM    606  HA  GLU A  38      33.049  -2.892 -25.119  1.00 92.46           H  
ATOM    607  C   GLU A  38      30.894  -2.861 -25.147  1.00 92.46           C  
ATOM    608  CB  GLU A  38      32.385  -1.444 -26.574  1.00 92.46           C  
ATOM    609  HB2 GLU A  38      31.985  -0.665 -25.925  1.00 92.46           H  
ATOM    610  HB3 GLU A  38      31.756  -1.465 -27.464  1.00 92.46           H  
ATOM    611  O   GLU A  38      29.860  -3.078 -25.767  1.00 92.46           O  
ATOM    612  CG  GLU A  38      33.816  -1.086 -27.017  1.00 92.46           C  
ATOM    613  HG2 GLU A  38      33.766  -0.638 -28.009  1.00 92.46           H  
ATOM    614  HG3 GLU A  38      34.419  -1.991 -27.095  1.00 92.46           H  
ATOM    615  CD  GLU A  38      34.474  -0.083 -26.067  1.00 92.46           C  
ATOM    616  OE1 GLU A  38      35.544  -0.394 -25.486  1.00 92.46           O  
ATOM    617  OE2 GLU A  38      33.855   0.965 -25.784  1.00 92.46           O  
ATOM    618  N   GLU A  39      30.901  -2.654 -23.839  1.00 94.67           N  
ATOM    619  H   GLU A  39      31.804  -2.568 -23.395  1.00 94.67           H  
ATOM    620  CA  GLU A  39      29.722  -2.544 -22.982  1.00 94.67           C  
ATOM    621  HA  GLU A  39      29.245  -3.520 -22.894  1.00 94.67           H  
ATOM    622  C   GLU A  39      28.660  -1.543 -23.447  1.00 94.67           C  
ATOM    623  CB  GLU A  39      30.284  -2.105 -21.644  1.00 94.67           C  
ATOM    624  HB2 GLU A  39      30.880  -2.932 -21.257  1.00 94.67           H  
ATOM    625  HB3 GLU A  39      30.958  -1.269 -21.830  1.00 94.67           H  
ATOM    626  O   GLU A  39      28.971  -0.404 -23.792  1.00 94.67           O  
ATOM    627  CG  GLU A  39      29.293  -1.642 -20.576  1.00 94.67           C  
ATOM    628  HG2 GLU A  39      28.638  -2.464 -20.288  1.00 94.67           H  
ATOM    629  HG3 GLU A  39      28.685  -0.819 -20.953  1.00 94.67           H  
ATOM    630  CD  GLU A  39      30.097  -1.151 -19.379  1.00 94.67           C  
ATOM    631  OE1 GLU A  39      29.551  -0.394 -18.545  1.00 94.67           O  
ATOM    632  OE2 GLU A  39      31.279  -1.542 -19.276  1.00 94.67           O  
ATOM    633  N   ILE A  40      27.391  -1.953 -23.351  1.00 91.60           N  
ATOM    634  H   ILE A  40      27.221  -2.890 -23.015  1.00 91.60           H  
ATOM    635  CA  ILE A  40      26.250  -1.236 -23.930  1.00 91.60           C  
ATOM    636  HA  ILE A  40      26.593  -0.262 -24.278  1.00 91.60           H  
ATOM    637  C   ILE A  40      25.158  -0.999 -22.891  1.00 91.60           C  
ATOM    638  CB  ILE A  40      25.697  -1.994 -25.161  1.00 91.60           C  
ATOM    639  HB  ILE A  40      25.238  -2.921 -24.816  1.00 91.60           H  
ATOM    640  O   ILE A  40      25.013  -1.718 -21.898  1.00 91.60           O  
ATOM    641  CG1 ILE A  40      26.868  -2.378 -26.082  1.00 91.60           C  
ATOM    642 HG12 ILE A  40      27.510  -1.517 -26.266  1.00 91.60           H  
ATOM    643 HG13 ILE A  40      27.437  -3.163 -25.583  1.00 91.60           H  
ATOM    644  CG2 ILE A  40      24.610  -1.189 -25.908  1.00 91.60           C  
ATOM    645 HG21 ILE A  40      23.701  -1.120 -25.312  1.00 91.60           H  
ATOM    646 HG22 ILE A  40      24.298  -1.692 -26.823  1.00 91.60           H  
ATOM    647 HG23 ILE A  40      24.977  -0.197 -26.171  1.00 91.60           H  
ATOM    648  CD1 ILE A  40      26.437  -2.964 -27.408  1.00 91.60           C  
ATOM    649 HD11 ILE A  40      27.263  -3.507 -27.867  1.00 91.60           H  
ATOM    650 HD12 ILE A  40      25.614  -3.653 -27.221  1.00 91.60           H  
ATOM    651 HD13 ILE A  40      26.129  -2.157 -28.073  1.00 91.60           H  
ATOM    652  N   THR A  41      24.342   0.021 -23.138  1.00 92.05           N  
ATOM    653  H   THR A  41      24.473   0.515 -24.009  1.00 92.05           H  
ATOM    654  CA  THR A  41      23.038   0.214 -22.491  1.00 92.05           C  
ATOM    655  HA  THR A  41      22.801  -0.676 -21.909  1.00 92.05           H  
ATOM    656  C   THR A  41      21.938   0.381 -23.518  1.00 92.05           C  
ATOM    657  CB  THR A  41      23.097   1.419 -21.565  1.00 92.05           C  
ATOM    658  HB  THR A  41      23.484   2.271 -22.123  1.00 92.05           H  
ATOM    659  O   THR A  41      22.210   0.805 -24.631  1.00 92.05           O  
ATOM    660  CG2 THR A  41      21.816   1.876 -20.874  1.00 92.05           C  
ATOM    661 HG21 THR A  41      21.296   1.046 -20.397  1.00 92.05           H  
ATOM    662 HG22 THR A  41      22.015   2.668 -20.152  1.00 92.05           H  
ATOM    663 HG23 THR A  41      21.177   2.338 -21.627  1.00 92.05           H  
ATOM    664  OG1 THR A  41      24.018   0.979 -20.611  1.00 92.05           O  
ATOM    665  HG1 THR A  41      24.660   0.459 -21.101  1.00 92.05           H  
ATOM    666  N   ILE A  42      20.706   0.059 -23.135  1.00 89.01           N  
ATOM    667  H   ILE A  42      20.587  -0.326 -22.209  1.00 89.01           H  
ATOM    668  CA  ILE A  42      19.495   0.494 -23.831  1.00 89.01           C  
ATOM    669  HA  ILE A  42      19.751   0.620 -24.883  1.00 89.01           H  
ATOM    670  C   ILE A  42      19.014   1.796 -23.124  1.00 89.01           C  
ATOM    671  CB  ILE A  42      18.427  -0.632 -23.770  1.00 89.01           C  
ATOM    672  HB  ILE A  42      18.144  -0.780 -22.727  1.00 89.01           H  
ATOM    673  O   ILE A  42      18.786   1.631 -21.913  1.00 89.01           O  
ATOM    674  CG1 ILE A  42      18.972  -1.980 -24.308  1.00 89.01           C  
ATOM    675 HG12 ILE A  42      19.246  -1.866 -25.357  1.00 89.01           H  
ATOM    676 HG13 ILE A  42      19.870  -2.258 -23.757  1.00 89.01           H  
ATOM    677  CG2 ILE A  42      17.171  -0.218 -24.556  1.00 89.01           C  
ATOM    678 HG21 ILE A  42      16.370  -0.946 -24.424  1.00 89.01           H  
ATOM    679 HG22 ILE A  42      16.797   0.740 -24.195  1.00 89.01           H  
ATOM    680 HG23 ILE A  42      17.405  -0.139 -25.617  1.00 89.01           H  
ATOM    681  CD1 ILE A  42      17.995  -3.158 -24.174  1.00 89.01           C  
ATOM    682 HD11 ILE A  42      18.501  -4.079 -24.462  1.00 89.01           H  
ATOM    683 HD12 ILE A  42      17.137  -3.022 -24.832  1.00 89.01           H  
ATOM    684 HD13 ILE A  42      17.656  -3.246 -23.142  1.00 89.01           H  
ATOM    685  N   PRO A  43      18.815   3.054 -23.641  1.00 86.59           N  
ATOM    686  CA  PRO A  43      17.593   4.069 -22.587  1.00 86.59           C  
ATOM    687  HA  PRO A  43      18.215   4.373 -21.745  1.00 86.59           H  
ATOM    688  C   PRO A  43      16.446   3.416 -21.846  1.00 86.59           C  
ATOM    689  CB  PRO A  43      16.896   5.704 -23.479  1.00 86.59           C  
ATOM    690  HB2 PRO A  43      16.879   6.578 -22.828  1.00 86.59           H  
ATOM    691  HB3 PRO A  43      15.826   5.530 -23.592  1.00 86.59           H  
ATOM    692  O   PRO A  43      15.731   2.569 -22.367  1.00 86.59           O  
ATOM    693  CG  PRO A  43      17.573   6.212 -25.250  1.00 86.59           C  
ATOM    694  HG2 PRO A  43      16.727   6.306 -25.931  1.00 86.59           H  
ATOM    695  HG3 PRO A  43      18.020   7.205 -25.201  1.00 86.59           H  
ATOM    696  CD  PRO A  43      18.870   4.931 -26.013  1.00 86.59           C  
ATOM    697  HD2 PRO A  43      19.780   5.479 -26.257  1.00 86.59           H  
ATOM    698  HD3 PRO A  43      18.486   4.605 -26.979  1.00 86.59           H  
ATOM    699  N   ALA A  44      16.209   3.954 -20.640  1.00 84.56           N  
ATOM    700  H   ALA A  44      16.784   4.742 -20.377  1.00 84.56           H  
ATOM    701  CA  ALA A  44      15.014   3.719 -19.842  1.00 84.56           C  
ATOM    702  HA  ALA A  44      15.015   2.688 -19.487  1.00 84.56           H  
ATOM    703  C   ALA A  44      13.761   3.945 -20.696  1.00 84.56           C  
ATOM    704  CB  ALA A  44      15.028   4.674 -18.638  1.00 84.56           C  
ATOM    705  HB1 ALA A  44      14.131   4.528 -18.035  1.00 84.56           H  
ATOM    706  HB2 ALA A  44      15.908   4.489 -18.022  1.00 84.56           H  
ATOM    707  HB3 ALA A  44      15.056   5.709 -18.977  1.00 84.56           H  
ATOM    708  O   ALA A  44      12.989   3.023 -20.910  1.00 84.56           O  
ATOM    709  N   ASP A  45      13.609   5.141 -21.239  1.00 77.83           N  
ATOM    710  H   ASP A  45      14.333   5.828 -21.091  1.00 77.83           H  
ATOM    711  CA  ASP A  45      12.493   5.612 -22.061  1.00 77.83           C  
ATOM    712  HA  ASP A  45      11.573   5.467 -21.494  1.00 77.83           H  
ATOM    713  C   ASP A  45      12.271   4.862 -23.389  1.00 77.83           C  
ATOM    714  CB  ASP A  45      12.661   7.126 -22.272  1.00 77.83           C  
ATOM    715  HB2 ASP A  45      11.985   7.472 -23.054  1.00 77.83           H  
ATOM    716  HB3 ASP A  45      12.395   7.641 -21.349  1.00 77.83           H  
ATOM    717  O   ASP A  45      11.191   5.017 -23.956  1.00 77.83           O  
ATOM    718  CG  ASP A  45      14.108   7.455 -22.620  1.00 77.83           C  
ATOM    719  OD1 ASP A  45      14.408   7.475 -23.830  1.00 77.83           O  
ATOM    720  OD2 ASP A  45      14.889   7.489 -21.636  1.00 77.83           O  
ATOM    721  N   VAL A  46      13.181   3.975 -23.832  1.00 81.05           N  
ATOM    722  H   VAL A  46      14.066   3.919 -23.349  1.00 81.05           H  
ATOM    723  CA  VAL A  46      12.853   2.966 -24.870  1.00 81.05           C  
ATOM    724  HA  VAL A  46      11.800   3.103 -25.113  1.00 81.05           H  
ATOM    725  C   VAL A  46      12.895   1.509 -24.379  1.00 81.05           C  
ATOM    726  CB  VAL A  46      13.565   3.184 -26.227  1.00 81.05           C  
ATOM    727  HB  VAL A  46      12.842   2.930 -27.003  1.00 81.05           H  
ATOM    728  O   VAL A  46      12.416   0.618 -25.081  1.00 81.05           O  
ATOM    729  CG1 VAL A  46      13.980   4.638 -26.505  1.00 81.05           C  
ATOM    730 HG11 VAL A  46      14.690   5.006 -25.764  1.00 81.05           H  
ATOM    731 HG12 VAL A  46      13.097   5.275 -26.459  1.00 81.05           H  
ATOM    732 HG13 VAL A  46      14.419   4.725 -27.499  1.00 81.05           H  
ATOM    733  CG2 VAL A  46      14.738   2.231 -26.440  1.00 81.05           C  
ATOM    734 HG21 VAL A  46      14.365   1.244 -26.711  1.00 81.05           H  
ATOM    735 HG22 VAL A  46      15.303   2.143 -25.512  1.00 81.05           H  
ATOM    736 HG23 VAL A  46      15.355   2.591 -27.263  1.00 81.05           H  
ATOM    737  N   THR A  47      13.389   1.225 -23.167  1.00 81.01           N  
ATOM    738  H   THR A  47      13.794   1.974 -22.624  1.00 81.01           H  
ATOM    739  CA  THR A  47      13.083  -0.055 -22.509  1.00 81.01           C  
ATOM    740  HA  THR A  47      13.266  -0.840 -23.242  1.00 81.01           H  
ATOM    741  C   THR A  47      11.619  -0.087 -22.069  1.00 81.01           C  
ATOM    742  CB  THR A  47      13.916  -0.404 -21.270  1.00 81.01           C  
ATOM    743  HB  THR A  47      13.507  -1.341 -20.893  1.00 81.01           H  
ATOM    744  O   THR A  47      11.125   0.904 -21.532  1.00 81.01           O  
ATOM    745  CG2 THR A  47      15.388  -0.677 -21.540  1.00 81.01           C  
ATOM    746 HG21 THR A  47      15.901  -0.876 -20.599  1.00 81.01           H  
ATOM    747 HG22 THR A  47      15.854   0.183 -22.020  1.00 81.01           H  
ATOM    748 HG23 THR A  47      15.482  -1.547 -22.190  1.00 81.01           H  
ATOM    749  OG1 THR A  47      13.779   0.525 -20.219  1.00 81.01           O  
ATOM    750  HG1 THR A  47      13.433   1.329 -20.612  1.00 81.01           H  
ATOM    751  N   PRO A  48      10.938  -1.241 -22.165  1.00 77.06           N  
ATOM    752  CA  PRO A  48       9.536  -1.335 -21.786  1.00 77.06           C  
ATOM    753  HA  PRO A  48       9.004  -0.720 -22.512  1.00 77.06           H  
ATOM    754  C   PRO A  48       9.181  -0.811 -20.386  1.00 77.06           C  
ATOM    755  CB  PRO A  48       9.193  -2.822 -21.949  1.00 77.06           C  
ATOM    756  HB2 PRO A  48       8.133  -2.989 -22.143  1.00 77.06           H  
ATOM    757  HB3 PRO A  48       9.501  -3.379 -21.064  1.00 77.06           H  
ATOM    758  O   PRO A  48       8.216  -0.076 -20.219  1.00 77.06           O  
ATOM    759  CG  PRO A  48      10.064  -3.232 -23.133  1.00 77.06           C  
ATOM    760  HG2 PRO A  48       9.599  -2.904 -24.062  1.00 77.06           H  
ATOM    761  HG3 PRO A  48      10.249  -4.306 -23.150  1.00 77.06           H  
ATOM    762  CD  PRO A  48      11.346  -2.440 -22.889  1.00 77.06           C  
ATOM    763  HD2 PRO A  48      11.804  -2.197 -23.848  1.00 77.06           H  
ATOM    764  HD3 PRO A  48      12.033  -3.022 -22.275  1.00 77.06           H  
ATOM    765  N   GLU A  49       9.992  -1.138 -19.382  1.00 77.04           N  
ATOM    766  H   GLU A  49      10.766  -1.752 -19.590  1.00 77.04           H  
ATOM    767  CA  GLU A  49       9.700  -0.846 -17.971  1.00 77.04           C  
ATOM    768  HA  GLU A  49       8.621  -0.778 -17.831  1.00 77.04           H  
ATOM    769  C   GLU A  49      10.284   0.485 -17.459  1.00 77.04           C  
ATOM    770  CB  GLU A  49      10.223  -2.018 -17.130  1.00 77.04           C  
ATOM    771  HB2 GLU A  49      10.145  -1.783 -16.069  1.00 77.04           H  
ATOM    772  HB3 GLU A  49      11.278  -2.154 -17.366  1.00 77.04           H  
ATOM    773  O   GLU A  49      10.241   0.754 -16.259  1.00 77.04           O  
ATOM    774  CG  GLU A  49       9.485  -3.340 -17.385  1.00 77.04           C  
ATOM    775  HG2 GLU A  49       9.570  -3.612 -18.437  1.00 77.04           H  
ATOM    776  HG3 GLU A  49       9.971  -4.129 -16.811  1.00 77.04           H  
ATOM    777  CD  GLU A  49       8.018  -3.270 -16.957  1.00 77.04           C  
ATOM    778  OE1 GLU A  49       7.168  -3.605 -17.810  1.00 77.04           O  
ATOM    779  OE2 GLU A  49       7.778  -2.972 -15.762  1.00 77.04           O  
ATOM    780  N   ARG A  50      10.895   1.300 -18.331  1.00 81.58           N  
ATOM    781  H   ARG A  50      10.828   1.067 -19.312  1.00 81.58           H  
ATOM    782  CA  ARG A  50      11.688   2.489 -17.950  1.00 81.58           C  
ATOM    783  HA  ARG A  50      12.257   2.764 -18.838  1.00 81.58           H  
ATOM    784  C   ARG A  50      12.788   2.225 -16.928  1.00 81.58           C  
ATOM    785  CB  ARG A  50      10.814   3.710 -17.633  1.00 81.58           C  
ATOM    786  HB2 ARG A  50      11.460   4.564 -17.433  1.00 81.58           H  
ATOM    787  HB3 ARG A  50      10.194   3.518 -16.758  1.00 81.58           H  
ATOM    788  O   ARG A  50      12.999   2.995 -15.993  1.00 81.58           O  
ATOM    789  CG  ARG A  50       9.936   4.025 -18.842  1.00 81.58           C  
ATOM    790  HG2 ARG A  50      10.521   3.946 -19.759  1.00 81.58           H  
ATOM    791  HG3 ARG A  50       9.128   3.295 -18.884  1.00 81.58           H  
ATOM    792  CD  ARG A  50       9.350   5.432 -18.774  1.00 81.58           C  
ATOM    793  HD2 ARG A  50       8.927   5.599 -17.783  1.00 81.58           H  
ATOM    794  HD3 ARG A  50      10.136   6.165 -18.957  1.00 81.58           H  
ATOM    795  NE  ARG A  50       8.323   5.525 -19.814  1.00 81.58           N  
ATOM    796  HE  ARG A  50       8.623   5.354 -20.763  1.00 81.58           H  
ATOM    797  NH1 ARG A  50       6.446   5.824 -18.515  1.00 81.58           N  
ATOM    798 HH11 ARG A  50       6.990   6.298 -17.809  1.00 81.58           H  
ATOM    799 HH12 ARG A  50       5.438   5.763 -18.487  1.00 81.58           H  
ATOM    800  NH2 ARG A  50       6.271   4.870 -20.494  1.00 81.58           N  
ATOM    801 HH21 ARG A  50       5.270   4.898 -20.361  1.00 81.58           H  
ATOM    802 HH22 ARG A  50       6.619   4.500 -21.367  1.00 81.58           H  
ATOM    803  CZ  ARG A  50       7.031   5.416 -19.605  1.00 81.58           C  
ATOM    804  N   VAL A  51      13.545   1.151 -17.153  1.00 88.06           N  
ATOM    805  H   VAL A  51      13.364   0.626 -17.997  1.00 88.06           H  
ATOM    806  CA  VAL A  51      14.703   0.787 -16.328  1.00 88.06           C  
ATOM    807  HA  VAL A  51      14.867   1.575 -15.593  1.00 88.06           H  
ATOM    808  C   VAL A  51      15.949   0.651 -17.211  1.00 88.06           C  
ATOM    809  CB  VAL A  51      14.444  -0.495 -15.514  1.00 88.06           C  
ATOM    810  HB  VAL A  51      14.322  -1.346 -16.185  1.00 88.06           H  
ATOM    811  O   VAL A  51      16.008  -0.292 -18.009  1.00 88.06           O  
ATOM    812  CG1 VAL A  51      15.631  -0.758 -14.582  1.00 88.06           C  
ATOM    813 HG11 VAL A  51      15.815   0.126 -13.972  1.00 88.06           H  
ATOM    814 HG12 VAL A  51      15.412  -1.597 -13.922  1.00 88.06           H  
ATOM    815 HG13 VAL A  51      16.517  -0.990 -15.173  1.00 88.06           H  
ATOM    816  CG2 VAL A  51      13.198  -0.384 -14.629  1.00 88.06           C  
ATOM    817 HG21 VAL A  51      13.257   0.505 -14.002  1.00 88.06           H  
ATOM    818 HG22 VAL A  51      12.306  -0.315 -15.253  1.00 88.06           H  
ATOM    819 HG23 VAL A  51      13.098  -1.267 -13.998  1.00 88.06           H  
ATOM    820  N   PRO A  52      16.972   1.521 -17.050  1.00 91.69           N  
ATOM    821  CA  PRO A  52      18.228   1.429 -17.791  1.00 91.69           C  
ATOM    822  HA  PRO A  52      18.042   1.717 -18.826  1.00 91.69           H  
ATOM    823  C   PRO A  52      18.791   0.008 -17.735  1.00 91.69           C  
ATOM    824  CB  PRO A  52      19.180   2.443 -17.145  1.00 91.69           C  
ATOM    825  HB2 PRO A  52      19.847   2.891 -17.882  1.00 91.69           H  
ATOM    826  HB3 PRO A  52      19.749   1.976 -16.342  1.00 91.69           H  
ATOM    827  O   PRO A  52      18.943  -0.569 -16.653  1.00 91.69           O  
ATOM    828  CG  PRO A  52      18.242   3.481 -16.542  1.00 91.69           C  
ATOM    829  HG2 PRO A  52      17.962   4.201 -17.311  1.00 91.69           H  
ATOM    830  HG3 PRO A  52      18.692   3.990 -15.690  1.00 91.69           H  
ATOM    831  CD  PRO A  52      17.031   2.647 -16.127  1.00 91.69           C  
ATOM    832  HD2 PRO A  52      17.178   2.268 -15.116  1.00 91.69           H  
ATOM    833  HD3 PRO A  52      16.125   3.252 -16.167  1.00 91.69           H  
ATOM    834  N   THR A  53      19.061  -0.569 -18.904  1.00 93.61           N  
ATOM    835  H   THR A  53      18.920  -0.032 -19.748  1.00 93.61           H  
ATOM    836  CA  THR A  53      19.400  -1.992 -19.042  1.00 93.61           C  
ATOM    837  HA  THR A  53      19.488  -2.437 -18.051  1.00 93.61           H  
ATOM    838  C   THR A  53      20.738  -2.160 -19.735  1.00 93.61           C  
ATOM    839  CB  THR A  53      18.278  -2.739 -19.763  1.00 93.61           C  
ATOM    840  HB  THR A  53      18.036  -2.241 -20.701  1.00 93.61           H  
ATOM    841  O   THR A  53      21.021  -1.463 -20.700  1.00 93.61           O  
ATOM    842  CG2 THR A  53      18.587  -4.212 -20.030  1.00 93.61           C  
ATOM    843 HG21 THR A  53      17.696  -4.694 -20.433  1.00 93.61           H  
ATOM    844 HG22 THR A  53      18.881  -4.709 -19.106  1.00 93.61           H  
ATOM    845 HG23 THR A  53      19.383  -4.297 -20.770  1.00 93.61           H  
ATOM    846  OG1 THR A  53      17.163  -2.711 -18.903  1.00 93.61           O  
ATOM    847  HG1 THR A  53      16.909  -1.792 -18.790  1.00 93.61           H  
ATOM    848  N   HIS A  54      21.585  -3.045 -19.213  1.00 95.12           N  
ATOM    849  H   HIS A  54      21.284  -3.522 -18.375  1.00 95.12           H  
ATOM    850  CA  HIS A  54      23.024  -3.042 -19.482  1.00 95.12           C  
ATOM    851  HA  HIS A  54      23.263  -2.288 -20.233  1.00 95.12           H  
ATOM    852  C   HIS A  54      23.506  -4.384 -19.987  1.00 95.12           C  
ATOM    853  CB  HIS A  54      23.761  -2.694 -18.192  1.00 95.12           C  
ATOM    854  HB2 HIS A  54      24.826  -2.642 -18.418  1.00 95.12           H  
ATOM    855  HB3 HIS A  54      23.620  -3.488 -17.458  1.00 95.12           H  
ATOM    856  O   HIS A  54      23.226  -5.392 -19.347  1.00 95.12           O  
ATOM    857  CG  HIS A  54      23.272  -1.408 -17.600  1.00 95.12           C  
ATOM    858  CD2 HIS A  54      22.943  -1.190 -16.294  1.00 95.12           C  
ATOM    859  HD2 HIS A  54      23.079  -1.886 -15.479  1.00 95.12           H  
ATOM    860  ND1 HIS A  54      22.791  -0.347 -18.323  1.00 95.12           N  
ATOM    861  HD1 HIS A  54      22.900  -0.187 -19.314  1.00 95.12           H  
ATOM    862  CE1 HIS A  54      22.095   0.427 -17.498  1.00 95.12           C  
ATOM    863  HE1 HIS A  54      21.558   1.311 -17.811  1.00 95.12           H  
ATOM    864  NE2 HIS A  54      22.229   0.003 -16.234  1.00 95.12           N  
ATOM    865  N   ILE A  55      24.249  -4.395 -21.085  1.00 96.04           N  
ATOM    866  H   ILE A  55      24.526  -3.514 -21.494  1.00 96.04           H  
ATOM    867  CA  ILE A  55      24.615  -5.606 -21.817  1.00 96.04           C  
ATOM    868  HA  ILE A  55      24.299  -6.490 -21.264  1.00 96.04           H  
ATOM    869  C   ILE A  55      26.134  -5.654 -21.966  1.00 96.04           C  
ATOM    870  CB  ILE A  55      23.894  -5.613 -23.183  1.00 96.04           C  
ATOM    871  HB  ILE A  55      24.130  -4.684 -23.702  1.00 96.04           H  
ATOM    872  O   ILE A  55      26.735  -4.685 -22.425  1.00 96.04           O  
ATOM    873  CG1 ILE A  55      22.360  -5.689 -22.993  1.00 96.04           C  
ATOM    874 HG12 ILE A  55      22.035  -4.973 -22.237  1.00 96.04           H  
ATOM    875 HG13 ILE A  55      22.087  -6.686 -22.647  1.00 96.04           H  
ATOM    876  CG2 ILE A  55      24.401  -6.784 -24.041  1.00 96.04           C  
ATOM    877 HG21 ILE A  55      23.835  -6.845 -24.970  1.00 96.04           H  
ATOM    878 HG22 ILE A  55      24.314  -7.724 -23.496  1.00 96.04           H  
ATOM    879 HG23 ILE A  55      25.443  -6.621 -24.316  1.00 96.04           H  
ATOM    880  CD1 ILE A  55      21.569  -5.357 -24.260  1.00 96.04           C  
ATOM    881 HD11 ILE A  55      21.837  -4.364 -24.619  1.00 96.04           H  
ATOM    882 HD12 ILE A  55      21.774  -6.094 -25.038  1.00 96.04           H  
ATOM    883 HD13 ILE A  55      20.503  -5.380 -24.035  1.00 96.04           H  
ATOM    884  N   VAL A  56      26.740  -6.787 -21.599  1.00 96.63           N  
ATOM    885  H   VAL A  56      26.180  -7.529 -21.207  1.00 96.63           H  
ATOM    886  CA  VAL A  56      28.170  -7.059 -21.825  1.00 96.63           C  
ATOM    887  HA  VAL A  56      28.513  -6.429 -22.646  1.00 96.63           H  
ATOM    888  C   VAL A  56      28.427  -8.487 -22.238  1.00 96.63           C  
ATOM    889  CB  VAL A  56      29.021  -6.740 -20.588  1.00 96.63           C  
ATOM    890  HB  VAL A  56      28.405  -7.033 -19.738  1.00 96.63           H  
ATOM    891  O   VAL A  56      27.787  -9.436 -21.780  1.00 96.63           O  
ATOM    892  CG1 VAL A  56      30.379  -7.440 -20.407  1.00 96.63           C  
ATOM    893 HG11 VAL A  56      30.869  -7.086 -19.500  1.00 96.63           H  
ATOM    894 HG12 VAL A  56      30.249  -8.517 -20.306  1.00 96.63           H  
ATOM    895 HG13 VAL A  56      31.030  -7.221 -21.254  1.00 96.63           H  
ATOM    896  CG2 VAL A  56      29.334  -5.246 -20.607  1.00 96.63           C  
ATOM    897 HG21 VAL A  56      28.413  -4.665 -20.557  1.00 96.63           H  
ATOM    898 HG22 VAL A  56      29.875  -5.018 -21.526  1.00 96.63           H  
ATOM    899 HG23 VAL A  56      29.981  -4.957 -19.779  1.00 96.63           H  
ATOM    900  N   ASP A  57      29.453  -8.581 -23.066  1.00 96.56           N  
ATOM    901  H   ASP A  57      29.900  -7.719 -23.343  1.00 96.56           H  
ATOM    902  CA  ASP A  57      30.136  -9.777 -23.496  1.00 96.56           C  
ATOM    903  HA  ASP A  57      29.427 -10.602 -23.574  1.00 96.56           H  
ATOM    904  C   ASP A  57      31.279 -10.142 -22.533  1.00 96.56           C  
ATOM    905  CB  ASP A  57      30.689  -9.424 -24.879  1.00 96.56           C  
ATOM    906  HB2 ASP A  57      29.950  -8.852 -25.441  1.00 96.56           H  
ATOM    907  HB3 ASP A  57      31.558  -8.774 -24.774  1.00 96.56           H  
ATOM    908  O   ASP A  57      32.185  -9.333 -22.312  1.00 96.56           O  
ATOM    909  CG  ASP A  57      31.059 -10.629 -25.719  1.00 96.56           C  
ATOM    910  OD1 ASP A  57      31.622 -10.378 -26.802  1.00 96.56           O  
ATOM    911  OD2 ASP A  57      30.724 -11.777 -25.345  1.00 96.56           O  
ATOM    912  N   TYR A  58      31.270 -11.358 -21.977  1.00 96.56           N  
ATOM    913  H   TYR A  58      30.487 -11.970 -22.154  1.00 96.56           H  
ATOM    914  CA  TYR A  58      32.464 -11.925 -21.342  1.00 96.56           C  
ATOM    915  HA  TYR A  58      33.046 -11.116 -20.900  1.00 96.56           H  
ATOM    916  C   TYR A  58      33.333 -12.633 -22.389  1.00 96.56           C  
ATOM    917  CB  TYR A  58      32.092 -12.883 -20.201  1.00 96.56           C  
ATOM    918  HB2 TYR A  58      31.303 -13.556 -20.537  1.00 96.56           H  
ATOM    919  HB3 TYR A  58      31.711 -12.306 -19.358  1.00 96.56           H  
ATOM    920  O   TYR A  58      32.863 -13.585 -23.021  1.00 96.56           O  
ATOM    921  CG  TYR A  58      33.280 -13.710 -19.742  1.00 96.56           C  
ATOM    922  CD1 TYR A  58      33.434 -15.035 -20.202  1.00 96.56           C  
ATOM    923  HD1 TYR A  58      32.669 -15.483 -20.819  1.00 96.56           H  
ATOM    924  CD2 TYR A  58      34.296 -13.111 -18.973  1.00 96.56           C  
ATOM    925  HD2 TYR A  58      34.204 -12.085 -18.648  1.00 96.56           H  
ATOM    926  CE1 TYR A  58      34.609 -15.754 -19.908  1.00 96.56           C  
ATOM    927  HE1 TYR A  58      34.753 -16.761 -20.272  1.00 96.56           H  
ATOM    928  CE2 TYR A  58      35.467 -13.833 -18.675  1.00 96.56           C  
ATOM    929  HE2 TYR A  58      36.266 -13.392 -18.097  1.00 96.56           H  
ATOM    930  OH  TYR A  58      36.759 -15.834 -18.837  1.00 96.56           O  
ATOM    931  HH  TYR A  58      36.816 -16.727 -19.184  1.00 96.56           H  
ATOM    932  CZ  TYR A  58      35.631 -15.149 -19.148  1.00 96.56           C  
ATOM    933  N   SER A  59      34.607 -12.262 -22.540  1.00 94.81           N  
ATOM    934  H   SER A  59      34.969 -11.526 -21.952  1.00 94.81           H  
ATOM    935  CA  SER A  59      35.506 -12.919 -23.502  1.00 94.81           C  
ATOM    936  HA  SER A  59      34.968 -13.728 -23.996  1.00 94.81           H  
ATOM    937  C   SER A  59      36.735 -13.552 -22.859  1.00 94.81           C  
ATOM    938  CB  SER A  59      35.907 -11.974 -24.629  1.00 94.81           C  
ATOM    939  HB2 SER A  59      36.636 -11.240 -24.286  1.00 94.81           H  
ATOM    940  HB3 SER A  59      35.020 -11.462 -25.003  1.00 94.81           H  
ATOM    941  O   SER A  59      37.704 -12.877 -22.545  1.00 94.81           O  
ATOM    942  OG  SER A  59      36.449 -12.767 -25.666  1.00 94.81           O  
ATOM    943  HG  SER A  59      36.299 -12.279 -26.479  1.00 94.81           H  
ATOM    944  N   GLU A  60      36.736 -14.884 -22.792  1.00 94.10           N  
ATOM    945  H   GLU A  60      35.882 -15.352 -23.059  1.00 94.10           H  
ATOM    946  CA  GLU A  60      37.844 -15.750 -22.340  1.00 94.10           C  
ATOM    947  HA  GLU A  60      38.044 -15.553 -21.287  1.00 94.10           H  
ATOM    948  C   GLU A  60      39.183 -15.533 -23.090  1.00 94.10           C  
ATOM    949  CB  GLU A  60      37.314 -17.194 -22.500  1.00 94.10           C  
ATOM    950  HB2 GLU A  60      37.085 -17.360 -23.553  1.00 94.10           H  
ATOM    951  HB3 GLU A  60      36.377 -17.256 -21.947  1.00 94.10           H  
ATOM    952  O   GLU A  60      40.205 -16.081 -22.693  1.00 94.10           O  
ATOM    953  CG  GLU A  60      38.211 -18.346 -22.016  1.00 94.10           C  
ATOM    954  HG2 GLU A  60      39.073 -18.434 -22.678  1.00 94.10           H  
ATOM    955  HG3 GLU A  60      38.558 -18.114 -21.009  1.00 94.10           H  
ATOM    956  CD  GLU A  60      37.473 -19.698 -21.992  1.00 94.10           C  
ATOM    957  OE1 GLU A  60      37.929 -20.637 -21.305  1.00 94.10           O  
ATOM    958  OE2 GLU A  60      36.377 -19.852 -22.580  1.00 94.10           O  
ATOM    959  N   ALA A  61      39.196 -14.747 -24.175  1.00 92.14           N  
ATOM    960  H   ALA A  61      38.337 -14.278 -24.424  1.00 92.14           H  
ATOM    961  CA  ALA A  61      40.410 -14.343 -24.890  1.00 92.14           C  
ATOM    962  HA  ALA A  61      41.172 -15.112 -24.765  1.00 92.14           H  
ATOM    963  C   ALA A  61      41.029 -13.020 -24.384  1.00 92.14           C  
ATOM    964  CB  ALA A  61      40.061 -14.251 -26.380  1.00 92.14           C  
ATOM    965  HB1 ALA A  61      39.680 -15.209 -26.733  1.00 92.14           H  
ATOM    966  HB2 ALA A  61      40.956 -13.990 -26.945  1.00 92.14           H  
ATOM    967  HB3 ALA A  61      39.309 -13.477 -26.537  1.00 92.14           H  
ATOM    968  O   ALA A  61      42.211 -12.780 -24.616  1.00 92.14           O  
ATOM    969  N   GLU A  62      40.244 -12.170 -23.715  1.00 94.43           N  
ATOM    970  H   GLU A  62      39.289 -12.447 -23.540  1.00 94.43           H  
ATOM    971  CA  GLU A  62      40.648 -10.842 -23.214  1.00 94.43           C  
ATOM    972  HA  GLU A  62      41.693 -10.646 -23.456  1.00 94.43           H  
ATOM    973  C   GLU A  62      40.499 -10.705 -21.691  1.00 94.43           C  
ATOM    974  CB  GLU A  62      39.780  -9.759 -23.872  1.00 94.43           C  
ATOM    975  HB2 GLU A  62      40.055  -8.795 -23.444  1.00 94.43           H  
ATOM    976  HB3 GLU A  62      38.736  -9.957 -23.629  1.00 94.43           H  
ATOM    977  O   GLU A  62      40.936  -9.715 -21.108  1.00 94.43           O  
ATOM    978  CG  GLU A  62      39.931  -9.660 -25.396  1.00 94.43           C  
ATOM    979  HG2 GLU A  62      40.987  -9.535 -25.637  1.00 94.43           H  
ATOM    980  HG3 GLU A  62      39.583 -10.587 -25.852  1.00 94.43           H  
ATOM    981  CD  GLU A  62      39.130  -8.484 -25.978  1.00 94.43           C  
ATOM    982  OE1 GLU A  62      39.325  -8.204 -27.182  1.00 94.43           O  
ATOM    983  OE2 GLU A  62      38.297  -7.906 -25.239  1.00 94.43           O  
ATOM    984  N   GLN A  63      39.837 -11.669 -21.051  1.00 96.47           N  
ATOM    985  H   GLN A  63      39.493 -12.449 -21.593  1.00 96.47           H  
ATOM    986  CA  GLN A  63      39.370 -11.589 -19.677  1.00 96.47           C  
ATOM    987  HA  GLN A  63      39.913 -10.791 -19.171  1.00 96.47           H  
ATOM    988  C   GLN A  63      39.628 -12.907 -18.922  1.00 96.47           C  
ATOM    989  CB  GLN A  63      37.873 -11.252 -19.699  1.00 96.47           C  
ATOM    990  HB2 GLN A  63      37.334 -11.983 -20.302  1.00 96.47           H  
ATOM    991  HB3 GLN A  63      37.497 -11.377 -18.684  1.00 96.47           H  
ATOM    992  O   GLN A  63      39.322 -13.981 -19.439  1.00 96.47           O  
ATOM    993  CG  GLN A  63      37.509  -9.834 -20.167  1.00 96.47           C  
ATOM    994  HG2 GLN A  63      38.107  -9.105 -19.619  1.00 96.47           H  
ATOM    995  HG3 GLN A  63      37.723  -9.726 -21.230  1.00 96.47           H  
ATOM    996  CD  GLN A  63      36.026  -9.567 -19.933  1.00 96.47           C  
ATOM    997  NE2 GLN A  63      35.661  -8.628 -19.086  1.00 96.47           N  
ATOM    998 HE21 GLN A  63      34.676  -8.505 -18.903  1.00 96.47           H  
ATOM    999 HE22 GLN A  63      36.348  -8.009 -18.679  1.00 96.47           H  
ATOM   1000  OE1 GLN A  63      35.163 -10.228 -20.489  1.00 96.47           O  
ATOM   1001  N   SER A  64      40.176 -12.830 -17.702  1.00 94.54           N  
ATOM   1002  H   SER A  64      40.362 -11.911 -17.327  1.00 94.54           H  
ATOM   1003  CA  SER A  64      40.541 -13.999 -16.876  1.00 94.54           C  
ATOM   1004  HA  SER A  64      41.067 -14.700 -17.524  1.00 94.54           H  
ATOM   1005  C   SER A  64      39.338 -14.760 -16.278  1.00 94.54           C  
ATOM   1006  CB  SER A  64      41.524 -13.587 -15.763  1.00 94.54           C  
ATOM   1007  HB2 SER A  64      42.172 -14.435 -15.542  1.00 94.54           H  
ATOM   1008  HB3 SER A  64      42.151 -12.759 -16.094  1.00 94.54           H  
ATOM   1009  O   SER A  64      38.201 -14.282 -16.293  1.00 94.54           O  
ATOM   1010  OG  SER A  64      40.848 -13.234 -14.570  1.00 94.54           O  
ATOM   1011  HG  SER A  64      41.294 -13.682 -13.848  1.00 94.54           H  
ATOM   1012  N   ASP A  65      39.596 -15.911 -15.641  1.00 93.79           N  
ATOM   1013  H   ASP A  65      40.543 -16.263 -15.634  1.00 93.79           H  
ATOM   1014  CA  ASP A  65      38.602 -16.620 -14.815  1.00 93.79           C  
ATOM   1015  HA  ASP A  65      37.737 -16.863 -15.433  1.00 93.79           H  
ATOM   1016  C   ASP A  65      38.095 -15.759 -13.648  1.00 93.79           C  
ATOM   1017  CB  ASP A  65      39.196 -17.922 -14.247  1.00 93.79           C  
ATOM   1018  HB2 ASP A  65      40.239 -17.757 -13.976  1.00 93.79           H  
ATOM   1019  HB3 ASP A  65      38.660 -18.178 -13.333  1.00 93.79           H  
ATOM   1020  O   ASP A  65      36.928 -15.837 -13.267  1.00 93.79           O  
ATOM   1021  CG  ASP A  65      39.076 -19.134 -15.181  1.00 93.79           C  
ATOM   1022  OD1 ASP A  65      39.978 -19.996 -15.113  1.00 93.79           O  
ATOM   1023  OD2 ASP A  65      38.056 -19.250 -15.907  1.00 93.79           O  
ATOM   1024  N   GLU A  66      38.917 -14.873 -13.090  1.00 95.38           N  
ATOM   1025  H   GLU A  66      39.894 -14.885 -13.344  1.00 95.38           H  
ATOM   1026  CA  GLU A  66      38.460 -13.873 -12.138  1.00 95.38           C  
ATOM   1027  HA  GLU A  66      37.788 -14.385 -11.450  1.00 95.38           H  
ATOM   1028  C   GLU A  66      37.620 -12.791 -12.783  1.00 95.38           C  
ATOM   1029  CB  GLU A  66      39.571 -13.255 -11.286  1.00 95.38           C  
ATOM   1030  HB2 GLU A  66      39.103 -12.547 -10.602  1.00 95.38           H  
ATOM   1031  HB3 GLU A  66      40.282 -12.703 -11.901  1.00 95.38           H  
ATOM   1032  O   GLU A  66      36.696 -12.373 -12.094  1.00 95.38           O  
ATOM   1033  CG  GLU A  66      40.270 -14.327 -10.448  1.00 95.38           C  
ATOM   1034  HG2 GLU A  66      39.506 -14.975 -10.019  1.00 95.38           H  
ATOM   1035  HG3 GLU A  66      40.767 -13.857  -9.599  1.00 95.38           H  
ATOM   1036  CD  GLU A  66      41.277 -15.167 -11.250  1.00 95.38           C  
ATOM   1037  OE1 GLU A  66      41.593 -16.251 -10.718  1.00 95.38           O  
ATOM   1038  OE2 GLU A  66      41.584 -14.795 -12.414  1.00 95.38           O  
ATOM   1039  N   GLN A  67      37.839 -12.407 -14.049  1.00 96.09           N  
ATOM   1040  H   GLN A  67      38.619 -12.814 -14.545  1.00 96.09           H  
ATOM   1041  CA  GLN A  67      36.869 -11.605 -14.814  1.00 96.09           C  
ATOM   1042  HA  GLN A  67      36.536 -10.745 -14.233  1.00 96.09           H  
ATOM   1043  C   GLN A  67      35.594 -12.387 -15.054  1.00 96.09           C  
ATOM   1044  CB  GLN A  67      37.420 -11.076 -16.145  1.00 96.09           C  
ATOM   1045  HB2 GLN A  67      38.280 -11.679 -16.435  1.00 96.09           H  
ATOM   1046  HB3 GLN A  67      36.628 -11.250 -16.873  1.00 96.09           H  
ATOM   1047  O   GLN A  67      34.547 -11.764 -15.037  1.00 96.09           O  
ATOM   1048  CG  GLN A  67      37.734  -9.563 -16.236  1.00 96.09           C  
ATOM   1049  HG2 GLN A  67      36.973  -9.092 -16.858  1.00 96.09           H  
ATOM   1050  HG3 GLN A  67      37.637  -9.091 -15.258  1.00 96.09           H  
ATOM   1051  CD  GLN A  67      39.110  -9.200 -16.806  1.00 96.09           C  
ATOM   1052  NE2 GLN A  67      39.355  -7.950 -17.123  1.00 96.09           N  
ATOM   1053 HE21 GLN A  67      38.660  -7.224 -17.013  1.00 96.09           H  
ATOM   1054 HE22 GLN A  67      40.261  -7.768 -17.529  1.00 96.09           H  
ATOM   1055  OE1 GLN A  67      39.996 -10.018 -16.967  1.00 96.09           O  
ATOM   1056  N   LEU A  68      35.611 -13.714 -15.169  1.00 95.99           N  
ATOM   1057  H   LEU A  68      36.498 -14.183 -15.286  1.00 95.99           H  
ATOM   1058  CA  LEU A  68      34.369 -14.479 -15.181  1.00 95.99           C  
ATOM   1059  HA  LEU A  68      33.701 -13.982 -15.885  1.00 95.99           H  
ATOM   1060  C   LEU A  68      33.682 -14.474 -13.810  1.00 95.99           C  
ATOM   1061  CB  LEU A  68      34.623 -15.897 -15.698  1.00 95.99           C  
ATOM   1062  HB2 LEU A  68      35.349 -16.403 -15.062  1.00 95.99           H  
ATOM   1063  HB3 LEU A  68      35.050 -15.837 -16.699  1.00 95.99           H  
ATOM   1064  O   LEU A  68      32.504 -14.133 -13.720  1.00 95.99           O  
ATOM   1065  CG  LEU A  68      33.348 -16.745 -15.739  1.00 95.99           C  
ATOM   1066  HG  LEU A  68      33.002 -16.910 -14.719  1.00 95.99           H  
ATOM   1067  CD1 LEU A  68      32.213 -16.088 -16.536  1.00 95.99           C  
ATOM   1068 HD11 LEU A  68      31.356 -16.760 -16.572  1.00 95.99           H  
ATOM   1069 HD12 LEU A  68      32.562 -15.850 -17.541  1.00 95.99           H  
ATOM   1070 HD13 LEU A  68      31.888 -15.165 -16.057  1.00 95.99           H  
ATOM   1071  CD2 LEU A  68      33.684 -18.106 -16.341  1.00 95.99           C  
ATOM   1072 HD21 LEU A  68      32.807 -18.752 -16.322  1.00 95.99           H  
ATOM   1073 HD22 LEU A  68      34.041 -17.984 -17.363  1.00 95.99           H  
ATOM   1074 HD23 LEU A  68      34.477 -18.572 -15.755  1.00 95.99           H  
ATOM   1075  N   HIS A  69      34.402 -14.798 -12.732  1.00 95.55           N  
ATOM   1076  H   HIS A  69      35.352 -15.106 -12.887  1.00 95.55           H  
ATOM   1077  CA  HIS A  69      33.894 -14.735 -11.357  1.00 95.55           C  
ATOM   1078  HA  HIS A  69      33.126 -15.495 -11.219  1.00 95.55           H  
ATOM   1079  C   HIS A  69      33.273 -13.365 -11.074  1.00 95.55           C  
ATOM   1080  CB  HIS A  69      35.043 -14.954 -10.356  1.00 95.55           C  
ATOM   1081  HB2 HIS A  69      35.786 -14.166 -10.481  1.00 95.55           H  
ATOM   1082  HB3 HIS A  69      34.635 -14.858  -9.350  1.00 95.55           H  
ATOM   1083  O   HIS A  69      32.160 -13.268 -10.553  1.00 95.55           O  
ATOM   1084  CG  HIS A  69      35.752 -16.281 -10.429  1.00 95.55           C  
ATOM   1085  CD2 HIS A  69      35.195 -17.484 -10.767  1.00 95.55           C  
ATOM   1086  HD2 HIS A  69      34.180 -17.652 -11.094  1.00 95.55           H  
ATOM   1087  ND1 HIS A  69      37.070 -16.531 -10.093  1.00 95.55           N  
ATOM   1088  HD1 HIS A  69      37.832 -15.869 -10.064  1.00 95.55           H  
ATOM   1089  CE1 HIS A  69      37.286 -17.850 -10.207  1.00 95.55           C  
ATOM   1090  HE1 HIS A  69      38.247 -18.331 -10.103  1.00 95.55           H  
ATOM   1091  NE2 HIS A  69      36.143 -18.479 -10.524  1.00 95.55           N  
ATOM   1092  N   GLN A  70      34.008 -12.317 -11.450  1.00 95.59           N  
ATOM   1093  H   GLN A  70      34.892 -12.499 -11.903  1.00 95.59           H  
ATOM   1094  CA  GLN A  70      33.614 -10.928 -11.340  1.00 95.59           C  
ATOM   1095  HA  GLN A  70      33.281 -10.769 -10.315  1.00 95.59           H  
ATOM   1096  C   GLN A  70      32.442 -10.608 -12.257  1.00 95.59           C  
ATOM   1097  CB  GLN A  70      34.798 -10.007 -11.692  1.00 95.59           C  
ATOM   1098  HB2 GLN A  70      35.452 -10.489 -12.419  1.00 95.59           H  
ATOM   1099  HB3 GLN A  70      34.416  -9.182 -12.293  1.00 95.59           H  
ATOM   1100  O   GLN A  70      31.489  -9.969 -11.831  1.00 95.59           O  
ATOM   1101  CG  GLN A  70      35.633  -9.460 -10.513  1.00 95.59           C  
ATOM   1102  HG2 GLN A  70      36.695  -9.569 -10.736  1.00 95.59           H  
ATOM   1103  HG3 GLN A  70      35.441 -10.047  -9.615  1.00 95.59           H  
ATOM   1104  CD  GLN A  70      35.328  -7.984 -10.238  1.00 95.59           C  
ATOM   1105  NE2 GLN A  70      35.897  -7.368  -9.238  1.00 95.59           N  
ATOM   1106 HE21 GLN A  70      35.577  -6.424  -9.072  1.00 95.59           H  
ATOM   1107 HE22 GLN A  70      36.808  -7.601  -8.870  1.00 95.59           H  
ATOM   1108  OE1 GLN A  70      34.453  -7.389 -10.834  1.00 95.59           O  
ATOM   1109  N   GLU A  71      32.446 -11.068 -13.505  1.00 96.44           N  
ATOM   1110  H   GLU A  71      33.260 -11.550 -13.859  1.00 96.44           H  
ATOM   1111  CA  GLU A  71      31.379 -10.764 -14.444  1.00 96.44           C  
ATOM   1112  HA  GLU A  71      31.288  -9.679 -14.393  1.00 96.44           H  
ATOM   1113  C   GLU A  71      30.053 -11.376 -13.998  1.00 96.44           C  
ATOM   1114  CB  GLU A  71      31.708 -11.094 -15.904  1.00 96.44           C  
ATOM   1115  HB2 GLU A  71      32.246 -12.040 -15.970  1.00 96.44           H  
ATOM   1116  HB3 GLU A  71      30.767 -11.239 -16.435  1.00 96.44           H  
ATOM   1117  O   GLU A  71      29.048 -10.664 -13.868  1.00 96.44           O  
ATOM   1118  CG  GLU A  71      32.473  -9.975 -16.634  1.00 96.44           C  
ATOM   1119  HG2 GLU A  71      32.684 -10.315 -17.648  1.00 96.44           H  
ATOM   1120  HG3 GLU A  71      33.426  -9.806 -16.132  1.00 96.44           H  
ATOM   1121  CD  GLU A  71      31.728  -8.631 -16.709  1.00 96.44           C  
ATOM   1122  OE1 GLU A  71      32.346  -7.666 -17.188  1.00 96.44           O  
ATOM   1123  OE2 GLU A  71      30.578  -8.496 -16.204  1.00 96.44           O  
ATOM   1124  N   ILE A  72      30.070 -12.657 -13.630  1.00 96.30           N  
ATOM   1125  H   ILE A  72      30.940 -13.157 -13.737  1.00 96.30           H  
ATOM   1126  CA  ILE A  72      28.961 -13.347 -12.957  1.00 96.30           C  
ATOM   1127  HA  ILE A  72      28.139 -13.490 -13.659  1.00 96.30           H  
ATOM   1128  C   ILE A  72      28.454 -12.479 -11.811  1.00 96.30           C  
ATOM   1129  CB  ILE A  72      29.459 -14.720 -12.460  1.00 96.30           C  
ATOM   1130  HB  ILE A  72      30.425 -14.581 -11.973  1.00 96.30           H  
ATOM   1131  O   ILE A  72      27.277 -12.115 -11.755  1.00 96.30           O  
ATOM   1132  CG1 ILE A  72      29.663 -15.622 -13.694  1.00 96.30           C  
ATOM   1133 HG12 ILE A  72      30.202 -15.079 -14.471  1.00 96.30           H  
ATOM   1134 HG13 ILE A  72      28.698 -15.896 -14.119  1.00 96.30           H  
ATOM   1135  CG2 ILE A  72      28.520 -15.374 -11.427  1.00 96.30           C  
ATOM   1136 HG21 ILE A  72      28.409 -14.746 -10.543  1.00 96.30           H  
ATOM   1137 HG22 ILE A  72      27.538 -15.559 -11.864  1.00 96.30           H  
ATOM   1138 HG23 ILE A  72      28.937 -16.321 -11.086  1.00 96.30           H  
ATOM   1139  CD1 ILE A  72      30.462 -16.885 -13.392  1.00 96.30           C  
ATOM   1140 HD11 ILE A  72      31.432 -16.616 -12.974  1.00 96.30           H  
ATOM   1141 HD12 ILE A  72      29.932 -17.524 -12.686  1.00 96.30           H  
ATOM   1142 HD13 ILE A  72      30.603 -17.440 -14.320  1.00 96.30           H  
ATOM   1143  N   SER A  73      29.379 -12.003 -10.980  1.00 94.73           N  
ATOM   1144  H   SER A  73      30.342 -12.263 -11.136  1.00 94.73           H  
ATOM   1145  CA  SER A  73      29.079 -11.019  -9.955  1.00 94.73           C  
ATOM   1146  HA  SER A  73      28.024 -11.168  -9.725  1.00 94.73           H  
ATOM   1147  C   SER A  73      29.111  -9.542 -10.424  1.00 94.73           C  
ATOM   1148  CB  SER A  73      29.716 -11.362  -8.595  1.00 94.73           C  
ATOM   1149  HB2 SER A  73      29.042 -12.054  -8.091  1.00 94.73           H  
ATOM   1150  HB3 SER A  73      29.771 -10.458  -7.989  1.00 94.73           H  
ATOM   1151  O   SER A  73      29.699  -8.695  -9.796  1.00 94.73           O  
ATOM   1152  OG  SER A  73      30.992 -11.966  -8.589  1.00 94.73           O  
ATOM   1153  HG  SER A  73      31.139 -12.509  -9.367  1.00 94.73           H  
ATOM   1154  N   GLN A  74      28.329  -9.143 -11.434  1.00 95.81           N  
ATOM   1155  H   GLN A  74      28.062  -9.892 -12.057  1.00 95.81           H  
ATOM   1156  CA  GLN A  74      27.377  -8.002 -11.268  1.00 95.81           C  
ATOM   1157  HA  GLN A  74      27.262  -7.907 -10.188  1.00 95.81           H  
ATOM   1158  C   GLN A  74      26.020  -8.272 -11.915  1.00 95.81           C  
ATOM   1159  CB  GLN A  74      27.791  -6.565 -11.626  1.00 95.81           C  
ATOM   1160  HB2 GLN A  74      28.276  -6.512 -12.600  1.00 95.81           H  
ATOM   1161  HB3 GLN A  74      26.911  -5.933 -11.749  1.00 95.81           H  
ATOM   1162  O   GLN A  74      25.145  -7.396 -11.927  1.00 95.81           O  
ATOM   1163  CG  GLN A  74      28.549  -5.848 -10.526  1.00 95.81           C  
ATOM   1164  HG2 GLN A  74      29.489  -6.350 -10.296  1.00 95.81           H  
ATOM   1165  HG3 GLN A  74      27.879  -5.819  -9.667  1.00 95.81           H  
ATOM   1166  CD  GLN A  74      28.845  -4.423 -10.879  1.00 95.81           C  
ATOM   1167  NE2 GLN A  74      28.682  -3.480  -9.970  1.00 95.81           N  
ATOM   1168 HE21 GLN A  74      28.727  -3.756  -9.000  1.00 95.81           H  
ATOM   1169 HE22 GLN A  74      29.208  -2.639 -10.162  1.00 95.81           H  
ATOM   1170  OE1 GLN A  74      29.203  -4.153 -12.003  1.00 95.81           O  
ATOM   1171  N   ALA A  75      25.856  -9.451 -12.505  1.00 96.48           N  
ATOM   1172  H   ALA A  75      26.535 -10.190 -12.388  1.00 96.48           H  
ATOM   1173  CA  ALA A  75      24.649  -9.807 -13.200  1.00 96.48           C  
ATOM   1174  HA  ALA A  75      24.580  -9.222 -14.117  1.00 96.48           H  
ATOM   1175  C   ALA A  75      23.414  -9.528 -12.341  1.00 96.48           C  
ATOM   1176  CB  ALA A  75      24.761 -11.270 -13.588  1.00 96.48           C  
ATOM   1177  HB1 ALA A  75      23.864 -11.572 -14.129  1.00 96.48           H  
ATOM   1178  HB2 ALA A  75      24.858 -11.887 -12.696  1.00 96.48           H  
ATOM   1179  HB3 ALA A  75      25.635 -11.416 -14.223  1.00 96.48           H  
ATOM   1180  O   ALA A  75      23.373  -9.670 -11.115  1.00 96.48           O  
ATOM   1181  N   ASN A  76      22.381  -9.066 -13.014  1.00 96.05           N  
ATOM   1182  H   ASN A  76      22.495  -8.895 -14.002  1.00 96.05           H  
ATOM   1183  CA  ASN A  76      21.034  -9.106 -12.492  1.00 96.05           C  
ATOM   1184  HA  ASN A  76      21.051  -9.369 -11.434  1.00 96.05           H  
ATOM   1185  C   ASN A  76      20.262 -10.259 -13.137  1.00 96.05           C  
ATOM   1186  CB  ASN A  76      20.456  -7.694 -12.636  1.00 96.05           C  
ATOM   1187  HB2 ASN A  76      20.445  -7.421 -13.691  1.00 96.05           H  
ATOM   1188  HB3 ASN A  76      19.424  -7.687 -12.284  1.00 96.05           H  
ATOM   1189  O   ASN A  76      19.332 -10.740 -12.501  1.00 96.05           O  
ATOM   1190  CG  ASN A  76      21.269  -6.669 -11.846  1.00 96.05           C  
ATOM   1191  ND2 ASN A  76      21.722  -7.000 -10.656  1.00 96.05           N  
ATOM   1192 HD21 ASN A  76      22.343  -6.319 -10.242  1.00 96.05           H  
ATOM   1193 HD22 ASN A  76      21.918  -7.976 -10.489  1.00 96.05           H  
ATOM   1194  OD1 ASN A  76      21.517  -5.555 -12.273  1.00 96.05           O  
ATOM   1195  N   VAL A  77      20.742 -10.718 -14.299  1.00 97.39           N  
ATOM   1196  H   VAL A  77      21.458 -10.165 -14.748  1.00 97.39           H  
ATOM   1197  CA  VAL A  77      20.467 -11.969 -15.012  1.00 97.39           C  
ATOM   1198  HA  VAL A  77      20.208 -12.746 -14.293  1.00 97.39           H  
ATOM   1199  C   VAL A  77      21.738 -12.388 -15.770  1.00 97.39           C  
ATOM   1200  CB  VAL A  77      19.291 -11.762 -15.985  1.00 97.39           C  
ATOM   1201  HB  VAL A  77      18.417 -11.514 -15.383  1.00 97.39           H  
ATOM   1202  O   VAL A  77      22.495 -11.512 -16.209  1.00 97.39           O  
ATOM   1203  CG1 VAL A  77      19.541 -10.613 -16.969  1.00 97.39           C  
ATOM   1204 HG11 VAL A  77      20.340 -10.882 -17.660  1.00 97.39           H  
ATOM   1205 HG12 VAL A  77      18.634 -10.432 -17.545  1.00 97.39           H  
ATOM   1206 HG13 VAL A  77      19.794  -9.688 -16.451  1.00 97.39           H  
ATOM   1207  CG2 VAL A  77      18.915 -12.996 -16.797  1.00 97.39           C  
ATOM   1208 HG21 VAL A  77      18.697 -13.832 -16.132  1.00 97.39           H  
ATOM   1209 HG22 VAL A  77      19.713 -13.272 -17.486  1.00 97.39           H  
ATOM   1210 HG23 VAL A  77      18.012 -12.784 -17.370  1.00 97.39           H  
ATOM   1211  N   ILE A  78      21.986 -13.691 -15.934  1.00 97.74           N  
ATOM   1212  H   ILE A  78      21.333 -14.355 -15.544  1.00 97.74           H  
ATOM   1213  CA  ILE A  78      23.071 -14.210 -16.790  1.00 97.74           C  
ATOM   1214  HA  ILE A  78      23.627 -13.372 -17.212  1.00 97.74           H  
ATOM   1215  C   ILE A  78      22.485 -14.994 -17.961  1.00 97.74           C  
ATOM   1216  CB  ILE A  78      24.091 -15.071 -16.011  1.00 97.74           C  
ATOM   1217  HB  ILE A  78      23.563 -15.920 -15.578  1.00 97.74           H  
ATOM   1218  O   ILE A  78      21.761 -15.966 -17.775  1.00 97.74           O  
ATOM   1219  CG1 ILE A  78      24.723 -14.256 -14.869  1.00 97.74           C  
ATOM   1220 HG12 ILE A  78      25.234 -13.395 -15.300  1.00 97.74           H  
ATOM   1221 HG13 ILE A  78      23.927 -13.907 -14.211  1.00 97.74           H  
ATOM   1222  CG2 ILE A  78      25.179 -15.605 -16.964  1.00 97.74           C  
ATOM   1223 HG21 ILE A  78      25.908 -16.209 -16.424  1.00 97.74           H  
ATOM   1224 HG22 ILE A  78      24.738 -16.258 -17.717  1.00 97.74           H  
ATOM   1225 HG23 ILE A  78      25.687 -14.778 -17.460  1.00 97.74           H  
ATOM   1226  CD1 ILE A  78      25.717 -15.020 -13.994  1.00 97.74           C  
ATOM   1227 HD11 ILE A  78      25.249 -15.922 -13.599  1.00 97.74           H  
ATOM   1228 HD12 ILE A  78      26.022 -14.381 -13.166  1.00 97.74           H  
ATOM   1229 HD13 ILE A  78      26.604 -15.283 -14.570  1.00 97.74           H  
ATOM   1230  N   CYS A  79      22.866 -14.610 -19.171  1.00 97.36           N  
ATOM   1231  H   CYS A  79      23.494 -13.822 -19.241  1.00 97.36           H  
ATOM   1232  CA  CYS A  79      22.612 -15.338 -20.403  1.00 97.36           C  
ATOM   1233  HA  CYS A  79      21.689 -15.911 -20.316  1.00 97.36           H  
ATOM   1234  C   CYS A  79      23.777 -16.303 -20.674  1.00 97.36           C  
ATOM   1235  CB  CYS A  79      22.441 -14.302 -21.521  1.00 97.36           C  
ATOM   1236  HB2 CYS A  79      23.295 -13.624 -21.522  1.00 97.36           H  
ATOM   1237  HB3 CYS A  79      22.405 -14.811 -22.484  1.00 97.36           H  
ATOM   1238  O   CYS A  79      24.876 -15.865 -21.018  1.00 97.36           O  
ATOM   1239  SG  CYS A  79      20.907 -13.362 -21.259  1.00 97.36           S  
ATOM   1240  HG  CYS A  79      20.973 -12.609 -22.361  1.00 97.36           H  
ATOM   1241  N   ILE A  80      23.553 -17.612 -20.532  1.00 97.79           N  
ATOM   1242  H   ILE A  80      22.618 -17.910 -20.290  1.00 97.79           H  
ATOM   1243  CA  ILE A  80      24.525 -18.643 -20.921  1.00 97.79           C  
ATOM   1244  HA  ILE A  80      25.529 -18.228 -20.829  1.00 97.79           H  
ATOM   1245  C   ILE A  80      24.286 -18.989 -22.390  1.00 97.79           C  
ATOM   1246  CB  ILE A  80      24.470 -19.900 -20.024  1.00 97.79           C  
ATOM   1247  HB  ILE A  80      23.520 -20.406 -20.198  1.00 97.79           H  
ATOM   1248  O   ILE A  80      23.307 -19.652 -22.741  1.00 97.79           O  
ATOM   1249  CG1 ILE A  80      24.560 -19.550 -18.521  1.00 97.79           C  
ATOM   1250 HG12 ILE A  80      25.504 -19.043 -18.319  1.00 97.79           H  
ATOM   1251 HG13 ILE A  80      23.748 -18.872 -18.259  1.00 97.79           H  
ATOM   1252  CG2 ILE A  80      25.616 -20.850 -20.435  1.00 97.79           C  
ATOM   1253 HG21 ILE A  80      26.582 -20.387 -20.232  1.00 97.79           H  
ATOM   1254 HG22 ILE A  80      25.555 -21.092 -21.497  1.00 97.79           H  
ATOM   1255 HG23 ILE A  80      25.548 -21.791 -19.889  1.00 97.79           H  
ATOM   1256  CD1 ILE A  80      24.449 -20.767 -17.596  1.00 97.79           C  
ATOM   1257 HD11 ILE A  80      24.432 -20.424 -16.561  1.00 97.79           H  
ATOM   1258 HD12 ILE A  80      25.307 -21.429 -17.714  1.00 97.79           H  
ATOM   1259 HD13 ILE A  80      23.529 -21.315 -17.803  1.00 97.79           H  
ATOM   1260  N   VAL A  81      25.187 -18.531 -23.253  1.00 97.43           N  
ATOM   1261  H   VAL A  81      25.965 -17.999 -22.888  1.00 97.43           H  
ATOM   1262  CA  VAL A  81      25.120 -18.727 -24.700  1.00 97.43           C  
ATOM   1263  HA  VAL A  81      24.072 -18.846 -24.976  1.00 97.43           H  
ATOM   1264  C   VAL A  81      25.835 -20.011 -25.104  1.00 97.43           C  
ATOM   1265  CB  VAL A  81      25.667 -17.510 -25.469  1.00 97.43           C  
ATOM   1266  HB  VAL A  81      26.753 -17.506 -25.369  1.00 97.43           H  
ATOM   1267  O   VAL A  81      27.008 -20.221 -24.798  1.00 97.43           O  
ATOM   1268  CG1 VAL A  81      25.308 -17.593 -26.961  1.00 97.43           C  
ATOM   1269 HG11 VAL A  81      25.718 -16.735 -27.493  1.00 97.43           H  
ATOM   1270 HG12 VAL A  81      24.224 -17.602 -27.078  1.00 97.43           H  
ATOM   1271 HG13 VAL A  81      25.715 -18.504 -27.401  1.00 97.43           H  
ATOM   1272  CG2 VAL A  81      25.140 -16.163 -24.948  1.00 97.43           C  
ATOM   1273 HG21 VAL A  81      25.528 -15.349 -25.560  1.00 97.43           H  
ATOM   1274 HG22 VAL A  81      24.050 -16.142 -24.980  1.00 97.43           H  
ATOM   1275 HG23 VAL A  81      25.469 -15.999 -23.921  1.00 97.43           H  
ATOM   1276  N   TYR A  82      25.132 -20.844 -25.860  1.00 96.74           N  
ATOM   1277  H   TYR A  82      24.178 -20.594 -26.077  1.00 96.74           H  
ATOM   1278  CA  TYR A  82      25.669 -22.001 -26.569  1.00 96.74           C  
ATOM   1279  HA  TYR A  82      26.756 -22.005 -26.485  1.00 96.74           H  
ATOM   1280  C   TYR A  82      25.325 -21.873 -28.058  1.00 96.74           C  
ATOM   1281  CB  TYR A  82      25.157 -23.302 -25.928  1.00 96.74           C  
ATOM   1282  HB2 TYR A  82      25.489 -23.334 -24.890  1.00 96.74           H  
ATOM   1283  HB3 TYR A  82      25.615 -24.152 -26.433  1.00 96.74           H  
ATOM   1284  O   TYR A  82      24.496 -21.053 -28.456  1.00 96.74           O  
ATOM   1285  CG  TYR A  82      23.650 -23.470 -25.960  1.00 96.74           C  
ATOM   1286  CD1 TYR A  82      22.856 -22.831 -24.987  1.00 96.74           C  
ATOM   1287  HD1 TYR A  82      23.319 -22.238 -24.213  1.00 96.74           H  
ATOM   1288  CD2 TYR A  82      23.041 -24.236 -26.974  1.00 96.74           C  
ATOM   1289  HD2 TYR A  82      23.645 -24.735 -27.717  1.00 96.74           H  
ATOM   1290  CE1 TYR A  82      21.456 -22.914 -25.060  1.00 96.74           C  
ATOM   1291  HE1 TYR A  82      20.843 -22.368 -24.357  1.00 96.74           H  
ATOM   1292  CE2 TYR A  82      21.639 -24.359 -27.016  1.00 96.74           C  
ATOM   1293  HE2 TYR A  82      21.151 -24.958 -27.771  1.00 96.74           H  
ATOM   1294  OH  TYR A  82      19.494 -23.662 -26.206  1.00 96.74           O  
ATOM   1295  HH  TYR A  82      19.060 -23.111 -25.550  1.00 96.74           H  
ATOM   1296  CZ  TYR A  82      20.844 -23.666 -26.082  1.00 96.74           C  
ATOM   1297  N   ALA A  83      25.983 -22.659 -28.907  1.00 96.64           N  
ATOM   1298  H   ALA A  83      26.600 -23.365 -28.531  1.00 96.64           H  
ATOM   1299  CA  ALA A  83      25.598 -22.778 -30.309  1.00 96.64           C  
ATOM   1300  HA  ALA A  83      24.941 -21.955 -30.589  1.00 96.64           H  
ATOM   1301  C   ALA A  83      24.816 -24.082 -30.492  1.00 96.64           C  
ATOM   1302  CB  ALA A  83      26.848 -22.673 -31.188  1.00 96.64           C  
ATOM   1303  HB1 ALA A  83      27.268 -21.672 -31.097  1.00 96.64           H  
ATOM   1304  HB2 ALA A  83      26.571 -22.859 -32.226  1.00 96.64           H  
ATOM   1305  HB3 ALA A  83      27.588 -23.409 -30.875  1.00 96.64           H  
ATOM   1306  O   ALA A  83      25.340 -25.152 -30.177  1.00 96.64           O  
ATOM   1307  N   VAL A  84      23.585 -24.010 -31.011  1.00 95.35           N  
ATOM   1308  H   VAL A  84      23.213 -23.101 -31.246  1.00 95.35           H  
ATOM   1309  CA  VAL A  84      22.684 -25.179 -31.119  1.00 95.35           C  
ATOM   1310  HA  VAL A  84      22.535 -25.588 -30.119  1.00 95.35           H  
ATOM   1311  C   VAL A  84      23.273 -26.316 -31.965  1.00 95.35           C  
ATOM   1312  CB  VAL A  84      21.291 -24.789 -31.659  1.00 95.35           C  
ATOM   1313  HB  VAL A  84      20.680 -25.691 -31.699  1.00 95.35           H  
ATOM   1314  O   VAL A  84      22.963 -27.482 -31.746  1.00 95.35           O  
ATOM   1315  CG1 VAL A  84      20.584 -23.778 -30.753  1.00 95.35           C  
ATOM   1316 HG11 VAL A  84      20.519 -24.171 -29.739  1.00 95.35           H  
ATOM   1317 HG12 VAL A  84      19.568 -23.609 -31.111  1.00 95.35           H  
ATOM   1318 HG13 VAL A  84      21.121 -22.830 -30.743  1.00 95.35           H  
ATOM   1319  CG2 VAL A  84      21.330 -24.180 -33.063  1.00 95.35           C  
ATOM   1320 HG21 VAL A  84      20.308 -24.067 -33.425  1.00 95.35           H  
ATOM   1321 HG22 VAL A  84      21.818 -23.206 -33.047  1.00 95.35           H  
ATOM   1322 HG23 VAL A  84      21.867 -24.832 -33.752  1.00 95.35           H  
ATOM   1323  N   ASN A  85      24.181 -25.993 -32.893  1.00 93.93           N  
ATOM   1324  H   ASN A  85      24.403 -25.015 -33.008  1.00 93.93           H  
ATOM   1325  CA  ASN A  85      24.886 -26.956 -33.739  1.00 93.93           C  
ATOM   1326  HA  ASN A  85      24.245 -27.831 -33.847  1.00 93.93           H  
ATOM   1327  C   ASN A  85      26.216 -27.476 -33.148  1.00 93.93           C  
ATOM   1328  CB  ASN A  85      25.059 -26.351 -35.143  1.00 93.93           C  
ATOM   1329  HB2 ASN A  85      24.125 -25.900 -35.478  1.00 93.93           H  
ATOM   1330  HB3 ASN A  85      25.290 -27.166 -35.828  1.00 93.93           H  
ATOM   1331  O   ASN A  85      26.935 -28.212 -33.822  1.00 93.93           O  
ATOM   1332  CG  ASN A  85      26.166 -25.312 -35.244  1.00 93.93           C  
ATOM   1333  ND2 ASN A  85      26.821 -25.253 -36.378  1.00 93.93           N  
ATOM   1334 HD21 ASN A  85      26.560 -25.872 -37.132  1.00 93.93           H  
ATOM   1335 HD22 ASN A  85      27.537 -24.546 -36.471  1.00 93.93           H  
ATOM   1336  OD1 ASN A  85      26.455 -24.540 -34.340  1.00 93.93           O  
ATOM   1337  N   ASN A  86      26.576 -27.098 -31.916  1.00 95.65           N  
ATOM   1338  H   ASN A  86      25.946 -26.501 -31.399  1.00 95.65           H  
ATOM   1339  CA  ASN A  86      27.816 -27.507 -31.255  1.00 95.65           C  
ATOM   1340  HA  ASN A  86      28.320 -28.262 -31.858  1.00 95.65           H  
ATOM   1341  C   ASN A  86      27.529 -28.139 -29.887  1.00 95.65           C  
ATOM   1342  CB  ASN A  86      28.762 -26.298 -31.154  1.00 95.65           C  
ATOM   1343  HB2 ASN A  86      28.981 -25.929 -32.156  1.00 95.65           H  
ATOM   1344  HB3 ASN A  86      28.265 -25.509 -30.590  1.00 95.65           H  
ATOM   1345  O   ASN A  86      27.490 -27.447 -28.863  1.00 95.65           O  
ATOM   1346  CG  ASN A  86      30.073 -26.631 -30.456  1.00 95.65           C  
ATOM   1347  ND2 ASN A  86      30.894 -25.644 -30.188  1.00 95.65           N  
ATOM   1348 HD21 ASN A  86      31.747 -25.890 -29.707  1.00 95.65           H  
ATOM   1349 HD22 ASN A  86      30.626 -24.691 -30.390  1.00 95.65           H  
ATOM   1350  OD1 ASN A  86      30.382 -27.764 -30.124  1.00 95.65           O  
ATOM   1351  N   LYS A  87      27.418 -29.474 -29.867  1.00 95.39           N  
ATOM   1352  H   LYS A  87      27.437 -29.961 -30.752  1.00 95.39           H  
ATOM   1353  CA  LYS A  87      27.160 -30.247 -28.647  1.00 95.39           C  
ATOM   1354  HA  LYS A  87      26.180 -29.954 -28.270  1.00 95.39           H  
ATOM   1355  C   LYS A  87      28.149 -29.939 -27.515  1.00 95.39           C  
ATOM   1356  CB  LYS A  87      27.118 -31.754 -28.962  1.00 95.39           C  
ATOM   1357  HB2 LYS A  87      26.436 -31.940 -29.792  1.00 95.39           H  
ATOM   1358  HB3 LYS A  87      28.116 -32.103 -29.227  1.00 95.39           H  
ATOM   1359  O   LYS A  87      27.710 -29.791 -26.384  1.00 95.39           O  
ATOM   1360  CG  LYS A  87      26.613 -32.501 -27.721  1.00 95.39           C  
ATOM   1361  HG2 LYS A  87      27.239 -32.227 -26.871  1.00 95.39           H  
ATOM   1362  HG3 LYS A  87      25.594 -32.181 -27.504  1.00 95.39           H  
ATOM   1363  CD  LYS A  87      26.647 -34.025 -27.816  1.00 95.39           C  
ATOM   1364  HD2 LYS A  87      25.895 -34.377 -28.522  1.00 95.39           H  
ATOM   1365  HD3 LYS A  87      27.643 -34.353 -28.112  1.00 95.39           H  
ATOM   1366  CE  LYS A  87      26.339 -34.497 -26.391  1.00 95.39           C  
ATOM   1367  HE2 LYS A  87      25.361 -34.120 -26.091  1.00 95.39           H  
ATOM   1368  HE3 LYS A  87      27.060 -34.035 -25.717  1.00 95.39           H  
ATOM   1369  NZ  LYS A  87      26.402 -35.964 -26.240  1.00 95.39           N  
ATOM   1370  HZ1 LYS A  87      27.336 -36.280 -26.458  1.00 95.39           H  
ATOM   1371  HZ2 LYS A  87      25.716 -36.415 -26.828  1.00 95.39           H  
ATOM   1372  HZ3 LYS A  87      26.216 -36.180 -25.271  1.00 95.39           H  
ATOM   1373  N   HIS A  88      29.439 -29.733 -27.796  1.00 96.07           N  
ATOM   1374  H   HIS A  88      29.745 -29.779 -28.757  1.00 96.07           H  
ATOM   1375  CA  HIS A  88      30.418 -29.401 -26.746  1.00 96.07           C  
ATOM   1376  HA  HIS A  88      30.420 -30.195 -25.999  1.00 96.07           H  
ATOM   1377  C   HIS A  88      30.062 -28.102 -26.008  1.00 96.07           C  
ATOM   1378  CB  HIS A  88      31.821 -29.312 -27.359  1.00 96.07           C  
ATOM   1379  HB2 HIS A  88      32.039 -30.246 -27.877  1.00 96.07           H  
ATOM   1380  HB3 HIS A  88      31.851 -28.502 -28.088  1.00 96.07           H  
ATOM   1381  O   HIS A  88      30.257 -28.003 -24.801  1.00 96.07           O  
ATOM   1382  CG  HIS A  88      32.903 -29.081 -26.336  1.00 96.07           C  
ATOM   1383  CD2 HIS A  88      33.467 -27.879 -26.020  1.00 96.07           C  
ATOM   1384  HD2 HIS A  88      33.208 -26.918 -26.440  1.00 96.07           H  
ATOM   1385  ND1 HIS A  88      33.496 -30.072 -25.558  1.00 96.07           N  
ATOM   1386  HD1 HIS A  88      34.400 -29.452 -24.789  1.00 96.07           H  
ATOM   1387  CE1 HIS A  88      35.040 -29.956 -24.080  1.00 96.07           C  
ATOM   1388  HE1 HIS A  88      34.411 -28.131 -25.052  1.00 96.07           H  
ATOM   1389  NE2 HIS A  88      35.023 -27.441 -24.640  1.00 96.07           N  
ATOM   1390  N   SER A  89      29.480 -27.117 -26.704  1.00 96.71           N  
ATOM   1391  H   SER A  89      29.257 -27.282 -27.675  1.00 96.71           H  
ATOM   1392  CA  SER A  89      28.999 -25.890 -26.053  1.00 96.71           C  
ATOM   1393  HA  SER A  89      29.764 -25.580 -25.341  1.00 96.71           H  
ATOM   1394  C   SER A  89      27.727 -26.094 -25.222  1.00 96.71           C  
ATOM   1395  CB  SER A  89      28.857 -24.734 -27.049  1.00 96.71           C  
ATOM   1396  HB2 SER A  89      29.792 -24.633 -27.601  1.00 96.71           H  
ATOM   1397  HB3 SER A  89      28.697 -23.814 -26.487  1.00 96.71           H  
ATOM   1398  O   SER A  89      27.533 -25.351 -24.266  1.00 96.71           O  
ATOM   1399  OG  SER A  89      27.792 -24.876 -27.974  1.00 96.71           O  
ATOM   1400  HG  SER A  89      27.639 -25.800 -28.184  1.00 96.71           H  
ATOM   1401  N   ILE A  90      26.915 -27.113 -25.533  1.00 95.76           N  
ATOM   1402  H   ILE A  90      27.186 -27.720 -26.294  1.00 95.76           H  
ATOM   1403  CA  ILE A  90      25.749 -27.534 -24.736  1.00 95.76           C  
ATOM   1404  HA  ILE A  90      25.225 -26.645 -24.386  1.00 95.76           H  
ATOM   1405  C   ILE A  90      26.213 -28.303 -23.493  1.00 95.76           C  
ATOM   1406  CB  ILE A  90      24.755 -28.367 -25.587  1.00 95.76           C  
ATOM   1407  HB  ILE A  90      25.271 -29.240 -25.988  1.00 95.76           H  
ATOM   1408  O   ILE A  90      25.848 -27.936 -22.382  1.00 95.76           O  
ATOM   1409  CG1 ILE A  90      24.217 -27.531 -26.771  1.00 95.76           C  
ATOM   1410 HG12 ILE A  90      25.048 -27.074 -27.308  1.00 95.76           H  
ATOM   1411 HG13 ILE A  90      23.591 -26.735 -26.369  1.00 95.76           H  
ATOM   1412  CG2 ILE A  90      23.590 -28.870 -24.713  1.00 95.76           C  
ATOM   1413 HG21 ILE A  90      22.866 -29.425 -25.310  1.00 95.76           H  
ATOM   1414 HG22 ILE A  90      23.955 -29.548 -23.941  1.00 95.76           H  
ATOM   1415 HG23 ILE A  90      23.091 -28.028 -24.234  1.00 95.76           H  
ATOM   1416  CD1 ILE A  90      23.400 -28.321 -27.803  1.00 95.76           C  
ATOM   1417 HD11 ILE A  90      23.970 -29.181 -28.155  1.00 95.76           H  
ATOM   1418 HD12 ILE A  90      22.457 -28.657 -27.372  1.00 95.76           H  
ATOM   1419 HD13 ILE A  90      23.176 -27.674 -28.651  1.00 95.76           H  
ATOM   1420  N   ASP A  91      27.079 -29.309 -23.657  1.00 95.85           N  
ATOM   1421  H   ASP A  91      27.314 -29.586 -24.600  1.00 95.85           H  
ATOM   1422  CA  ASP A  91      27.633 -30.108 -22.553  1.00 95.85           C  
ATOM   1423  HA  ASP A  91      26.820 -30.629 -22.046  1.00 95.85           H  
ATOM   1424  C   ASP A  91      28.336 -29.201 -21.513  1.00 95.85           C  
ATOM   1425  CB  ASP A  91      28.618 -31.162 -23.112  1.00 95.85           C  
ATOM   1426  HB2 ASP A  91      29.071 -31.681 -22.268  1.00 95.85           H  
ATOM   1427  HB3 ASP A  91      29.417 -30.641 -23.640  1.00 95.85           H  
ATOM   1428  O   ASP A  91      28.205 -29.386 -20.302  1.00 95.85           O  
ATOM   1429  CG  ASP A  91      28.020 -32.233 -24.052  1.00 95.85           C  
ATOM   1430  OD1 ASP A  91      28.780 -32.771 -24.892  1.00 95.85           O  
ATOM   1431  OD2 ASP A  91      26.820 -32.573 -23.943  1.00 95.85           O  
ATOM   1432  N   LYS A  92      29.015 -28.140 -21.975  1.00 96.98           N  
ATOM   1433  H   LYS A  92      29.120 -28.060 -22.976  1.00 96.98           H  
ATOM   1434  CA  LYS A  92      29.652 -27.129 -21.115  1.00 96.98           C  
ATOM   1435  HA  LYS A  92      30.239 -27.657 -20.363  1.00 96.98           H  
ATOM   1436  C   LYS A  92      28.676 -26.266 -20.306  1.00 96.98           C  
ATOM   1437  CB  LYS A  92      30.583 -26.254 -21.972  1.00 96.98           C  
ATOM   1438  HB2 LYS A  92      30.803 -25.325 -21.445  1.00 96.98           H  
ATOM   1439  HB3 LYS A  92      30.071 -25.986 -22.896  1.00 96.98           H  
ATOM   1440  O   LYS A  92      29.105 -25.718 -19.289  1.00 96.98           O  
ATOM   1441  CG  LYS A  92      31.914 -26.949 -22.309  1.00 96.98           C  
ATOM   1442  HG2 LYS A  92      31.731 -27.957 -22.682  1.00 96.98           H  
ATOM   1443  HG3 LYS A  92      32.404 -26.388 -23.104  1.00 96.98           H  
ATOM   1444  CD  LYS A  92      32.838 -27.031 -21.086  1.00 96.98           C  
ATOM   1445  HD2 LYS A  92      32.466 -27.817 -20.429  1.00 96.98           H  
ATOM   1446  HD3 LYS A  92      32.812 -26.089 -20.538  1.00 96.98           H  
ATOM   1447  CE  LYS A  92      34.286 -27.360 -21.459  1.00 96.98           C  
ATOM   1448  HE2 LYS A  92      34.284 -28.104 -22.256  1.00 96.98           H  
ATOM   1449  HE3 LYS A  92      34.768 -27.796 -20.584  1.00 96.98           H  
ATOM   1450  NZ  LYS A  92      35.024 -26.136 -21.866  1.00 96.98           N  
ATOM   1451  HZ1 LYS A  92      36.010 -26.287 -22.025  1.00 96.98           H  
ATOM   1452  HZ2 LYS A  92      34.626 -25.716 -22.694  1.00 96.98           H  
ATOM   1453  HZ3 LYS A  92      34.915 -25.393 -21.190  1.00 96.98           H  
ATOM   1454  N   VAL A  93      27.400 -26.135 -20.690  1.00 96.86           N  
ATOM   1455  H   VAL A  93      27.084 -26.654 -21.497  1.00 96.86           H  
ATOM   1456  CA  VAL A  93      26.392 -25.397 -19.895  1.00 96.86           C  
ATOM   1457  HA  VAL A  93      26.720 -24.365 -19.772  1.00 96.86           H  
ATOM   1458  C   VAL A  93      26.287 -26.011 -18.498  1.00 96.86           C  
ATOM   1459  CB  VAL A  93      25.006 -25.377 -20.582  1.00 96.86           C  
ATOM   1460  HB  VAL A  93      24.685 -26.399 -20.779  1.00 96.86           H  
ATOM   1461  O   VAL A  93      26.436 -25.303 -17.503  1.00 96.86           O  
ATOM   1462  CG1 VAL A  93      23.925 -24.726 -19.715  1.00 96.86           C  
ATOM   1463 HG11 VAL A  93      23.752 -25.330 -18.825  1.00 96.86           H  
ATOM   1464 HG12 VAL A  93      22.987 -24.685 -20.268  1.00 96.86           H  
ATOM   1465 HG13 VAL A  93      24.220 -23.719 -19.421  1.00 96.86           H  
ATOM   1466  CG2 VAL A  93      25.050 -24.605 -21.905  1.00 96.86           C  
ATOM   1467 HG21 VAL A  93      24.063 -24.601 -22.368  1.00 96.86           H  
ATOM   1468 HG22 VAL A  93      25.377 -23.579 -21.740  1.00 96.86           H  
ATOM   1469 HG23 VAL A  93      25.740 -25.097 -22.592  1.00 96.86           H  
ATOM   1470  N   THR A  94      26.122 -27.333 -18.424  1.00 96.28           N  
ATOM   1471  H   THR A  94      26.062 -27.871 -19.277  1.00 96.28           H  
ATOM   1472  CA  THR A  94      26.015 -28.075 -17.160  1.00 96.28           C  
ATOM   1473  HA  THR A  94      25.518 -27.449 -16.419  1.00 96.28           H  
ATOM   1474  C   THR A  94      27.372 -28.450 -16.569  1.00 96.28           C  
ATOM   1475  CB  THR A  94      25.166 -29.340 -17.338  1.00 96.28           C  
ATOM   1476  HB  THR A  94      25.174 -29.918 -16.414  1.00 96.28           H  
ATOM   1477  O   THR A  94      27.486 -28.524 -15.349  1.00 96.28           O  
ATOM   1478  CG2 THR A  94      23.724 -29.002 -17.698  1.00 96.28           C  
ATOM   1479 HG21 THR A  94      23.119 -29.909 -17.698  1.00 96.28           H  
ATOM   1480 HG22 THR A  94      23.326 -28.312 -16.955  1.00 96.28           H  
ATOM   1481 HG23 THR A  94      23.676 -28.534 -18.681  1.00 96.28           H  
ATOM   1482  OG1 THR A  94      25.678 -30.121 -18.391  1.00 96.28           O  
ATOM   1483  HG1 THR A  94      25.045 -30.819 -18.575  1.00 96.28           H  
ATOM   1484  N   SER A  95      28.416 -28.650 -17.388  1.00 96.36           N  
ATOM   1485  H   SER A  95      28.236 -28.703 -18.380  1.00 96.36           H  
ATOM   1486  CA  SER A  95      29.737 -29.082 -16.896  1.00 96.36           C  
ATOM   1487  HA  SER A  95      29.573 -29.651 -15.981  1.00 96.36           H  
ATOM   1488  C   SER A  95      30.704 -27.949 -16.514  1.00 96.36           C  
ATOM   1489  CB  SER A  95      30.394 -30.056 -17.888  1.00 96.36           C  
ATOM   1490  HB2 SER A  95      30.882 -30.848 -17.319  1.00 96.36           H  
ATOM   1491  HB3 SER A  95      29.639 -30.516 -18.524  1.00 96.36           H  
ATOM   1492  O   SER A  95      31.744 -28.236 -15.923  1.00 96.36           O  
ATOM   1493  OG  SER A  95      31.380 -29.417 -18.682  1.00 96.36           O  
ATOM   1494  HG  SER A  95      32.088 -29.178 -18.080  1.00 96.36           H  
ATOM   1495  N   ARG A  96      30.432 -26.692 -16.895  1.00 95.82           N  
ATOM   1496  H   ARG A  96      29.600 -26.550 -17.451  1.00 95.82           H  
ATOM   1497  CA  ARG A  96      31.270 -25.515 -16.578  1.00 95.82           C  
ATOM   1498  HA  ARG A  96      31.943 -25.770 -15.759  1.00 95.82           H  
ATOM   1499  C   ARG A  96      30.429 -24.351 -16.070  1.00 95.82           C  
ATOM   1500  CB  ARG A  96      32.128 -25.099 -17.797  1.00 95.82           C  
ATOM   1501  HB2 ARG A  96      32.722 -25.956 -18.111  1.00 95.82           H  
ATOM   1502  HB3 ARG A  96      31.471 -24.819 -18.621  1.00 95.82           H  
ATOM   1503  O   ARG A  96      30.632 -23.908 -14.946  1.00 95.82           O  
ATOM   1504  CG  ARG A  96      33.085 -23.920 -17.506  1.00 95.82           C  
ATOM   1505  HG2 ARG A  96      33.852 -24.253 -16.807  1.00 95.82           H  
ATOM   1506  HG3 ARG A  96      32.538 -23.093 -17.052  1.00 95.82           H  
ATOM   1507  CD  ARG A  96      33.752 -23.394 -18.789  1.00 95.82           C  
ATOM   1508  HD2 ARG A  96      32.987 -22.955 -19.429  1.00 95.82           H  
ATOM   1509  HD3 ARG A  96      34.209 -24.230 -19.318  1.00 95.82           H  
ATOM   1510  NE  ARG A  96      34.792 -22.383 -18.508  1.00 95.82           N  
ATOM   1511  HE  ARG A  96      34.976 -22.138 -17.545  1.00 95.82           H  
ATOM   1512  NH1 ARG A  96      35.428 -21.941 -20.683  1.00 95.82           N  
ATOM   1513 HH11 ARG A  96      36.040 -21.399 -21.276  1.00 95.82           H  
ATOM   1514 HH12 ARG A  96      34.629 -22.420 -21.074  1.00 95.82           H  
ATOM   1515  NH2 ARG A  96      36.561 -21.034 -19.005  1.00 95.82           N  
ATOM   1516 HH21 ARG A  96      36.778 -20.817 -18.042  1.00 95.82           H  
ATOM   1517 HH22 ARG A  96      37.215 -20.743 -19.717  1.00 95.82           H  
ATOM   1518  CZ  ARG A  96      35.575 -21.788 -19.394  1.00 95.82           C  
ATOM   1519  N   TRP A  97      29.509 -23.848 -16.893  1.00 96.36           N  
ATOM   1520  H   TRP A  97      29.360 -24.303 -17.783  1.00 96.36           H  
ATOM   1521  CA  TRP A  97      28.927 -22.519 -16.678  1.00 96.36           C  
ATOM   1522  HA  TRP A  97      29.742 -21.839 -16.430  1.00 96.36           H  
ATOM   1523  C   TRP A  97      27.984 -22.464 -15.472  1.00 96.36           C  
ATOM   1524  CB  TRP A  97      28.306 -22.000 -17.983  1.00 96.36           C  
ATOM   1525  HB2 TRP A  97      27.530 -22.690 -18.315  1.00 96.36           H  
ATOM   1526  HB3 TRP A  97      27.837 -21.036 -17.785  1.00 96.36           H  
ATOM   1527  O   TRP A  97      28.190 -21.620 -14.605  1.00 96.36           O  
ATOM   1528  CG  TRP A  97      29.318 -21.812 -19.078  1.00 96.36           C  
ATOM   1529  CD1 TRP A  97      29.546 -22.661 -20.105  1.00 96.36           C  
ATOM   1530  HD1 TRP A  97      28.981 -23.562 -20.292  1.00 96.36           H  
ATOM   1531  CD2 TRP A  97      30.309 -20.747 -19.228  1.00 96.36           C  
ATOM   1532  CE2 TRP A  97      31.158 -21.073 -20.329  1.00 96.36           C  
ATOM   1533  CE3 TRP A  97      30.594 -19.549 -18.543  1.00 96.36           C  
ATOM   1534  HE3 TRP A  97      29.986 -19.263 -17.697  1.00 96.36           H  
ATOM   1535  NE1 TRP A  97      30.664 -22.259 -20.809  1.00 96.36           N  
ATOM   1536  HE1 TRP A  97      31.132 -22.819 -21.507  1.00 96.36           H  
ATOM   1537  CH2 TRP A  97      32.490 -19.088 -20.026  1.00 96.36           C  
ATOM   1538  HH2 TRP A  97      33.326 -18.465 -20.308  1.00 96.36           H  
ATOM   1539  CZ2 TRP A  97      32.243 -20.279 -20.717  1.00 96.36           C  
ATOM   1540  HZ2 TRP A  97      32.886 -20.580 -21.531  1.00 96.36           H  
ATOM   1541  CZ3 TRP A  97      31.660 -18.726 -18.956  1.00 96.36           C  
ATOM   1542  HZ3 TRP A  97      31.864 -17.800 -18.439  1.00 96.36           H  
ATOM   1543  N   ILE A  98      27.016 -23.380 -15.357  1.00 96.48           N  
ATOM   1544  H   ILE A  98      26.889 -24.061 -16.092  1.00 96.48           H  
ATOM   1545  CA  ILE A  98      26.101 -23.410 -14.202  1.00 96.48           C  
ATOM   1546  HA  ILE A  98      25.687 -22.408 -14.089  1.00 96.48           H  
ATOM   1547  C   ILE A  98      26.847 -23.692 -12.876  1.00 96.48           C  
ATOM   1548  CB  ILE A  98      24.894 -24.349 -14.451  1.00 96.48           C  
ATOM   1549  HB  ILE A  98      25.251 -25.345 -14.713  1.00 96.48           H  
ATOM   1550  O   ILE A  98      26.668 -22.911 -11.940  1.00 96.48           O  
ATOM   1551  CG1 ILE A  98      24.020 -23.841 -15.620  1.00 96.48           C  
ATOM   1552 HG12 ILE A  98      23.472 -22.952 -15.308  1.00 96.48           H  
ATOM   1553 HG13 ILE A  98      24.654 -23.565 -16.462  1.00 96.48           H  
ATOM   1554  CG2 ILE A  98      24.049 -24.456 -13.173  1.00 96.48           C  
ATOM   1555 HG21 ILE A  98      23.129 -25.011 -13.355  1.00 96.48           H  
ATOM   1556 HG22 ILE A  98      24.594 -24.973 -12.383  1.00 96.48           H  
ATOM   1557 HG23 ILE A  98      23.771 -23.463 -12.818  1.00 96.48           H  
ATOM   1558  CD1 ILE A  98      23.028 -24.895 -16.131  1.00 96.48           C  
ATOM   1559 HD11 ILE A  98      22.490 -24.492 -16.989  1.00 96.48           H  
ATOM   1560 HD12 ILE A  98      23.564 -25.794 -16.435  1.00 96.48           H  
ATOM   1561 HD13 ILE A  98      22.303 -25.154 -15.359  1.00 96.48           H  
ATOM   1562  N   PRO A  99      27.732 -24.711 -12.759  1.00 95.72           N  
ATOM   1563  CA  PRO A  99      28.494 -24.937 -11.527  1.00 95.72           C  
ATOM   1564  HA  PRO A  99      27.792 -25.174 -10.727  1.00 95.72           H  
ATOM   1565  C   PRO A  99      29.336 -23.732 -11.089  1.00 95.72           C  
ATOM   1566  CB  PRO A  99      29.377 -26.160 -11.796  1.00 95.72           C  
ATOM   1567  HB2 PRO A  99      29.529 -26.753 -10.894  1.00 95.72           H  
ATOM   1568  HB3 PRO A  99      30.336 -25.854 -12.215  1.00 95.72           H  
ATOM   1569  O   PRO A  99      29.311 -23.372  -9.915  1.00 95.72           O  
ATOM   1570  CG  PRO A  99      28.595 -26.929 -12.853  1.00 95.72           C  
ATOM   1571  HG2 PRO A  99      29.246 -27.561 -13.457  1.00 95.72           H  
ATOM   1572  HG3 PRO A  99      27.813 -27.522 -12.377  1.00 95.72           H  
ATOM   1573  CD  PRO A  99      27.960 -25.816 -13.682  1.00 95.72           C  
ATOM   1574  HD2 PRO A  99      27.035 -26.186 -14.123  1.00 95.72           H  
ATOM   1575  HD3 PRO A  99      28.648 -25.506 -14.469  1.00 95.72           H  
ATOM   1576  N   LEU A 100      30.039 -23.083 -12.025  1.00 95.95           N  
ATOM   1577  H   LEU A 100      30.013 -23.423 -12.975  1.00 95.95           H  
ATOM   1578  CA  LEU A 100      30.918 -21.944 -11.736  1.00 95.95           C  
ATOM   1579  HA  LEU A 100      31.553 -22.209 -10.891  1.00 95.95           H  
ATOM   1580  C   LEU A 100      30.118 -20.696 -11.321  1.00 95.95           C  
ATOM   1581  CB  LEU A 100      31.819 -21.743 -12.971  1.00 95.95           C  
ATOM   1582  HB2 LEU A 100      31.209 -21.441 -13.822  1.00 95.95           H  
ATOM   1583  HB3 LEU A 100      32.243 -22.720 -13.203  1.00 95.95           H  
ATOM   1584  O   LEU A 100      30.537 -19.975 -10.416  1.00 95.95           O  
ATOM   1585  CG  LEU A 100      33.000 -20.766 -12.812  1.00 95.95           C  
ATOM   1586  HG  LEU A 100      33.454 -20.884 -11.828  1.00 95.95           H  
ATOM   1587  CD1 LEU A 100      34.053 -21.074 -13.880  1.00 95.95           C  
ATOM   1588 HD11 LEU A 100      34.901 -20.398 -13.773  1.00 95.95           H  
ATOM   1589 HD12 LEU A 100      34.422 -22.091 -13.749  1.00 95.95           H  
ATOM   1590 HD13 LEU A 100      33.626 -20.964 -14.877  1.00 95.95           H  
ATOM   1591  CD2 LEU A 100      32.595 -19.310 -13.022  1.00 95.95           C  
ATOM   1592 HD21 LEU A 100      32.047 -19.214 -13.959  1.00 95.95           H  
ATOM   1593 HD22 LEU A 100      33.487 -18.685 -13.066  1.00 95.95           H  
ATOM   1594 HD23 LEU A 100      31.981 -18.966 -12.189  1.00 95.95           H  
ATOM   1595  N   ILE A 101      28.937 -20.473 -11.911  1.00 96.30           N  
ATOM   1596  H   ILE A 101      28.643 -21.093 -12.652  1.00 96.30           H  
ATOM   1597  CA  ILE A 101      27.996 -19.443 -11.446  1.00 96.30           C  
ATOM   1598  HA  ILE A 101      28.518 -18.487 -11.401  1.00 96.30           H  
ATOM   1599  C   ILE A 101      27.552 -19.742 -10.012  1.00 96.30           C  
ATOM   1600  CB  ILE A 101      26.810 -19.295 -12.426  1.00 96.30           C  
ATOM   1601  HB  ILE A 101      26.401 -20.284 -12.633  1.00 96.30           H  
ATOM   1602  O   ILE A 101      27.728 -18.894  -9.138  1.00 96.30           O  
ATOM   1603  CG1 ILE A 101      27.297 -18.661 -13.749  1.00 96.30           C  
ATOM   1604 HG12 ILE A 101      28.258 -19.087 -14.037  1.00 96.30           H  
ATOM   1605 HG13 ILE A 101      27.441 -17.592 -13.591  1.00 96.30           H  
ATOM   1606  CG2 ILE A 101      25.694 -18.425 -11.822  1.00 96.30           C  
ATOM   1607 HG21 ILE A 101      24.913 -18.250 -12.562  1.00 96.30           H  
ATOM   1608 HG22 ILE A 101      25.229 -18.938 -10.980  1.00 96.30           H  
ATOM   1609 HG23 ILE A 101      26.094 -17.470 -11.479  1.00 96.30           H  
ATOM   1610  CD1 ILE A 101      26.335 -18.859 -14.925  1.00 96.30           C  
ATOM   1611 HD11 ILE A 101      26.111 -19.920 -15.039  1.00 96.30           H  
ATOM   1612 HD12 ILE A 101      25.410 -18.306 -14.763  1.00 96.30           H  
ATOM   1613 HD13 ILE A 101      26.805 -18.497 -15.840  1.00 96.30           H  
ATOM   1614  N   ASN A 102      27.077 -20.960  -9.747  1.00 92.77           N  
ATOM   1615  H   ASN A 102      26.965 -21.606 -10.516  1.00 92.77           H  
ATOM   1616  CA  ASN A 102      26.548 -21.353  -8.440  1.00 92.77           C  
ATOM   1617  HA  ASN A 102      25.824 -20.602  -8.127  1.00 92.77           H  
ATOM   1618  C   ASN A 102      27.616 -21.409  -7.326  1.00 92.77           C  
ATOM   1619  CB  ASN A 102      25.806 -22.690  -8.603  1.00 92.77           C  
ATOM   1620  HB2 ASN A 102      26.461 -23.414  -9.087  1.00 92.77           H  
ATOM   1621  HB3 ASN A 102      25.536 -23.068  -7.617  1.00 92.77           H  
ATOM   1622  O   ASN A 102      27.273 -21.292  -6.152  1.00 92.77           O  
ATOM   1623  CG  ASN A 102      24.518 -22.568  -9.404  1.00 92.77           C  
ATOM   1624  ND2 ASN A 102      23.920 -23.683  -9.742  1.00 92.77           N  
ATOM   1625 HD21 ASN A 102      23.067 -23.587 -10.274  1.00 92.77           H  
ATOM   1626 HD22 ASN A 102      24.307 -24.590  -9.521  1.00 92.77           H  
ATOM   1627  OD1 ASN A 102      24.028 -21.492  -9.700  1.00 92.77           O  
ATOM   1628  N   GLU A 103      28.904 -21.547  -7.660  1.00 92.35           N  
ATOM   1629  H   GLU A 103      29.120 -21.781  -8.619  1.00 92.35           H  
ATOM   1630  CA  GLU A 103      30.026 -21.398  -6.714  1.00 92.35           C  
ATOM   1631  HA  GLU A 103      29.769 -21.904  -5.783  1.00 92.35           H  
ATOM   1632  C   GLU A 103      30.330 -19.921  -6.376  1.00 92.35           C  
ATOM   1633  CB  GLU A 103      31.280 -22.069  -7.310  1.00 92.35           C  
ATOM   1634  HB2 GLU A 103      30.994 -22.996  -7.808  1.00 92.35           H  
ATOM   1635  HB3 GLU A 103      31.709 -21.401  -8.057  1.00 92.35           H  
ATOM   1636  O   GLU A 103      30.939 -19.615  -5.348  1.00 92.35           O  
ATOM   1637  CG  GLU A 103      32.346 -22.416  -6.253  1.00 92.35           C  
ATOM   1638  HG2 GLU A 103      32.430 -21.605  -5.530  1.00 92.35           H  
ATOM   1639  HG3 GLU A 103      32.026 -23.304  -5.707  1.00 92.35           H  
ATOM   1640  CD  GLU A 103      33.734 -22.657  -6.867  1.00 92.35           C  
ATOM   1641  OE1 GLU A 103      34.724 -22.137  -6.291  1.00 92.35           O  
ATOM   1642  OE2 GLU A 103      33.820 -23.294  -7.934  1.00 92.35           O  
ATOM   1643  N   ARG A 104      29.930 -18.982  -7.244  1.00 91.70           N  
ATOM   1644  H   ARG A 104      29.434 -19.295  -8.066  1.00 91.70           H  
ATOM   1645  CA  ARG A 104      30.196 -17.536  -7.106  1.00 91.70           C  
ATOM   1646  HA  ARG A 104      30.878 -17.383  -6.270  1.00 91.70           H  
ATOM   1647  C   ARG A 104      28.964 -16.719  -6.712  1.00 91.70           C  
ATOM   1648  CB  ARG A 104      30.866 -17.017  -8.391  1.00 91.70           C  
ATOM   1649  HB2 ARG A 104      30.201 -17.213  -9.232  1.00 91.70           H  
ATOM   1650  HB3 ARG A 104      31.009 -15.938  -8.321  1.00 91.70           H  
ATOM   1651  O   ARG A 104      29.094 -15.528  -6.430  1.00 91.70           O  
ATOM   1652  CG  ARG A 104      32.227 -17.674  -8.680  1.00 91.70           C  
ATOM   1653  HG2 ARG A 104      32.552 -17.340  -9.665  1.00 91.70           H  
ATOM   1654  HG3 ARG A 104      32.115 -18.757  -8.714  1.00 91.70           H  
ATOM   1655  CD  ARG A 104      33.315 -17.316  -7.654  1.00 91.70           C  
ATOM   1656  HD2 ARG A 104      32.943 -17.514  -6.648  1.00 91.70           H  
ATOM   1657  HD3 ARG A 104      33.537 -16.252  -7.728  1.00 91.70           H  
ATOM   1658  NE  ARG A 104      34.546 -18.092  -7.902  1.00 91.70           N  
ATOM   1659  HE  ARG A 104      35.029 -17.955  -8.778  1.00 91.70           H  
ATOM   1660  NH1 ARG A 104      34.461 -19.503  -6.093  1.00 91.70           N  
ATOM   1661 HH11 ARG A 104      33.623 -19.061  -5.742  1.00 91.70           H  
ATOM   1662 HH12 ARG A 104      34.651 -20.459  -5.828  1.00 91.70           H  
ATOM   1663  NH2 ARG A 104      35.809 -19.970  -7.782  1.00 91.70           N  
ATOM   1664 HH21 ARG A 104      35.826 -20.901  -7.390  1.00 91.70           H  
ATOM   1665 HH22 ARG A 104      36.096 -19.834  -8.741  1.00 91.70           H  
ATOM   1666  CZ  ARG A 104      34.944 -19.164  -7.249  1.00 91.70           C  
ATOM   1667  N   THR A 105      27.793 -17.345  -6.626  1.00 89.91           N  
ATOM   1668  H   THR A 105      27.740 -18.295  -6.966  1.00 89.91           H  
ATOM   1669  CA  THR A 105      26.556 -16.739  -6.123  1.00 89.91           C  
ATOM   1670  HA  THR A 105      26.729 -15.678  -5.943  1.00 89.91           H  
ATOM   1671  C   THR A 105      26.108 -17.367  -4.810  1.00 89.91           C  
ATOM   1672  CB  THR A 105      25.409 -16.852  -7.132  1.00 89.91           C  
ATOM   1673  HB  THR A 105      24.503 -16.445  -6.682  1.00 89.91           H  
ATOM   1674  O   THR A 105      25.992 -18.583  -4.698  1.00 89.91           O  
ATOM   1675  CG2 THR A 105      25.696 -16.085  -8.419  1.00 89.91           C  
ATOM   1676 HG21 THR A 105      26.602 -16.462  -8.893  1.00 89.91           H  
ATOM   1677 HG22 THR A 105      25.807 -15.021  -8.207  1.00 89.91           H  
ATOM   1678 HG23 THR A 105      24.859 -16.244  -9.098  1.00 89.91           H  
ATOM   1679  OG1 THR A 105      25.170 -18.190  -7.479  1.00 89.91           O  
ATOM   1680  HG1 THR A 105      25.171 -18.714  -6.674  1.00 89.91           H  
ATOM   1681  N   ASP A 106      25.766 -16.528  -3.836  1.00 82.69           N  
ATOM   1682  H   ASP A 106      25.911 -15.538  -3.972  1.00 82.69           H  
ATOM   1683  CA  ASP A 106      25.015 -16.945  -2.651  1.00 82.69           C  
ATOM   1684  HA  ASP A 106      25.617 -17.670  -2.104  1.00 82.69           H  
ATOM   1685  C   ASP A 106      23.669 -17.601  -3.025  1.00 82.69           C  
ATOM   1686  CB  ASP A 106      24.784 -15.726  -1.754  1.00 82.69           C  
ATOM   1687  HB2 ASP A 106      23.935 -15.155  -2.128  1.00 82.69           H  
ATOM   1688  HB3 ASP A 106      25.668 -15.088  -1.772  1.00 82.69           H  
ATOM   1689  O   ASP A 106      22.923 -17.069  -3.854  1.00 82.69           O  
ATOM   1690  CG  ASP A 106      24.499 -16.143  -0.317  1.00 82.69           C  
ATOM   1691  OD1 ASP A 106      25.147 -15.548   0.568  1.00 82.69           O  
ATOM   1692  OD2 ASP A 106      23.645 -17.038  -0.146  1.00 82.69           O  
ATOM   1693  N   LYS A 107      23.354 -18.727  -2.378  1.00 75.37           N  
ATOM   1694  H   LYS A 107      23.911 -18.937  -1.562  1.00 75.37           H  
ATOM   1695  CA  LYS A 107      22.183 -19.575  -2.649  1.00 75.37           C  
ATOM   1696  HA  LYS A 107      22.148 -19.803  -3.715  1.00 75.37           H  
ATOM   1697  C   LYS A 107      20.856 -18.896  -2.317  1.00 75.37           C  
ATOM   1698  CB  LYS A 107      22.304 -20.879  -1.849  1.00 75.37           C  
ATOM   1699  HB2 LYS A 107      21.405 -21.473  -2.016  1.00 75.37           H  
ATOM   1700  HB3 LYS A 107      22.368 -20.646  -0.786  1.00 75.37           H  
ATOM   1701  O   LYS A 107      19.858 -19.176  -2.975  1.00 75.37           O  
ATOM   1702  CG  LYS A 107      23.528 -21.700  -2.275  1.00 75.37           C  
ATOM   1703  HG2 LYS A 107      24.439 -21.131  -2.089  1.00 75.37           H  
ATOM   1704  HG3 LYS A 107      23.459 -21.918  -3.341  1.00 75.37           H  
ATOM   1705  CD  LYS A 107      23.593 -23.011  -1.490  1.00 75.37           C  
ATOM   1706  HD2 LYS A 107      22.686 -23.585  -1.678  1.00 75.37           H  
ATOM   1707  HD3 LYS A 107      23.671 -22.789  -0.426  1.00 75.37           H  
ATOM   1708  CE  LYS A 107      24.820 -23.795  -1.958  1.00 75.37           C  
ATOM   1709  HE2 LYS A 107      25.708 -23.189  -1.778  1.00 75.37           H  
ATOM   1710  HE3 LYS A 107      24.741 -23.950  -3.034  1.00 75.37           H  
ATOM   1711  NZ  LYS A 107      24.925 -25.094  -1.255  1.00 75.37           N  
ATOM   1712  HZ1 LYS A 107      25.741 -25.595  -1.577  1.00 75.37           H  
ATOM   1713  HZ2 LYS A 107      25.000 -24.941  -0.259  1.00 75.37           H  
ATOM   1714  HZ3 LYS A 107      24.103 -25.651  -1.440  1.00 75.37           H  
ATOM   1715  N   ASP A 108      20.850 -17.973  -1.357  1.00 74.28           N  
ATOM   1716  H   ASP A 108      21.697 -17.811  -0.831  1.00 74.28           H  
ATOM   1717  CA  ASP A 108      19.641 -17.222  -0.989  1.00 74.28           C  
ATOM   1718  HA  ASP A 108      18.794 -17.909  -0.973  1.00 74.28           H  
ATOM   1719  C   ASP A 108      19.297 -16.126  -2.015  1.00 74.28           C  
ATOM   1720  CB  ASP A 108      19.806 -16.644   0.425  1.00 74.28           C  
ATOM   1721  HB2 ASP A 108      20.732 -16.071   0.472  1.00 74.28           H  
ATOM   1722  HB3 ASP A 108      18.980 -15.961   0.623  1.00 74.28           H  
ATOM   1723  O   ASP A 108      18.231 -15.507  -1.972  1.00 74.28           O  
ATOM   1724  CG  ASP A 108      19.800 -17.715   1.525  1.00 74.28           C  
ATOM   1725  OD1 ASP A 108      20.276 -17.389   2.633  1.00 74.28           O  
ATOM   1726  OD2 ASP A 108      19.279 -18.827   1.272  1.00 74.28           O  
ATOM   1727  N   SER A 109      20.186 -15.869  -2.978  1.00 71.63           N  
ATOM   1728  H   SER A 109      21.006 -16.455  -3.034  1.00 71.63           H  
ATOM   1729  CA  SER A 109      19.948 -14.905  -4.044  1.00 71.63           C  
ATOM   1730  HA  SER A 109      19.184 -14.194  -3.731  1.00 71.63           H  
ATOM   1731  C   SER A 109      19.488 -15.578  -5.325  1.00 71.63           C  
ATOM   1732  CB  SER A 109      21.206 -14.109  -4.294  1.00 71.63           C  
ATOM   1733  HB2 SER A 109      21.462 -13.577  -3.378  1.00 71.63           H  
ATOM   1734  HB3 SER A 109      21.999 -14.812  -4.550  1.00 71.63           H  
ATOM   1735  O   SER A 109      20.271 -16.163  -6.067  1.00 71.63           O  
ATOM   1736  OG  SER A 109      21.016 -13.182  -5.348  1.00 71.63           O  
ATOM   1737  HG  SER A 109      21.024 -13.703  -6.154  1.00 71.63           H  
ATOM   1738  N   ARG A 110      18.225 -15.329  -5.665  1.00 76.39           N  
ATOM   1739  H   ARG A 110      17.652 -14.876  -4.967  1.00 76.39           H  
ATOM   1740  CA  ARG A 110      17.628 -15.647  -6.965  1.00 76.39           C  
ATOM   1741  HA  ARG A 110      17.836 -16.690  -7.204  1.00 76.39           H  
ATOM   1742  C   ARG A 110      18.277 -14.788  -8.064  1.00 76.39           C  
ATOM   1743  CB  ARG A 110      16.099 -15.458  -6.873  1.00 76.39           C  
ATOM   1744  HB2 ARG A 110      15.650 -15.749  -7.822  1.00 76.39           H  
ATOM   1745  HB3 ARG A 110      15.885 -14.403  -6.703  1.00 76.39           H  
ATOM   1746  O   ARG A 110      17.783 -13.705  -8.386  1.00 76.39           O  
ATOM   1747  CG  ARG A 110      15.452 -16.279  -5.738  1.00 76.39           C  
ATOM   1748  HG2 ARG A 110      15.574 -17.344  -5.938  1.00 76.39           H  
ATOM   1749  HG3 ARG A 110      15.937 -16.046  -4.790  1.00 76.39           H  
ATOM   1750  CD  ARG A 110      13.961 -15.948  -5.593  1.00 76.39           C  
ATOM   1751  HD2 ARG A 110      13.848 -14.864  -5.620  1.00 76.39           H  
ATOM   1752  HD3 ARG A 110      13.417 -16.372  -6.437  1.00 76.39           H  
ATOM   1753  NE  ARG A 110      13.414 -16.481  -4.326  1.00 76.39           N  
ATOM   1754  HE  ARG A 110      13.776 -17.374  -4.024  1.00 76.39           H  
ATOM   1755  NH1 ARG A 110      12.068 -14.693  -3.736  1.00 76.39           N  
ATOM   1756 HH11 ARG A 110      11.660 -14.122  -3.009  1.00 76.39           H  
ATOM   1757 HH12 ARG A 110      12.325 -14.187  -4.571  1.00 76.39           H  
ATOM   1758  NH2 ARG A 110      12.294 -16.420  -2.347  1.00 76.39           N  
ATOM   1759 HH21 ARG A 110      12.760 -17.263  -2.045  1.00 76.39           H  
ATOM   1760 HH22 ARG A 110      11.717 -15.903  -1.698  1.00 76.39           H  
ATOM   1761  CZ  ARG A 110      12.593 -15.864  -3.487  1.00 76.39           C  
ATOM   1762  N   LEU A 111      19.419 -15.237  -8.590  1.00 92.14           N  
ATOM   1763  H   LEU A 111      19.815 -16.080  -8.197  1.00 92.14           H  
ATOM   1764  CA  LEU A 111      20.022 -14.714  -9.816  1.00 92.14           C  
ATOM   1765  HA  LEU A 111      19.738 -13.666  -9.916  1.00 92.14           H  
ATOM   1766  C   LEU A 111      19.469 -15.525 -10.999  1.00 92.14           C  
ATOM   1767  CB  LEU A 111      21.562 -14.776  -9.740  1.00 92.14           C  
ATOM   1768  HB2 LEU A 111      21.903 -14.214  -8.871  1.00 92.14           H  
ATOM   1769  HB3 LEU A 111      21.867 -15.814  -9.608  1.00 92.14           H  
ATOM   1770  O   LEU A 111      19.887 -16.667 -11.173  1.00 92.14           O  
ATOM   1771  CG  LEU A 111      22.247 -14.218 -11.008  1.00 92.14           C  
ATOM   1772  HG  LEU A 111      21.877 -14.736 -11.893  1.00 92.14           H  
ATOM   1773  CD1 LEU A 111      22.000 -12.717 -11.187  1.00 92.14           C  
ATOM   1774 HD11 LEU A 111      22.510 -12.379 -12.090  1.00 92.14           H  
ATOM   1775 HD12 LEU A 111      20.935 -12.526 -11.316  1.00 92.14           H  
ATOM   1776 HD13 LEU A 111      22.381 -12.170 -10.325  1.00 92.14           H  
ATOM   1777  CD2 LEU A 111      23.755 -14.422 -10.936  1.00 92.14           C  
ATOM   1778 HD21 LEU A 111      23.967 -15.490 -10.987  1.00 92.14           H  
ATOM   1779 HD22 LEU A 111      24.240 -13.942 -11.786  1.00 92.14           H  
ATOM   1780 HD23 LEU A 111      24.156 -14.006 -10.012  1.00 92.14           H  
ATOM   1781  N   PRO A 112      18.529 -14.984 -11.793  1.00 94.72           N  
ATOM   1782  CA  PRO A 112      17.972 -15.715 -12.921  1.00 94.72           C  
ATOM   1783  HA  PRO A 112      17.563 -16.664 -12.575  1.00 94.72           H  
ATOM   1784  C   PRO A 112      19.038 -15.992 -13.986  1.00 94.72           C  
ATOM   1785  CB  PRO A 112      16.829 -14.845 -13.449  1.00 94.72           C  
ATOM   1786  HB2 PRO A 112      16.698 -14.939 -14.527  1.00 94.72           H  
ATOM   1787  HB3 PRO A 112      15.911 -15.107 -12.923  1.00 94.72           H  
ATOM   1788  O   PRO A 112      19.840 -15.116 -14.331  1.00 94.72           O  
ATOM   1789  CG  PRO A 112      17.236 -13.433 -13.039  1.00 94.72           C  
ATOM   1790  HG2 PRO A 112      17.963 -13.040 -13.750  1.00 94.72           H  
ATOM   1791  HG3 PRO A 112      16.379 -12.766 -12.952  1.00 94.72           H  
ATOM   1792  CD  PRO A 112      17.911 -13.671 -11.693  1.00 94.72           C  
ATOM   1793  HD2 PRO A 112      17.156 -13.687 -10.906  1.00 94.72           H  
ATOM   1794  HD3 PRO A 112      18.645 -12.888 -11.502  1.00 94.72           H  
ATOM   1795  N   LEU A 113      19.006 -17.202 -14.536  1.00 96.73           N  
ATOM   1796  H   LEU A 113      18.367 -17.879 -14.144  1.00 96.73           H  
ATOM   1797  CA  LEU A 113      19.768 -17.603 -15.712  1.00 96.73           C  
ATOM   1798  HA  LEU A 113      20.499 -16.826 -15.932  1.00 96.73           H  
ATOM   1799  C   LEU A 113      18.836 -17.724 -16.924  1.00 96.73           C  
ATOM   1800  CB  LEU A 113      20.547 -18.910 -15.462  1.00 96.73           C  
ATOM   1801  HB2 LEU A 113      19.837 -19.737 -15.455  1.00 96.73           H  
ATOM   1802  HB3 LEU A 113      21.221 -19.061 -16.305  1.00 96.73           H  
ATOM   1803  O   LEU A 113      17.678 -18.124 -16.798  1.00 96.73           O  
ATOM   1804  CG  LEU A 113      21.360 -18.994 -14.156  1.00 96.73           C  
ATOM   1805  HG  LEU A 113      20.675 -19.030 -13.310  1.00 96.73           H  
ATOM   1806  CD1 LEU A 113      22.202 -20.271 -14.176  1.00 96.73           C  
ATOM   1807 HD11 LEU A 113      21.557 -21.143 -14.291  1.00 96.73           H  
ATOM   1808 HD12 LEU A 113      22.912 -20.245 -15.003  1.00 96.73           H  
ATOM   1809 HD13 LEU A 113      22.753 -20.367 -13.241  1.00 96.73           H  
ATOM   1810  CD2 LEU A 113      22.328 -17.831 -13.958  1.00 96.73           C  
ATOM   1811 HD21 LEU A 113      23.106 -17.870 -14.721  1.00 96.73           H  
ATOM   1812 HD22 LEU A 113      22.769 -17.916 -12.965  1.00 96.73           H  
ATOM   1813 HD23 LEU A 113      21.799 -16.878 -14.002  1.00 96.73           H  
ATOM   1814  N   ILE A 114      19.362 -17.411 -18.105  1.00 96.45           N  
ATOM   1815  H   ILE A 114      20.309 -17.061 -18.114  1.00 96.45           H  
ATOM   1816  CA  ILE A 114      18.701 -17.599 -19.398  1.00 96.45           C  
ATOM   1817  HA  ILE A 114      17.751 -18.107 -19.236  1.00 96.45           H  
ATOM   1818  C   ILE A 114      19.608 -18.491 -20.246  1.00 96.45           C  
ATOM   1819  CB  ILE A 114      18.419 -16.248 -20.100  1.00 96.45           C  
ATOM   1820  HB  ILE A 114      19.381 -15.819 -20.381  1.00 96.45           H  
ATOM   1821  O   ILE A 114      20.782 -18.165 -20.430  1.00 96.45           O  
ATOM   1822  CG1 ILE A 114      17.727 -15.201 -19.199  1.00 96.45           C  
ATOM   1823 HG12 ILE A 114      17.745 -14.240 -19.713  1.00 96.45           H  
ATOM   1824 HG13 ILE A 114      18.316 -15.088 -18.289  1.00 96.45           H  
ATOM   1825  CG2 ILE A 114      17.615 -16.451 -21.397  1.00 96.45           C  
ATOM   1826 HG21 ILE A 114      16.664 -16.940 -21.182  1.00 96.45           H  
ATOM   1827 HG22 ILE A 114      17.423 -15.487 -21.868  1.00 96.45           H  
ATOM   1828 HG23 ILE A 114      18.174 -17.071 -22.098  1.00 96.45           H  
ATOM   1829  CD1 ILE A 114      16.279 -15.493 -18.791  1.00 96.45           C  
ATOM   1830 HD11 ILE A 114      16.184 -16.507 -18.403  1.00 96.45           H  
ATOM   1831 HD12 ILE A 114      15.979 -14.788 -18.016  1.00 96.45           H  
ATOM   1832 HD13 ILE A 114      15.622 -15.356 -19.650  1.00 96.45           H  
ATOM   1833  N   LEU A 115      19.098 -19.606 -20.772  1.00 96.82           N  
ATOM   1834  H   LEU A 115      18.119 -19.801 -20.618  1.00 96.82           H  
ATOM   1835  CA  LEU A 115      19.851 -20.428 -21.728  1.00 96.82           C  
ATOM   1836  HA  LEU A 115      20.918 -20.312 -21.540  1.00 96.82           H  
ATOM   1837  C   LEU A 115      19.603 -19.929 -23.152  1.00 96.82           C  
ATOM   1838  CB  LEU A 115      19.510 -21.921 -21.579  1.00 96.82           C  
ATOM   1839  HB2 LEU A 115      20.013 -22.457 -22.384  1.00 96.82           H  
ATOM   1840  HB3 LEU A 115      18.438 -22.056 -21.717  1.00 96.82           H  
ATOM   1841  O   LEU A 115      18.455 -19.839 -23.582  1.00 96.82           O  
ATOM   1842  CG  LEU A 115      19.927 -22.584 -20.254  1.00 96.82           C  
ATOM   1843  HG  LEU A 115      19.252 -22.249 -19.466  1.00 96.82           H  
ATOM   1844  CD1 LEU A 115      19.812 -24.103 -20.402  1.00 96.82           C  
ATOM   1845 HD11 LEU A 115      20.130 -24.603 -19.487  1.00 96.82           H  
ATOM   1846 HD12 LEU A 115      18.773 -24.370 -20.598  1.00 96.82           H  
ATOM   1847 HD13 LEU A 115      20.442 -24.451 -21.220  1.00 96.82           H  
ATOM   1848  CD2 LEU A 115      21.355 -22.253 -19.822  1.00 96.82           C  
ATOM   1849 HD21 LEU A 115      21.412 -21.202 -19.537  1.00 96.82           H  
ATOM   1850 HD22 LEU A 115      22.051 -22.456 -20.636  1.00 96.82           H  
ATOM   1851 HD23 LEU A 115      21.624 -22.848 -18.949  1.00 96.82           H  
ATOM   1852  N   VAL A 116      20.673 -19.626 -23.889  1.00 97.06           N  
ATOM   1853  H   VAL A 116      21.585 -19.727 -23.466  1.00 97.06           H  
ATOM   1854  CA  VAL A 116      20.603 -18.943 -25.189  1.00 97.06           C  
ATOM   1855  HA  VAL A 116      19.559 -18.742 -25.429  1.00 97.06           H  
ATOM   1856  C   VAL A 116      21.181 -19.817 -26.299  1.00 97.06           C  
ATOM   1857  CB  VAL A 116      21.306 -17.578 -25.132  1.00 97.06           C  
ATOM   1858  HB  VAL A 116      22.381 -17.722 -25.022  1.00 97.06           H  
ATOM   1859  O   VAL A 116      22.398 -19.912 -26.464  1.00 97.06           O  
ATOM   1860  CG1 VAL A 116      21.067 -16.785 -26.420  1.00 97.06           C  
ATOM   1861 HG11 VAL A 116      21.580 -15.826 -26.358  1.00 97.06           H  
ATOM   1862 HG12 VAL A 116      21.468 -17.328 -27.276  1.00 97.06           H  
ATOM   1863 HG13 VAL A 116      19.999 -16.625 -26.567  1.00 97.06           H  
ATOM   1864  CG2 VAL A 116      20.850 -16.750 -23.930  1.00 97.06           C  
ATOM   1865 HG21 VAL A 116      21.217 -17.193 -23.005  1.00 97.06           H  
ATOM   1866 HG22 VAL A 116      19.761 -16.708 -23.897  1.00 97.06           H  
ATOM   1867 HG23 VAL A 116      21.261 -15.744 -24.017  1.00 97.06           H  
ATOM   1868  N   GLY A 117      20.296 -20.441 -27.074  1.00 95.68           N  
ATOM   1869  H   GLY A 117      19.317 -20.263 -26.899  1.00 95.68           H  
ATOM   1870  CA  GLY A 117      20.633 -21.259 -28.234  1.00 95.68           C  
ATOM   1871  HA2 GLY A 117      21.541 -21.828 -28.035  1.00 95.68           H  
ATOM   1872  HA3 GLY A 117      19.820 -21.957 -28.435  1.00 95.68           H  
ATOM   1873  C   GLY A 117      20.857 -20.404 -29.472  1.00 95.68           C  
ATOM   1874  O   GLY A 117      19.945 -20.211 -30.275  1.00 95.68           O  
ATOM   1875  N   ASN A 118      22.076 -19.893 -29.636  1.00 95.97           N  
ATOM   1876  H   ASN A 118      22.785 -20.123 -28.955  1.00 95.97           H  
ATOM   1877  CA  ASN A 118      22.456 -19.132 -30.822  1.00 95.97           C  
ATOM   1878  HA  ASN A 118      21.621 -18.483 -31.086  1.00 95.97           H  
ATOM   1879  C   ASN A 118      22.721 -20.056 -32.023  1.00 95.97           C  
ATOM   1880  CB  ASN A 118      23.666 -18.245 -30.481  1.00 95.97           C  
ATOM   1881  HB2 ASN A 118      23.483 -17.752 -29.526  1.00 95.97           H  
ATOM   1882  HB3 ASN A 118      24.547 -18.875 -30.366  1.00 95.97           H  
ATOM   1883  O   ASN A 118      22.980 -21.254 -31.878  1.00 95.97           O  
ATOM   1884  CG  ASN A 118      23.953 -17.157 -31.509  1.00 95.97           C  
ATOM   1885  ND2 ASN A 118      25.149 -16.627 -31.500  1.00 95.97           N  
ATOM   1886 HD21 ASN A 118      25.291 -15.782 -32.034  1.00 95.97           H  
ATOM   1887 HD22 ASN A 118      25.847 -16.994 -30.869  1.00 95.97           H  
ATOM   1888  OD1 ASN A 118      23.139 -16.783 -32.344  1.00 95.97           O  
ATOM   1889  N   LYS A 119      22.746 -19.462 -33.219  1.00 95.71           N  
ATOM   1890  H   LYS A 119      22.572 -18.468 -33.220  1.00 95.71           H  
ATOM   1891  CA  LYS A 119      22.969 -20.122 -34.515  1.00 95.71           C  
ATOM   1892  HA  LYS A 119      22.941 -19.327 -35.260  1.00 95.71           H  
ATOM   1893  C   LYS A 119      21.851 -21.084 -34.938  1.00 95.71           C  
ATOM   1894  CB  LYS A 119      24.373 -20.746 -34.625  1.00 95.71           C  
ATOM   1895  HB2 LYS A 119      24.390 -21.697 -34.092  1.00 95.71           H  
ATOM   1896  HB3 LYS A 119      24.560 -20.944 -35.681  1.00 95.71           H  
ATOM   1897  O   LYS A 119      22.106 -22.081 -35.612  1.00 95.71           O  
ATOM   1898  CG  LYS A 119      25.494 -19.851 -34.083  1.00 95.71           C  
ATOM   1899  HG2 LYS A 119      25.405 -19.777 -33.000  1.00 95.71           H  
ATOM   1900  HG3 LYS A 119      25.413 -18.855 -34.518  1.00 95.71           H  
ATOM   1901  CD  LYS A 119      26.860 -20.444 -34.431  1.00 95.71           C  
ATOM   1902  HD2 LYS A 119      26.885 -21.496 -34.145  1.00 95.71           H  
ATOM   1903  HD3 LYS A 119      27.025 -20.357 -35.505  1.00 95.71           H  
ATOM   1904  CE  LYS A 119      27.932 -19.672 -33.662  1.00 95.71           C  
ATOM   1905  HE2 LYS A 119      27.729 -19.775 -32.596  1.00 95.71           H  
ATOM   1906  HE3 LYS A 119      27.854 -18.614 -33.910  1.00 95.71           H  
ATOM   1907  NZ  LYS A 119      29.286 -20.178 -33.977  1.00 95.71           N  
ATOM   1908  HZ1 LYS A 119      29.959 -19.760 -33.351  1.00 95.71           H  
ATOM   1909  HZ2 LYS A 119      29.538 -19.948 -34.928  1.00 95.71           H  
ATOM   1910  HZ3 LYS A 119      29.324 -21.179 -33.845  1.00 95.71           H  
ATOM   1911  N   SER A 120      20.599 -20.775 -34.581  1.00 94.00           N  
ATOM   1912  H   SER A 120      20.461 -19.975 -33.980  1.00 94.00           H  
ATOM   1913  CA  SER A 120      19.409 -21.518 -35.049  1.00 94.00           C  
ATOM   1914  HA  SER A 120      19.606 -22.578 -34.887  1.00 94.00           H  
ATOM   1915  C   SER A 120      19.124 -21.389 -36.558  1.00 94.00           C  
ATOM   1916  CB  SER A 120      18.165 -21.176 -34.215  1.00 94.00           C  
ATOM   1917  HB2 SER A 120      18.386 -21.333 -33.159  1.00 94.00           H  
ATOM   1918  HB3 SER A 120      17.354 -21.848 -34.496  1.00 94.00           H  
ATOM   1919  O   SER A 120      18.127 -21.914 -37.041  1.00 94.00           O  
ATOM   1920  OG  SER A 120      17.748 -19.834 -34.414  1.00 94.00           O  
ATOM   1921  HG  SER A 120      18.357 -19.305 -33.894  1.00 94.00           H  
ATOM   1922  N   ASP A 121      19.991 -20.707 -37.312  1.00 94.16           N  
ATOM   1923  H   ASP A 121      20.761 -20.238 -36.856  1.00 94.16           H  
ATOM   1924  CA  ASP A 121      20.087 -20.757 -38.776  1.00 94.16           C  
ATOM   1925  HA  ASP A 121      19.082 -20.811 -39.194  1.00 94.16           H  
ATOM   1926  C   ASP A 121      20.851 -21.991 -39.300  1.00 94.16           C  
ATOM   1927  CB  ASP A 121      20.743 -19.456 -39.275  1.00 94.16           C  
ATOM   1928  HB2 ASP A 121      20.107 -18.620 -38.982  1.00 94.16           H  
ATOM   1929  HB3 ASP A 121      20.789 -19.473 -40.364  1.00 94.16           H  
ATOM   1930  O   ASP A 121      20.777 -22.287 -40.490  1.00 94.16           O  
ATOM   1931  CG  ASP A 121      22.146 -19.213 -38.703  1.00 94.16           C  
ATOM   1932  OD1 ASP A 121      23.128 -19.186 -39.476  1.00 94.16           O  
ATOM   1933  OD2 ASP A 121      22.216 -19.003 -37.465  1.00 94.16           O  
ATOM   1934  N   LEU A 122      21.563 -22.722 -38.431  1.00 93.78           N  
ATOM   1935  H   LEU A 122      21.597 -22.410 -37.470  1.00 93.78           H  
ATOM   1936  CA  LEU A 122      22.412 -23.865 -38.796  1.00 93.78           C  
ATOM   1937  HA  LEU A 122      22.543 -23.864 -39.878  1.00 93.78           H  
ATOM   1938  C   LEU A 122      21.792 -25.241 -38.472  1.00 93.78           C  
ATOM   1939  CB  LEU A 122      23.809 -23.694 -38.156  1.00 93.78           C  
ATOM   1940  HB2 LEU A 122      24.442 -24.513 -38.495  1.00 93.78           H  
ATOM   1941  HB3 LEU A 122      23.703 -23.780 -37.075  1.00 93.78           H  
ATOM   1942  O   LEU A 122      22.489 -26.251 -38.560  1.00 93.78           O  
ATOM   1943  CG  LEU A 122      24.528 -22.367 -38.472  1.00 93.78           C  
ATOM   1944  HG  LEU A 122      23.964 -21.537 -38.047  1.00 93.78           H  
ATOM   1945  CD1 LEU A 122      25.922 -22.371 -37.837  1.00 93.78           C  
ATOM   1946 HD11 LEU A 122      26.541 -23.132 -38.313  1.00 93.78           H  
ATOM   1947 HD12 LEU A 122      26.376 -21.390 -37.974  1.00 93.78           H  
ATOM   1948 HD13 LEU A 122      25.832 -22.581 -36.771  1.00 93.78           H  
ATOM   1949  CD2 LEU A 122      24.714 -22.134 -39.973  1.00 93.78           C  
ATOM   1950 HD21 LEU A 122      25.270 -21.209 -40.131  1.00 93.78           H  
ATOM   1951 HD22 LEU A 122      25.237 -22.974 -40.431  1.00 93.78           H  
ATOM   1952 HD23 LEU A 122      23.739 -22.008 -40.443  1.00 93.78           H  
ATOM   1953  N   VAL A 123      20.513 -25.296 -38.071  1.00 92.19           N  
ATOM   1954  H   VAL A 123      19.986 -24.435 -38.058  1.00 92.19           H  
ATOM   1955  CA  VAL A 123      19.783 -26.534 -37.724  1.00 92.19           C  
ATOM   1956  HA  VAL A 123      20.246 -27.367 -38.253  1.00 92.19           H  
ATOM   1957  C   VAL A 123      18.321 -26.429 -38.188  1.00 92.19           C  
ATOM   1958  CB  VAL A 123      19.849 -26.834 -36.204  1.00 92.19           C  
ATOM   1959  HB  VAL A 123      19.259 -26.092 -35.665  1.00 92.19           H  
ATOM   1960  O   VAL A 123      17.692 -25.386 -38.035  1.00 92.19           O  
ATOM   1961  CG1 VAL A 123      19.306 -28.233 -35.881  1.00 92.19           C  
ATOM   1962 HG11 VAL A 123      18.257 -28.312 -36.166  1.00 92.19           H  
ATOM   1963 HG12 VAL A 123      19.362 -28.410 -34.807  1.00 92.19           H  
ATOM   1964 HG13 VAL A 123      19.885 -28.996 -36.402  1.00 92.19           H  
ATOM   1965  CG2 VAL A 123      21.280 -26.808 -35.646  1.00 92.19           C  
ATOM   1966 HG21 VAL A 123      21.271 -27.059 -34.586  1.00 92.19           H  
ATOM   1967 HG22 VAL A 123      21.902 -27.526 -36.181  1.00 92.19           H  
ATOM   1968 HG23 VAL A 123      21.703 -25.810 -35.763  1.00 92.19           H  
ATOM   1969  N   GLU A 124      17.759 -27.503 -38.753  1.00 88.59           N  
ATOM   1970  H   GLU A 124      18.333 -28.321 -38.904  1.00 88.59           H  
ATOM   1971  CA  GLU A 124      16.388 -27.521 -39.311  1.00 88.59           C  
ATOM   1972  HA  GLU A 124      16.220 -26.600 -39.869  1.00 88.59           H  
ATOM   1973  C   GLU A 124      15.257 -27.638 -38.267  1.00 88.59           C  
ATOM   1974  CB  GLU A 124      16.242 -28.710 -40.269  1.00 88.59           C  
ATOM   1975  HB2 GLU A 124      16.448 -29.625 -39.713  1.00 88.59           H  
ATOM   1976  HB3 GLU A 124      15.210 -28.740 -40.619  1.00 88.59           H  
ATOM   1977  O   GLU A 124      14.083 -27.396 -38.589  1.00 88.59           O  
ATOM   1978  CG  GLU A 124      17.159 -28.671 -41.496  1.00 88.59           C  
ATOM   1979  HG2 GLU A 124      18.195 -28.774 -41.174  1.00 88.59           H  
ATOM   1980  HG3 GLU A 124      17.043 -27.702 -41.982  1.00 88.59           H  
ATOM   1981  CD  GLU A 124      16.815 -29.792 -42.493  1.00 88.59           C  
ATOM   1982  OE1 GLU A 124      17.204 -29.638 -43.670  1.00 88.59           O  
ATOM   1983  OE2 GLU A 124      16.148 -30.774 -42.085  1.00 88.59           O  
ATOM   1984  N   TYR A 125      15.617 -28.039 -37.046  1.00 87.05           N  
ATOM   1985  H   TYR A 125      16.609 -28.102 -36.865  1.00 87.05           H  
ATOM   1986  CA  TYR A 125      14.745 -28.372 -35.918  1.00 87.05           C  
ATOM   1987  HA  TYR A 125      13.727 -28.053 -36.143  1.00 87.05           H  
ATOM   1988  C   TYR A 125      15.214 -27.639 -34.657  1.00 87.05           C  
ATOM   1989  CB  TYR A 125      14.740 -29.893 -35.675  1.00 87.05           C  
ATOM   1990  HB2 TYR A 125      14.071 -30.116 -34.843  1.00 87.05           H  
ATOM   1991  HB3 TYR A 125      15.740 -30.206 -35.377  1.00 87.05           H  
ATOM   1992  O   TYR A 125      16.396 -27.327 -34.517  1.00 87.05           O  
ATOM   1993  CG  TYR A 125      14.305 -30.709 -36.877  1.00 87.05           C  
ATOM   1994  CD1 TYR A 125      12.935 -30.916 -37.135  1.00 87.05           C  
ATOM   1995  HD1 TYR A 125      12.196 -30.557 -36.434  1.00 87.05           H  
ATOM   1996  CD2 TYR A 125      15.273 -31.205 -37.772  1.00 87.05           C  
ATOM   1997  HD2 TYR A 125      16.322 -31.045 -37.575  1.00 87.05           H  
ATOM   1998  CE1 TYR A 125      12.534 -31.587 -38.307  1.00 87.05           C  
ATOM   1999  HE1 TYR A 125      11.488 -31.753 -38.520  1.00 87.05           H  
ATOM   2000  CE2 TYR A 125      14.876 -31.850 -38.957  1.00 87.05           C  
ATOM   2001  HE2 TYR A 125      15.616 -32.165 -39.679  1.00 87.05           H  
ATOM   2002  OH  TYR A 125      13.121 -32.587 -40.408  1.00 87.05           O  
ATOM   2003  HH  TYR A 125      13.881 -32.690 -40.986  1.00 87.05           H  
ATOM   2004  CZ  TYR A 125      13.505 -32.031 -39.231  1.00 87.05           C  
ATOM   2005  N   SER A 126      14.287 -27.381 -33.736  1.00 88.85           N  
ATOM   2006  H   SER A 126      13.352 -27.738 -33.871  1.00 88.85           H  
ATOM   2007  CA  SER A 126      14.601 -26.760 -32.449  1.00 88.85           C  
ATOM   2008  HA  SER A 126      15.199 -25.866 -32.624  1.00 88.85           H  
ATOM   2009  C   SER A 126      15.403 -27.714 -31.559  1.00 88.85           C  
ATOM   2010  CB  SER A 126      13.303 -26.340 -31.759  1.00 88.85           C  
ATOM   2011  HB2 SER A 126      12.745 -25.669 -32.411  1.00 88.85           H  
ATOM   2012  HB3 SER A 126      12.700 -27.223 -31.546  1.00 88.85           H  
ATOM   2013  O   SER A 126      15.069 -28.891 -31.433  1.00 88.85           O  
ATOM   2014  OG  SER A 126      13.589 -25.675 -30.554  1.00 88.85           O  
ATOM   2015  HG  SER A 126      14.066 -24.869 -30.764  1.00 88.85           H  
ATOM   2016  N   SER A 127      16.440 -27.199 -30.901  1.00 87.57           N  
ATOM   2017  H   SER A 127      16.607 -26.207 -30.993  1.00 87.57           H  
ATOM   2018  CA  SER A 127      17.209 -27.914 -29.875  1.00 87.57           C  
ATOM   2019  HA  SER A 127      17.296 -28.956 -30.181  1.00 87.57           H  
ATOM   2020  C   SER A 127      16.523 -27.910 -28.502  1.00 87.57           C  
ATOM   2021  CB  SER A 127      18.630 -27.346 -29.785  1.00 87.57           C  
ATOM   2022  HB2 SER A 127      19.240 -28.012 -29.175  1.00 87.57           H  
ATOM   2023  HB3 SER A 127      19.061 -27.302 -30.786  1.00 87.57           H  
ATOM   2024  O   SER A 127      16.979 -28.603 -27.592  1.00 87.57           O  
ATOM   2025  OG  SER A 127      18.663 -26.056 -29.206  1.00 87.57           O  
ATOM   2026  HG  SER A 127      18.004 -25.496 -29.623  1.00 87.57           H  
ATOM   2027  N   MET A 128      15.409 -27.180 -28.350  1.00 88.11           N  
ATOM   2028  H   MET A 128      15.098 -26.647 -29.150  1.00 88.11           H  
ATOM   2029  CA  MET A 128      14.709 -26.944 -27.081  1.00 88.11           C  
ATOM   2030  HA  MET A 128      15.364 -26.340 -26.452  1.00 88.11           H  
ATOM   2031  C   MET A 128      14.388 -28.239 -26.306  1.00 88.11           C  
ATOM   2032  CB  MET A 128      13.444 -26.121 -27.389  1.00 88.11           C  
ATOM   2033  HB2 MET A 128      12.716 -26.756 -27.894  1.00 88.11           H  
ATOM   2034  HB3 MET A 128      13.709 -25.302 -28.058  1.00 88.11           H  
ATOM   2035  O   MET A 128      14.524 -28.270 -25.086  1.00 88.11           O  
ATOM   2036  CG  MET A 128      12.794 -25.494 -26.155  1.00 88.11           C  
ATOM   2037  HG2 MET A 128      11.826 -25.083 -26.440  1.00 88.11           H  
ATOM   2038  HG3 MET A 128      12.624 -26.286 -25.426  1.00 88.11           H  
ATOM   2039  SD  MET A 128      13.760 -24.177 -25.361  1.00 88.11           S  
ATOM   2040  CE  MET A 128      13.443 -22.794 -26.494  1.00 88.11           C  
ATOM   2041  HE1 MET A 128      14.050 -21.934 -26.209  1.00 88.11           H  
ATOM   2042  HE2 MET A 128      13.686 -23.078 -27.517  1.00 88.11           H  
ATOM   2043  HE3 MET A 128      12.391 -22.514 -26.439  1.00 88.11           H  
ATOM   2044  N   GLU A 129      14.070 -29.344 -26.989  1.00 88.37           N  
ATOM   2045  H   GLU A 129      13.994 -29.275 -27.993  1.00 88.37           H  
ATOM   2046  CA  GLU A 129      13.874 -30.672 -26.370  1.00 88.37           C  
ATOM   2047  HA  GLU A 129      13.031 -30.640 -25.679  1.00 88.37           H  
ATOM   2048  C   GLU A 129      15.091 -31.188 -25.589  1.00 88.37           C  
ATOM   2049  CB  GLU A 129      13.590 -31.705 -27.464  1.00 88.37           C  
ATOM   2050  HB2 GLU A 129      14.375 -31.650 -28.219  1.00 88.37           H  
ATOM   2051  HB3 GLU A 129      13.607 -32.701 -27.022  1.00 88.37           H  
ATOM   2052  O   GLU A 129      14.939 -31.837 -24.557  1.00 88.37           O  
ATOM   2053  CG  GLU A 129      12.234 -31.497 -28.127  1.00 88.37           C  
ATOM   2054  HG2 GLU A 129      11.444 -31.645 -27.391  1.00 88.37           H  
ATOM   2055  HG3 GLU A 129      12.160 -30.476 -28.502  1.00 88.37           H  
ATOM   2056  CD  GLU A 129      12.068 -32.486 -29.278  1.00 88.37           C  
ATOM   2057  OE1 GLU A 129      11.885 -32.003 -30.418  1.00 88.37           O  
ATOM   2058  OE2 GLU A 129      11.999 -33.701 -29.004  1.00 88.37           O  
ATOM   2059  N   THR A 130      16.302 -30.892 -26.067  1.00 87.90           N  
ATOM   2060  H   THR A 130      16.351 -30.257 -26.851  1.00 87.90           H  
ATOM   2061  CA  THR A 130      17.567 -31.282 -25.418  1.00 87.90           C  
ATOM   2062  HA  THR A 130      17.477 -32.300 -25.038  1.00 87.90           H  
ATOM   2063  C   THR A 130      17.893 -30.372 -24.229  1.00 87.90           C  
ATOM   2064  CB  THR A 130      18.708 -31.245 -26.453  1.00 87.90           C  
ATOM   2065  HB  THR A 130      18.834 -30.226 -26.817  1.00 87.90           H  
ATOM   2066  O   THR A 130      18.632 -30.759 -23.327  1.00 87.90           O  
ATOM   2067  CG2 THR A 130      20.055 -31.747 -25.933  1.00 87.90           C  
ATOM   2068 HG21 THR A 130      20.765 -31.798 -26.758  1.00 87.90           H  
ATOM   2069 HG22 THR A 130      20.446 -31.062 -25.182  1.00 87.90           H  
ATOM   2070 HG23 THR A 130      19.936 -32.738 -25.494  1.00 87.90           H  
ATOM   2071  OG1 THR A 130      18.388 -32.080 -27.544  1.00 87.90           O  
ATOM   2072  HG1 THR A 130      17.505 -31.845 -27.840  1.00 87.90           H  
ATOM   2073  N   ILE A 131      17.332 -29.160 -24.212  1.00 91.72           N  
ATOM   2074  H   ILE A 131      16.691 -28.938 -24.961  1.00 91.72           H  
ATOM   2075  CA  ILE A 131      17.704 -28.071 -23.301  1.00 91.72           C  
ATOM   2076  HA  ILE A 131      18.672 -28.296 -22.854  1.00 91.72           H  
ATOM   2077  C   ILE A 131      16.715 -27.933 -22.131  1.00 91.72           C  
ATOM   2078  CB  ILE A 131      17.853 -26.780 -24.139  1.00 91.72           C  
ATOM   2079  HB  ILE A 131      16.901 -26.592 -24.635  1.00 91.72           H  
ATOM   2080  O   ILE A 131      17.119 -27.625 -21.012  1.00 91.72           O  
ATOM   2081  CG1 ILE A 131      18.930 -26.921 -25.246  1.00 91.72           C  
ATOM   2082 HG12 ILE A 131      18.853 -26.062 -25.913  1.00 91.72           H  
ATOM   2083 HG13 ILE A 131      18.715 -27.791 -25.865  1.00 91.72           H  
ATOM   2084  CG2 ILE A 131      18.151 -25.560 -23.257  1.00 91.72           C  
ATOM   2085 HG21 ILE A 131      17.296 -25.349 -22.614  1.00 91.72           H  
ATOM   2086 HG22 ILE A 131      19.022 -25.757 -22.632  1.00 91.72           H  
ATOM   2087 HG23 ILE A 131      18.334 -24.684 -23.879  1.00 91.72           H  
ATOM   2088  CD1 ILE A 131      20.384 -27.041 -24.766  1.00 91.72           C  
ATOM   2089 HD11 ILE A 131      21.034 -27.153 -25.634  1.00 91.72           H  
ATOM   2090 HD12 ILE A 131      20.687 -26.145 -24.223  1.00 91.72           H  
ATOM   2091 HD13 ILE A 131      20.500 -27.916 -24.127  1.00 91.72           H  
ATOM   2092  N   LEU A 132      15.431 -28.236 -22.330  1.00 90.90           N  
ATOM   2093  H   LEU A 132      15.132 -28.457 -23.269  1.00 90.90           H  
ATOM   2094  CA  LEU A 132      14.422 -28.193 -21.263  1.00 90.90           C  
ATOM   2095  HA  LEU A 132      14.449 -27.196 -20.825  1.00 90.90           H  
ATOM   2096  C   LEU A 132      14.665 -29.156 -20.087  1.00 90.90           C  
ATOM   2097  CB  LEU A 132      13.034 -28.429 -21.861  1.00 90.90           C  
ATOM   2098  HB2 LEU A 132      12.320 -28.610 -21.058  1.00 90.90           H  
ATOM   2099  HB3 LEU A 132      13.068 -29.317 -22.492  1.00 90.90           H  
ATOM   2100  O   LEU A 132      14.381 -28.755 -18.959  1.00 90.90           O  
ATOM   2101  CG  LEU A 132      12.551 -27.231 -22.682  1.00 90.90           C  
ATOM   2102  HG  LEU A 132      13.326 -26.903 -23.375  1.00 90.90           H  
ATOM   2103  CD1 LEU A 132      11.331 -27.673 -23.468  1.00 90.90           C  
ATOM   2104 HD11 LEU A 132      11.613 -28.491 -24.132  1.00 90.90           H  
ATOM   2105 HD12 LEU A 132      10.973 -26.832 -24.062  1.00 90.90           H  
ATOM   2106 HD13 LEU A 132      10.547 -28.007 -22.787  1.00 90.90           H  
ATOM   2107  CD2 LEU A 132      12.144 -26.039 -21.827  1.00 90.90           C  
ATOM   2108 HD21 LEU A 132      11.319 -26.308 -21.167  1.00 90.90           H  
ATOM   2109 HD22 LEU A 132      12.990 -25.683 -21.239  1.00 90.90           H  
ATOM   2110 HD23 LEU A 132      11.839 -25.225 -22.485  1.00 90.90           H  
ATOM   2111  N   PRO A 133      15.231 -30.368 -20.265  1.00 92.55           N  
ATOM   2112  CA  PRO A 133      15.671 -31.184 -19.135  1.00 92.55           C  
ATOM   2113  HA  PRO A 133      14.799 -31.463 -18.544  1.00 92.55           H  
ATOM   2114  C   PRO A 133      16.665 -30.446 -18.225  1.00 92.55           C  
ATOM   2115  CB  PRO A 133      16.283 -32.446 -19.756  1.00 92.55           C  
ATOM   2116  HB2 PRO A 133      16.132 -33.320 -19.122  1.00 92.55           H  
ATOM   2117  HB3 PRO A 133      17.344 -32.294 -19.951  1.00 92.55           H  
ATOM   2118  O   PRO A 133      16.608 -30.613 -17.012  1.00 92.55           O  
ATOM   2119  CG  PRO A 133      15.540 -32.573 -21.085  1.00 92.55           C  
ATOM   2120  HG2 PRO A 133      16.109 -33.144 -21.819  1.00 92.55           H  
ATOM   2121  HG3 PRO A 133      14.558 -33.019 -20.922  1.00 92.55           H  
ATOM   2122  CD  PRO A 133      15.381 -31.115 -21.504  1.00 92.55           C  
ATOM   2123  HD2 PRO A 133      16.284 -30.790 -22.022  1.00 92.55           H  
ATOM   2124  HD3 PRO A 133      14.511 -31.005 -22.151  1.00 92.55           H  
ATOM   2125  N   ILE A 134      17.509 -29.571 -18.789  1.00 93.00           N  
ATOM   2126  H   ILE A 134      17.452 -29.424 -19.787  1.00 93.00           H  
ATOM   2127  CA  ILE A 134      18.436 -28.718 -18.032  1.00 93.00           C  
ATOM   2128  HA  ILE A 134      18.926 -29.339 -17.282  1.00 93.00           H  
ATOM   2129  C   ILE A 134      17.650 -27.630 -17.279  1.00 93.00           C  
ATOM   2130  CB  ILE A 134      19.537 -28.118 -18.949  1.00 93.00           C  
ATOM   2131  HB  ILE A 134      19.089 -27.359 -19.591  1.00 93.00           H  
ATOM   2132  O   ILE A 134      17.824 -27.476 -16.074  1.00 93.00           O  
ATOM   2133  CG1 ILE A 134      20.206 -29.186 -19.854  1.00 93.00           C  
ATOM   2134 HG12 ILE A 134      19.439 -29.719 -20.416  1.00 93.00           H  
ATOM   2135 HG13 ILE A 134      20.731 -29.911 -19.232  1.00 93.00           H  
ATOM   2136  CG2 ILE A 134      20.587 -27.406 -18.079  1.00 93.00           C  
ATOM   2137 HG21 ILE A 134      20.120 -26.617 -17.490  1.00 93.00           H  
ATOM   2138 HG22 ILE A 134      21.355 -26.942 -18.697  1.00 93.00           H  
ATOM   2139 HG23 ILE A 134      21.045 -28.124 -17.398  1.00 93.00           H  
ATOM   2140  CD1 ILE A 134      21.179 -28.618 -20.896  1.00 93.00           C  
ATOM   2141 HD11 ILE A 134      21.491 -29.416 -21.570  1.00 93.00           H  
ATOM   2142 HD12 ILE A 134      20.686 -27.838 -21.477  1.00 93.00           H  
ATOM   2143 HD13 ILE A 134      22.066 -28.205 -20.416  1.00 93.00           H  
ATOM   2144  N   MET A 135      16.722 -26.929 -17.943  1.00 93.03           N  
ATOM   2145  H   MET A 135      16.611 -27.111 -18.930  1.00 93.03           H  
ATOM   2146  CA  MET A 135      15.856 -25.912 -17.308  1.00 93.03           C  
ATOM   2147  HA  MET A 135      16.481 -25.099 -16.937  1.00 93.03           H  
ATOM   2148  C   MET A 135      15.041 -26.453 -16.119  1.00 93.03           C  
ATOM   2149  CB  MET A 135      14.900 -25.347 -18.365  1.00 93.03           C  
ATOM   2150  HB2 MET A 135      14.164 -26.109 -18.622  1.00 93.03           H  
ATOM   2151  HB3 MET A 135      15.468 -25.106 -19.264  1.00 93.03           H  
ATOM   2152  O   MET A 135      14.794 -25.737 -15.146  1.00 93.03           O  
ATOM   2153  CG  MET A 135      14.178 -24.081 -17.882  1.00 93.03           C  
ATOM   2154  HG2 MET A 135      14.919 -23.295 -17.738  1.00 93.03           H  
ATOM   2155  HG3 MET A 135      13.705 -24.268 -16.918  1.00 93.03           H  
ATOM   2156  SD  MET A 135      12.903 -23.459 -19.009  1.00 93.03           S  
ATOM   2157  CE  MET A 135      11.633 -24.723 -18.724  1.00 93.03           C  
ATOM   2158  HE1 MET A 135      10.727 -24.462 -19.272  1.00 93.03           H  
ATOM   2159  HE2 MET A 135      11.991 -25.699 -19.052  1.00 93.03           H  
ATOM   2160  HE3 MET A 135      11.409 -24.789 -17.660  1.00 93.03           H  
ATOM   2161  N   ASN A 136      14.638 -27.723 -16.199  1.00 90.13           N  
ATOM   2162  H   ASN A 136      14.806 -28.210 -17.067  1.00 90.13           H  
ATOM   2163  CA  ASN A 136      13.877 -28.415 -15.160  1.00 90.13           C  
ATOM   2164  HA  ASN A 136      13.205 -27.705 -14.676  1.00 90.13           H  
ATOM   2165  C   ASN A 136      14.768 -29.005 -14.049  1.00 90.13           C  
ATOM   2166  CB  ASN A 136      13.029 -29.505 -15.837  1.00 90.13           C  
ATOM   2167  HB2 ASN A 136      13.687 -30.181 -16.383  1.00 90.13           H  
ATOM   2168  HB3 ASN A 136      12.516 -30.078 -15.064  1.00 90.13           H  
ATOM   2169  O   ASN A 136      14.274 -29.271 -12.958  1.00 90.13           O  
ATOM   2170  CG  ASN A 136      11.969 -28.970 -16.789  1.00 90.13           C  
ATOM   2171  ND2 ASN A 136      11.366 -29.837 -17.568  1.00 90.13           N  
ATOM   2172 HD21 ASN A 136      10.667 -29.451 -18.187  1.00 90.13           H  
ATOM   2173 HD22 ASN A 136      11.627 -30.812 -17.543  1.00 90.13           H  
ATOM   2174  OD1 ASN A 136      11.640 -27.798 -16.850  1.00 90.13           O  
ATOM   2175  N   GLN A 137      16.063 -29.217 -14.307  1.00 92.95           N  
ATOM   2176  H   GLN A 137      16.406 -29.021 -15.237  1.00 92.95           H  
ATOM   2177  CA  GLN A 137      17.032 -29.702 -13.315  1.00 92.95           C  
ATOM   2178  HA  GLN A 137      16.533 -30.414 -12.657  1.00 92.95           H  
ATOM   2179  C   GLN A 137      17.580 -28.573 -12.422  1.00 92.95           C  
ATOM   2180  CB  GLN A 137      18.156 -30.445 -14.062  1.00 92.95           C  
ATOM   2181  HB2 GLN A 137      17.715 -31.268 -14.624  1.00 92.95           H  
ATOM   2182  HB3 GLN A 137      18.636 -29.764 -14.766  1.00 92.95           H  
ATOM   2183  O   GLN A 137      17.949 -28.827 -11.276  1.00 92.95           O  
ATOM   2184  CG  GLN A 137      19.225 -31.018 -13.117  1.00 92.95           C  
ATOM   2185  HG2 GLN A 137      19.723 -30.201 -12.595  1.00 92.95           H  
ATOM   2186  HG3 GLN A 137      18.741 -31.654 -12.376  1.00 92.95           H  
ATOM   2187  CD  GLN A 137      20.309 -31.830 -13.818  1.00 92.95           C  
ATOM   2188  NE2 GLN A 137      21.273 -32.328 -13.076  1.00 92.95           N  
ATOM   2189 HE21 GLN A 137      22.010 -32.803 -13.578  1.00 92.95           H  
ATOM   2190 HE22 GLN A 137      21.311 -32.110 -12.091  1.00 92.95           H  
ATOM   2191  OE1 GLN A 137      20.338 -32.041 -15.019  1.00 92.95           O  
ATOM   2192  N   TYR A 138      17.639 -27.345 -12.942  1.00 93.70           N  
ATOM   2193  H   TYR A 138      17.328 -27.227 -13.896  1.00 93.70           H  
ATOM   2194  CA  TYR A 138      18.276 -26.189 -12.306  1.00 93.70           C  
ATOM   2195  HA  TYR A 138      18.685 -26.467 -11.335  1.00 93.70           H  
ATOM   2196  C   TYR A 138      17.248 -25.066 -12.081  1.00 93.70           C  
ATOM   2197  CB  TYR A 138      19.451 -25.764 -13.199  1.00 93.70           C  
ATOM   2198  HB2 TYR A 138      19.841 -24.808 -12.850  1.00 93.70           H  
ATOM   2199  HB3 TYR A 138      19.075 -25.601 -14.209  1.00 93.70           H  
ATOM   2200  O   TYR A 138      16.774 -24.437 -13.034  1.00 93.70           O  
ATOM   2201  CG  TYR A 138      20.599 -26.760 -13.252  1.00 93.70           C  
ATOM   2202  CD1 TYR A 138      21.550 -26.796 -12.215  1.00 93.70           C  
ATOM   2203  HD1 TYR A 138      21.452 -26.109 -11.388  1.00 93.70           H  
ATOM   2204  CD2 TYR A 138      20.730 -27.641 -14.343  1.00 93.70           C  
ATOM   2205  HD2 TYR A 138      19.996 -27.622 -15.134  1.00 93.70           H  
ATOM   2206  CE1 TYR A 138      22.649 -27.677 -12.288  1.00 93.70           C  
ATOM   2207  HE1 TYR A 138      23.390 -27.668 -11.503  1.00 93.70           H  
ATOM   2208  CE2 TYR A 138      21.806 -28.543 -14.410  1.00 93.70           C  
ATOM   2209  HE2 TYR A 138      21.894 -29.233 -15.236  1.00 93.70           H  
ATOM   2210  OH  TYR A 138      23.852 -29.377 -13.492  1.00 93.70           O  
ATOM   2211  HH  TYR A 138      24.471 -29.235 -12.772  1.00 93.70           H  
ATOM   2212  CZ  TYR A 138      22.781 -28.546 -13.394  1.00 93.70           C  
ATOM   2213  N   THR A 139      16.878 -24.816 -10.818  1.00 91.07           N  
ATOM   2214  H   THR A 139      17.428 -25.231 -10.080  1.00 91.07           H  
ATOM   2215  CA  THR A 139      15.802 -23.888 -10.395  1.00 91.07           C  
ATOM   2216  HA  THR A 139      14.930 -24.091 -11.016  1.00 91.07           H  
ATOM   2217  C   THR A 139      16.132 -22.400 -10.589  1.00 91.07           C  
ATOM   2218  CB  THR A 139      15.371 -24.140  -8.944  1.00 91.07           C  
ATOM   2219  HB  THR A 139      14.651 -23.378  -8.643  1.00 91.07           H  
ATOM   2220  O   THR A 139      15.261 -21.540 -10.469  1.00 91.07           O  
ATOM   2221  CG2 THR A 139      14.717 -25.510  -8.766  1.00 91.07           C  
ATOM   2222 HG21 THR A 139      15.422 -26.304  -9.013  1.00 91.07           H  
ATOM   2223 HG22 THR A 139      13.850 -25.589  -9.422  1.00 91.07           H  
ATOM   2224 HG23 THR A 139      14.380 -25.631  -7.737  1.00 91.07           H  
ATOM   2225  OG1 THR A 139      16.477 -24.098  -8.075  1.00 91.07           O  
ATOM   2226  HG1 THR A 139      16.184 -24.415  -7.218  1.00 91.07           H  
ATOM   2227  N   GLU A 140      17.348 -22.087 -11.022  1.00 92.87           N  
ATOM   2228  H   GLU A 140      18.038 -22.821 -10.952  1.00 92.87           H  
ATOM   2229  CA  GLU A 140      17.838 -20.756 -11.378  1.00 92.87           C  
ATOM   2230  HA  GLU A 140      17.305 -20.026 -10.769  1.00 92.87           H  
ATOM   2231  C   GLU A 140      17.575 -20.347 -12.849  1.00 92.87           C  
ATOM   2232  CB  GLU A 140      19.325 -20.663 -10.973  1.00 92.87           C  
ATOM   2233  HB2 GLU A 140      19.412 -20.795  -9.894  1.00 92.87           H  
ATOM   2234  HB3 GLU A 140      19.652 -19.647 -11.191  1.00 92.87           H  
ATOM   2235  O   GLU A 140      17.524 -19.158 -13.155  1.00 92.87           O  
ATOM   2236  CG  GLU A 140      20.300 -21.633 -11.675  1.00 92.87           C  
ATOM   2237  HG2 GLU A 140      21.273 -21.142 -11.678  1.00 92.87           H  
ATOM   2238  HG3 GLU A 140      19.990 -21.759 -12.713  1.00 92.87           H  
ATOM   2239  CD  GLU A 140      20.493 -23.022 -11.032  1.00 92.87           C  
ATOM   2240  OE1 GLU A 140      21.598 -23.583 -11.183  1.00 92.87           O  
ATOM   2241  OE2 GLU A 140      19.530 -23.592 -10.477  1.00 92.87           O  
ATOM   2242  N   ILE A 141      17.337 -21.298 -13.764  1.00 94.72           N  
ATOM   2243  H   ILE A 141      17.390 -22.259 -13.458  1.00 94.72           H  
ATOM   2244  CA  ILE A 141      17.071 -21.047 -15.201  1.00 94.72           C  
ATOM   2245  HA  ILE A 141      17.714 -20.224 -15.515  1.00 94.72           H  
ATOM   2246  C   ILE A 141      15.617 -20.608 -15.480  1.00 94.72           C  
ATOM   2247  CB  ILE A 141      17.458 -22.275 -16.059  1.00 94.72           C  
ATOM   2248  HB  ILE A 141      16.766 -23.086 -15.831  1.00 94.72           H  
ATOM   2249  O   ILE A 141      14.745 -21.426 -15.767  1.00 94.72           O  
ATOM   2250  CG1 ILE A 141      18.891 -22.766 -15.743  1.00 94.72           C  
ATOM   2251 HG12 ILE A 141      18.972 -23.004 -14.683  1.00 94.72           H  
ATOM   2252 HG13 ILE A 141      19.609 -21.978 -15.971  1.00 94.72           H  
ATOM   2253  CG2 ILE A 141      17.333 -21.918 -17.557  1.00 94.72           C  
ATOM   2254 HG21 ILE A 141      18.075 -21.164 -17.821  1.00 94.72           H  
ATOM   2255 HG22 ILE A 141      16.347 -21.519 -17.793  1.00 94.72           H  
ATOM   2256 HG23 ILE A 141      17.465 -22.810 -18.168  1.00 94.72           H  
ATOM   2257  CD1 ILE A 141      19.297 -24.027 -16.504  1.00 94.72           C  
ATOM   2258 HD11 ILE A 141      19.400 -23.809 -17.567  1.00 94.72           H  
ATOM   2259 HD12 ILE A 141      20.255 -24.379 -16.122  1.00 94.72           H  
ATOM   2260 HD13 ILE A 141      18.554 -24.811 -16.356  1.00 94.72           H  
ATOM   2261  N   GLU A 142      15.337 -19.305 -15.445  1.00 93.29           N  
ATOM   2262  H   GLU A 142      16.092 -18.662 -15.253  1.00 93.29           H  
ATOM   2263  CA  GLU A 142      13.978 -18.783 -15.667  1.00 93.29           C  
ATOM   2264  HA  GLU A 142      13.287 -19.320 -15.018  1.00 93.29           H  
ATOM   2265  C   GLU A 142      13.460 -18.988 -17.099  1.00 93.29           C  
ATOM   2266  CB  GLU A 142      13.913 -17.283 -15.327  1.00 93.29           C  
ATOM   2267  HB2 GLU A 142      12.992 -16.865 -15.736  1.00 93.29           H  
ATOM   2268  HB3 GLU A 142      14.747 -16.772 -15.807  1.00 93.29           H  
ATOM   2269  O   GLU A 142      12.246 -19.091 -17.294  1.00 93.29           O  
ATOM   2270  CG  GLU A 142      13.935 -16.976 -13.825  1.00 93.29           C  
ATOM   2271  HG2 GLU A 142      14.846 -17.383 -13.384  1.00 93.29           H  
ATOM   2272  HG3 GLU A 142      13.962 -15.893 -13.706  1.00 93.29           H  
ATOM   2273  CD  GLU A 142      12.699 -17.516 -13.089  1.00 93.29           C  
ATOM   2274  OE1 GLU A 142      12.774 -18.658 -12.577  1.00 93.29           O  
ATOM   2275  OE2 GLU A 142      11.677 -16.786 -13.030  1.00 93.29           O  
ATOM   2276  N   THR A 143      14.326 -18.997 -18.121  1.00 93.39           N  
ATOM   2277  H   THR A 143      15.312 -18.920 -17.917  1.00 93.39           H  
ATOM   2278  CA  THR A 143      13.902 -19.104 -19.532  1.00 93.39           C  
ATOM   2279  HA  THR A 143      13.031 -19.758 -19.566  1.00 93.39           H  
ATOM   2280  C   THR A 143      14.979 -19.726 -20.428  1.00 93.39           C  
ATOM   2281  CB  THR A 143      13.495 -17.721 -20.087  1.00 93.39           C  
ATOM   2282  HB  THR A 143      14.375 -17.076 -20.089  1.00 93.39           H  
ATOM   2283  O   THR A 143      16.169 -19.469 -20.262  1.00 93.39           O  
ATOM   2284  CG2 THR A 143      12.892 -17.714 -21.491  1.00 93.39           C  
ATOM   2285 HG21 THR A 143      11.990 -18.325 -21.519  1.00 93.39           H  
ATOM   2286 HG22 THR A 143      13.614 -18.086 -22.218  1.00 93.39           H  
ATOM   2287 HG23 THR A 143      12.632 -16.692 -21.765  1.00 93.39           H  
ATOM   2288  OG1 THR A 143      12.506 -17.132 -19.275  1.00 93.39           O  
ATOM   2289  HG1 THR A 143      12.375 -17.718 -18.527  1.00 93.39           H  
ATOM   2290  N   CYS A 144      14.561 -20.494 -21.433  1.00 93.64           N  
ATOM   2291  H   CYS A 144      13.573 -20.692 -21.489  1.00 93.64           H  
ATOM   2292  CA  CYS A 144      15.388 -20.889 -22.578  1.00 93.64           C  
ATOM   2293  HA  CYS A 144      16.432 -20.637 -22.390  1.00 93.64           H  
ATOM   2294  C   CYS A 144      14.925 -20.133 -23.832  1.00 93.64           C  
ATOM   2295  CB  CYS A 144      15.283 -22.406 -22.773  1.00 93.64           C  
ATOM   2296  HB2 CYS A 144      14.246 -22.679 -22.963  1.00 93.64           H  
ATOM   2297  HB3 CYS A 144      15.889 -22.708 -23.627  1.00 93.64           H  
ATOM   2298  O   CYS A 144      13.718 -20.043 -24.049  1.00 93.64           O  
ATOM   2299  SG  CYS A 144      15.867 -23.265 -21.288  1.00 93.64           S  
ATOM   2300  HG  CYS A 144      14.886 -22.857 -20.478  1.00 93.64           H  
ATOM   2301  N   VAL A 145      15.849 -19.609 -24.647  1.00 94.04           N  
ATOM   2302  H   VAL A 145      16.820 -19.716 -24.391  1.00 94.04           H  
ATOM   2303  CA  VAL A 145      15.569 -18.859 -25.889  1.00 94.04           C  
ATOM   2304  HA  VAL A 145      14.532 -19.038 -26.171  1.00 94.04           H  
ATOM   2305  C   VAL A 145      16.478 -19.338 -27.027  1.00 94.04           C  
ATOM   2306  CB  VAL A 145      15.738 -17.331 -25.703  1.00 94.04           C  
ATOM   2307  HB  VAL A 145      16.788 -17.106 -25.520  1.00 94.04           H  
ATOM   2308  O   VAL A 145      17.691 -19.414 -26.855  1.00 94.04           O  
ATOM   2309  CG1 VAL A 145      15.287 -16.558 -26.954  1.00 94.04           C  
ATOM   2310 HG11 VAL A 145      14.249 -16.796 -27.185  1.00 94.04           H  
ATOM   2311 HG12 VAL A 145      15.376 -15.485 -26.784  1.00 94.04           H  
ATOM   2312 HG13 VAL A 145      15.914 -16.813 -27.808  1.00 94.04           H  
ATOM   2313  CG2 VAL A 145      14.926 -16.786 -24.520  1.00 94.04           C  
ATOM   2314 HG21 VAL A 145      15.011 -15.700 -24.475  1.00 94.04           H  
ATOM   2315 HG22 VAL A 145      15.318 -17.191 -23.587  1.00 94.04           H  
ATOM   2316 HG23 VAL A 145      13.877 -17.060 -24.626  1.00 94.04           H  
ATOM   2317  N   GLU A 146      15.921 -19.611 -28.207  1.00 94.63           N  
ATOM   2318  H   GLU A 146      14.914 -19.566 -28.270  1.00 94.63           H  
ATOM   2319  CA  GLU A 146      16.670 -19.876 -29.444  1.00 94.63           C  
ATOM   2320  HA  GLU A 146      17.704 -20.110 -29.191  1.00 94.63           H  
ATOM   2321  C   GLU A 146      16.682 -18.658 -30.372  1.00 94.63           C  
ATOM   2322  CB  GLU A 146      16.102 -21.083 -30.197  1.00 94.63           C  
ATOM   2323  HB2 GLU A 146      15.040 -20.930 -30.390  1.00 94.63           H  
ATOM   2324  HB3 GLU A 146      16.619 -21.157 -31.154  1.00 94.63           H  
ATOM   2325  O   GLU A 146      15.638 -18.063 -30.654  1.00 94.63           O  
ATOM   2326  CG  GLU A 146      16.309 -22.396 -29.439  1.00 94.63           C  
ATOM   2327  HG2 GLU A 146      17.341 -22.441 -29.090  1.00 94.63           H  
ATOM   2328  HG3 GLU A 146      15.654 -22.423 -28.568  1.00 94.63           H  
ATOM   2329  CD  GLU A 146      16.025 -23.600 -30.342  1.00 94.63           C  
ATOM   2330  OE1 GLU A 146      16.808 -24.572 -30.286  1.00 94.63           O  
ATOM   2331  OE2 GLU A 146      15.029 -23.586 -31.103  1.00 94.63           O  
ATOM   2332  N   CYS A 147      17.858 -18.313 -30.894  1.00 94.67           N  
ATOM   2333  H   CYS A 147      18.665 -18.872 -30.656  1.00 94.67           H  
ATOM   2334  CA  CYS A 147      18.100 -17.111 -31.690  1.00 94.67           C  
ATOM   2335  HA  CYS A 147      17.167 -16.806 -32.165  1.00 94.67           H  
ATOM   2336  C   CYS A 147      19.118 -17.355 -32.822  1.00 94.67           C  
ATOM   2337  CB  CYS A 147      18.527 -15.981 -30.733  1.00 94.67           C  
ATOM   2338  HB2 CYS A 147      17.740 -15.820 -29.996  1.00 94.67           H  
ATOM   2339  HB3 CYS A 147      18.658 -15.049 -31.283  1.00 94.67           H  
ATOM   2340  O   CYS A 147      19.664 -18.452 -32.990  1.00 94.67           O  
ATOM   2341  SG  CYS A 147      20.076 -16.396 -29.879  1.00 94.67           S  
ATOM   2342  HG  CYS A 147      20.146 -15.281 -29.146  1.00 94.67           H  
ATOM   2343  N   SER A 148      19.352 -16.348 -33.659  1.00 95.59           N  
ATOM   2344  H   SER A 148      18.823 -15.497 -33.533  1.00 95.59           H  
ATOM   2345  CA  SER A 148      20.491 -16.308 -34.579  1.00 95.59           C  
ATOM   2346  HA  SER A 148      21.321 -16.875 -34.156  1.00 95.59           H  
ATOM   2347  C   SER A 148      20.939 -14.867 -34.768  1.00 95.59           C  
ATOM   2348  CB  SER A 148      20.147 -16.920 -35.943  1.00 95.59           C  
ATOM   2349  HB2 SER A 148      19.971 -17.990 -35.836  1.00 95.59           H  
ATOM   2350  HB3 SER A 148      19.251 -16.447 -36.345  1.00 95.59           H  
ATOM   2351  O   SER A 148      20.186 -14.065 -35.319  1.00 95.59           O  
ATOM   2352  OG  SER A 148      21.213 -16.697 -36.846  1.00 95.59           O  
ATOM   2353  HG  SER A 148      21.614 -17.539 -37.070  1.00 95.59           H  
ATOM   2354  N   ALA A 149      22.181 -14.571 -34.369  1.00 95.73           N  
ATOM   2355  H   ALA A 149      22.690 -15.259 -33.833  1.00 95.73           H  
ATOM   2356  CA  ALA A 149      22.838 -13.302 -34.683  1.00 95.73           C  
ATOM   2357  HA  ALA A 149      22.323 -12.489 -34.171  1.00 95.73           H  
ATOM   2358  C   ALA A 149      22.803 -13.009 -36.196  1.00 95.73           C  
ATOM   2359  CB  ALA A 149      24.277 -13.351 -34.155  1.00 95.73           C  
ATOM   2360  HB1 ALA A 149      24.831 -14.161 -34.628  1.00 95.73           H  
ATOM   2361  HB2 ALA A 149      24.272 -13.490 -33.074  1.00 95.73           H  
ATOM   2362  HB3 ALA A 149      24.764 -12.403 -34.383  1.00 95.73           H  
ATOM   2363  O   ALA A 149      22.395 -11.936 -36.621  1.00 95.73           O  
ATOM   2364  N   LYS A 150      23.157 -14.009 -37.016  1.00 95.20           N  
ATOM   2365  H   LYS A 150      23.371 -14.902 -36.597  1.00 95.20           H  
ATOM   2366  CA  LYS A 150      23.309 -13.875 -38.471  1.00 95.20           C  
ATOM   2367  HA  LYS A 150      23.993 -13.054 -38.686  1.00 95.20           H  
ATOM   2368  C   LYS A 150      22.015 -13.514 -39.200  1.00 95.20           C  
ATOM   2369  CB  LYS A 150      23.914 -15.176 -39.012  1.00 95.20           C  
ATOM   2370  HB2 LYS A 150      24.813 -15.417 -38.445  1.00 95.20           H  
ATOM   2371  HB3 LYS A 150      23.195 -15.987 -38.894  1.00 95.20           H  
ATOM   2372  O   LYS A 150      22.048 -12.743 -40.151  1.00 95.20           O  
ATOM   2373  CG  LYS A 150      24.288 -15.031 -40.490  1.00 95.20           C  
ATOM   2374  HG2 LYS A 150      25.045 -14.255 -40.600  1.00 95.20           H  
ATOM   2375  HG3 LYS A 150      23.407 -14.756 -41.071  1.00 95.20           H  
ATOM   2376  CD  LYS A 150      24.818 -16.352 -41.034  1.00 95.20           C  
ATOM   2377  HD2 LYS A 150      25.741 -16.621 -40.520  1.00 95.20           H  
ATOM   2378  HD3 LYS A 150      24.068 -17.126 -40.872  1.00 95.20           H  
ATOM   2379  CE  LYS A 150      25.066 -16.173 -42.529  1.00 95.20           C  
ATOM   2380  HE2 LYS A 150      25.862 -15.442 -42.673  1.00 95.20           H  
ATOM   2381  HE3 LYS A 150      24.157 -15.770 -42.977  1.00 95.20           H  
ATOM   2382  NZ  LYS A 150      25.409 -17.469 -43.152  1.00 95.20           N  
ATOM   2383  HZ1 LYS A 150      24.669 -18.129 -42.961  1.00 95.20           H  
ATOM   2384  HZ2 LYS A 150      26.267 -17.825 -42.755  1.00 95.20           H  
ATOM   2385  HZ3 LYS A 150      25.513 -17.359 -44.150  1.00 95.20           H  
ATOM   2386  N   ASN A 151      20.890 -14.071 -38.758  1.00 92.83           N  
ATOM   2387  H   ASN A 151      20.957 -14.700 -37.970  1.00 92.83           H  
ATOM   2388  CA  ASN A 151      19.586 -13.851 -39.387  1.00 92.83           C  
ATOM   2389  HA  ASN A 151      19.736 -13.383 -40.360  1.00 92.83           H  
ATOM   2390  C   ASN A 151      18.704 -12.863 -38.597  1.00 92.83           C  
ATOM   2391  CB  ASN A 151      18.902 -15.214 -39.634  1.00 92.83           C  
ATOM   2392  HB2 ASN A 151      18.848 -15.767 -38.697  1.00 92.83           H  
ATOM   2393  HB3 ASN A 151      17.885 -15.034 -39.982  1.00 92.83           H  
ATOM   2394  O   ASN A 151      17.490 -12.859 -38.798  1.00 92.83           O  
ATOM   2395  CG  ASN A 151      19.572 -16.091 -40.682  1.00 92.83           C  
ATOM   2396  ND2 ASN A 151      18.941 -17.187 -41.034  1.00 92.83           N  
ATOM   2397 HD21 ASN A 151      19.416 -17.768 -41.709  1.00 92.83           H  
ATOM   2398 HD22 ASN A 151      18.043 -17.418 -40.632  1.00 92.83           H  
ATOM   2399  OD1 ASN A 151      20.644 -15.845 -41.205  1.00 92.83           O  
ATOM   2400  N   LEU A 152      19.285 -12.094 -37.661  1.00 93.51           N  
ATOM   2401  H   LEU A 152      20.291 -12.126 -37.577  1.00 93.51           H  
ATOM   2402  CA  LEU A 152      18.586 -11.163 -36.753  1.00 93.51           C  
ATOM   2403  HA  LEU A 152      19.305 -10.873 -35.987  1.00 93.51           H  
ATOM   2404  C   LEU A 152      17.412 -11.798 -35.980  1.00 93.51           C  
ATOM   2405  CB  LEU A 152      18.206  -9.873 -37.500  1.00 93.51           C  
ATOM   2406  HB2 LEU A 152      17.438 -10.114 -38.234  1.00 93.51           H  
ATOM   2407  HB3 LEU A 152      17.776  -9.167 -36.788  1.00 93.51           H  
ATOM   2408  O   LEU A 152      16.480 -11.132 -35.532  1.00 93.51           O  
ATOM   2409  CG  LEU A 152      19.382  -9.185 -38.216  1.00 93.51           C  
ATOM   2410  HG  LEU A 152      19.826  -9.874 -38.935  1.00 93.51           H  
ATOM   2411  CD1 LEU A 152      18.849  -7.995 -38.999  1.00 93.51           C  
ATOM   2412 HD11 LEU A 152      19.648  -7.588 -39.619  1.00 93.51           H  
ATOM   2413 HD12 LEU A 152      18.031  -8.300 -39.652  1.00 93.51           H  
ATOM   2414 HD13 LEU A 152      18.502  -7.218 -38.318  1.00 93.51           H  
ATOM   2415  CD2 LEU A 152      20.466  -8.726 -37.243  1.00 93.51           C  
ATOM   2416 HD21 LEU A 152      20.038  -8.096 -36.463  1.00 93.51           H  
ATOM   2417 HD22 LEU A 152      21.217  -8.145 -37.778  1.00 93.51           H  
ATOM   2418 HD23 LEU A 152      20.959  -9.591 -36.799  1.00 93.51           H  
ATOM   2419  N   LYS A 153      17.432 -13.124 -35.833  1.00 93.39           N  
ATOM   2420  H   LYS A 153      18.290 -13.591 -36.092  1.00 93.39           H  
ATOM   2421  CA  LYS A 153      16.292 -13.907 -35.361  1.00 93.39           C  
ATOM   2422  HA  LYS A 153      15.379 -13.418 -35.701  1.00 93.39           H  
ATOM   2423  C   LYS A 153      16.277 -13.918 -33.838  1.00 93.39           C  
ATOM   2424  CB  LYS A 153      16.346 -15.305 -35.993  1.00 93.39           C  
ATOM   2425  HB2 LYS A 153      16.312 -15.200 -37.078  1.00 93.39           H  
ATOM   2426  HB3 LYS A 153      17.293 -15.770 -35.719  1.00 93.39           H  
ATOM   2427  O   LYS A 153      17.171 -14.501 -33.223  1.00 93.39           O  
ATOM   2428  CG  LYS A 153      15.201 -16.222 -35.539  1.00 93.39           C  
ATOM   2429  HG2 LYS A 153      15.256 -16.334 -34.456  1.00 93.39           H  
ATOM   2430  HG3 LYS A 153      14.239 -15.785 -35.809  1.00 93.39           H  
ATOM   2431  CD  LYS A 153      15.343 -17.612 -36.168  1.00 93.39           C  
ATOM   2432  HD2 LYS A 153      15.169 -17.554 -37.243  1.00 93.39           H  
ATOM   2433  HD3 LYS A 153      16.362 -17.956 -35.995  1.00 93.39           H  
ATOM   2434  CE  LYS A 153      14.360 -18.600 -35.528  1.00 93.39           C  
ATOM   2435  HE2 LYS A 153      13.381 -18.493 -35.995  1.00 93.39           H  
ATOM   2436  HE3 LYS A 153      14.263 -18.341 -34.474  1.00 93.39           H  
ATOM   2437  NZ  LYS A 153      14.870 -19.992 -35.642  1.00 93.39           N  
ATOM   2438  HZ1 LYS A 153      14.967 -20.278 -36.606  1.00 93.39           H  
ATOM   2439  HZ2 LYS A 153      15.787 -20.052 -35.221  1.00 93.39           H  
ATOM   2440  HZ3 LYS A 153      14.274 -20.646 -35.157  1.00 93.39           H  
ATOM   2441  N   ASN A 154      15.218 -13.361 -33.259  1.00 90.30           N  
ATOM   2442  H   ASN A 154      14.557 -12.884 -33.856  1.00 90.30           H  
ATOM   2443  CA  ASN A 154      14.878 -13.415 -31.835  1.00 90.30           C  
ATOM   2444  HA  ASN A 154      13.948 -12.856 -31.732  1.00 90.30           H  
ATOM   2445  C   ASN A 154      15.899 -12.718 -30.905  1.00 90.30           C  
ATOM   2446  CB  ASN A 154      14.550 -14.863 -31.415  1.00 90.30           C  
ATOM   2447  HB2 ASN A 154      15.485 -15.414 -31.308  1.00 90.30           H  
ATOM   2448  HB3 ASN A 154      14.076 -14.840 -30.433  1.00 90.30           H  
ATOM   2449  O   ASN A 154      16.047 -13.102 -29.742  1.00 90.30           O  
ATOM   2450  CG  ASN A 154      13.638 -15.636 -32.354  1.00 90.30           C  
ATOM   2451  ND2 ASN A 154      13.606 -16.936 -32.219  1.00 90.30           N  
ATOM   2452 HD21 ASN A 154      12.839 -17.407 -32.677  1.00 90.30           H  
ATOM   2453 HD22 ASN A 154      14.176 -17.358 -31.500  1.00 90.30           H  
ATOM   2454  OD1 ASN A 154      12.979 -15.140 -33.252  1.00 90.30           O  
ATOM   2455  N   ILE A 155      16.662 -11.744 -31.423  1.00 92.41           N  
ATOM   2456  H   ILE A 155      16.476 -11.442 -32.369  1.00 92.41           H  
ATOM   2457  CA  ILE A 155      17.713 -11.055 -30.655  1.00 92.41           C  
ATOM   2458  HA  ILE A 155      18.253 -11.803 -30.075  1.00 92.41           H  
ATOM   2459  C   ILE A 155      17.082 -10.085 -29.649  1.00 92.41           C  
ATOM   2460  CB  ILE A 155      18.742 -10.347 -31.569  1.00 92.41           C  
ATOM   2461  HB  ILE A 155      18.247  -9.523 -32.083  1.00 92.41           H  
ATOM   2462  O   ILE A 155      17.351 -10.187 -28.455  1.00 92.41           O  
ATOM   2463  CG1 ILE A 155      19.317 -11.310 -32.632  1.00 92.41           C  
ATOM   2464 HG12 ILE A 155      18.509 -11.648 -33.281  1.00 92.41           H  
ATOM   2465 HG13 ILE A 155      19.749 -12.183 -32.144  1.00 92.41           H  
ATOM   2466  CG2 ILE A 155      19.880  -9.770 -30.707  1.00 92.41           C  
ATOM   2467 HG21 ILE A 155      20.541  -9.152 -31.316  1.00 92.41           H  
ATOM   2468 HG22 ILE A 155      19.486  -9.124 -29.923  1.00 92.41           H  
ATOM   2469 HG23 ILE A 155      20.462 -10.572 -30.252  1.00 92.41           H  
ATOM   2470  CD1 ILE A 155      20.383 -10.664 -33.525  1.00 92.41           C  
ATOM   2471 HD11 ILE A 155      21.308 -10.513 -32.969  1.00 92.41           H  
ATOM   2472 HD12 ILE A 155      20.024  -9.709 -33.909  1.00 92.41           H  
ATOM   2473 HD13 ILE A 155      20.589 -11.326 -34.367  1.00 92.41           H  
ATOM   2474  N   SER A 156      16.198  -9.193 -30.097  1.00 89.23           N  
ATOM   2475  H   SER A 156      16.022  -9.116 -31.089  1.00 89.23           H  
ATOM   2476  CA  SER A 156      15.493  -8.241 -29.227  1.00 89.23           C  
ATOM   2477  HA  SER A 156      16.219  -7.571 -28.766  1.00 89.23           H  
ATOM   2478  C   SER A 156      14.720  -8.954 -28.114  1.00 89.23           C  
ATOM   2479  CB  SER A 156      14.531  -7.404 -30.076  1.00 89.23           C  
ATOM   2480  HB2 SER A 156      13.733  -8.037 -30.465  1.00 89.23           H  
ATOM   2481  HB3 SER A 156      14.099  -6.611 -29.465  1.00 89.23           H  
ATOM   2482  O   SER A 156      14.716  -8.524 -26.960  1.00 89.23           O  
ATOM   2483  OG  SER A 156      15.251  -6.839 -31.156  1.00 89.23           O  
ATOM   2484  HG  SER A 156      14.700  -6.210 -31.628  1.00 89.23           H  
ATOM   2485  N   GLU A 157      14.125 -10.100 -28.438  1.00 89.48           N  
ATOM   2486  H   GLU A 157      14.108 -10.366 -29.413  1.00 89.48           H  
ATOM   2487  CA  GLU A 157      13.364 -10.924 -27.509  1.00 89.48           C  
ATOM   2488  HA  GLU A 157      12.664 -10.277 -26.981  1.00 89.48           H  
ATOM   2489  C   GLU A 157      14.255 -11.580 -26.460  1.00 89.48           C  
ATOM   2490  CB  GLU A 157      12.541 -11.975 -28.259  1.00 89.48           C  
ATOM   2491  HB2 GLU A 157      13.182 -12.606 -28.874  1.00 89.48           H  
ATOM   2492  HB3 GLU A 157      12.059 -12.614 -27.519  1.00 89.48           H  
ATOM   2493  O   GLU A 157      13.897 -11.555 -25.288  1.00 89.48           O  
ATOM   2494  CG  GLU A 157      11.436 -11.321 -29.101  1.00 89.48           C  
ATOM   2495  HG2 GLU A 157      10.931 -10.571 -28.492  1.00 89.48           H  
ATOM   2496  HG3 GLU A 157      10.696 -12.092 -29.314  1.00 89.48           H  
ATOM   2497  CD  GLU A 157      11.925 -10.674 -30.413  1.00 89.48           C  
ATOM   2498  OE1 GLU A 157      11.146  -9.882 -30.979  1.00 89.48           O  
ATOM   2499  OE2 GLU A 157      13.078 -10.939 -30.833  1.00 89.48           O  
ATOM   2500  N   LEU A 158      15.436 -12.094 -26.824  1.00 93.53           N  
ATOM   2501  H   LEU A 158      15.690 -12.068 -27.801  1.00 93.53           H  
ATOM   2502  CA  LEU A 158      16.429 -12.576 -25.855  1.00 93.53           C  
ATOM   2503  HA  LEU A 158      16.030 -13.458 -25.353  1.00 93.53           H  
ATOM   2504  C   LEU A 158      16.699 -11.524 -24.763  1.00 93.53           C  
ATOM   2505  CB  LEU A 158      17.708 -12.978 -26.621  1.00 93.53           C  
ATOM   2506  HB2 LEU A 158      17.880 -12.270 -27.432  1.00 93.53           H  
ATOM   2507  HB3 LEU A 158      17.543 -13.951 -27.083  1.00 93.53           H  
ATOM   2508  O   LEU A 158      16.639 -11.837 -23.570  1.00 93.53           O  
ATOM   2509  CG  LEU A 158      18.996 -13.017 -25.782  1.00 93.53           C  
ATOM   2510  HG  LEU A 158      19.168 -12.054 -25.301  1.00 93.53           H  
ATOM   2511  CD1 LEU A 158      18.917 -14.097 -24.709  1.00 93.53           C  
ATOM   2512 HD11 LEU A 158      18.789 -15.072 -25.178  1.00 93.53           H  
ATOM   2513 HD12 LEU A 158      18.074 -13.916 -24.041  1.00 93.53           H  
ATOM   2514 HD13 LEU A 158      19.826 -14.070 -24.108  1.00 93.53           H  
ATOM   2515  CD2 LEU A 158      20.196 -13.286 -26.690  1.00 93.53           C  
ATOM   2516 HD21 LEU A 158      20.303 -12.459 -27.391  1.00 93.53           H  
ATOM   2517 HD22 LEU A 158      20.042 -14.210 -27.248  1.00 93.53           H  
ATOM   2518 HD23 LEU A 158      21.104 -13.353 -26.091  1.00 93.53           H  
ATOM   2519  N   PHE A 159      16.955 -10.275 -25.156  1.00 94.05           N  
ATOM   2520  H   PHE A 159      16.968 -10.070 -26.145  1.00 94.05           H  
ATOM   2521  CA  PHE A 159      17.228  -9.202 -24.200  1.00 94.05           C  
ATOM   2522  HA  PHE A 159      17.907  -9.596 -23.444  1.00 94.05           H  
ATOM   2523  C   PHE A 159      15.971  -8.763 -23.432  1.00 94.05           C  
ATOM   2524  CB  PHE A 159      17.970  -8.062 -24.906  1.00 94.05           C  
ATOM   2525  HB2 PHE A 159      18.049  -7.214 -24.226  1.00 94.05           H  
ATOM   2526  HB3 PHE A 159      17.404  -7.739 -25.780  1.00 94.05           H  
ATOM   2527  O   PHE A 159      16.073  -8.459 -22.243  1.00 94.05           O  
ATOM   2528  CG  PHE A 159      19.372  -8.483 -25.316  1.00 94.05           C  
ATOM   2529  CD1 PHE A 159      20.393  -8.551 -24.353  1.00 94.05           C  
ATOM   2530  HD1 PHE A 159      20.190  -8.254 -23.335  1.00 94.05           H  
ATOM   2531  CD2 PHE A 159      19.655  -8.858 -26.641  1.00 94.05           C  
ATOM   2532  HD2 PHE A 159      18.887  -8.769 -27.395  1.00 94.05           H  
ATOM   2533  CE1 PHE A 159      21.683  -8.977 -24.712  1.00 94.05           C  
ATOM   2534  HE1 PHE A 159      22.466  -8.997 -23.969  1.00 94.05           H  
ATOM   2535  CE2 PHE A 159      20.942  -9.297 -27.003  1.00 94.05           C  
ATOM   2536  HE2 PHE A 159      21.159  -9.548 -28.031  1.00 94.05           H  
ATOM   2537  CZ  PHE A 159      21.961  -9.348 -26.038  1.00 94.05           C  
ATOM   2538  HZ  PHE A 159      22.958  -9.649 -26.324  1.00 94.05           H  
ATOM   2539  N   TYR A 160      14.784  -8.847 -24.043  1.00 89.24           N  
ATOM   2540  H   TYR A 160      14.768  -9.051 -25.032  1.00 89.24           H  
ATOM   2541  CA  TYR A 160      13.502  -8.683 -23.351  1.00 89.24           C  
ATOM   2542  HA  TYR A 160      13.518  -7.729 -22.825  1.00 89.24           H  
ATOM   2543  C   TYR A 160      13.254  -9.768 -22.288  1.00 89.24           C  
ATOM   2544  CB  TYR A 160      12.360  -8.623 -24.373  1.00 89.24           C  
ATOM   2545  HB2 TYR A 160      12.459  -7.711 -24.962  1.00 89.24           H  
ATOM   2546  HB3 TYR A 160      12.458  -9.465 -25.058  1.00 89.24           H  
ATOM   2547  O   TYR A 160      12.969  -9.409 -21.150  1.00 89.24           O  
ATOM   2548  CG  TYR A 160      10.970  -8.676 -23.768  1.00 89.24           C  
ATOM   2549  CD1 TYR A 160      10.255  -9.891 -23.763  1.00 89.24           C  
ATOM   2550  HD1 TYR A 160      10.692 -10.778 -24.198  1.00 89.24           H  
ATOM   2551  CD2 TYR A 160      10.401  -7.522 -23.196  1.00 89.24           C  
ATOM   2552  HD2 TYR A 160      10.959  -6.597 -23.190  1.00 89.24           H  
ATOM   2553  CE1 TYR A 160       8.969  -9.948 -23.196  1.00 89.24           C  
ATOM   2554  HE1 TYR A 160       8.409 -10.871 -23.209  1.00 89.24           H  
ATOM   2555  CE2 TYR A 160       9.111  -7.574 -22.629  1.00 89.24           C  
ATOM   2556  HE2 TYR A 160       8.677  -6.686 -22.193  1.00 89.24           H  
ATOM   2557  OH  TYR A 160       7.152  -8.866 -22.085  1.00 89.24           O  
ATOM   2558  HH  TYR A 160       6.829  -8.010 -21.795  1.00 89.24           H  
ATOM   2559  CZ  TYR A 160       8.394  -8.790 -22.631  1.00 89.24           C  
ATOM   2560  N   TYR A 161      13.412 -11.070 -22.578  1.00 92.49           N  
ATOM   2561  H   TYR A 161      13.650 -11.326 -23.526  1.00 92.49           H  
ATOM   2562  CA  TYR A 161      13.259 -12.132 -21.563  1.00 92.49           C  
ATOM   2563  HA  TYR A 161      12.278 -12.023 -21.100  1.00 92.49           H  
ATOM   2564  C   TYR A 161      14.298 -11.996 -20.449  1.00 92.49           C  
ATOM   2565  CB  TYR A 161      13.328 -13.549 -22.160  1.00 92.49           C  
ATOM   2566  HB2 TYR A 161      14.203 -13.626 -22.805  1.00 92.49           H  
ATOM   2567  HB3 TYR A 161      13.465 -14.263 -21.347  1.00 92.49           H  
ATOM   2568  O   TYR A 161      13.964 -12.188 -19.281  1.00 92.49           O  
ATOM   2569  CG  TYR A 161      12.083 -13.963 -22.922  1.00 92.49           C  
ATOM   2570  CD1 TYR A 161      10.923 -14.415 -22.253  1.00 92.49           C  
ATOM   2571  HD1 TYR A 161      10.935 -14.531 -21.179  1.00 92.49           H  
ATOM   2572  CD2 TYR A 161      12.085 -13.876 -24.320  1.00 92.49           C  
ATOM   2573  HD2 TYR A 161      12.993 -13.619 -24.846  1.00 92.49           H  
ATOM   2574  CE1 TYR A 161       9.759 -14.737 -22.992  1.00 92.49           C  
ATOM   2575  HE1 TYR A 161       8.872 -15.100 -22.495  1.00 92.49           H  
ATOM   2576  CE2 TYR A 161      10.910 -14.099 -25.046  1.00 92.49           C  
ATOM   2577  HE2 TYR A 161      10.893 -13.950 -26.115  1.00 92.49           H  
ATOM   2578  OH  TYR A 161       8.649 -14.740 -25.167  1.00 92.49           O  
ATOM   2579  HH  TYR A 161       8.071 -15.465 -24.921  1.00 92.49           H  
ATOM   2580  CZ  TYR A 161       9.746 -14.538 -24.394  1.00 92.49           C  
ATOM   2581  N   ALA A 162      15.530 -11.602 -20.779  1.00 94.14           N  
ATOM   2582  H   ALA A 162      15.765 -11.497 -21.756  1.00 94.14           H  
ATOM   2583  CA  ALA A 162      16.550 -11.314 -19.780  1.00 94.14           C  
ATOM   2584  HA  ALA A 162      16.648 -12.188 -19.137  1.00 94.14           H  
ATOM   2585  C   ALA A 162      16.145 -10.130 -18.877  1.00 94.14           C  
ATOM   2586  CB  ALA A 162      17.880 -11.106 -20.508  1.00 94.14           C  
ATOM   2587  HB1 ALA A 162      18.125 -11.997 -21.086  1.00 94.14           H  
ATOM   2588  HB2 ALA A 162      18.679 -10.923 -19.789  1.00 94.14           H  
ATOM   2589  HB3 ALA A 162      17.799 -10.259 -21.189  1.00 94.14           H  
ATOM   2590  O   ALA A 162      16.175 -10.264 -17.655  1.00 94.14           O  
ATOM   2591  N   GLN A 163      15.692  -8.999 -19.435  1.00 91.22           N  
ATOM   2592  H   GLN A 163      15.676  -8.922 -20.442  1.00 91.22           H  
ATOM   2593  CA  GLN A 163      15.197  -7.866 -18.640  1.00 91.22           C  
ATOM   2594  HA  GLN A 163      15.987  -7.577 -17.947  1.00 91.22           H  
ATOM   2595  C   GLN A 163      13.960  -8.251 -17.805  1.00 91.22           C  
ATOM   2596  CB  GLN A 163      14.894  -6.670 -19.565  1.00 91.22           C  
ATOM   2597  HB2 GLN A 163      13.956  -6.857 -20.088  1.00 91.22           H  
ATOM   2598  HB3 GLN A 163      15.685  -6.563 -20.307  1.00 91.22           H  
ATOM   2599  O   GLN A 163      13.886  -7.956 -16.610  1.00 91.22           O  
ATOM   2600  CG  GLN A 163      14.808  -5.358 -18.764  1.00 91.22           C  
ATOM   2601  HG2 GLN A 163      15.819  -5.050 -18.495  1.00 91.22           H  
ATOM   2602  HG3 GLN A 163      14.261  -5.533 -17.838  1.00 91.22           H  
ATOM   2603  CD  GLN A 163      14.105  -4.205 -19.484  1.00 91.22           C  
ATOM   2604  NE2 GLN A 163      14.312  -2.988 -19.038  1.00 91.22           N  
ATOM   2605 HE21 GLN A 163      15.095  -2.805 -18.426  1.00 91.22           H  
ATOM   2606 HE22 GLN A 163      13.848  -2.230 -19.517  1.00 91.22           H  
ATOM   2607  OE1 GLN A 163      13.327  -4.368 -20.407  1.00 91.22           O  
ATOM   2608  N   LYS A 164      13.015  -8.977 -18.408  1.00 91.84           N  
ATOM   2609  H   LYS A 164      13.144  -9.162 -19.392  1.00 91.84           H  
ATOM   2610  CA  LYS A 164      11.772  -9.460 -17.797  1.00 91.84           C  
ATOM   2611  HA  LYS A 164      11.235  -8.610 -17.376  1.00 91.84           H  
ATOM   2612  C   LYS A 164      12.023 -10.431 -16.646  1.00 91.84           C  
ATOM   2613  CB  LYS A 164      10.913 -10.064 -18.915  1.00 91.84           C  
ATOM   2614  HB2 LYS A 164      11.502 -10.820 -19.435  1.00 91.84           H  
ATOM   2615  HB3 LYS A 164      10.671  -9.272 -19.623  1.00 91.84           H  
ATOM   2616  O   LYS A 164      11.425 -10.245 -15.598  1.00 91.84           O  
ATOM   2617  CG  LYS A 164       9.612 -10.728 -18.450  1.00 91.84           C  
ATOM   2618  HG2 LYS A 164       9.048 -10.047 -17.814  1.00 91.84           H  
ATOM   2619  HG3 LYS A 164       9.851 -11.634 -17.893  1.00 91.84           H  
ATOM   2620  CD  LYS A 164       8.776 -11.083 -19.686  1.00 91.84           C  
ATOM   2621  HD2 LYS A 164       9.415 -11.521 -20.453  1.00 91.84           H  
ATOM   2622  HD3 LYS A 164       8.326 -10.170 -20.075  1.00 91.84           H  
ATOM   2623  CE  LYS A 164       7.683 -12.086 -19.332  1.00 91.84           C  
ATOM   2624  HE2 LYS A 164       8.147 -13.019 -19.010  1.00 91.84           H  
ATOM   2625  HE3 LYS A 164       7.105 -11.707 -18.488  1.00 91.84           H  
ATOM   2626  NZ  LYS A 164       6.772 -12.330 -20.472  1.00 91.84           N  
ATOM   2627  HZ1 LYS A 164       6.138 -13.077 -20.228  1.00 91.84           H  
ATOM   2628  HZ2 LYS A 164       7.254 -12.545 -21.333  1.00 91.84           H  
ATOM   2629  HZ3 LYS A 164       6.148 -11.546 -20.597  1.00 91.84           H  
ATOM   2630  N   ALA A 165      12.963 -11.370 -16.749  1.00 92.37           N  
ATOM   2631  H   ALA A 165      13.415 -11.513 -17.641  1.00 92.37           H  
ATOM   2632  CA  ALA A 165      13.328 -12.249 -15.630  1.00 92.37           C  
ATOM   2633  HA  ALA A 165      12.433 -12.768 -15.289  1.00 92.37           H  
ATOM   2634  C   ALA A 165      13.901 -11.476 -14.419  1.00 92.37           C  
ATOM   2635  CB  ALA A 165      14.325 -13.291 -16.147  1.00 92.37           C  
ATOM   2636  HB1 ALA A 165      15.235 -12.803 -16.495  1.00 92.37           H  
ATOM   2637  HB2 ALA A 165      13.879 -13.850 -16.970  1.00 92.37           H  
ATOM   2638  HB3 ALA A 165      14.569 -13.989 -15.346  1.00 92.37           H  
ATOM   2639  O   ALA A 165      13.841 -11.948 -13.283  1.00 92.37           O  
ATOM   2640  N   VAL A 166      14.438 -10.269 -14.644  1.00 95.05           N  
ATOM   2641  H   VAL A 166      14.485  -9.949 -15.600  1.00 95.05           H  
ATOM   2642  CA  VAL A 166      14.928  -9.379 -13.581  1.00 95.05           C  
ATOM   2643  HA  VAL A 166      15.329  -9.997 -12.778  1.00 95.05           H  
ATOM   2644  C   VAL A 166      13.832  -8.522 -12.963  1.00 95.05           C  
ATOM   2645  CB  VAL A 166      16.055  -8.469 -14.105  1.00 95.05           C  
ATOM   2646  HB  VAL A 166      15.733  -7.879 -14.963  1.00 95.05           H  
ATOM   2647  O   VAL A 166      13.854  -8.301 -11.748  1.00 95.05           O  
ATOM   2648  CG1 VAL A 166      16.530  -7.508 -13.019  1.00 95.05           C  
ATOM   2649 HG11 VAL A 166      16.628  -8.085 -12.100  1.00 95.05           H  
ATOM   2650 HG12 VAL A 166      15.782  -6.727 -12.884  1.00 95.05           H  
ATOM   2651 HG13 VAL A 166      17.467  -7.031 -13.309  1.00 95.05           H  
ATOM   2652  CG2 VAL A 166      17.238  -9.332 -14.510  1.00 95.05           C  
ATOM   2653 HG21 VAL A 166      16.990  -9.835 -15.445  1.00 95.05           H  
ATOM   2654 HG22 VAL A 166      18.140  -8.743 -14.675  1.00 95.05           H  
ATOM   2655 HG23 VAL A 166      17.404 -10.099 -13.753  1.00 95.05           H  
ATOM   2656  N   LEU A 167      12.944  -7.985 -13.798  1.00 92.74           N  
ATOM   2657  H   LEU A 167      13.033  -8.190 -14.783  1.00 92.74           H  
ATOM   2658  CA  LEU A 167      11.918  -7.031 -13.387  1.00 92.74           C  
ATOM   2659  HA  LEU A 167      12.257  -6.505 -12.494  1.00 92.74           H  
ATOM   2660  C   LEU A 167      10.619  -7.722 -12.971  1.00 92.74           C  
ATOM   2661  CB  LEU A 167      11.709  -5.997 -14.509  1.00 92.74           C  
ATOM   2662  HB2 LEU A 167      11.414  -6.518 -15.420  1.00 92.74           H  
ATOM   2663  HB3 LEU A 167      10.891  -5.333 -14.229  1.00 92.74           H  
ATOM   2664  O   LEU A 167       9.937  -7.214 -12.094  1.00 92.74           O  
ATOM   2665  CG  LEU A 167      12.961  -5.144 -14.800  1.00 92.74           C  
ATOM   2666  HG  LEU A 167      13.782  -5.787 -15.118  1.00 92.74           H  
ATOM   2667  CD1 LEU A 167      12.678  -4.148 -15.914  1.00 92.74           C  
ATOM   2668 HD11 LEU A 167      12.283  -4.666 -16.788  1.00 92.74           H  
ATOM   2669 HD12 LEU A 167      13.592  -3.626 -16.197  1.00 92.74           H  
ATOM   2670 HD13 LEU A 167      11.945  -3.421 -15.563  1.00 92.74           H  
ATOM   2671  CD2 LEU A 167      13.421  -4.337 -13.581  1.00 92.74           C  
ATOM   2672 HD21 LEU A 167      12.589  -3.747 -13.196  1.00 92.74           H  
ATOM   2673 HD22 LEU A 167      14.225  -3.661 -13.872  1.00 92.74           H  
ATOM   2674 HD23 LEU A 167      13.794  -5.007 -12.806  1.00 92.74           H  
ATOM   2675  N   HIS A 168      10.303  -8.886 -13.520  1.00 93.62           N  
ATOM   2676  H   HIS A 168      10.921  -9.257 -14.228  1.00 93.62           H  
ATOM   2677  CA  HIS A 168       9.086  -9.658 -13.274  1.00 93.62           C  
ATOM   2678  HA  HIS A 168       8.513  -9.202 -12.467  1.00 93.62           H  
ATOM   2679  C   HIS A 168       9.432 -11.079 -12.812  1.00 93.62           C  
ATOM   2680  CB  HIS A 168       8.228  -9.624 -14.550  1.00 93.62           C  
ATOM   2681  HB2 HIS A 168       7.321 -10.209 -14.394  1.00 93.62           H  
ATOM   2682  HB3 HIS A 168       8.780 -10.077 -15.374  1.00 93.62           H  
ATOM   2683  O   HIS A 168       9.103 -12.044 -13.498  1.00 93.62           O  
ATOM   2684  CG  HIS A 168       7.826  -8.229 -14.930  1.00 93.62           C  
ATOM   2685  CD2 HIS A 168       7.486  -7.237 -14.054  1.00 93.62           C  
ATOM   2686  HD2 HIS A 168       7.440  -7.323 -12.979  1.00 93.62           H  
ATOM   2687  ND1 HIS A 168       7.773  -7.692 -16.195  1.00 93.62           N  
ATOM   2688  HD1 HIS A 168       7.932  -8.173 -17.068  1.00 93.62           H  
ATOM   2689  CE1 HIS A 168       7.394  -6.408 -16.079  1.00 93.62           C  
ATOM   2690  HE1 HIS A 168       7.200  -5.741 -16.906  1.00 93.62           H  
ATOM   2691  NE2 HIS A 168       7.239  -6.085 -14.786  1.00 93.62           N  
ATOM   2692  N   PRO A 169      10.123 -11.238 -11.666  1.00 92.42           N  
ATOM   2693  CA  PRO A 169      10.594 -12.545 -11.225  1.00 92.42           C  
ATOM   2694  HA  PRO A 169      11.272 -12.958 -11.972  1.00 92.42           H  
ATOM   2695  C   PRO A 169       9.417 -13.510 -11.028  1.00 92.42           C  
ATOM   2696  CB  PRO A 169      11.371 -12.276  -9.930  1.00 92.42           C  
ATOM   2697  HB2 PRO A 169      11.294 -13.102  -9.222  1.00 92.42           H  
ATOM   2698  HB3 PRO A 169      12.416 -12.086 -10.174  1.00 92.42           H  
ATOM   2699  O   PRO A 169       8.434 -13.175 -10.364  1.00 92.42           O  
ATOM   2700  CG  PRO A 169      10.740 -10.994  -9.382  1.00 92.42           C  
ATOM   2701  HG2 PRO A 169       9.825 -11.235  -8.841  1.00 92.42           H  
ATOM   2702  HG3 PRO A 169      11.427 -10.439  -8.744  1.00 92.42           H  
ATOM   2703  CD  PRO A 169      10.399 -10.223 -10.655  1.00 92.42           C  
ATOM   2704  HD2 PRO A 169      11.260  -9.629 -10.962  1.00 92.42           H  
ATOM   2705  HD3 PRO A 169       9.536  -9.581 -10.482  1.00 92.42           H  
ATOM   2706  N   THR A 170       9.516 -14.727 -11.568  1.00 92.35           N  
ATOM   2707  H   THR A 170      10.278 -14.933 -12.198  1.00 92.35           H  
ATOM   2708  CA  THR A 170       8.450 -15.737 -11.436  1.00 92.35           C  
ATOM   2709  HA  THR A 170       7.489 -15.250 -11.599  1.00 92.35           H  
ATOM   2710  C   THR A 170       8.439 -16.361 -10.037  1.00 92.35           C  
ATOM   2711  CB  THR A 170       8.606 -16.860 -12.479  1.00 92.35           C  
ATOM   2712  HB  THR A 170       9.275 -17.628 -12.091  1.00 92.35           H  
ATOM   2713  O   THR A 170       7.385 -16.695  -9.494  1.00 92.35           O  
ATOM   2714  CG2 THR A 170       7.265 -17.497 -12.819  1.00 92.35           C  
ATOM   2715 HG21 THR A 170       6.861 -18.002 -11.942  1.00 92.35           H  
ATOM   2716 HG22 THR A 170       6.566 -16.734 -13.162  1.00 92.35           H  
ATOM   2717 HG23 THR A 170       7.423 -18.223 -13.616  1.00 92.35           H  
ATOM   2718  OG1 THR A 170       9.142 -16.397 -13.694  1.00 92.35           O  
ATOM   2719  HG1 THR A 170      10.092 -16.511 -13.608  1.00 92.35           H  
ATOM   2720  N   GLY A 171       9.625 -16.485  -9.428  1.00 92.99           N  
ATOM   2721  H   GLY A 171      10.430 -16.216  -9.976  1.00 92.99           H  
ATOM   2722  CA  GLY A 171       9.866 -17.197  -8.168  1.00 92.99           C  
ATOM   2723  HA2 GLY A 171       9.677 -18.256  -8.342  1.00 92.99           H  
ATOM   2724  HA3 GLY A 171      10.921 -17.086  -7.916  1.00 92.99           H  
ATOM   2725  C   GLY A 171       9.045 -16.772  -6.934  1.00 92.99           C  
ATOM   2726  O   GLY A 171       8.751 -17.660  -6.130  1.00 92.99           O  
ATOM   2727  N   PRO A 172       8.660 -15.492  -6.739  1.00 94.91           N  
ATOM   2728  CA  PRO A 172       7.719 -15.080  -5.689  1.00 94.91           C  
ATOM   2729  HA  PRO A 172       8.007 -15.543  -4.746  1.00 94.91           H  
ATOM   2730  C   PRO A 172       6.258 -15.446  -5.991  1.00 94.91           C  
ATOM   2731  CB  PRO A 172       7.869 -13.554  -5.560  1.00 94.91           C  
ATOM   2732  HB2 PRO A 172       7.087 -13.045  -6.124  1.00 94.91           H  
ATOM   2733  HB3 PRO A 172       7.845 -13.234  -4.518  1.00 94.91           H  
ATOM   2734  O   PRO A 172       5.489 -15.689  -5.063  1.00 94.91           O  
ATOM   2735  CG  PRO A 172       9.219 -13.257  -6.205  1.00 94.91           C  
ATOM   2736  HG2 PRO A 172      10.020 -13.407  -5.481  1.00 94.91           H  
ATOM   2737  HG3 PRO A 172       9.256 -12.252  -6.624  1.00 94.91           H  
ATOM   2738  CD  PRO A 172       9.294 -14.314  -7.299  1.00 94.91           C  
ATOM   2739  HD2 PRO A 172      10.332 -14.498  -7.577  1.00 94.91           H  
ATOM   2740  HD3 PRO A 172       8.715 -13.980  -8.160  1.00 94.91           H  
ATOM   2741  N   LEU A 173       5.870 -15.494  -7.272  1.00 96.08           N  
ATOM   2742  H   LEU A 173       6.564 -15.363  -7.994  1.00 96.08           H  
ATOM   2743  CA  LEU A 173       4.479 -15.683  -7.691  1.00 96.08           C  
ATOM   2744  HA  LEU A 173       3.826 -15.146  -7.003  1.00 96.08           H  
ATOM   2745  C   LEU A 173       4.040 -17.150  -7.668  1.00 96.08           C  
ATOM   2746  CB  LEU A 173       4.254 -15.114  -9.105  1.00 96.08           C  
ATOM   2747  HB2 LEU A 173       4.830 -15.702  -9.819  1.00 96.08           H  
ATOM   2748  HB3 LEU A 173       3.199 -15.259  -9.340  1.00 96.08           H  
ATOM   2749  O   LEU A 173       2.923 -17.454  -7.258  1.00 96.08           O  
ATOM   2750  CG  LEU A 173       4.590 -13.629  -9.330  1.00 96.08           C  
ATOM   2751  HG  LEU A 173       5.667 -13.484  -9.253  1.00 96.08           H  
ATOM   2752  CD1 LEU A 173       4.130 -13.244 -10.737  1.00 96.08           C  
ATOM   2753 HD11 LEU A 173       3.071 -13.467 -10.863  1.00 96.08           H  
ATOM   2754 HD12 LEU A 173       4.274 -12.175 -10.898  1.00 96.08           H  
ATOM   2755 HD13 LEU A 173       4.711 -13.799 -11.473  1.00 96.08           H  
ATOM   2756  CD2 LEU A 173       3.896 -12.704  -8.337  1.00 96.08           C  
ATOM   2757 HD21 LEU A 173       4.169 -11.672  -8.557  1.00 96.08           H  
ATOM   2758 HD22 LEU A 173       4.220 -12.930  -7.321  1.00 96.08           H  
ATOM   2759 HD23 LEU A 173       2.815 -12.817  -8.418  1.00 96.08           H  
ATOM   2760  N   TYR A 174       4.895 -18.056  -8.144  1.00 95.54           N  
ATOM   2761  H   TYR A 174       5.805 -17.735  -8.443  1.00 95.54           H  
ATOM   2762  CA  TYR A 174       4.470 -19.379  -8.609  1.00 95.54           C  
ATOM   2763  HA  TYR A 174       3.548 -19.669  -8.106  1.00 95.54           H  
ATOM   2764  C   TYR A 174       5.504 -20.468  -8.310  1.00 95.54           C  
ATOM   2765  CB  TYR A 174       4.170 -19.241 -10.108  1.00 95.54           C  
ATOM   2766  HB2 TYR A 174       3.464 -18.418 -10.217  1.00 95.54           H  
ATOM   2767  HB3 TYR A 174       5.087 -18.949 -10.621  1.00 95.54           H  
ATOM   2768  O   TYR A 174       6.700 -20.194  -8.167  1.00 95.54           O  
ATOM   2769  CG  TYR A 174       3.569 -20.438 -10.820  1.00 95.54           C  
ATOM   2770  CD1 TYR A 174       4.364 -21.208 -11.690  1.00 95.54           C  
ATOM   2771  HD1 TYR A 174       5.414 -20.979 -11.803  1.00 95.54           H  
ATOM   2772  CD2 TYR A 174       2.196 -20.723 -10.686  1.00 95.54           C  
ATOM   2773  HD2 TYR A 174       1.581 -20.131 -10.025  1.00 95.54           H  
ATOM   2774  CE1 TYR A 174       3.788 -22.256 -12.431  1.00 95.54           C  
ATOM   2775  HE1 TYR A 174       4.390 -22.831 -13.120  1.00 95.54           H  
ATOM   2776  CE2 TYR A 174       1.621 -21.787 -11.407  1.00 95.54           C  
ATOM   2777  HE2 TYR A 174       0.574 -22.028 -11.290  1.00 95.54           H  
ATOM   2778  OH  TYR A 174       1.874 -23.559 -13.008  1.00 95.54           O  
ATOM   2779  HH  TYR A 174       2.538 -23.990 -13.551  1.00 95.54           H  
ATOM   2780  CZ  TYR A 174       2.418 -22.551 -12.283  1.00 95.54           C  
ATOM   2781  N   CYS A 175       5.026 -21.704  -8.189  1.00 94.26           N  
ATOM   2782  H   CYS A 175       4.028 -21.841  -8.273  1.00 94.26           H  
ATOM   2783  CA  CYS A 175       5.817 -22.912  -7.991  1.00 94.26           C  
ATOM   2784  HA  CYS A 175       6.873 -22.670  -7.871  1.00 94.26           H  
ATOM   2785  C   CYS A 175       5.650 -23.820  -9.225  1.00 94.26           C  
ATOM   2786  CB  CYS A 175       5.336 -23.572  -6.692  1.00 94.26           C  
ATOM   2787  HB2 CYS A 175       5.194 -22.830  -5.906  1.00 94.26           H  
ATOM   2788  HB3 CYS A 175       4.383 -24.077  -6.848  1.00 94.26           H  
ATOM   2789  O   CYS A 175       4.630 -24.501  -9.333  1.00 94.26           O  
ATOM   2790  SG  CYS A 175       6.585 -24.763  -6.156  1.00 94.26           S  
ATOM   2791  HG  CYS A 175       5.844 -25.281  -5.173  1.00 94.26           H  
ATOM   2792  N   PRO A 176       6.579 -23.801 -10.202  1.00 92.25           N  
ATOM   2793  CA  PRO A 176       6.466 -24.599 -11.430  1.00 92.25           C  
ATOM   2794  HA  PRO A 176       5.585 -24.267 -11.979  1.00 92.25           H  
ATOM   2795  C   PRO A 176       6.338 -26.110 -11.207  1.00 92.25           C  
ATOM   2796  CB  PRO A 176       7.723 -24.268 -12.241  1.00 92.25           C  
ATOM   2797  HB2 PRO A 176       7.529 -24.316 -13.313  1.00 92.25           H  
ATOM   2798  HB3 PRO A 176       8.536 -24.940 -11.969  1.00 92.25           H  
ATOM   2799  O   PRO A 176       5.710 -26.797 -12.012  1.00 92.25           O  
ATOM   2800  CG  PRO A 176       8.066 -22.852 -11.786  1.00 92.25           C  
ATOM   2801  HG2 PRO A 176       7.426 -22.135 -12.301  1.00 92.25           H  
ATOM   2802  HG3 PRO A 176       9.117 -22.608 -11.942  1.00 92.25           H  
ATOM   2803  CD  PRO A 176       7.715 -22.895 -10.302  1.00 92.25           C  
ATOM   2804  HD2 PRO A 176       8.556 -23.293  -9.735  1.00 92.25           H  
ATOM   2805  HD3 PRO A 176       7.467 -21.892  -9.956  1.00 92.25           H  
ATOM   2806  N   GLU A 177       6.908 -26.609 -10.112  1.00 91.41           N  
ATOM   2807  H   GLU A 177       7.443 -25.977  -9.534  1.00 91.41           H  
ATOM   2808  CA  GLU A 177       6.949 -28.020  -9.734  1.00 91.41           C  
ATOM   2809  HA  GLU A 177       7.215 -28.618 -10.606  1.00 91.41           H  
ATOM   2810  C   GLU A 177       5.576 -28.509  -9.240  1.00 91.41           C  
ATOM   2811  CB  GLU A 177       8.033 -28.213  -8.652  1.00 91.41           C  
ATOM   2812  HB2 GLU A 177       7.754 -27.661  -7.754  1.00 91.41           H  
ATOM   2813  HB3 GLU A 177       8.049 -29.270  -8.389  1.00 91.41           H  
ATOM   2814  O   GLU A 177       5.093 -29.554  -9.677  1.00 91.41           O  
ATOM   2815  CG  GLU A 177       9.469 -27.814  -9.068  1.00 91.41           C  
ATOM   2816  HG2 GLU A 177       9.712 -28.339  -9.992  1.00 91.41           H  
ATOM   2817  HG3 GLU A 177      10.151 -28.177  -8.300  1.00 91.41           H  
ATOM   2818  CD  GLU A 177       9.716 -26.299  -9.254  1.00 91.41           C  
ATOM   2819  OE1 GLU A 177      10.602 -25.937 -10.061  1.00 91.41           O  
ATOM   2820  OE2 GLU A 177       8.988 -25.483  -8.640  1.00 91.41           O  
ATOM   2821  N   GLU A 178       4.923 -27.720  -8.381  1.00 93.72           N  
ATOM   2822  H   GLU A 178       5.401 -26.893  -8.053  1.00 93.72           H  
ATOM   2823  CA  GLU A 178       3.567 -27.969  -7.856  1.00 93.72           C  
ATOM   2824  HA  GLU A 178       3.427 -29.039  -7.703  1.00 93.72           H  
ATOM   2825  C   GLU A 178       2.470 -27.509  -8.839  1.00 93.72           C  
ATOM   2826  CB  GLU A 178       3.422 -27.260  -6.493  1.00 93.72           C  
ATOM   2827  HB2 GLU A 178       2.398 -27.371  -6.137  1.00 93.72           H  
ATOM   2828  HB3 GLU A 178       3.620 -26.199  -6.640  1.00 93.72           H  
ATOM   2829  O   GLU A 178       1.351 -28.012  -8.813  1.00 93.72           O  
ATOM   2830  CG  GLU A 178       4.380 -27.835  -5.428  1.00 93.72           C  
ATOM   2831  HG2 GLU A 178       4.065 -28.854  -5.200  1.00 93.72           H  
ATOM   2832  HG3 GLU A 178       5.388 -27.892  -5.838  1.00 93.72           H  
ATOM   2833  CD  GLU A 178       4.460 -27.009  -4.130  1.00 93.72           C  
ATOM   2834  OE1 GLU A 178       4.676 -27.628  -3.064  1.00 93.72           O  
ATOM   2835  OE2 GLU A 178       4.425 -25.757  -4.213  1.00 93.72           O  
ATOM   2836  N   LYS A 179       2.819 -26.590  -9.752  1.00 93.53           N  
ATOM   2837  H   LYS A 179       3.769 -26.255  -9.676  1.00 93.53           H  
ATOM   2838  CA  LYS A 179       1.951 -25.874 -10.707  1.00 93.53           C  
ATOM   2839  HA  LYS A 179       2.624 -25.200 -11.238  1.00 93.53           H  
ATOM   2840  C   LYS A 179       0.926 -24.924 -10.075  1.00 93.53           C  
ATOM   2841  CB  LYS A 179       1.345 -26.820 -11.757  1.00 93.53           C  
ATOM   2842  HB2 LYS A 179       0.761 -26.235 -12.468  1.00 93.53           H  
ATOM   2843  HB3 LYS A 179       0.676 -27.527 -11.267  1.00 93.53           H  
ATOM   2844  O   LYS A 179      -0.087 -24.597 -10.697  1.00 93.53           O  
ATOM   2845  CG  LYS A 179       2.430 -27.575 -12.528  1.00 93.53           C  
ATOM   2846  HG2 LYS A 179       3.089 -26.857 -13.016  1.00 93.53           H  
ATOM   2847  HG3 LYS A 179       3.015 -28.188 -11.842  1.00 93.53           H  
ATOM   2848  CD  LYS A 179       1.796 -28.480 -13.581  1.00 93.53           C  
ATOM   2849  HD2 LYS A 179       1.127 -29.186 -13.088  1.00 93.53           H  
ATOM   2850  HD3 LYS A 179       1.235 -27.873 -14.291  1.00 93.53           H  
ATOM   2851  CE  LYS A 179       2.923 -29.228 -14.290  1.00 93.53           C  
ATOM   2852  HE2 LYS A 179       3.490 -29.780 -13.540  1.00 93.53           H  
ATOM   2853  HE3 LYS A 179       3.598 -28.498 -14.736  1.00 93.53           H  
ATOM   2854  NZ  LYS A 179       2.387 -30.148 -15.319  1.00 93.53           N  
ATOM   2855  HZ1 LYS A 179       3.147 -30.637 -15.768  1.00 93.53           H  
ATOM   2856  HZ2 LYS A 179       1.871 -29.627 -16.013  1.00 93.53           H  
ATOM   2857  HZ3 LYS A 179       1.772 -30.821 -14.882  1.00 93.53           H  
ATOM   2858  N   GLU A 180       1.224 -24.422  -8.879  1.00 95.10           N  
ATOM   2859  H   GLU A 180       2.094 -24.714  -8.457  1.00 95.10           H  
ATOM   2860  CA  GLU A 180       0.347 -23.541  -8.100  1.00 95.10           C  
ATOM   2861  HA  GLU A 180      -0.559 -23.347  -8.676  1.00 95.10           H  
ATOM   2862  C   GLU A 180       0.980 -22.167  -7.812  1.00 95.10           C  
ATOM   2863  CB  GLU A 180      -0.099 -24.242  -6.804  1.00 95.10           C  
ATOM   2864  HB2 GLU A 180      -0.695 -23.534  -6.229  1.00 95.10           H  
ATOM   2865  HB3 GLU A 180       0.777 -24.522  -6.219  1.00 95.10           H  
ATOM   2866  O   GLU A 180       2.204 -21.995  -7.809  1.00 95.10           O  
ATOM   2867  CG  GLU A 180      -0.956 -25.489  -7.095  1.00 95.10           C  
ATOM   2868  HG2 GLU A 180      -0.328 -26.250  -7.559  1.00 95.10           H  
ATOM   2869  HG3 GLU A 180      -1.729 -25.211  -7.812  1.00 95.10           H  
ATOM   2870  CD  GLU A 180      -1.639 -26.092  -5.854  1.00 95.10           C  
ATOM   2871  OE1 GLU A 180      -2.410 -27.061  -6.045  1.00 95.10           O  
ATOM   2872  OE2 GLU A 180      -1.447 -25.556  -4.739  1.00 95.10           O  
ATOM   2873  N   MET A 181       0.138 -21.155  -7.568  1.00 96.99           N  
ATOM   2874  H   MET A 181      -0.849 -21.363  -7.512  1.00 96.99           H  
ATOM   2875  CA  MET A 181       0.598 -19.853  -7.074  1.00 96.99           C  
ATOM   2876  HA  MET A 181       1.471 -19.551  -7.653  1.00 96.99           H  
ATOM   2877  C   MET A 181       1.026 -19.956  -5.609  1.00 96.99           C  
ATOM   2878  CB  MET A 181      -0.466 -18.760  -7.240  1.00 96.99           C  
ATOM   2879  HB2 MET A 181      -1.399 -19.086  -6.781  1.00 96.99           H  
ATOM   2880  HB3 MET A 181      -0.122 -17.861  -6.728  1.00 96.99           H  
ATOM   2881  O   MET A 181       0.386 -20.626  -4.802  1.00 96.99           O  
ATOM   2882  CG  MET A 181      -0.705 -18.403  -8.711  1.00 96.99           C  
ATOM   2883  HG2 MET A 181       0.262 -18.283  -9.200  1.00 96.99           H  
ATOM   2884  HG3 MET A 181      -1.230 -19.226  -9.195  1.00 96.99           H  
ATOM   2885  SD  MET A 181      -1.635 -16.868  -8.981  1.00 96.99           S  
ATOM   2886  CE  MET A 181      -3.157 -17.225  -8.068  1.00 96.99           C  
ATOM   2887  HE1 MET A 181      -3.880 -16.433  -8.263  1.00 96.99           H  
ATOM   2888  HE2 MET A 181      -3.571 -18.180  -8.392  1.00 96.99           H  
ATOM   2889  HE3 MET A 181      -2.944 -17.263  -7.000  1.00 96.99           H  
ATOM   2890  N   LYS A 182       2.095 -19.253  -5.232  1.00 96.89           N  
ATOM   2891  H   LYS A 182       2.525 -18.644  -5.913  1.00 96.89           H  
ATOM   2892  CA  LYS A 182       2.626 -19.312  -3.867  1.00 96.89           C  
ATOM   2893  HA  LYS A 182       2.636 -20.368  -3.597  1.00 96.89           H  
ATOM   2894  C   LYS A 182       1.697 -18.600  -2.875  1.00 96.89           C  
ATOM   2895  CB  LYS A 182       4.069 -18.789  -3.832  1.00 96.89           C  
ATOM   2896  HB2 LYS A 182       4.136 -17.841  -4.365  1.00 96.89           H  
ATOM   2897  HB3 LYS A 182       4.382 -18.643  -2.798  1.00 96.89           H  
ATOM   2898  O   LYS A 182       1.093 -17.586  -3.237  1.00 96.89           O  
ATOM   2899  CG  LYS A 182       4.975 -19.840  -4.485  1.00 96.89           C  
ATOM   2900  HG2 LYS A 182       4.862 -20.779  -3.943  1.00 96.89           H  
ATOM   2901  HG3 LYS A 182       4.658 -19.999  -5.515  1.00 96.89           H  
ATOM   2902  CD  LYS A 182       6.451 -19.454  -4.485  1.00 96.89           C  
ATOM   2903  HD2 LYS A 182       6.794 -19.255  -3.470  1.00 96.89           H  
ATOM   2904  HD3 LYS A 182       6.579 -18.567  -5.106  1.00 96.89           H  
ATOM   2905  CE  LYS A 182       7.204 -20.649  -5.081  1.00 96.89           C  
ATOM   2906  HE2 LYS A 182       6.707 -20.932  -6.008  1.00 96.89           H  
ATOM   2907  HE3 LYS A 182       7.129 -21.503  -4.407  1.00 96.89           H  
ATOM   2908  NZ  LYS A 182       8.616 -20.334  -5.373  1.00 96.89           N  
ATOM   2909  HZ1 LYS A 182       8.650 -19.473  -5.900  1.00 96.89           H  
ATOM   2910  HZ2 LYS A 182       9.147 -20.220  -4.522  1.00 96.89           H  
ATOM   2911  HZ3 LYS A 182       9.015 -21.071  -5.937  1.00 96.89           H  
ATOM   2912  N   PRO A 183       1.631 -19.035  -1.598  1.00 96.49           N  
ATOM   2913  CA  PRO A 183       0.711 -18.465  -0.607  1.00 96.49           C  
ATOM   2914  HA  PRO A 183      -0.307 -18.711  -0.911  1.00 96.49           H  
ATOM   2915  C   PRO A 183       0.807 -16.942  -0.427  1.00 96.49           C  
ATOM   2916  CB  PRO A 183       1.023 -19.201   0.699  1.00 96.49           C  
ATOM   2917  HB2 PRO A 183       1.838 -18.706   1.228  1.00 96.49           H  
ATOM   2918  HB3 PRO A 183       0.143 -19.278   1.338  1.00 96.49           H  
ATOM   2919  O   PRO A 183      -0.207 -16.291  -0.191  1.00 96.49           O  
ATOM   2920  CG  PRO A 183       1.492 -20.572   0.219  1.00 96.49           C  
ATOM   2921  HG2 PRO A 183       0.629 -21.192  -0.023  1.00 96.49           H  
ATOM   2922  HG3 PRO A 183       2.127 -21.067   0.953  1.00 96.49           H  
ATOM   2923  CD  PRO A 183       2.257 -20.240  -1.060  1.00 96.49           C  
ATOM   2924  HD2 PRO A 183       3.302 -20.038  -0.827  1.00 96.49           H  
ATOM   2925  HD3 PRO A 183       2.178 -21.086  -1.743  1.00 96.49           H  
ATOM   2926  N   ALA A 184       1.998 -16.351  -0.588  1.00 96.58           N  
ATOM   2927  H   ALA A 184       2.803 -16.931  -0.779  1.00 96.58           H  
ATOM   2928  CA  ALA A 184       2.182 -14.897  -0.560  1.00 96.58           C  
ATOM   2929  HA  ALA A 184       1.734 -14.504   0.352  1.00 96.58           H  
ATOM   2930  C   ALA A 184       1.494 -14.190  -1.746  1.00 96.58           C  
ATOM   2931  CB  ALA A 184       3.686 -14.601  -0.521  1.00 96.58           C  
ATOM   2932  HB1 ALA A 184       3.842 -13.523  -0.480  1.00 96.58           H  
ATOM   2933  HB2 ALA A 184       4.133 -15.052   0.365  1.00 96.58           H  
ATOM   2934  HB3 ALA A 184       4.174 -14.993  -1.413  1.00 96.58           H  
ATOM   2935  O   ALA A 184       0.834 -13.172  -1.555  1.00 96.58           O  
ATOM   2936  N   CYS A 185       1.578 -14.765  -2.951  1.00 97.69           N  
ATOM   2937  H   CYS A 185       2.050 -15.654  -3.030  1.00 97.69           H  
ATOM   2938  CA  CYS A 185       0.896 -14.262  -4.143  1.00 97.69           C  
ATOM   2939  HA  CYS A 185       1.102 -13.198  -4.253  1.00 97.69           H  
ATOM   2940  C   CYS A 185      -0.624 -14.404  -4.015  1.00 97.69           C  
ATOM   2941  CB  CYS A 185       1.461 -15.002  -5.362  1.00 97.69           C  
ATOM   2942  HB2 CYS A 185       2.547 -14.915  -5.359  1.00 97.69           H  
ATOM   2943  HB3 CYS A 185       1.197 -16.059  -5.323  1.00 97.69           H  
ATOM   2944  O   CYS A 185      -1.346 -13.438  -4.251  1.00 97.69           O  
ATOM   2945  SG  CYS A 185       0.799 -14.285  -6.890  1.00 97.69           S  
ATOM   2946  HG  CYS A 185       1.220 -13.031  -6.701  1.00 97.69           H  
ATOM   2947  N   ILE A 186      -1.107 -15.553  -3.524  1.00 97.46           N  
ATOM   2948  H   ILE A 186      -0.460 -16.313  -3.370  1.00 97.46           H  
ATOM   2949  CA  ILE A 186      -2.533 -15.760  -3.225  1.00 97.46           C  
ATOM   2950  HA  ILE A 186      -3.101 -15.586  -4.138  1.00 97.46           H  
ATOM   2951  C   ILE A 186      -3.025 -14.730  -2.196  1.00 97.46           C  
ATOM   2952  CB  ILE A 186      -2.794 -17.216  -2.770  1.00 97.46           C  
ATOM   2953  HB  ILE A 186      -2.146 -17.437  -1.921  1.00 97.46           H  
ATOM   2954  O   ILE A 186      -4.066 -14.112  -2.414  1.00 97.46           O  
ATOM   2955  CG1 ILE A 186      -2.464 -18.202  -3.917  1.00 97.46           C  
ATOM   2956 HG12 ILE A 186      -1.461 -18.004  -4.294  1.00 97.46           H  
ATOM   2957 HG13 ILE A 186      -3.165 -18.046  -4.737  1.00 97.46           H  
ATOM   2958  CG2 ILE A 186      -4.258 -17.390  -2.318  1.00 97.46           C  
ATOM   2959 HG21 ILE A 186      -4.484 -16.750  -1.465  1.00 97.46           H  
ATOM   2960 HG22 ILE A 186      -4.935 -17.143  -3.135  1.00 97.46           H  
ATOM   2961 HG23 ILE A 186      -4.445 -18.416  -1.999  1.00 97.46           H  
ATOM   2962  CD1 ILE A 186      -2.502 -19.681  -3.513  1.00 97.46           C  
ATOM   2963 HD11 ILE A 186      -2.198 -20.292  -4.363  1.00 97.46           H  
ATOM   2964 HD12 ILE A 186      -3.510 -19.983  -3.229  1.00 97.46           H  
ATOM   2965 HD13 ILE A 186      -1.816 -19.860  -2.685  1.00 97.46           H  
ATOM   2966  N   LYS A 187      -2.276 -14.478  -1.111  1.00 97.45           N  
ATOM   2967  H   LYS A 187      -1.445 -15.035  -0.968  1.00 97.45           H  
ATOM   2968  CA  LYS A 187      -2.624 -13.459  -0.102  1.00 97.45           C  
ATOM   2969  HA  LYS A 187      -3.626 -13.676   0.268  1.00 97.45           H  
ATOM   2970  C   LYS A 187      -2.682 -12.051  -0.705  1.00 97.45           C  
ATOM   2971  CB  LYS A 187      -1.637 -13.533   1.079  1.00 97.45           C  
ATOM   2972  HB2 LYS A 187      -1.620 -14.554   1.463  1.00 97.45           H  
ATOM   2973  HB3 LYS A 187      -0.636 -13.280   0.731  1.00 97.45           H  
ATOM   2974  O   LYS A 187      -3.642 -11.327  -0.444  1.00 97.45           O  
ATOM   2975  CG  LYS A 187      -2.036 -12.583   2.223  1.00 97.45           C  
ATOM   2976  HG2 LYS A 187      -3.019 -12.871   2.596  1.00 97.45           H  
ATOM   2977  HG3 LYS A 187      -2.095 -11.562   1.844  1.00 97.45           H  
ATOM   2978  CD  LYS A 187      -1.029 -12.602   3.381  1.00 97.45           C  
ATOM   2979  HD2 LYS A 187      -0.050 -12.308   3.004  1.00 97.45           H  
ATOM   2980  HD3 LYS A 187      -0.970 -13.609   3.793  1.00 97.45           H  
ATOM   2981  CE  LYS A 187      -1.489 -11.614   4.465  1.00 97.45           C  
ATOM   2982  HE2 LYS A 187      -1.647 -10.641   4.000  1.00 97.45           H  
ATOM   2983  HE3 LYS A 187      -2.450 -11.946   4.856  1.00 97.45           H  
ATOM   2984  NZ  LYS A 187      -0.502 -11.484   5.569  1.00 97.45           N  
ATOM   2985  HZ1 LYS A 187      -0.341 -12.376   6.015  1.00 97.45           H  
ATOM   2986  HZ2 LYS A 187       0.377 -11.131   5.219  1.00 97.45           H  
ATOM   2987  HZ3 LYS A 187      -0.844 -10.840   6.268  1.00 97.45           H  
ATOM   2988  N   ALA A 188      -1.692 -11.673  -1.516  1.00 97.40           N  
ATOM   2989  H   ALA A 188      -0.923 -12.309  -1.673  1.00 97.40           H  
ATOM   2990  CA  ALA A 188      -1.649 -10.369  -2.173  1.00 97.40           C  
ATOM   2991  HA  ALA A 188      -1.735  -9.594  -1.412  1.00 97.40           H  
ATOM   2992  C   ALA A 188      -2.831 -10.183  -3.139  1.00 97.40           C  
ATOM   2993  CB  ALA A 188      -0.288 -10.212  -2.863  1.00 97.40           C  
ATOM   2994  HB1 ALA A 188       0.514 -10.292  -2.130  1.00 97.40           H  
ATOM   2995  HB2 ALA A 188      -0.155 -10.981  -3.624  1.00 97.40           H  
ATOM   2996  HB3 ALA A 188      -0.231  -9.231  -3.335  1.00 97.40           H  
ATOM   2997  O   ALA A 188      -3.596  -9.231  -2.997  1.00 97.40           O  
ATOM   2998  N   LEU A 189      -3.057 -11.142  -4.042  1.00 97.73           N  
ATOM   2999  H   LEU A 189      -2.411 -11.916  -4.094  1.00 97.73           H  
ATOM   3000  CA  LEU A 189      -4.189 -11.130  -4.973  1.00 97.73           C  
ATOM   3001  HA  LEU A 189      -4.172 -10.193  -5.528  1.00 97.73           H  
ATOM   3002  C   LEU A 189      -5.550 -11.176  -4.253  1.00 97.73           C  
ATOM   3003  CB  LEU A 189      -4.034 -12.292  -5.972  1.00 97.73           C  
ATOM   3004  HB2 LEU A 189      -4.957 -12.383  -6.544  1.00 97.73           H  
ATOM   3005  HB3 LEU A 189      -3.901 -13.216  -5.409  1.00 97.73           H  
ATOM   3006  O   LEU A 189      -6.498 -10.554  -4.718  1.00 97.73           O  
ATOM   3007  CG  LEU A 189      -2.863 -12.143  -6.966  1.00 97.73           C  
ATOM   3008  HG  LEU A 189      -1.927 -12.019  -6.421  1.00 97.73           H  
ATOM   3009  CD1 LEU A 189      -2.764 -13.410  -7.814  1.00 97.73           C  
ATOM   3010 HD11 LEU A 189      -1.932 -13.323  -8.513  1.00 97.73           H  
ATOM   3011 HD12 LEU A 189      -3.688 -13.560  -8.371  1.00 97.73           H  
ATOM   3012 HD13 LEU A 189      -2.581 -14.270  -7.169  1.00 97.73           H  
ATOM   3013  CD2 LEU A 189      -3.036 -10.951  -7.909  1.00 97.73           C  
ATOM   3014 HD21 LEU A 189      -3.999 -11.006  -8.415  1.00 97.73           H  
ATOM   3015 HD22 LEU A 189      -2.974 -10.014  -7.356  1.00 97.73           H  
ATOM   3016 HD23 LEU A 189      -2.245 -10.953  -8.659  1.00 97.73           H  
ATOM   3017  N   THR A 190      -5.650 -11.823  -3.086  1.00 97.76           N  
ATOM   3018  H   THR A 190      -4.856 -12.364  -2.776  1.00 97.76           H  
ATOM   3019  CA  THR A 190      -6.879 -11.824  -2.266  1.00 97.76           C  
ATOM   3020  HA  THR A 190      -7.723 -12.054  -2.916  1.00 97.76           H  
ATOM   3021  C   THR A 190      -7.167 -10.455  -1.635  1.00 97.76           C  
ATOM   3022  CB  THR A 190      -6.828 -12.906  -1.176  1.00 97.76           C  
ATOM   3023  HB  THR A 190      -5.985 -12.712  -0.512  1.00 97.76           H  
ATOM   3024  O   THR A 190      -8.330 -10.058  -1.565  1.00 97.76           O  
ATOM   3025  CG2 THR A 190      -8.110 -12.987  -0.345  1.00 97.76           C  
ATOM   3026 HG21 THR A 190      -8.976 -13.043  -1.004  1.00 97.76           H  
ATOM   3027 HG22 THR A 190      -8.200 -12.106   0.289  1.00 97.76           H  
ATOM   3028 HG23 THR A 190      -8.083 -13.875   0.287  1.00 97.76           H  
ATOM   3029  OG1 THR A 190      -6.656 -14.180  -1.750  1.00 97.76           O  
ATOM   3030  HG1 THR A 190      -5.770 -14.208  -2.118  1.00 97.76           H  
ATOM   3031  N   ARG A 191      -6.143  -9.692  -1.212  1.00 97.63           N  
ATOM   3032  H   ARG A 191      -5.205 -10.061  -1.278  1.00 97.63           H  
ATOM   3033  CA  ARG A 191      -6.336  -8.282  -0.813  1.00 97.63           C  
ATOM   3034  HA  ARG A 191      -7.156  -8.228  -0.096  1.00 97.63           H  
ATOM   3035  C   ARG A 191      -6.795  -7.442  -2.007  1.00 97.63           C  
ATOM   3036  CB  ARG A 191      -5.069  -7.700  -0.145  1.00 97.63           C  
ATOM   3037  HB2 ARG A 191      -4.189  -7.953  -0.734  1.00 97.63           H  
ATOM   3038  HB3 ARG A 191      -4.963  -8.138   0.847  1.00 97.63           H  
ATOM   3039  O   ARG A 191      -7.721  -6.656  -1.867  1.00 97.63           O  
ATOM   3040  CG  ARG A 191      -5.153  -6.164  -0.024  1.00 97.63           C  
ATOM   3041  HG2 ARG A 191      -6.117  -5.888   0.403  1.00 97.63           H  
ATOM   3042  HG3 ARG A 191      -5.087  -5.738  -1.025  1.00 97.63           H  
ATOM   3043  CD  ARG A 191      -4.046  -5.524   0.821  1.00 97.63           C  
ATOM   3044  HD2 ARG A 191      -4.220  -5.763   1.870  1.00 97.63           H  
ATOM   3045  HD3 ARG A 191      -3.078  -5.938   0.539  1.00 97.63           H  
ATOM   3046  NE  ARG A 191      -4.033  -4.058   0.649  1.00 97.63           N  
ATOM   3047  HE  ARG A 191      -4.675  -3.532   1.225  1.00 97.63           H  
ATOM   3048  NH1 ARG A 191      -2.601  -3.895  -1.159  1.00 97.63           N  
ATOM   3049 HH11 ARG A 191      -2.414  -4.886  -1.115  1.00 97.63           H  
ATOM   3050 HH12 ARG A 191      -2.065  -3.309  -1.783  1.00 97.63           H  
ATOM   3051  NH2 ARG A 191      -3.570  -2.073  -0.349  1.00 97.63           N  
ATOM   3052 HH21 ARG A 191      -4.165  -1.604   0.319  1.00 97.63           H  
ATOM   3053 HH22 ARG A 191      -3.112  -1.530  -1.067  1.00 97.63           H  
ATOM   3054  CZ  ARG A 191      -3.403  -3.357  -0.282  1.00 97.63           C  
ATOM   3055  N   ILE A 192      -6.158  -7.620  -3.162  1.00 97.42           N  
ATOM   3056  H   ILE A 192      -5.393  -8.280  -3.178  1.00 97.42           H  
ATOM   3057  CA  ILE A 192      -6.459  -6.873  -4.393  1.00 97.42           C  
ATOM   3058  HA  ILE A 192      -6.372  -5.805  -4.192  1.00 97.42           H  
ATOM   3059  C   ILE A 192      -7.908  -7.110  -4.839  1.00 97.42           C  
ATOM   3060  CB  ILE A 192      -5.420  -7.250  -5.471  1.00 97.42           C  
ATOM   3061  HB  ILE A 192      -5.365  -8.337  -5.541  1.00 97.42           H  
ATOM   3062  O   ILE A 192      -8.623  -6.149  -5.118  1.00 97.42           O  
ATOM   3063  CG1 ILE A 192      -4.045  -6.706  -5.022  1.00 97.42           C  
ATOM   3064 HG12 ILE A 192      -4.093  -5.618  -5.010  1.00 97.42           H  
ATOM   3065 HG13 ILE A 192      -3.832  -7.008  -3.996  1.00 97.42           H  
ATOM   3066  CG2 ILE A 192      -5.801  -6.716  -6.859  1.00 97.42           C  
ATOM   3067 HG21 ILE A 192      -6.754  -7.131  -7.185  1.00 97.42           H  
ATOM   3068 HG22 ILE A 192      -5.882  -5.629  -6.831  1.00 97.42           H  
ATOM   3069 HG23 ILE A 192      -5.050  -7.003  -7.596  1.00 97.42           H  
ATOM   3070  CD1 ILE A 192      -2.850  -7.134  -5.873  1.00 97.42           C  
ATOM   3071 HD11 ILE A 192      -2.812  -8.221  -5.944  1.00 97.42           H  
ATOM   3072 HD12 ILE A 192      -1.936  -6.773  -5.402  1.00 97.42           H  
ATOM   3073 HD13 ILE A 192      -2.919  -6.687  -6.865  1.00 97.42           H  
ATOM   3074  N   PHE A 193      -8.362  -8.366  -4.802  1.00 97.73           N  
ATOM   3075  H   PHE A 193      -7.703  -9.110  -4.624  1.00 97.73           H  
ATOM   3076  CA  PHE A 193      -9.757  -8.739  -5.022  1.00 97.73           C  
ATOM   3077  HA  PHE A 193     -10.040  -8.474  -6.041  1.00 97.73           H  
ATOM   3078  C   PHE A 193     -10.692  -7.972  -4.076  1.00 97.73           C  
ATOM   3079  CB  PHE A 193      -9.896 -10.258  -4.860  1.00 97.73           C  
ATOM   3080  HB2 PHE A 193      -9.175 -10.747  -5.515  1.00 97.73           H  
ATOM   3081  HB3 PHE A 193      -9.652 -10.540  -3.836  1.00 97.73           H  
ATOM   3082  O   PHE A 193     -11.522  -7.212  -4.548  1.00 97.73           O  
ATOM   3083  CG  PHE A 193     -11.277 -10.780  -5.194  1.00 97.73           C  
ATOM   3084  CD1 PHE A 193     -12.301 -10.771  -4.227  1.00 97.73           C  
ATOM   3085  HD1 PHE A 193     -12.125 -10.385  -3.234  1.00 97.73           H  
ATOM   3086  CD2 PHE A 193     -11.552 -11.225  -6.499  1.00 97.73           C  
ATOM   3087  HD2 PHE A 193     -10.783 -11.183  -7.257  1.00 97.73           H  
ATOM   3088  CE1 PHE A 193     -13.598 -11.182  -4.574  1.00 97.73           C  
ATOM   3089  HE1 PHE A 193     -14.408 -11.088  -3.866  1.00 97.73           H  
ATOM   3090  CE2 PHE A 193     -12.841 -11.668  -6.837  1.00 97.73           C  
ATOM   3091  HE2 PHE A 193     -13.071 -11.971  -7.847  1.00 97.73           H  
ATOM   3092  CZ  PHE A 193     -13.864 -11.630  -5.877  1.00 97.73           C  
ATOM   3093  HZ  PHE A 193     -14.874 -11.895  -6.152  1.00 97.73           H  
ATOM   3094  N   LYS A 194     -10.481  -8.066  -2.754  1.00 97.42           N  
ATOM   3095  H   LYS A 194      -9.732  -8.672  -2.450  1.00 97.42           H  
ATOM   3096  CA  LYS A 194     -11.321  -7.435  -1.711  1.00 97.42           C  
ATOM   3097  HA  LYS A 194     -12.358  -7.739  -1.855  1.00 97.42           H  
ATOM   3098  C   LYS A 194     -11.357  -5.901  -1.705  1.00 97.42           C  
ATOM   3099  CB  LYS A 194     -10.831  -7.911  -0.340  1.00 97.42           C  
ATOM   3100  HB2 LYS A 194     -11.227  -7.252   0.433  1.00 97.42           H  
ATOM   3101  HB3 LYS A 194      -9.743  -7.864  -0.302  1.00 97.42           H  
ATOM   3102  O   LYS A 194     -12.197  -5.319  -1.020  1.00 97.42           O  
ATOM   3103  CG  LYS A 194     -11.315  -9.327  -0.037  1.00 97.42           C  
ATOM   3104  HG2 LYS A 194     -12.404  -9.311  -0.002  1.00 97.42           H  
ATOM   3105  HG3 LYS A 194     -11.004 -10.016  -0.822  1.00 97.42           H  
ATOM   3106  CD  LYS A 194     -10.741  -9.789   1.309  1.00 97.42           C  
ATOM   3107  HD2 LYS A 194      -9.711 -10.109   1.152  1.00 97.42           H  
ATOM   3108  HD3 LYS A 194     -10.740  -8.966   2.024  1.00 97.42           H  
ATOM   3109  CE  LYS A 194     -11.563 -10.951   1.867  1.00 97.42           C  
ATOM   3110  HE2 LYS A 194     -11.729 -11.672   1.066  1.00 97.42           H  
ATOM   3111  HE3 LYS A 194     -10.994 -11.431   2.664  1.00 97.42           H  
ATOM   3112  NZ  LYS A 194     -12.862 -10.453   2.396  1.00 97.42           N  
ATOM   3113  HZ1 LYS A 194     -13.353  -9.933   1.683  1.00 97.42           H  
ATOM   3114  HZ2 LYS A 194     -12.773  -9.802   3.162  1.00 97.42           H  
ATOM   3115  HZ3 LYS A 194     -13.508 -11.181   2.664  1.00 97.42           H  
ATOM   3116  N   ILE A 195     -10.413  -5.253  -2.383  1.00 97.07           N  
ATOM   3117  H   ILE A 195      -9.709  -5.810  -2.846  1.00 97.07           H  
ATOM   3118  CA  ILE A 195     -10.418  -3.801  -2.607  1.00 97.07           C  
ATOM   3119  HA  ILE A 195     -10.947  -3.305  -1.793  1.00 97.07           H  
ATOM   3120  C   ILE A 195     -11.194  -3.467  -3.890  1.00 97.07           C  
ATOM   3121  CB  ILE A 195      -8.964  -3.272  -2.617  1.00 97.07           C  
ATOM   3122  HB  ILE A 195      -8.395  -3.880  -3.320  1.00 97.07           H  
ATOM   3123  O   ILE A 195     -11.835  -2.428  -3.944  1.00 97.07           O  
ATOM   3124  CG1 ILE A 195      -8.340  -3.421  -1.210  1.00 97.07           C  
ATOM   3125 HG12 ILE A 195      -8.827  -2.731  -0.522  1.00 97.07           H  
ATOM   3126 HG13 ILE A 195      -8.515  -4.428  -0.832  1.00 97.07           H  
ATOM   3127  CG2 ILE A 195      -8.869  -1.796  -3.052  1.00 97.07           C  
ATOM   3128 HG21 ILE A 195      -9.397  -1.168  -2.333  1.00 97.07           H  
ATOM   3129 HG22 ILE A 195      -9.310  -1.650  -4.038  1.00 97.07           H  
ATOM   3130 HG23 ILE A 195      -7.832  -1.465  -3.106  1.00 97.07           H  
ATOM   3131  CD1 ILE A 195      -6.830  -3.180  -1.174  1.00 97.07           C  
ATOM   3132 HD11 ILE A 195      -6.595  -2.135  -1.381  1.00 97.07           H  
ATOM   3133 HD12 ILE A 195      -6.331  -3.821  -1.901  1.00 97.07           H  
ATOM   3134 HD13 ILE A 195      -6.476  -3.419  -0.172  1.00 97.07           H  
ATOM   3135  N   SER A 196     -11.146  -4.338  -4.903  1.00 96.65           N  
ATOM   3136  H   SER A 196     -10.690  -5.226  -4.748  1.00 96.65           H  
ATOM   3137  CA  SER A 196     -11.822  -4.145  -6.200  1.00 96.65           C  
ATOM   3138  HA  SER A 196     -11.728  -3.101  -6.499  1.00 96.65           H  
ATOM   3139  C   SER A 196     -13.319  -4.474  -6.143  1.00 96.65           C  
ATOM   3140  CB  SER A 196     -11.154  -5.017  -7.269  1.00 96.65           C  
ATOM   3141  HB2 SER A 196     -11.566  -4.759  -8.245  1.00 96.65           H  
ATOM   3142  HB3 SER A 196     -11.367  -6.067  -7.068  1.00 96.65           H  
ATOM   3143  O   SER A 196     -14.115  -3.790  -6.783  1.00 96.65           O  
ATOM   3144  OG  SER A 196      -9.746  -4.830  -7.282  1.00 96.65           O  
ATOM   3145  HG  SER A 196      -9.396  -5.223  -6.479  1.00 96.65           H  
ATOM   3146  N   ASP A 197     -13.651  -5.501  -5.360  1.00 96.25           N  
ATOM   3147  H   ASP A 197     -12.888  -6.029  -4.961  1.00 96.25           H  
ATOM   3148  CA  ASP A 197     -14.964  -5.874  -4.826  1.00 96.25           C  
ATOM   3149  HA  ASP A 197     -15.699  -6.022  -5.616  1.00 96.25           H  
ATOM   3150  C   ASP A 197     -15.406  -4.719  -3.915  1.00 96.25           C  
ATOM   3151  CB  ASP A 197     -14.712  -7.211  -4.086  1.00 96.25           C  
ATOM   3152  HB2 ASP A 197     -14.366  -7.949  -4.809  1.00 96.25           H  
ATOM   3153  HB3 ASP A 197     -13.902  -7.055  -3.373  1.00 96.25           H  
ATOM   3154  O   ASP A 197     -14.809  -4.488  -2.860  1.00 96.25           O  
ATOM   3155  CG  ASP A 197     -15.869  -7.831  -3.307  1.00 96.25           C  
ATOM   3156  OD1 ASP A 197     -15.623  -8.926  -2.736  1.00 96.25           O  
ATOM   3157  OD2 ASP A 197     -16.909  -7.165  -3.167  1.00 96.25           O  
ATOM   3158  N   GLN A 198     -16.324  -3.884  -4.392  1.00 95.52           N  
ATOM   3159  H   GLN A 198     -16.815  -4.170  -5.226  1.00 95.52           H  
ATOM   3160  CA  GLN A 198     -16.714  -2.598  -3.806  1.00 95.52           C  
ATOM   3161  HA  GLN A 198     -15.972  -2.295  -3.068  1.00 95.52           H  
ATOM   3162  C   GLN A 198     -18.045  -2.686  -3.059  1.00 95.52           C  
ATOM   3163  CB  GLN A 198     -16.755  -1.522  -4.907  1.00 95.52           C  
ATOM   3164  HB2 GLN A 198     -17.172  -1.951  -5.819  1.00 95.52           H  
ATOM   3165  HB3 GLN A 198     -17.402  -0.702  -4.596  1.00 95.52           H  
ATOM   3166  O   GLN A 198     -18.210  -1.959  -2.079  1.00 95.52           O  
ATOM   3167  CG  GLN A 198     -15.357  -0.945  -5.183  1.00 95.52           C  
ATOM   3168  HG2 GLN A 198     -15.107  -0.220  -4.409  1.00 95.52           H  
ATOM   3169  HG3 GLN A 198     -14.617  -1.744  -5.144  1.00 95.52           H  
ATOM   3170  CD  GLN A 198     -15.274  -0.275  -6.548  1.00 95.52           C  
ATOM   3171  NE2 GLN A 198     -14.933  -1.021  -7.575  1.00 95.52           N  
ATOM   3172 HE21 GLN A 198     -14.806  -2.011  -7.427  1.00 95.52           H  
ATOM   3173 HE22 GLN A 198     -14.911  -0.565  -8.476  1.00 95.52           H  
ATOM   3174  OE1 GLN A 198     -15.501   0.912  -6.722  1.00 95.52           O  
ATOM   3175  N   ASP A 199     -18.947  -3.588  -3.457  1.00 93.98           N  
ATOM   3176  H   ASP A 199     -18.755  -4.144  -4.278  1.00 93.98           H  
ATOM   3177  CA  ASP A 199     -20.193  -3.867  -2.726  1.00 93.98           C  
ATOM   3178  HA  ASP A 199     -20.415  -2.992  -2.115  1.00 93.98           H  
ATOM   3179  C   ASP A 199     -20.091  -5.023  -1.702  1.00 93.98           C  
ATOM   3180  CB  ASP A 199     -21.377  -3.973  -3.705  1.00 93.98           C  
ATOM   3181  HB2 ASP A 199     -22.296  -4.081  -3.128  1.00 93.98           H  
ATOM   3182  HB3 ASP A 199     -21.448  -3.034  -4.254  1.00 93.98           H  
ATOM   3183  O   ASP A 199     -20.972  -5.148  -0.848  1.00 93.98           O  
ATOM   3184  CG  ASP A 199     -21.295  -5.130  -4.705  1.00 93.98           C  
ATOM   3185  OD1 ASP A 199     -21.768  -4.916  -5.850  1.00 93.98           O  
ATOM   3186  OD2 ASP A 199     -20.822  -6.208  -4.287  1.00 93.98           O  
ATOM   3187  N   ASN A 200     -18.969  -5.763  -1.682  1.00 96.07           N  
ATOM   3188  H   ASN A 200     -18.379  -5.718  -2.500  1.00 96.07           H  
ATOM   3189  CA  ASN A 200     -18.654  -6.861  -0.751  1.00 96.07           C  
ATOM   3190  HA  ASN A 200     -17.642  -7.183  -0.995  1.00 96.07           H  
ATOM   3191  C   ASN A 200     -19.505  -8.131  -0.948  1.00 96.07           C  
ATOM   3192  CB  ASN A 200     -18.578  -6.336   0.696  1.00 96.07           C  
ATOM   3193  HB2 ASN A 200     -18.234  -5.302   0.669  1.00 96.07           H  
ATOM   3194  HB3 ASN A 200     -19.585  -6.332   1.113  1.00 96.07           H  
ATOM   3195  O   ASN A 200     -19.604  -8.937  -0.015  1.00 96.07           O  
ATOM   3196  CG  ASN A 200     -17.638  -7.074   1.639  1.00 96.07           C  
ATOM   3197  ND2 ASN A 200     -18.009  -7.146   2.896  1.00 96.07           N  
ATOM   3198 HD21 ASN A 200     -17.402  -7.626   3.546  1.00 96.07           H  
ATOM   3199 HD22 ASN A 200     -18.876  -6.697   3.154  1.00 96.07           H  
ATOM   3200  OD1 ASN A 200     -16.519  -7.472   1.327  1.00 96.07           O  
ATOM   3201  N   ASP A 201     -20.096  -8.351  -2.136  1.00 94.02           N  
ATOM   3202  H   ASP A 201     -20.035  -7.650  -2.861  1.00 94.02           H  
ATOM   3203  CA  ASP A 201     -20.845  -9.586  -2.434  1.00 94.02           C  
ATOM   3204  HA  ASP A 201     -21.440  -9.786  -1.543  1.00 94.02           H  
ATOM   3205  C   ASP A 201     -19.949 -10.838  -2.591  1.00 94.02           C  
ATOM   3206  CB  ASP A 201     -21.888  -9.367  -3.560  1.00 94.02           C  
ATOM   3207  HB2 ASP A 201     -22.252  -8.341  -3.518  1.00 94.02           H  
ATOM   3208  HB3 ASP A 201     -22.741  -9.998  -3.310  1.00 94.02           H  
ATOM   3209  O   ASP A 201     -20.417 -11.975  -2.451  1.00 94.02           O  
ATOM   3210  CG  ASP A 201     -21.510  -9.711  -5.017  1.00 94.02           C  
ATOM   3211  OD1 ASP A 201     -22.442  -9.710  -5.853  1.00 94.02           O  
ATOM   3212  OD2 ASP A 201     -20.366 -10.137  -5.304  1.00 94.02           O  
ATOM   3213  N   GLY A 202     -18.634 -10.646  -2.770  1.00 95.32           N  
ATOM   3214  H   GLY A 202     -18.327  -9.691  -2.891  1.00 95.32           H  
ATOM   3215  CA  GLY A 202     -17.637 -11.714  -2.914  1.00 95.32           C  
ATOM   3216  HA2 GLY A 202     -16.701 -11.350  -2.490  1.00 95.32           H  
ATOM   3217  HA3 GLY A 202     -17.963 -12.592  -2.357  1.00 95.32           H  
ATOM   3218  C   GLY A 202     -17.357 -12.134  -4.363  1.00 95.32           C  
ATOM   3219  O   GLY A 202     -16.592 -13.084  -4.602  1.00 95.32           O  
ATOM   3220  N   THR A 203     -17.948 -11.434  -5.328  1.00 96.79           N  
ATOM   3221  H   THR A 203     -18.619 -10.730  -5.056  1.00 96.79           H  
ATOM   3222  CA  THR A 203     -17.655 -11.485  -6.760  1.00 96.79           C  
ATOM   3223  HA  THR A 203     -16.884 -12.235  -6.932  1.00 96.79           H  
ATOM   3224  C   THR A 203     -17.088 -10.138  -7.233  1.00 96.79           C  
ATOM   3225  CB  THR A 203     -18.882 -11.926  -7.584  1.00 96.79           C  
ATOM   3226  HB  THR A 203     -18.507 -12.251  -8.555  1.00 96.79           H  
ATOM   3227  O   THR A 203     -17.023  -9.175  -6.483  1.00 96.79           O  
ATOM   3228  CG2 THR A 203     -19.653 -13.102  -6.981  1.00 96.79           C  
ATOM   3229 HG21 THR A 203     -20.397 -13.447  -7.699  1.00 96.79           H  
ATOM   3230 HG22 THR A 203     -20.173 -12.781  -6.078  1.00 96.79           H  
ATOM   3231 HG23 THR A 203     -18.966 -13.912  -6.735  1.00 96.79           H  
ATOM   3232  OG1 THR A 203     -19.790 -10.891  -7.835  1.00 96.79           O  
ATOM   3233  HG1 THR A 203     -20.100 -10.553  -6.992  1.00 96.79           H  
ATOM   3234  N   LEU A 204     -16.592 -10.083  -8.470  1.00 96.98           N  
ATOM   3235  H   LEU A 204     -16.531 -10.948  -8.990  1.00 96.98           H  
ATOM   3236  CA  LEU A 204     -16.367  -8.831  -9.190  1.00 96.98           C  
ATOM   3237  HA  LEU A 204     -16.544  -7.988  -8.522  1.00 96.98           H  
ATOM   3238  C   LEU A 204     -17.396  -8.754 -10.310  1.00 96.98           C  
ATOM   3239  CB  LEU A 204     -14.928  -8.729  -9.727  1.00 96.98           C  
ATOM   3240  HB2 LEU A 204     -14.762  -9.548 -10.427  1.00 96.98           H  
ATOM   3241  HB3 LEU A 204     -14.835  -7.790 -10.272  1.00 96.98           H  
ATOM   3242  O   LEU A 204     -17.308  -9.512 -11.286  1.00 96.98           O  
ATOM   3243  CG  LEU A 204     -13.833  -8.779  -8.654  1.00 96.98           C  
ATOM   3244  HG  LEU A 204     -13.941  -9.701  -8.082  1.00 96.98           H  
ATOM   3245  CD1 LEU A 204     -12.449  -8.775  -9.312  1.00 96.98           C  
ATOM   3246 HD11 LEU A 204     -12.314  -7.853  -9.878  1.00 96.98           H  
ATOM   3247 HD12 LEU A 204     -12.361  -9.633  -9.978  1.00 96.98           H  
ATOM   3248 HD13 LEU A 204     -11.682  -8.840  -8.540  1.00 96.98           H  
ATOM   3249  CD2 LEU A 204     -13.889  -7.598  -7.701  1.00 96.98           C  
ATOM   3250 HD21 LEU A 204     -13.104  -7.695  -6.951  1.00 96.98           H  
ATOM   3251 HD22 LEU A 204     -13.790  -6.657  -8.243  1.00 96.98           H  
ATOM   3252 HD23 LEU A 204     -14.847  -7.599  -7.181  1.00 96.98           H  
ATOM   3253  N   ASN A 205     -18.367  -7.861 -10.166  1.00 96.13           N  
ATOM   3254  H   ASN A 205     -18.363  -7.301  -9.325  1.00 96.13           H  
ATOM   3255  CA  ASN A 205     -19.372  -7.587 -11.182  1.00 96.13           C  
ATOM   3256  HA  ASN A 205     -19.727  -8.547 -11.556  1.00 96.13           H  
ATOM   3257  C   ASN A 205     -18.756  -6.840 -12.391  1.00 96.13           C  
ATOM   3258  CB  ASN A 205     -20.577  -6.905 -10.495  1.00 96.13           C  
ATOM   3259  HB2 ASN A 205     -21.437  -6.918 -11.164  1.00 96.13           H  
ATOM   3260  HB3 ASN A 205     -20.846  -7.483  -9.610  1.00 96.13           H  
ATOM   3261  O   ASN A 205     -17.577  -6.476 -12.404  1.00 96.13           O  
ATOM   3262  CG  ASN A 205     -20.342  -5.461 -10.080  1.00 96.13           C  
ATOM   3263  ND2 ASN A 205     -20.713  -5.084  -8.879  1.00 96.13           N  
ATOM   3264 HD21 ASN A 205     -20.939  -5.756  -8.159  1.00 96.13           H  
ATOM   3265 HD22 ASN A 205     -20.429  -4.181  -8.526  1.00 96.13           H  
ATOM   3266  OD1 ASN A 205     -19.899  -4.648 -10.887  1.00 96.13           O  
ATOM   3267  N   ASP A 206     -19.530  -6.619 -13.459  1.00 96.79           N  
ATOM   3268  H   ASP A 206     -20.495  -6.914 -13.427  1.00 96.79           H  
ATOM   3269  CA  ASP A 206     -19.001  -6.019 -14.698  1.00 96.79           C  
ATOM   3270  HA  ASP A 206     -18.149  -6.612 -15.029  1.00 96.79           H  
ATOM   3271  C   ASP A 206     -18.471  -4.583 -14.525  1.00 96.79           C  
ATOM   3272  CB  ASP A 206     -20.077  -6.060 -15.796  1.00 96.79           C  
ATOM   3273  HB2 ASP A 206     -21.033  -5.741 -15.383  1.00 96.79           H  
ATOM   3274  HB3 ASP A 206     -19.806  -5.359 -16.585  1.00 96.79           H  
ATOM   3275  O   ASP A 206     -17.546  -4.179 -15.237  1.00 96.79           O  
ATOM   3276  CG  ASP A 206     -20.208  -7.448 -16.425  1.00 96.79           C  
ATOM   3277  OD1 ASP A 206     -21.339  -7.932 -16.636  1.00 96.79           O  
ATOM   3278  OD2 ASP A 206     -19.177  -8.087 -16.724  1.00 96.79           O  
ATOM   3279  N   ALA A 207     -19.008  -3.812 -13.571  1.00 95.75           N  
ATOM   3280  H   ALA A 207     -19.653  -4.230 -12.916  1.00 95.75           H  
ATOM   3281  CA  ALA A 207     -18.505  -2.476 -13.265  1.00 95.75           C  
ATOM   3282  HA  ALA A 207     -18.330  -1.946 -14.201  1.00 95.75           H  
ATOM   3283  C   ALA A 207     -17.163  -2.547 -12.520  1.00 95.75           C  
ATOM   3284  CB  ALA A 207     -19.568  -1.702 -12.474  1.00 95.75           C  
ATOM   3285  HB1 ALA A 207     -20.507  -1.685 -13.027  1.00 95.75           H  
ATOM   3286  HB2 ALA A 207     -19.734  -2.170 -11.503  1.00 95.75           H  
ATOM   3287  HB3 ALA A 207     -19.229  -0.680 -12.310  1.00 95.75           H  
ATOM   3288  O   ALA A 207     -16.239  -1.800 -12.846  1.00 95.75           O  
ATOM   3289  N   GLU A 208     -17.023  -3.485 -11.585  1.00 96.82           N  
ATOM   3290  H   GLU A 208     -17.828  -4.052 -11.360  1.00 96.82           H  
ATOM   3291  CA  GLU A 208     -15.816  -3.695 -10.777  1.00 96.82           C  
ATOM   3292  HA  GLU A 208     -15.473  -2.742 -10.375  1.00 96.82           H  
ATOM   3293  C   GLU A 208     -14.671  -4.315 -11.582  1.00 96.82           C  
ATOM   3294  CB  GLU A 208     -16.161  -4.605  -9.604  1.00 96.82           C  
ATOM   3295  HB2 GLU A 208     -16.566  -5.533 -10.009  1.00 96.82           H  
ATOM   3296  HB3 GLU A 208     -15.254  -4.838  -9.047  1.00 96.82           H  
ATOM   3297  O   GLU A 208     -13.526  -3.883 -11.457  1.00 96.82           O  
ATOM   3298  CG  GLU A 208     -17.168  -3.929  -8.664  1.00 96.82           C  
ATOM   3299  HG2 GLU A 208     -18.004  -3.515  -9.228  1.00 96.82           H  
ATOM   3300  HG3 GLU A 208     -16.670  -3.103  -8.157  1.00 96.82           H  
ATOM   3301  CD  GLU A 208     -17.727  -4.917  -7.650  1.00 96.82           C  
ATOM   3302  OE1 GLU A 208     -17.936  -4.472  -6.504  1.00 96.82           O  
ATOM   3303  OE2 GLU A 208     -17.939  -6.080  -8.058  1.00 96.82           O  
ATOM   3304  N   LEU A 209     -14.965  -5.260 -12.482  1.00 96.36           N  
ATOM   3305  H   LEU A 209     -15.912  -5.610 -12.498  1.00 96.36           H  
ATOM   3306  CA  LEU A 209     -13.990  -5.796 -13.441  1.00 96.36           C  
ATOM   3307  HA  LEU A 209     -13.131  -6.183 -12.893  1.00 96.36           H  
ATOM   3308  C   LEU A 209     -13.462  -4.706 -14.380  1.00 96.36           C  
ATOM   3309  CB  LEU A 209     -14.646  -6.920 -14.265  1.00 96.36           C  
ATOM   3310  HB2 LEU A 209     -14.020  -7.134 -15.131  1.00 96.36           H  
ATOM   3311  HB3 LEU A 209     -15.608  -6.562 -14.634  1.00 96.36           H  
ATOM   3312  O   LEU A 209     -12.258  -4.630 -14.638  1.00 96.36           O  
ATOM   3313  CG  LEU A 209     -14.863  -8.231 -13.495  1.00 96.36           C  
ATOM   3314  HG  LEU A 209     -15.420  -8.033 -12.579  1.00 96.36           H  
ATOM   3315  CD1 LEU A 209     -15.663  -9.206 -14.361  1.00 96.36           C  
ATOM   3316 HD11 LEU A 209     -15.876 -10.108 -13.787  1.00 96.36           H  
ATOM   3317 HD12 LEU A 209     -15.115  -9.454 -15.270  1.00 96.36           H  
ATOM   3318 HD13 LEU A 209     -16.617  -8.748 -14.625  1.00 96.36           H  
ATOM   3319  CD2 LEU A 209     -13.531  -8.897 -13.140  1.00 96.36           C  
ATOM   3320 HD21 LEU A 209     -12.980  -8.279 -12.432  1.00 96.36           H  
ATOM   3321 HD22 LEU A 209     -12.934  -9.057 -14.038  1.00 96.36           H  
ATOM   3322 HD23 LEU A 209     -13.738  -9.853 -12.658  1.00 96.36           H  
ATOM   3323  N   ASN A 210     -14.352  -3.840 -14.872  1.00 95.92           N  
ATOM   3324  H   ASN A 210     -15.326  -3.967 -14.636  1.00 95.92           H  
ATOM   3325  CA  ASN A 210     -13.976  -2.702 -15.705  1.00 95.92           C  
ATOM   3326  HA  ASN A 210     -13.314  -3.053 -16.497  1.00 95.92           H  
ATOM   3327  C   ASN A 210     -13.200  -1.635 -14.907  1.00 95.92           C  
ATOM   3328  CB  ASN A 210     -15.256  -2.154 -16.349  1.00 95.92           C  
ATOM   3329  HB2 ASN A 210     -15.934  -1.814 -15.566  1.00 95.92           H  
ATOM   3330  HB3 ASN A 210     -15.756  -2.949 -16.903  1.00 95.92           H  
ATOM   3331  O   ASN A 210     -12.235  -1.070 -15.422  1.00 95.92           O  
ATOM   3332  CG  ASN A 210     -14.981  -1.019 -17.314  1.00 95.92           C  
ATOM   3333  ND2 ASN A 210     -15.751   0.040 -17.246  1.00 95.92           N  
ATOM   3334 HD21 ASN A 210     -15.581   0.775 -17.918  1.00 95.92           H  
ATOM   3335 HD22 ASN A 210     -16.504   0.066 -16.573  1.00 95.92           H  
ATOM   3336  OD1 ASN A 210     -14.086  -1.063 -18.142  1.00 95.92           O  
ATOM   3337  N   PHE A 211     -13.562  -1.395 -13.642  1.00 95.86           N  
ATOM   3338  H   PHE A 211     -14.389  -1.851 -13.284  1.00 95.86           H  
ATOM   3339  CA  PHE A 211     -12.817  -0.530 -12.726  1.00 95.86           C  
ATOM   3340  HA  PHE A 211     -12.708   0.453 -13.184  1.00 95.86           H  
ATOM   3341  C   PHE A 211     -11.402  -1.072 -12.479  1.00 95.86           C  
ATOM   3342  CB  PHE A 211     -13.607  -0.360 -11.417  1.00 95.86           C  
ATOM   3343  HB2 PHE A 211     -13.768  -1.337 -10.960  1.00 95.86           H  
ATOM   3344  HB3 PHE A 211     -14.586   0.060 -11.644  1.00 95.86           H  
ATOM   3345  O   PHE A 211     -10.426  -0.370 -12.735  1.00 95.86           O  
ATOM   3346  CG  PHE A 211     -12.913   0.532 -10.409  1.00 95.86           C  
ATOM   3347  CD1 PHE A 211     -12.039  -0.024  -9.456  1.00 95.86           C  
ATOM   3348  HD1 PHE A 211     -11.898  -1.093  -9.403  1.00 95.86           H  
ATOM   3349  CD2 PHE A 211     -13.122   1.923 -10.442  1.00 95.86           C  
ATOM   3350  HD2 PHE A 211     -13.839   2.344 -11.131  1.00 95.86           H  
ATOM   3351  CE1 PHE A 211     -11.349   0.814  -8.565  1.00 95.86           C  
ATOM   3352  HE1 PHE A 211     -10.678   0.388  -7.834  1.00 95.86           H  
ATOM   3353  CE2 PHE A 211     -12.423   2.763  -9.556  1.00 95.86           C  
ATOM   3354  HE2 PHE A 211     -12.582   3.831  -9.564  1.00 95.86           H  
ATOM   3355  CZ  PHE A 211     -11.530   2.208  -8.627  1.00 95.86           C  
ATOM   3356  HZ  PHE A 211     -10.995   2.862  -7.955  1.00 95.86           H  
ATOM   3357  N   PHE A 212     -11.275  -2.340 -12.082  1.00 96.43           N  
ATOM   3358  H   PHE A 212     -12.118  -2.863 -11.891  1.00 96.43           H  
ATOM   3359  CA  PHE A 212      -9.997  -3.022 -11.867  1.00 96.43           C  
ATOM   3360  HA  PHE A 212      -9.472  -2.540 -11.043  1.00 96.43           H  
ATOM   3361  C   PHE A 212      -9.086  -2.946 -13.101  1.00 96.43           C  
ATOM   3362  CB  PHE A 212     -10.280  -4.481 -11.479  1.00 96.43           C  
ATOM   3363  HB2 PHE A 212     -10.743  -4.501 -10.493  1.00 96.43           H  
ATOM   3364  HB3 PHE A 212     -10.996  -4.907 -12.182  1.00 96.43           H  
ATOM   3365  O   PHE A 212      -7.924  -2.545 -12.985  1.00 96.43           O  
ATOM   3366  CG  PHE A 212      -9.042  -5.355 -11.465  1.00 96.43           C  
ATOM   3367  CD1 PHE A 212      -8.725  -6.143 -12.589  1.00 96.43           C  
ATOM   3368  HD1 PHE A 212      -9.382  -6.146 -13.446  1.00 96.43           H  
ATOM   3369  CD2 PHE A 212      -8.180  -5.339 -10.355  1.00 96.43           C  
ATOM   3370  HD2 PHE A 212      -8.416  -4.727  -9.497  1.00 96.43           H  
ATOM   3371  CE1 PHE A 212      -7.553  -6.918 -12.598  1.00 96.43           C  
ATOM   3372  HE1 PHE A 212      -7.308  -7.523 -13.459  1.00 96.43           H  
ATOM   3373  CE2 PHE A 212      -7.012  -6.120 -10.363  1.00 96.43           C  
ATOM   3374  HE2 PHE A 212      -6.354  -6.104  -9.506  1.00 96.43           H  
ATOM   3375  CZ  PHE A 212      -6.703  -6.914 -11.481  1.00 96.43           C  
ATOM   3376  HZ  PHE A 212      -5.818  -7.534 -11.483  1.00 96.43           H  
ATOM   3377  N   GLN A 213      -9.615  -3.264 -14.291  1.00 95.20           N  
ATOM   3378  H   GLN A 213     -10.568  -3.597 -14.321  1.00 95.20           H  
ATOM   3379  CA  GLN A 213      -8.874  -3.137 -15.549  1.00 95.20           C  
ATOM   3380  HA  GLN A 213      -7.986  -3.765 -15.487  1.00 95.20           H  
ATOM   3381  C   GLN A 213      -8.413  -1.687 -15.772  1.00 95.20           C  
ATOM   3382  CB  GLN A 213      -9.747  -3.639 -16.714  1.00 95.20           C  
ATOM   3383  HB2 GLN A 213     -10.696  -3.105 -16.668  1.00 95.20           H  
ATOM   3384  HB3 GLN A 213      -9.962  -4.699 -16.586  1.00 95.20           H  
ATOM   3385  O   GLN A 213      -7.233  -1.461 -16.049  1.00 95.20           O  
ATOM   3386  CG  GLN A 213      -9.147  -3.386 -18.114  1.00 95.20           C  
ATOM   3387  HG2 GLN A 213      -9.963  -3.162 -18.802  1.00 95.20           H  
ATOM   3388  HG3 GLN A 213      -8.505  -2.505 -18.103  1.00 95.20           H  
ATOM   3389  CD  GLN A 213      -8.310  -4.483 -18.747  1.00 95.20           C  
ATOM   3390  NE2 GLN A 213      -7.837  -4.212 -19.942  1.00 95.20           N  
ATOM   3391 HE21 GLN A 213      -7.901  -3.270 -20.301  1.00 95.20           H  
ATOM   3392 HE22 GLN A 213      -7.258  -4.895 -20.409  1.00 95.20           H  
ATOM   3393  OE1 GLN A 213      -8.058  -5.557 -18.215  1.00 95.20           O  
ATOM   3394  N   ARG A 214      -9.307  -0.701 -15.625  1.00 93.44           N  
ATOM   3395  H   ARG A 214     -10.259  -0.950 -15.399  1.00 93.44           H  
ATOM   3396  CA  ARG A 214      -8.995   0.720 -15.847  1.00 93.44           C  
ATOM   3397  HA  ARG A 214      -8.604   0.833 -16.858  1.00 93.44           H  
ATOM   3398  C   ARG A 214      -7.903   1.221 -14.902  1.00 93.44           C  
ATOM   3399  CB  ARG A 214     -10.299   1.522 -15.731  1.00 93.44           C  
ATOM   3400  HB2 ARG A 214     -10.690   1.425 -14.718  1.00 93.44           H  
ATOM   3401  HB3 ARG A 214     -11.027   1.099 -16.423  1.00 93.44           H  
ATOM   3402  O   ARG A 214      -6.981   1.898 -15.347  1.00 93.44           O  
ATOM   3403  CG  ARG A 214     -10.119   3.008 -16.072  1.00 93.44           C  
ATOM   3404  HG2 ARG A 214      -9.701   3.093 -17.075  1.00 93.44           H  
ATOM   3405  HG3 ARG A 214      -9.429   3.471 -15.367  1.00 93.44           H  
ATOM   3406  CD  ARG A 214     -11.465   3.750 -16.036  1.00 93.44           C  
ATOM   3407  HD2 ARG A 214     -11.313   4.771 -16.385  1.00 93.44           H  
ATOM   3408  HD3 ARG A 214     -12.154   3.261 -16.724  1.00 93.44           H  
ATOM   3409  NE  ARG A 214     -12.064   3.772 -14.687  1.00 93.44           N  
ATOM   3410  HE  ARG A 214     -12.791   3.102 -14.482  1.00 93.44           H  
ATOM   3411  NH1 ARG A 214     -10.806   5.484 -13.807  1.00 93.44           N  
ATOM   3412 HH11 ARG A 214     -10.209   5.551 -14.619  1.00 93.44           H  
ATOM   3413 HH12 ARG A 214     -10.541   6.008 -12.986  1.00 93.44           H  
ATOM   3414  NH2 ARG A 214     -12.369   4.546 -12.567  1.00 93.44           N  
ATOM   3415 HH21 ARG A 214     -12.072   5.222 -11.878  1.00 93.44           H  
ATOM   3416 HH22 ARG A 214     -13.079   3.867 -12.332  1.00 93.44           H  
ATOM   3417  CZ  ARG A 214     -11.746   4.595 -13.701  1.00 93.44           C  
ATOM   3418  N   ILE A 215      -7.965   0.836 -13.630  1.00 93.04           N  
ATOM   3419  H   ILE A 215      -8.769   0.293 -13.351  1.00 93.04           H  
ATOM   3420  CA  ILE A 215      -7.000   1.219 -12.592  1.00 93.04           C  
ATOM   3421  HA  ILE A 215      -6.818   2.292 -12.665  1.00 93.04           H  
ATOM   3422  C   ILE A 215      -5.631   0.546 -12.768  1.00 93.04           C  
ATOM   3423  CB  ILE A 215      -7.626   0.911 -11.215  1.00 93.04           C  
ATOM   3424  HB  ILE A 215      -8.006  -0.110 -11.243  1.00 93.04           H  
ATOM   3425  O   ILE A 215      -4.613   1.169 -12.453  1.00 93.04           O  
ATOM   3426  CG1 ILE A 215      -8.824   1.835 -10.899  1.00 93.04           C  
ATOM   3427 HG12 ILE A 215      -9.232   1.525  -9.937  1.00 93.04           H  
ATOM   3428 HG13 ILE A 215      -9.608   1.692 -11.642  1.00 93.04           H  
ATOM   3429  CG2 ILE A 215      -6.620   0.964 -10.057  1.00 93.04           C  
ATOM   3430 HG21 ILE A 215      -6.135   1.939 -10.008  1.00 93.04           H  
ATOM   3431 HG22 ILE A 215      -5.872   0.178 -10.158  1.00 93.04           H  
ATOM   3432 HG23 ILE A 215      -7.165   0.785  -9.130  1.00 93.04           H  
ATOM   3433  CD1 ILE A 215      -8.542   3.338 -10.823  1.00 93.04           C  
ATOM   3434 HD11 ILE A 215      -7.797   3.552 -10.056  1.00 93.04           H  
ATOM   3435 HD12 ILE A 215      -9.471   3.842 -10.557  1.00 93.04           H  
ATOM   3436 HD13 ILE A 215      -8.208   3.721 -11.787  1.00 93.04           H  
ATOM   3437  N   CYS A 216      -5.587  -0.697 -13.264  1.00 95.12           N  
ATOM   3438  H   CYS A 216      -6.461  -1.173 -13.434  1.00 95.12           H  
ATOM   3439  CA  CYS A 216      -4.341  -1.452 -13.454  1.00 95.12           C  
ATOM   3440  HA  CYS A 216      -3.611  -1.137 -12.708  1.00 95.12           H  
ATOM   3441  C   CYS A 216      -3.671  -1.231 -14.817  1.00 95.12           C  
ATOM   3442  CB  CYS A 216      -4.609  -2.947 -13.240  1.00 95.12           C  
ATOM   3443  HB2 CYS A 216      -3.700  -3.506 -13.461  1.00 95.12           H  
ATOM   3444  HB3 CYS A 216      -5.399  -3.289 -13.909  1.00 95.12           H  
ATOM   3445  O   CYS A 216      -2.446  -1.285 -14.900  1.00 95.12           O  
ATOM   3446  SG  CYS A 216      -5.085  -3.243 -11.518  1.00 95.12           S  
ATOM   3447  HG  CYS A 216      -6.378  -2.955 -11.696  1.00 95.12           H  
ATOM   3448  N   PHE A 217      -4.454  -1.003 -15.876  1.00 92.46           N  
ATOM   3449  H   PHE A 217      -5.453  -1.027 -15.730  1.00 92.46           H  
ATOM   3450  CA  PHE A 217      -3.986  -1.030 -17.269  1.00 92.46           C  
ATOM   3451  HA  PHE A 217      -2.896  -1.021 -17.276  1.00 92.46           H  
ATOM   3452  C   PHE A 217      -4.424   0.185 -18.105  1.00 92.46           C  
ATOM   3453  CB  PHE A 217      -4.446  -2.336 -17.941  1.00 92.46           C  
ATOM   3454  HB2 PHE A 217      -3.951  -2.418 -18.908  1.00 92.46           H  
ATOM   3455  HB3 PHE A 217      -5.517  -2.268 -18.132  1.00 92.46           H  
ATOM   3456  O   PHE A 217      -4.265   0.162 -19.325  1.00 92.46           O  
ATOM   3457  CG  PHE A 217      -4.168  -3.612 -17.168  1.00 92.46           C  
ATOM   3458  CD1 PHE A 217      -2.847  -4.057 -16.971  1.00 92.46           C  
ATOM   3459  HD1 PHE A 217      -2.020  -3.479 -17.356  1.00 92.46           H  
ATOM   3460  CD2 PHE A 217      -5.239  -4.366 -16.657  1.00 92.46           C  
ATOM   3461  HD2 PHE A 217      -6.253  -4.027 -16.809  1.00 92.46           H  
ATOM   3462  CE1 PHE A 217      -2.605  -5.254 -16.272  1.00 92.46           C  
ATOM   3463  HE1 PHE A 217      -1.592  -5.596 -16.121  1.00 92.46           H  
ATOM   3464  CE2 PHE A 217      -5.000  -5.559 -15.956  1.00 92.46           C  
ATOM   3465  HE2 PHE A 217      -5.830  -6.128 -15.564  1.00 92.46           H  
ATOM   3466  CZ  PHE A 217      -3.682  -6.006 -15.770  1.00 92.46           C  
ATOM   3467  HZ  PHE A 217      -3.498  -6.927 -15.237  1.00 92.46           H  
ATOM   3468  N   ASN A 218      -5.003   1.225 -17.488  1.00 91.30           N  
ATOM   3469  H   ASN A 218      -5.164   1.159 -16.493  1.00 91.30           H  
ATOM   3470  CA  ASN A 218      -5.418   2.481 -18.140  1.00 91.30           C  
ATOM   3471  HA  ASN A 218      -6.043   3.008 -17.419  1.00 91.30           H  
ATOM   3472  C   ASN A 218      -6.314   2.284 -19.389  1.00 91.30           C  
ATOM   3473  CB  ASN A 218      -4.167   3.349 -18.371  1.00 91.30           C  
ATOM   3474  HB2 ASN A 218      -3.507   3.271 -17.507  1.00 91.30           H  
ATOM   3475  HB3 ASN A 218      -3.630   2.974 -19.243  1.00 91.30           H  
ATOM   3476  O   ASN A 218      -6.289   3.065 -20.340  1.00 91.30           O  
ATOM   3477  CG  ASN A 218      -4.462   4.825 -18.572  1.00 91.30           C  
ATOM   3478  ND2 ASN A 218      -3.459   5.585 -18.953  1.00 91.30           N  
ATOM   3479 HD21 ASN A 218      -3.644   6.577 -18.973  1.00 91.30           H  
ATOM   3480 HD22 ASN A 218      -2.542   5.182 -19.081  1.00 91.30           H  
ATOM   3481  OD1 ASN A 218      -5.547   5.333 -18.341  1.00 91.30           O  
ATOM   3482  N   THR A 219      -7.093   1.200 -19.406  1.00 91.27           N  
ATOM   3483  H   THR A 219      -7.062   0.585 -18.604  1.00 91.27           H  
ATOM   3484  CA  THR A 219      -7.964   0.783 -20.515  1.00 91.27           C  
ATOM   3485  HA  THR A 219      -8.182   1.651 -21.137  1.00 91.27           H  
ATOM   3486  C   THR A 219      -9.280   0.226 -19.961  1.00 91.27           C  
ATOM   3487  CB  THR A 219      -7.296  -0.289 -21.400  1.00 91.27           C  
ATOM   3488  HB  THR A 219      -8.059  -0.745 -22.032  1.00 91.27           H  
ATOM   3489  O   THR A 219      -9.261  -0.403 -18.908  1.00 91.27           O  
ATOM   3490  CG2 THR A 219      -6.212   0.289 -22.306  1.00 91.27           C  
ATOM   3491 HG21 THR A 219      -6.642   1.060 -22.946  1.00 91.27           H  
ATOM   3492 HG22 THR A 219      -5.802  -0.503 -22.932  1.00 91.27           H  
ATOM   3493 HG23 THR A 219      -5.409   0.728 -21.713  1.00 91.27           H  
ATOM   3494  OG1 THR A 219      -6.684  -1.299 -20.629  1.00 91.27           O  
ATOM   3495  HG1 THR A 219      -5.863  -0.923 -20.304  1.00 91.27           H  
ATOM   3496  N   PRO A 220     -10.435   0.440 -20.613  1.00 90.53           N  
ATOM   3497  CA  PRO A 220     -11.690  -0.197 -20.219  1.00 90.53           C  
ATOM   3498  HA  PRO A 220     -11.769  -0.257 -19.133  1.00 90.53           H  
ATOM   3499  C   PRO A 220     -11.816  -1.613 -20.805  1.00 90.53           C  
ATOM   3500  CB  PRO A 220     -12.776   0.738 -20.752  1.00 90.53           C  
ATOM   3501  HB2 PRO A 220     -13.717   0.219 -20.936  1.00 90.53           H  
ATOM   3502  HB3 PRO A 220     -12.925   1.559 -20.051  1.00 90.53           H  
ATOM   3503  O   PRO A 220     -11.210  -1.929 -21.832  1.00 90.53           O  
ATOM   3504  CG  PRO A 220     -12.152   1.270 -22.045  1.00 90.53           C  
ATOM   3505  HG2 PRO A 220     -12.562   2.242 -22.320  1.00 90.53           H  
ATOM   3506  HG3 PRO A 220     -12.308   0.550 -22.848  1.00 90.53           H  
ATOM   3507  CD  PRO A 220     -10.658   1.358 -21.720  1.00 90.53           C  
ATOM   3508  HD2 PRO A 220     -10.065   1.076 -22.589  1.00 90.53           H  
ATOM   3509  HD3 PRO A 220     -10.412   2.372 -21.405  1.00 90.53           H  
ATOM   3510  N   LEU A 221     -12.670  -2.447 -20.207  1.00 92.23           N  
ATOM   3511  H   LEU A 221     -13.176  -2.104 -19.404  1.00 92.23           H  
ATOM   3512  CA  LEU A 221     -13.129  -3.691 -20.828  1.00 92.23           C  
ATOM   3513  HA  LEU A 221     -12.338  -4.078 -21.470  1.00 92.23           H  
ATOM   3514  C   LEU A 221     -14.334  -3.418 -21.734  1.00 92.23           C  
ATOM   3515  CB  LEU A 221     -13.451  -4.763 -19.766  1.00 92.23           C  
ATOM   3516  HB2 LEU A 221     -13.883  -5.623 -20.279  1.00 92.23           H  
ATOM   3517  HB3 LEU A 221     -14.197  -4.366 -19.077  1.00 92.23           H  
ATOM   3518  O   LEU A 221     -15.352  -2.879 -21.304  1.00 92.23           O  
ATOM   3519  CG  LEU A 221     -12.238  -5.257 -18.964  1.00 92.23           C  
ATOM   3520  HG  LEU A 221     -11.803  -4.411 -18.431  1.00 92.23           H  
ATOM   3521  CD1 LEU A 221     -12.629  -6.308 -17.930  1.00 92.23           C  
ATOM   3522 HD11 LEU A 221     -13.367  -5.886 -17.248  1.00 92.23           H  
ATOM   3523 HD12 LEU A 221     -11.755  -6.593 -17.343  1.00 92.23           H  
ATOM   3524 HD13 LEU A 221     -13.039  -7.189 -18.423  1.00 92.23           H  
ATOM   3525  CD2 LEU A 221     -11.190  -5.881 -19.881  1.00 92.23           C  
ATOM   3526 HD21 LEU A 221     -11.641  -6.647 -20.511  1.00 92.23           H  
ATOM   3527 HD22 LEU A 221     -10.736  -5.099 -20.489  1.00 92.23           H  
ATOM   3528 HD23 LEU A 221     -10.398  -6.332 -19.282  1.00 92.23           H  
ATOM   3529  N   ALA A 222     -14.237  -3.824 -23.000  1.00 91.97           N  
ATOM   3530  H   ALA A 222     -13.372  -4.246 -23.304  1.00 91.97           H  
ATOM   3531  CA  ALA A 222     -15.390  -3.852 -23.897  1.00 91.97           C  
ATOM   3532  HA  ALA A 222     -15.885  -2.883 -23.829  1.00 91.97           H  
ATOM   3533  C   ALA A 222     -16.382  -4.961 -23.472  1.00 91.97           C  
ATOM   3534  CB  ALA A 222     -14.891  -4.043 -25.335  1.00 91.97           C  
ATOM   3535  HB1 ALA A 222     -14.202  -3.240 -25.595  1.00 91.97           H  
ATOM   3536  HB2 ALA A 222     -15.735  -4.022 -26.025  1.00 91.97           H  
ATOM   3537  HB3 ALA A 222     -14.378  -5.000 -25.426  1.00 91.97           H  
ATOM   3538  O   ALA A 222     -15.940  -5.987 -22.953  1.00 91.97           O  
ATOM   3539  N   PRO A 223     -17.696  -4.848 -23.755  1.00 92.63           N  
ATOM   3540  CA  PRO A 223     -18.685  -5.856 -23.347  1.00 92.63           C  
ATOM   3541  HA  PRO A 223     -18.739  -5.861 -22.258  1.00 92.63           H  
ATOM   3542  C   PRO A 223     -18.379  -7.290 -23.810  1.00 92.63           C  
ATOM   3543  CB  PRO A 223     -20.022  -5.354 -23.897  1.00 92.63           C  
ATOM   3544  HB2 PRO A 223     -20.166  -5.700 -24.920  1.00 92.63           H  
ATOM   3545  HB3 PRO A 223     -20.856  -5.664 -23.267  1.00 92.63           H  
ATOM   3546  O   PRO A 223     -18.581  -8.235 -23.055  1.00 92.63           O  
ATOM   3547  CG  PRO A 223     -19.842  -3.837 -23.892  1.00 92.63           C  
ATOM   3548  HG2 PRO A 223     -20.006  -3.452 -22.885  1.00 92.63           H  
ATOM   3549  HG3 PRO A 223     -20.505  -3.346 -24.604  1.00 92.63           H  
ATOM   3550  CD  PRO A 223     -18.372  -3.666 -24.273  1.00 92.63           C  
ATOM   3551  HD2 PRO A 223     -17.989  -2.750 -23.825  1.00 92.63           H  
ATOM   3552  HD3 PRO A 223     -18.270  -3.633 -25.358  1.00 92.63           H  
ATOM   3553  N   GLN A 224     -17.821  -7.463 -25.016  1.00 93.77           N  
ATOM   3554  H   GLN A 224     -17.684  -6.657 -25.610  1.00 93.77           H  
ATOM   3555  CA  GLN A 224     -17.363  -8.778 -25.485  1.00 93.77           C  
ATOM   3556  HA  GLN A 224     -18.191  -9.481 -25.397  1.00 93.77           H  
ATOM   3557  C   GLN A 224     -16.211  -9.321 -24.626  1.00 93.77           C  
ATOM   3558  CB  GLN A 224     -16.946  -8.685 -26.963  1.00 93.77           C  
ATOM   3559  HB2 GLN A 224     -17.783  -8.300 -27.546  1.00 93.77           H  
ATOM   3560  HB3 GLN A 224     -16.117  -7.983 -27.059  1.00 93.77           H  
ATOM   3561  O   GLN A 224     -16.203 -10.498 -24.289  1.00 93.77           O  
ATOM   3562  CG  GLN A 224     -16.513 -10.041 -27.552  1.00 93.77           C  
ATOM   3563  HG2 GLN A 224     -16.228  -9.901 -28.594  1.00 93.77           H  
ATOM   3564  HG3 GLN A 224     -15.635 -10.412 -27.023  1.00 93.77           H  
ATOM   3565  CD  GLN A 224     -17.626 -11.085 -27.502  1.00 93.77           C  
ATOM   3566  NE2 GLN A 224     -17.391 -12.265 -26.977  1.00 93.77           N  
ATOM   3567 HE21 GLN A 224     -16.499 -12.503 -26.567  1.00 93.77           H  
ATOM   3568 HE22 GLN A 224     -18.166 -12.909 -26.909  1.00 93.77           H  
ATOM   3569  OE1 GLN A 224     -18.742 -10.843 -27.938  1.00 93.77           O  
ATOM   3570  N   ALA A 225     -15.269  -8.461 -24.233  1.00 93.72           N  
ATOM   3571  H   ALA A 225     -15.407  -7.476 -24.410  1.00 93.72           H  
ATOM   3572  CA  ALA A 225     -14.124  -8.843 -23.418  1.00 93.72           C  
ATOM   3573  HA  ALA A 225     -13.641  -9.704 -23.881  1.00 93.72           H  
ATOM   3574  C   ALA A 225     -14.530  -9.250 -21.988  1.00 93.72           C  
ATOM   3575  CB  ALA A 225     -13.124  -7.685 -23.420  1.00 93.72           C  
ATOM   3576  HB1 ALA A 225     -12.783  -7.485 -24.436  1.00 93.72           H  
ATOM   3577  HB2 ALA A 225     -13.566  -6.787 -22.989  1.00 93.72           H  
ATOM   3578  HB3 ALA A 225     -12.272  -7.974 -22.805  1.00 93.72           H  
ATOM   3579  O   ALA A 225     -13.947 -10.178 -21.435  1.00 93.72           O  
ATOM   3580  N   LEU A 226     -15.555  -8.608 -21.410  1.00 94.56           N  
ATOM   3581  H   LEU A 226     -15.979  -7.839 -21.910  1.00 94.56           H  
ATOM   3582  CA  LEU A 226     -16.137  -9.010 -20.122  1.00 94.56           C  
ATOM   3583  HA  LEU A 226     -15.353  -9.017 -19.365  1.00 94.56           H  
ATOM   3584  C   LEU A 226     -16.698 -10.439 -20.178  1.00 94.56           C  
ATOM   3585  CB  LEU A 226     -17.234  -8.009 -19.708  1.00 94.56           C  
ATOM   3586  HB2 LEU A 226     -17.894  -7.837 -20.558  1.00 94.56           H  
ATOM   3587  HB3 LEU A 226     -17.838  -8.457 -18.919  1.00 94.56           H  
ATOM   3588  O   LEU A 226     -16.363 -11.270 -19.332  1.00 94.56           O  
ATOM   3589  CG  LEU A 226     -16.704  -6.658 -19.197  1.00 94.56           C  
ATOM   3590  HG  LEU A 226     -15.948  -6.289 -19.890  1.00 94.56           H  
ATOM   3591  CD1 LEU A 226     -17.826  -5.624 -19.141  1.00 94.56           C  
ATOM   3592 HD11 LEU A 226     -18.632  -5.998 -18.509  1.00 94.56           H  
ATOM   3593 HD12 LEU A 226     -17.451  -4.689 -18.724  1.00 94.56           H  
ATOM   3594 HD13 LEU A 226     -18.211  -5.436 -20.143  1.00 94.56           H  
ATOM   3595  CD2 LEU A 226     -16.098  -6.770 -17.797  1.00 94.56           C  
ATOM   3596 HD21 LEU A 226     -15.274  -7.483 -17.788  1.00 94.56           H  
ATOM   3597 HD22 LEU A 226     -16.857  -7.110 -17.093  1.00 94.56           H  
ATOM   3598 HD23 LEU A 226     -15.741  -5.794 -17.467  1.00 94.56           H  
ATOM   3599  N   GLU A 227     -17.492 -10.772 -21.201  1.00 94.89           N  
ATOM   3600  H   GLU A 227     -17.761 -10.066 -21.871  1.00 94.89           H  
ATOM   3601  CA  GLU A 227     -17.974 -12.149 -21.360  1.00 94.89           C  
ATOM   3602  HA  GLU A 227     -18.303 -12.501 -20.383  1.00 94.89           H  
ATOM   3603  C   GLU A 227     -16.862 -13.124 -21.766  1.00 94.89           C  
ATOM   3604  CB  GLU A 227     -19.177 -12.223 -22.314  1.00 94.89           C  
ATOM   3605  HB2 GLU A 227     -18.970 -11.638 -23.211  1.00 94.89           H  
ATOM   3606  HB3 GLU A 227     -19.321 -13.260 -22.619  1.00 94.89           H  
ATOM   3607  O   GLU A 227     -16.876 -14.261 -21.302  1.00 94.89           O  
ATOM   3608  CG  GLU A 227     -20.484 -11.731 -21.666  1.00 94.89           C  
ATOM   3609  HG2 GLU A 227     -20.391 -10.664 -21.465  1.00 94.89           H  
ATOM   3610  HG3 GLU A 227     -21.294 -11.862 -22.383  1.00 94.89           H  
ATOM   3611  CD  GLU A 227     -20.840 -12.477 -20.363  1.00 94.89           C  
ATOM   3612  OE1 GLU A 227     -21.159 -11.809 -19.355  1.00 94.89           O  
ATOM   3613  OE2 GLU A 227     -20.746 -13.731 -20.315  1.00 94.89           O  
ATOM   3614  N   ASP A 228     -15.857 -12.715 -22.544  1.00 95.74           N  
ATOM   3615  H   ASP A 228     -15.914 -11.800 -22.968  1.00 95.74           H  
ATOM   3616  CA  ASP A 228     -14.696 -13.558 -22.861  1.00 95.74           C  
ATOM   3617  HA  ASP A 228     -15.053 -14.490 -23.300  1.00 95.74           H  
ATOM   3618  C   ASP A 228     -13.900 -13.936 -21.597  1.00 95.74           C  
ATOM   3619  CB  ASP A 228     -13.787 -12.872 -23.894  1.00 95.74           C  
ATOM   3620  HB2 ASP A 228     -12.840 -13.411 -23.917  1.00 95.74           H  
ATOM   3621  HB3 ASP A 228     -13.570 -11.856 -23.563  1.00 95.74           H  
ATOM   3622  O   ASP A 228     -13.540 -15.106 -21.437  1.00 95.74           O  
ATOM   3623  CG  ASP A 228     -14.345 -12.847 -25.325  1.00 95.74           C  
ATOM   3624  OD1 ASP A 228     -13.772 -12.109 -26.156  1.00 95.74           O  
ATOM   3625  OD2 ASP A 228     -15.306 -13.595 -25.624  1.00 95.74           O  
ATOM   3626  N   VAL A 229     -13.701 -13.001 -20.655  1.00 96.49           N  
ATOM   3627  H   VAL A 229     -14.000 -12.058 -20.861  1.00 96.49           H  
ATOM   3628  CA  VAL A 229     -13.131 -13.278 -19.321  1.00 96.49           C  
ATOM   3629  HA  VAL A 229     -12.133 -13.700 -19.440  1.00 96.49           H  
ATOM   3630  C   VAL A 229     -13.950 -14.342 -18.599  1.00 96.49           C  
ATOM   3631  CB  VAL A 229     -13.026 -11.988 -18.470  1.00 96.49           C  
ATOM   3632  HB  VAL A 229     -13.980 -11.462 -18.500  1.00 96.49           H  
ATOM   3633  O   VAL A 229     -13.415 -15.393 -18.228  1.00 96.49           O  
ATOM   3634  CG1 VAL A 229     -12.683 -12.263 -16.999  1.00 96.49           C  
ATOM   3635 HG11 VAL A 229     -13.502 -12.786 -16.506  1.00 96.49           H  
ATOM   3636 HG12 VAL A 229     -12.529 -11.321 -16.473  1.00 96.49           H  
ATOM   3637 HG13 VAL A 229     -11.775 -12.863 -16.940  1.00 96.49           H  
ATOM   3638  CG2 VAL A 229     -11.941 -11.039 -18.991  1.00 96.49           C  
ATOM   3639 HG21 VAL A 229     -12.083 -10.052 -18.550  1.00 96.49           H  
ATOM   3640 HG22 VAL A 229     -11.998 -10.942 -20.075  1.00 96.49           H  
ATOM   3641 HG23 VAL A 229     -10.950 -11.408 -18.727  1.00 96.49           H  
ATOM   3642  N   LYS A 230     -15.260 -14.119 -18.447  1.00 95.83           N  
ATOM   3643  H   LYS A 230     -15.641 -13.254 -18.802  1.00 95.83           H  
ATOM   3644  CA  LYS A 230     -16.143 -15.064 -17.751  1.00 95.83           C  
ATOM   3645  HA  LYS A 230     -15.757 -15.230 -16.745  1.00 95.83           H  
ATOM   3646  C   LYS A 230     -16.177 -16.425 -18.451  1.00 95.83           C  
ATOM   3647  CB  LYS A 230     -17.554 -14.477 -17.647  1.00 95.83           C  
ATOM   3648  HB2 LYS A 230     -18.199 -15.212 -17.167  1.00 95.83           H  
ATOM   3649  HB3 LYS A 230     -17.923 -14.299 -18.657  1.00 95.83           H  
ATOM   3650  O   LYS A 230     -16.165 -17.452 -17.781  1.00 95.83           O  
ATOM   3651  CG  LYS A 230     -17.636 -13.173 -16.832  1.00 95.83           C  
ATOM   3652  HG2 LYS A 230     -16.904 -12.454 -17.202  1.00 95.83           H  
ATOM   3653  HG3 LYS A 230     -17.424 -13.372 -15.782  1.00 95.83           H  
ATOM   3654  CD  LYS A 230     -19.042 -12.585 -16.977  1.00 95.83           C  
ATOM   3655  HD2 LYS A 230     -19.379 -12.753 -18.000  1.00 95.83           H  
ATOM   3656  HD3 LYS A 230     -19.723 -13.097 -16.297  1.00 95.83           H  
ATOM   3657  CE  LYS A 230     -19.079 -11.079 -16.720  1.00 95.83           C  
ATOM   3658  HE2 LYS A 230     -18.802 -10.866 -15.687  1.00 95.83           H  
ATOM   3659  HE3 LYS A 230     -18.359 -10.584 -17.371  1.00 95.83           H  
ATOM   3660  NZ  LYS A 230     -20.427 -10.532 -16.993  1.00 95.83           N  
ATOM   3661  HZ1 LYS A 230     -21.070 -10.771 -16.252  1.00 95.83           H  
ATOM   3662  HZ2 LYS A 230     -20.383  -9.523 -16.995  1.00 95.83           H  
ATOM   3663  HZ3 LYS A 230     -20.779 -10.833 -17.891  1.00 95.83           H  
ATOM   3664  N   ASN A 231     -16.168 -16.466 -19.782  1.00 95.74           N  
ATOM   3665  H   ASN A 231     -16.192 -15.582 -20.271  1.00 95.74           H  
ATOM   3666  CA  ASN A 231     -16.211 -17.696 -20.574  1.00 95.74           C  
ATOM   3667  HA  ASN A 231     -16.971 -18.353 -20.151  1.00 95.74           H  
ATOM   3668  C   ASN A 231     -14.902 -18.494 -20.514  1.00 95.74           C  
ATOM   3669  CB  ASN A 231     -16.631 -17.352 -22.014  1.00 95.74           C  
ATOM   3670  HB2 ASN A 231     -16.482 -18.219 -22.656  1.00 95.74           H  
ATOM   3671  HB3 ASN A 231     -16.014 -16.538 -22.394  1.00 95.74           H  
ATOM   3672  O   ASN A 231     -14.953 -19.721 -20.395  1.00 95.74           O  
ATOM   3673  CG  ASN A 231     -18.101 -16.973 -22.099  1.00 95.74           C  
ATOM   3674  ND2 ASN A 231     -18.471 -16.086 -22.990  1.00 95.74           N  
ATOM   3675 HD21 ASN A 231     -19.418 -15.743 -22.916  1.00 95.74           H  
ATOM   3676 HD22 ASN A 231     -17.763 -15.530 -23.448  1.00 95.74           H  
ATOM   3677  OD1 ASN A 231     -18.935 -17.496 -21.370  1.00 95.74           O  
ATOM   3678  N   VAL A 232     -13.737 -17.835 -20.517  1.00 96.27           N  
ATOM   3679  H   VAL A 232     -13.741 -16.833 -20.646  1.00 96.27           H  
ATOM   3680  CA  VAL A 232     -12.450 -18.510 -20.269  1.00 96.27           C  
ATOM   3681  HA  VAL A 232     -12.362 -19.342 -20.969  1.00 96.27           H  
ATOM   3682  C   VAL A 232     -12.421 -19.118 -18.866  1.00 96.27           C  
ATOM   3683  CB  VAL A 232     -11.252 -17.565 -20.507  1.00 96.27           C  
ATOM   3684  HB  VAL A 232     -11.416 -16.623 -19.985  1.00 96.27           H  
ATOM   3685  O   VAL A 232     -11.949 -20.243 -18.713  1.00 96.27           O  
ATOM   3686  CG1 VAL A 232      -9.927 -18.172 -20.017  1.00 96.27           C  
ATOM   3687 HG11 VAL A 232      -9.917 -18.219 -18.928  1.00 96.27           H  
ATOM   3688 HG12 VAL A 232      -9.788 -19.170 -20.432  1.00 96.27           H  
ATOM   3689 HG13 VAL A 232      -9.093 -17.542 -20.326  1.00 96.27           H  
ATOM   3690  CG2 VAL A 232     -11.076 -17.292 -22.007  1.00 96.27           C  
ATOM   3691 HG21 VAL A 232     -10.266 -16.578 -22.154  1.00 96.27           H  
ATOM   3692 HG22 VAL A 232     -10.846 -18.215 -22.540  1.00 96.27           H  
ATOM   3693 HG23 VAL A 232     -11.987 -16.859 -22.422  1.00 96.27           H  
ATOM   3694  N   VAL A 233     -12.967 -18.438 -17.856  1.00 96.78           N  
ATOM   3695  H   VAL A 233     -13.302 -17.502 -18.033  1.00 96.78           H  
ATOM   3696  CA  VAL A 233     -13.044 -18.962 -16.481  1.00 96.78           C  
ATOM   3697  HA  VAL A 233     -12.065 -19.353 -16.203  1.00 96.78           H  
ATOM   3698  C   VAL A 233     -14.027 -20.139 -16.394  1.00 96.78           C  
ATOM   3699  CB  VAL A 233     -13.378 -17.822 -15.501  1.00 96.78           C  
ATOM   3700  HB  VAL A 233     -14.300 -17.336 -15.819  1.00 96.78           H  
ATOM   3701  O   VAL A 233     -13.611 -21.244 -16.041  1.00 96.78           O  
ATOM   3702  CG1 VAL A 233     -13.553 -18.315 -14.064  1.00 96.78           C  
ATOM   3703 HG11 VAL A 233     -13.778 -17.464 -13.421  1.00 96.78           H  
ATOM   3704 HG12 VAL A 233     -14.379 -19.023 -14.003  1.00 96.78           H  
ATOM   3705 HG13 VAL A 233     -12.635 -18.792 -13.719  1.00 96.78           H  
ATOM   3706  CG2 VAL A 233     -12.251 -16.782 -15.485  1.00 96.78           C  
ATOM   3707 HG21 VAL A 233     -11.380 -17.162 -14.953  1.00 96.78           H  
ATOM   3708 HG22 VAL A 233     -11.954 -16.507 -16.497  1.00 96.78           H  
ATOM   3709 HG23 VAL A 233     -12.603 -15.875 -14.992  1.00 96.78           H  
ATOM   3710  N   ARG A 234     -15.289 -19.953 -16.820  1.00 95.35           N  
ATOM   3711  H   ARG A 234     -15.533 -19.021 -17.123  1.00 95.35           H  
ATOM   3712  CA  ARG A 234     -16.350 -20.988 -16.866  1.00 95.35           C  
ATOM   3713  HA  ARG A 234     -16.632 -21.270 -15.852  1.00 95.35           H  
ATOM   3714  C   ARG A 234     -15.892 -22.283 -17.559  1.00 95.35           C  
ATOM   3715  CB  ARG A 234     -17.587 -20.441 -17.620  1.00 95.35           C  
ATOM   3716  HB2 ARG A 234     -18.245 -21.276 -17.859  1.00 95.35           H  
ATOM   3717  HB3 ARG A 234     -17.239 -20.030 -18.568  1.00 95.35           H  
ATOM   3718  O   ARG A 234     -16.311 -23.365 -17.162  1.00 95.35           O  
ATOM   3719  CG  ARG A 234     -18.446 -19.380 -16.895  1.00 95.35           C  
ATOM   3720  HG2 ARG A 234     -19.064 -19.866 -16.140  1.00 95.35           H  
ATOM   3721  HG3 ARG A 234     -17.805 -18.656 -16.392  1.00 95.35           H  
ATOM   3722  CD  ARG A 234     -19.347 -18.651 -17.919  1.00 95.35           C  
ATOM   3723  HD2 ARG A 234     -18.707 -18.275 -18.718  1.00 95.35           H  
ATOM   3724  HD3 ARG A 234     -20.038 -19.370 -18.357  1.00 95.35           H  
ATOM   3725  NE  ARG A 234     -20.120 -17.518 -17.355  1.00 95.35           N  
ATOM   3726  HE  ARG A 234     -20.387 -17.574 -16.383  1.00 95.35           H  
ATOM   3727  NH1 ARG A 234     -20.214 -16.193 -19.259  1.00 95.35           N  
ATOM   3728 HH11 ARG A 234     -20.454 -15.304 -19.674  1.00 95.35           H  
ATOM   3729 HH12 ARG A 234     -19.742 -16.865 -19.846  1.00 95.35           H  
ATOM   3730  NH2 ARG A 234     -21.138 -15.450 -17.427  1.00 95.35           N  
ATOM   3731 HH21 ARG A 234     -21.421 -15.485 -16.458  1.00 95.35           H  
ATOM   3732 HH22 ARG A 234     -21.350 -14.638 -17.989  1.00 95.35           H  
ATOM   3733  CZ  ARG A 234     -20.486 -16.415 -18.009  1.00 95.35           C  
ATOM   3734  N   LYS A 235     -15.039 -22.185 -18.588  1.00 95.17           N  
ATOM   3735  H   LYS A 235     -14.791 -21.253 -18.890  1.00 95.17           H  
ATOM   3736  CA  LYS A 235     -14.516 -23.333 -19.352  1.00 95.17           C  
ATOM   3737  HA  LYS A 235     -15.348 -23.998 -19.582  1.00 95.17           H  
ATOM   3738  C   LYS A 235     -13.502 -24.193 -18.580  1.00 95.17           C  
ATOM   3739  CB  LYS A 235     -13.929 -22.803 -20.675  1.00 95.17           C  
ATOM   3740  HB2 LYS A 235     -14.718 -22.288 -21.223  1.00 95.17           H  
ATOM   3741  HB3 LYS A 235     -13.141 -22.083 -20.451  1.00 95.17           H  
ATOM   3742  O   LYS A 235     -13.370 -25.372 -18.900  1.00 95.17           O  
ATOM   3743  CG  LYS A 235     -13.351 -23.911 -21.570  1.00 95.17           C  
ATOM   3744  HG2 LYS A 235     -14.120 -24.658 -21.765  1.00 95.17           H  
ATOM   3745  HG3 LYS A 235     -12.515 -24.385 -21.057  1.00 95.17           H  
ATOM   3746  CD  LYS A 235     -12.823 -23.364 -22.899  1.00 95.17           C  
ATOM   3747  HD2 LYS A 235     -13.650 -22.977 -23.494  1.00 95.17           H  
ATOM   3748  HD3 LYS A 235     -12.116 -22.561 -22.693  1.00 95.17           H  
ATOM   3749  CE  LYS A 235     -12.114 -24.505 -23.637  1.00 95.17           C  
ATOM   3750  HE2 LYS A 235     -12.852 -25.259 -23.911  1.00 95.17           H  
ATOM   3751  HE3 LYS A 235     -11.407 -24.965 -22.946  1.00 95.17           H  
ATOM   3752  NZ  LYS A 235     -11.386 -24.018 -24.835  1.00 95.17           N  
ATOM   3753  HZ1 LYS A 235     -10.672 -23.360 -24.558  1.00 95.17           H  
ATOM   3754  HZ2 LYS A 235     -12.016 -23.561 -25.480  1.00 95.17           H  
ATOM   3755  HZ3 LYS A 235     -10.927 -24.785 -25.306  1.00 95.17           H  
ATOM   3756  N   HIS A 236     -12.768 -23.628 -17.619  1.00 94.29           N  
ATOM   3757  H   HIS A 236     -12.960 -22.667 -17.372  1.00 94.29           H  
ATOM   3758  CA  HIS A 236     -11.613 -24.295 -16.998  1.00 94.29           C  
ATOM   3759  HA  HIS A 236     -11.489 -25.289 -17.428  1.00 94.29           H  
ATOM   3760  C   HIS A 236     -11.734 -24.511 -15.484  1.00 94.29           C  
ATOM   3761  CB  HIS A 236     -10.340 -23.501 -17.316  1.00 94.29           C  
ATOM   3762  HB2 HIS A 236      -9.491 -23.986 -16.833  1.00 94.29           H  
ATOM   3763  HB3 HIS A 236     -10.449 -22.507 -16.884  1.00 94.29           H  
ATOM   3764  O   HIS A 236     -11.043 -25.381 -14.957  1.00 94.29           O  
ATOM   3765  CG  HIS A 236     -10.032 -23.361 -18.788  1.00 94.29           C  
ATOM   3766  CD2 HIS A 236      -9.480 -24.294 -19.625  1.00 94.29           C  
ATOM   3767  HD2 HIS A 236      -9.191 -25.297 -19.348  1.00 94.29           H  
ATOM   3768  ND1 HIS A 236     -10.236 -22.229 -19.533  1.00 94.29           N  
ATOM   3769  HD1 HIS A 236     -10.684 -21.390 -19.195  1.00 94.29           H  
ATOM   3770  CE1 HIS A 236      -9.811 -22.458 -20.782  1.00 94.29           C  
ATOM   3771  HE1 HIS A 236      -9.842 -21.733 -21.582  1.00 94.29           H  
ATOM   3772  NE2 HIS A 236      -9.360 -23.718 -20.902  1.00 94.29           N  
ATOM   3773  N   ILE A 237     -12.586 -23.761 -14.776  1.00 94.95           N  
ATOM   3774  H   ILE A 237     -13.117 -23.037 -15.239  1.00 94.95           H  
ATOM   3775  CA  ILE A 237     -12.738 -23.886 -13.322  1.00 94.95           C  
ATOM   3776  HA  ILE A 237     -12.422 -24.893 -13.046  1.00 94.95           H  
ATOM   3777  C   ILE A 237     -14.208 -23.765 -12.897  1.00 94.95           C  
ATOM   3778  CB  ILE A 237     -11.769 -22.905 -12.611  1.00 94.95           C  
ATOM   3779  HB  ILE A 237     -10.792 -23.044 -13.074  1.00 94.95           H  
ATOM   3780  O   ILE A 237     -14.906 -22.819 -13.266  1.00 94.95           O  
ATOM   3781  CG1 ILE A 237     -11.608 -23.259 -11.120  1.00 94.95           C  
ATOM   3782 HG12 ILE A 237     -11.484 -24.338 -11.024  1.00 94.95           H  
ATOM   3783 HG13 ILE A 237     -12.504 -22.965 -10.573  1.00 94.95           H  
ATOM   3784  CG2 ILE A 237     -12.149 -21.427 -12.796  1.00 94.95           C  
ATOM   3785 HG21 ILE A 237     -13.084 -21.210 -12.281  1.00 94.95           H  
ATOM   3786 HG22 ILE A 237     -11.366 -20.778 -12.403  1.00 94.95           H  
ATOM   3787 HG23 ILE A 237     -12.262 -21.207 -13.858  1.00 94.95           H  
ATOM   3788  CD1 ILE A 237     -10.386 -22.591 -10.475  1.00 94.95           C  
ATOM   3789 HD11 ILE A 237      -9.488 -22.825 -11.047  1.00 94.95           H  
ATOM   3790 HD12 ILE A 237     -10.519 -21.510 -10.435  1.00 94.95           H  
ATOM   3791 HD13 ILE A 237     -10.259 -22.966  -9.459  1.00 94.95           H  
ATOM   3792  N   SER A 238     -14.689 -24.728 -12.101  1.00 93.94           N  
ATOM   3793  H   SER A 238     -14.083 -25.484 -11.816  1.00 93.94           H  
ATOM   3794  CA  SER A 238     -16.008 -24.628 -11.459  1.00 93.94           C  
ATOM   3795  HA  SER A 238     -16.760 -24.473 -12.232  1.00 93.94           H  
ATOM   3796  C   SER A 238     -16.036 -23.427 -10.517  1.00 93.94           C  
ATOM   3797  CB  SER A 238     -16.364 -25.912 -10.694  1.00 93.94           C  
ATOM   3798  HB2 SER A 238     -16.240 -26.771 -11.353  1.00 93.94           H  
ATOM   3799  HB3 SER A 238     -17.407 -25.864 -10.380  1.00 93.94           H  
ATOM   3800  O   SER A 238     -14.998 -23.063  -9.961  1.00 93.94           O  
ATOM   3801  OG  SER A 238     -15.551 -26.081  -9.545  1.00 93.94           O  
ATOM   3802  HG  SER A 238     -16.057 -25.736  -8.806  1.00 93.94           H  
ATOM   3803  N   ASP A 239     -17.207 -22.836 -10.284  1.00 94.49           N  
ATOM   3804  H   ASP A 239     -18.041 -23.255 -10.672  1.00 94.49           H  
ATOM   3805  CA  ASP A 239     -17.418 -21.815  -9.241  1.00 94.49           C  
ATOM   3806  HA  ASP A 239     -18.442 -21.464  -9.368  1.00 94.49           H  
ATOM   3807  C   ASP A 239     -16.527 -20.557  -9.391  1.00 94.49           C  
ATOM   3808  CB  ASP A 239     -17.356 -22.446  -7.826  1.00 94.49           C  
ATOM   3809  HB2 ASP A 239     -16.383 -22.223  -7.387  1.00 94.49           H  
ATOM   3810  HB3 ASP A 239     -18.115 -21.984  -7.195  1.00 94.49           H  
ATOM   3811  O   ASP A 239     -16.389 -19.764  -8.463  1.00 94.49           O  
ATOM   3812  CG  ASP A 239     -17.539 -23.970  -7.813  1.00 94.49           C  
ATOM   3813  OD1 ASP A 239     -16.531 -24.664  -7.515  1.00 94.49           O  
ATOM   3814  OD2 ASP A 239     -18.594 -24.462  -8.259  1.00 94.49           O  
ATOM   3815  N   GLY A 240     -15.894 -20.369 -10.557  1.00 96.46           N  
ATOM   3816  H   GLY A 240     -15.965 -21.103 -11.247  1.00 96.46           H  
ATOM   3817  CA  GLY A 240     -15.076 -19.196 -10.879  1.00 96.46           C  
ATOM   3818  HA2 GLY A 240     -14.480 -18.916 -10.011  1.00 96.46           H  
ATOM   3819  HA3 GLY A 240     -14.394 -19.456 -11.688  1.00 96.46           H  
ATOM   3820  C   GLY A 240     -15.893 -17.978 -11.323  1.00 96.46           C  
ATOM   3821  O   GLY A 240     -15.379 -16.865 -11.332  1.00 96.46           O  
ATOM   3822  N   VAL A 241     -17.161 -18.185 -11.680  1.00 97.06           N  
ATOM   3823  H   VAL A 241     -17.527 -19.121 -11.580  1.00 97.06           H  
ATOM   3824  CA  VAL A 241     -18.141 -17.148 -12.028  1.00 97.06           C  
ATOM   3825  HA  VAL A 241     -17.791 -16.180 -11.669  1.00 97.06           H  
ATOM   3826  C   VAL A 241     -19.441 -17.498 -11.307  1.00 97.06           C  
ATOM   3827  CB  VAL A 241     -18.350 -17.065 -13.558  1.00 97.06           C  
ATOM   3828  HB  VAL A 241     -18.648 -18.047 -13.924  1.00 97.06           H  
ATOM   3829  O   VAL A 241     -19.911 -18.630 -11.434  1.00 97.06           O  
ATOM   3830  CG1 VAL A 241     -19.429 -16.061 -13.988  1.00 97.06           C  
ATOM   3831 HG11 VAL A 241     -19.147 -15.054 -13.684  1.00 97.06           H  
ATOM   3832 HG12 VAL A 241     -19.533 -16.068 -15.073  1.00 97.06           H  
ATOM   3833 HG13 VAL A 241     -20.388 -16.312 -13.534  1.00 97.06           H  
ATOM   3834  CG2 VAL A 241     -17.057 -16.664 -14.280  1.00 97.06           C  
ATOM   3835 HG21 VAL A 241     -17.236 -16.575 -15.352  1.00 97.06           H  
ATOM   3836 HG22 VAL A 241     -16.701 -15.708 -13.895  1.00 97.06           H  
ATOM   3837 HG23 VAL A 241     -16.290 -17.422 -14.122  1.00 97.06           H  
ATOM   3838  N   ALA A 242     -20.000 -16.546 -10.565  1.00 96.23           N  
ATOM   3839  H   ALA A 242     -19.596 -15.621 -10.584  1.00 96.23           H  
ATOM   3840  CA  ALA A 242     -21.259 -16.656  -9.825  1.00 96.23           C  
ATOM   3841  HA  ALA A 242     -21.851 -17.481 -10.220  1.00 96.23           H  
ATOM   3842  C   ALA A 242     -22.049 -15.357 -10.021  1.00 96.23           C  
ATOM   3843  CB  ALA A 242     -20.968 -16.929  -8.345  1.00 96.23           C  
ATOM   3844  HB1 ALA A 242     -21.908 -17.018  -7.800  1.00 96.23           H  
ATOM   3845  HB2 ALA A 242     -20.400 -17.853  -8.237  1.00 96.23           H  
ATOM   3846  HB3 ALA A 242     -20.406 -16.098  -7.919  1.00 96.23           H  
ATOM   3847  O   ALA A 242     -21.441 -14.310 -10.201  1.00 96.23           O  
ATOM   3848  N   ASP A 243     -23.379 -15.439 -10.102  1.00 92.38           N  
ATOM   3849  H   ASP A 243     -23.808 -16.276  -9.734  1.00 92.38           H  
ATOM   3850  CA  ASP A 243     -24.288 -14.285 -10.260  1.00 92.38           C  
ATOM   3851  HA  ASP A 243     -25.226 -14.700 -10.631  1.00 92.38           H  
ATOM   3852  C   ASP A 243     -23.897 -13.274 -11.366  1.00 92.38           C  
ATOM   3853  CB  ASP A 243     -24.633 -13.728  -8.871  1.00 92.38           C  
ATOM   3854  HB2 ASP A 243     -23.727 -13.397  -8.362  1.00 92.38           H  
ATOM   3855  HB3 ASP A 243     -25.318 -12.886  -8.969  1.00 92.38           H  
ATOM   3856  O   ASP A 243     -24.250 -12.101 -11.361  1.00 92.38           O  
ATOM   3857  CG  ASP A 243     -25.321 -14.854  -8.087  1.00 92.38           C  
ATOM   3858  OD1 ASP A 243     -24.656 -15.492  -7.242  1.00 92.38           O  
ATOM   3859  OD2 ASP A 243     -26.451 -15.220  -8.492  1.00 92.38           O  
ATOM   3860  N   SER A 244     -23.231 -13.788 -12.408  1.00 93.10           N  
ATOM   3861  H   SER A 244     -22.979 -14.759 -12.291  1.00 93.10           H  
ATOM   3862  CA  SER A 244     -22.614 -13.066 -13.539  1.00 93.10           C  
ATOM   3863  HA  SER A 244     -22.311 -13.837 -14.247  1.00 93.10           H  
ATOM   3864  C   SER A 244     -21.323 -12.290 -13.238  1.00 93.10           C  
ATOM   3865  CB  SER A 244     -23.618 -12.187 -14.301  1.00 93.10           C  
ATOM   3866  HB2 SER A 244     -23.191 -11.902 -15.263  1.00 93.10           H  
ATOM   3867  HB3 SER A 244     -23.824 -11.281 -13.732  1.00 93.10           H  
ATOM   3868  O   SER A 244     -20.683 -11.847 -14.195  1.00 93.10           O  
ATOM   3869  OG  SER A 244     -24.824 -12.893 -14.517  1.00 93.10           O  
ATOM   3870  HG  SER A 244     -25.294 -12.834 -13.682  1.00 93.10           H  
ATOM   3871  N   GLY A 245     -20.898 -12.201 -11.976  1.00 94.82           N  
ATOM   3872  H   GLY A 245     -21.465 -12.617 -11.252  1.00 94.82           H  
ATOM   3873  CA  GLY A 245     -19.593 -11.697 -11.543  1.00 94.82           C  
ATOM   3874  HA2 GLY A 245     -19.699 -11.247 -10.556  1.00 94.82           H  
ATOM   3875  HA3 GLY A 245     -19.263 -10.914 -12.226  1.00 94.82           H  
ATOM   3876  C   GLY A 245     -18.501 -12.777 -11.464  1.00 94.82           C  
ATOM   3877  O   GLY A 245     -18.752 -13.985 -11.503  1.00 94.82           O  
ATOM   3878  N   LEU A 246     -17.244 -12.345 -11.376  1.00 97.08           N  
ATOM   3879  H   LEU A 246     -17.113 -11.344 -11.333  1.00 97.08           H  
ATOM   3880  CA  LEU A 246     -16.061 -13.202 -11.258  1.00 97.08           C  
ATOM   3881  HA  LEU A 246     -16.247 -14.153 -11.757  1.00 97.08           H  
ATOM   3882  C   LEU A 246     -15.738 -13.469  -9.781  1.00 97.08           C  
ATOM   3883  CB  LEU A 246     -14.901 -12.479 -11.960  1.00 97.08           C  
ATOM   3884  HB2 LEU A 246     -14.756 -11.528 -11.447  1.00 97.08           H  
ATOM   3885  HB3 LEU A 246     -15.179 -12.261 -12.991  1.00 97.08           H  
ATOM   3886  O   LEU A 246     -15.422 -12.541  -9.048  1.00 97.08           O  
ATOM   3887  CG  LEU A 246     -13.573 -13.248 -11.942  1.00 97.08           C  
ATOM   3888  HG  LEU A 246     -13.394 -13.684 -10.959  1.00 97.08           H  
ATOM   3889  CD1 LEU A 246     -13.564 -14.357 -12.990  1.00 97.08           C  
ATOM   3890 HD11 LEU A 246     -13.709 -13.929 -13.982  1.00 97.08           H  
ATOM   3891 HD12 LEU A 246     -12.607 -14.878 -12.951  1.00 97.08           H  
ATOM   3892 HD13 LEU A 246     -14.369 -15.063 -12.786  1.00 97.08           H  
ATOM   3893  CD2 LEU A 246     -12.414 -12.309 -12.254  1.00 97.08           C  
ATOM   3894 HD21 LEU A 246     -12.532 -11.876 -13.248  1.00 97.08           H  
ATOM   3895 HD22 LEU A 246     -12.389 -11.510 -11.513  1.00 97.08           H  
ATOM   3896 HD23 LEU A 246     -11.478 -12.863 -12.197  1.00 97.08           H  
ATOM   3897  N   THR A 247     -15.737 -14.722  -9.330  1.00 97.60           N  
ATOM   3898  H   THR A 247     -15.891 -15.482  -9.977  1.00 97.60           H  
ATOM   3899  CA  THR A 247     -15.397 -15.030  -7.927  1.00 97.60           C  
ATOM   3900  HA  THR A 247     -15.887 -14.297  -7.286  1.00 97.60           H  
ATOM   3901  C   THR A 247     -13.889 -14.926  -7.677  1.00 97.60           C  
ATOM   3902  CB  THR A 247     -15.905 -16.414  -7.489  1.00 97.60           C  
ATOM   3903  HB  THR A 247     -15.847 -16.470  -6.402  1.00 97.60           H  
ATOM   3904  O   THR A 247     -13.084 -15.025  -8.610  1.00 97.60           O  
ATOM   3905  CG2 THR A 247     -17.348 -16.693  -7.901  1.00 97.60           C  
ATOM   3906 HG21 THR A 247     -17.430 -16.796  -8.983  1.00 97.60           H  
ATOM   3907 HG22 THR A 247     -17.982 -15.868  -7.574  1.00 97.60           H  
ATOM   3908 HG23 THR A 247     -17.701 -17.607  -7.423  1.00 97.60           H  
ATOM   3909  OG1 THR A 247     -15.097 -17.439  -8.023  1.00 97.60           O  
ATOM   3910  HG1 THR A 247     -15.658 -18.217  -8.077  1.00 97.60           H  
ATOM   3911  N   LEU A 248     -13.466 -14.845  -6.409  1.00 97.45           N  
ATOM   3912  H   LEU A 248     -14.145 -14.616  -5.697  1.00 97.45           H  
ATOM   3913  CA  LEU A 248     -12.044 -14.917  -6.027  1.00 97.45           C  
ATOM   3914  HA  LEU A 248     -11.543 -14.027  -6.409  1.00 97.45           H  
ATOM   3915  C   LEU A 248     -11.332 -16.144  -6.633  1.00 97.45           C  
ATOM   3916  CB  LEU A 248     -11.955 -14.913  -4.488  1.00 97.45           C  
ATOM   3917  HB2 LEU A 248     -12.370 -13.974  -4.121  1.00 97.45           H  
ATOM   3918  HB3 LEU A 248     -12.574 -15.724  -4.105  1.00 97.45           H  
ATOM   3919  O   LEU A 248     -10.174 -16.062  -7.042  1.00 97.45           O  
ATOM   3920  CG  LEU A 248     -10.531 -15.083  -3.917  1.00 97.45           C  
ATOM   3921  HG  LEU A 248     -10.108 -16.023  -4.272  1.00 97.45           H  
ATOM   3922  CD1 LEU A 248      -9.590 -13.942  -4.302  1.00 97.45           C  
ATOM   3923 HD11 LEU A 248      -9.987 -12.999  -3.923  1.00 97.45           H  
ATOM   3924 HD12 LEU A 248      -9.495 -13.879  -5.386  1.00 97.45           H  
ATOM   3925 HD13 LEU A 248      -8.603 -14.119  -3.876  1.00 97.45           H  
ATOM   3926  CD2 LEU A 248     -10.590 -15.154  -2.391  1.00 97.45           C  
ATOM   3927 HD21 LEU A 248      -9.585 -15.300  -1.994  1.00 97.45           H  
ATOM   3928 HD22 LEU A 248     -11.217 -15.991  -2.087  1.00 97.45           H  
ATOM   3929 HD23 LEU A 248     -11.009 -14.228  -1.997  1.00 97.45           H  
ATOM   3930  N   LYS A 249     -12.037 -17.278  -6.748  1.00 96.98           N  
ATOM   3931  H   LYS A 249     -13.009 -17.239  -6.478  1.00 96.98           H  
ATOM   3932  CA  LYS A 249     -11.531 -18.511  -7.372  1.00 96.98           C  
ATOM   3933  HA  LYS A 249     -10.581 -18.775  -6.908  1.00 96.98           H  
ATOM   3934  C   LYS A 249     -11.261 -18.313  -8.871  1.00 96.98           C  
ATOM   3935  CB  LYS A 249     -12.559 -19.623  -7.104  1.00 96.98           C  
ATOM   3936  HB2 LYS A 249     -12.855 -19.587  -6.056  1.00 96.98           H  
ATOM   3937  HB3 LYS A 249     -13.446 -19.437  -7.710  1.00 96.98           H  
ATOM   3938  O   LYS A 249     -10.236 -18.770  -9.374  1.00 96.98           O  
ATOM   3939  CG  LYS A 249     -12.047 -21.038  -7.402  1.00 96.98           C  
ATOM   3940  HG2 LYS A 249     -11.658 -21.077  -8.419  1.00 96.98           H  
ATOM   3941  HG3 LYS A 249     -11.252 -21.294  -6.700  1.00 96.98           H  
ATOM   3942  CD  LYS A 249     -13.208 -22.032  -7.271  1.00 96.98           C  
ATOM   3943  HD2 LYS A 249     -13.666 -21.941  -6.286  1.00 96.98           H  
ATOM   3944  HD3 LYS A 249     -13.957 -21.771  -8.019  1.00 96.98           H  
ATOM   3945  CE  LYS A 249     -12.747 -23.477  -7.481  1.00 96.98           C  
ATOM   3946  HE2 LYS A 249     -12.042 -23.497  -8.312  1.00 96.98           H  
ATOM   3947  HE3 LYS A 249     -12.233 -23.820  -6.583  1.00 96.98           H  
ATOM   3948  NZ  LYS A 249     -13.895 -24.359  -7.797  1.00 96.98           N  
ATOM   3949  HZ1 LYS A 249     -13.651 -25.330  -7.928  1.00 96.98           H  
ATOM   3950  HZ2 LYS A 249     -14.662 -24.310  -7.141  1.00 96.98           H  
ATOM   3951  HZ3 LYS A 249     -14.337 -24.052  -8.652  1.00 96.98           H  
ATOM   3952  N   GLY A 250     -12.142 -17.591  -9.568  1.00 97.26           N  
ATOM   3953  H   GLY A 250     -12.926 -17.193  -9.072  1.00 97.26           H  
ATOM   3954  CA  GLY A 250     -11.955 -17.192 -10.963  1.00 97.26           C  
ATOM   3955  HA2 GLY A 250     -12.875 -16.724 -11.314  1.00 97.26           H  
ATOM   3956  HA3 GLY A 250     -11.747 -18.070 -11.574  1.00 97.26           H  
ATOM   3957  C   GLY A 250     -10.823 -16.180 -11.149  1.00 97.26           C  
ATOM   3958  O   GLY A 250      -9.989 -16.352 -12.034  1.00 97.26           O  
ATOM   3959  N   PHE A 251     -10.735 -15.173 -10.278  1.00 97.57           N  
ATOM   3960  H   PHE A 251     -11.476 -15.071  -9.599  1.00 97.57           H  
ATOM   3961  CA  PHE A 251      -9.679 -14.154 -10.298  1.00 97.57           C  
ATOM   3962  HA  PHE A 251      -9.676 -13.659 -11.270  1.00 97.57           H  
ATOM   3963  C   PHE A 251      -8.276 -14.752 -10.102  1.00 97.57           C  
ATOM   3964  CB  PHE A 251     -10.012 -13.113  -9.224  1.00 97.57           C  
ATOM   3965  HB2 PHE A 251     -11.016 -12.730  -9.406  1.00 97.57           H  
ATOM   3966  HB3 PHE A 251     -10.024 -13.596  -8.246  1.00 97.57           H  
ATOM   3967  O   PHE A 251      -7.360 -14.482 -10.882  1.00 97.57           O  
ATOM   3968  CG  PHE A 251      -9.057 -11.939  -9.181  1.00 97.57           C  
ATOM   3969  CD1 PHE A 251      -8.050 -11.874  -8.197  1.00 97.57           C  
ATOM   3970  HD1 PHE A 251      -7.949 -12.664  -7.469  1.00 97.57           H  
ATOM   3971  CD2 PHE A 251      -9.202 -10.890 -10.107  1.00 97.57           C  
ATOM   3972  HD2 PHE A 251      -9.987 -10.919 -10.848  1.00 97.57           H  
ATOM   3973  CE1 PHE A 251      -7.188 -10.764  -8.148  1.00 97.57           C  
ATOM   3974  HE1 PHE A 251      -6.425 -10.697  -7.386  1.00 97.57           H  
ATOM   3975  CE2 PHE A 251      -8.338  -9.784 -10.056  1.00 97.57           C  
ATOM   3976  HE2 PHE A 251      -8.460  -8.971 -10.758  1.00 97.57           H  
ATOM   3977  CZ  PHE A 251      -7.328  -9.723  -9.082  1.00 97.57           C  
ATOM   3978  HZ  PHE A 251      -6.666  -8.870  -9.050  1.00 97.57           H  
ATOM   3979  N   LEU A 252      -8.117 -15.643  -9.118  1.00 97.71           N  
ATOM   3980  H   LEU A 252      -8.894 -15.815  -8.496  1.00 97.71           H  
ATOM   3981  CA  LEU A 252      -6.864 -16.372  -8.901  1.00 97.71           C  
ATOM   3982  HA  LEU A 252      -6.048 -15.651  -8.851  1.00 97.71           H  
ATOM   3983  C   LEU A 252      -6.536 -17.314 -10.076  1.00 97.71           C  
ATOM   3984  CB  LEU A 252      -6.947 -17.133  -7.564  1.00 97.71           C  
ATOM   3985  HB2 LEU A 252      -7.840 -17.758  -7.583  1.00 97.71           H  
ATOM   3986  HB3 LEU A 252      -6.085 -17.795  -7.481  1.00 97.71           H  
ATOM   3987  O   LEU A 252      -5.367 -17.442 -10.446  1.00 97.71           O  
ATOM   3988  CG  LEU A 252      -6.995 -16.233  -6.310  1.00 97.71           C  
ATOM   3989  HG  LEU A 252      -7.780 -15.484  -6.416  1.00 97.71           H  
ATOM   3990  CD1 LEU A 252      -7.300 -17.089  -5.081  1.00 97.71           C  
ATOM   3991 HD11 LEU A 252      -7.342 -16.458  -4.193  1.00 97.71           H  
ATOM   3992 HD12 LEU A 252      -6.534 -17.854  -4.952  1.00 97.71           H  
ATOM   3993 HD13 LEU A 252      -8.270 -17.568  -5.208  1.00 97.71           H  
ATOM   3994  CD2 LEU A 252      -5.678 -15.501  -6.049  1.00 97.71           C  
ATOM   3995 HD21 LEU A 252      -4.870 -16.219  -5.906  1.00 97.71           H  
ATOM   3996 HD22 LEU A 252      -5.778 -14.890  -5.152  1.00 97.71           H  
ATOM   3997 HD23 LEU A 252      -5.445 -14.845  -6.887  1.00 97.71           H  
ATOM   3998  N   PHE A 253      -7.543 -17.927 -10.713  1.00 97.06           N  
ATOM   3999  H   PHE A 253      -8.483 -17.822 -10.359  1.00 97.06           H  
ATOM   4000  CA  PHE A 253      -7.342 -18.717 -11.933  1.00 97.06           C  
ATOM   4001  HA  PHE A 253      -6.559 -19.451 -11.739  1.00 97.06           H  
ATOM   4002  C   PHE A 253      -6.851 -17.865 -13.115  1.00 97.06           C  
ATOM   4003  CB  PHE A 253      -8.617 -19.495 -12.291  1.00 97.06           C  
ATOM   4004  HB2 PHE A 253      -8.770 -20.277 -11.547  1.00 97.06           H  
ATOM   4005  HB3 PHE A 253      -9.479 -18.829 -12.249  1.00 97.06           H  
ATOM   4006  O   PHE A 253      -5.919 -18.285 -13.799  1.00 97.06           O  
ATOM   4007  CG  PHE A 253      -8.554 -20.121 -13.672  1.00 97.06           C  
ATOM   4008  CD1 PHE A 253      -9.137 -19.458 -14.768  1.00 97.06           C  
ATOM   4009  HD1 PHE A 253      -9.677 -18.536 -14.611  1.00 97.06           H  
ATOM   4010  CD2 PHE A 253      -7.818 -21.302 -13.882  1.00 97.06           C  
ATOM   4011  HD2 PHE A 253      -7.355 -21.806 -13.047  1.00 97.06           H  
ATOM   4012  CE1 PHE A 253      -8.972 -19.961 -16.071  1.00 97.06           C  
ATOM   4013  HE1 PHE A 253      -9.411 -19.441 -16.909  1.00 97.06           H  
ATOM   4014  CE2 PHE A 253      -7.650 -21.804 -15.185  1.00 97.06           C  
ATOM   4015  HE2 PHE A 253      -7.071 -22.702 -15.344  1.00 97.06           H  
ATOM   4016  CZ  PHE A 253      -8.214 -21.126 -16.279  1.00 97.06           C  
ATOM   4017  HZ  PHE A 253      -8.071 -21.506 -17.280  1.00 97.06           H  
ATOM   4018  N   LEU A 254      -7.403 -16.664 -13.335  1.00 97.08           N  
ATOM   4019  H   LEU A 254      -8.177 -16.376 -12.753  1.00 97.08           H  
ATOM   4020  CA  LEU A 254      -6.936 -15.754 -14.391  1.00 97.08           C  
ATOM   4021  HA  LEU A 254      -7.040 -16.249 -15.356  1.00 97.08           H  
ATOM   4022  C   LEU A 254      -5.446 -15.437 -14.220  1.00 97.08           C  
ATOM   4023  CB  LEU A 254      -7.762 -14.454 -14.394  1.00 97.08           C  
ATOM   4024  HB2 LEU A 254      -7.262 -13.723 -15.030  1.00 97.08           H  
ATOM   4025  HB3 LEU A 254      -7.773 -14.047 -13.383  1.00 97.08           H  
ATOM   4026  O   LEU A 254      -4.664 -15.663 -15.143  1.00 97.08           O  
ATOM   4027  CG  LEU A 254      -9.211 -14.605 -14.887  1.00 97.08           C  
ATOM   4028  HG  LEU A 254      -9.709 -15.406 -14.340  1.00 97.08           H  
ATOM   4029  CD1 LEU A 254      -9.969 -13.303 -14.648  1.00 97.08           C  
ATOM   4030 HD11 LEU A 254      -9.795 -12.955 -13.630  1.00 97.08           H  
ATOM   4031 HD12 LEU A 254      -9.635 -12.530 -15.341  1.00 97.08           H  
ATOM   4032 HD13 LEU A 254     -11.038 -13.474 -14.783  1.00 97.08           H  
ATOM   4033  CD2 LEU A 254      -9.272 -14.912 -16.381  1.00 97.08           C  
ATOM   4034 HD21 LEU A 254     -10.308 -14.893 -16.721  1.00 97.08           H  
ATOM   4035 HD22 LEU A 254      -8.712 -14.150 -16.924  1.00 97.08           H  
ATOM   4036 HD23 LEU A 254      -8.854 -15.897 -16.585  1.00 97.08           H  
ATOM   4037  N   HIS A 255      -5.033 -14.998 -13.027  1.00 97.21           N  
ATOM   4038  H   HIS A 255      -5.727 -14.829 -12.313  1.00 97.21           H  
ATOM   4039  CA  HIS A 255      -3.623 -14.729 -12.717  1.00 97.21           C  
ATOM   4040  HA  HIS A 255      -3.242 -13.995 -13.427  1.00 97.21           H  
ATOM   4041  C   HIS A 255      -2.730 -15.969 -12.873  1.00 97.21           C  
ATOM   4042  CB  HIS A 255      -3.527 -14.111 -11.318  1.00 97.21           C  
ATOM   4043  HB2 HIS A 255      -4.206 -14.616 -10.631  1.00 97.21           H  
ATOM   4044  HB3 HIS A 255      -2.510 -14.237 -10.945  1.00 97.21           H  
ATOM   4045  O   HIS A 255      -1.640 -15.874 -13.443  1.00 97.21           O  
ATOM   4046  CG  HIS A 255      -3.820 -12.634 -11.355  1.00 97.21           C  
ATOM   4047  CD2 HIS A 255      -4.948 -11.982 -10.931  1.00 97.21           C  
ATOM   4048  HD2 HIS A 255      -5.817 -12.432 -10.475  1.00 97.21           H  
ATOM   4049  ND1 HIS A 255      -2.983 -11.687 -11.895  1.00 97.21           N  
ATOM   4050  HD1 HIS A 255      -2.067 -11.869 -12.281  1.00 97.21           H  
ATOM   4051  CE1 HIS A 255      -3.580 -10.491 -11.793  1.00 97.21           C  
ATOM   4052  HE1 HIS A 255      -3.156  -9.556 -12.127  1.00 97.21           H  
ATOM   4053  NE2 HIS A 255      -4.778 -10.619 -11.209  1.00 97.21           N  
ATOM   4054  N   THR A 256      -3.219 -17.148 -12.474  1.00 97.20           N  
ATOM   4055  H   THR A 256      -4.114 -17.160 -12.006  1.00 97.20           H  
ATOM   4056  CA  THR A 256      -2.527 -18.424 -12.723  1.00 97.20           C  
ATOM   4057  HA  THR A 256      -1.537 -18.372 -12.270  1.00 97.20           H  
ATOM   4058  C   THR A 256      -2.339 -18.673 -14.223  1.00 97.20           C  
ATOM   4059  CB  THR A 256      -3.274 -19.608 -12.087  1.00 97.20           C  
ATOM   4060  HB  THR A 256      -4.247 -19.736 -12.562  1.00 97.20           H  
ATOM   4061  O   THR A 256      -1.239 -19.025 -14.643  1.00 97.20           O  
ATOM   4062  CG2 THR A 256      -2.494 -20.916 -12.195  1.00 97.20           C  
ATOM   4063 HG21 THR A 256      -3.013 -21.696 -11.639  1.00 97.20           H  
ATOM   4064 HG22 THR A 256      -2.425 -21.223 -13.239  1.00 97.20           H  
ATOM   4065 HG23 THR A 256      -1.494 -20.784 -11.782  1.00 97.20           H  
ATOM   4066  OG1 THR A 256      -3.462 -19.388 -10.710  1.00 97.20           O  
ATOM   4067  HG1 THR A 256      -4.084 -18.665 -10.605  1.00 97.20           H  
ATOM   4068  N   LEU A 257      -3.364 -18.436 -15.050  1.00 95.84           N  
ATOM   4069  H   LEU A 257      -4.242 -18.137 -14.651  1.00 95.84           H  
ATOM   4070  CA  LEU A 257      -3.305 -18.620 -16.503  1.00 95.84           C  
ATOM   4071  HA  LEU A 257      -2.922 -19.623 -16.687  1.00 95.84           H  
ATOM   4072  C   LEU A 257      -2.332 -17.636 -17.176  1.00 95.84           C  
ATOM   4073  CB  LEU A 257      -4.733 -18.539 -17.079  1.00 95.84           C  
ATOM   4074  HB2 LEU A 257      -5.153 -17.562 -16.840  1.00 95.84           H  
ATOM   4075  HB3 LEU A 257      -5.348 -19.292 -16.587  1.00 95.84           H  
ATOM   4076  O   LEU A 257      -1.564 -18.061 -18.039  1.00 95.84           O  
ATOM   4077  CG  LEU A 257      -4.828 -18.739 -18.605  1.00 95.84           C  
ATOM   4078  HG  LEU A 257      -4.274 -17.948 -19.110  1.00 95.84           H  
ATOM   4079  CD1 LEU A 257      -4.289 -20.095 -19.072  1.00 95.84           C  
ATOM   4080 HD11 LEU A 257      -4.820 -20.899 -18.562  1.00 95.84           H  
ATOM   4081 HD12 LEU A 257      -3.225 -20.168 -18.845  1.00 95.84           H  
ATOM   4082 HD13 LEU A 257      -4.423 -20.187 -20.150  1.00 95.84           H  
ATOM   4083  CD2 LEU A 257      -6.289 -18.657 -19.046  1.00 95.84           C  
ATOM   4084 HD21 LEU A 257      -6.713 -17.701 -18.738  1.00 95.84           H  
ATOM   4085 HD22 LEU A 257      -6.867 -19.461 -18.589  1.00 95.84           H  
ATOM   4086 HD23 LEU A 257      -6.350 -18.731 -20.132  1.00 95.84           H  
ATOM   4087  N   PHE A 258      -2.290 -16.364 -16.757  1.00 95.88           N  
ATOM   4088  H   PHE A 258      -2.971 -16.059 -16.076  1.00 95.88           H  
ATOM   4089  CA  PHE A 258      -1.262 -15.418 -17.219  1.00 95.88           C  
ATOM   4090  HA  PHE A 258      -1.346 -15.309 -18.300  1.00 95.88           H  
ATOM   4091  C   PHE A 258       0.148 -15.958 -16.930  1.00 95.88           C  
ATOM   4092  CB  PHE A 258      -1.448 -14.030 -16.578  1.00 95.88           C  
ATOM   4093  HB2 PHE A 258      -0.525 -13.464 -16.709  1.00 95.88           H  
ATOM   4094  HB3 PHE A 258      -1.594 -14.144 -15.504  1.00 95.88           H  
ATOM   4095  O   PHE A 258       0.973 -16.050 -17.840  1.00 95.88           O  
ATOM   4096  CG  PHE A 258      -2.570 -13.187 -17.156  1.00 95.88           C  
ATOM   4097  CD1 PHE A 258      -2.416 -12.535 -18.395  1.00 95.88           C  
ATOM   4098  HD1 PHE A 258      -1.483 -12.607 -18.934  1.00 95.88           H  
ATOM   4099  CD2 PHE A 258      -3.756 -13.000 -16.426  1.00 95.88           C  
ATOM   4100  HD2 PHE A 258      -3.859 -13.429 -15.441  1.00 95.88           H  
ATOM   4101  CE1 PHE A 258      -3.464 -11.748 -18.911  1.00 95.88           C  
ATOM   4102  HE1 PHE A 258      -3.341 -11.203 -19.835  1.00 95.88           H  
ATOM   4103  CE2 PHE A 258      -4.814 -12.248 -16.956  1.00 95.88           C  
ATOM   4104  HE2 PHE A 258      -5.729 -12.137 -16.393  1.00 95.88           H  
ATOM   4105  CZ  PHE A 258      -4.672 -11.631 -18.207  1.00 95.88           C  
ATOM   4106  HZ  PHE A 258      -5.481 -11.041 -18.612  1.00 95.88           H  
ATOM   4107  N   ILE A 259       0.426 -16.390 -15.694  1.00 95.34           N  
ATOM   4108  H   ILE A 259      -0.297 -16.327 -14.991  1.00 95.34           H  
ATOM   4109  CA  ILE A 259       1.742 -16.931 -15.310  1.00 95.34           C  
ATOM   4110  HA  ILE A 259       2.501 -16.196 -15.577  1.00 95.34           H  
ATOM   4111  C   ILE A 259       2.076 -18.218 -16.092  1.00 95.34           C  
ATOM   4112  CB  ILE A 259       1.801 -17.150 -13.780  1.00 95.34           C  
ATOM   4113  HB  ILE A 259       0.987 -17.818 -13.497  1.00 95.34           H  
ATOM   4114  O   ILE A 259       3.197 -18.362 -16.594  1.00 95.34           O  
ATOM   4115  CG1 ILE A 259       1.649 -15.824 -12.994  1.00 95.34           C  
ATOM   4116 HG12 ILE A 259       2.591 -15.276 -13.005  1.00 95.34           H  
ATOM   4117 HG13 ILE A 259       0.897 -15.190 -13.463  1.00 95.34           H  
ATOM   4118  CG2 ILE A 259       3.134 -17.820 -13.402  1.00 95.34           C  
ATOM   4119 HG21 ILE A 259       3.268 -17.813 -12.320  1.00 95.34           H  
ATOM   4120 HG22 ILE A 259       3.972 -17.294 -13.860  1.00 95.34           H  
ATOM   4121 HG23 ILE A 259       3.133 -18.862 -13.724  1.00 95.34           H  
ATOM   4122  CD1 ILE A 259       1.211 -16.042 -11.538  1.00 95.34           C  
ATOM   4123 HD11 ILE A 259       1.064 -15.076 -11.056  1.00 95.34           H  
ATOM   4124 HD12 ILE A 259       0.271 -16.593 -11.513  1.00 95.34           H  
ATOM   4125 HD13 ILE A 259       1.967 -16.597 -10.982  1.00 95.34           H  
ATOM   4126  N   GLN A 260       1.102 -19.119 -16.253  1.00 94.97           N  
ATOM   4127  H   GLN A 260       0.218 -18.943 -15.798  1.00 94.97           H  
ATOM   4128  CA  GLN A 260       1.245 -20.389 -16.977  1.00 94.97           C  
ATOM   4129  HA  GLN A 260       2.148 -20.881 -16.618  1.00 94.97           H  
ATOM   4130  C   GLN A 260       1.411 -20.243 -18.497  1.00 94.97           C  
ATOM   4131  CB  GLN A 260       0.051 -21.305 -16.673  1.00 94.97           C  
ATOM   4132  HB2 GLN A 260      -0.881 -20.745 -16.749  1.00 94.97           H  
ATOM   4133  HB3 GLN A 260       0.027 -22.092 -17.426  1.00 94.97           H  
ATOM   4134  O   GLN A 260       1.844 -21.185 -19.159  1.00 94.97           O  
ATOM   4135  CG  GLN A 260       0.162 -21.972 -15.294  1.00 94.97           C  
ATOM   4136  HG2 GLN A 260       0.073 -21.224 -14.506  1.00 94.97           H  
ATOM   4137  HG3 GLN A 260       1.148 -22.428 -15.211  1.00 94.97           H  
ATOM   4138  CD  GLN A 260      -0.889 -23.060 -15.073  1.00 94.97           C  
ATOM   4139  NE2 GLN A 260      -0.928 -23.674 -13.912  1.00 94.97           N  
ATOM   4140 HE21 GLN A 260      -0.243 -23.481 -13.196  1.00 94.97           H  
ATOM   4141 HE22 GLN A 260      -1.663 -24.349 -13.757  1.00 94.97           H  
ATOM   4142  OE1 GLN A 260      -1.660 -23.418 -15.952  1.00 94.97           O  
ATOM   4143  N   ARG A 261       1.097 -19.072 -19.063  1.00 90.34           N  
ATOM   4144  H   ARG A 261       0.640 -18.386 -18.479  1.00 90.34           H  
ATOM   4145  CA  ARG A 261       1.346 -18.720 -20.474  1.00 90.34           C  
ATOM   4146  HA  ARG A 261       1.630 -19.620 -21.019  1.00 90.34           H  
ATOM   4147  C   ARG A 261       2.556 -17.796 -20.646  1.00 90.34           C  
ATOM   4148  CB  ARG A 261       0.054 -18.158 -21.100  1.00 90.34           C  
ATOM   4149  HB2 ARG A 261       0.247 -17.848 -22.127  1.00 90.34           H  
ATOM   4150  HB3 ARG A 261      -0.253 -17.277 -20.536  1.00 90.34           H  
ATOM   4151  O   ARG A 261       2.695 -17.142 -21.674  1.00 90.34           O  
ATOM   4152  CG  ARG A 261      -1.108 -19.166 -21.111  1.00 90.34           C  
ATOM   4153  HG2 ARG A 261      -1.283 -19.542 -20.103  1.00 90.34           H  
ATOM   4154  HG3 ARG A 261      -2.012 -18.653 -21.438  1.00 90.34           H  
ATOM   4155  CD  ARG A 261      -0.859 -20.354 -22.043  1.00 90.34           C  
ATOM   4156  HD2 ARG A 261       0.051 -20.871 -21.739  1.00 90.34           H  
ATOM   4157  HD3 ARG A 261      -0.725 -19.972 -23.055  1.00 90.34           H  
ATOM   4158  NE  ARG A 261      -1.984 -21.305 -21.977  1.00 90.34           N  
ATOM   4159  HE  ARG A 261      -2.155 -21.721 -21.073  1.00 90.34           H  
ATOM   4160  NH1 ARG A 261      -2.750 -21.162 -24.158  1.00 90.34           N  
ATOM   4161 HH11 ARG A 261      -1.970 -20.591 -24.450  1.00 90.34           H  
ATOM   4162 HH12 ARG A 261      -3.520 -21.300 -24.797  1.00 90.34           H  
ATOM   4163  NH2 ARG A 261      -3.935 -22.252 -22.658  1.00 90.34           N  
ATOM   4164 HH21 ARG A 261      -4.107 -22.615 -21.731  1.00 90.34           H  
ATOM   4165 HH22 ARG A 261      -4.632 -22.321 -23.386  1.00 90.34           H  
ATOM   4166  CZ  ARG A 261      -2.866 -21.563 -22.927  1.00 90.34           C  
ATOM   4167  N   GLY A 262       3.418 -17.703 -19.628  1.00 91.31           N  
ATOM   4168  H   GLY A 262       3.230 -18.249 -18.799  1.00 91.31           H  
ATOM   4169  CA  GLY A 262       4.611 -16.851 -19.648  1.00 91.31           C  
ATOM   4170  HA2 GLY A 262       5.222 -17.086 -18.776  1.00 91.31           H  
ATOM   4171  HA3 GLY A 262       5.189 -17.070 -20.546  1.00 91.31           H  
ATOM   4172  C   GLY A 262       4.313 -15.347 -19.627  1.00 91.31           C  
ATOM   4173  O   GLY A 262       5.211 -14.554 -19.905  1.00 91.31           O  
ATOM   4174  N   ARG A 263       3.075 -14.948 -19.300  1.00 89.88           N  
ATOM   4175  H   ARG A 263       2.413 -15.667 -19.044  1.00 89.88           H  
ATOM   4176  CA  ARG A 263       2.578 -13.562 -19.220  1.00 89.88           C  
ATOM   4177  HA  ARG A 263       3.321 -12.916 -19.688  1.00 89.88           H  
ATOM   4178  C   ARG A 263       2.497 -13.039 -17.777  1.00 89.88           C  
ATOM   4179  CB  ARG A 263       1.264 -13.404 -20.019  1.00 89.88           C  
ATOM   4180  HB2 ARG A 263       0.926 -12.373 -19.920  1.00 89.88           H  
ATOM   4181  HB3 ARG A 263       0.495 -14.046 -19.589  1.00 89.88           H  
ATOM   4182  O   ARG A 263       1.587 -12.304 -17.406  1.00 89.88           O  
ATOM   4183  CG  ARG A 263       1.387 -13.713 -21.525  1.00 89.88           C  
ATOM   4184  HG2 ARG A 263       1.487 -14.787 -21.679  1.00 89.88           H  
ATOM   4185  HG3 ARG A 263       0.476 -13.375 -22.020  1.00 89.88           H  
ATOM   4186  CD  ARG A 263       2.600 -12.996 -22.133  1.00 89.88           C  
ATOM   4187  HD2 ARG A 263       2.633 -11.986 -21.725  1.00 89.88           H  
ATOM   4188  HD3 ARG A 263       3.508 -13.514 -21.827  1.00 89.88           H  
ATOM   4189  NE  ARG A 263       2.573 -12.915 -23.602  1.00 89.88           N  
ATOM   4190  HE  ARG A 263       1.986 -13.564 -24.107  1.00 89.88           H  
ATOM   4191  NH1 ARG A 263       4.188 -11.271 -23.756  1.00 89.88           N  
ATOM   4192 HH11 ARG A 263       4.720 -10.659 -24.359  1.00 89.88           H  
ATOM   4193 HH12 ARG A 263       4.208 -11.126 -22.756  1.00 89.88           H  
ATOM   4194  NH2 ARG A 263       3.312 -12.095 -25.604  1.00 89.88           N  
ATOM   4195 HH21 ARG A 263       2.594 -12.566 -26.134  1.00 89.88           H  
ATOM   4196 HH22 ARG A 263       3.947 -11.463 -26.070  1.00 89.88           H  
ATOM   4197  CZ  ARG A 263       3.350 -12.108 -24.305  1.00 89.88           C  
ATOM   4198  N   HIS A 264       3.450 -13.436 -16.933  1.00 93.18           N  
ATOM   4199  H   HIS A 264       4.220 -13.961 -17.322  1.00 93.18           H  
ATOM   4200  CA  HIS A 264       3.513 -13.042 -15.520  1.00 93.18           C  
ATOM   4201  HA  HIS A 264       2.560 -13.298 -15.058  1.00 93.18           H  
ATOM   4202  C   HIS A 264       3.695 -11.523 -15.293  1.00 93.18           C  
ATOM   4203  CB  HIS A 264       4.602 -13.870 -14.814  1.00 93.18           C  
ATOM   4204  HB2 HIS A 264       4.742 -13.484 -13.805  1.00 93.18           H  
ATOM   4205  HB3 HIS A 264       4.248 -14.898 -14.728  1.00 93.18           H  
ATOM   4206  O   HIS A 264       3.392 -11.039 -14.203  1.00 93.18           O  
ATOM   4207  CG  HIS A 264       5.944 -13.901 -15.508  1.00 93.18           C  
ATOM   4208  CD2 HIS A 264       6.694 -12.824 -15.903  1.00 93.18           C  
ATOM   4209  HD2 HIS A 264       6.437 -11.782 -15.780  1.00 93.18           H  
ATOM   4210  ND1 HIS A 264       6.668 -15.029 -15.827  1.00 93.18           N  
ATOM   4211  HD1 HIS A 264       6.473 -15.977 -15.537  1.00 93.18           H  
ATOM   4212  CE1 HIS A 264       7.826 -14.633 -16.383  1.00 93.18           C  
ATOM   4213  HE1 HIS A 264       8.642 -15.288 -16.652  1.00 93.18           H  
ATOM   4214  NE2 HIS A 264       7.867 -13.299 -16.489  1.00 93.18           N  
ATOM   4215  N   GLU A 265       4.123 -10.768 -16.311  1.00 93.74           N  
ATOM   4216  H   GLU A 265       4.354 -11.233 -17.177  1.00 93.74           H  
ATOM   4217  CA  GLU A 265       4.192  -9.300 -16.326  1.00 93.74           C  
ATOM   4218  HA  GLU A 265       4.894  -8.982 -15.556  1.00 93.74           H  
ATOM   4219  C   GLU A 265       2.847  -8.666 -15.954  1.00 93.74           C  
ATOM   4220  CB  GLU A 265       4.739  -8.764 -17.677  1.00 93.74           C  
ATOM   4221  HB2 GLU A 265       4.749  -7.677 -17.599  1.00 93.74           H  
ATOM   4222  HB3 GLU A 265       5.780  -9.072 -17.773  1.00 93.74           H  
ATOM   4223  O   GLU A 265       2.809  -7.803 -15.084  1.00 93.74           O  
ATOM   4224  CG  GLU A 265       4.005  -9.122 -18.997  1.00 93.74           C  
ATOM   4225  HG2 GLU A 265       4.215  -8.332 -19.719  1.00 93.74           H  
ATOM   4226  HG3 GLU A 265       2.927  -9.138 -18.837  1.00 93.74           H  
ATOM   4227  CD  GLU A 265       4.456 -10.456 -19.616  1.00 93.74           C  
ATOM   4228  OE1 GLU A 265       4.525 -10.624 -20.861  1.00 93.74           O  
ATOM   4229  OE2 GLU A 265       4.810 -11.375 -18.851  1.00 93.74           O  
ATOM   4230  N   THR A 266       1.732  -9.185 -16.480  1.00 93.87           N  
ATOM   4231  H   THR A 266       1.812  -9.907 -17.182  1.00 93.87           H  
ATOM   4232  CA  THR A 266       0.369  -8.735 -16.152  1.00 93.87           C  
ATOM   4233  HA  THR A 266       0.232  -7.709 -16.494  1.00 93.87           H  
ATOM   4234  C   THR A 266       0.085  -8.789 -14.652  1.00 93.87           C  
ATOM   4235  CB  THR A 266      -0.643  -9.650 -16.859  1.00 93.87           C  
ATOM   4236  HB  THR A 266      -0.544 -10.662 -16.466  1.00 93.87           H  
ATOM   4237  O   THR A 266      -0.478  -7.861 -14.073  1.00 93.87           O  
ATOM   4238  CG2 THR A 266      -2.083  -9.187 -16.653  1.00 93.87           C  
ATOM   4239 HG21 THR A 266      -2.753  -9.746 -17.306  1.00 93.87           H  
ATOM   4240 HG22 THR A 266      -2.169  -8.125 -16.883  1.00 93.87           H  
ATOM   4241 HG23 THR A 266      -2.392  -9.358 -15.621  1.00 93.87           H  
ATOM   4242  OG1 THR A 266      -0.362  -9.697 -18.236  1.00 93.87           O  
ATOM   4243  HG1 THR A 266      -0.952  -9.063 -18.651  1.00 93.87           H  
ATOM   4244  N   THR A 267       0.505  -9.877 -14.000  1.00 95.75           N  
ATOM   4245  H   THR A 267       1.079 -10.532 -14.512  1.00 95.75           H  
ATOM   4246  CA  THR A 267       0.321 -10.063 -12.554  1.00 95.75           C  
ATOM   4247  HA  THR A 267      -0.708  -9.811 -12.296  1.00 95.75           H  
ATOM   4248  C   THR A 267       1.216  -9.109 -11.765  1.00 95.75           C  
ATOM   4249  CB  THR A 267       0.563 -11.530 -12.162  1.00 95.75           C  
ATOM   4250  HB  THR A 267       1.582 -11.822 -12.414  1.00 95.75           H  
ATOM   4251  O   THR A 267       0.782  -8.558 -10.756  1.00 95.75           O  
ATOM   4252  CG2 THR A 267       0.316 -11.810 -10.682  1.00 95.75           C  
ATOM   4253 HG21 THR A 267       0.292 -12.885 -10.505  1.00 95.75           H  
ATOM   4254 HG22 THR A 267      -0.632 -11.373 -10.368  1.00 95.75           H  
ATOM   4255 HG23 THR A 267       1.124 -11.380 -10.090  1.00 95.75           H  
ATOM   4256  OG1 THR A 267      -0.340 -12.347 -12.878  1.00 95.75           O  
ATOM   4257  HG1 THR A 267       0.007 -12.476 -13.764  1.00 95.75           H  
ATOM   4258  N   TRP A 268       2.431  -8.842 -12.250  1.00 95.98           N  
ATOM   4259  H   TRP A 268       2.723  -9.287 -13.108  1.00 95.98           H  
ATOM   4260  CA  TRP A 268       3.337  -7.867 -11.643  1.00 95.98           C  
ATOM   4261  HA  TRP A 268       3.373  -8.066 -10.572  1.00 95.98           H  
ATOM   4262  C   TRP A 268       2.862  -6.414 -11.771  1.00 95.98           C  
ATOM   4263  CB  TRP A 268       4.751  -8.060 -12.199  1.00 95.98           C  
ATOM   4264  HB2 TRP A 268       5.284  -7.114 -12.108  1.00 95.98           H  
ATOM   4265  HB3 TRP A 268       4.712  -8.315 -13.258  1.00 95.98           H  
ATOM   4266  O   TRP A 268       2.993  -5.669 -10.801  1.00 95.98           O  
ATOM   4267  CG  TRP A 268       5.543  -9.084 -11.451  1.00 95.98           C  
ATOM   4268  CD1 TRP A 268       5.975 -10.281 -11.908  1.00 95.98           C  
ATOM   4269  HD1 TRP A 268       5.789 -10.666 -12.900  1.00 95.98           H  
ATOM   4270  CD2 TRP A 268       5.935  -9.030 -10.049  1.00 95.98           C  
ATOM   4271  CE2 TRP A 268       6.623 -10.234  -9.720  1.00 95.98           C  
ATOM   4272  CE3 TRP A 268       5.726  -8.098  -9.012  1.00 95.98           C  
ATOM   4273  HE3 TRP A 268       5.187  -7.185  -9.216  1.00 95.98           H  
ATOM   4274  NE1 TRP A 268       6.664 -10.938 -10.902  1.00 95.98           N  
ATOM   4275  HE1 TRP A 268       7.091 -11.848 -11.000  1.00 95.98           H  
ATOM   4276  CH2 TRP A 268       6.856  -9.560  -7.410  1.00 95.98           C  
ATOM   4277  HH2 TRP A 268       7.191  -9.747  -6.401  1.00 95.98           H  
ATOM   4278  CZ2 TRP A 268       7.079 -10.507  -8.424  1.00 95.98           C  
ATOM   4279  HZ2 TRP A 268       7.582 -11.439  -8.210  1.00 95.98           H  
ATOM   4280  CZ3 TRP A 268       6.177  -8.364  -7.708  1.00 95.98           C  
ATOM   4281  HZ3 TRP A 268       5.981  -7.648  -6.923  1.00 95.98           H  
ATOM   4282  N   THR A 269       2.265  -6.013 -12.897  1.00 95.86           N  
ATOM   4283  H   THR A 269       2.282  -6.623 -13.702  1.00 95.86           H  
ATOM   4284  CA  THR A 269       1.645  -4.684 -13.063  1.00 95.86           C  
ATOM   4285  HA  THR A 269       2.402  -3.916 -12.906  1.00 95.86           H  
ATOM   4286  C   THR A 269       0.534  -4.462 -12.036  1.00 95.86           C  
ATOM   4287  CB  THR A 269       1.082  -4.527 -14.485  1.00 95.86           C  
ATOM   4288  HB  THR A 269       0.291  -5.260 -14.639  1.00 95.86           H  
ATOM   4289  O   THR A 269       0.537  -3.451 -11.334  1.00 95.86           O  
ATOM   4290  CG2 THR A 269       0.534  -3.134 -14.781  1.00 95.86           C  
ATOM   4291 HG21 THR A 269       1.293  -2.376 -14.588  1.00 95.86           H  
ATOM   4292 HG22 THR A 269      -0.337  -2.934 -14.156  1.00 95.86           H  
ATOM   4293 HG23 THR A 269       0.221  -3.076 -15.824  1.00 95.86           H  
ATOM   4294  OG1 THR A 269       2.101  -4.772 -15.420  1.00 95.86           O  
ATOM   4295  HG1 THR A 269       2.593  -3.961 -15.567  1.00 95.86           H  
ATOM   4296  N   VAL A 270      -0.360  -5.446 -11.877  1.00 96.39           N  
ATOM   4297  H   VAL A 270      -0.299  -6.243 -12.494  1.00 96.39           H  
ATOM   4298  CA  VAL A 270      -1.445  -5.426 -10.880  1.00 96.39           C  
ATOM   4299  HA  VAL A 270      -2.053  -4.535 -11.035  1.00 96.39           H  
ATOM   4300  C   VAL A 270      -0.890  -5.343  -9.454  1.00 96.39           C  
ATOM   4301  CB  VAL A 270      -2.347  -6.663 -11.074  1.00 96.39           C  
ATOM   4302  HB  VAL A 270      -1.722  -7.554 -11.130  1.00 96.39           H  
ATOM   4303  O   VAL A 270      -1.268  -4.455  -8.693  1.00 96.39           O  
ATOM   4304  CG1 VAL A 270      -3.349  -6.867  -9.936  1.00 96.39           C  
ATOM   4305 HG11 VAL A 270      -4.003  -7.710 -10.162  1.00 96.39           H  
ATOM   4306 HG12 VAL A 270      -2.817  -7.108  -9.016  1.00 96.39           H  
ATOM   4307 HG13 VAL A 270      -3.945  -5.966  -9.795  1.00 96.39           H  
ATOM   4308  CG2 VAL A 270      -3.131  -6.543 -12.384  1.00 96.39           C  
ATOM   4309 HG21 VAL A 270      -2.450  -6.376 -13.218  1.00 96.39           H  
ATOM   4310 HG22 VAL A 270      -3.829  -5.707 -12.328  1.00 96.39           H  
ATOM   4311 HG23 VAL A 270      -3.697  -7.455 -12.573  1.00 96.39           H  
ATOM   4312  N   LEU A 271       0.058  -6.213  -9.092  1.00 96.75           N  
ATOM   4313  H   LEU A 271       0.338  -6.922  -9.755  1.00 96.75           H  
ATOM   4314  CA  LEU A 271       0.680  -6.212  -7.762  1.00 96.75           C  
ATOM   4315  HA  LEU A 271      -0.095  -6.366  -7.012  1.00 96.75           H  
ATOM   4316  C   LEU A 271       1.339  -4.860  -7.436  1.00 96.75           C  
ATOM   4317  CB  LEU A 271       1.694  -7.368  -7.697  1.00 96.75           C  
ATOM   4318  HB2 LEU A 271       2.298  -7.348  -8.604  1.00 96.75           H  
ATOM   4319  HB3 LEU A 271       2.374  -7.217  -6.859  1.00 96.75           H  
ATOM   4320  O   LEU A 271       1.105  -4.300  -6.364  1.00 96.75           O  
ATOM   4321  CG  LEU A 271       1.040  -8.754  -7.545  1.00 96.75           C  
ATOM   4322  HG  LEU A 271       0.198  -8.855  -8.229  1.00 96.75           H  
ATOM   4323  CD1 LEU A 271       2.071  -9.829  -7.872  1.00 96.75           C  
ATOM   4324 HD11 LEU A 271       2.955  -9.697  -7.247  1.00 96.75           H  
ATOM   4325 HD12 LEU A 271       2.374  -9.738  -8.915  1.00 96.75           H  
ATOM   4326 HD13 LEU A 271       1.639 -10.816  -7.709  1.00 96.75           H  
ATOM   4327  CD2 LEU A 271       0.544  -9.003  -6.120  1.00 96.75           C  
ATOM   4328 HD21 LEU A 271       0.098  -9.996  -6.055  1.00 96.75           H  
ATOM   4329 HD22 LEU A 271      -0.214  -8.266  -5.855  1.00 96.75           H  
ATOM   4330 HD23 LEU A 271       1.371  -8.925  -5.414  1.00 96.75           H  
ATOM   4331  N   ARG A 272       2.102  -4.291  -8.375  1.00 94.57           N  
ATOM   4332  H   ARG A 272       2.235  -4.788  -9.244  1.00 94.57           H  
ATOM   4333  CA  ARG A 272       2.749  -2.979  -8.207  1.00 94.57           C  
ATOM   4334  HA  ARG A 272       3.345  -2.983  -7.295  1.00 94.57           H  
ATOM   4335  C   ARG A 272       1.752  -1.842  -8.052  1.00 94.57           C  
ATOM   4336  CB  ARG A 272       3.651  -2.691  -9.405  1.00 94.57           C  
ATOM   4337  HB2 ARG A 272       3.913  -1.633  -9.415  1.00 94.57           H  
ATOM   4338  HB3 ARG A 272       3.125  -2.927 -10.331  1.00 94.57           H  
ATOM   4339  O   ARG A 272       1.943  -1.002  -7.176  1.00 94.57           O  
ATOM   4340  CG  ARG A 272       4.935  -3.503  -9.297  1.00 94.57           C  
ATOM   4341  HG2 ARG A 272       5.506  -3.154  -8.438  1.00 94.57           H  
ATOM   4342  HG3 ARG A 272       4.713  -4.562  -9.170  1.00 94.57           H  
ATOM   4343  CD  ARG A 272       5.742  -3.303 -10.573  1.00 94.57           C  
ATOM   4344  HD2 ARG A 272       5.888  -2.239 -10.755  1.00 94.57           H  
ATOM   4345  HD3 ARG A 272       5.195  -3.739 -11.409  1.00 94.57           H  
ATOM   4346  NE  ARG A 272       7.040  -3.953 -10.416  1.00 94.57           N  
ATOM   4347  HE  ARG A 272       7.303  -4.197  -9.472  1.00 94.57           H  
ATOM   4348  NH1 ARG A 272       7.596  -4.121 -12.645  1.00 94.57           N  
ATOM   4349 HH11 ARG A 272       6.836  -3.525 -12.940  1.00 94.57           H  
ATOM   4350 HH12 ARG A 272       8.057  -4.592 -13.411  1.00 94.57           H  
ATOM   4351  NH2 ARG A 272       8.859  -5.055 -11.031  1.00 94.57           N  
ATOM   4352 HH21 ARG A 272       9.320  -5.596 -11.748  1.00 94.57           H  
ATOM   4353 HH22 ARG A 272       8.939  -5.390 -10.081  1.00 94.57           H  
ATOM   4354  CZ  ARG A 272       7.824  -4.362 -11.384  1.00 94.57           C  
ATOM   4355  N   ARG A 273       0.673  -1.828  -8.847  1.00 93.64           N  
ATOM   4356  H   ARG A 273       0.590  -2.543  -9.555  1.00 93.64           H  
ATOM   4357  CA  ARG A 273      -0.391  -0.814  -8.734  1.00 93.64           C  
ATOM   4358  HA  ARG A 273       0.071   0.165  -8.864  1.00 93.64           H  
ATOM   4359  C   ARG A 273      -1.029  -0.804  -7.341  1.00 93.64           C  
ATOM   4360  CB  ARG A 273      -1.437  -1.044  -9.842  1.00 93.64           C  
ATOM   4361  HB2 ARG A 273      -0.936  -1.043 -10.810  1.00 93.64           H  
ATOM   4362  HB3 ARG A 273      -1.893  -2.025  -9.708  1.00 93.64           H  
ATOM   4363  O   ARG A 273      -1.423   0.259  -6.872  1.00 93.64           O  
ATOM   4364  CG  ARG A 273      -2.561   0.008  -9.875  1.00 93.64           C  
ATOM   4365  HG2 ARG A 273      -3.256  -0.261 -10.671  1.00 93.64           H  
ATOM   4366  HG3 ARG A 273      -3.117  -0.009  -8.938  1.00 93.64           H  
ATOM   4367  CD  ARG A 273      -2.032   1.427 -10.133  1.00 93.64           C  
ATOM   4368  HD2 ARG A 273      -1.349   1.709  -9.331  1.00 93.64           H  
ATOM   4369  HD3 ARG A 273      -1.475   1.424 -11.070  1.00 93.64           H  
ATOM   4370  NE  ARG A 273      -3.129   2.407 -10.244  1.00 93.64           N  
ATOM   4371  HE  ARG A 273      -3.766   2.250 -11.012  1.00 93.64           H  
ATOM   4372  NH1 ARG A 273      -2.620   3.752  -8.435  1.00 93.64           N  
ATOM   4373 HH11 ARG A 273      -2.824   4.571  -7.881  1.00 93.64           H  
ATOM   4374 HH12 ARG A 273      -1.924   3.089  -8.126  1.00 93.64           H  
ATOM   4375  NH2 ARG A 273      -4.328   4.284  -9.748  1.00 93.64           N  
ATOM   4376 HH21 ARG A 273      -4.932   4.116 -10.540  1.00 93.64           H  
ATOM   4377 HH22 ARG A 273      -4.515   5.077  -9.151  1.00 93.64           H  
ATOM   4378  CZ  ARG A 273      -3.349   3.469  -9.481  1.00 93.64           C  
ATOM   4379  N   PHE A 274      -1.064  -1.962  -6.679  1.00 96.44           N  
ATOM   4380  H   PHE A 274      -0.755  -2.786  -7.175  1.00 96.44           H  
ATOM   4381  CA  PHE A 274      -1.578  -2.150  -5.319  1.00 96.44           C  
ATOM   4382  HA  PHE A 274      -2.242  -1.311  -5.108  1.00 96.44           H  
ATOM   4383  C   PHE A 274      -0.520  -2.076  -4.200  1.00 96.44           C  
ATOM   4384  CB  PHE A 274      -2.439  -3.419  -5.285  1.00 96.44           C  
ATOM   4385  HB2 PHE A 274      -1.936  -4.213  -5.837  1.00 96.44           H  
ATOM   4386  HB3 PHE A 274      -2.541  -3.764  -4.256  1.00 96.44           H  
ATOM   4387  O   PHE A 274      -0.830  -2.413  -3.050  1.00 96.44           O  
ATOM   4388  CG  PHE A 274      -3.837  -3.219  -5.847  1.00 96.44           C  
ATOM   4389  CD1 PHE A 274      -4.934  -3.103  -4.969  1.00 96.44           C  
ATOM   4390  HD1 PHE A 274      -4.785  -3.128  -3.900  1.00 96.44           H  
ATOM   4391  CD2 PHE A 274      -4.058  -3.175  -7.237  1.00 96.44           C  
ATOM   4392  HD2 PHE A 274      -3.231  -3.262  -7.926  1.00 96.44           H  
ATOM   4393  CE1 PHE A 274      -6.234  -2.958  -5.483  1.00 96.44           C  
ATOM   4394  HE1 PHE A 274      -7.081  -2.875  -4.818  1.00 96.44           H  
ATOM   4395  CE2 PHE A 274      -5.359  -3.021  -7.744  1.00 96.44           C  
ATOM   4396  HE2 PHE A 274      -5.528  -2.990  -8.810  1.00 96.44           H  
ATOM   4397  CZ  PHE A 274      -6.450  -2.919  -6.868  1.00 96.44           C  
ATOM   4398  HZ  PHE A 274      -7.452  -2.815  -7.257  1.00 96.44           H  
ATOM   4399  N   GLY A 275       0.693  -1.606  -4.523  1.00 95.50           N  
ATOM   4400  H   GLY A 275       0.861  -1.363  -5.489  1.00 95.50           H  
ATOM   4401  CA  GLY A 275       1.753  -1.258  -3.572  1.00 95.50           C  
ATOM   4402  HA2 GLY A 275       1.300  -1.002  -2.614  1.00 95.50           H  
ATOM   4403  HA3 GLY A 275       2.270  -0.373  -3.943  1.00 95.50           H  
ATOM   4404  C   GLY A 275       2.812  -2.333  -3.307  1.00 95.50           C  
ATOM   4405  O   GLY A 275       3.647  -2.129  -2.427  1.00 95.50           O  
ATOM   4406  N   TYR A 276       2.787  -3.471  -4.011  1.00 96.32           N  
ATOM   4407  H   TYR A 276       2.098  -3.579  -4.742  1.00 96.32           H  
ATOM   4408  CA  TYR A 276       3.657  -4.616  -3.707  1.00 96.32           C  
ATOM   4409  HA  TYR A 276       3.798  -4.624  -2.626  1.00 96.32           H  
ATOM   4410  C   TYR A 276       5.065  -4.543  -4.330  1.00 96.32           C  
ATOM   4411  CB  TYR A 276       2.960  -5.937  -4.058  1.00 96.32           C  
ATOM   4412  HB2 TYR A 276       3.689  -6.744  -3.983  1.00 96.32           H  
ATOM   4413  HB3 TYR A 276       2.631  -5.901  -5.096  1.00 96.32           H  
ATOM   4414  O   TYR A 276       5.248  -4.113  -5.473  1.00 96.32           O  
ATOM   4415  CG  TYR A 276       1.792  -6.285  -3.153  1.00 96.32           C  
ATOM   4416  CD1 TYR A 276       2.057  -6.810  -1.876  1.00 96.32           C  
ATOM   4417  HD1 TYR A 276       3.080  -6.951  -1.560  1.00 96.32           H  
ATOM   4418  CD2 TYR A 276       0.459  -6.088  -3.566  1.00 96.32           C  
ATOM   4419  HD2 TYR A 276       0.251  -5.678  -4.544  1.00 96.32           H  
ATOM   4420  CE1 TYR A 276       1.003  -7.135  -1.007  1.00 96.32           C  
ATOM   4421  HE1 TYR A 276       1.229  -7.534  -0.029  1.00 96.32           H  
ATOM   4422  CE2 TYR A 276      -0.604  -6.406  -2.700  1.00 96.32           C  
ATOM   4423  HE2 TYR A 276      -1.626  -6.256  -3.014  1.00 96.32           H  
ATOM   4424  OH  TYR A 276      -1.346  -7.195  -0.563  1.00 96.32           O  
ATOM   4425  HH  TYR A 276      -0.999  -7.546   0.260  1.00 96.32           H  
ATOM   4426  CZ  TYR A 276      -0.329  -6.921  -1.417  1.00 96.32           C  
ATOM   4427  N   ASP A 277       6.058  -5.020  -3.574  1.00 95.36           N  
ATOM   4428  H   ASP A 277       5.824  -5.322  -2.639  1.00 95.36           H  
ATOM   4429  CA  ASP A 277       7.481  -5.070  -3.930  1.00 95.36           C  
ATOM   4430  HA  ASP A 277       7.657  -4.259  -4.637  1.00 95.36           H  
ATOM   4431  C   ASP A 277       7.919  -6.372  -4.640  1.00 95.36           C  
ATOM   4432  CB  ASP A 277       8.321  -4.750  -2.674  1.00 95.36           C  
ATOM   4433  HB2 ASP A 277       7.783  -4.037  -2.049  1.00 95.36           H  
ATOM   4434  HB3 ASP A 277       9.233  -4.258  -3.014  1.00 95.36           H  
ATOM   4435  O   ASP A 277       7.123  -7.290  -4.832  1.00 95.36           O  
ATOM   4436  CG  ASP A 277       8.726  -5.947  -1.799  1.00 95.36           C  
ATOM   4437  OD1 ASP A 277       9.828  -5.865  -1.222  1.00 95.36           O  
ATOM   4438  OD2 ASP A 277       8.010  -6.973  -1.764  1.00 95.36           O  
ATOM   4439  N   ASP A 278       9.206  -6.461  -5.021  1.00 94.02           N  
ATOM   4440  H   ASP A 278       9.820  -5.702  -4.762  1.00 94.02           H  
ATOM   4441  CA  ASP A 278       9.822  -7.623  -5.703  1.00 94.02           C  
ATOM   4442  HA  ASP A 278       9.372  -7.737  -6.689  1.00 94.02           H  
ATOM   4443  C   ASP A 278       9.619  -8.963  -4.945  1.00 94.02           C  
ATOM   4444  CB  ASP A 278      11.359  -7.429  -5.859  1.00 94.02           C  
ATOM   4445  HB2 ASP A 278      11.778  -8.378  -6.192  1.00 94.02           H  
ATOM   4446  HB3 ASP A 278      11.776  -7.235  -4.870  1.00 94.02           H  
ATOM   4447  O   ASP A 278       9.769 -10.026  -5.549  1.00 94.02           O  
ATOM   4448  CG  ASP A 278      11.912  -6.354  -6.817  1.00 94.02           C  
ATOM   4449  OD1 ASP A 278      13.107  -6.487  -7.215  1.00 94.02           O  
ATOM   4450  OD2 ASP A 278      11.241  -5.324  -7.075  1.00 94.02           O  
ATOM   4451  N   ASP A 279       9.305  -8.927  -3.645  1.00 92.90           N  
ATOM   4452  H   ASP A 279       9.148  -8.026  -3.216  1.00 92.90           H  
ATOM   4453  CA  ASP A 279       9.153 -10.086  -2.759  1.00 92.90           C  
ATOM   4454  HA  ASP A 279       9.317 -10.995  -3.337  1.00 92.90           H  
ATOM   4455  C   ASP A 279       7.723 -10.218  -2.171  1.00 92.90           C  
ATOM   4456  CB  ASP A 279      10.248 -10.028  -1.674  1.00 92.90           C  
ATOM   4457  HB2 ASP A 279       9.985 -10.719  -0.873  1.00 92.90           H  
ATOM   4458  HB3 ASP A 279      10.280  -9.022  -1.255  1.00 92.90           H  
ATOM   4459  O   ASP A 279       7.488 -11.101  -1.340  1.00 92.90           O  
ATOM   4460  CG  ASP A 279      11.646 -10.436  -2.176  1.00 92.90           C  
ATOM   4461  OD1 ASP A 279      12.582  -9.598  -2.123  1.00 92.90           O  
ATOM   4462  OD2 ASP A 279      11.796 -11.630  -2.554  1.00 92.90           O  
ATOM   4463  N   LEU A 280       6.760  -9.397  -2.617  1.00 95.27           N  
ATOM   4464  H   LEU A 280       7.066  -8.656  -3.231  1.00 95.27           H  
ATOM   4465  CA  LEU A 280       5.333  -9.369  -2.235  1.00 95.27           C  
ATOM   4466  HA  LEU A 280       4.885  -8.644  -2.915  1.00 95.27           H  
ATOM   4467  C   LEU A 280       4.975  -8.804  -0.839  1.00 95.27           C  
ATOM   4468  CB  LEU A 280       4.641 -10.719  -2.531  1.00 95.27           C  
ATOM   4469  HB2 LEU A 280       4.957 -11.437  -1.774  1.00 95.27           H  
ATOM   4470  HB3 LEU A 280       3.565 -10.586  -2.421  1.00 95.27           H  
ATOM   4471  O   LEU A 280       3.934  -9.168  -0.288  1.00 95.27           O  
ATOM   4472  CG  LEU A 280       4.912 -11.322  -3.919  1.00 95.27           C  
ATOM   4473  HG  LEU A 280       5.981 -11.469  -4.074  1.00 95.27           H  
ATOM   4474  CD1 LEU A 280       4.232 -12.686  -4.007  1.00 95.27           C  
ATOM   4475 HD11 LEU A 280       4.391 -13.118  -4.995  1.00 95.27           H  
ATOM   4476 HD12 LEU A 280       3.165 -12.566  -3.821  1.00 95.27           H  
ATOM   4477 HD13 LEU A 280       4.664 -13.356  -3.263  1.00 95.27           H  
ATOM   4478  CD2 LEU A 280       4.360 -10.443  -5.036  1.00 95.27           C  
ATOM   4479 HD21 LEU A 280       3.289 -10.295  -4.903  1.00 95.27           H  
ATOM   4480 HD22 LEU A 280       4.555 -10.911  -6.001  1.00 95.27           H  
ATOM   4481 HD23 LEU A 280       4.862  -9.475  -5.028  1.00 95.27           H  
ATOM   4482  N   ASP A 281       5.771  -7.882  -0.286  1.00 95.62           N  
ATOM   4483  H   ASP A 281       6.549  -7.551  -0.838  1.00 95.62           H  
ATOM   4484  CA  ASP A 281       5.314  -6.992   0.806  1.00 95.62           C  
ATOM   4485  HA  ASP A 281       4.441  -7.428   1.290  1.00 95.62           H  
ATOM   4486  C   ASP A 281       4.863  -5.636   0.249  1.00 95.62           C  
ATOM   4487  CB  ASP A 281       6.385  -6.797   1.898  1.00 95.62           C  
ATOM   4488  HB2 ASP A 281       6.126  -5.923   2.496  1.00 95.62           H  
ATOM   4489  HB3 ASP A 281       7.348  -6.603   1.425  1.00 95.62           H  
ATOM   4490  O   ASP A 281       5.221  -5.267  -0.867  1.00 95.62           O  
ATOM   4491  CG  ASP A 281       6.516  -7.980   2.860  1.00 95.62           C  
ATOM   4492  OD1 ASP A 281       7.462  -7.966   3.668  1.00 95.62           O  
ATOM   4493  OD2 ASP A 281       5.804  -8.999   2.683  1.00 95.62           O  
ATOM   4494  N   LEU A 282       4.066  -4.889   1.017  1.00 95.61           N  
ATOM   4495  H   LEU A 282       3.887  -5.197   1.962  1.00 95.61           H  
ATOM   4496  CA  LEU A 282       3.704  -3.513   0.669  1.00 95.61           C  
ATOM   4497  HA  LEU A 282       3.558  -3.456  -0.410  1.00 95.61           H  
ATOM   4498  C   LEU A 282       4.859  -2.566   1.004  1.00 95.61           C  
ATOM   4499  CB  LEU A 282       2.398  -3.103   1.370  1.00 95.61           C  
ATOM   4500  HB2 LEU A 282       2.237  -2.037   1.209  1.00 95.61           H  
ATOM   4501  HB3 LEU A 282       2.516  -3.269   2.440  1.00 95.61           H  
ATOM   4502  O   LEU A 282       5.410  -2.632   2.104  1.00 95.61           O  
ATOM   4503  CG  LEU A 282       1.160  -3.868   0.871  1.00 95.61           C  
ATOM   4504  HG  LEU A 282       1.319  -4.939   0.996  1.00 95.61           H  
ATOM   4505  CD1 LEU A 282      -0.071  -3.476   1.687  1.00 95.61           C  
ATOM   4506 HD11 LEU A 282      -0.285  -2.416   1.549  1.00 95.61           H  
ATOM   4507 HD12 LEU A 282      -0.930  -4.065   1.365  1.00 95.61           H  
ATOM   4508 HD13 LEU A 282       0.120  -3.672   2.742  1.00 95.61           H  
ATOM   4509  CD2 LEU A 282       0.858  -3.577  -0.595  1.00 95.61           C  
ATOM   4510 HD21 LEU A 282      -0.042  -4.110  -0.903  1.00 95.61           H  
ATOM   4511 HD22 LEU A 282       1.669  -3.937  -1.228  1.00 95.61           H  
ATOM   4512 HD23 LEU A 282       0.724  -2.507  -0.753  1.00 95.61           H  
ATOM   4513  N   THR A 283       5.229  -1.700   0.059  1.00 95.13           N  
ATOM   4514  H   THR A 283       4.727  -1.677  -0.817  1.00 95.13           H  
ATOM   4515  CA  THR A 283       6.419  -0.853   0.203  1.00 95.13           C  
ATOM   4516  HA  THR A 283       7.232  -1.512   0.508  1.00 95.13           H  
ATOM   4517  C   THR A 283       6.253   0.232   1.276  1.00 95.13           C  
ATOM   4518  CB  THR A 283       6.846  -0.192  -1.117  1.00 95.13           C  
ATOM   4519  HB  THR A 283       7.731   0.413  -0.920  1.00 95.13           H  
ATOM   4520  O   THR A 283       5.139   0.730   1.488  1.00 95.13           O  
ATOM   4521  CG2 THR A 283       7.216  -1.195  -2.206  1.00 95.13           C  
ATOM   4522 HG21 THR A 283       8.067  -1.785  -1.866  1.00 95.13           H  
ATOM   4523 HG22 THR A 283       6.374  -1.854  -2.420  1.00 95.13           H  
ATOM   4524 HG23 THR A 283       7.497  -0.663  -3.115  1.00 95.13           H  
ATOM   4525  OG1 THR A 283       5.849   0.652  -1.635  1.00 95.13           O  
ATOM   4526  HG1 THR A 283       6.257   1.168  -2.334  1.00 95.13           H  
ATOM   4527  N   PRO A 284       7.359   0.673   1.916  1.00 93.49           N  
ATOM   4528  CA  PRO A 284       7.345   1.856   2.773  1.00 93.49           C  
ATOM   4529  HA  PRO A 284       6.729   1.656   3.649  1.00 93.49           H  
ATOM   4530  C   PRO A 284       6.801   3.087   2.039  1.00 93.49           C  
ATOM   4531  CB  PRO A 284       8.801   2.089   3.200  1.00 93.49           C  
ATOM   4532  HB2 PRO A 284       8.866   2.397   4.243  1.00 93.49           H  
ATOM   4533  HB3 PRO A 284       9.263   2.843   2.562  1.00 93.49           H  
ATOM   4534  O   PRO A 284       6.050   3.859   2.619  1.00 93.49           O  
ATOM   4535  CG  PRO A 284       9.507   0.756   2.961  1.00 93.49           C  
ATOM   4536  HG2 PRO A 284      10.547   0.903   2.668  1.00 93.49           H  
ATOM   4537  HG3 PRO A 284       9.459   0.139   3.858  1.00 93.49           H  
ATOM   4538  CD  PRO A 284       8.701   0.107   1.839  1.00 93.49           C  
ATOM   4539  HD2 PRO A 284       8.690  -0.974   1.980  1.00 93.49           H  
ATOM   4540  HD3 PRO A 284       9.152   0.352   0.877  1.00 93.49           H  
ATOM   4541  N   GLU A 285       7.136   3.255   0.758  1.00 91.66           N  
ATOM   4542  H   GLU A 285       7.800   2.617   0.342  1.00 91.66           H  
ATOM   4543  CA  GLU A 285       6.712   4.398  -0.054  1.00 91.66           C  
ATOM   4544  HA  GLU A 285       6.907   5.316   0.501  1.00 91.66           H  
ATOM   4545  C   GLU A 285       5.205   4.392  -0.369  1.00 91.66           C  
ATOM   4546  CB  GLU A 285       7.522   4.441  -1.364  1.00 91.66           C  
ATOM   4547  HB2 GLU A 285       7.161   5.295  -1.937  1.00 91.66           H  
ATOM   4548  HB3 GLU A 285       7.319   3.550  -1.957  1.00 91.66           H  
ATOM   4549  O   GLU A 285       4.607   5.461  -0.474  1.00 91.66           O  
ATOM   4550  CG  GLU A 285       9.045   4.625  -1.189  1.00 91.66           C  
ATOM   4551  HG2 GLU A 285       9.431   5.039  -2.120  1.00 91.66           H  
ATOM   4552  HG3 GLU A 285       9.223   5.366  -0.409  1.00 91.66           H  
ATOM   4553  CD  GLU A 285       9.846   3.344  -0.879  1.00 91.66           C  
ATOM   4554  OE1 GLU A 285      11.089   3.456  -0.775  1.00 91.66           O  
ATOM   4555  OE2 GLU A 285       9.236   2.255  -0.769  1.00 91.66           O  
ATOM   4556  N   TYR A 286       4.578   3.215  -0.495  1.00 94.10           N  
ATOM   4557  H   TYR A 286       5.113   2.364  -0.390  1.00 94.10           H  
ATOM   4558  CA  TYR A 286       3.127   3.097  -0.690  1.00 94.10           C  
ATOM   4559  HA  TYR A 286       2.801   3.857  -1.399  1.00 94.10           H  
ATOM   4560  C   TYR A 286       2.353   3.345   0.612  1.00 94.10           C  
ATOM   4561  CB  TYR A 286       2.794   1.715  -1.283  1.00 94.10           C  
ATOM   4562  HB2 TYR A 286       3.292   0.949  -0.688  1.00 94.10           H  
ATOM   4563  HB3 TYR A 286       3.198   1.658  -2.294  1.00 94.10           H  
ATOM   4564  O   TYR A 286       1.280   3.943   0.584  1.00 94.10           O  
ATOM   4565  CG  TYR A 286       1.309   1.392  -1.327  1.00 94.10           C  
ATOM   4566  CD1 TYR A 286       0.742   0.622  -0.295  1.00 94.10           C  
ATOM   4567  HD1 TYR A 286       1.379   0.228   0.483  1.00 94.10           H  
ATOM   4568  CD2 TYR A 286       0.490   1.886  -2.362  1.00 94.10           C  
ATOM   4569  HD2 TYR A 286       0.920   2.481  -3.154  1.00 94.10           H  
ATOM   4570  CE1 TYR A 286      -0.644   0.397  -0.253  1.00 94.10           C  
ATOM   4571  HE1 TYR A 286      -1.076  -0.164   0.564  1.00 94.10           H  
ATOM   4572  CE2 TYR A 286      -0.897   1.631  -2.346  1.00 94.10           C  
ATOM   4573  HE2 TYR A 286      -1.539   2.026  -3.120  1.00 94.10           H  
ATOM   4574  OH  TYR A 286      -2.810   0.733  -1.202  1.00 94.10           O  
ATOM   4575  HH  TYR A 286      -3.073   0.551  -0.296  1.00 94.10           H  
ATOM   4576  CZ  TYR A 286      -1.467   0.913  -1.274  1.00 94.10           C  
ATOM   4577  N   LEU A 287       2.874   2.899   1.759  1.00 96.08           N  
ATOM   4578  H   LEU A 287       3.756   2.408   1.726  1.00 96.08           H  
ATOM   4579  CA  LEU A 287       2.182   3.024   3.047  1.00 96.08           C  
ATOM   4580  HA  LEU A 287       1.106   3.042   2.869  1.00 96.08           H  
ATOM   4581  C   LEU A 287       2.483   4.351   3.790  1.00 96.08           C  
ATOM   4582  CB  LEU A 287       2.480   1.771   3.884  1.00 96.08           C  
ATOM   4583  HB2 LEU A 287       3.564   1.665   3.933  1.00 96.08           H  
ATOM   4584  HB3 LEU A 287       2.079   1.940   4.884  1.00 96.08           H  
ATOM   4585  O   LEU A 287       1.603   4.837   4.500  1.00 96.08           O  
ATOM   4586  CG  LEU A 287       1.909   0.430   3.393  1.00 96.08           C  
ATOM   4587  HG  LEU A 287       2.312   0.207   2.406  1.00 96.08           H  
ATOM   4588  CD1 LEU A 287       2.345  -0.689   4.338  1.00 96.08           C  
ATOM   4589 HD11 LEU A 287       3.432  -0.762   4.320  1.00 96.08           H  
ATOM   4590 HD12 LEU A 287       1.923  -1.640   4.012  1.00 96.08           H  
ATOM   4591 HD13 LEU A 287       2.005  -0.476   5.352  1.00 96.08           H  
ATOM   4592  CD2 LEU A 287       0.380   0.423   3.337  1.00 96.08           C  
ATOM   4593 HD21 LEU A 287      -0.032   0.703   4.306  1.00 96.08           H  
ATOM   4594 HD22 LEU A 287       0.019  -0.571   3.072  1.00 96.08           H  
ATOM   4595 HD23 LEU A 287       0.042   1.132   2.581  1.00 96.08           H  
ATOM   4596  N   PHE A 288       3.655   4.974   3.574  1.00 94.83           N  
ATOM   4597  H   PHE A 288       4.335   4.502   2.995  1.00 94.83           H  
ATOM   4598  CA  PHE A 288       4.095   6.251   4.186  1.00 94.83           C  
ATOM   4599  HA  PHE A 288       3.267   6.654   4.769  1.00 94.83           H  
ATOM   4600  C   PHE A 288       4.423   7.307   3.131  1.00 94.83           C  
ATOM   4601  CB  PHE A 288       5.261   6.056   5.181  1.00 94.83           C  
ATOM   4602  HB2 PHE A 288       6.156   5.725   4.654  1.00 94.83           H  
ATOM   4603  HB3 PHE A 288       5.477   6.998   5.686  1.00 94.83           H  
ATOM   4604  O   PHE A 288       5.582   7.711   2.984  1.00 94.83           O  
ATOM   4605  CG  PHE A 288       4.844   5.033   6.186  1.00 94.83           C  
ATOM   4606  CD1 PHE A 288       3.844   5.380   7.110  1.00 94.83           C  
ATOM   4607  HD1 PHE A 288       3.640   6.418   7.331  1.00 94.83           H  
ATOM   4608  CD2 PHE A 288       5.096   3.694   5.864  1.00 94.83           C  
ATOM   4609  HD2 PHE A 288       5.849   3.433   5.135  1.00 94.83           H  
ATOM   4610  CE1 PHE A 288       2.975   4.390   7.581  1.00 94.83           C  
ATOM   4611  HE1 PHE A 288       2.151   4.647   8.230  1.00 94.83           H  
ATOM   4612  CE2 PHE A 288       4.185   2.731   6.288  1.00 94.83           C  
ATOM   4613  HE2 PHE A 288       4.288   1.711   5.948  1.00 94.83           H  
ATOM   4614  CZ  PHE A 288       3.097   3.086   7.095  1.00 94.83           C  
ATOM   4615  HZ  PHE A 288       2.369   2.335   7.362  1.00 94.83           H  
ATOM   4616  N   PRO A 289       3.410   7.794   2.394  1.00 94.27           N  
ATOM   4617  CA  PRO A 289       3.594   8.955   1.543  1.00 94.27           C  
ATOM   4618  HA  PRO A 289       4.359   8.739   0.797  1.00 94.27           H  
ATOM   4619  C   PRO A 289       4.028  10.172   2.373  1.00 94.27           C  
ATOM   4620  CB  PRO A 289       2.256   9.157   0.843  1.00 94.27           C  
ATOM   4621  HB2 PRO A 289       2.063  10.205   0.615  1.00 94.27           H  
ATOM   4622  HB3 PRO A 289       2.256   8.560  -0.069  1.00 94.27           H  
ATOM   4623  O   PRO A 289       3.573  10.390   3.499  1.00 94.27           O  
ATOM   4624  CG  PRO A 289       1.241   8.580   1.832  1.00 94.27           C  
ATOM   4625  HG2 PRO A 289       0.326   8.253   1.340  1.00 94.27           H  
ATOM   4626  HG3 PRO A 289       1.024   9.315   2.608  1.00 94.27           H  
ATOM   4627  CD  PRO A 289       2.004   7.409   2.440  1.00 94.27           C  
ATOM   4628  HD2 PRO A 289       1.655   7.238   3.458  1.00 94.27           H  
ATOM   4629  HD3 PRO A 289       1.854   6.516   1.833  1.00 94.27           H  
ATOM   4630  N   LEU A 290       4.933  10.973   1.808  1.00 92.13           N  
ATOM   4631  H   LEU A 290       5.237  10.746   0.872  1.00 92.13           H  
ATOM   4632  CA  LEU A 290       5.593  12.080   2.502  1.00 92.13           C  
ATOM   4633  HA  LEU A 290       5.988  11.705   3.446  1.00 92.13           H  
ATOM   4634  C   LEU A 290       4.617  13.221   2.840  1.00 92.13           C  
ATOM   4635  CB  LEU A 290       6.761  12.597   1.638  1.00 92.13           C  
ATOM   4636  HB2 LEU A 290       7.109  13.543   2.052  1.00 92.13           H  
ATOM   4637  HB3 LEU A 290       6.381  12.801   0.638  1.00 92.13           H  
ATOM   4638  O   LEU A 290       4.353  14.090   2.011  1.00 92.13           O  
ATOM   4639  CG  LEU A 290       7.967  11.647   1.533  1.00 92.13           C  
ATOM   4640  HG  LEU A 290       7.635  10.656   1.223  1.00 92.13           H  
ATOM   4641  CD1 LEU A 290       8.940  12.184   0.482  1.00 92.13           C  
ATOM   4642 HD11 LEU A 290       9.300  13.172   0.768  1.00 92.13           H  
ATOM   4643 HD12 LEU A 290       9.784  11.500   0.385  1.00 92.13           H  
ATOM   4644 HD13 LEU A 290       8.436  12.244  -0.482  1.00 92.13           H  
ATOM   4645  CD2 LEU A 290       8.726  11.537   2.859  1.00 92.13           C  
ATOM   4646 HD21 LEU A 290       8.092  11.065   3.610  1.00 92.13           H  
ATOM   4647 HD22 LEU A 290       9.604  10.905   2.724  1.00 92.13           H  
ATOM   4648 HD23 LEU A 290       9.035  12.523   3.206  1.00 92.13           H  
ATOM   4649  N   LEU A 291       4.159  13.271   4.093  1.00 92.87           N  
ATOM   4650  H   LEU A 291       4.332  12.469   4.683  1.00 92.87           H  
ATOM   4651  CA  LEU A 291       3.334  14.355   4.629  1.00 92.87           C  
ATOM   4652  HA  LEU A 291       2.943  14.934   3.792  1.00 92.87           H  
ATOM   4653  C   LEU A 291       4.175  15.293   5.514  1.00 92.87           C  
ATOM   4654  CB  LEU A 291       2.137  13.731   5.369  1.00 92.87           C  
ATOM   4655  HB2 LEU A 291       2.509  13.207   6.250  1.00 92.87           H  
ATOM   4656  HB3 LEU A 291       1.664  12.994   4.720  1.00 92.87           H  
ATOM   4657  O   LEU A 291       4.708  14.881   6.544  1.00 92.87           O  
ATOM   4658  CG  LEU A 291       1.069  14.750   5.808  1.00 92.87           C  
ATOM   4659  HG  LEU A 291       1.536  15.531   6.409  1.00 92.87           H  
ATOM   4660  CD1 LEU A 291       0.357  15.395   4.618  1.00 92.87           C  
ATOM   4661 HD11 LEU A 291       1.042  16.021   4.046  1.00 92.87           H  
ATOM   4662 HD12 LEU A 291      -0.462  16.022   4.969  1.00 92.87           H  
ATOM   4663 HD13 LEU A 291      -0.062  14.627   3.968  1.00 92.87           H  
ATOM   4664  CD2 LEU A 291       0.017  14.050   6.665  1.00 92.87           C  
ATOM   4665 HD21 LEU A 291      -0.704  14.784   7.024  1.00 92.87           H  
ATOM   4666 HD22 LEU A 291       0.493  13.572   7.521  1.00 92.87           H  
ATOM   4667 HD23 LEU A 291      -0.507  13.298   6.075  1.00 92.87           H  
ATOM   4668  N   LYS A 292       4.296  16.569   5.126  1.00 92.91           N  
ATOM   4669  H   LYS A 292       3.793  16.856   4.299  1.00 92.91           H  
ATOM   4670  CA  LYS A 292       5.015  17.596   5.905  1.00 92.91           C  
ATOM   4671  HA  LYS A 292       5.790  17.113   6.500  1.00 92.91           H  
ATOM   4672  C   LYS A 292       4.062  18.296   6.871  1.00 92.91           C  
ATOM   4673  CB  LYS A 292       5.682  18.625   4.981  1.00 92.91           C  
ATOM   4674  HB2 LYS A 292       4.937  19.017   4.289  1.00 92.91           H  
ATOM   4675  HB3 LYS A 292       6.046  19.452   5.592  1.00 92.91           H  
ATOM   4676  O   LYS A 292       3.130  18.960   6.435  1.00 92.91           O  
ATOM   4677  CG  LYS A 292       6.866  18.053   4.192  1.00 92.91           C  
ATOM   4678  HG2 LYS A 292       6.523  17.222   3.575  1.00 92.91           H  
ATOM   4679  HG3 LYS A 292       7.629  17.700   4.886  1.00 92.91           H  
ATOM   4680  CD  LYS A 292       7.460  19.142   3.289  1.00 92.91           C  
ATOM   4681  HD2 LYS A 292       6.676  19.502   2.623  1.00 92.91           H  
ATOM   4682  HD3 LYS A 292       7.816  19.968   3.904  1.00 92.91           H  
ATOM   4683  CE  LYS A 292       8.617  18.582   2.456  1.00 92.91           C  
ATOM   4684  HE2 LYS A 292       8.268  17.681   1.951  1.00 92.91           H  
ATOM   4685  HE3 LYS A 292       9.428  18.296   3.125  1.00 92.91           H  
ATOM   4686  NZ  LYS A 292       9.086  19.572   1.453  1.00 92.91           N  
ATOM   4687  HZ1 LYS A 292       9.837  19.188   0.898  1.00 92.91           H  
ATOM   4688  HZ2 LYS A 292       9.408  20.418   1.902  1.00 92.91           H  
ATOM   4689  HZ3 LYS A 292       8.333  19.815   0.826  1.00 92.91           H  
ATOM   4690  N   ILE A 293       4.341  18.201   8.168  1.00 93.74           N  
ATOM   4691  H   ILE A 293       5.122  17.625   8.450  1.00 93.74           H  
ATOM   4692  CA  ILE A 293       3.526  18.791   9.237  1.00 93.74           C  
ATOM   4693  HA  ILE A 293       2.656  19.290   8.810  1.00 93.74           H  
ATOM   4694  C   ILE A 293       4.395  19.814   9.984  1.00 93.74           C  
ATOM   4695  CB  ILE A 293       2.986  17.688  10.174  1.00 93.74           C  
ATOM   4696  HB  ILE A 293       3.837  17.207  10.656  1.00 93.74           H  
ATOM   4697  O   ILE A 293       5.372  19.411  10.621  1.00 93.74           O  
ATOM   4698  CG1 ILE A 293       2.201  16.616   9.383  1.00 93.74           C  
ATOM   4699 HG12 ILE A 293       2.724  16.349   8.464  1.00 93.74           H  
ATOM   4700 HG13 ILE A 293       1.221  17.002   9.105  1.00 93.74           H  
ATOM   4701  CG2 ILE A 293       2.086  18.300  11.266  1.00 93.74           C  
ATOM   4702 HG21 ILE A 293       1.231  18.804  10.815  1.00 93.74           H  
ATOM   4703 HG22 ILE A 293       1.726  17.523  11.940  1.00 93.74           H  
ATOM   4704 HG23 ILE A 293       2.647  19.018  11.864  1.00 93.74           H  
ATOM   4705  CD1 ILE A 293       2.042  15.311  10.157  1.00 93.74           C  
ATOM   4706 HD11 ILE A 293       1.382  15.449  11.014  1.00 93.74           H  
ATOM   4707 HD12 ILE A 293       3.014  14.954  10.497  1.00 93.74           H  
ATOM   4708 HD13 ILE A 293       1.617  14.570   9.481  1.00 93.74           H  
ATOM   4709  N   PRO A 294       4.113  21.126   9.887  1.00 93.74           N  
ATOM   4710  CA  PRO A 294       4.846  22.137  10.644  1.00 93.74           C  
ATOM   4711  HA  PRO A 294       5.907  22.005  10.435  1.00 93.74           H  
ATOM   4712  C   PRO A 294       4.592  22.032  12.161  1.00 93.74           C  
ATOM   4713  CB  PRO A 294       4.392  23.494  10.091  1.00 93.74           C  
ATOM   4714  HB2 PRO A 294       5.227  24.189   9.997  1.00 93.74           H  
ATOM   4715  HB3 PRO A 294       3.624  23.922  10.735  1.00 93.74           H  
ATOM   4716  O   PRO A 294       3.568  21.487  12.581  1.00 93.74           O  
ATOM   4717  CG  PRO A 294       3.785  23.160   8.728  1.00 93.74           C  
ATOM   4718  HG2 PRO A 294       4.572  23.114   7.975  1.00 93.74           H  
ATOM   4719  HG3 PRO A 294       3.015  23.876   8.440  1.00 93.74           H  
ATOM   4720  CD  PRO A 294       3.206  21.766   8.948  1.00 93.74           C  
ATOM   4721  HD2 PRO A 294       2.215  21.841   9.396  1.00 93.74           H  
ATOM   4722  HD3 PRO A 294       3.156  21.237   7.997  1.00 93.74           H  
ATOM   4723  N   PRO A 295       5.478  22.593  13.006  1.00 90.45           N  
ATOM   4724  CA  PRO A 295       5.182  22.808  14.422  1.00 90.45           C  
ATOM   4725  HA  PRO A 295       5.083  21.838  14.908  1.00 90.45           H  
ATOM   4726  C   PRO A 295       3.890  23.615  14.617  1.00 90.45           C  
ATOM   4727  CB  PRO A 295       6.395  23.550  14.995  1.00 90.45           C  
ATOM   4728  HB2 PRO A 295       6.618  23.231  16.013  1.00 90.45           H  
ATOM   4729  HB3 PRO A 295       6.224  24.626  14.964  1.00 90.45           H  
ATOM   4730  O   PRO A 295       3.547  24.448  13.783  1.00 90.45           O  
ATOM   4731  CG  PRO A 295       7.522  23.191  14.027  1.00 90.45           C  
ATOM   4732  HG2 PRO A 295       7.933  22.216  14.286  1.00 90.45           H  
ATOM   4733  HG3 PRO A 295       8.305  23.950  14.016  1.00 90.45           H  
ATOM   4734  CD  PRO A 295       6.800  23.102  12.685  1.00 90.45           C  
ATOM   4735  HD2 PRO A 295       7.339  22.430  12.017  1.00 90.45           H  
ATOM   4736  HD3 PRO A 295       6.709  24.094  12.242  1.00 90.45           H  
ATOM   4737  N   ASP A 296       3.187  23.365  15.725  1.00 90.85           N  
ATOM   4738  H   ASP A 296       3.561  22.679  16.365  1.00 90.85           H  
ATOM   4739  CA  ASP A 296       1.903  23.992  16.094  1.00 90.85           C  
ATOM   4740  HA  ASP A 296       1.590  23.514  17.022  1.00 90.85           H  
ATOM   4741  C   ASP A 296       0.718  23.758  15.125  1.00 90.85           C  
ATOM   4742  CB  ASP A 296       2.100  25.476  16.437  1.00 90.85           C  
ATOM   4743  HB2 ASP A 296       2.433  26.014  15.549  1.00 90.85           H  
ATOM   4744  HB3 ASP A 296       1.145  25.901  16.745  1.00 90.85           H  
ATOM   4745  O   ASP A 296      -0.399  24.194  15.414  1.00 90.85           O  
ATOM   4746  CG  ASP A 296       3.107  25.692  17.563  1.00 90.85           C  
ATOM   4747  OD1 ASP A 296       4.288  25.997  17.268  1.00 90.85           O  
ATOM   4748  OD2 ASP A 296       2.704  25.642  18.745  1.00 90.85           O  
ATOM   4749  N   CYS A 297       0.911  23.011  14.034  1.00 95.25           N  
ATOM   4750  H   CYS A 297       1.858  22.750  13.798  1.00 95.25           H  
ATOM   4751  CA  CYS A 297      -0.159  22.451  13.206  1.00 95.25           C  
ATOM   4752  HA  CYS A 297      -0.988  23.158  13.167  1.00 95.25           H  
ATOM   4753  C   CYS A 297      -0.699  21.131  13.795  1.00 95.25           C  
ATOM   4754  CB  CYS A 297       0.365  22.257  11.775  1.00 95.25           C  
ATOM   4755  HB2 CYS A 297       1.258  21.633  11.794  1.00 95.25           H  
ATOM   4756  HB3 CYS A 297      -0.392  21.762  11.166  1.00 95.25           H  
ATOM   4757  O   CYS A 297      -0.082  20.499  14.654  1.00 95.25           O  
ATOM   4758  SG  CYS A 297       0.751  23.866  11.028  1.00 95.25           S  
ATOM   4759  HG  CYS A 297      -0.487  24.086  10.576  1.00 95.25           H  
ATOM   4760  N   THR A 298      -1.862  20.694  13.312  1.00 94.87           N  
ATOM   4761  H   THR A 298      -2.318  21.249  12.603  1.00 94.87           H  
ATOM   4762  CA  THR A 298      -2.480  19.391  13.620  1.00 94.87           C  
ATOM   4763  HA  THR A 298      -1.737  18.751  14.096  1.00 94.87           H  
ATOM   4764  C   THR A 298      -2.870  18.669  12.328  1.00 94.87           C  
ATOM   4765  CB  THR A 298      -3.664  19.531  14.602  1.00 94.87           C  
ATOM   4766  HB  THR A 298      -4.324  18.669  14.507  1.00 94.87           H  
ATOM   4767  O   THR A 298      -2.826  19.268  11.257  1.00 94.87           O  
ATOM   4768  CG2 THR A 298      -3.145  19.598  16.038  1.00 94.87           C  
ATOM   4769 HG21 THR A 298      -2.709  18.637  16.310  1.00 94.87           H  
ATOM   4770 HG22 THR A 298      -3.969  19.822  16.715  1.00 94.87           H  
ATOM   4771 HG23 THR A 298      -2.385  20.375  16.124  1.00 94.87           H  
ATOM   4772  OG1 THR A 298      -4.423  20.713  14.444  1.00 94.87           O  
ATOM   4773  HG1 THR A 298      -4.354  20.998  13.530  1.00 94.87           H  
ATOM   4774  N   THR A 299      -3.196  17.376  12.400  1.00 96.89           N  
ATOM   4775  H   THR A 299      -3.260  16.916  13.297  1.00 96.89           H  
ATOM   4776  CA  THR A 299      -3.593  16.566  11.234  1.00 96.89           C  
ATOM   4777  HA  THR A 299      -3.648  17.211  10.357  1.00 96.89           H  
ATOM   4778  C   THR A 299      -4.987  15.999  11.421  1.00 96.89           C  
ATOM   4779  CB  THR A 299      -2.591  15.451  10.905  1.00 96.89           C  
ATOM   4780  HB  THR A 299      -3.101  14.628  10.404  1.00 96.89           H  
ATOM   4781  O   THR A 299      -5.325  15.453  12.470  1.00 96.89           O  
ATOM   4782  CG2 THR A 299      -1.502  15.988   9.984  1.00 96.89           C  
ATOM   4783 HG21 THR A 299      -1.954  16.316   9.049  1.00 96.89           H  
ATOM   4784 HG22 THR A 299      -0.787  15.196   9.764  1.00 96.89           H  
ATOM   4785 HG23 THR A 299      -0.991  16.831  10.450  1.00 96.89           H  
ATOM   4786  OG1 THR A 299      -1.933  14.971  12.052  1.00 96.89           O  
ATOM   4787  HG1 THR A 299      -1.409  15.690  12.413  1.00 96.89           H  
ATOM   4788  N   GLU A 300      -5.830  16.219  10.420  1.00 96.71           N  
ATOM   4789  H   GLU A 300      -5.492  16.677   9.586  1.00 96.71           H  
ATOM   4790  CA  GLU A 300      -7.271  15.992  10.480  1.00 96.71           C  
ATOM   4791  HA  GLU A 300      -7.483  15.212  11.211  1.00 96.71           H  
ATOM   4792  C   GLU A 300      -7.708  15.475   9.096  1.00 96.71           C  
ATOM   4793  CB  GLU A 300      -7.973  17.300  10.941  1.00 96.71           C  
ATOM   4794  HB2 GLU A 300      -7.784  18.087  10.210  1.00 96.71           H  
ATOM   4795  HB3 GLU A 300      -9.048  17.127  10.997  1.00 96.71           H  
ATOM   4796  O   GLU A 300      -7.138  15.866   8.081  1.00 96.71           O  
ATOM   4797  CG  GLU A 300      -7.460  17.755  12.336  1.00 96.71           C  
ATOM   4798  HG2 GLU A 300      -7.634  16.943  13.041  1.00 96.71           H  
ATOM   4799  HG3 GLU A 300      -6.387  17.943  12.290  1.00 96.71           H  
ATOM   4800  CD  GLU A 300      -8.057  19.042  12.909  1.00 96.71           C  
ATOM   4801  OE1 GLU A 300      -8.222  19.154  14.141  1.00 96.71           O  
ATOM   4802  OE2 GLU A 300      -8.388  19.969  12.153  1.00 96.71           O  
ATOM   4803  N   LEU A 301      -8.656  14.539   9.034  1.00 96.86           N  
ATOM   4804  H   LEU A 301      -9.086  14.219   9.890  1.00 96.86           H  
ATOM   4805  CA  LEU A 301      -9.113  13.943   7.765  1.00 96.86           C  
ATOM   4806  HA  LEU A 301      -8.244  13.640   7.181  1.00 96.86           H  
ATOM   4807  C   LEU A 301      -9.875  14.961   6.885  1.00 96.86           C  
ATOM   4808  CB  LEU A 301      -9.950  12.695   8.104  1.00 96.86           C  
ATOM   4809  HB2 LEU A 301     -10.552  12.400   7.244  1.00 96.86           H  
ATOM   4810  HB3 LEU A 301     -10.602  12.957   8.937  1.00 96.86           H  
ATOM   4811  O   LEU A 301     -10.174  16.064   7.353  1.00 96.86           O  
ATOM   4812  CG  LEU A 301      -9.167  11.483   8.601  1.00 96.86           C  
ATOM   4813  HG  LEU A 301      -8.603  11.811   9.475  1.00 96.86           H  
ATOM   4814  CD1 LEU A 301     -10.138  10.390   9.048  1.00 96.86           C  
ATOM   4815 HD11 LEU A 301      -9.564   9.544   9.426  1.00 96.86           H  
ATOM   4816 HD12 LEU A 301     -10.791  10.764   9.837  1.00 96.86           H  
ATOM   4817 HD13 LEU A 301     -10.744  10.069   8.201  1.00 96.86           H  
ATOM   4818  CD2 LEU A 301      -8.214  10.904   7.559  1.00 96.86           C  
ATOM   4819 HD21 LEU A 301      -7.718  10.024   7.969  1.00 96.86           H  
ATOM   4820 HD22 LEU A 301      -8.763  10.620   6.661  1.00 96.86           H  
ATOM   4821 HD23 LEU A 301      -7.449  11.633   7.295  1.00 96.86           H  
ATOM   4822  N   ASN A 302     -10.179  14.593   5.632  1.00 94.92           N  
ATOM   4823  H   ASN A 302      -9.851  13.696   5.304  1.00 94.92           H  
ATOM   4824  CA  ASN A 302     -10.934  15.410   4.665  1.00 94.92           C  
ATOM   4825  HA  ASN A 302     -11.359  16.260   5.198  1.00 94.92           H  
ATOM   4826  C   ASN A 302     -12.153  14.663   4.032  1.00 94.92           C  
ATOM   4827  CB  ASN A 302      -9.912  16.016   3.695  1.00 94.92           C  
ATOM   4828  HB2 ASN A 302      -9.096  16.447   4.274  1.00 94.92           H  
ATOM   4829  HB3 ASN A 302     -10.379  16.836   3.150  1.00 94.92           H  
ATOM   4830  O   ASN A 302     -12.344  13.476   4.276  1.00 94.92           O  
ATOM   4831  CG  ASN A 302      -9.315  15.055   2.687  1.00 94.92           C  
ATOM   4832  ND2 ASN A 302      -8.306  15.514   1.991  1.00 94.92           N  
ATOM   4833 HD21 ASN A 302      -7.875  14.874   1.339  1.00 94.92           H  
ATOM   4834 HD22 ASN A 302      -7.908  16.418   2.201  1.00 94.92           H  
ATOM   4835  OD1 ASN A 302      -9.761  13.941   2.465  1.00 94.92           O  
ATOM   4836  N   HIS A 303     -13.023  15.329   3.255  1.00 95.14           N  
ATOM   4837  H   HIS A 303     -12.782  16.271   2.981  1.00 95.14           H  
ATOM   4838  CA  HIS A 303     -14.281  14.756   2.704  1.00 95.14           C  
ATOM   4839  HA  HIS A 303     -14.916  14.419   3.523  1.00 95.14           H  
ATOM   4840  C   HIS A 303     -14.101  13.502   1.881  1.00 95.14           C  
ATOM   4841  CB  HIS A 303     -15.058  15.824   1.929  1.00 95.14           C  
ATOM   4842  HB2 HIS A 303     -14.341  16.384   1.328  1.00 95.14           H  
ATOM   4843  HB3 HIS A 303     -15.488  16.512   2.657  1.00 95.14           H  
ATOM   4844  O   HIS A 303     -14.846  12.555   2.109  1.00 95.14           O  
ATOM   4845  CG  HIS A 303     -16.198  15.500   1.003  1.00 95.14           C  
ATOM   4846  CD2 HIS A 303     -16.488  16.223  -0.127  1.00 95.14           C  
ATOM   4847  HD2 HIS A 303     -15.858  16.969  -0.587  1.00 95.14           H  
ATOM   4848  ND1 HIS A 303     -17.353  14.846   1.341  1.00 95.14           N  
ATOM   4849  HD1 HIS A 303     -17.525  14.331   2.192  1.00 95.14           H  
ATOM   4850  CE1 HIS A 303     -18.324  15.212   0.490  1.00 95.14           C  
ATOM   4851  HE1 HIS A 303     -19.362  14.922   0.558  1.00 95.14           H  
ATOM   4852  NE2 HIS A 303     -17.826  16.019  -0.451  1.00 95.14           N  
ATOM   4853  N   HIS A 304     -13.089  13.423   1.024  1.00 95.32           N  
ATOM   4854  H   HIS A 304     -12.470  14.211   0.902  1.00 95.32           H  
ATOM   4855  CA  HIS A 304     -12.872  12.189   0.269  1.00 95.32           C  
ATOM   4856  HA  HIS A 304     -13.837  11.855  -0.113  1.00 95.32           H  
ATOM   4857  C   HIS A 304     -12.400  11.061   1.187  1.00 95.32           C  
ATOM   4858  CB  HIS A 304     -12.004  12.467  -0.959  1.00 95.32           C  
ATOM   4859  HB2 HIS A 304     -11.031  12.847  -0.647  1.00 95.32           H  
ATOM   4860  HB3 HIS A 304     -11.861  11.543  -1.519  1.00 95.32           H  
ATOM   4861  O   HIS A 304     -12.779   9.916   0.965  1.00 95.32           O  
ATOM   4862  CG  HIS A 304     -12.690  13.476  -1.850  1.00 95.32           C  
ATOM   4863  CD2 HIS A 304     -12.154  14.648  -2.285  1.00 95.32           C  
ATOM   4864  HD2 HIS A 304     -11.136  14.962  -2.107  1.00 95.32           H  
ATOM   4865  ND1 HIS A 304     -14.051  13.484  -2.148  1.00 95.32           N  
ATOM   4866  CE1 HIS A 304     -14.313  14.656  -2.742  1.00 95.32           C  
ATOM   4867  HE1 HIS A 304     -15.297  14.984  -3.043  1.00 95.32           H  
ATOM   4868  NE2 HIS A 304     -13.189  15.384  -2.839  1.00 95.32           N  
ATOM   4869  HE2 HIS A 304     -13.183  16.356  -3.114  1.00 95.32           H  
ATOM   4870  N   ALA A 305     -11.736  11.376   2.306  1.00 96.94           N  
ATOM   4871  H   ALA A 305     -11.457  12.336   2.452  1.00 96.94           H  
ATOM   4872  CA  ALA A 305     -11.499  10.423   3.385  1.00 96.94           C  
ATOM   4873  HA  ALA A 305     -11.099   9.511   2.940  1.00 96.94           H  
ATOM   4874  C   ALA A 305     -12.776  10.005   4.137  1.00 96.94           C  
ATOM   4875  CB  ALA A 305     -10.419  10.956   4.325  1.00 96.94           C  
ATOM   4876  HB1 ALA A 305     -10.837  11.676   5.029  1.00 96.94           H  
ATOM   4877  HB2 ALA A 305      -9.633  11.440   3.745  1.00 96.94           H  
ATOM   4878  HB3 ALA A 305     -10.001  10.118   4.883  1.00 96.94           H  
ATOM   4879  O   ALA A 305     -12.985   8.809   4.304  1.00 96.94           O  
ATOM   4880  N   TYR A 306     -13.656  10.913   4.581  1.00 96.46           N  
ATOM   4881  H   TYR A 306     -13.468  11.892   4.416  1.00 96.46           H  
ATOM   4882  CA  TYR A 306     -14.878  10.495   5.298  1.00 96.46           C  
ATOM   4883  HA  TYR A 306     -14.599   9.726   6.019  1.00 96.46           H  
ATOM   4884  C   TYR A 306     -15.933   9.868   4.381  1.00 96.46           C  
ATOM   4885  CB  TYR A 306     -15.520  11.616   6.108  1.00 96.46           C  
ATOM   4886  HB2 TYR A 306     -15.570  12.487   5.454  1.00 96.46           H  
ATOM   4887  HB3 TYR A 306     -16.547  11.335   6.341  1.00 96.46           H  
ATOM   4888  O   TYR A 306     -16.600   8.949   4.833  1.00 96.46           O  
ATOM   4889  CG  TYR A 306     -14.835  11.980   7.414  1.00 96.46           C  
ATOM   4890  CD1 TYR A 306     -15.416  11.678   8.663  1.00 96.46           C  
ATOM   4891  HD1 TYR A 306     -16.342  11.124   8.689  1.00 96.46           H  
ATOM   4892  CD2 TYR A 306     -13.660  12.731   7.374  1.00 96.46           C  
ATOM   4893  HD2 TYR A 306     -13.213  12.987   6.425  1.00 96.46           H  
ATOM   4894  CE1 TYR A 306     -14.834  12.152   9.862  1.00 96.46           C  
ATOM   4895  HE1 TYR A 306     -15.291  11.957  10.821  1.00 96.46           H  
ATOM   4896  CE2 TYR A 306     -13.121  13.253   8.554  1.00 96.46           C  
ATOM   4897  HE2 TYR A 306     -12.291  13.942   8.497  1.00 96.46           H  
ATOM   4898  OH  TYR A 306     -13.160  13.588  10.880  1.00 96.46           O  
ATOM   4899  HH  TYR A 306     -12.395  14.111  10.629  1.00 96.46           H  
ATOM   4900  CZ  TYR A 306     -13.697  12.982   9.795  1.00 96.46           C  
ATOM   4901  N   LEU A 307     -16.064  10.280   3.115  1.00 96.55           N  
ATOM   4902  H   LEU A 307     -15.514  11.067   2.800  1.00 96.55           H  
ATOM   4903  CA  LEU A 307     -16.896   9.586   2.122  1.00 96.55           C  
ATOM   4904  HA  LEU A 307     -17.911   9.474   2.504  1.00 96.55           H  
ATOM   4905  C   LEU A 307     -16.357   8.184   1.851  1.00 96.55           C  
ATOM   4906  CB  LEU A 307     -16.920  10.342   0.783  1.00 96.55           C  
ATOM   4907  HB2 LEU A 307     -17.314   9.663   0.027  1.00 96.55           H  
ATOM   4908  HB3 LEU A 307     -15.896  10.581   0.497  1.00 96.55           H  
ATOM   4909  O   LEU A 307     -17.122   7.225   1.827  1.00 96.55           O  
ATOM   4910  CG  LEU A 307     -17.762  11.621   0.730  1.00 96.55           C  
ATOM   4911  HG  LEU A 307     -17.380  12.325   1.470  1.00 96.55           H  
ATOM   4912  CD1 LEU A 307     -17.616  12.198  -0.681  1.00 96.55           C  
ATOM   4913 HD11 LEU A 307     -18.317  13.017  -0.843  1.00 96.55           H  
ATOM   4914 HD12 LEU A 307     -17.825  11.434  -1.429  1.00 96.55           H  
ATOM   4915 HD13 LEU A 307     -16.602  12.573  -0.824  1.00 96.55           H  
ATOM   4916  CD2 LEU A 307     -19.245  11.384   1.016  1.00 96.55           C  
ATOM   4917 HD21 LEU A 307     -19.800  12.313   0.885  1.00 96.55           H  
ATOM   4918 HD22 LEU A 307     -19.644  10.636   0.331  1.00 96.55           H  
ATOM   4919 HD23 LEU A 307     -19.388  11.047   2.043  1.00 96.55           H  
ATOM   4920  N   PHE A 308     -15.037   8.042   1.703  1.00 97.32           N  
ATOM   4921  H   PHE A 308     -14.451   8.864   1.660  1.00 97.32           H  
ATOM   4922  CA  PHE A 308     -14.401   6.734   1.584  1.00 97.32           C  
ATOM   4923  HA  PHE A 308     -14.836   6.201   0.739  1.00 97.32           H  
ATOM   4924  C   PHE A 308     -14.623   5.879   2.834  1.00 97.32           C  
ATOM   4925  CB  PHE A 308     -12.908   6.929   1.322  1.00 97.32           C  
ATOM   4926  HB2 PHE A 308     -12.783   7.444   0.370  1.00 97.32           H  
ATOM   4927  HB3 PHE A 308     -12.474   7.551   2.105  1.00 97.32           H  
ATOM   4928  O   PHE A 308     -14.904   4.689   2.725  1.00 97.32           O  
ATOM   4929  CG  PHE A 308     -12.144   5.633   1.263  1.00 97.32           C  
ATOM   4930  CD1 PHE A 308     -11.544   5.103   2.423  1.00 97.32           C  
ATOM   4931  HD1 PHE A 308     -11.626   5.626   3.364  1.00 97.32           H  
ATOM   4932  CD2 PHE A 308     -12.058   4.946   0.044  1.00 97.32           C  
ATOM   4933  HD2 PHE A 308     -12.539   5.340  -0.839  1.00 97.32           H  
ATOM   4934  CE1 PHE A 308     -10.832   3.894   2.348  1.00 97.32           C  
ATOM   4935  HE1 PHE A 308     -10.371   3.485   3.236  1.00 97.32           H  
ATOM   4936  CE2 PHE A 308     -11.369   3.729  -0.017  1.00 97.32           C  
ATOM   4937  HE2 PHE A 308     -11.338   3.185  -0.950  1.00 97.32           H  
ATOM   4938  CZ  PHE A 308     -10.751   3.203   1.127  1.00 97.32           C
[truncated: 767,485 more chars]
