# Supplementary material for: Shared structural features of Miro binding control mitochondrial homeostasis
Source: EMBO J. 2024 Jan 24;43(4):6. doi: 10.1038/s44318-024-00028-1 (PMC10897228; doi:10.1038/s44318-024-00028-1)
Supplement: Supplementary file 2 — DataSet EV1 [file 44318_2024_28_MOESM2_ESM.zip › _All structures/Miro1_Myo19.pdb]

ATOM      1  N   MET A   1       1.004   1.437 -14.915  1.00 71.35           N  
ATOM      2  H   MET A   1       0.371   0.888 -14.351  1.00 71.35           H  
ATOM      3  H2  MET A   1       1.320   0.827 -15.655  1.00 71.35           H  
ATOM      4  H3  MET A   1       1.792   1.775 -14.380  1.00 71.35           H  
ATOM      5  CA  MET A   1       0.255   2.541 -15.545  1.00 71.35           C  
ATOM      6  HA  MET A   1      -0.525   2.094 -16.162  1.00 71.35           H  
ATOM      7  C   MET A   1       1.177   3.305 -16.473  1.00 71.35           C  
ATOM      8  CB  MET A   1      -0.427   3.446 -14.514  1.00 71.35           C  
ATOM      9  HB2 MET A   1       0.319   4.025 -13.969  1.00 71.35           H  
ATOM     10  HB3 MET A   1      -0.972   2.822 -13.806  1.00 71.35           H  
ATOM     11  O   MET A   1       2.190   3.833 -16.009  1.00 71.35           O  
ATOM     12  CG  MET A   1      -1.428   4.393 -15.185  1.00 71.35           C  
ATOM     13  HG2 MET A   1      -0.899   5.053 -15.873  1.00 71.35           H  
ATOM     14  HG3 MET A   1      -2.140   3.800 -15.758  1.00 71.35           H  
ATOM     15  SD  MET A   1      -2.352   5.414 -14.010  1.00 71.35           S  
ATOM     16  CE  MET A   1      -3.503   6.233 -15.154  1.00 71.35           C  
ATOM     17  HE1 MET A   1      -2.945   6.802 -15.897  1.00 71.35           H  
ATOM     18  HE2 MET A   1      -4.151   6.913 -14.601  1.00 71.35           H  
ATOM     19  HE3 MET A   1      -4.120   5.489 -15.658  1.00 71.35           H  
ATOM     20  N   LYS A   2       0.850   3.356 -17.769  1.00 83.20           N  
ATOM     21  H   LYS A   2       0.048   2.829 -18.084  1.00 83.20           H  
ATOM     22  CA  LYS A   2       1.611   4.130 -18.765  1.00 83.20           C  
ATOM     23  HA  LYS A   2       2.661   3.855 -18.658  1.00 83.20           H  
ATOM     24  C   LYS A   2       1.516   5.639 -18.488  1.00 83.20           C  
ATOM     25  CB  LYS A   2       1.185   3.771 -20.202  1.00 83.20           C  
ATOM     26  HB2 LYS A   2       0.198   4.183 -20.413  1.00 83.20           H  
ATOM     27  HB3 LYS A   2       1.898   4.223 -20.891  1.00 83.20           H  
ATOM     28  O   LYS A   2       0.542   6.103 -17.900  1.00 83.20           O  
ATOM     29  CG  LYS A   2       1.158   2.249 -20.435  1.00 83.20           C  
ATOM     30  HG2 LYS A   2       1.991   1.785 -19.906  1.00 83.20           H  
ATOM     31  HG3 LYS A   2       0.229   1.852 -20.027  1.00 83.20           H  
ATOM     32  CD  LYS A   2       1.266   1.866 -21.917  1.00 83.20           C  
ATOM     33  HD2 LYS A   2       0.561   2.459 -22.499  1.00 83.20           H  
ATOM     34  HD3 LYS A   2       2.273   2.083 -22.271  1.00 83.20           H  
ATOM     35  CE  LYS A   2       0.967   0.363 -22.055  1.00 83.20           C  
ATOM     36  HE2 LYS A   2      -0.036   0.173 -21.674  1.00 83.20           H  
ATOM     37  HE3 LYS A   2       1.662  -0.184 -21.418  1.00 83.20           H  
ATOM     38  NZ  LYS A   2       1.078  -0.119 -23.456  1.00 83.20           N  
ATOM     39  HZ1 LYS A   2       1.987   0.098 -23.839  1.00 83.20           H  
ATOM     40  HZ2 LYS A   2       0.364   0.300 -24.035  1.00 83.20           H  
ATOM     41  HZ3 LYS A   2       0.948  -1.120 -23.488  1.00 83.20           H  
ATOM     42  N   LYS A   3       2.555   6.391 -18.869  1.00 84.87           N  
ATOM     43  H   LYS A   3       3.279   5.949 -19.417  1.00 84.87           H  
ATOM     44  CA  LYS A   3       2.646   7.853 -18.642  1.00 84.87           C  
ATOM     45  HA  LYS A   3       2.003   8.127 -17.806  1.00 84.87           H  
ATOM     46  C   LYS A   3       2.157   8.681 -19.824  1.00 84.87           C  
ATOM     47  CB  LYS A   3       4.081   8.283 -18.321  1.00 84.87           C  
ATOM     48  HB2 LYS A   3       4.055   9.329 -18.014  1.00 84.87           H  
ATOM     49  HB3 LYS A   3       4.690   8.209 -19.222  1.00 84.87           H  
ATOM     50  O   LYS A   3       1.940   9.876 -19.673  1.00 84.87           O  
ATOM     51  CG  LYS A   3       4.727   7.450 -17.212  1.00 84.87           C  
ATOM     52  HG2 LYS A   3       4.026   7.319 -16.388  1.00 84.87           H  
ATOM     53  HG3 LYS A   3       4.975   6.468 -17.616  1.00 84.87           H  
ATOM     54  CD  LYS A   3       5.990   8.143 -16.687  1.00 84.87           C  
ATOM     55  HD2 LYS A   3       5.735   8.669 -15.766  1.00 84.87           H  
ATOM     56  HD3 LYS A   3       6.349   8.886 -17.400  1.00 84.87           H  
ATOM     57  CE  LYS A   3       7.092   7.124 -16.400  1.00 84.87           C  
ATOM     58  HE2 LYS A   3       7.757   7.552 -15.650  1.00 84.87           H  
ATOM     59  HE3 LYS A   3       6.648   6.213 -15.999  1.00 84.87           H  
ATOM     60  NZ  LYS A   3       7.867   6.847 -17.632  1.00 84.87           N  
ATOM     61  HZ1 LYS A   3       8.559   6.125 -17.494  1.00 84.87           H  
ATOM     62  HZ2 LYS A   3       7.253   6.570 -18.385  1.00 84.87           H  
ATOM     63  HZ3 LYS A   3       8.319   7.702 -17.923  1.00 84.87           H  
ATOM     64  N   ASP A   4       2.013   8.023 -20.960  1.00 90.80           N  
ATOM     65  H   ASP A   4       2.253   7.042 -20.970  1.00 90.80           H  
ATOM     66  CA  ASP A   4       1.564   8.507 -22.250  1.00 90.80           C  
ATOM     67  HA  ASP A   4       0.765   9.234 -22.101  1.00 90.80           H  
ATOM     68  C   ASP A   4       1.011   7.295 -23.028  1.00 90.80           C  
ATOM     69  CB  ASP A   4       2.726   9.199 -22.981  1.00 90.80           C  
ATOM     70  HB2 ASP A   4       2.372   9.523 -23.960  1.00 90.80           H  
ATOM     71  HB3 ASP A   4       3.014  10.091 -22.425  1.00 90.80           H  
ATOM     72  O   ASP A   4       1.196   6.146 -22.604  1.00 90.80           O  
ATOM     73  CG  ASP A   4       3.952   8.293 -23.147  1.00 90.80           C  
ATOM     74  OD1 ASP A   4       4.749   8.204 -22.176  1.00 90.80           O  
ATOM     75  OD2 ASP A   4       4.066   7.672 -24.224  1.00 90.80           O  
ATOM     76  N   VAL A   5       0.287   7.538 -24.121  1.00 94.31           N  
ATOM     77  H   VAL A   5       0.097   8.504 -24.347  1.00 94.31           H  
ATOM     78  CA  VAL A   5      -0.250   6.488 -25.000  1.00 94.31           C  
ATOM     79  HA  VAL A   5       0.268   5.553 -24.788  1.00 94.31           H  
ATOM     80  C   VAL A   5       0.002   6.839 -26.465  1.00 94.31           C  
ATOM     81  CB  VAL A   5      -1.757   6.260 -24.747  1.00 94.31           C  
ATOM     82  HB  VAL A   5      -2.301   7.194 -24.891  1.00 94.31           H  
ATOM     83  O   VAL A   5      -0.563   7.812 -26.956  1.00 94.31           O  
ATOM     84  CG1 VAL A   5      -2.316   5.216 -25.723  1.00 94.31           C  
ATOM     85 HG11 VAL A   5      -1.683   4.329 -25.714  1.00 94.31           H  
ATOM     86 HG12 VAL A   5      -2.350   5.624 -26.734  1.00 94.31           H  
ATOM     87 HG13 VAL A   5      -3.332   4.937 -25.441  1.00 94.31           H  
ATOM     88  CG2 VAL A   5      -2.028   5.769 -23.318  1.00 94.31           C  
ATOM     89 HG21 VAL A   5      -1.803   6.570 -22.613  1.00 94.31           H  
ATOM     90 HG22 VAL A   5      -3.075   5.492 -23.199  1.00 94.31           H  
ATOM     91 HG23 VAL A   5      -1.392   4.915 -23.087  1.00 94.31           H  
ATOM     92  N   ARG A   6       0.784   6.033 -27.194  1.00 96.17           N  
ATOM     93  H   ARG A   6       1.293   5.313 -26.701  1.00 96.17           H  
ATOM     94  CA  ARG A   6       0.962   6.164 -28.656  1.00 96.17           C  
ATOM     95  HA  ARG A   6       0.777   7.205 -28.922  1.00 96.17           H  
ATOM     96  C   ARG A   6      -0.081   5.344 -29.425  1.00 96.17           C  
ATOM     97  CB  ARG A   6       2.423   5.846 -29.043  1.00 96.17           C  
ATOM     98  HB2 ARG A   6       2.596   4.774 -28.951  1.00 96.17           H  
ATOM     99  HB3 ARG A   6       3.082   6.350 -28.335  1.00 96.17           H  
ATOM    100  O   ARG A   6      -0.037   4.114 -29.415  1.00 96.17           O  
ATOM    101  CG  ARG A   6       2.813   6.313 -30.463  1.00 96.17           C  
ATOM    102  HG2 ARG A   6       2.189   5.809 -31.201  1.00 96.17           H  
ATOM    103  HG3 ARG A   6       2.646   7.388 -30.541  1.00 96.17           H  
ATOM    104  CD  ARG A   6       4.296   6.001 -30.757  1.00 96.17           C  
ATOM    105  HD2 ARG A   6       4.410   4.917 -30.777  1.00 96.17           H  
ATOM    106  HD3 ARG A   6       4.916   6.388 -29.948  1.00 96.17           H  
ATOM    107  NE  ARG A   6       4.781   6.537 -32.051  1.00 96.17           N  
ATOM    108  HE  ARG A   6       4.906   5.894 -32.819  1.00 96.17           H  
ATOM    109  NH1 ARG A   6       5.013   8.735 -31.439  1.00 96.17           N  
ATOM    110 HH11 ARG A   6       4.738   8.541 -30.487  1.00 96.17           H  
ATOM    111 HH12 ARG A   6       5.090   9.697 -31.740  1.00 96.17           H  
ATOM    112  NH2 ARG A   6       5.437   8.146 -33.531  1.00 96.17           N  
ATOM    113 HH21 ARG A   6       5.479   9.140 -33.706  1.00 96.17           H  
ATOM    114 HH22 ARG A   6       5.514   7.485 -34.291  1.00 96.17           H  
ATOM    115  CZ  ARG A   6       5.091   7.792 -32.330  1.00 96.17           C  
ATOM    116  N   ILE A   7      -1.002   6.028 -30.100  1.00 96.42           N  
ATOM    117  H   ILE A   7      -0.975   7.036 -30.031  1.00 96.42           H  
ATOM    118  CA  ILE A   7      -2.011   5.468 -31.007  1.00 96.42           C  
ATOM    119  HA  ILE A   7      -2.162   4.415 -30.768  1.00 96.42           H  
ATOM    120  C   ILE A   7      -1.491   5.576 -32.445  1.00 96.42           C  
ATOM    121  CB  ILE A   7      -3.372   6.203 -30.869  1.00 96.42           C  
ATOM    122  HB  ILE A   7      -3.245   7.225 -31.226  1.00 96.42           H  
ATOM    123  O   ILE A   7      -1.274   6.681 -32.943  1.00 96.42           O  
ATOM    124  CG1 ILE A   7      -3.862   6.281 -29.403  1.00 96.42           C  
ATOM    125 HG12 ILE A   7      -4.008   5.274 -29.012  1.00 96.42           H  
ATOM    126 HG13 ILE A   7      -3.102   6.771 -28.794  1.00 96.42           H  
ATOM    127  CG2 ILE A   7      -4.419   5.509 -31.766  1.00 96.42           C  
ATOM    128 HG21 ILE A   7      -5.341   6.089 -31.804  1.00 96.42           H  
ATOM    129 HG22 ILE A   7      -4.637   4.509 -31.392  1.00 96.42           H  
ATOM    130 HG23 ILE A   7      -4.056   5.427 -32.791  1.00 96.42           H  
ATOM    131  CD1 ILE A   7      -5.164   7.067 -29.207  1.00 96.42           C  
ATOM    132 HD11 ILE A   7      -5.454   7.026 -28.158  1.00 96.42           H  
ATOM    133 HD12 ILE A   7      -5.975   6.638 -29.796  1.00 96.42           H  
ATOM    134 HD13 ILE A   7      -5.017   8.105 -29.505  1.00 96.42           H  
ATOM    135  N   LEU A   8      -1.339   4.445 -33.133  1.00 97.28           N  
ATOM    136  H   LEU A   8      -1.539   3.570 -32.669  1.00 97.28           H  
ATOM    137  CA  LEU A   8      -0.953   4.404 -34.548  1.00 97.28           C  
ATOM    138  HA  LEU A   8      -0.587   5.383 -34.855  1.00 97.28           H  
ATOM    139  C   LEU A   8      -2.158   4.061 -35.433  1.00 97.28           C  
ATOM    140  CB  LEU A   8       0.198   3.397 -34.705  1.00 97.28           C  
ATOM    141  HB2 LEU A   8      -0.145   2.436 -34.321  1.00 97.28           H  
ATOM    142  HB3 LEU A   8       1.038   3.722 -34.091  1.00 97.28           H  
ATOM    143  O   LEU A   8      -2.822   3.052 -35.201  1.00 97.28           O  
ATOM    144  CG  LEU A   8       0.684   3.196 -36.152  1.00 97.28           C  
ATOM    145  HG  LEU A   8      -0.161   2.928 -36.786  1.00 97.28           H  
ATOM    146  CD1 LEU A   8       1.327   4.457 -36.725  1.00 97.28           C  
ATOM    147 HD11 LEU A   8       1.798   4.233 -37.683  1.00 97.28           H  
ATOM    148 HD12 LEU A   8       2.083   4.836 -36.038  1.00 97.28           H  
ATOM    149 HD13 LEU A   8       0.569   5.223 -36.888  1.00 97.28           H  
ATOM    150  CD2 LEU A   8       1.692   2.050 -36.196  1.00 97.28           C  
ATOM    151 HD21 LEU A   8       1.218   1.126 -35.865  1.00 97.28           H  
ATOM    152 HD22 LEU A   8       2.061   1.911 -37.212  1.00 97.28           H  
ATOM    153 HD23 LEU A   8       2.529   2.276 -35.535  1.00 97.28           H  
ATOM    154  N   LEU A   9      -2.422   4.856 -36.473  1.00 97.06           N  
ATOM    155  H   LEU A   9      -1.866   5.690 -36.595  1.00 97.06           H  
ATOM    156  CA  LEU A   9      -3.435   4.556 -37.489  1.00 97.06           C  
ATOM    157  HA  LEU A   9      -4.140   3.829 -37.085  1.00 97.06           H  
ATOM    158  C   LEU A   9      -2.789   3.908 -38.719  1.00 97.06           C  
ATOM    159  CB  LEU A   9      -4.243   5.817 -37.858  1.00 97.06           C  
ATOM    160  HB2 LEU A   9      -3.598   6.696 -37.846  1.00 97.06           H  
ATOM    161  HB3 LEU A   9      -4.604   5.688 -38.878  1.00 97.06           H  
ATOM    162  O   LEU A   9      -2.115   4.572 -39.507  1.00 97.06           O  
ATOM    163  CG  LEU A   9      -5.478   6.046 -36.969  1.00 97.06           C  
ATOM    164  HG  LEU A   9      -6.066   5.128 -36.939  1.00 97.06           H  
ATOM    165  CD1 LEU A   9      -5.122   6.450 -35.540  1.00 97.06           C  
ATOM    166 HD11 LEU A   9      -4.543   5.659 -35.063  1.00 97.06           H  
ATOM    167 HD12 LEU A   9      -4.532   7.366 -35.549  1.00 97.06           H  
ATOM    168 HD13 LEU A   9      -6.035   6.597 -34.964  1.00 97.06           H  
ATOM    169  CD2 LEU A   9      -6.362   7.137 -37.568  1.00 97.06           C  
ATOM    170 HD21 LEU A   9      -5.787   8.059 -37.652  1.00 97.06           H  
ATOM    171 HD22 LEU A   9      -6.702   6.840 -38.560  1.00 97.06           H  
ATOM    172 HD23 LEU A   9      -7.230   7.308 -36.931  1.00 97.06           H  
ATOM    173  N   VAL A  10      -3.065   2.619 -38.925  1.00 97.08           N  
ATOM    174  H   VAL A  10      -3.694   2.174 -38.272  1.00 97.08           H  
ATOM    175  CA  VAL A  10      -2.655   1.840 -40.110  1.00 97.08           C  
ATOM    176  HA  VAL A  10      -1.998   2.458 -40.722  1.00 97.08           H  
ATOM    177  C   VAL A  10      -3.866   1.482 -40.973  1.00 97.08           C  
ATOM    178  CB  VAL A  10      -1.844   0.586 -39.740  1.00 97.08           C  
ATOM    179  HB  VAL A  10      -1.443   0.180 -40.669  1.00 97.08           H  
ATOM    180  O   VAL A  10      -5.006   1.707 -40.575  1.00 97.08           O  
ATOM    181  CG1 VAL A  10      -0.645   0.912 -38.849  1.00 97.08           C  
ATOM    182 HG11 VAL A  10       0.002   0.039 -38.764  1.00 97.08           H  
ATOM    183 HG12 VAL A  10      -0.070   1.734 -39.276  1.00 97.08           H  
ATOM    184 HG13 VAL A  10      -0.992   1.186 -37.852  1.00 97.08           H  
ATOM    185  CG2 VAL A  10      -2.696  -0.502 -39.081  1.00 97.08           C  
ATOM    186 HG21 VAL A  10      -3.224  -0.092 -38.220  1.00 97.08           H  
ATOM    187 HG22 VAL A  10      -2.056  -1.323 -38.756  1.00 97.08           H  
ATOM    188 HG23 VAL A  10      -3.421  -0.898 -39.792  1.00 97.08           H  
ATOM    189  N   GLY A  11      -3.644   0.962 -42.180  1.00 96.68           N  
ATOM    190  H   GLY A  11      -2.698   0.740 -42.455  1.00 96.68           H  
ATOM    191  CA  GLY A  11      -4.720   0.651 -43.127  1.00 96.68           C  
ATOM    192  HA2 GLY A  11      -4.877  -0.428 -43.138  1.00 96.68           H  
ATOM    193  HA3 GLY A  11      -5.655   1.114 -42.813  1.00 96.68           H  
ATOM    194  C   GLY A  11      -4.425   1.133 -44.545  1.00 96.68           C  
ATOM    195  O   GLY A  11      -3.617   2.046 -44.748  1.00 96.68           O  
ATOM    196  N   GLU A  12      -5.101   0.511 -45.513  1.00 97.28           N  
ATOM    197  H   GLU A  12      -5.785  -0.174 -45.224  1.00 97.28           H  
ATOM    198  CA  GLU A  12      -4.873   0.675 -46.957  1.00 97.28           C  
ATOM    199  HA  GLU A  12      -3.857   0.342 -47.170  1.00 97.28           H  
ATOM    200  C   GLU A  12      -5.017   2.137 -47.450  1.00 97.28           C  
ATOM    201  CB  GLU A  12      -5.863  -0.219 -47.731  1.00 97.28           C  
ATOM    202  HB2 GLU A  12      -5.776  -0.025 -48.800  1.00 97.28           H  
ATOM    203  HB3 GLU A  12      -6.875   0.057 -47.435  1.00 97.28           H  
ATOM    204  O   GLU A  12      -5.696   2.959 -46.820  1.00 97.28           O  
ATOM    205  CG  GLU A  12      -5.695  -1.727 -47.499  1.00 97.28           C  
ATOM    206  HG2 GLU A  12      -6.576  -2.223 -47.905  1.00 97.28           H  
ATOM    207  HG3 GLU A  12      -5.675  -1.940 -46.430  1.00 97.28           H  
ATOM    208  CD  GLU A  12      -4.448  -2.305 -48.182  1.00 97.28           C  
ATOM    209  OE1 GLU A  12      -3.480  -2.667 -47.476  1.00 97.28           O  
ATOM    210  OE2 GLU A  12      -4.480  -2.490 -49.418  1.00 97.28           O  
ATOM    211  N   PRO A  13      -4.447   2.495 -48.617  1.00 95.85           N  
ATOM    212  CA  PRO A  13      -4.531   3.851 -49.147  1.00 95.85           C  
ATOM    213  HA  PRO A  13      -4.028   4.512 -48.441  1.00 95.85           H  
ATOM    214  C   PRO A  13      -5.975   4.321 -49.351  1.00 95.85           C  
ATOM    215  CB  PRO A  13      -3.738   3.845 -50.458  1.00 95.85           C  
ATOM    216  HB2 PRO A  13      -4.387   3.586 -51.295  1.00 95.85           H  
ATOM    217  HB3 PRO A  13      -3.241   4.798 -50.635  1.00 95.85           H  
ATOM    218  O   PRO A  13      -6.829   3.601 -49.872  1.00 95.85           O  
ATOM    219  CG  PRO A  13      -2.732   2.720 -50.234  1.00 95.85           C  
ATOM    220  HG2 PRO A  13      -1.909   3.087 -49.620  1.00 95.85           H  
ATOM    221  HG3 PRO A  13      -2.360   2.304 -51.170  1.00 95.85           H  
ATOM    222  CD  PRO A  13      -3.555   1.701 -49.447  1.00 95.85           C  
ATOM    223  HD2 PRO A  13      -2.899   1.065 -48.852  1.00 95.85           H  
ATOM    224  HD3 PRO A  13      -4.139   1.089 -50.134  1.00 95.85           H  
ATOM    225  N   ARG A  14      -6.234   5.589 -49.007  1.00 95.58           N  
ATOM    226  H   ARG A  14      -5.464   6.112 -48.614  1.00 95.58           H  
ATOM    227  CA  ARG A  14      -7.529   6.279 -49.180  1.00 95.58           C  
ATOM    228  HA  ARG A  14      -7.390   7.295 -48.812  1.00 95.58           H  
ATOM    229  C   ARG A  14      -8.700   5.729 -48.344  1.00 95.58           C  
ATOM    230  CB  ARG A  14      -7.890   6.408 -50.679  1.00 95.58           C  
ATOM    231  HB2 ARG A  14      -8.771   7.041 -50.777  1.00 95.58           H  
ATOM    232  HB3 ARG A  14      -8.154   5.422 -51.062  1.00 95.58           H  
ATOM    233  O   ARG A  14      -9.837   6.143 -48.581  1.00 95.58           O  
ATOM    234  CG  ARG A  14      -6.774   7.018 -51.549  1.00 95.58           C  
ATOM    235  HG2 ARG A  14      -5.829   6.498 -51.391  1.00 95.58           H  
ATOM    236  HG3 ARG A  14      -6.639   8.062 -51.266  1.00 95.58           H  
ATOM    237  CD  ARG A  14      -7.112   6.945 -53.043  1.00 95.58           C  
ATOM    238  HD2 ARG A  14      -8.094   7.389 -53.210  1.00 95.58           H  
ATOM    239  HD3 ARG A  14      -6.370   7.533 -53.583  1.00 95.58           H  
ATOM    240  NE  ARG A  14      -7.091   5.553 -53.539  1.00 95.58           N  
ATOM    241  HE  ARG A  14      -6.944   4.831 -52.849  1.00 95.58           H  
ATOM    242  NH1 ARG A  14      -7.360   6.016 -55.774  1.00 95.58           N  
ATOM    243 HH11 ARG A  14      -7.392   7.002 -55.556  1.00 95.58           H  
ATOM    244 HH12 ARG A  14      -7.395   5.708 -56.735  1.00 95.58           H  
ATOM    245  NH2 ARG A  14      -7.094   3.903 -55.108  1.00 95.58           N  
ATOM    246 HH21 ARG A  14      -6.909   3.220 -54.386  1.00 95.58           H  
ATOM    247 HH22 ARG A  14      -7.130   3.610 -56.074  1.00 95.58           H  
ATOM    248  CZ  ARG A  14      -7.183   5.166 -54.800  1.00 95.58           C  
ATOM    249  N   VAL A  15      -8.470   4.897 -47.319  1.00 96.77           N  
ATOM    250  H   VAL A  15      -7.558   4.474 -47.224  1.00 96.77           H  
ATOM    251  CA  VAL A  15      -9.505   4.591 -46.294  1.00 96.77           C  
ATOM    252  HA  VAL A  15     -10.414   4.287 -46.813  1.00 96.77           H  
ATOM    253  C   VAL A  15      -9.881   5.817 -45.445  1.00 96.77           C  
ATOM    254  CB  VAL A  15      -9.111   3.415 -45.376  1.00 96.77           C  
ATOM    255  HB  VAL A  15      -9.937   3.231 -44.689  1.00 96.77           H  
ATOM    256  O   VAL A  15     -10.975   5.873 -44.895  1.00 96.77           O  
ATOM    257  CG1 VAL A  15      -8.911   2.127 -46.184  1.00 96.77           C  
ATOM    258 HG11 VAL A  15      -9.846   1.847 -46.668  1.00 96.77           H  
ATOM    259 HG12 VAL A  15      -8.136   2.256 -46.939  1.00 96.77           H  
ATOM    260 HG13 VAL A  15      -8.608   1.324 -45.512  1.00 96.77           H  
ATOM    261  CG2 VAL A  15      -7.877   3.745 -44.533  1.00 96.77           C  
ATOM    262 HG21 VAL A  15      -7.063   4.128 -45.149  1.00 96.77           H  
ATOM    263 HG22 VAL A  15      -8.142   4.487 -43.779  1.00 96.77           H  
ATOM    264 HG23 VAL A  15      -7.527   2.849 -44.021  1.00 96.77           H  
ATOM    265  N   GLY A  16      -9.021   6.843 -45.412  1.00 96.32           N  
ATOM    266  H   GLY A  16      -8.144   6.729 -45.900  1.00 96.32           H  
ATOM    267  CA  GLY A  16      -9.277   8.131 -44.753  1.00 96.32           C  
ATOM    268  HA2 GLY A  16     -10.349   8.324 -44.704  1.00 96.32           H  
ATOM    269  HA3 GLY A  16      -8.831   8.925 -45.352  1.00 96.32           H  
ATOM    270  C   GLY A  16      -8.701   8.247 -43.340  1.00 96.32           C  
ATOM    271  O   GLY A  16      -9.327   8.873 -42.496  1.00 96.32           O  
ATOM    272  N   LYS A  17      -7.528   7.650 -43.082  1.00 96.55           N  
ATOM    273  H   LYS A  17      -7.080   7.140 -43.829  1.00 96.55           H  
ATOM    274  CA  LYS A  17      -6.801   7.743 -41.799  1.00 96.55           C  
ATOM    275  HA  LYS A  17      -7.436   7.379 -40.991  1.00 96.55           H  
ATOM    276  C   LYS A  17      -6.454   9.191 -41.465  1.00 96.55           C  
ATOM    277  CB  LYS A  17      -5.515   6.899 -41.841  1.00 96.55           C  
ATOM    278  HB2 LYS A  17      -5.123   6.826 -40.827  1.00 96.55           H  
ATOM    279  HB3 LYS A  17      -4.762   7.390 -42.458  1.00 96.55           H  
ATOM    280  O   LYS A  17      -6.934   9.734 -40.476  1.00 96.55           O  
ATOM    281  CG  LYS A  17      -5.759   5.501 -42.414  1.00 96.55           C  
ATOM    282  HG2 LYS A  17      -6.722   5.144 -42.050  1.00 96.55           H  
ATOM    283  HG3 LYS A  17      -5.795   5.560 -43.502  1.00 96.55           H  
ATOM    284  CD  LYS A  17      -4.696   4.487 -42.005  1.00 96.55           C  
ATOM    285  HD2 LYS A  17      -4.751   4.361 -40.923  1.00 96.55           H  
ATOM    286  HD3 LYS A  17      -4.937   3.532 -42.470  1.00 96.55           H  
ATOM    287  CE  LYS A  17      -3.265   4.888 -42.363  1.00 96.55           C  
ATOM    288  HE2 LYS A  17      -3.085   5.923 -42.071  1.00 96.55           H  
ATOM    289  HE3 LYS A  17      -2.581   4.286 -41.765  1.00 96.55           H  
ATOM    290  NZ  LYS A  17      -2.951   4.690 -43.797  1.00 96.55           N  
ATOM    291  HZ1 LYS A  17      -3.490   5.319 -44.375  1.00 96.55           H  
ATOM    292  HZ2 LYS A  17      -1.978   4.941 -43.904  1.00 96.55           H  
ATOM    293  HZ3 LYS A  17      -3.084   3.732 -44.087  1.00 96.55           H  
ATOM    294  N   THR A  18      -5.781   9.844 -42.408  1.00 95.80           N  
ATOM    295  H   THR A  18      -5.269   9.310 -43.096  1.00 95.80           H  
ATOM    296  CA  THR A  18      -5.502  11.277 -42.405  1.00 95.80           C  
ATOM    297  HA  THR A  18      -4.859  11.500 -41.554  1.00 95.80           H  
ATOM    298  C   THR A  18      -6.768  12.110 -42.288  1.00 95.80           C  
ATOM    299  CB  THR A  18      -4.774  11.680 -43.695  1.00 95.80           C  
ATOM    300  HB  THR A  18      -5.502  11.804 -44.496  1.00 95.80           H  
ATOM    301  O   THR A  18      -6.737  13.123 -41.620  1.00 95.80           O  
ATOM    302  CG2 THR A  18      -4.011  12.985 -43.512  1.00 95.80           C  
ATOM    303 HG21 THR A  18      -3.281  13.099 -44.313  1.00 95.80           H  
ATOM    304 HG22 THR A  18      -3.486  12.976 -42.557  1.00 95.80           H  
ATOM    305 HG23 THR A  18      -4.702  13.828 -43.532  1.00 95.80           H  
ATOM    306  OG1 THR A  18      -3.895  10.653 -44.088  1.00 95.80           O  
ATOM    307  HG1 THR A  18      -3.231  10.591 -43.397  1.00 95.80           H  
ATOM    308  N   SER A  19      -7.905  11.690 -42.855  1.00 96.25           N  
ATOM    309  H   SER A  19      -7.893  10.850 -43.415  1.00 96.25           H  
ATOM    310  CA  SER A  19      -9.183  12.396 -42.674  1.00 96.25           C  
ATOM    311  HA  SER A  19      -9.017  13.464 -42.819  1.00 96.25           H  
ATOM    312  C   SER A  19      -9.771  12.218 -41.272  1.00 96.25           C  
ATOM    313  CB  SER A  19     -10.233  11.945 -43.690  1.00 96.25           C  
ATOM    314  HB2 SER A  19     -10.605  10.958 -43.416  1.00 96.25           H  
ATOM    315  HB3 SER A  19     -11.064  12.649 -43.660  1.00 96.25           H  
ATOM    316  O   SER A  19     -10.318  13.166 -40.734  1.00 96.25           O  
ATOM    317  OG  SER A  19      -9.707  11.885 -45.002  1.00 96.25           O  
ATOM    318  HG  SER A  19      -9.452  12.778 -45.246  1.00 96.25           H  
ATOM    319  N   LEU A  20      -9.669  11.036 -40.655  1.00 96.70           N  
ATOM    320  H   LEU A  20      -9.200  10.275 -41.125  1.00 96.70           H  
ATOM    321  CA  LEU A  20     -10.105  10.837 -39.266  1.00 96.70           C  
ATOM    322  HA  LEU A  20     -11.128  11.199 -39.157  1.00 96.70           H  
ATOM    323  C   LEU A  20      -9.268  11.664 -38.300  1.00 96.70           C  
ATOM    324  CB  LEU A  20     -10.021   9.355 -38.870  1.00 96.70           C  
ATOM    325  HB2 LEU A  20     -10.060   9.280 -37.783  1.00 96.70           H  
ATOM    326  HB3 LEU A  20      -9.058   8.956 -39.190  1.00 96.70           H  
ATOM    327  O   LEU A  20      -9.818  12.234 -37.368  1.00 96.70           O  
ATOM    328  CG  LEU A  20     -11.148   8.491 -39.444  1.00 96.70           C  
ATOM    329  HG  LEU A  20     -11.212   8.638 -40.522  1.00 96.70           H  
ATOM    330  CD1 LEU A  20     -10.828   7.023 -39.163  1.00 96.70           C  
ATOM    331 HD11 LEU A  20     -10.669   6.879 -38.094  1.00 96.70           H  
ATOM    332 HD12 LEU A  20      -9.927   6.732 -39.703  1.00 96.70           H  
ATOM    333 HD13 LEU A  20     -11.660   6.394 -39.481  1.00 96.70           H  
ATOM    334  CD2 LEU A  20     -12.503   8.823 -38.814  1.00 96.70           C  
ATOM    335 HD21 LEU A  20     -12.756   9.873 -38.960  1.00 96.70           H  
ATOM    336 HD22 LEU A  20     -12.484   8.612 -37.745  1.00 96.70           H  
ATOM    337 HD23 LEU A  20     -13.281   8.227 -39.292  1.00 96.70           H  
ATOM    338  N   ILE A  21      -7.965  11.775 -38.552  1.00 96.09           N  
ATOM    339  H   ILE A  21      -7.569  11.233 -39.307  1.00 96.09           H  
ATOM    340  CA  ILE A  21      -7.102  12.690 -37.810  1.00 96.09           C  
ATOM    341  HA  ILE A  21      -7.297  12.562 -36.746  1.00 96.09           H  
ATOM    342  C   ILE A  21      -7.491  14.130 -38.151  1.00 96.09           C  
ATOM    343  CB  ILE A  21      -5.616  12.358 -38.052  1.00 96.09           C  
ATOM    344  HB  ILE A  21      -5.415  12.376 -39.123  1.00 96.09           H  
ATOM    345  O   ILE A  21      -7.856  14.864 -37.252  1.00 96.09           O  
ATOM    346  CG1 ILE A  21      -5.326  10.943 -37.501  1.00 96.09           C  
ATOM    347 HG12 ILE A  21      -6.075  10.246 -37.876  1.00 96.09           H  
ATOM    348 HG13 ILE A  21      -5.408  10.955 -36.414  1.00 96.09           H  
ATOM    349  CG2 ILE A  21      -4.720  13.396 -37.360  1.00 96.09           C  
ATOM    350 HG21 ILE A  21      -4.929  13.424 -36.290  1.00 96.09           H  
ATOM    351 HG22 ILE A  21      -3.668  13.154 -37.509  1.00 96.09           H  
ATOM    352 HG23 ILE A  21      -4.886  14.388 -37.782  1.00 96.09           H  
ATOM    353  CD1 ILE A  21      -3.962  10.378 -37.901  1.00 96.09           C  
ATOM    354 HD11 ILE A  21      -3.842   9.377 -37.486  1.00 96.09           H  
ATOM    355 HD12 ILE A  21      -3.913  10.317 -38.988  1.00 96.09           H  
ATOM    356 HD13 ILE A  21      -3.153  11.003 -37.523  1.00 96.09           H  
ATOM    357  N   MET A  22      -7.547  14.522 -39.425  1.00 95.69           N  
ATOM    358  H   MET A  22      -7.253  13.871 -40.139  1.00 95.69           H  
ATOM    359  CA  MET A  22      -7.862  15.892 -39.849  1.00 95.69           C  
ATOM    360  HA  MET A  22      -7.186  16.532 -39.281  1.00 95.69           H  
ATOM    361  C   MET A  22      -9.309  16.359 -39.551  1.00 95.69           C  
ATOM    362  CB  MET A  22      -7.476  16.155 -41.308  1.00 95.69           C  
ATOM    363  HB2 MET A  22      -7.849  17.142 -41.581  1.00 95.69           H  
ATOM    364  HB3 MET A  22      -7.955  15.421 -41.955  1.00 95.69           H  
ATOM    365  O   MET A  22      -9.584  17.551 -39.645  1.00 95.69           O  
ATOM    366  CG  MET A  22      -5.956  16.161 -41.547  1.00 95.69           C  
ATOM    367  HG2 MET A  22      -5.550  15.182 -41.290  1.00 95.69           H  
ATOM    368  HG3 MET A  22      -5.784  16.319 -42.611  1.00 95.69           H  
ATOM    369  SD  MET A  22      -4.982  17.393 -40.631  1.00 95.69           S  
ATOM    370  CE  MET A  22      -5.700  18.941 -41.249  1.00 95.69           C  
ATOM    371  HE1 MET A  22      -6.738  19.026 -40.927  1.00 95.69           H  
ATOM    372  HE2 MET A  22      -5.137  19.784 -40.850  1.00 95.69           H  
ATOM    373  HE3 MET A  22      -5.654  18.962 -42.338  1.00 95.69           H  
ATOM    374  N   SER A  23     -10.207  15.469 -39.121  1.00 95.40           N  
ATOM    375  H   SER A  23      -9.975  14.492 -39.226  1.00 95.40           H  
ATOM    376  CA  SER A  23     -11.564  15.805 -38.655  1.00 95.40           C  
ATOM    377  HA  SER A  23     -11.720  16.878 -38.759  1.00 95.40           H  
ATOM    378  C   SER A  23     -11.807  15.507 -37.172  1.00 95.40           C  
ATOM    379  CB  SER A  23     -12.610  15.124 -39.534  1.00 95.40           C  
ATOM    380  HB2 SER A  23     -12.465  14.043 -39.522  1.00 95.40           H  
ATOM    381  HB3 SER A  23     -13.606  15.358 -39.159  1.00 95.40           H  
ATOM    382  O   SER A  23     -12.729  16.076 -36.597  1.00 95.40           O  
ATOM    383  OG  SER A  23     -12.492  15.610 -40.853  1.00 95.40           O  
ATOM    384  HG  SER A  23     -12.586  16.563 -40.788  1.00 95.40           H  
ATOM    385  N   LEU A  24     -10.942  14.721 -36.513  1.00 94.29           N  
ATOM    386  H   LEU A  24     -10.265  14.186 -37.038  1.00 94.29           H  
ATOM    387  CA  LEU A  24     -10.663  14.923 -35.083  1.00 94.29           C  
ATOM    388  HA  LEU A  24     -11.588  14.826 -34.515  1.00 94.29           H  
ATOM    389  C   LEU A  24     -10.128  16.346 -34.899  1.00 94.29           C  
ATOM    390  CB  LEU A  24      -9.612  13.901 -34.584  1.00 94.29           C  
ATOM    391  HB2 LEU A  24      -8.682  14.063 -35.129  1.00 94.29           H  
ATOM    392  HB3 LEU A  24      -9.940  12.886 -34.808  1.00 94.29           H  
ATOM    393  O   LEU A  24     -10.466  16.998 -33.922  1.00 94.29           O  
ATOM    394  CG  LEU A  24      -9.288  14.002 -33.082  1.00 94.29           C  
ATOM    395  HG  LEU A  24      -9.154  15.041 -32.783  1.00 94.29           H  
ATOM    396  CD1 LEU A  24     -10.405  13.416 -32.250  1.00 94.29           C  
ATOM    397 HD11 LEU A  24     -10.541  12.375 -32.544  1.00 94.29           H  
ATOM    398 HD12 LEU A  24     -10.162  13.488 -31.190  1.00 94.29           H  
ATOM    399 HD13 LEU A  24     -11.312  13.989 -32.446  1.00 94.29           H  
ATOM    400  CD2 LEU A  24      -8.011  13.235 -32.746  1.00 94.29           C  
ATOM    401 HD21 LEU A  24      -7.797  13.325 -31.681  1.00 94.29           H  
ATOM    402 HD22 LEU A  24      -7.176  13.653 -33.309  1.00 94.29           H  
ATOM    403 HD23 LEU A  24      -8.125  12.183 -33.006  1.00 94.29           H  
ATOM    404  N   VAL A  25      -9.300  16.784 -35.863  1.00 92.32           N  
ATOM    405  H   VAL A  25      -9.028  16.096 -36.550  1.00 92.32           H  
ATOM    406  CA  VAL A  25      -8.732  18.122 -36.031  1.00 92.32           C  
ATOM    407  HA  VAL A  25      -8.243  18.365 -35.088  1.00 92.32           H  
ATOM    408  C   VAL A  25      -9.866  19.137 -36.261  1.00 92.32           C  
ATOM    409  CB  VAL A  25      -7.561  18.136 -37.040  1.00 92.32           C  
ATOM    410  HB  VAL A  25      -7.972  17.613 -37.904  1.00 92.32           H  
ATOM    411  O   VAL A  25     -10.512  19.574 -35.318  1.00 92.32           O  
ATOM    412  CG1 VAL A  25      -7.006  19.453 -37.592  1.00 92.32           C  
ATOM    413 HG11 VAL A  25      -6.516  20.029 -36.806  1.00 92.32           H  
ATOM    414 HG12 VAL A  25      -6.270  19.240 -38.366  1.00 92.32           H  
ATOM    415 HG13 VAL A  25      -7.787  20.061 -38.048  1.00 92.32           H  
ATOM    416  CG2 VAL A  25      -6.307  17.372 -36.581  1.00 92.32           C  
ATOM    417 HG21 VAL A  25      -5.680  18.014 -35.962  1.00 92.32           H  
ATOM    418 HG22 VAL A  25      -6.576  16.481 -36.015  1.00 92.32           H  
ATOM    419 HG23 VAL A  25      -5.728  17.066 -37.452  1.00 92.32           H  
ATOM    420  N   SER A  26     -10.181  19.568 -37.474  1.00 91.73           N  
ATOM    421  H   SER A  26      -9.790  19.122 -38.291  1.00 91.73           H  
ATOM    422  CA  SER A  26     -10.699  20.935 -37.640  1.00 91.73           C  
ATOM    423  HA  SER A  26     -10.166  21.540 -36.907  1.00 91.73           H  
ATOM    424  C   SER A  26     -12.187  21.184 -37.301  1.00 91.73           C  
ATOM    425  CB  SER A  26     -10.255  21.496 -39.000  1.00 91.73           C  
ATOM    426  HB2 SER A  26      -9.213  21.805 -38.912  1.00 91.73           H  
ATOM    427  HB3 SER A  26     -10.835  22.378 -39.273  1.00 91.73           H  
ATOM    428  O   SER A  26     -12.726  22.190 -37.747  1.00 91.73           O  
ATOM    429  OG  SER A  26     -10.325  20.522 -40.024  1.00 91.73           O  
ATOM    430  HG  SER A  26     -11.242  20.422 -40.289  1.00 91.73           H  
ATOM    431  N   GLU A  27     -12.874  20.333 -36.520  1.00 94.03           N  
ATOM    432  H   GLU A  27     -12.346  19.607 -36.057  1.00 94.03           H  
ATOM    433  CA  GLU A  27     -14.353  20.343 -36.347  1.00 94.03           C  
ATOM    434  HA  GLU A  27     -14.635  19.449 -35.791  1.00 94.03           H  
ATOM    435  C   GLU A  27     -15.111  20.244 -37.679  1.00 94.03           C  
ATOM    436  CB  GLU A  27     -14.836  21.567 -35.541  1.00 94.03           C  
ATOM    437  HB2 GLU A  27     -15.828  21.878 -35.869  1.00 94.03           H  
ATOM    438  HB3 GLU A  27     -14.175  22.416 -35.710  1.00 94.03           H  
ATOM    439  O   GLU A  27     -16.284  20.586 -37.800  1.00 94.03           O  
ATOM    440  CG  GLU A  27     -14.936  21.305 -34.052  1.00 94.03           C  
ATOM    441  HG2 GLU A  27     -15.681  20.522 -33.911  1.00 94.03           H  
ATOM    442  HG3 GLU A  27     -13.964  20.961 -33.698  1.00 94.03           H  
ATOM    443  CD  GLU A  27     -15.365  22.586 -33.321  1.00 94.03           C  
ATOM    444  OE1 GLU A  27     -14.585  23.070 -32.469  1.00 94.03           O  
ATOM    445  OE2 GLU A  27     -16.409  23.164 -33.700  1.00 94.03           O  
ATOM    446  N   GLU A  28     -14.427  19.813 -38.728  1.00 93.55           N  
ATOM    447  H   GLU A  28     -13.468  19.525 -38.595  1.00 93.55           H  
ATOM    448  CA  GLU A  28     -14.961  19.793 -40.074  1.00 93.55           C  
ATOM    449  HA  GLU A  28     -16.012  19.506 -40.024  1.00 93.55           H  
ATOM    450  C   GLU A  28     -14.229  18.741 -40.893  1.00 93.55           C  
ATOM    451  CB  GLU A  28     -14.888  21.202 -40.702  1.00 93.55           C  
ATOM    452  HB2 GLU A  28     -15.366  21.894 -40.010  1.00 93.55           H  
ATOM    453  HB3 GLU A  28     -15.469  21.209 -41.624  1.00 93.55           H  
ATOM    454  O   GLU A  28     -13.114  18.312 -40.573  1.00 93.55           O  
ATOM    455  CG  GLU A  28     -13.463  21.687 -41.020  1.00 93.55           C  
ATOM    456  HG2 GLU A  28     -13.156  21.275 -41.981  1.00 93.55           H  
ATOM    457  HG3 GLU A  28     -12.786  21.285 -40.267  1.00 93.55           H  
ATOM    458  CD  GLU A  28     -13.305  23.218 -41.038  1.00 93.55           C  
ATOM    459  OE1 GLU A  28     -12.144  23.684 -41.091  1.00 93.55           O  
ATOM    460  OE2 GLU A  28     -14.294  23.978 -40.880  1.00 93.55           O  
ATOM    461  N   PHE A  29     -14.860  18.337 -41.986  1.00 93.96           N  
ATOM    462  H   PHE A  29     -15.751  18.754 -42.214  1.00 93.96           H  
ATOM    463  CA  PHE A  29     -14.132  17.675 -43.046  1.00 93.96           C  
ATOM    464  HA  PHE A  29     -13.485  16.914 -42.609  1.00 93.96           H  
ATOM    465  C   PHE A  29     -13.287  18.726 -43.776  1.00 93.96           C  
ATOM    466  CB  PHE A  29     -15.119  16.969 -43.963  1.00 93.96           C  
ATOM    467  HB2 PHE A  29     -15.865  16.466 -43.348  1.00 93.96           H  
ATOM    468  HB3 PHE A  29     -15.644  17.699 -44.578  1.00 93.96           H  
ATOM    469  O   PHE A  29     -13.875  19.664 -44.318  1.00 93.96           O  
ATOM    470  CG  PHE A  29     -14.424  15.954 -44.838  1.00 93.96           C  
ATOM    471  CD1 PHE A  29     -14.140  16.261 -46.179  1.00 93.96           C  
ATOM    472  HD1 PHE A  29     -14.403  17.229 -46.580  1.00 93.96           H  
ATOM    473  CD2 PHE A  29     -13.983  14.735 -44.288  1.00 93.96           C  
ATOM    474  HD2 PHE A  29     -14.132  14.538 -43.237  1.00 93.96           H  
ATOM    475  CE1 PHE A  29     -13.448  15.337 -46.978  1.00 93.96           C  
ATOM    476  HE1 PHE A  29     -13.191  15.603 -47.993  1.00 93.96           H  
ATOM    477  CE2 PHE A  29     -13.321  13.796 -45.097  1.00 93.96           C  
ATOM    478  HE2 PHE A  29     -12.998  12.856 -44.675  1.00 93.96           H  
ATOM    479  CZ  PHE A  29     -13.049  14.100 -46.442  1.00 93.96           C  
ATOM    480  HZ  PHE A  29     -12.502  13.401 -47.057  1.00 93.96           H  
ATOM    481  N   PRO A  30     -11.946  18.623 -43.784  1.00 94.10           N  
ATOM    482  CA  PRO A  30     -11.111  19.607 -44.461  1.00 94.10           C  
ATOM    483  HA  PRO A  30     -11.331  20.607 -44.088  1.00 94.10           H  
ATOM    484  C   PRO A  30     -11.359  19.561 -45.975  1.00 94.10           C  
ATOM    485  CB  PRO A  30      -9.673  19.229 -44.099  1.00 94.10           C  
ATOM    486  HB2 PRO A  30      -9.409  19.656 -43.132  1.00 94.10           H  
ATOM    487  HB3 PRO A  30      -8.960  19.537 -44.864  1.00 94.10           H  
ATOM    488  O   PRO A  30     -11.592  18.491 -46.544  1.00 94.10           O  
ATOM    489  CG  PRO A  30      -9.779  17.711 -43.984  1.00 94.10           C  
ATOM    490  HG2 PRO A  30      -8.949  17.277 -43.427  1.00 94.10           H  
ATOM    491  HG3 PRO A  30      -9.832  17.283 -44.985  1.00 94.10           H  
ATOM    492  CD  PRO A  30     -11.121  17.534 -43.279  1.00 94.10           C  
ATOM    493  HD2 PRO A  30     -11.543  16.559 -43.522  1.00 94.10           H  
ATOM    494  HD3 PRO A  30     -10.993  17.641 -42.202  1.00 94.10           H  
ATOM    495  N   GLU A  31     -11.282  20.717 -46.636  1.00 92.44           N  
ATOM    496  H   GLU A  31     -11.153  21.573 -46.116  1.00 92.44           H  
ATOM    497  CA  GLU A  31     -11.485  20.815 -48.090  1.00 92.44           C  
ATOM    498  HA  GLU A  31     -12.439  20.355 -48.345  1.00 92.44           H  
ATOM    499  C   GLU A  31     -10.399  20.052 -48.870  1.00 92.44           C  
ATOM    500  CB  GLU A  31     -11.533  22.292 -48.523  1.00 92.44           C  
ATOM    501  HB2 GLU A  31     -11.676  22.325 -49.603  1.00 92.44           H  
ATOM    502  HB3 GLU A  31     -10.581  22.767 -48.285  1.00 92.44           H  
ATOM    503  O   GLU A  31     -10.702  19.349 -49.835  1.00 92.44           O  
ATOM    504  CG  GLU A  31     -12.677  23.072 -47.849  1.00 92.44           C  
ATOM    505  HG2 GLU A  31     -12.468  23.165 -46.784  1.00 92.44           H  
ATOM    506  HG3 GLU A  31     -13.596  22.496 -47.963  1.00 92.44           H  
ATOM    507  CD  GLU A  31     -12.883  24.477 -48.445  1.00 92.44           C  
ATOM    508  OE1 GLU A  31     -14.054  24.921 -48.481  1.00 92.44           O  
ATOM    509  OE2 GLU A  31     -11.883  25.103 -48.863  1.00 92.44           O  
ATOM    510  N   GLU A  32      -9.151  20.113 -48.395  1.00 93.60           N  
ATOM    511  H   GLU A  32      -8.984  20.691 -47.583  1.00 93.60           H  
ATOM    512  CA  GLU A  32      -8.027  19.313 -48.883  1.00 93.60           C  
ATOM    513  HA  GLU A  32      -8.388  18.637 -49.658  1.00 93.60           H  
ATOM    514  C   GLU A  32      -7.449  18.450 -47.749  1.00 93.60           C  
ATOM    515  CB  GLU A  32      -6.945  20.200 -49.529  1.00 93.60           C  
ATOM    516  HB2 GLU A  32      -6.584  20.924 -48.799  1.00 93.60           H  
ATOM    517  HB3 GLU A  32      -6.116  19.554 -49.818  1.00 93.60           H  
ATOM    518  O   GLU A  32      -7.170  18.931 -46.651  1.00 93.60           O  
ATOM    519  CG  GLU A  32      -7.455  20.937 -50.783  1.00 93.60           C  
ATOM    520  HG2 GLU A  32      -7.971  20.214 -51.415  1.00 93.60           H  
ATOM    521  HG3 GLU A  32      -8.178  21.695 -50.482  1.00 93.60           H  
ATOM    522  CD  GLU A  32      -6.338  21.603 -51.608  1.00 93.60           C  
ATOM    523  OE1 GLU A  32      -6.588  21.859 -52.810  1.00 93.60           O  
ATOM    524  OE2 GLU A  32      -5.232  21.827 -51.063  1.00 93.60           O  
ATOM    525  N   VAL A  33      -7.255  17.154 -48.016  1.00 94.36           N  
ATOM    526  H   VAL A  33      -7.449  16.834 -48.954  1.00 94.36           H  
ATOM    527  CA  VAL A  33      -6.638  16.199 -47.080  1.00 94.36           C  
ATOM    528  HA  VAL A  33      -6.637  16.638 -46.082  1.00 94.36           H  
ATOM    529  C   VAL A  33      -5.197  15.938 -47.545  1.00 94.36           C  
ATOM    530  CB  VAL A  33      -7.436  14.878 -47.006  1.00 94.36           C  
ATOM    531  HB  VAL A  33      -7.424  14.403 -47.987  1.00 94.36           H  
ATOM    532  O   VAL A  33      -5.030  15.483 -48.681  1.00 94.36           O  
ATOM    533  CG1 VAL A  33      -6.844  13.901 -45.981  1.00 94.36           C  
ATOM    534 HG11 VAL A  33      -7.419  12.975 -45.966  1.00 94.36           H  
ATOM    535 HG12 VAL A  33      -6.837  14.351 -44.988  1.00 94.36           H  
ATOM    536 HG13 VAL A  33      -5.821  13.648 -46.259  1.00 94.36           H  
ATOM    537  CG2 VAL A  33      -8.904  15.068 -46.598  1.00 94.36           C  
ATOM    538 HG21 VAL A  33      -9.374  15.845 -47.200  1.00 94.36           H  
ATOM    539 HG22 VAL A  33      -8.961  15.354 -45.548  1.00 94.36           H  
ATOM    540 HG23 VAL A  33      -9.456  14.141 -46.754  1.00 94.36           H  
ATOM    541  N   PRO A  34      -4.160  16.180 -46.718  1.00 94.70           N  
ATOM    542  CA  PRO A  34      -2.776  15.863 -47.079  1.00 94.70           C  
ATOM    543  HA  PRO A  34      -2.543  16.324 -48.039  1.00 94.70           H  
ATOM    544  C   PRO A  34      -2.551  14.339 -47.189  1.00 94.70           C  
ATOM    545  CB  PRO A  34      -1.919  16.516 -45.987  1.00 94.70           C  
ATOM    546  HB2 PRO A  34      -0.992  15.974 -45.800  1.00 94.70           H  
ATOM    547  HB3 PRO A  34      -1.701  17.546 -46.267  1.00 94.70           H  
ATOM    548  O   PRO A  34      -3.396  13.559 -46.745  1.00 94.70           O  
ATOM    549  CG  PRO A  34      -2.834  16.510 -44.763  1.00 94.70           C  
ATOM    550  HG2 PRO A  34      -2.793  15.534 -44.279  1.00 94.70           H  
ATOM    551  HG3 PRO A  34      -2.574  17.298 -44.056  1.00 94.70           H  
ATOM    552  CD  PRO A  34      -4.221  16.725 -45.368  1.00 94.70           C  
ATOM    553  HD2 PRO A  34      -4.968  16.210 -44.763  1.00 94.70           H  
ATOM    554  HD3 PRO A  34      -4.444  17.791 -45.418  1.00 94.70           H  
ATOM    555  N   PRO A  35      -1.423  13.862 -47.754  1.00 94.33           N  
ATOM    556  CA  PRO A  35      -1.158  12.423 -47.858  1.00 94.33           C  
ATOM    557  HA  PRO A  35      -2.030  11.939 -48.298  1.00 94.33           H  
ATOM    558  C   PRO A  35      -0.868  11.758 -46.503  1.00 94.33           C  
ATOM    559  CB  PRO A  35       0.030  12.276 -48.817  1.00 94.33           C  
ATOM    560  HB2 PRO A  35      -0.158  11.506 -49.565  1.00 94.33           H  
ATOM    561  HB3 PRO A  35       0.932  12.026 -48.258  1.00 94.33           H  
ATOM    562  O   PRO A  35      -0.988  10.535 -46.394  1.00 94.33           O  
ATOM    563  CG  PRO A  35       0.186  13.653 -49.466  1.00 94.33           C  
ATOM    564  HG2 PRO A  35       1.227  13.872 -49.701  1.00 94.33           H  
ATOM    565  HG3 PRO A  35      -0.431  13.705 -50.364  1.00 94.33           H  
ATOM    566  CD  PRO A  35      -0.367  14.610 -48.414  1.00 94.33           C  
ATOM    567  HD2 PRO A  35      -0.734  15.517 -48.894  1.00 94.33           H  
ATOM    568  HD3 PRO A  35       0.415  14.851 -47.693  1.00 94.33           H  
ATOM    569  N   ARG A  36      -0.494  12.554 -45.493  1.00 96.61           N  
ATOM    570  H   ARG A  36      -0.347  13.529 -45.711  1.00 96.61           H  
ATOM    571  CA  ARG A  36      -0.234  12.176 -44.099  1.00 96.61           C  
ATOM    572  HA  ARG A  36      -0.882  11.345 -43.819  1.00 96.61           H  
ATOM    573  C   ARG A  36      -0.516  13.376 -43.182  1.00 96.61           C  
ATOM    574  CB  ARG A  36       1.244  11.758 -43.992  1.00 96.61           C  
ATOM    575  HB2 ARG A  36       1.862  12.654 -44.041  1.00 96.61           H  
ATOM    576  HB3 ARG A  36       1.505  11.119 -44.836  1.00 96.61           H  
ATOM    577  O   ARG A  36      -0.330  14.517 -43.602  1.00 96.61           O  
ATOM    578  CG  ARG A  36       1.563  10.993 -42.706  1.00 96.61           C  
ATOM    579  HG2 ARG A  36       1.052  10.031 -42.728  1.00 96.61           H  
ATOM    580  HG3 ARG A  36       1.198  11.559 -41.849  1.00 96.61           H  
ATOM    581  CD  ARG A  36       3.067  10.773 -42.515  1.00 96.61           C  
ATOM    582  HD2 ARG A  36       3.463  10.208 -43.359  1.00 96.61           H  
ATOM    583  HD3 ARG A  36       3.562  11.744 -42.475  1.00 96.61           H  
ATOM    584  NE  ARG A  36       3.278  10.032 -41.260  1.00 96.61           N  
ATOM    585  HE  ARG A  36       2.475   9.532 -40.908  1.00 96.61           H  
ATOM    586  NH1 ARG A  36       5.504  10.404 -40.862  1.00 96.61           N  
ATOM    587 HH11 ARG A  36       5.529  10.980 -41.691  1.00 96.61           H  
ATOM    588 HH12 ARG A  36       6.291  10.298 -40.238  1.00 96.61           H  
ATOM    589  NH2 ARG A  36       4.268   9.147 -39.449  1.00 96.61           N  
ATOM    590 HH21 ARG A  36       3.369   8.723 -39.267  1.00 96.61           H  
ATOM    591 HH22 ARG A  36       5.042   8.863 -38.865  1.00 96.61           H  
ATOM    592  CZ  ARG A  36       4.361   9.873 -40.531  1.00 96.61           C  
ATOM    593  N   ALA A  37      -0.936  13.140 -41.941  1.00 95.67           N  
ATOM    594  H   ALA A  37      -1.146  12.185 -41.688  1.00 95.67           H  
ATOM    595  CA  ALA A  37      -0.931  14.157 -40.883  1.00 95.67           C  
ATOM    596  HA  ALA A  37      -1.002  15.146 -41.338  1.00 95.67           H  
ATOM    597  C   ALA A  37       0.381  14.119 -40.072  1.00 95.67           C  
ATOM    598  CB  ALA A  37      -2.164  13.976 -39.988  1.00 95.67           C  
ATOM    599  HB1 ALA A  37      -3.075  14.111 -40.571  1.00 95.67           H  
ATOM    600  HB2 ALA A  37      -2.146  14.718 -39.190  1.00 95.67           H  
ATOM    601  HB3 ALA A  37      -2.156  12.981 -39.543  1.00 95.67           H  
ATOM    602  O   ALA A  37       0.952  13.047 -39.861  1.00 95.67           O  
ATOM    603  N   GLU A  38       0.839  15.274 -39.578  1.00 94.46           N  
ATOM    604  H   GLU A  38       0.333  16.127 -39.769  1.00 94.46           H  
ATOM    605  CA  GLU A  38       1.906  15.325 -38.566  1.00 94.46           C  
ATOM    606  HA  GLU A  38       2.765  14.768 -38.942  1.00 94.46           H  
ATOM    607  C   GLU A  38       1.461  14.646 -37.257  1.00 94.46           C  
ATOM    608  CB  GLU A  38       2.357  16.773 -38.289  1.00 94.46           C  
ATOM    609  HB2 GLU A  38       3.072  16.751 -37.466  1.00 94.46           H  
ATOM    610  HB3 GLU A  38       1.496  17.365 -37.980  1.00 94.46           H  
ATOM    611  O   GLU A  38       0.265  14.504 -36.988  1.00 94.46           O  
ATOM    612  CG  GLU A  38       3.041  17.444 -39.493  1.00 94.46           C  
ATOM    613  HG2 GLU A  38       2.296  17.622 -40.269  1.00 94.46           H  
ATOM    614  HG3 GLU A  38       3.783  16.752 -39.892  1.00 94.46           H  
ATOM    615  CD  GLU A  38       3.737  18.774 -39.137  1.00 94.46           C  
ATOM    616  OE1 GLU A  38       4.672  19.152 -39.880  1.00 94.46           O  
ATOM    617  OE2 GLU A  38       3.350  19.410 -38.129  1.00 94.46           O  
ATOM    618  N   GLU A  39       2.421  14.230 -36.423  1.00 95.52           N  
ATOM    619  H   GLU A  39       3.388  14.414 -36.650  1.00 95.52           H  
ATOM    620  CA  GLU A  39       2.116  13.621 -35.125  1.00 95.52           C  
ATOM    621  HA  GLU A  39       1.405  12.814 -35.297  1.00 95.52           H  
ATOM    622  C   GLU A  39       1.451  14.640 -34.190  1.00 95.52           C  
ATOM    623  CB  GLU A  39       3.371  12.993 -34.499  1.00 95.52           C  
ATOM    624  HB2 GLU A  39       3.789  12.281 -35.210  1.00 95.52           H  
ATOM    625  HB3 GLU A  39       4.113  13.765 -34.298  1.00 95.52           H  
ATOM    626  O   GLU A  39       2.074  15.576 -33.683  1.00 95.52           O  
ATOM    627  CG  GLU A  39       3.021  12.259 -33.193  1.00 95.52           C  
ATOM    628  HG2 GLU A  39       2.232  11.535 -33.395  1.00 95.52           H  
ATOM    629  HG3 GLU A  39       2.638  12.975 -32.466  1.00 95.52           H  
ATOM    630  CD  GLU A  39       4.214  11.518 -32.584  1.00 95.52           C  
ATOM    631  OE1 GLU A  39       4.334  11.490 -31.340  1.00 95.52           O  
ATOM    632  OE2 GLU A  39       4.980  10.856 -33.323  1.00 95.52           O  
ATOM    633  N   ILE A  40       0.162  14.428 -33.945  1.00 93.91           N  
ATOM    634  H   ILE A  40      -0.261  13.620 -34.379  1.00 93.91           H  
ATOM    635  CA  ILE A  40      -0.644  15.217 -33.017  1.00 93.91           C  
ATOM    636  HA  ILE A  40      -0.207  16.210 -32.918  1.00 93.91           H  
ATOM    637  C   ILE A  40      -0.584  14.554 -31.645  1.00 93.91           C  
ATOM    638  CB  ILE A  40      -2.068  15.377 -33.588  1.00 93.91           C  
ATOM    639  HB  ILE A  40      -2.407  14.399 -33.929  1.00 93.91           H  
ATOM    640  O   ILE A  40      -0.329  13.360 -31.507  1.00 93.91           O  
ATOM    641  CG1 ILE A  40      -2.024  16.349 -34.791  1.00 93.91           C  
ATOM    642 HG12 ILE A  40      -2.130  17.376 -34.442  1.00 93.91           H  
ATOM    643 HG13 ILE A  40      -1.067  16.279 -35.308  1.00 93.91           H  
ATOM    644  CG2 ILE A  40      -3.089  15.902 -32.560  1.00 93.91           C  
ATOM    645 HG21 ILE A  40      -4.037  16.110 -33.057  1.00 93.91           H  
ATOM    646 HG22 ILE A  40      -3.275  15.152 -31.792  1.00 93.91           H  
ATOM    647 HG23 ILE A  40      -2.733  16.824 -32.101  1.00 93.91           H  
ATOM    648  CD1 ILE A  40      -3.110  16.046 -35.823  1.00 93.91           C  
ATOM    649 HD11 ILE A  40      -4.093  16.015 -35.353  1.00 93.91           H  
ATOM    650 HD12 ILE A  40      -3.103  16.815 -36.595  1.00 93.91           H  
ATOM    651 HD13 ILE A  40      -2.891  15.084 -36.286  1.00 93.91           H  
ATOM    652  N   THR A  41      -0.815  15.310 -30.580  1.00 94.21           N  
ATOM    653  H   THR A  41      -1.021  16.292 -30.698  1.00 94.21           H  
ATOM    654  CA  THR A  41      -1.033  14.725 -29.257  1.00 94.21           C  
ATOM    655  HA  THR A  41      -1.473  13.735 -29.376  1.00 94.21           H  
ATOM    656  C   THR A  41      -1.986  15.581 -28.469  1.00 94.21           C  
ATOM    657  CB  THR A  41       0.261  14.595 -28.465  1.00 94.21           C  
ATOM    658  HB  THR A  41       0.534  15.636 -28.295  1.00 94.21           H  
ATOM    659  O   THR A  41      -2.162  16.779 -28.681  1.00 94.21           O  
ATOM    660  CG2 THR A  41       0.303  13.953 -27.075  1.00 94.21           C  
ATOM    661 HG21 THR A  41      -0.399  14.425 -26.387  1.00 94.21           H  
ATOM    662 HG22 THR A  41       1.299  14.101 -26.656  1.00 94.21           H  
ATOM    663 HG23 THR A  41       0.122  12.880 -27.137  1.00 94.21           H  
ATOM    664  OG1 THR A  41       1.215  13.919 -29.255  1.00 94.21           O  
ATOM    665  HG1 THR A  41       0.827  13.780 -30.122  1.00 94.21           H  
ATOM    666  N   ILE A  42      -2.592  14.881 -27.542  1.00 91.86           N  
ATOM    667  H   ILE A  42      -2.349  13.902 -27.501  1.00 91.86           H  
ATOM    668  CA  ILE A  42      -3.703  15.271 -26.724  1.00 91.86           C  
ATOM    669  HA  ILE A  42      -4.222  16.129 -27.150  1.00 91.86           H  
ATOM    670  C   ILE A  42      -3.131  15.593 -25.340  1.00 91.86           C  
ATOM    671  CB  ILE A  42      -4.630  14.050 -26.768  1.00 91.86           C  
ATOM    672  HB  ILE A  42      -4.044  13.172 -26.497  1.00 91.86           H  
ATOM    673  O   ILE A  42      -2.540  14.695 -24.729  1.00 91.86           O  
ATOM    674  CG1 ILE A  42      -5.131  13.866 -28.227  1.00 91.86           C  
ATOM    675 HG12 ILE A  42      -5.738  14.728 -28.504  1.00 91.86           H  
ATOM    676 HG13 ILE A  42      -4.303  13.839 -28.935  1.00 91.86           H  
ATOM    677  CG2 ILE A  42      -5.723  14.177 -25.709  1.00 91.86           C  
ATOM    678 HG21 ILE A  42      -5.267  14.260 -24.723  1.00 91.86           H  
ATOM    679 HG22 ILE A  42      -6.367  13.297 -25.721  1.00 91.86           H  
ATOM    680 HG23 ILE A  42      -6.321  15.074 -25.869  1.00 91.86           H  
ATOM    681  CD1 ILE A  42      -5.906  12.581 -28.484  1.00 91.86           C  
ATOM    682 HD11 ILE A  42      -6.657  12.439 -27.707  1.00 91.86           H  
ATOM    683 HD12 ILE A  42      -5.227  11.729 -28.498  1.00 91.86           H  
ATOM    684 HD13 ILE A  42      -6.426  12.671 -29.438  1.00 91.86           H  
ATOM    685  N   PRO A  43      -3.240  16.844 -24.851  1.00 91.00           N  
ATOM    686  CA  PRO A  43      -2.762  17.213 -23.522  1.00 91.00           C  
ATOM    687  HA  PRO A  43      -1.683  17.059 -23.495  1.00 91.00           H  
ATOM    688  C   PRO A  43      -3.417  16.373 -22.418  1.00 91.00           C  
ATOM    689  CB  PRO A  43      -3.053  18.709 -23.373  1.00 91.00           C  
ATOM    690  HB2 PRO A  43      -4.034  18.855 -22.921  1.00 91.00           H  
ATOM    691  HB3 PRO A  43      -2.287  19.215 -22.785  1.00 91.00           H  
ATOM    692  O   PRO A  43      -4.578  15.974 -22.527  1.00 91.00           O  
ATOM    693  CG  PRO A  43      -3.086  19.210 -24.816  1.00 91.00           C  
ATOM    694  HG2 PRO A  43      -3.689  20.112 -24.918  1.00 91.00           H  
ATOM    695  HG3 PRO A  43      -2.070  19.380 -25.172  1.00 91.00           H  
ATOM    696  CD  PRO A  43      -3.703  18.029 -25.560  1.00 91.00           C  
ATOM    697  HD2 PRO A  43      -4.790  18.083 -25.505  1.00 91.00           H  
ATOM    698  HD3 PRO A  43      -3.373  18.039 -26.599  1.00 91.00           H  
ATOM    699  N   ALA A  44      -2.665  16.092 -21.351  1.00 90.06           N  
ATOM    700  H   ALA A  44      -1.753  16.521 -21.284  1.00 90.06           H  
ATOM    701  CA  ALA A  44      -3.099  15.208 -20.267  1.00 90.06           C  
ATOM    702  HA  ALA A  44      -3.221  14.198 -20.656  1.00 90.06           H  
ATOM    703  C   ALA A  44      -4.438  15.656 -19.665  1.00 90.06           C  
ATOM    704  CB  ALA A  44      -2.015  15.211 -19.179  1.00 90.06           C  
ATOM    705  HB1 ALA A  44      -2.286  14.508 -18.391  1.00 90.06           H  
ATOM    706  HB2 ALA A  44      -1.919  16.206 -18.746  1.00 90.06           H  
ATOM    707  HB3 ALA A  44      -1.051  14.922 -19.599  1.00 90.06           H  
ATOM    708  O   ALA A  44      -5.377  14.871 -19.575  1.00 90.06           O  
ATOM    709  N   ASP A  45      -4.519  16.938 -19.322  1.00 88.65           N  
ATOM    710  H   ASP A  45      -3.758  17.534 -19.614  1.00 88.65           H  
ATOM    711  CA  ASP A  45      -5.650  17.664 -18.743  1.00 88.65           C  
ATOM    712  HA  ASP A  45      -5.885  17.221 -17.775  1.00 88.65           H  
ATOM    713  C   ASP A  45      -6.947  17.596 -19.565  1.00 88.65           C  
ATOM    714  CB  ASP A  45      -5.202  19.124 -18.502  1.00 88.65           C  
ATOM    715  HB2 ASP A  45      -6.060  19.704 -18.162  1.00 88.65           H  
ATOM    716  HB3 ASP A  45      -4.478  19.120 -17.686  1.00 88.65           H  
ATOM    717  O   ASP A  45      -8.020  17.860 -19.028  1.00 88.65           O  
ATOM    718  CG  ASP A  45      -4.543  19.828 -19.707  1.00 88.65           C  
ATOM    719  OD1 ASP A  45      -4.977  20.950 -20.035  1.00 88.65           O  
ATOM    720  OD2 ASP A  45      -3.547  19.274 -20.239  1.00 88.65           O  
ATOM    721  N   VAL A  46      -6.849  17.175 -20.827  1.00 88.09           N  
ATOM    722  H   VAL A  46      -5.924  16.972 -21.178  1.00 88.09           H  
ATOM    723  CA  VAL A  46      -7.954  17.065 -21.784  1.00 88.09           C  
ATOM    724  HA  VAL A  46      -8.813  17.600 -21.379  1.00 88.09           H  
ATOM    725  C   VAL A  46      -8.412  15.599 -21.982  1.00 88.09           C  
ATOM    726  CB  VAL A  46      -7.535  17.789 -23.084  1.00 88.09           C  
ATOM    727  HB  VAL A  46      -6.751  17.221 -23.585  1.00 88.09           H  
ATOM    728  O   VAL A  46      -9.439  15.336 -22.606  1.00 88.09           O  
ATOM    729  CG1 VAL A  46      -8.712  17.947 -24.029  1.00 88.09           C  
ATOM    730 HG11 VAL A  46      -9.538  18.425 -23.503  1.00 88.09           H  
ATOM    731 HG12 VAL A  46      -9.021  16.964 -24.384  1.00 88.09           H  
ATOM    732 HG13 VAL A  46      -8.446  18.562 -24.889  1.00 88.09           H  
ATOM    733  CG2 VAL A  46      -7.028  19.220 -22.832  1.00 88.09           C  
ATOM    734 HG21 VAL A  46      -6.143  19.220 -22.197  1.00 88.09           H  
ATOM    735 HG22 VAL A  46      -6.766  19.698 -23.775  1.00 88.09           H  
ATOM    736 HG23 VAL A  46      -7.804  19.808 -22.340  1.00 88.09           H  
ATOM    737  N   THR A  47      -7.703  14.620 -21.401  1.00 87.48           N  
ATOM    738  H   THR A  47      -6.920  14.898 -20.827  1.00 87.48           H  
ATOM    739  CA  THR A  47      -8.118  13.198 -21.389  1.00 87.48           C  
ATOM    740  HA  THR A  47      -8.806  13.053 -22.222  1.00 87.48           H  
ATOM    741  C   THR A  47      -8.823  12.800 -20.089  1.00 87.48           C  
ATOM    742  CB  THR A  47      -6.960  12.218 -21.613  1.00 87.48           C  
ATOM    743  HB  THR A  47      -7.369  11.209 -21.670  1.00 87.48           H  
ATOM    744  O   THR A  47      -8.429  13.280 -19.022  1.00 87.48           O  
ATOM    745  CG2 THR A  47      -6.216  12.499 -22.901  1.00 87.48           C  
ATOM    746 HG21 THR A  47      -6.943  12.604 -23.707  1.00 87.48           H  
ATOM    747 HG22 THR A  47      -5.548  11.670 -23.137  1.00 87.48           H  
ATOM    748 HG23 THR A  47      -5.633  13.412 -22.785  1.00 87.48           H  
ATOM    749  OG1 THR A  47      -6.029  12.267 -20.562  1.00 87.48           O  
ATOM    750  HG1 THR A  47      -5.882  13.194 -20.363  1.00 87.48           H  
ATOM    751  N   PRO A  48      -9.788  11.855 -20.119  1.00 84.50           N  
ATOM    752  CA  PRO A  48     -10.479  11.390 -18.913  1.00 84.50           C  
ATOM    753  HA  PRO A  48     -11.047  12.225 -18.503  1.00 84.50           H  
ATOM    754  C   PRO A  48      -9.545  10.859 -17.813  1.00 84.50           C  
ATOM    755  CB  PRO A  48     -11.460  10.314 -19.397  1.00 84.50           C  
ATOM    756  HB2 PRO A  48     -12.358  10.283 -18.780  1.00 84.50           H  
ATOM    757  HB3 PRO A  48     -10.976   9.338 -19.417  1.00 84.50           H  
ATOM    758  O   PRO A  48      -9.709  11.215 -16.649  1.00 84.50           O  
ATOM    759  CG  PRO A  48     -11.768  10.759 -20.825  1.00 84.50           C  
ATOM    760  HG2 PRO A  48     -12.132   9.938 -21.443  1.00 84.50           H  
ATOM    761  HG3 PRO A  48     -12.490  11.575 -20.811  1.00 84.50           H  
ATOM    762  CD  PRO A  48     -10.416  11.278 -21.302  1.00 84.50           C  
ATOM    763  HD2 PRO A  48     -10.574  12.011 -22.092  1.00 84.50           H  
ATOM    764  HD3 PRO A  48      -9.808  10.448 -21.661  1.00 84.50           H  
ATOM    765  N   GLU A  49      -8.531  10.070 -18.183  1.00 83.69           N  
ATOM    766  H   GLU A  49      -8.472   9.796 -19.154  1.00 83.69           H  
ATOM    767  CA  GLU A  49      -7.584   9.436 -17.245  1.00 83.69           C  
ATOM    768  HA  GLU A  49      -8.076   9.301 -16.282  1.00 83.69           H  
ATOM    769  C   GLU A  49      -6.322  10.278 -16.964  1.00 83.69           C  
ATOM    770  CB  GLU A  49      -7.200   8.043 -17.771  1.00 83.69           C  
ATOM    771  HB2 GLU A  49      -6.695   8.173 -18.728  1.00 83.69           H  
ATOM    772  HB3 GLU A  49      -6.494   7.580 -17.081  1.00 83.69           H  
ATOM    773  O   GLU A  49      -5.415   9.837 -16.260  1.00 83.69           O  
ATOM    774  CG  GLU A  49      -8.384   7.081 -17.972  1.00 83.69           C  
ATOM    775  HG2 GLU A  49      -9.033   7.479 -18.752  1.00 83.69           H  
ATOM    776  HG3 GLU A  49      -7.995   6.130 -18.336  1.00 83.69           H  
ATOM    777  CD  GLU A  49      -9.208   6.813 -16.703  1.00 83.69           C  
ATOM    778  OE1 GLU A  49     -10.398   6.454 -16.874  1.00 83.69           O  
ATOM    779  OE2 GLU A  49      -8.654   6.934 -15.588  1.00 83.69           O  
ATOM    780  N   ARG A  50      -6.244  11.500 -17.509  1.00 87.10           N  
ATOM    781  H   ARG A  50      -7.042  11.811 -18.045  1.00 87.10           H  
ATOM    782  CA  ARG A  50      -5.108  12.431 -17.370  1.00 87.10           C  
ATOM    783  HA  ARG A  50      -5.344  13.265 -18.032  1.00 87.10           H  
ATOM    784  C   ARG A  50      -3.760  11.911 -17.892  1.00 87.10           C  
ATOM    785  CB  ARG A  50      -5.046  13.027 -15.957  1.00 87.10           C  
ATOM    786  HB2 ARG A  50      -4.226  13.743 -15.911  1.00 87.10           H  
ATOM    787  HB3 ARG A  50      -4.857  12.235 -15.232  1.00 87.10           H  
ATOM    788  O   ARG A  50      -2.714  12.154 -17.289  1.00 87.10           O  
ATOM    789  CG  ARG A  50      -6.347  13.757 -15.608  1.00 87.10           C  
ATOM    790  HG2 ARG A  50      -7.183  13.057 -15.608  1.00 87.10           H  
ATOM    791  HG3 ARG A  50      -6.534  14.539 -16.343  1.00 87.10           H  
ATOM    792  CD  ARG A  50      -6.221  14.377 -14.220  1.00 87.10           C  
ATOM    793  HD2 ARG A  50      -6.044  13.579 -13.499  1.00 87.10           H  
ATOM    794  HD3 ARG A  50      -5.372  15.061 -14.216  1.00 87.10           H  
ATOM    795  NE  ARG A  50      -7.447  15.107 -13.868  1.00 87.10           N  
ATOM    796  HE  ARG A  50      -8.170  15.119 -14.574  1.00 87.10           H  
ATOM    797  NH1 ARG A  50      -6.819  15.734 -11.755  1.00 87.10           N  
ATOM    798 HH11 ARG A  50      -5.954  15.231 -11.892  1.00 87.10           H  
ATOM    799 HH12 ARG A  50      -7.027  16.184 -10.875  1.00 87.10           H  
ATOM    800  NH2 ARG A  50      -8.823  16.335 -12.544  1.00 87.10           N  
ATOM    801 HH21 ARG A  50      -9.504  16.338 -13.289  1.00 87.10           H  
ATOM    802 HH22 ARG A  50      -9.020  16.804 -11.672  1.00 87.10           H  
ATOM    803  CZ  ARG A  50      -7.690  15.720 -12.727  1.00 87.10           C  
ATOM    804  N   VAL A  51      -3.776  11.246 -19.048  1.00 89.90           N  
ATOM    805  H   VAL A  51      -4.667  11.181 -19.521  1.00 89.90           H  
ATOM    806  CA  VAL A  51      -2.597  10.674 -19.720  1.00 89.90           C  
ATOM    807  HA  VAL A  51      -1.711  10.904 -19.127  1.00 89.90           H  
ATOM    808  C   VAL A  51      -2.432  11.270 -21.132  1.00 89.90           C  
ATOM    809  CB  VAL A  51      -2.693   9.134 -19.763  1.00 89.90           C  
ATOM    810  HB  VAL A  51      -3.595   8.836 -20.298  1.00 89.90           H  
ATOM    811  O   VAL A  51      -3.322  11.083 -21.966  1.00 89.90           O  
ATOM    812  CG1 VAL A  51      -1.480   8.525 -20.468  1.00 89.90           C  
ATOM    813 HG11 VAL A  51      -1.492   8.786 -21.526  1.00 89.90           H  
ATOM    814 HG12 VAL A  51      -1.497   7.438 -20.386  1.00 89.90           H  
ATOM    815 HG13 VAL A  51      -0.567   8.899 -20.006  1.00 89.90           H  
ATOM    816  CG2 VAL A  51      -2.742   8.530 -18.353  1.00 89.90           C  
ATOM    817 HG21 VAL A  51      -3.649   8.850 -17.840  1.00 89.90           H  
ATOM    818 HG22 VAL A  51      -1.873   8.847 -17.776  1.00 89.90           H  
ATOM    819 HG23 VAL A  51      -2.757   7.441 -18.412  1.00 89.90           H  
ATOM    820  N   PRO A  52      -1.309  11.955 -21.449  1.00 93.77           N  
ATOM    821  CA  PRO A  52      -0.997  12.427 -22.799  1.00 93.77           C  
ATOM    822  HA  PRO A  52      -1.645  13.274 -23.020  1.00 93.77           H  
ATOM    823  C   PRO A  52      -1.177  11.334 -23.853  1.00 93.77           C  
ATOM    824  CB  PRO A  52       0.465  12.887 -22.771  1.00 93.77           C  
ATOM    825  HB2 PRO A  52       1.130  12.061 -23.023  1.00 93.77           H  
ATOM    826  HB3 PRO A  52       0.634  13.728 -23.443  1.00 93.77           H  
ATOM    827  O   PRO A  52      -0.738  10.204 -23.654  1.00 93.77           O  
ATOM    828  CG  PRO A  52       0.683  13.271 -21.313  1.00 93.77           C  
ATOM    829  HG2 PRO A  52       1.727  13.163 -21.020  1.00 93.77           H  
ATOM    830  HG3 PRO A  52       0.347  14.297 -21.163  1.00 93.77           H  
ATOM    831  CD  PRO A  52      -0.218  12.295 -20.554  1.00 93.77           C  
ATOM    832  HD2 PRO A  52      -0.576  12.740 -19.626  1.00 93.77           H  
ATOM    833  HD3 PRO A  52       0.336  11.382 -20.336  1.00 93.77           H  
ATOM    834  N   THR A  53      -1.828  11.645 -24.971  1.00 94.31           N  
ATOM    835  H   THR A  53      -2.160  12.592 -25.091  1.00 94.31           H  
ATOM    836  CA  THR A  53      -2.148  10.626 -25.986  1.00 94.31           C  
ATOM    837  HA  THR A  53      -1.608   9.706 -25.760  1.00 94.31           H  
ATOM    838  C   THR A  53      -1.691  11.067 -27.371  1.00 94.31           C  
ATOM    839  CB  THR A  53      -3.633  10.255 -25.927  1.00 94.31           C  
ATOM    840  HB  THR A  53      -4.254  11.121 -26.157  1.00 94.31           H  
ATOM    841  O   THR A  53      -2.233  12.014 -27.936  1.00 94.31           O  
ATOM    842  CG2 THR A  53      -3.981   9.128 -26.889  1.00 94.31           C  
ATOM    843 HG21 THR A  53      -3.308   8.284 -26.739  1.00 94.31           H  
ATOM    844 HG22 THR A  53      -5.005   8.802 -26.709  1.00 94.31           H  
ATOM    845 HG23 THR A  53      -3.892   9.482 -27.917  1.00 94.31           H  
ATOM    846  OG1 THR A  53      -3.949   9.807 -24.625  1.00 94.31           O  
ATOM    847  HG1 THR A  53      -3.616  10.462 -24.008  1.00 94.31           H  
ATOM    848  N   HIS A  54      -0.652  10.409 -27.884  1.00 96.02           N  
ATOM    849  H   HIS A  54      -0.340   9.586 -27.389  1.00 96.02           H  
ATOM    850  CA  HIS A  54      -0.008  10.673 -29.168  1.00 96.02           C  
ATOM    851  HA  HIS A  54      -0.028  11.745 -29.363  1.00 96.02           H  
ATOM    852  C   HIS A  54      -0.780   9.971 -30.289  1.00 96.02           C  
ATOM    853  CB  HIS A  54       1.464  10.214 -29.120  1.00 96.02           C  
ATOM    854  HB2 HIS A  54       1.506   9.128 -29.032  1.00 96.02           H  
ATOM    855  HB3 HIS A  54       1.945  10.488 -30.059  1.00 96.02           H  
ATOM    856  O   HIS A  54      -1.159   8.811 -30.140  1.00 96.02           O  
ATOM    857  CG  HIS A  54       2.262  10.806 -27.985  1.00 96.02           C  
ATOM    858  CD2 HIS A  54       2.476  10.278 -26.738  1.00 96.02           C  
ATOM    859  HD2 HIS A  54       2.139   9.314 -26.386  1.00 96.02           H  
ATOM    860  ND1 HIS A  54       2.843  12.045 -27.998  1.00 96.02           N  
ATOM    861  HD1 HIS A  54       2.756  12.710 -28.754  1.00 96.02           H  
ATOM    862  CE1 HIS A  54       3.345  12.289 -26.783  1.00 96.02           C  
ATOM    863  HE1 HIS A  54       3.790  13.225 -26.477  1.00 96.02           H  
ATOM    864  NE2 HIS A  54       3.144  11.244 -25.972  1.00 96.02           N  
ATOM    865  N   ILE A  55      -1.008  10.653 -31.409  1.00 96.18           N  
ATOM    866  H   ILE A  55      -0.632  11.587 -31.487  1.00 96.18           H  
ATOM    867  CA  ILE A  55      -1.723  10.136 -32.578  1.00 96.18           C  
ATOM    868  HA  ILE A  55      -1.958   9.083 -32.421  1.00 96.18           H  
ATOM    869  C   ILE A  55      -0.813  10.232 -33.796  1.00 96.18           C  
ATOM    870  CB  ILE A  55      -3.056  10.878 -32.805  1.00 96.18           C  
ATOM    871  HB  ILE A  55      -2.862  11.950 -32.847  1.00 96.18           H  
ATOM    872  O   ILE A  55      -0.371  11.316 -34.176  1.00 96.18           O  
ATOM    873  CG1 ILE A  55      -4.026  10.586 -31.641  1.00 96.18           C  
ATOM    874 HG12 ILE A  55      -3.532  10.781 -30.689  1.00 96.18           H  
ATOM    875 HG13 ILE A  55      -4.301   9.532 -31.664  1.00 96.18           H  
ATOM    876  CG2 ILE A  55      -3.676  10.433 -34.147  1.00 96.18           C  
ATOM    877 HG21 ILE A  55      -4.645  10.907 -34.300  1.00 96.18           H  
ATOM    878 HG22 ILE A  55      -3.789   9.349 -34.168  1.00 96.18           H  
ATOM    879 HG23 ILE A  55      -3.044  10.744 -34.979  1.00 96.18           H  
ATOM    880  CD1 ILE A  55      -5.298  11.438 -31.668  1.00 96.18           C  
ATOM    881 HD11 ILE A  55      -5.958  11.095 -30.872  1.00 96.18           H  
ATOM    882 HD12 ILE A  55      -5.045  12.488 -31.518  1.00 96.18           H  
ATOM    883 HD13 ILE A  55      -5.838  11.326 -32.608  1.00 96.18           H  
ATOM    884  N   VAL A  56      -0.588   9.083 -34.425  1.00 96.82           N  
ATOM    885  H   VAL A  56      -0.979   8.243 -34.024  1.00 96.82           H  
ATOM    886  CA  VAL A  56       0.328   8.915 -35.551  1.00 96.82           C  
ATOM    887  HA  VAL A  56       0.800   9.869 -35.786  1.00 96.82           H  
ATOM    888  C   VAL A  56      -0.443   8.423 -36.769  1.00 96.82           C  
ATOM    889  CB  VAL A  56       1.432   7.907 -35.196  1.00 96.82           C  
ATOM    890  HB  VAL A  56       0.996   6.909 -35.148  1.00 96.82           H  
ATOM    891  O   VAL A  56      -1.098   7.381 -36.719  1.00 96.82           O  
ATOM    892  CG1 VAL A  56       2.524   7.907 -36.268  1.00 96.82           C  
ATOM    893 HG11 VAL A  56       2.114   7.633 -37.240  1.00 96.82           H  
ATOM    894 HG12 VAL A  56       3.279   7.166 -36.003  1.00 96.82           H  
ATOM    895 HG13 VAL A  56       3.000   8.885 -36.329  1.00 96.82           H  
ATOM    896  CG2 VAL A  56       2.088   8.168 -33.838  1.00 96.82           C  
ATOM    897 HG21 VAL A  56       2.603   9.129 -33.845  1.00 96.82           H  
ATOM    898 HG22 VAL A  56       2.799   7.363 -33.653  1.00 96.82           H  
ATOM    899 HG23 VAL A  56       1.351   8.149 -33.035  1.00 96.82           H  
ATOM    900  N   ASP A  57      -0.333   9.140 -37.883  1.00 96.42           N  
ATOM    901  H   ASP A  57       0.204   9.995 -37.862  1.00 96.42           H  
ATOM    902  CA  ASP A  57      -0.796   8.666 -39.187  1.00 96.42           C  
ATOM    903  HA  ASP A  57      -1.665   8.022 -39.052  1.00 96.42           H  
ATOM    904  C   ASP A  57       0.323   7.870 -39.872  1.00 96.42           C  
ATOM    905  CB  ASP A  57      -1.207   9.877 -40.038  1.00 96.42           C  
ATOM    906  HB2 ASP A  57      -0.310  10.365 -40.419  1.00 96.42           H  
ATOM    907  HB3 ASP A  57      -1.710  10.608 -39.405  1.00 96.42           H  
ATOM    908  O   ASP A  57       1.446   8.370 -39.977  1.00 96.42           O  
ATOM    909  CG  ASP A  57      -2.133   9.546 -41.211  1.00 96.42           C  
ATOM    910  OD1 ASP A  57      -2.337  10.470 -42.029  1.00 96.42           O  
ATOM    911  OD2 ASP A  57      -2.676   8.418 -41.297  1.00 96.42           O  
ATOM    912  N   TYR A  58       0.042   6.658 -40.359  1.00 96.77           N  
ATOM    913  H   TYR A  58      -0.881   6.276 -40.208  1.00 96.77           H  
ATOM    914  CA  TYR A  58       0.949   5.951 -41.269  1.00 96.77           C  
ATOM    915  HA  TYR A  58       1.956   6.354 -41.152  1.00 96.77           H  
ATOM    916  C   TYR A  58       0.527   6.161 -42.727  1.00 96.77           C  
ATOM    917  CB  TYR A  58       1.043   4.456 -40.936  1.00 96.77           C  
ATOM    918  HB2 TYR A  58       0.040   4.052 -40.796  1.00 96.77           H  
ATOM    919  HB3 TYR A  58       1.594   4.328 -40.005  1.00 96.77           H  
ATOM    920  O   TYR A  58      -0.600   5.818 -43.094  1.00 96.77           O  
ATOM    921  CG  TYR A  58       1.735   3.678 -42.041  1.00 96.77           C  
ATOM    922  CD1 TYR A  58       0.972   2.910 -42.943  1.00 96.77           C  
ATOM    923  HD1 TYR A  58      -0.093   2.806 -42.797  1.00 96.77           H  
ATOM    924  CD2 TYR A  58       3.122   3.830 -42.246  1.00 96.77           C  
ATOM    925  HD2 TYR A  58       3.706   4.432 -41.565  1.00 96.77           H  
ATOM    926  CE1 TYR A  58       1.592   2.311 -44.057  1.00 96.77           C  
ATOM    927  HE1 TYR A  58       1.025   1.740 -44.776  1.00 96.77           H  
ATOM    928  CE2 TYR A  58       3.743   3.225 -43.356  1.00 96.77           C  
ATOM    929  HE2 TYR A  58       4.805   3.336 -43.518  1.00 96.77           H  
ATOM    930  OH  TYR A  58       3.549   1.898 -45.357  1.00 96.77           O  
ATOM    931  HH  TYR A  58       4.483   2.102 -45.447  1.00 96.77           H  
ATOM    932  CZ  TYR A  58       2.977   2.470 -44.267  1.00 96.77           C  
ATOM    933  N   SER A  59       1.428   6.624 -43.596  1.00 95.53           N  
ATOM    934  H   SER A  59       2.353   6.850 -43.260  1.00 95.53           H  
ATOM    935  CA  SER A  59       1.134   6.758 -45.029  1.00 95.53           C  
ATOM    936  HA  SER A  59       0.135   6.368 -45.225  1.00 95.53           H  
ATOM    937  C   SER A  59       2.085   5.963 -45.919  1.00 95.53           C  
ATOM    938  CB  SER A  59       1.077   8.225 -45.445  1.00 95.53           C  
ATOM    939  HB2 SER A  59       2.078   8.652 -45.502  1.00 95.53           H  
ATOM    940  HB3 SER A  59       0.490   8.780 -44.713  1.00 95.53           H  
ATOM    941  O   SER A  59       3.242   6.324 -46.094  1.00 95.53           O  
ATOM    942  OG  SER A  59       0.427   8.303 -46.698  1.00 95.53           O  
ATOM    943  HG  SER A  59      -0.028   9.148 -46.698  1.00 95.53           H  
ATOM    944  N   GLU A  60       1.548   4.934 -46.580  1.00 95.17           N  
ATOM    945  H   GLU A  60       0.600   4.676 -46.344  1.00 95.17           H  
ATOM    946  CA  GLU A  60       2.208   4.130 -47.627  1.00 95.17           C  
ATOM    947  HA  GLU A  60       3.109   3.671 -47.218  1.00 95.17           H  
ATOM    948  C   GLU A  60       2.647   4.965 -48.854  1.00 95.17           C  
ATOM    949  CB  GLU A  60       1.206   3.019 -48.006  1.00 95.17           C  
ATOM    950  HB2 GLU A  60       0.317   3.489 -48.427  1.00 95.17           H  
ATOM    951  HB3 GLU A  60       0.905   2.518 -47.085  1.00 95.17           H  
ATOM    952  O   GLU A  60       3.395   4.485 -49.698  1.00 95.17           O  
ATOM    953  CG  GLU A  60       1.693   1.934 -48.982  1.00 95.17           C  
ATOM    954  HG2 GLU A  60       1.819   2.367 -49.974  1.00 95.17           H  
ATOM    955  HG3 GLU A  60       2.656   1.560 -48.636  1.00 95.17           H  
ATOM    956  CD  GLU A  60       0.693   0.766 -49.074  1.00 95.17           C  
ATOM    957  OE1 GLU A  60       1.109  -0.403 -49.226  1.00 95.17           O  
ATOM    958  OE2 GLU A  60      -0.532   0.978 -48.944  1.00 95.17           O  
ATOM    959  N   ALA A  61       2.200   6.224 -48.958  1.00 93.48           N  
ATOM    960  H   ALA A  61       1.620   6.585 -48.214  1.00 93.48           H  
ATOM    961  CA  ALA A  61       2.658   7.173 -49.973  1.00 93.48           C  
ATOM    962  HA  ALA A  61       2.905   6.625 -50.883  1.00 93.48           H  
ATOM    963  C   ALA A  61       3.928   7.957 -49.570  1.00 93.48           C  
ATOM    964  CB  ALA A  61       1.494   8.121 -50.287  1.00 93.48           C  
ATOM    965  HB1 ALA A  61       0.623   7.548 -50.606  1.00 93.48           H  
ATOM    966  HB2 ALA A  61       1.245   8.706 -49.402  1.00 93.48           H  
ATOM    967  HB3 ALA A  61       1.789   8.801 -51.086  1.00 93.48           H  
ATOM    968  O   ALA A  61       4.573   8.536 -50.442  1.00 93.48           O  
ATOM    969  N   GLU A  62       4.278   7.993 -48.278  1.00 95.34           N  
ATOM    970  H   GLU A  62       3.717   7.471 -47.620  1.00 95.34           H  
ATOM    971  CA  GLU A  62       5.378   8.809 -47.729  1.00 95.34           C  
ATOM    972  HA  GLU A  62       5.963   9.237 -48.543  1.00 95.34           H  
ATOM    973  C   GLU A  62       6.368   8.024 -46.848  1.00 95.34           C  
ATOM    974  CB  GLU A  62       4.805   9.969 -46.897  1.00 95.34           C  
ATOM    975  HB2 GLU A  62       5.643  10.515 -46.465  1.00 95.34           H  
ATOM    976  HB3 GLU A  62       4.210   9.558 -46.081  1.00 95.34           H  
ATOM    977  O   GLU A  62       7.448   8.532 -46.547  1.00 95.34           O  
ATOM    978  CG  GLU A  62       3.951  10.967 -47.695  1.00 95.34           C  
ATOM    979  HG2 GLU A  62       3.040  10.470 -48.031  1.00 95.34           H  
ATOM    980  HG3 GLU A  62       4.513  11.282 -48.574  1.00 95.34           H  
ATOM    981  CD  GLU A  62       3.571  12.209 -46.870  1.00 95.34           C  
ATOM    982  OE1 GLU A  62       3.006  13.148 -47.477  1.00 95.34           O  
ATOM    983  OE2 GLU A  62       3.815  12.205 -45.640  1.00 95.34           O  
ATOM    984  N   GLN A  63       6.020   6.808 -46.415  1.00 96.86           N  
ATOM    985  H   GLN A  63       5.114   6.447 -46.676  1.00 96.86           H  
ATOM    986  CA  GLN A  63       6.794   6.004 -45.466  1.00 96.86           C  
ATOM    987  HA  GLN A  63       7.760   6.482 -45.301  1.00 96.86           H  
ATOM    988  C   GLN A  63       7.048   4.585 -45.982  1.00 96.86           C  
ATOM    989  CB  GLN A  63       6.059   5.922 -44.122  1.00 96.86           C  
ATOM    990  HB2 GLN A  63       5.052   5.543 -44.296  1.00 96.86           H  
ATOM    991  HB3 GLN A  63       6.579   5.215 -43.477  1.00 96.86           H  
ATOM    992  O   GLN A  63       6.125   3.912 -46.445  1.00 96.86           O  
ATOM    993  CG  GLN A  63       5.960   7.259 -43.386  1.00 96.86           C  
ATOM    994  HG2 GLN A  63       6.959   7.630 -43.158  1.00 96.86           H  
ATOM    995  HG3 GLN A  63       5.446   7.991 -44.009  1.00 96.86           H  
ATOM    996  CD  GLN A  63       5.167   7.076 -42.103  1.00 96.86           C  
ATOM    997  NE2 GLN A  63       5.809   6.798 -40.986  1.00 96.86           N  
ATOM    998 HE21 GLN A  63       6.810   6.668 -40.980  1.00 96.86           H  
ATOM    999 HE22 GLN A  63       5.275   6.726 -40.132  1.00 96.86           H  
ATOM   1000  OE1 GLN A  63       3.949   7.154 -42.100  1.00 96.86           O  
ATOM   1001  N   SER A  64       8.286   4.108 -45.835  1.00 95.11           N  
ATOM   1002  H   SER A  64       8.983   4.703 -45.409  1.00 95.11           H  
ATOM   1003  CA  SER A  64       8.683   2.743 -46.199  1.00 95.11           C  
ATOM   1004  HA  SER A  64       8.227   2.509 -47.161  1.00 95.11           H  
ATOM   1005  C   SER A  64       8.197   1.681 -45.200  1.00 95.11           C  
ATOM   1006  CB  SER A  64      10.204   2.669 -46.384  1.00 95.11           C  
ATOM   1007  HB2 SER A  64      10.551   3.543 -46.935  1.00 95.11           H  
ATOM   1008  HB3 SER A  64      10.439   1.782 -46.972  1.00 95.11           H  
ATOM   1009  O   SER A  64       7.733   1.999 -44.100  1.00 95.11           O  
ATOM   1010  OG  SER A  64      10.890   2.579 -45.151  1.00 95.11           O  
ATOM   1011  HG  SER A  64      11.445   1.801 -45.236  1.00 95.11           H  
ATOM   1012  N   ASP A  65       8.347   0.402 -45.557  1.00 94.67           N  
ATOM   1013  H   ASP A  65       8.724   0.180 -46.468  1.00 94.67           H  
ATOM   1014  CA  ASP A  65       8.035  -0.720 -44.663  1.00 94.67           C  
ATOM   1015  HA  ASP A  65       7.003  -0.622 -44.326  1.00 94.67           H  
ATOM   1016  C   ASP A  65       8.927  -0.720 -43.406  1.00 94.67           C  
ATOM   1017  CB  ASP A  65       8.160  -2.054 -45.419  1.00 94.67           C  
ATOM   1018  HB2 ASP A  65       9.127  -2.092 -45.920  1.00 94.67           H  
ATOM   1019  HB3 ASP A  65       8.131  -2.866 -44.693  1.00 94.67           H  
ATOM   1020  O   ASP A  65       8.459  -1.047 -42.318  1.00 94.67           O  
ATOM   1021  CG  ASP A  65       7.034  -2.303 -46.435  1.00 94.67           C  
ATOM   1022  OD1 ASP A  65       7.340  -2.885 -47.499  1.00 94.67           O  
ATOM   1023  OD2 ASP A  65       5.868  -1.958 -46.131  1.00 94.67           O  
ATOM   1024  N   GLU A  66      10.190  -0.284 -43.491  1.00 95.85           N  
ATOM   1025  H   GLU A  66      10.558  -0.033 -44.398  1.00 95.85           H  
ATOM   1026  CA  GLU A  66      11.058  -0.110 -42.315  1.00 95.85           C  
ATOM   1027  HA  GLU A  66      11.097  -1.051 -41.767  1.00 95.85           H  
ATOM   1028  C   GLU A  66      10.504   0.947 -41.350  1.00 95.85           C  
ATOM   1029  CB  GLU A  66      12.496   0.281 -42.703  1.00 95.85           C  
ATOM   1030  HB2 GLU A  66      12.506   1.275 -43.151  1.00 95.85           H  
ATOM   1031  HB3 GLU A  66      13.072   0.346 -41.780  1.00 95.85           H  
ATOM   1032  O   GLU A  66      10.526   0.748 -40.134  1.00 95.85           O  
ATOM   1033  CG  GLU A  66      13.221  -0.717 -43.622  1.00 95.85           C  
ATOM   1034  HG2 GLU A  66      13.072  -1.723 -43.228  1.00 95.85           H  
ATOM   1035  HG3 GLU A  66      14.288  -0.500 -43.574  1.00 95.85           H  
ATOM   1036  CD  GLU A  66      12.784  -0.659 -45.094  1.00 95.85           C  
ATOM   1037  OE1 GLU A  66      13.128  -1.607 -45.828  1.00 95.85           O  
ATOM   1038  OE2 GLU A  66      12.108   0.328 -45.478  1.00 95.85           O  
ATOM   1039  N   GLN A  67       9.956   2.045 -41.881  1.00 96.44           N  
ATOM   1040  H   GLN A  67       9.924   2.125 -42.887  1.00 96.44           H  
ATOM   1041  CA  GLN A  67       9.307   3.076 -41.071  1.00 96.44           C  
ATOM   1042  HA  GLN A  67       9.958   3.318 -40.230  1.00 96.44           H  
ATOM   1043  C   GLN A  67       7.983   2.571 -40.480  1.00 96.44           C  
ATOM   1044  CB  GLN A  67       9.107   4.350 -41.901  1.00 96.44           C  
ATOM   1045  HB2 GLN A  67       8.534   4.110 -42.796  1.00 96.44           H  
ATOM   1046  HB3 GLN A  67       8.540   5.071 -41.312  1.00 96.44           H  
ATOM   1047  O   GLN A  67       7.697   2.855 -39.321  1.00 96.44           O  
ATOM   1048  CG  GLN A  67      10.442   4.989 -42.311  1.00 96.44           C  
ATOM   1049  HG2 GLN A  67      11.046   4.273 -42.868  1.00 96.44           H  
ATOM   1050  HG3 GLN A  67      10.993   5.285 -41.419  1.00 96.44           H  
ATOM   1051  CD  GLN A  67      10.209   6.198 -43.202  1.00 96.44           C  
ATOM   1052  NE2 GLN A  67      10.276   7.406 -42.687  1.00 96.44           N  
ATOM   1053 HE21 GLN A  67      10.532   7.543 -41.719  1.00 96.44           H  
ATOM   1054 HE22 GLN A  67      10.098   8.159 -43.335  1.00 96.44           H  
ATOM   1055  OE1 GLN A  67       9.918   6.081 -44.377  1.00 96.44           O  
ATOM   1056  N   LEU A  68       7.211   1.762 -41.216  1.00 96.19           N  
ATOM   1057  H   LEU A  68       7.482   1.580 -42.172  1.00 96.19           H  
ATOM   1058  CA  LEU A  68       6.022   1.087 -40.683  1.00 96.19           C  
ATOM   1059  HA  LEU A  68       5.343   1.848 -40.299  1.00 96.19           H  
ATOM   1060  C   LEU A  68       6.377   0.154 -39.514  1.00 96.19           C  
ATOM   1061  CB  LEU A  68       5.322   0.333 -41.828  1.00 96.19           C  
ATOM   1062  HB2 LEU A  68       5.043   1.051 -42.599  1.00 96.19           H  
ATOM   1063  HB3 LEU A  68       6.033  -0.361 -42.276  1.00 96.19           H  
ATOM   1064  O   LEU A  68       5.745   0.223 -38.462  1.00 96.19           O  
ATOM   1065  CG  LEU A  68       4.081  -0.482 -41.423  1.00 96.19           C  
ATOM   1066  HG  LEU A  68       4.391  -1.302 -40.774  1.00 96.19           H  
ATOM   1067  CD1 LEU A  68       3.011   0.338 -40.698  1.00 96.19           C  
ATOM   1068 HD11 LEU A  68       2.156  -0.297 -40.465  1.00 96.19           H  
ATOM   1069 HD12 LEU A  68       2.690   1.164 -41.333  1.00 96.19           H  
ATOM   1070 HD13 LEU A  68       3.407   0.732 -39.763  1.00 96.19           H  
ATOM   1071  CD2 LEU A  68       3.450  -1.081 -42.680  1.00 96.19           C  
ATOM   1072 HD21 LEU A  68       3.099  -0.287 -43.339  1.00 96.19           H  
ATOM   1073 HD22 LEU A  68       4.194  -1.670 -43.216  1.00 96.19           H  
ATOM   1074 HD23 LEU A  68       2.617  -1.728 -42.406  1.00 96.19           H  
ATOM   1075  N   HIS A  69       7.418  -0.671 -39.653  1.00 95.38           N  
ATOM   1076  H   HIS A  69       7.882  -0.709 -40.550  1.00 95.38           H  
ATOM   1077  CA  HIS A  69       7.917  -1.522 -38.568  1.00 95.38           C  
ATOM   1078  HA  HIS A  69       7.110  -2.170 -38.228  1.00 95.38           H  
ATOM   1079  C   HIS A  69       8.374  -0.694 -37.351  1.00 95.38           C  
ATOM   1080  CB  HIS A  69       9.067  -2.395 -39.096  1.00 95.38           C  
ATOM   1081  HB2 HIS A  69       9.878  -1.746 -39.428  1.00 95.38           H  
ATOM   1082  HB3 HIS A  69       9.448  -2.997 -38.271  1.00 95.38           H  
ATOM   1083  O   HIS A  69       8.099  -1.061 -36.203  1.00 95.38           O  
ATOM   1084  CG  HIS A  69       8.716  -3.334 -40.228  1.00 95.38           C  
ATOM   1085  CD2 HIS A  69       7.550  -4.030 -40.402  1.00 95.38           C  
ATOM   1086  HD2 HIS A  69       6.679  -3.979 -39.766  1.00 95.38           H  
ATOM   1087  ND1 HIS A  69       9.542  -3.675 -41.276  1.00 95.38           N  
ATOM   1088  HD1 HIS A  69      10.397  -3.200 -41.529  1.00 95.38           H  
ATOM   1089  CE1 HIS A  69       8.894  -4.550 -42.060  1.00 95.38           C  
ATOM   1090  HE1 HIS A  69       9.267  -4.938 -42.996  1.00 95.38           H  
ATOM   1091  NE2 HIS A  69       7.703  -4.857 -41.523  1.00 95.38           N  
ATOM   1092  N   GLN A  70       9.024   0.452 -37.583  1.00 95.81           N  
ATOM   1093  H   GLN A  70       9.247   0.697 -38.537  1.00 95.81           H  
ATOM   1094  CA  GLN A  70       9.450   1.360 -36.518  1.00 95.81           C  
ATOM   1095  HA  GLN A  70      10.005   0.777 -35.783  1.00 95.81           H  
ATOM   1096  C   GLN A  70       8.259   2.000 -35.779  1.00 95.81           C  
ATOM   1097  CB  GLN A  70      10.418   2.404 -37.100  1.00 95.81           C  
ATOM   1098  HB2 GLN A  70      11.283   1.891 -37.519  1.00 95.81           H  
ATOM   1099  HB3 GLN A  70       9.927   2.971 -37.891  1.00 95.81           H  
ATOM   1100  O   GLN A  70       8.294   2.095 -34.554  1.00 95.81           O  
ATOM   1101  CG  GLN A  70      10.886   3.373 -36.007  1.00 95.81           C  
ATOM   1102  HG2 GLN A  70      11.238   2.803 -35.147  1.00 95.81           H  
ATOM   1103  HG3 GLN A  70      10.031   3.981 -35.711  1.00 95.81           H  
ATOM   1104  CD  GLN A  70      11.985   4.340 -36.428  1.00 95.81           C  
ATOM   1105  NE2 GLN A  70      12.549   5.066 -35.487  1.00 95.81           N  
ATOM   1106 HE21 GLN A  70      12.255   4.980 -34.525  1.00 95.81           H  
ATOM   1107 HE22 GLN A  70      13.256   5.715 -35.801  1.00 95.81           H  
ATOM   1108  OE1 GLN A  70      12.349   4.491 -37.580  1.00 95.81           O  
ATOM   1109  N   GLU A  71       7.202   2.414 -36.479  1.00 96.30           N  
ATOM   1110  H   GLU A  71       7.243   2.378 -37.488  1.00 96.30           H  
ATOM   1111  CA  GLU A  71       5.999   2.977 -35.847  1.00 96.30           C  
ATOM   1112  HA  GLU A  71       6.296   3.727 -35.114  1.00 96.30           H  
ATOM   1113  C   GLU A  71       5.210   1.891 -35.085  1.00 96.30           C  
ATOM   1114  CB  GLU A  71       5.119   3.676 -36.900  1.00 96.30           C  
ATOM   1115  HB2 GLU A  71       4.195   4.007 -36.427  1.00 96.30           H  
ATOM   1116  HB3 GLU A  71       4.854   2.940 -37.658  1.00 96.30           H  
ATOM   1117  O   GLU A  71       4.778   2.132 -33.957  1.00 96.30           O  
ATOM   1118  CG  GLU A  71       5.771   4.883 -37.609  1.00 96.30           C  
ATOM   1119  HG2 GLU A  71       6.825   4.680 -37.802  1.00 96.30           H  
ATOM   1120  HG3 GLU A  71       5.283   4.987 -38.578  1.00 96.30           H  
ATOM   1121  CD  GLU A  71       5.670   6.233 -36.877  1.00 96.30           C  
ATOM   1122  OE1 GLU A  71       5.638   7.259 -37.607  1.00 96.30           O  
ATOM   1123  OE2 GLU A  71       5.628   6.253 -35.619  1.00 96.30           O  
ATOM   1124  N   ILE A  72       5.085   0.672 -35.639  1.00 95.95           N  
ATOM   1125  H   ILE A  72       5.443   0.542 -36.574  1.00 95.95           H  
ATOM   1126  CA  ILE A  72       4.446  -0.483 -34.968  1.00 95.95           C  
ATOM   1127  HA  ILE A  72       3.420  -0.213 -34.716  1.00 95.95           H  
ATOM   1128  C   ILE A  72       5.143  -0.802 -33.639  1.00 95.95           C  
ATOM   1129  CB  ILE A  72       4.408  -1.722 -35.904  1.00 95.95           C  
ATOM   1130  HB  ILE A  72       5.393  -1.841 -36.355  1.00 95.95           H  
ATOM   1131  O   ILE A  72       4.475  -0.966 -32.623  1.00 95.95           O  
ATOM   1132  CG1 ILE A  72       3.369  -1.506 -37.030  1.00 95.95           C  
ATOM   1133 HG12 ILE A  72       3.509  -0.518 -37.468  1.00 95.95           H  
ATOM   1134 HG13 ILE A  72       2.366  -1.531 -36.604  1.00 95.95           H  
ATOM   1135  CG2 ILE A  72       4.078  -3.025 -35.141  1.00 95.95           C  
ATOM   1136 HG21 ILE A  72       4.012  -3.873 -35.823  1.00 95.95           H  
ATOM   1137 HG22 ILE A  72       3.131  -2.924 -34.610  1.00 95.95           H  
ATOM   1138 HG23 ILE A  72       4.861  -3.261 -34.421  1.00 95.95           H  
ATOM   1139  CD1 ILE A  72       3.447  -2.535 -38.168  1.00 95.95           C  
ATOM   1140 HD11 ILE A  72       2.764  -2.241 -38.964  1.00 95.95           H  
ATOM   1141 HD12 ILE A  72       3.153  -3.525 -37.819  1.00 95.95           H  
ATOM   1142 HD13 ILE A  72       4.461  -2.573 -38.566  1.00 95.95           H  
ATOM   1143  N   SER A  73       6.479  -0.841 -33.622  1.00 94.66           N  
ATOM   1144  H   SER A  73       6.964  -0.698 -34.495  1.00 94.66           H  
ATOM   1145  CA  SER A  73       7.259  -1.146 -32.407  1.00 94.66           C  
ATOM   1146  HA  SER A  73       6.810  -2.023 -31.939  1.00 94.66           H  
ATOM   1147  C   SER A  73       7.240  -0.045 -31.334  1.00 94.66           C  
ATOM   1148  CB  SER A  73       8.700  -1.517 -32.766  1.00 94.66           C  
ATOM   1149  HB2 SER A  73       9.283  -1.654 -31.855  1.00 94.66           H  
ATOM   1150  HB3 SER A  73       8.696  -2.456 -33.319  1.00 94.66           H  
ATOM   1151  O   SER A  73       7.639  -0.301 -30.199  1.00 94.66           O  
ATOM   1152  OG  SER A  73       9.301  -0.509 -33.553  1.00 94.66           O  
ATOM   1153  HG  SER A  73       8.808  -0.453 -34.375  1.00 94.66           H  
ATOM   1154  N   GLN A  74       6.759   1.160 -31.658  1.00 95.53           N  
ATOM   1155  H   GLN A  74       6.482   1.316 -32.617  1.00 95.53           H  
ATOM   1156  CA  GLN A  74       6.541   2.247 -30.693  1.00 95.53           C  
ATOM   1157  HA  GLN A  74       7.122   2.059 -29.790  1.00 95.53           H  
ATOM   1158  C   GLN A  74       5.077   2.378 -30.251  1.00 95.53           C  
ATOM   1159  CB  GLN A  74       7.018   3.569 -31.305  1.00 95.53           C  
ATOM   1160  HB2 GLN A  74       6.542   3.713 -32.274  1.00 95.53           H  
ATOM   1161  HB3 GLN A  74       6.726   4.390 -30.650  1.00 95.53           H  
ATOM   1162  O   GLN A  74       4.796   3.034 -29.245  1.00 95.53           O  
ATOM   1163  CG  GLN A  74       8.540   3.618 -31.464  1.00 95.53           C  
ATOM   1164  HG2 GLN A  74       8.884   2.740 -32.012  1.00 95.53           H  
ATOM   1165  HG3 GLN A  74       9.012   3.613 -30.482  1.00 95.53           H  
ATOM   1166  CD  GLN A  74       8.965   4.873 -32.208  1.00 95.53           C  
ATOM   1167  NE2 GLN A  74       9.703   4.738 -33.281  1.00 95.53           N  
ATOM   1168 HE21 GLN A  74       9.724   3.810 -33.680  1.00 95.53           H  
ATOM   1169 HE22 GLN A  74       9.752   5.578 -33.839  1.00 95.53           H  
ATOM   1170  OE1 GLN A  74       8.624   5.992 -31.873  1.00 95.53           O  
ATOM   1171  N   ALA A  75       4.133   1.804 -31.000  1.00 95.68           N  
ATOM   1172  H   ALA A  75       4.411   1.263 -31.807  1.00 95.68           H  
ATOM   1173  CA  ALA A  75       2.714   1.899 -30.699  1.00 95.68           C  
ATOM   1174  HA  ALA A  75       2.453   2.956 -30.646  1.00 95.68           H  
ATOM   1175  C   ALA A  75       2.376   1.262 -29.340  1.00 95.68           C  
ATOM   1176  CB  ALA A  75       1.912   1.277 -31.848  1.00 95.68           C  
ATOM   1177  HB1 ALA A  75       2.179   1.759 -32.789  1.00 95.68           H  
ATOM   1178  HB2 ALA A  75       0.844   1.408 -31.671  1.00 95.68           H  
ATOM   1179  HB3 ALA A  75       2.135   0.213 -31.919  1.00 95.68           H  
ATOM   1180  O   ALA A  75       2.991   0.302 -28.878  1.00 95.68           O  
ATOM   1181  N   ASN A  76       1.351   1.792 -28.680  1.00 95.75           N  
ATOM   1182  H   ASN A  76       0.920   2.622 -29.062  1.00 95.75           H  
ATOM   1183  CA  ASN A  76       0.729   1.162 -27.517  1.00 95.75           C  
ATOM   1184  HA  ASN A  76       1.344   0.332 -27.169  1.00 95.75           H  
ATOM   1185  C   ASN A  76      -0.631   0.550 -27.848  1.00 95.75           C  
ATOM   1186  CB  ASN A  76       0.609   2.193 -26.394  1.00 95.75           C  
ATOM   1187  HB2 ASN A  76       0.147   1.717 -25.529  1.00 95.75           H  
ATOM   1188  HB3 ASN A  76      -0.040   3.002 -26.730  1.00 95.75           H  
ATOM   1189  O   ASN A  76      -1.094  -0.298 -27.094  1.00 95.75           O  
ATOM   1190  CG  ASN A  76       1.922   2.802 -25.952  1.00 95.75           C  
ATOM   1191  ND2 ASN A  76       3.027   2.093 -25.997  1.00 95.75           N  
ATOM   1192 HD21 ASN A  76       3.858   2.637 -25.812  1.00 95.75           H  
ATOM   1193 HD22 ASN A  76       3.092   1.320 -26.643  1.00 95.75           H  
ATOM   1194  OD1 ASN A  76       1.945   3.927 -25.507  1.00 95.75           O  
ATOM   1195  N   VAL A  77      -1.232   0.982 -28.956  1.00 96.51           N  
ATOM   1196  H   VAL A  77      -0.778   1.722 -29.472  1.00 96.51           H  
ATOM   1197  CA  VAL A  77      -2.472   0.485 -29.555  1.00 96.51           C  
ATOM   1198  HA  VAL A  77      -2.514  -0.597 -29.431  1.00 96.51           H  
ATOM   1199  C   VAL A  77      -2.441   0.811 -31.045  1.00 96.51           C  
ATOM   1200  CB  VAL A  77      -3.702   1.109 -28.866  1.00 96.51           C  
ATOM   1201  HB  VAL A  77      -3.713   0.728 -27.845  1.00 96.51           H  
ATOM   1202  O   VAL A  77      -1.947   1.874 -31.437  1.00 96.51           O  
ATOM   1203  CG1 VAL A  77      -3.653   2.640 -28.799  1.00 96.51           C  
ATOM   1204 HG11 VAL A  77      -2.723   2.985 -28.346  1.00 96.51           H  
ATOM   1205 HG12 VAL A  77      -4.476   3.002 -28.183  1.00 96.51           H  
ATOM   1206 HG13 VAL A  77      -3.740   3.053 -29.804  1.00 96.51           H  
ATOM   1207  CG2 VAL A  77      -5.045   0.718 -29.486  1.00 96.51           C  
ATOM   1208 HG21 VAL A  77      -5.851   1.097 -28.858  1.00 96.51           H  
ATOM   1209 HG22 VAL A  77      -5.141  -0.368 -29.519  1.00 96.51           H  
ATOM   1210 HG23 VAL A  77      -5.147   1.128 -30.491  1.00 96.51           H  
ATOM   1211  N   ILE A  78      -2.963  -0.089 -31.879  1.00 96.89           N  
ATOM   1212  H   ILE A  78      -3.354  -0.936 -31.492  1.00 96.89           H  
ATOM   1213  CA  ILE A  78      -3.046   0.129 -33.328  1.00 96.89           C  
ATOM   1214  HA  ILE A  78      -2.629   1.110 -33.555  1.00 96.89           H  
ATOM   1215  C   ILE A  78      -4.505   0.172 -33.778  1.00 96.89           C  
ATOM   1216  CB  ILE A  78      -2.183  -0.878 -34.118  1.00 96.89           C  
ATOM   1217  HB  ILE A  78      -2.506  -1.892 -33.879  1.00 96.89           H  
ATOM   1218  O   ILE A  78      -5.271  -0.773 -33.606  1.00 96.89           O  
ATOM   1219  CG1 ILE A  78      -0.700  -0.719 -33.712  1.00 96.89           C  
ATOM   1220 HG12 ILE A  78      -0.608  -0.919 -32.645  1.00 96.89           H  
ATOM   1221 HG13 ILE A  78      -0.387   0.311 -33.883  1.00 96.89           H  
ATOM   1222  CG2 ILE A  78      -2.369  -0.642 -35.628  1.00 96.89           C  
ATOM   1223 HG21 ILE A  78      -3.402  -0.835 -35.916  1.00 96.89           H  
ATOM   1224 HG22 ILE A  78      -2.104   0.385 -35.879  1.00 96.89           H  
ATOM   1225 HG23 ILE A  78      -1.745  -1.326 -36.203  1.00 96.89           H  
ATOM   1226  CD1 ILE A  78       0.283  -1.641 -34.440  1.00 96.89           C  
ATOM   1227 HD11 ILE A  78      -0.032  -2.678 -34.326  1.00 96.89           H  
ATOM   1228 HD12 ILE A  78       0.337  -1.384 -35.498  1.00 96.89           H  
ATOM   1229 HD13 ILE A  78       1.276  -1.517 -34.007  1.00 96.89           H  
ATOM   1230  N   CYS A  79      -4.868   1.278 -34.417  1.00 96.89           N  
ATOM   1231  H   CYS A  79      -4.166   1.993 -34.543  1.00 96.89           H  
ATOM   1232  CA  CYS A  79      -6.139   1.471 -35.092  1.00 96.89           C  
ATOM   1233  HA  CYS A  79      -6.913   0.882 -34.599  1.00 96.89           H  
ATOM   1234  C   CYS A  79      -6.008   1.003 -36.549  1.00 96.89           C  
ATOM   1235  CB  CYS A  79      -6.512   2.953 -34.976  1.00 96.89           C  
ATOM   1236  HB2 CYS A  79      -5.661   3.558 -35.286  1.00 96.89           H  
ATOM   1237  HB3 CYS A  79      -7.358   3.169 -35.628  1.00 96.89           H  
ATOM   1238  O   CYS A  79      -5.406   1.696 -37.372  1.00 96.89           O  
ATOM   1239  SG  CYS A  79      -6.948   3.344 -33.255  1.00 96.89           S  
ATOM   1240  HG  CYS A  79      -7.119   4.660 -33.410  1.00 96.89           H  
ATOM   1241  N   ILE A  80      -6.565  -0.164 -36.882  1.00 97.31           N  
ATOM   1242  H   ILE A  80      -7.080  -0.661 -36.169  1.00 97.31           H  
ATOM   1243  CA  ILE A  80      -6.596  -0.680 -38.258  1.00 97.31           C  
ATOM   1244  HA  ILE A  80      -5.707  -0.323 -38.778  1.00 97.31           H  
ATOM   1245  C   ILE A  80      -7.821  -0.100 -38.964  1.00 97.31           C  
ATOM   1246  CB  ILE A  80      -6.565  -2.225 -38.325  1.00 97.31           C  
ATOM   1247  HB  ILE A  80      -7.497  -2.610 -37.911  1.00 97.31           H  
ATOM   1248  O   ILE A  80      -8.954  -0.537 -38.750  1.00 97.31           O  
ATOM   1249  CG1 ILE A  80      -5.391  -2.817 -37.512  1.00 97.31           C  
ATOM   1250 HG12 ILE A  80      -5.457  -2.474 -36.479  1.00 97.31           H  
ATOM   1251 HG13 ILE A  80      -4.446  -2.463 -37.925  1.00 97.31           H  
ATOM   1252  CG2 ILE A  80      -6.470  -2.647 -39.807  1.00 97.31           C  
ATOM   1253 HG21 ILE A  80      -5.535  -2.290 -40.239  1.00 97.31           H  
ATOM   1254 HG22 ILE A  80      -6.514  -3.733 -39.897  1.00 97.31           H  
ATOM   1255 HG23 ILE A  80      -7.304  -2.240 -40.377  1.00 97.31           H  
ATOM   1256  CD1 ILE A  80      -5.363  -4.350 -37.468  1.00 97.31           C  
ATOM   1257 HD11 ILE A  80      -5.179  -4.769 -38.458  1.00 97.31           H  
ATOM   1258 HD12 ILE A  80      -4.551  -4.667 -36.813  1.00 97.31           H  
ATOM   1259 HD13 ILE A  80      -6.305  -4.732 -37.075  1.00 97.31           H  
ATOM   1260  N   VAL A  81      -7.591   0.899 -39.812  1.00 96.97           N  
ATOM   1261  H   VAL A  81      -6.637   1.209 -39.930  1.00 96.97           H  
ATOM   1262  CA  VAL A  81      -8.638   1.610 -40.543  1.00 96.97           C  
ATOM   1263  HA  VAL A  81      -9.540   1.583 -39.931  1.00 96.97           H  
ATOM   1264  C   VAL A  81      -8.957   0.908 -41.863  1.00 96.97           C  
ATOM   1265  CB  VAL A  81      -8.285   3.093 -40.765  1.00 96.97           C  
ATOM   1266  HB  VAL A  81      -7.516   3.146 -41.536  1.00 96.97           H  
ATOM   1267  O   VAL A  81      -8.099   0.743 -42.731  1.00 96.97           O  
ATOM   1268  CG1 VAL A  81      -9.515   3.885 -41.236  1.00 96.97           C  
ATOM   1269 HG11 VAL A  81      -9.912   3.457 -42.157  1.00 96.97           H  
ATOM   1270 HG12 VAL A  81      -9.242   4.924 -41.422  1.00 96.97           H  
ATOM   1271 HG13 VAL A  81     -10.291   3.849 -40.472  1.00 96.97           H  
ATOM   1272  CG2 VAL A  81      -7.744   3.800 -39.511  1.00 96.97           C  
ATOM   1273 HG21 VAL A  81      -7.547   4.850 -39.729  1.00 96.97           H  
ATOM   1274 HG22 VAL A  81      -6.808   3.341 -39.193  1.00 96.97           H  
ATOM   1275 HG23 VAL A  81      -8.463   3.738 -38.695  1.00 96.97           H  
ATOM   1276  N   TYR A  82     -10.226   0.563 -42.044  1.00 96.26           N  
ATOM   1277  H   TYR A  82     -10.872   0.764 -41.293  1.00 96.26           H  
ATOM   1278  CA  TYR A  82     -10.823   0.161 -43.315  1.00 96.26           C  
ATOM   1279  HA  TYR A  82     -10.060   0.179 -44.093  1.00 96.26           H  
ATOM   1280  C   TYR A  82     -11.904   1.178 -43.713  1.00 96.26           C  
ATOM   1281  CB  TYR A  82     -11.339  -1.285 -43.220  1.00 96.26           C  
ATOM   1282  HB2 TYR A  82     -11.683  -1.602 -44.205  1.00 96.26           H  
ATOM   1283  HB3 TYR A  82     -10.504  -1.934 -42.955  1.00 96.26           H  
ATOM   1284  O   TYR A  82     -12.266   2.062 -42.935  1.00 96.26           O  
ATOM   1285  CG  TYR A  82     -12.461  -1.507 -42.224  1.00 96.26           C  
ATOM   1286  CD1 TYR A  82     -12.160  -1.762 -40.871  1.00 96.26           C  
ATOM   1287  HD1 TYR A  82     -11.132  -1.791 -40.541  1.00 96.26           H  
ATOM   1288  CD2 TYR A  82     -13.803  -1.461 -42.649  1.00 96.26           C  
ATOM   1289  HD2 TYR A  82     -14.041  -1.286 -43.688  1.00 96.26           H  
ATOM   1290  CE1 TYR A  82     -13.201  -1.943 -39.940  1.00 96.26           C  
ATOM   1291  HE1 TYR A  82     -12.976  -2.093 -38.895  1.00 96.26           H  
ATOM   1292  CE2 TYR A  82     -14.844  -1.665 -41.723  1.00 96.26           C  
ATOM   1293  HE2 TYR A  82     -15.879  -1.637 -42.030  1.00 96.26           H  
ATOM   1294  OH  TYR A  82     -15.552  -1.963 -39.458  1.00 96.26           O  
ATOM   1295  HH  TYR A  82     -15.259  -2.147 -38.563  1.00 96.26           H  
ATOM   1296  CZ  TYR A  82     -14.545  -1.887 -40.363  1.00 96.26           C  
ATOM   1297  N   ALA A  83     -12.417   1.089 -44.939  1.00 96.40           N  
ATOM   1298  H   ALA A  83     -12.119   0.328 -45.533  1.00 96.40           H  
ATOM   1299  CA  ALA A  83     -13.610   1.829 -45.340  1.00 96.40           C  
ATOM   1300  HA  ALA A  83     -13.867   2.550 -44.564  1.00 96.40           H  
ATOM   1301  C   ALA A  83     -14.792   0.862 -45.473  1.00 96.40           C  
ATOM   1302  CB  ALA A  83     -13.317   2.635 -46.609  1.00 96.40           C  
ATOM   1303  HB1 ALA A  83     -12.537   3.366 -46.398  1.00 96.40           H  
ATOM   1304  HB2 ALA A  83     -12.992   1.969 -47.408  1.00 96.40           H  
ATOM   1305  HB3 ALA A  83     -14.225   3.154 -46.917  1.00 96.40           H  
ATOM   1306  O   ALA A  83     -14.692  -0.126 -46.201  1.00 96.40           O  
ATOM   1307  N   VAL A  84     -15.910   1.156 -44.800  1.00 96.12           N  
ATOM   1308  H   VAL A  84     -15.906   1.989 -44.229  1.00 96.12           H  
ATOM   1309  CA  VAL A  84     -17.125   0.310 -44.761  1.00 96.12           C  
ATOM   1310  HA  VAL A  84     -16.885  -0.643 -44.290  1.00 96.12           H  
ATOM   1311  C   VAL A  84     -17.633   0.007 -46.176  1.00 96.12           C  
ATOM   1312  CB  VAL A  84     -18.229   1.001 -43.923  1.00 96.12           C  
ATOM   1313  HB  VAL A  84     -18.452   1.968 -44.375  1.00 96.12           H  
ATOM   1314  O   VAL A  84     -18.041  -1.111 -46.471  1.00 96.12           O  
ATOM   1315  CG1 VAL A  84     -19.537   0.211 -43.811  1.00 96.12           C  
ATOM   1316 HG11 VAL A  84     -19.386  -0.675 -43.194  1.00 96.12           H  
ATOM   1317 HG12 VAL A  84     -20.302   0.825 -43.336  1.00 96.12           H  
ATOM   1318 HG13 VAL A  84     -19.906  -0.102 -44.788  1.00 96.12           H  
ATOM   1319  CG2 VAL A  84     -17.763   1.228 -42.482  1.00 96.12           C  
ATOM   1320 HG21 VAL A  84     -16.880   1.867 -42.472  1.00 96.12           H  
ATOM   1321 HG22 VAL A  84     -17.524   0.278 -42.006  1.00 96.12           H  
ATOM   1322 HG23 VAL A  84     -18.550   1.717 -41.907  1.00 96.12           H  
ATOM   1323  N   ASN A  85     -17.517   0.975 -47.092  1.00 95.07           N  
ATOM   1324  H   ASN A  85     -17.137   1.862 -46.796  1.00 95.07           H  
ATOM   1325  CA  ASN A  85     -17.915   0.829 -48.494  1.00 95.07           C  
ATOM   1326  HA  ASN A  85     -18.788   0.176 -48.510  1.00 95.07           H  
ATOM   1327  C   ASN A  85     -16.871   0.145 -49.407  1.00 95.07           C  
ATOM   1328  CB  ASN A  85     -18.371   2.196 -49.034  1.00 95.07           C  
ATOM   1329  HB2 ASN A  85     -19.002   2.701 -48.303  1.00 95.07           H  
ATOM   1330  HB3 ASN A  85     -18.981   2.013 -49.918  1.00 95.07           H  
ATOM   1331  O   ASN A  85     -17.057   0.117 -50.623  1.00 95.07           O  
ATOM   1332  CG  ASN A  85     -17.248   3.144 -49.420  1.00 95.07           C  
ATOM   1333  ND2 ASN A  85     -17.509   4.002 -50.377  1.00 95.07           N  
ATOM   1334 HD21 ASN A  85     -16.782   4.654 -50.637  1.00 95.07           H  
ATOM   1335 HD22 ASN A  85     -18.427   4.002 -50.798  1.00 95.07           H  
ATOM   1336  OD1 ASN A  85     -16.151   3.164 -48.876  1.00 95.07           O  
ATOM   1337  N   ASN A  86     -15.764  -0.381 -48.868  1.00 95.63           N  
ATOM   1338  H   ASN A  86     -15.657  -0.345 -47.865  1.00 95.63           H  
ATOM   1339  CA  ASN A  86     -14.693  -1.008 -49.645  1.00 95.63           C  
ATOM   1340  HA  ASN A  86     -15.050  -1.209 -50.656  1.00 95.63           H  
ATOM   1341  C   ASN A  86     -14.270  -2.356 -49.045  1.00 95.63           C  
ATOM   1342  CB  ASN A  86     -13.512  -0.031 -49.765  1.00 95.63           C  
ATOM   1343  HB2 ASN A  86     -13.848   0.884 -50.253  1.00 95.63           H  
ATOM   1344  HB3 ASN A  86     -13.159   0.215 -48.763  1.00 95.63           H  
ATOM   1345  O   ASN A  86     -13.339  -2.430 -48.234  1.00 95.63           O  
ATOM   1346  CG  ASN A  86     -12.347  -0.608 -50.556  1.00 95.63           C  
ATOM   1347  ND2 ASN A  86     -11.222   0.065 -50.568  1.00 95.63           N  
ATOM   1348 HD21 ASN A  86     -11.127   0.902 -50.009  1.00 95.63           H  
ATOM   1349 HD22 ASN A  86     -10.454  -0.350 -51.076  1.00 95.63           H  
ATOM   1350  OD1 ASN A  86     -12.409  -1.669 -51.157  1.00 95.63           O  
ATOM   1351  N   LYS A  87     -14.887  -3.437 -49.538  1.00 95.65           N  
ATOM   1352  H   LYS A  87     -15.659  -3.290 -50.172  1.00 95.65           H  
ATOM   1353  CA  LYS A  87     -14.577  -4.809 -49.117  1.00 95.65           C  
ATOM   1354  HA  LYS A  87     -14.834  -4.896 -48.061  1.00 95.65           H  
ATOM   1355  C   LYS A  87     -13.083  -5.153 -49.202  1.00 95.65           C  
ATOM   1356  CB  LYS A  87     -15.445  -5.816 -49.895  1.00 95.65           C  
ATOM   1357  HB2 LYS A  87     -16.499  -5.591 -49.731  1.00 95.65           H  
ATOM   1358  HB3 LYS A  87     -15.223  -5.760 -50.961  1.00 95.65           H  
ATOM   1359  O   LYS A  87     -12.581  -5.784 -48.283  1.00 95.65           O  
ATOM   1360  CG  LYS A  87     -15.140  -7.227 -49.379  1.00 95.65           C  
ATOM   1361  HG2 LYS A  87     -14.102  -7.456 -49.620  1.00 95.65           H  
ATOM   1362  HG3 LYS A  87     -15.251  -7.237 -48.294  1.00 95.65           H  
ATOM   1363  CD  LYS A  87     -15.985  -8.354 -49.964  1.00 95.65           C  
ATOM   1364  HD2 LYS A  87     -17.022  -8.246 -49.644  1.00 95.65           H  
ATOM   1365  HD3 LYS A  87     -15.911  -8.354 -51.051  1.00 95.65           H  
ATOM   1366  CE  LYS A  87     -15.357  -9.626 -49.381  1.00 95.65           C  
ATOM   1367  HE2 LYS A  87     -14.320  -9.685 -49.711  1.00 95.65           H  
ATOM   1368  HE3 LYS A  87     -15.309  -9.530 -48.297  1.00 95.65           H  
ATOM   1369  NZ  LYS A  87     -16.091 -10.853 -49.752  1.00 95.65           N  
ATOM   1370  HZ1 LYS A  87     -15.616 -11.638 -49.329  1.00 95.65           H  
ATOM   1371  HZ2 LYS A  87     -16.092 -10.970 -50.755  1.00 95.65           H  
ATOM   1372  HZ3 LYS A  87     -17.035 -10.815 -49.394  1.00 95.65           H  
ATOM   1373  N   HIS A  88     -12.343  -4.678 -50.210  1.00 95.80           N  
ATOM   1374  H   HIS A  88     -12.770  -4.074 -50.897  1.00 95.80           H  
ATOM   1375  CA  HIS A  88     -10.905  -4.971 -50.303  1.00 95.80           C  
ATOM   1376  HA  HIS A  88     -10.779  -6.053 -50.329  1.00 95.80           H  
ATOM   1377  C   HIS A  88     -10.125  -4.452 -49.084  1.00 95.80           C  
ATOM   1378  CB  HIS A  88     -10.328  -4.377 -51.596  1.00 95.80           C  
ATOM   1379  HB2 HIS A  88     -10.369  -3.289 -51.548  1.00 95.80           H  
ATOM   1380  HB3 HIS A  88     -10.936  -4.705 -52.440  1.00 95.80           H  
ATOM   1381  O   HIS A  88      -9.191  -5.102 -48.627  1.00 95.80           O  
ATOM   1382  CG  HIS A  88      -8.902  -4.804 -51.849  1.00 95.80           C  
ATOM   1383  CD2 HIS A  88      -7.772  -4.030 -51.772  1.00 95.80           C  
ATOM   1384  HD2 HIS A  88      -7.734  -2.981 -51.514  1.00 95.80           H  
ATOM   1385  ND1 HIS A  88      -8.495  -6.076 -52.174  1.00 95.80           N  
ATOM   1386  HD1 HIS A  88      -9.086  -6.894 -52.222  1.00 95.80           H  
ATOM   1387  CE1 HIS A  88      -7.159  -6.066 -52.311  1.00 95.80           C  
ATOM   1388  HE1 HIS A  88      -6.559  -6.930 -52.554  1.00 95.80           H  
ATOM   1389  NE2 HIS A  88      -6.669  -4.839 -52.076  1.00 95.80           N  
ATOM   1390  N   SER A  89     -10.532  -3.311 -48.513  1.00 96.65           N  
ATOM   1391  H   SER A  89     -11.360  -2.860 -48.875  1.00 96.65           H  
ATOM   1392  CA  SER A  89      -9.916  -2.796 -47.283  1.00 96.65           C  
ATOM   1393  HA  SER A  89      -8.837  -2.915 -47.382  1.00 96.65           H  
ATOM   1394  C   SER A  89     -10.304  -3.582 -46.026  1.00 96.65           C  
ATOM   1395  CB  SER A  89     -10.165  -1.294 -47.122  1.00 96.65           C  
ATOM   1396  HB2 SER A  89      -9.560  -0.931 -46.291  1.00 96.65           H  
ATOM   1397  HB3 SER A  89      -9.829  -0.786 -48.026  1.00 96.65           H  
ATOM   1398  O   SER A  89      -9.522  -3.596 -45.083  1.00 96.65           O  
ATOM   1399  OG  SER A  89     -11.517  -0.946 -46.876  1.00 96.65           O  
ATOM   1400  HG  SER A  89     -12.121  -1.568 -47.288  1.00 96.65           H  
ATOM   1401  N   ILE A  90     -11.450  -4.277 -46.034  1.00 96.16           N  
ATOM   1402  H   ILE A  90     -12.010  -4.264 -46.874  1.00 96.16           H  
ATOM   1403  CA  ILE A  90     -11.863  -5.215 -44.976  1.00 96.16           C  
ATOM   1404  HA  ILE A  90     -11.617  -4.781 -44.007  1.00 96.16           H  
ATOM   1405  C   ILE A  90     -11.072  -6.522 -45.101  1.00 96.16           C  
ATOM   1406  CB  ILE A  90     -13.393  -5.465 -45.008  1.00 96.16           C  
ATOM   1407  HB  ILE A  90     -13.670  -5.868 -45.982  1.00 96.16           H  
ATOM   1408  O   ILE A  90     -10.452  -6.949 -44.133  1.00 96.16           O  
ATOM   1409  CG1 ILE A  90     -14.166  -4.146 -44.786  1.00 96.16           C  
ATOM   1410 HG12 ILE A  90     -13.800  -3.384 -45.473  1.00 96.16           H  
ATOM   1411 HG13 ILE A  90     -13.976  -3.808 -43.767  1.00 96.16           H  
ATOM   1412  CG2 ILE A  90     -13.786  -6.501 -43.939  1.00 96.16           C  
ATOM   1413 HG21 ILE A  90     -13.459  -6.166 -42.954  1.00 96.16           H  
ATOM   1414 HG22 ILE A  90     -13.329  -7.468 -44.152  1.00 96.16           H  
ATOM   1415 HG23 ILE A  90     -14.866  -6.649 -43.924  1.00 96.16           H  
ATOM   1416  CD1 ILE A  90     -15.684  -4.239 -44.992  1.00 96.16           C  
ATOM   1417 HD11 ILE A  90     -16.112  -3.237 -44.955  1.00 96.16           H  
ATOM   1418 HD12 ILE A  90     -15.905  -4.682 -45.963  1.00 96.16           H  
ATOM   1419 HD13 ILE A  90     -16.143  -4.835 -44.203  1.00 96.16           H  
ATOM   1420  N   ASP A  91     -11.009  -7.115 -46.299  1.00 95.96           N  
ATOM   1421  H   ASP A  91     -11.576  -6.741 -47.046  1.00 95.96           H  
ATOM   1422  CA  ASP A  91     -10.245  -8.345 -46.563  1.00 95.96           C  
ATOM   1423  HA  ASP A  91     -10.661  -9.157 -45.966  1.00 95.96           H  
ATOM   1424  C   ASP A  91      -8.758  -8.172 -46.163  1.00 95.96           C  
ATOM   1425  CB  ASP A  91     -10.359  -8.725 -48.058  1.00 95.96           C  
ATOM   1426  HB2 ASP A  91      -9.922  -7.920 -48.648  1.00 95.96           H  
ATOM   1427  HB3 ASP A  91      -9.751  -9.614 -48.226  1.00 95.96           H  
ATOM   1428  O   ASP A  91      -8.138  -9.067 -45.586  1.00 95.96           O  
ATOM   1429  CG  ASP A  91     -11.774  -9.017 -48.604  1.00 95.96           C  
ATOM   1430  OD1 ASP A  91     -11.977  -8.799 -49.823  1.00 95.96           O  
ATOM   1431  OD2 ASP A  91     -12.662  -9.494 -47.860  1.00 95.96           O  
ATOM   1432  N   LYS A  92      -8.191  -6.976 -46.387  1.00 96.85           N  
ATOM   1433  H   LYS A  92      -8.742  -6.297 -46.890  1.00 96.85           H  
ATOM   1434  CA  LYS A  92      -6.819  -6.612 -45.991  1.00 96.85           C  
ATOM   1435  HA  LYS A  92      -6.150  -7.399 -46.339  1.00 96.85           H  
ATOM   1436  C   LYS A  92      -6.584  -6.538 -44.477  1.00 96.85           C  
ATOM   1437  CB  LYS A  92      -6.435  -5.282 -46.664  1.00 96.85           C  
ATOM   1438  HB2 LYS A  92      -5.573  -4.846 -46.159  1.00 96.85           H  
ATOM   1439  HB3 LYS A  92      -7.263  -4.580 -46.556  1.00 96.85           H  
ATOM   1440  O   LYS A  92      -5.426  -6.633 -44.068  1.00 96.85           O  
ATOM   1441  CG  LYS A  92      -6.099  -5.438 -48.157  1.00 96.85           C  
ATOM   1442  HG2 LYS A  92      -6.832  -6.082 -48.643  1.00 96.85           H  
ATOM   1443  HG3 LYS A  92      -6.148  -4.459 -48.633  1.00 96.85           H  
ATOM   1444  CD  LYS A  92      -4.701  -6.032 -48.373  1.00 96.85           C  
ATOM   1445  HD2 LYS A  92      -4.707  -7.068 -48.033  1.00 96.85           H  
ATOM   1446  HD3 LYS A  92      -3.966  -5.483 -47.784  1.00 96.85           H  
ATOM   1447  CE  LYS A  92      -4.318  -6.010 -49.857  1.00 96.85           C  
ATOM   1448  HE2 LYS A  92      -3.789  -6.935 -50.090  1.00 96.85           H  
ATOM   1449  HE3 LYS A  92      -5.231  -5.980 -50.450  1.00 96.85           H  
ATOM   1450  NZ  LYS A  92      -3.458  -4.851 -50.187  1.00 96.85           N  
ATOM   1451  HZ1 LYS A  92      -2.610  -4.826 -49.640  1.00 96.85           H  
ATOM   1452  HZ2 LYS A  92      -3.249  -4.794 -51.174  1.00 96.85           H  
ATOM   1453  HZ3 LYS A  92      -3.940  -3.993 -49.956  1.00 96.85           H  
ATOM   1454  N   VAL A  93      -7.615  -6.396 -43.637  1.00 96.79           N  
ATOM   1455  H   VAL A  93      -8.549  -6.375 -44.020  1.00 96.79           H  
ATOM   1456  CA  VAL A  93      -7.463  -6.421 -42.166  1.00 96.79           C  
ATOM   1457  HA  VAL A  93      -6.780  -5.628 -41.863  1.00 96.79           H  
ATOM   1458  C   VAL A  93      -6.840  -7.749 -41.734  1.00 96.79           C  
ATOM   1459  CB  VAL A  93      -8.811  -6.189 -41.445  1.00 96.79           C  
ATOM   1460  HB  VAL A  93      -9.537  -6.923 -41.795  1.00 96.79           H  
ATOM   1461  O   VAL A  93      -5.807  -7.757 -41.068  1.00 96.79           O  
ATOM   1462  CG1 VAL A  93      -8.708  -6.351 -39.925  1.00 96.79           C  
ATOM   1463 HG11 VAL A  93      -9.673  -6.133 -39.469  1.00 96.79           H  
ATOM   1464 HG12 VAL A  93      -7.950  -5.683 -39.517  1.00 96.79           H  
ATOM   1465 HG13 VAL A  93      -8.456  -7.382 -39.676  1.00 96.79           H  
ATOM   1466  CG2 VAL A  93      -9.354  -4.781 -41.718  1.00 96.79           C  
ATOM   1467 HG21 VAL A  93      -8.651  -4.028 -41.362  1.00 96.79           H  
ATOM   1468 HG22 VAL A  93     -10.311  -4.648 -41.214  1.00 96.79           H  
ATOM   1469 HG23 VAL A  93      -9.513  -4.646 -42.788  1.00 96.79           H  
ATOM   1470  N   THR A  94      -7.410  -8.867 -42.187  1.00 96.21           N  
ATOM   1471  H   THR A  94      -8.228  -8.800 -42.776  1.00 96.21           H  
ATOM   1472  CA  THR A  94      -6.927 -10.218 -41.867  1.00 96.21           C  
ATOM   1473  HA  THR A  94      -6.481 -10.212 -40.872  1.00 96.21           H  
ATOM   1474  C   THR A  94      -5.845 -10.712 -42.824  1.00 96.21           C  
ATOM   1475  CB  THR A  94      -8.087 -11.221 -41.843  1.00 96.21           C  
ATOM   1476  HB  THR A  94      -7.697 -12.226 -41.676  1.00 96.21           H  
ATOM   1477  O   THR A  94      -5.009 -11.510 -42.412  1.00 96.21           O  
ATOM   1478  CG2 THR A  94      -9.095 -10.892 -40.747  1.00 96.21           C  
ATOM   1479 HG21 THR A  94      -9.590  -9.944 -40.958  1.00 96.21           H  
ATOM   1480 HG22 THR A  94      -9.838 -11.686 -40.679  1.00 96.21           H  
ATOM   1481 HG23 THR A  94      -8.574 -10.814 -39.793  1.00 96.21           H  
ATOM   1482  OG1 THR A  94      -8.785 -11.179 -43.064  1.00 96.21           O  
ATOM   1483  HG1 THR A  94      -9.581 -11.706 -42.962  1.00 96.21           H  
ATOM   1484  N   SER A  95      -5.804 -10.235 -44.078  1.00 96.16           N  
ATOM   1485  H   SER A  95      -6.587  -9.687 -44.402  1.00 96.16           H  
ATOM   1486  CA  SER A  95      -4.815 -10.694 -45.070  1.00 96.16           C  
ATOM   1487  HA  SER A  95      -4.540 -11.715 -44.807  1.00 96.16           H  
ATOM   1488  C   SER A  95      -3.496  -9.904 -45.102  1.00 96.16           C  
ATOM   1489  CB  SER A  95      -5.440 -10.768 -46.472  1.00 96.16           C  
ATOM   1490  HB2 SER A  95      -5.072 -11.670 -46.963  1.00 96.16           H  
ATOM   1491  HB3 SER A  95      -6.525 -10.848 -46.399  1.00 96.16           H  
ATOM   1492  O   SER A  95      -2.577 -10.321 -45.805  1.00 96.16           O  
ATOM   1493  OG  SER A  95      -5.081  -9.656 -47.276  1.00 96.16           O  
ATOM   1494  HG  SER A  95      -4.128  -9.706 -47.383  1.00 96.16           H  
ATOM   1495  N   ARG A  96      -3.408  -8.743 -44.437  1.00 95.21           N  
ATOM   1496  H   ARG A  96      -4.235  -8.426 -43.952  1.00 95.21           H  
ATOM   1497  CA  ARG A  96      -2.196  -7.899 -44.377  1.00 95.21           C  
ATOM   1498  HA  ARG A  96      -1.329  -8.505 -44.638  1.00 95.21           H  
ATOM   1499  C   ARG A  96      -1.937  -7.399 -42.962  1.00 95.21           C  
ATOM   1500  CB  ARG A  96      -2.288  -6.722 -45.380  1.00 95.21           C  
ATOM   1501  HB2 ARG A  96      -2.457  -7.126 -46.379  1.00 95.21           H  
ATOM   1502  HB3 ARG A  96      -3.139  -6.092 -45.123  1.00 95.21           H  
ATOM   1503  O   ARG A  96      -0.883  -7.687 -42.408  1.00 95.21           O  
ATOM   1504  CG  ARG A  96      -1.019  -5.840 -45.412  1.00 95.21           C  
ATOM   1505  HG2 ARG A  96      -0.191  -6.429 -45.805  1.00 95.21           H  
ATOM   1506  HG3 ARG A  96      -0.766  -5.518 -44.402  1.00 95.21           H  
ATOM   1507  CD  ARG A  96      -1.208  -4.577 -46.271  1.00 95.21           C  
ATOM   1508  HD2 ARG A  96      -1.971  -3.950 -45.809  1.00 95.21           H  
ATOM   1509  HD3 ARG A  96      -1.553  -4.867 -47.263  1.00 95.21           H  
ATOM   1510  NE  ARG A  96       0.042  -3.800 -46.401  1.00 95.21           N  
ATOM   1511  HE  ARG A  96       0.841  -4.101 -45.861  1.00 95.21           H  
ATOM   1512  NH1 ARG A  96      -0.689  -2.160 -47.865  1.00 95.21           N  
ATOM   1513 HH11 ARG A  96      -1.664  -2.370 -47.704  1.00 95.21           H  
ATOM   1514 HH12 ARG A  96      -0.413  -1.357 -48.412  1.00 95.21           H  
ATOM   1515  NH2 ARG A  96       1.447  -2.259 -47.306  1.00 95.21           N  
ATOM   1516 HH21 ARG A  96       2.260  -2.595 -46.809  1.00 95.21           H  
ATOM   1517 HH22 ARG A  96       1.569  -1.517 -47.981  1.00 95.21           H  
ATOM   1518  CZ  ARG A  96       0.252  -2.749 -47.179  1.00 95.21           C  
ATOM   1519  N   TRP A  97      -2.875  -6.643 -42.393  1.00 95.95           N  
ATOM   1520  H   TRP A  97      -3.739  -6.491 -42.895  1.00 95.95           H  
ATOM   1521  CA  TRP A  97      -2.585  -5.797 -41.232  1.00 95.95           C  
ATOM   1522  HA  TRP A  97      -1.625  -5.313 -41.409  1.00 95.95           H  
ATOM   1523  C   TRP A  97      -2.388  -6.586 -39.935  1.00 95.95           C  
ATOM   1524  CB  TRP A  97      -3.628  -4.675 -41.133  1.00 95.95           C  
ATOM   1525  HB2 TRP A  97      -4.626  -5.109 -41.069  1.00 95.95           H  
ATOM   1526  HB3 TRP A  97      -3.446  -4.112 -40.218  1.00 95.95           H  
ATOM   1527  O   TRP A  97      -1.348  -6.421 -39.304  1.00 95.95           O  
ATOM   1528  CG  TRP A  97      -3.558  -3.717 -42.289  1.00 95.95           C  
ATOM   1529  CD1 TRP A  97      -4.419  -3.647 -43.331  1.00 95.95           C  
ATOM   1530  HD1 TRP A  97      -5.304  -4.257 -43.436  1.00 95.95           H  
ATOM   1531  CD2 TRP A  97      -2.504  -2.750 -42.585  1.00 95.95           C  
ATOM   1532  CE2 TRP A  97      -2.774  -2.158 -43.855  1.00 95.95           C  
ATOM   1533  CE3 TRP A  97      -1.323  -2.344 -41.927  1.00 95.95           C  
ATOM   1534  HE3 TRP A  97      -1.074  -2.778 -40.970  1.00 95.95           H  
ATOM   1535  NE1 TRP A  97      -3.940  -2.756 -44.276  1.00 95.95           N  
ATOM   1536  HE1 TRP A  97      -4.309  -2.667 -45.211  1.00 95.95           H  
ATOM   1537  CH2 TRP A  97      -0.753  -0.837 -43.766  1.00 95.95           C  
ATOM   1538  HH2 TRP A  97      -0.062  -0.141 -44.218  1.00 95.95           H  
ATOM   1539  CZ2 TRP A  97      -1.920  -1.218 -44.447  1.00 95.95           C  
ATOM   1540  HZ2 TRP A  97      -2.137  -0.819 -45.427  1.00 95.95           H  
ATOM   1541  CZ3 TRP A  97      -0.460  -1.398 -42.512  1.00 95.95           C  
ATOM   1542  HZ3 TRP A  97       0.444  -1.106 -41.997  1.00 95.95           H  
ATOM   1543  N   ILE A  98      -3.307  -7.485 -39.568  1.00 96.06           N  
ATOM   1544  H   ILE A  98      -4.146  -7.589 -40.121  1.00 96.06           H  
ATOM   1545  CA  ILE A  98      -3.150  -8.312 -38.357  1.00 96.06           C  
ATOM   1546  HA  ILE A  98      -2.932  -7.638 -37.529  1.00 96.06           H  
ATOM   1547  C   ILE A  98      -1.921  -9.245 -38.455  1.00 96.06           C  
ATOM   1548  CB  ILE A  98      -4.463  -9.045 -37.984  1.00 96.06           C  
ATOM   1549  HB  ILE A  98      -4.792  -9.657 -38.824  1.00 96.06           H  
ATOM   1550  O   ILE A  98      -1.112  -9.227 -37.529  1.00 96.06           O  
ATOM   1551  CG1 ILE A  98      -5.591  -8.037 -37.664  1.00 96.06           C  
ATOM   1552 HG12 ILE A  98      -5.374  -7.537 -36.720  1.00 96.06           H  
ATOM   1553 HG13 ILE A  98      -5.638  -7.275 -38.442  1.00 96.06           H  
ATOM   1554  CG2 ILE A  98      -4.221  -9.966 -36.777  1.00 96.06           C  
ATOM   1555 HG21 ILE A  98      -3.527 -10.769 -37.027  1.00 96.06           H  
ATOM   1556 HG22 ILE A  98      -3.812  -9.400 -35.940  1.00 96.06           H  
ATOM   1557 HG23 ILE A  98      -5.151 -10.428 -36.446  1.00 96.06           H  
ATOM   1558  CD1 ILE A  98      -6.982  -8.679 -37.583  1.00 96.06           C  
ATOM   1559 HD11 ILE A  98      -7.199  -9.214 -38.507  1.00 96.06           H  
ATOM   1560 HD12 ILE A  98      -7.728  -7.897 -37.438  1.00 96.06           H  
ATOM   1561 HD13 ILE A  98      -7.041  -9.370 -36.741  1.00 96.06           H  
ATOM   1562  N   PRO A  99      -1.684  -9.996 -39.558  1.00 95.35           N  
ATOM   1563  CA  PRO A  99      -0.471 -10.809 -39.691  1.00 95.35           C  
ATOM   1564  HA  PRO A  99      -0.478 -11.568 -38.908  1.00 95.35           H  
ATOM   1565  C   PRO A  99       0.830 -10.006 -39.573  1.00 95.35           C  
ATOM   1566  CB  PRO A  99      -0.570 -11.498 -41.056  1.00 95.35           C  
ATOM   1567  HB2 PRO A  99      -0.114 -10.880 -41.829  1.00 95.35           H  
ATOM   1568  HB3 PRO A  99      -0.112 -12.487 -41.041  1.00 95.35           H  
ATOM   1569  O   PRO A  99       1.744 -10.448 -38.885  1.00 95.35           O  
ATOM   1570  CG  PRO A  99      -2.073 -11.573 -41.298  1.00 95.35           C  
ATOM   1571  HG2 PRO A  99      -2.491 -12.428 -40.766  1.00 95.35           H  
ATOM   1572  HG3 PRO A  99      -2.305 -11.626 -42.362  1.00 95.35           H  
ATOM   1573  CD  PRO A  99      -2.583 -10.278 -40.670  1.00 95.35           C  
ATOM   1574  HD2 PRO A  99      -3.613 -10.421 -40.344  1.00 95.35           H  
ATOM   1575  HD3 PRO A  99      -2.532  -9.471 -41.400  1.00 95.35           H  
ATOM   1576  N   LEU A 100       0.905  -8.823 -40.197  1.00 95.55           N  
ATOM   1577  H   LEU A 100       0.120  -8.511 -40.750  1.00 95.55           H  
ATOM   1578  CA  LEU A 100       2.093  -7.964 -40.153  1.00 95.55           C  
ATOM   1579  HA  LEU A 100       2.955  -8.554 -40.464  1.00 95.55           H  
ATOM   1580  C   LEU A 100       2.382  -7.441 -38.741  1.00 95.55           C  
ATOM   1581  CB  LEU A 100       1.889  -6.802 -41.141  1.00 95.55           C  
ATOM   1582  HB2 LEU A 100       0.973  -6.276 -40.872  1.00 95.55           H  
ATOM   1583  HB3 LEU A 100       1.760  -7.217 -42.141  1.00 95.55           H  
ATOM   1584  O   LEU A 100       3.540  -7.403 -38.329  1.00 95.55           O  
ATOM   1585  CG  LEU A 100       3.038  -5.778 -41.176  1.00 95.55           C  
ATOM   1586  HG  LEU A 100       3.171  -5.331 -40.191  1.00 95.55           H  
ATOM   1587  CD1 LEU A 100       4.358  -6.404 -41.626  1.00 95.55           C  
ATOM   1588 HD11 LEU A 100       4.232  -6.909 -42.583  1.00 95.55           H  
ATOM   1589 HD12 LEU A 100       4.705  -7.121 -40.882  1.00 95.55           H  
ATOM   1590 HD13 LEU A 100       5.115  -5.627 -41.730  1.00 95.55           H  
ATOM   1591  CD2 LEU A 100       2.679  -4.659 -42.151  1.00 95.55           C  
ATOM   1592 HD21 LEU A 100       3.494  -3.936 -42.178  1.00 95.55           H  
ATOM   1593 HD22 LEU A 100       1.769  -4.157 -41.820  1.00 95.55           H  
ATOM   1594 HD23 LEU A 100       2.535  -5.066 -43.152  1.00 95.55           H  
ATOM   1595  N   ILE A 101       1.345  -7.049 -37.996  1.00 95.61           N  
ATOM   1596  H   ILE A 101       0.415  -7.101 -38.387  1.00 95.61           H  
ATOM   1597  CA  ILE A 101       1.499  -6.604 -36.607  1.00 95.61           C  
ATOM   1598  HA  ILE A 101       2.291  -5.856 -36.567  1.00 95.61           H  
ATOM   1599  C   ILE A 101       1.965  -7.782 -35.745  1.00 95.61           C  
ATOM   1600  CB  ILE A 101       0.201  -5.946 -36.093  1.00 95.61           C  
ATOM   1601  HB  ILE A 101      -0.621  -6.648 -36.230  1.00 95.61           H  
ATOM   1602  O   ILE A 101       2.986  -7.666 -35.074  1.00 95.61           O  
ATOM   1603  CG1 ILE A 101      -0.097  -4.648 -36.883  1.00 95.61           C  
ATOM   1604 HG12 ILE A 101       0.558  -3.848 -36.538  1.00 95.61           H  
ATOM   1605 HG13 ILE A 101       0.109  -4.795 -37.943  1.00 95.61           H  
ATOM   1606  CG2 ILE A 101       0.329  -5.621 -34.595  1.00 95.61           C  
ATOM   1607 HG21 ILE A 101       0.389  -6.540 -34.011  1.00 95.61           H  
ATOM   1608 HG22 ILE A 101       1.223  -5.024 -34.412  1.00 95.61           H  
ATOM   1609 HG23 ILE A 101      -0.543  -5.069 -34.245  1.00 95.61           H  
ATOM   1610  CD1 ILE A 101      -1.559  -4.199 -36.766  1.00 95.61           C  
ATOM   1611 HD11 ILE A 101      -1.736  -3.367 -37.447  1.00 95.61           H  
ATOM   1612 HD12 ILE A 101      -1.780  -3.878 -35.748  1.00 95.61           H  
ATOM   1613 HD13 ILE A 101      -2.219  -5.022 -37.038  1.00 95.61           H  
ATOM   1614  N   ASN A 102       1.316  -8.943 -35.855  1.00 92.70           N  
ATOM   1615  H   ASN A 102       0.480  -8.970 -36.421  1.00 92.70           H  
ATOM   1616  CA  ASN A 102       1.638 -10.134 -35.061  1.00 92.70           C  
ATOM   1617  HA  ASN A 102       1.722  -9.827 -34.018  1.00 92.70           H  
ATOM   1618  C   ASN A 102       2.994 -10.792 -35.426  1.00 92.70           C  
ATOM   1619  CB  ASN A 102       0.462 -11.127 -35.173  1.00 92.70           C  
ATOM   1620  HB2 ASN A 102       0.743 -12.052 -34.670  1.00 92.70           H  
ATOM   1621  HB3 ASN A 102       0.279 -11.349 -36.224  1.00 92.70           H  
ATOM   1622  O   ASN A 102       3.480 -11.644 -34.682  1.00 92.70           O  
ATOM   1623  CG  ASN A 102      -0.837 -10.640 -34.539  1.00 92.70           C  
ATOM   1624  ND2 ASN A 102      -1.861 -11.460 -34.579  1.00 92.70           N  
ATOM   1625 HD21 ASN A 102      -2.699 -11.167 -34.097  1.00 92.70           H  
ATOM   1626 HD22 ASN A 102      -1.787 -12.386 -34.976  1.00 92.70           H  
ATOM   1627  OD1 ASN A 102      -0.945  -9.555 -33.998  1.00 92.70           O  
ATOM   1628  N   GLU A 103       3.621 -10.416 -36.549  1.00 92.46           N  
ATOM   1629  H   GLU A 103       3.108  -9.831 -37.193  1.00 92.46           H  
ATOM   1630  CA  GLU A 103       5.018 -10.753 -36.899  1.00 92.46           C  
ATOM   1631  HA  GLU A 103       5.250 -11.742 -36.504  1.00 92.46           H  
ATOM   1632  C   GLU A 103       6.040  -9.759 -36.297  1.00 92.46           C  
ATOM   1633  CB  GLU A 103       5.164 -10.791 -38.439  1.00 92.46           C  
ATOM   1634  HB2 GLU A 103       4.276 -11.251 -38.872  1.00 92.46           H  
ATOM   1635  HB3 GLU A 103       5.225  -9.766 -38.805  1.00 92.46           H  
ATOM   1636  O   GLU A 103       7.246 -10.017 -36.291  1.00 92.46           O  
ATOM   1637  CG  GLU A 103       6.386 -11.587 -38.944  1.00 92.46           C  
ATOM   1638  HG2 GLU A 103       7.249 -11.405 -38.304  1.00 92.46           H  
ATOM   1639  HG3 GLU A 103       6.161 -12.652 -38.877  1.00 92.46           H  
ATOM   1640  CD  GLU A 103       6.772 -11.228 -40.389  1.00 92.46           C  
ATOM   1641  OE1 GLU A 103       7.956 -10.862 -40.610  1.00 92.46           O  
ATOM   1642  OE2 GLU A 103       5.901 -11.292 -41.278  1.00 92.46           O  
ATOM   1643  N   ARG A 104       5.584  -8.591 -35.828  1.00 91.60           N  
ATOM   1644  H   ARG A 104       4.585  -8.444 -35.853  1.00 91.60           H  
ATOM   1645  CA  ARG A 104       6.425  -7.475 -35.356  1.00 91.60           C  
ATOM   1646  HA  ARG A 104       7.475  -7.753 -35.439  1.00 91.60           H  
ATOM   1647  C   ARG A 104       6.249  -7.150 -33.871  1.00 91.60           C  
ATOM   1648  CB  ARG A 104       6.155  -6.238 -36.231  1.00 91.60           C  
ATOM   1649  HB2 ARG A 104       5.085  -6.030 -36.216  1.00 91.60           H  
ATOM   1650  HB3 ARG A 104       6.669  -5.373 -35.812  1.00 91.60           H  
ATOM   1651  O   ARG A 104       7.117  -6.488 -33.308  1.00 91.60           O  
ATOM   1652  CG  ARG A 104       6.599  -6.415 -37.692  1.00 91.60           C  
ATOM   1653  HG2 ARG A 104       6.176  -5.599 -38.277  1.00 91.60           H  
ATOM   1654  HG3 ARG A 104       6.197  -7.347 -38.090  1.00 91.60           H  
ATOM   1655  CD  ARG A 104       8.127  -6.409 -37.859  1.00 91.60           C  
ATOM   1656  HD2 ARG A 104       8.576  -7.139 -37.185  1.00 91.60           H  
ATOM   1657  HD3 ARG A 104       8.507  -5.424 -37.589  1.00 91.60           H  
ATOM   1658  NE  ARG A 104       8.491  -6.709 -39.256  1.00 91.60           N  
ATOM   1659  HE  ARG A 104       8.343  -5.980 -39.939  1.00 91.60           H  
ATOM   1660  NH1 ARG A 104       8.929  -8.952 -39.019  1.00 91.60           N  
ATOM   1661 HH11 ARG A 104       8.764  -8.913 -38.023  1.00 91.60           H  
ATOM   1662 HH12 ARG A 104       8.820  -9.840 -39.488  1.00 91.60           H  
ATOM   1663  NH2 ARG A 104       8.633  -8.110 -41.036  1.00 91.60           N  
ATOM   1664 HH21 ARG A 104       8.510  -9.077 -41.299  1.00 91.60           H  
ATOM   1665 HH22 ARG A 104       8.274  -7.373 -41.626  1.00 91.60           H  
ATOM   1666  CZ  ARG A 104       8.707  -7.907 -39.757  1.00 91.60           C  
ATOM   1667  N   THR A 105       5.177  -7.616 -33.237  1.00 88.03           N  
ATOM   1668  H   THR A 105       4.459  -8.069 -33.784  1.00 88.03           H  
ATOM   1669  CA  THR A 105       4.958  -7.550 -31.787  1.00 88.03           C  
ATOM   1670  HA  THR A 105       5.558  -6.741 -31.370  1.00 88.03           H  
ATOM   1671  C   THR A 105       5.388  -8.845 -31.105  1.00 88.03           C  
ATOM   1672  CB  THR A 105       3.488  -7.262 -31.452  1.00 88.03           C  
ATOM   1673  HB  THR A 105       3.362  -7.248 -30.369  1.00 88.03           H  
ATOM   1674  O   THR A 105       5.320  -9.922 -31.697  1.00 88.03           O  
ATOM   1675  CG2 THR A 105       3.047  -5.909 -32.006  1.00 88.03           C  
ATOM   1676 HG21 THR A 105       3.639  -5.115 -31.553  1.00 88.03           H  
ATOM   1677 HG22 THR A 105       1.992  -5.763 -31.772  1.00 88.03           H  
ATOM   1678 HG23 THR A 105       3.168  -5.880 -33.089  1.00 88.03           H  
ATOM   1679  OG1 THR A 105       2.638  -8.244 -31.994  1.00 88.03           O  
ATOM   1680  HG1 THR A 105       2.819  -9.069 -31.538  1.00 88.03           H  
ATOM   1681  N   ASP A 106       5.784  -8.760 -29.835  1.00 78.63           N  
ATOM   1682  H   ASP A 106       5.781  -7.865 -29.367  1.00 78.63           H  
ATOM   1683  CA  ASP A 106       5.988  -9.960 -29.020  1.00 78.63           C  
ATOM   1684  HA  ASP A 106       6.621 -10.641 -29.588  1.00 78.63           H  
ATOM   1685  C   ASP A 106       4.644 -10.669 -28.761  1.00 78.63           C  
ATOM   1686  CB  ASP A 106       6.730  -9.603 -27.724  1.00 78.63           C  
ATOM   1687  HB2 ASP A 106       6.026  -9.193 -27.000  1.00 78.63           H  
ATOM   1688  HB3 ASP A 106       7.474  -8.837 -27.945  1.00 78.63           H  
ATOM   1689  O   ASP A 106       3.599 -10.026 -28.665  1.00 78.63           O  
ATOM   1690  CG  ASP A 106       7.455 -10.804 -27.107  1.00 78.63           C  
ATOM   1691  OD1 ASP A 106       8.367 -10.549 -26.295  1.00 78.63           O  
ATOM   1692  OD2 ASP A 106       7.110 -11.952 -27.476  1.00 78.63           O  
ATOM   1693  N   LYS A 107       4.655 -11.999 -28.655  1.00 69.09           N  
ATOM   1694  H   LYS A 107       5.564 -12.422 -28.526  1.00 69.09           H  
ATOM   1695  CA  LYS A 107       3.438 -12.820 -28.534  1.00 69.09           C  
ATOM   1696  HA  LYS A 107       2.682 -12.426 -29.213  1.00 69.09           H  
ATOM   1697  C   LYS A 107       2.812 -12.749 -27.147  1.00 69.09           C  
ATOM   1698  CB  LYS A 107       3.746 -14.272 -28.906  1.00 69.09           C  
ATOM   1699  HB2 LYS A 107       2.860 -14.877 -28.717  1.00 69.09           H  
ATOM   1700  HB3 LYS A 107       4.564 -14.646 -28.290  1.00 69.09           H  
ATOM   1701  O   LYS A 107       1.592 -12.863 -27.024  1.00 69.09           O  
ATOM   1702  CG  LYS A 107       4.113 -14.367 -30.389  1.00 69.09           C  
ATOM   1703  HG2 LYS A 107       3.320 -13.913 -30.984  1.00 69.09           H  
ATOM   1704  HG3 LYS A 107       5.043 -13.831 -30.574  1.00 69.09           H  
ATOM   1705  CD  LYS A 107       4.284 -15.823 -30.811  1.00 69.09           C  
ATOM   1706  HD2 LYS A 107       3.357 -16.365 -30.623  1.00 69.09           H  
ATOM   1707  HD3 LYS A 107       5.098 -16.272 -30.241  1.00 69.09           H  
ATOM   1708  CE  LYS A 107       4.608 -15.828 -32.304  1.00 69.09           C  
ATOM   1709  HE2 LYS A 107       3.815 -15.299 -32.833  1.00 69.09           H  
ATOM   1710  HE3 LYS A 107       5.530 -15.266 -32.458  1.00 69.09           H  
ATOM   1711  NZ  LYS A 107       4.745 -17.209 -32.815  1.00 69.09           N  
ATOM   1712  HZ1 LYS A 107       4.974 -17.185 -33.799  1.00 69.09           H  
ATOM   1713  HZ2 LYS A 107       3.875 -17.705 -32.687  1.00 69.09           H  
ATOM   1714  HZ3 LYS A 107       5.479 -17.685 -32.310  1.00 69.09           H  
ATOM   1715  N   ASP A 108       3.640 -12.535 -26.131  1.00 67.01           N  
ATOM   1716  H   ASP A 108       4.633 -12.534 -26.317  1.00 67.01           H  
ATOM   1717  CA  ASP A 108       3.190 -12.375 -24.749  1.00 67.01           C  
ATOM   1718  HA  ASP A 108       2.349 -13.043 -24.568  1.00 67.01           H  
ATOM   1719  C   ASP A 108       2.688 -10.938 -24.496  1.00 67.01           C  
ATOM   1720  CB  ASP A 108       4.332 -12.798 -23.808  1.00 67.01           C  
ATOM   1721  HB2 ASP A 108       5.204 -12.174 -24.003  1.00 67.01           H  
ATOM   1722  HB3 ASP A 108       4.016 -12.627 -22.779  1.00 67.01           H  
ATOM   1723  O   ASP A 108       1.731 -10.723 -23.749  1.00 67.01           O  
ATOM   1724  CG  ASP A 108       4.716 -14.283 -23.957  1.00 67.01           C  
ATOM   1725  OD1 ASP A 108       5.884 -14.616 -23.659  1.00 67.01           O  
ATOM   1726  OD2 ASP A 108       3.838 -15.089 -24.348  1.00 67.01           O  
ATOM   1727  N   SER A 109       3.258  -9.954 -25.203  1.00 63.94           N  
ATOM   1728  H   SER A 109       3.974 -10.221 -25.864  1.00 63.94           H  
ATOM   1729  CA  SER A 109       2.823  -8.552 -25.194  1.00 63.94           C  
ATOM   1730  HA  SER A 109       2.395  -8.327 -24.217  1.00 63.94           H  
ATOM   1731  C   SER A 109       1.735  -8.308 -26.247  1.00 63.94           C  
ATOM   1732  CB  SER A 109       4.030  -7.628 -25.378  1.00 63.94           C  
ATOM   1733  HB2 SER A 109       4.386  -7.691 -26.407  1.00 63.94           H  
ATOM   1734  HB3 SER A 109       4.830  -7.946 -24.709  1.00 63.94           H  
ATOM   1735  O   SER A 109       1.981  -7.692 -27.286  1.00 63.94           O  
ATOM   1736  OG  SER A 109       3.688  -6.288 -25.072  1.00 63.94           O  
ATOM   1737  HG  SER A 109       4.430  -5.735 -25.326  1.00 63.94           H  
ATOM   1738  N   ARG A 110       0.512  -8.804 -25.986  1.00 71.96           N  
ATOM   1739  H   ARG A 110       0.415  -9.349 -25.142  1.00 71.96           H  
ATOM   1740  CA  ARG A 110      -0.666  -8.573 -26.850  1.00 71.96           C  
ATOM   1741  HA  ARG A 110      -0.440  -8.952 -27.847  1.00 71.96           H  
ATOM   1742  C   ARG A 110      -0.935  -7.067 -26.997  1.00 71.96           C  
ATOM   1743  CB  ARG A 110      -1.922  -9.306 -26.326  1.00 71.96           C  
ATOM   1744  HB2 ARG A 110      -2.096  -9.028 -25.286  1.00 71.96           H  
ATOM   1745  HB3 ARG A 110      -2.776  -8.964 -26.911  1.00 71.96           H  
ATOM   1746  O   ARG A 110      -1.568  -6.455 -26.139  1.00 71.96           O  
ATOM   1747  CG  ARG A 110      -1.859 -10.841 -26.437  1.00 71.96           C  
ATOM   1748  HG2 ARG A 110      -1.098 -11.219 -25.753  1.00 71.96           H  
ATOM   1749  HG3 ARG A 110      -1.577 -11.113 -27.454  1.00 71.96           H  
ATOM   1750  CD  ARG A 110      -3.220 -11.492 -26.106  1.00 71.96           C  
ATOM   1751  HD2 ARG A 110      -3.960 -11.141 -26.826  1.00 71.96           H  
ATOM   1752  HD3 ARG A 110      -3.528 -11.179 -25.109  1.00 71.96           H  
ATOM   1753  NE  ARG A 110      -3.151 -12.971 -26.157  1.00 71.96           N  
ATOM   1754  HE  ARG A 110      -2.256 -13.358 -26.421  1.00 71.96           H  
ATOM   1755  NH1 ARG A 110      -5.340 -13.527 -25.599  1.00 71.96           N  
ATOM   1756 HH11 ARG A 110      -5.660 -12.592 -25.808  1.00 71.96           H  
ATOM   1757 HH12 ARG A 110      -5.991 -14.295 -25.526  1.00 71.96           H  
ATOM   1758  NH2 ARG A 110      -3.902 -15.124 -25.982  1.00 71.96           N  
ATOM   1759 HH21 ARG A 110      -3.006 -15.494 -26.267  1.00 71.96           H  
ATOM   1760 HH22 ARG A 110      -4.697 -15.738 -25.882  1.00 71.96           H  
ATOM   1761  CZ  ARG A 110      -4.122 -13.846 -25.919  1.00 71.96           C  
ATOM   1762  N   LEU A 111      -0.450  -6.478 -28.091  1.00 89.95           N  
ATOM   1763  H   LEU A 111       0.155  -7.032 -28.681  1.00 89.95           H  
ATOM   1764  CA  LEU A 111      -0.674  -5.081 -28.454  1.00 89.95           C  
ATOM   1765  HA  LEU A 111      -0.422  -4.465 -27.592  1.00 89.95           H  
ATOM   1766  C   LEU A 111      -2.156  -4.899 -28.835  1.00 89.95           C  
ATOM   1767  CB  LEU A 111       0.272  -4.731 -29.621  1.00 89.95           C  
ATOM   1768  HB2 LEU A 111       0.009  -5.360 -30.471  1.00 89.95           H  
ATOM   1769  HB3 LEU A 111       1.294  -4.975 -29.331  1.00 89.95           H  
ATOM   1770  O   LEU A 111      -2.584  -5.506 -29.817  1.00 89.95           O  
ATOM   1771  CG  LEU A 111       0.225  -3.260 -30.074  1.00 89.95           C  
ATOM   1772  HG  LEU A 111      -0.801  -2.972 -30.304  1.00 89.95           H  
ATOM   1773  CD1 LEU A 111       0.789  -2.314 -29.015  1.00 89.95           C  
ATOM   1774 HD11 LEU A 111       0.765  -1.294 -29.399  1.00 89.95           H  
ATOM   1775 HD12 LEU A 111       0.195  -2.369 -28.103  1.00 89.95           H  
ATOM   1776 HD13 LEU A 111       1.822  -2.580 -28.789  1.00 89.95           H  
ATOM   1777  CD2 LEU A 111       1.081  -3.064 -31.322  1.00 89.95           C  
ATOM   1778 HD21 LEU A 111       1.058  -2.018 -31.628  1.00 89.95           H  
ATOM   1779 HD22 LEU A 111       2.117  -3.329 -31.111  1.00 89.95           H  
ATOM   1780 HD23 LEU A 111       0.700  -3.688 -32.131  1.00 89.95           H  
ATOM   1781  N   PRO A 112      -2.953  -4.101 -28.099  1.00 93.82           N  
ATOM   1782  CA  PRO A 112      -4.376  -3.976 -28.383  1.00 93.82           C  
ATOM   1783  HA  PRO A 112      -4.830  -4.966 -28.348  1.00 93.82           H  
ATOM   1784  C   PRO A 112      -4.624  -3.377 -29.771  1.00 93.82           C  
ATOM   1785  CB  PRO A 112      -4.967  -3.130 -27.252  1.00 93.82           C  
ATOM   1786  HB2 PRO A 112      -5.342  -3.788 -26.468  1.00 93.82           H  
ATOM   1787  HB3 PRO A 112      -5.757  -2.467 -27.605  1.00 93.82           H  
ATOM   1788  O   PRO A 112      -3.981  -2.406 -30.187  1.00 93.82           O  
ATOM   1789  CG  PRO A 112      -3.767  -2.350 -26.721  1.00 93.82           C  
ATOM   1790  HG2 PRO A 112      -3.894  -2.067 -25.676  1.00 93.82           H  
ATOM   1791  HG3 PRO A 112      -3.603  -1.471 -27.345  1.00 93.82           H  
ATOM   1792  CD  PRO A 112      -2.613  -3.331 -26.913  1.00 93.82           C  
ATOM   1793  HD2 PRO A 112      -2.551  -3.998 -26.054  1.00 93.82           H  
ATOM   1794  HD3 PRO A 112      -1.678  -2.784 -27.037  1.00 93.82           H  
ATOM   1795  N   LEU A 113      -5.595  -3.952 -30.473  1.00 95.44           N  
ATOM   1796  H   LEU A 113      -6.027  -4.776 -30.080  1.00 95.44           H  
ATOM   1797  CA  LEU A 113      -6.041  -3.537 -31.794  1.00 95.44           C  
ATOM   1798  HA  LEU A 113      -5.381  -2.750 -32.159  1.00 95.44           H  
ATOM   1799  C   LEU A 113      -7.459  -2.966 -31.721  1.00 95.44           C  
ATOM   1800  CB  LEU A 113      -5.966  -4.715 -32.783  1.00 95.44           C  
ATOM   1801  HB2 LEU A 113      -6.257  -4.346 -33.767  1.00 95.44           H  
ATOM   1802  HB3 LEU A 113      -6.695  -5.463 -32.474  1.00 95.44           H  
ATOM   1803  O   LEU A 113      -8.348  -3.527 -31.078  1.00 95.44           O  
ATOM   1804  CG  LEU A 113      -4.603  -5.421 -32.902  1.00 95.44           C  
ATOM   1805  HG  LEU A 113      -4.376  -5.939 -31.970  1.00 95.44           H  
ATOM   1806  CD1 LEU A 113      -4.675  -6.449 -34.032  1.00 95.44           C  
ATOM   1807 HD11 LEU A 113      -4.855  -5.952 -34.986  1.00 95.44           H  
ATOM   1808 HD12 LEU A 113      -3.737  -7.003 -34.082  1.00 95.44           H  
ATOM   1809 HD13 LEU A 113      -5.482  -7.155 -33.837  1.00 95.44           H  
ATOM   1810  CD2 LEU A 113      -3.466  -4.458 -33.235  1.00 95.44           C  
ATOM   1811 HD21 LEU A 113      -3.689  -3.915 -34.154  1.00 95.44           H  
ATOM   1812 HD22 LEU A 113      -2.548  -5.035 -33.348  1.00 95.44           H  
ATOM   1813 HD23 LEU A 113      -3.317  -3.762 -32.410  1.00 95.44           H  
ATOM   1814  N   ILE A 114      -7.683  -1.870 -32.439  1.00 95.19           N  
ATOM   1815  H   ILE A 114      -6.898  -1.467 -32.930  1.00 95.19           H  
ATOM   1816  CA  ILE A 114      -9.004  -1.274 -32.651  1.00 95.19           C  
ATOM   1817  HA  ILE A 114      -9.756  -1.852 -32.114  1.00 95.19           H  
ATOM   1818  C   ILE A 114      -9.309  -1.355 -34.144  1.00 95.19           C  
ATOM   1819  CB  ILE A 114      -9.056   0.183 -32.135  1.00 95.19           C  
ATOM   1820  HB  ILE A 114      -8.447   0.793 -32.803  1.00 95.19           H  
ATOM   1821  O   ILE A 114      -8.552  -0.831 -34.962  1.00 95.19           O  
ATOM   1822  CG1 ILE A 114      -8.468   0.375 -30.718  1.00 95.19           C  
ATOM   1823 HG12 ILE A 114      -7.425   0.057 -30.730  1.00 95.19           H  
ATOM   1824 HG13 ILE A 114      -8.467   1.441 -30.489  1.00 95.19           H  
ATOM   1825  CG2 ILE A 114     -10.495   0.723 -32.204  1.00 95.19           C  
ATOM   1826 HG21 ILE A 114     -10.526   1.739 -31.813  1.00 95.19           H  
ATOM   1827 HG22 ILE A 114     -10.843   0.738 -33.237  1.00 95.19           H  
ATOM   1828 HG23 ILE A 114     -11.157   0.088 -31.616  1.00 95.19           H  
ATOM   1829  CD1 ILE A 114      -9.175  -0.358 -29.572  1.00 95.19           C  
ATOM   1830 HD11 ILE A 114      -9.357  -1.402 -29.827  1.00 95.19           H  
ATOM   1831 HD12 ILE A 114      -8.548  -0.316 -28.681  1.00 95.19           H  
ATOM   1832 HD13 ILE A 114     -10.116   0.143 -29.351  1.00 95.19           H  
ATOM   1833  N   LEU A 115     -10.413  -1.993 -34.529  1.00 96.50           N  
ATOM   1834  H   LEU A 115     -11.007  -2.399 -33.820  1.00 96.50           H  
ATOM   1835  CA  LEU A 115     -10.850  -1.995 -35.929  1.00 96.50           C  
ATOM   1836  HA  LEU A 115      -9.979  -1.957 -36.583  1.00 96.50           H  
ATOM   1837  C   LEU A 115     -11.676  -0.741 -36.222  1.00 96.50           C  
ATOM   1838  CB  LEU A 115     -11.633  -3.276 -36.246  1.00 96.50           C  
ATOM   1839  HB2 LEU A 115     -12.462  -3.363 -35.544  1.00 96.50           H  
ATOM   1840  HB3 LEU A 115     -12.049  -3.171 -37.248  1.00 96.50           H  
ATOM   1841  O   LEU A 115     -12.646  -0.474 -35.520  1.00 96.50           O  
ATOM   1842  CG  LEU A 115     -10.831  -4.587 -36.203  1.00 96.50           C  
ATOM   1843  HG  LEU A 115     -10.583  -4.822 -35.168  1.00 96.50           H  
ATOM   1844  CD1 LEU A 115     -11.716  -5.696 -36.775  1.00 96.50           C  
ATOM   1845 HD11 LEU A 115     -12.059  -5.432 -37.775  1.00 96.50           H  
ATOM   1846 HD12 LEU A 115     -11.164  -6.633 -36.841  1.00 96.50           H  
ATOM   1847 HD13 LEU A 115     -12.571  -5.844 -36.115  1.00 96.50           H  
ATOM   1848  CD2 LEU A 115      -9.532  -4.529 -37.003  1.00 96.50           C  
ATOM   1849 HD21 LEU A 115      -8.828  -3.867 -36.498  1.00 96.50           H  
ATOM   1850 HD22 LEU A 115      -9.723  -4.170 -38.014  1.00 96.50           H  
ATOM   1851 HD23 LEU A 115      -9.079  -5.520 -37.039  1.00 96.50           H  
ATOM   1852  N   VAL A 116     -11.341   0.014 -37.269  1.00 96.59           N  
ATOM   1853  H   VAL A 116     -10.531  -0.251 -37.812  1.00 96.59           H  
ATOM   1854  CA  VAL A 116     -11.950   1.328 -37.537  1.00 96.59           C  
ATOM   1855  HA  VAL A 116     -12.733   1.508 -36.800  1.00 96.59           H  
ATOM   1856  C   VAL A 116     -12.602   1.366 -38.919  1.00 96.59           C  
ATOM   1857  CB  VAL A 116     -10.931   2.465 -37.344  1.00 96.59           C  
ATOM   1858  HB  VAL A 116     -10.193   2.438 -38.146  1.00 96.59           H  
ATOM   1859  O   VAL A 116     -11.927   1.518 -39.933  1.00 96.59           O  
ATOM   1860  CG1 VAL A 116     -11.633   3.825 -37.376  1.00 96.59           C  
ATOM   1861 HG11 VAL A 116     -12.404   3.864 -36.606  1.00 96.59           H  
ATOM   1862 HG12 VAL A 116     -10.907   4.619 -37.202  1.00 96.59           H  
ATOM   1863 HG13 VAL A 116     -12.091   3.985 -38.353  1.00 96.59           H  
ATOM   1864  CG2 VAL A 116     -10.172   2.342 -36.018  1.00 96.59           C  
ATOM   1865 HG21 VAL A 116      -9.582   3.241 -35.843  1.00 96.59           H  
ATOM   1866 HG22 VAL A 116      -9.493   1.490 -36.053  1.00 96.59           H  
ATOM   1867 HG23 VAL A 116     -10.878   2.201 -35.199  1.00 96.59           H  
ATOM   1868  N   GLY A 117     -13.925   1.236 -38.964  1.00 96.17           N  
ATOM   1869  H   GLY A 117     -14.417   1.199 -38.083  1.00 96.17           H  
ATOM   1870  CA  GLY A 117     -14.723   1.258 -40.189  1.00 96.17           C  
ATOM   1871  HA2 GLY A 117     -15.634   0.679 -40.043  1.00 96.17           H  
ATOM   1872  HA3 GLY A 117     -14.153   0.812 -41.005  1.00 96.17           H  
ATOM   1873  C   GLY A 117     -15.112   2.667 -40.603  1.00 96.17           C  
ATOM   1874  O   GLY A 117     -16.232   3.103 -40.348  1.00 96.17           O  
ATOM   1875  N   ASN A 118     -14.208   3.390 -41.254  1.00 96.10           N  
ATOM   1876  H   ASN A 118     -13.328   2.953 -41.491  1.00 96.10           H  
ATOM   1877  CA  ASN A 118     -14.481   4.747 -41.720  1.00 96.10           C  
ATOM   1878  HA  ASN A 118     -14.948   5.292 -40.900  1.00 96.10           H  
ATOM   1879  C   ASN A 118     -15.463   4.770 -42.909  1.00 96.10           C  
ATOM   1880  CB  ASN A 118     -13.145   5.427 -42.047  1.00 96.10           C  
ATOM   1881  HB2 ASN A 118     -12.745   4.995 -42.964  1.00 96.10           H  
ATOM   1882  HB3 ASN A 118     -12.433   5.221 -41.247  1.00 96.10           H  
ATOM   1883  O   ASN A 118     -15.667   3.773 -43.604  1.00 96.10           O  
ATOM   1884  CG  ASN A 118     -13.241   6.939 -42.198  1.00 96.10           C  
ATOM   1885  ND2 ASN A 118     -12.273   7.528 -42.851  1.00 96.10           N  
ATOM   1886 HD21 ASN A 118     -12.226   8.535 -42.805  1.00 96.10           H  
ATOM   1887 HD22 ASN A 118     -11.543   6.959 -43.255  1.00 96.10           H  
ATOM   1888  OD1 ASN A 118     -14.173   7.609 -41.772  1.00 96.10           O  
ATOM   1889  N   LYS A 119     -16.014   5.950 -43.203  1.00 95.35           N  
ATOM   1890  H   LYS A 119     -15.777   6.714 -42.586  1.00 95.35           H  
ATOM   1891  CA  LYS A 119     -16.983   6.206 -44.283  1.00 95.35           C  
ATOM   1892  HA  LYS A 119     -17.231   7.266 -44.224  1.00 95.35           H  
ATOM   1893  C   LYS A 119     -18.329   5.487 -44.120  1.00 95.35           C  
ATOM   1894  CB  LYS A 119     -16.367   5.990 -45.675  1.00 95.35           C  
ATOM   1895  HB2 LYS A 119     -17.023   6.468 -46.402  1.00 95.35           H  
ATOM   1896  HB3 LYS A 119     -16.337   4.923 -45.894  1.00 95.35           H  
ATOM   1897  O   LYS A 119     -18.982   5.149 -45.105  1.00 95.35           O  
ATOM   1898  CG  LYS A 119     -14.956   6.567 -45.828  1.00 95.35           C  
ATOM   1899  HG2 LYS A 119     -14.264   6.011 -45.196  1.00 95.35           H  
ATOM   1900  HG3 LYS A 119     -14.950   7.617 -45.532  1.00 95.35           H  
ATOM   1901  CD  LYS A 119     -14.508   6.442 -47.282  1.00 95.35           C  
ATOM   1902  HD2 LYS A 119     -14.682   5.423 -47.629  1.00 95.35           H  
ATOM   1903  HD3 LYS A 119     -15.081   7.135 -47.897  1.00 95.35           H  
ATOM   1904  CE  LYS A 119     -13.018   6.763 -47.358  1.00 95.35           C  
ATOM   1905  HE2 LYS A 119     -12.848   7.768 -46.972  1.00 95.35           H  
ATOM   1906  HE3 LYS A 119     -12.486   6.065 -46.712  1.00 95.35           H  
ATOM   1907  NZ  LYS A 119     -12.528   6.647 -48.747  1.00 95.35           N  
ATOM   1908  HZ1 LYS A 119     -12.790   5.750 -49.130  1.00 95.35           H  
ATOM   1909  HZ2 LYS A 119     -12.906   7.388 -49.321  1.00 95.35           H  
ATOM   1910  HZ3 LYS A 119     -11.520   6.699 -48.754  1.00 95.35           H  
ATOM   1911  N   SER A 120     -18.775   5.296 -42.876  1.00 95.53           N  
ATOM   1912  H   SER A 120     -18.153   5.545 -42.121  1.00 95.53           H  
ATOM   1913  CA  SER A 120     -20.134   4.823 -42.551  1.00 95.53           C  
ATOM   1914  HA  SER A 120     -20.308   3.908 -43.119  1.00 95.53           H  
ATOM   1915  C   SER A 120     -21.255   5.793 -42.967  1.00 95.53           C  
ATOM   1916  CB  SER A 120     -20.263   4.455 -41.065  1.00 95.53           C  
ATOM   1917  HB2 SER A 120     -21.247   4.021 -40.891  1.00 95.53           H  
ATOM   1918  HB3 SER A 120     -19.513   3.702 -40.825  1.00 95.53           H  
ATOM   1919  O   SER A 120     -22.423   5.473 -42.803  1.00 95.53           O  
ATOM   1920  OG  SER A 120     -20.085   5.577 -40.210  1.00 95.53           O  
ATOM   1921  HG  SER A 120     -19.174   5.849 -40.343  1.00 95.53           H  
ATOM   1922  N   ASP A 121     -20.927   6.966 -43.521  1.00 94.96           N  
ATOM   1923  H   ASP A 121     -19.951   7.213 -43.605  1.00 94.96           H  
ATOM   1924  CA  ASP A 121     -21.865   7.865 -44.211  1.00 94.96           C  
ATOM   1925  HA  ASP A 121     -22.816   7.856 -43.680  1.00 94.96           H  
ATOM   1926  C   ASP A 121     -22.165   7.452 -45.665  1.00 94.96           C  
ATOM   1927  CB  ASP A 121     -21.307   9.298 -44.173  1.00 94.96           C  
ATOM   1928  HB2 ASP A 121     -21.182   9.594 -43.131  1.00 94.96           H  
ATOM   1929  HB3 ASP A 121     -22.032   9.975 -44.624  1.00 94.96           H  
ATOM   1930  O   ASP A 121     -23.065   8.015 -46.282  1.00 94.96           O  
ATOM   1931  CG  ASP A 121     -19.959   9.436 -44.892  1.00 94.96           C  
ATOM   1932  OD1 ASP A 121     -19.888  10.124 -45.934  1.00 94.96           O  
ATOM   1933  OD2 ASP A 121     -18.971   8.879 -44.348  1.00 94.96           O  
ATOM   1934  N   LEU A 122     -21.419   6.488 -46.220  1.00 94.74           N  
ATOM   1935  H   LEU A 122     -20.685   6.077 -45.661  1.00 94.74           H  
ATOM   1936  CA  LEU A 122     -21.557   6.023 -47.607  1.00 94.74           C  
ATOM   1937  HA  LEU A 122     -22.170   6.738 -48.155  1.00 94.74           H  
ATOM   1938  C   LEU A 122     -22.294   4.676 -47.734  1.00 94.74           C  
ATOM   1939  CB  LEU A 122     -20.167   5.976 -48.277  1.00 94.74           C  
ATOM   1940  HB2 LEU A 122     -19.579   5.199 -47.789  1.00 94.74           H  
ATOM   1941  HB3 LEU A 122     -20.304   5.685 -49.319  1.00 94.74           H  
ATOM   1942  O   LEU A 122     -22.319   4.104 -48.825  1.00 94.74           O  
ATOM   1943  CG  LEU A 122     -19.364   7.290 -48.246  1.00 94.74           C  
ATOM   1944  HG  LEU A 122     -19.110   7.539 -47.216  1.00 94.74           H  
ATOM   1945  CD1 LEU A 122     -18.061   7.103 -49.033  1.00 94.74           C  
ATOM   1946 HD11 LEU A 122     -18.288   6.936 -50.086  1.00 94.74           H  
ATOM   1947 HD12 LEU A 122     -17.451   7.999 -48.925  1.00 94.74           H  
ATOM   1948 HD13 LEU A 122     -17.520   6.245 -48.635  1.00 94.74           H  
ATOM   1949  CD2 LEU A 122     -20.114   8.463 -48.879  1.00 94.74           C  
ATOM   1950 HD21 LEU A 122     -20.424   8.218 -49.895  1.00 94.74           H  
ATOM   1951 HD22 LEU A 122     -19.475   9.347 -48.877  1.00 94.74           H  
ATOM   1952 HD23 LEU A 122     -20.991   8.695 -48.275  1.00 94.74           H  
ATOM   1953  N   VAL A 123     -22.840   4.141 -46.635  1.00 93.14           N  
ATOM   1954  H   VAL A 123     -22.831   4.684 -45.783  1.00 93.14           H  
ATOM   1955  CA  VAL A 123     -23.498   2.825 -46.570  1.00 93.14           C  
ATOM   1956  HA  VAL A 123     -23.883   2.579 -47.560  1.00 93.14           H  
ATOM   1957  C   VAL A 123     -24.677   2.884 -45.592  1.00 93.14           C  
ATOM   1958  CB  VAL A 123     -22.510   1.714 -46.137  1.00 93.14           C  
ATOM   1959  HB  VAL A 123     -22.308   1.799 -45.070  1.00 93.14           H  
ATOM   1960  O   VAL A 123     -24.542   3.425 -44.501  1.00 93.14           O  
ATOM   1961  CG1 VAL A 123     -23.088   0.327 -46.427  1.00 93.14           C  
ATOM   1962 HG11 VAL A 123     -22.397  -0.441 -46.080  1.00 93.14           H  
ATOM   1963 HG12 VAL A 123     -24.022   0.189 -45.883  1.00 93.14           H  
ATOM   1964 HG13 VAL A 123     -23.265   0.203 -47.496  1.00 93.14           H  
ATOM   1965  CG2 VAL A 123     -21.168   1.773 -46.882  1.00 93.14           C  
ATOM   1966 HG21 VAL A 123     -20.613   2.655 -46.561  1.00 93.14           H  
ATOM   1967 HG22 VAL A 123     -21.344   1.809 -47.957  1.00 93.14           H  
ATOM   1968 HG23 VAL A 123     -20.571   0.889 -46.655  1.00 93.14           H  
ATOM   1969  N   GLU A 124     -25.831   2.329 -45.973  1.00 89.55           N  
ATOM   1970  H   GLU A 124     -25.912   1.970 -46.913  1.00 89.55           H  
ATOM   1971  CA  GLU A 124     -27.047   2.318 -45.133  1.00 89.55           C  
ATOM   1972  HA  GLU A 124     -27.110   3.252 -44.574  1.00 89.55           H  
ATOM   1973  C   GLU A 124     -27.065   1.178 -44.097  1.00 89.55           C  
ATOM   1974  CB  GLU A 124     -28.290   2.214 -46.033  1.00 89.55           C  
ATOM   1975  HB2 GLU A 124     -28.229   1.287 -46.604  1.00 89.55           H  
ATOM   1976  HB3 GLU A 124     -29.176   2.173 -45.399  1.00 89.55           H  
ATOM   1977  O   GLU A 124     -27.782   1.245 -43.101  1.00 89.55           O  
ATOM   1978  CG  GLU A 124     -28.435   3.403 -46.998  1.00 89.55           C  
ATOM   1979  HG2 GLU A 124     -28.436   4.323 -46.413  1.00 89.55           H  
ATOM   1980  HG3 GLU A 124     -27.573   3.430 -47.665  1.00 89.55           H  
ATOM   1981  CD  GLU A 124     -29.712   3.336 -47.851  1.00 89.55           C  
ATOM   1982  OE1 GLU A 124     -30.122   4.410 -48.348  1.00 89.55           O  
ATOM   1983  OE2 GLU A 124     -30.249   2.220 -48.038  1.00 89.55           O  
ATOM   1984  N   TYR A 125     -26.269   0.131 -44.328  1.00 87.22           N  
ATOM   1985  H   TYR A 125     -25.655   0.184 -45.128  1.00 87.22           H  
ATOM   1986  CA  TYR A 125     -26.083  -1.010 -43.434  1.00 87.22           C  
ATOM   1987  HA  TYR A 125     -26.839  -0.968 -42.650  1.00 87.22           H  
ATOM   1988  C   TYR A 125     -24.712  -0.963 -42.753  1.00 87.22           C  
ATOM   1989  CB  TYR A 125     -26.292  -2.324 -44.206  1.00 87.22           C  
ATOM   1990  HB2 TYR A 125     -27.315  -2.344 -44.581  1.00 87.22           H  
ATOM   1991  HB3 TYR A 125     -26.193  -3.158 -43.511  1.00 87.22           H  
ATOM   1992  O   TYR A 125     -23.750  -0.402 -43.278  1.00 87.22           O  
ATOM   1993  CG  TYR A 125     -25.338  -2.544 -45.369  1.00 87.22           C  
ATOM   1994  CD1 TYR A 125     -25.703  -2.128 -46.665  1.00 87.22           C  
ATOM   1995  HD1 TYR A 125     -26.665  -1.667 -46.828  1.00 87.22           H  
ATOM   1996  CD2 TYR A 125     -24.087  -3.157 -45.155  1.00 87.22           C  
ATOM   1997  HD2 TYR A 125     -23.808  -3.484 -44.164  1.00 87.22           H  
ATOM   1998  CE1 TYR A 125     -24.815  -2.311 -47.743  1.00 87.22           C  
ATOM   1999  HE1 TYR A 125     -25.100  -1.986 -48.733  1.00 87.22           H  
ATOM   2000  CE2 TYR A 125     -23.193  -3.337 -46.228  1.00 87.22           C  
ATOM   2001  HE2 TYR A 125     -22.229  -3.795 -46.066  1.00 87.22           H  
ATOM   2002  OH  TYR A 125     -22.691  -3.071 -48.560  1.00 87.22           O  
ATOM   2003  HH  TYR A 125     -23.063  -2.722 -49.373  1.00 87.22           H  
ATOM   2004  CZ  TYR A 125     -23.555  -2.911 -47.523  1.00 87.22           C  
ATOM   2005  N   SER A 126     -24.613  -1.597 -41.586  1.00 88.41           N  
ATOM   2006  H   SER A 126     -25.418  -2.098 -41.239  1.00 88.41           H  
ATOM   2007  CA  SER A 126     -23.343  -1.754 -40.882  1.00 88.41           C  
ATOM   2008  HA  SER A 126     -22.748  -0.851 -41.017  1.00 88.41           H  
ATOM   2009  C   SER A 126     -22.544  -2.942 -41.425  1.00 88.41           C  
ATOM   2010  CB  SER A 126     -23.599  -1.925 -39.391  1.00 88.41           C  
ATOM   2011  HB2 SER A 126     -24.167  -1.075 -39.012  1.00 88.41           H  
ATOM   2012  HB3 SER A 126     -24.156  -2.845 -39.212  1.00 88.41           H  
ATOM   2013  O   SER A 126     -23.101  -4.001 -41.710  1.00 88.41           O  
ATOM   2014  OG  SER A 126     -22.360  -1.987 -38.740  1.00 88.41           O  
ATOM   2015  HG  SER A 126     -21.946  -1.125 -38.821  1.00 88.41           H  
ATOM   2016  N   SER A 127     -21.222  -2.803 -41.493  1.00 90.02           N  
ATOM   2017  H   SER A 127     -20.830  -1.923 -41.190  1.00 90.02           H  
ATOM   2018  CA  SER A 127     -20.291  -3.901 -41.778  1.00 90.02           C  
ATOM   2019  HA  SER A 127     -20.715  -4.494 -42.588  1.00 90.02           H  
ATOM   2020  C   SER A 127     -20.085  -4.862 -40.600  1.00 90.02           C  
ATOM   2021  CB  SER A 127     -18.947  -3.356 -42.270  1.00 90.02           C  
ATOM   2022  HB2 SER A 127     -18.293  -4.193 -42.515  1.00 90.02           H  
ATOM   2023  HB3 SER A 127     -19.108  -2.787 -43.185  1.00 90.02           H  
ATOM   2024  O   SER A 127     -19.391  -5.866 -40.761  1.00 90.02           O  
ATOM   2025  OG  SER A 127     -18.301  -2.544 -41.308  1.00 90.02           O  
ATOM   2026  HG  SER A 127     -18.899  -1.870 -40.976  1.00 90.02           H  
ATOM   2027  N   MET A 128     -20.697  -4.614 -39.432  1.00 85.55           N  
ATOM   2028  H   MET A 128     -21.251  -3.773 -39.360  1.00 85.55           H  
ATOM   2029  CA  MET A 128     -20.455  -5.388 -38.205  1.00 85.55           C  
ATOM   2030  HA  MET A 128     -19.408  -5.240 -37.942  1.00 85.55           H  
ATOM   2031  C   MET A 128     -20.673  -6.900 -38.360  1.00 85.55           C  
ATOM   2032  CB  MET A 128     -21.316  -4.827 -37.065  1.00 85.55           C  
ATOM   2033  HB2 MET A 128     -22.362  -5.078 -37.237  1.00 85.55           H  
ATOM   2034  HB3 MET A 128     -21.228  -3.740 -37.078  1.00 85.55           H  
ATOM   2035  O   MET A 128     -19.923  -7.674 -37.778  1.00 85.55           O  
ATOM   2036  CG  MET A 128     -20.902  -5.307 -35.668  1.00 85.55           C  
ATOM   2037  HG2 MET A 128     -21.179  -6.358 -35.584  1.00 85.55           H  
ATOM   2038  HG3 MET A 128     -21.488  -4.760 -34.930  1.00 85.55           H  
ATOM   2039  SD  MET A 128     -19.140  -5.148 -35.228  1.00 85.55           S  
ATOM   2040  CE  MET A 128     -18.963  -3.349 -35.162  1.00 85.55           C  
ATOM   2041  HE1 MET A 128     -19.647  -2.946 -34.415  1.00 85.55           H  
ATOM   2042  HE2 MET A 128     -17.944  -3.085 -34.880  1.00 85.55           H  
ATOM   2043  HE3 MET A 128     -19.176  -2.920 -36.141  1.00 85.55           H  
ATOM   2044  N   GLU A 129     -21.607  -7.353 -39.202  1.00 89.20           N  
ATOM   2045  H   GLU A 129     -22.212  -6.690 -39.666  1.00 89.20           H  
ATOM   2046  CA  GLU A 129     -21.782  -8.789 -39.496  1.00 89.20           C  
ATOM   2047  HA  GLU A 129     -21.969  -9.327 -38.567  1.00 89.20           H  
ATOM   2048  C   GLU A 129     -20.542  -9.431 -40.147  1.00 89.20           C  
ATOM   2049  CB  GLU A 129     -22.983  -9.001 -40.428  1.00 89.20           C  
ATOM   2050  HB2 GLU A 129     -22.819  -8.446 -41.352  1.00 89.20           H  
ATOM   2051  HB3 GLU A 129     -23.037 -10.063 -40.668  1.00 89.20           H  
ATOM   2052  O   GLU A 129     -20.249 -10.601 -39.913  1.00 89.20           O  
ATOM   2053  CG  GLU A 129     -24.322  -8.578 -39.807  1.00 89.20           C  
ATOM   2054  HG2 GLU A 129     -24.402  -9.030 -38.818  1.00 89.20           H  
ATOM   2055  HG3 GLU A 129     -24.332  -7.495 -39.685  1.00 89.20           H  
ATOM   2056  CD  GLU A 129     -25.528  -9.007 -40.660  1.00 89.20           C  
ATOM   2057  OE1 GLU A 129     -26.639  -9.062 -40.086  1.00 89.20           O  
ATOM   2058  OE2 GLU A 129     -25.338  -9.284 -41.867  1.00 89.20           O  
ATOM   2059  N   THR A 130     -19.780  -8.663 -40.934  1.00 89.81           N  
ATOM   2060  H   THR A 130     -20.018  -7.683 -40.995  1.00 89.81           H  
ATOM   2061  CA  THR A 130     -18.508  -9.101 -41.540  1.00 89.81           C  
ATOM   2062  HA  THR A 130     -18.593 -10.148 -41.831  1.00 89.81           H  
ATOM   2063  C   THR A 130     -17.339  -8.998 -40.554  1.00 89.81           C  
ATOM   2064  CB  THR A 130     -18.214  -8.271 -42.803  1.00 89.81           C  
ATOM   2065  HB  THR A 130     -18.067  -7.227 -42.526  1.00 89.81           H  
ATOM   2066  O   THR A 130     -16.369  -9.745 -40.665  1.00 89.81           O  
ATOM   2067  CG2 THR A 130     -16.998  -8.749 -43.595  1.00 89.81           C  
ATOM   2068 HG21 THR A 130     -16.926  -8.186 -44.526  1.00 89.81           H  
ATOM   2069 HG22 THR A 130     -16.088  -8.587 -43.018  1.00 89.81           H  
ATOM   2070 HG23 THR A 130     -17.097  -9.812 -43.819  1.00 89.81           H  
ATOM   2071  OG1 THR A 130     -19.304  -8.358 -43.693  1.00 89.81           O  
ATOM   2072  HG1 THR A 130     -20.106  -8.289 -43.169  1.00 89.81           H  
ATOM   2073  N   ILE A 131     -17.427  -8.094 -39.574  1.00 92.65           N  
ATOM   2074  H   ILE A 131     -18.262  -7.528 -39.532  1.00 92.65           H  
ATOM   2075  CA  ILE A 131     -16.347  -7.794 -38.624  1.00 92.65           C  
ATOM   2076  HA  ILE A 131     -15.394  -8.044 -39.092  1.00 92.65           H  
ATOM   2077  C   ILE A 131     -16.423  -8.643 -37.345  1.00 92.65           C  
ATOM   2078  CB  ILE A 131     -16.336  -6.280 -38.326  1.00 92.65           C  
ATOM   2079  HB  ILE A 131     -17.302  -6.013 -37.898  1.00 92.65           H  
ATOM   2080  O   ILE A 131     -15.384  -9.033 -36.817  1.00 92.65           O  
ATOM   2081  CG1 ILE A 131     -16.137  -5.413 -39.593  1.00 92.65           C  
ATOM   2082 HG12 ILE A 131     -16.912  -5.644 -40.323  1.00 92.65           H  
ATOM   2083 HG13 ILE A 131     -16.287  -4.372 -39.307  1.00 92.65           H  
ATOM   2084  CG2 ILE A 131     -15.264  -5.939 -37.283  1.00 92.65           C  
ATOM   2085 HG21 ILE A 131     -15.095  -4.862 -37.259  1.00 92.65           H  
ATOM   2086 HG22 ILE A 131     -14.332  -6.447 -37.531  1.00 92.65           H  
ATOM   2087 HG23 ILE A 131     -15.597  -6.255 -36.294  1.00 92.65           H  
ATOM   2088  CD1 ILE A 131     -14.780  -5.535 -40.300  1.00 92.65           C  
ATOM   2089 HD11 ILE A 131     -14.639  -6.551 -40.666  1.00 92.65           H  
ATOM   2090 HD12 ILE A 131     -14.762  -4.854 -41.151  1.00 92.65           H  
ATOM   2091 HD13 ILE A 131     -13.967  -5.267 -39.624  1.00 92.65           H  
ATOM   2092  N   LEU A 132     -17.617  -9.001 -36.864  1.00 90.54           N  
ATOM   2093  H   LEU A 132     -18.441  -8.632 -37.316  1.00 90.54           H  
ATOM   2094  CA  LEU A 132     -17.804  -9.842 -35.673  1.00 90.54           C  
ATOM   2095  HA  LEU A 132     -17.379  -9.308 -34.823  1.00 90.54           H  
ATOM   2096  C   LEU A 132     -17.050 -11.187 -35.738  1.00 90.54           C  
ATOM   2097  CB  LEU A 132     -19.310 -10.061 -35.417  1.00 90.54           C  
ATOM   2098  HB2 LEU A 132     -19.445 -10.954 -34.806  1.00 90.54           H  
ATOM   2099  HB3 LEU A 132     -19.812 -10.232 -36.369  1.00 90.54           H  
ATOM   2100  O   LEU A 132     -16.428 -11.548 -34.739  1.00 90.54           O  
ATOM   2101  CG  LEU A 132     -19.997  -8.885 -34.707  1.00 90.54           C  
ATOM   2102  HG  LEU A 132     -19.704  -7.954 -35.191  1.00 90.54           H  
ATOM   2103  CD1 LEU A 132     -21.516  -9.042 -34.805  1.00 90.54           C  
ATOM   2104 HD11 LEU A 132     -21.830  -9.981 -34.349  1.00 90.54           H  
ATOM   2105 HD12 LEU A 132     -21.815  -9.030 -35.854  1.00 90.54           H  
ATOM   2106 HD13 LEU A 132     -22.007  -8.212 -34.297  1.00 90.54           H  
ATOM   2107  CD2 LEU A 132     -19.625  -8.806 -33.225  1.00 90.54           C  
ATOM   2108 HD21 LEU A 132     -18.560  -8.599 -33.115  1.00 90.54           H  
ATOM   2109 HD22 LEU A 132     -19.868  -9.741 -32.721  1.00 90.54           H  
ATOM   2110 HD23 LEU A 132     -20.177  -7.991 -32.758  1.00 90.54           H  
ATOM   2111  N   PRO A 133     -17.020 -11.928 -36.868  1.00 93.05           N  
ATOM   2112  CA  PRO A 133     -16.187 -13.125 -36.990  1.00 93.05           C  
ATOM   2113  HA  PRO A 133     -16.496 -13.849 -36.236  1.00 93.05           H  
ATOM   2114  C   PRO A 133     -14.690 -12.840 -36.809  1.00 93.05           C  
ATOM   2115  CB  PRO A 133     -16.481 -13.696 -38.383  1.00 93.05           C  
ATOM   2116  HB2 PRO A 133     -16.448 -14.785 -38.386  1.00 93.05           H  
ATOM   2117  HB3 PRO A 133     -15.778 -13.294 -39.113  1.00 93.05           H  
ATOM   2118  O   PRO A 133     -13.993 -13.645 -36.202  1.00 93.05           O  
ATOM   2119  CG  PRO A 133     -17.880 -13.170 -38.696  1.00 93.05           C  
ATOM   2120  HG2 PRO A 133     -18.629 -13.793 -38.207  1.00 93.05           H  
ATOM   2121  HG3 PRO A 133     -18.064 -13.110 -39.769  1.00 93.05           H  
ATOM   2122  CD  PRO A 133     -17.857 -11.790 -38.051  1.00 93.05           C  
ATOM   2123  HD2 PRO A 133     -18.875 -11.487 -37.806  1.00 93.05           H  
ATOM   2124  HD3 PRO A 133     -17.404 -11.073 -38.736  1.00 93.05           H  
ATOM   2125  N   ILE A 134     -14.209 -11.682 -37.281  1.00 93.62           N  
ATOM   2126  H   ILE A 134     -14.860 -11.027 -37.689  1.00 93.62           H  
ATOM   2127  CA  ILE A 134     -12.809 -11.255 -37.147  1.00 93.62           C  
ATOM   2128  HA  ILE A 134     -12.168 -12.092 -37.422  1.00 93.62           H  
ATOM   2129  C   ILE A 134     -12.507 -10.921 -35.679  1.00 93.62           C  
ATOM   2130  CB  ILE A 134     -12.492 -10.071 -38.099  1.00 93.62           C  
ATOM   2131  HB  ILE A 134     -13.094  -9.211 -37.805  1.00 93.62           H  
ATOM   2132  O   ILE A 134     -11.536 -11.430 -35.129  1.00 93.62           O  
ATOM   2133  CG1 ILE A 134     -12.835 -10.421 -39.569  1.00 93.62           C  
ATOM   2134 HG12 ILE A 134     -13.868 -10.764 -39.629  1.00 93.62           H  
ATOM   2135 HG13 ILE A 134     -12.194 -11.235 -39.907  1.00 93.62           H  
ATOM   2136  CG2 ILE A 134     -11.013  -9.663 -37.966  1.00 93.62           C  
ATOM   2137 HG21 ILE A 134     -10.790  -9.365 -36.942  1.00 93.62           H  
ATOM   2138 HG22 ILE A 134     -10.371 -10.503 -38.231  1.00 93.62           H  
ATOM   2139 HG23 ILE A 134     -10.785  -8.812 -38.608  1.00 93.62           H  
ATOM   2140  CD1 ILE A 134     -12.714  -9.244 -40.547  1.00 93.62           C  
ATOM   2141 HD11 ILE A 134     -13.295  -8.399 -40.177  1.00 93.62           H  
ATOM   2142 HD12 ILE A 134     -11.674  -8.941 -40.666  1.00 93.62           H  
ATOM   2143 HD13 ILE A 134     -13.102  -9.542 -41.520  1.00 93.62           H  
ATOM   2144  N   MET A 135     -13.368 -10.144 -35.012  1.00 92.88           N  
ATOM   2145  H   MET A 135     -14.160  -9.769 -35.514  1.00 92.88           H  
ATOM   2146  CA  MET A 135     -13.225  -9.838 -33.579  1.00 92.88           C  
ATOM   2147  HA  MET A 135     -12.277  -9.326 -33.411  1.00 92.88           H  
ATOM   2148  C   MET A 135     -13.204 -11.103 -32.709  1.00 92.88           C  
ATOM   2149  CB  MET A 135     -14.366  -8.926 -33.111  1.00 92.88           C  
ATOM   2150  HB2 MET A 135     -14.288  -8.821 -32.029  1.00 92.88           H  
ATOM   2151  HB3 MET A 135     -15.327  -9.386 -33.342  1.00 92.88           H  
ATOM   2152  O   MET A 135     -12.412 -11.200 -31.780  1.00 92.88           O  
ATOM   2153  CG  MET A 135     -14.305  -7.534 -33.746  1.00 92.88           C  
ATOM   2154  HG2 MET A 135     -13.319  -7.109 -33.558  1.00 92.88           H  
ATOM   2155  HG3 MET A 135     -14.427  -7.635 -34.825  1.00 92.88           H  
ATOM   2156  SD  MET A 135     -15.552  -6.364 -33.138  1.00 92.88           S  
ATOM   2157  CE  MET A 135     -14.999  -6.175 -31.419  1.00 92.88           C  
ATOM   2158  HE1 MET A 135     -13.943  -5.907 -31.397  1.00 92.88           H  
ATOM   2159  HE2 MET A 135     -15.584  -5.394 -30.933  1.00 92.88           H  
ATOM   2160  HE3 MET A 135     -15.141  -7.108 -30.875  1.00 92.88           H  
ATOM   2161  N   ASN A 136     -14.033 -12.100 -33.033  1.00 91.01           N  
ATOM   2162  H   ASN A 136     -14.689 -11.950 -33.785  1.00 91.01           H  
ATOM   2163  CA  ASN A 136     -14.067 -13.374 -32.310  1.00 91.01           C  
ATOM   2164  HA  ASN A 136     -14.017 -13.173 -31.240  1.00 91.01           H  
ATOM   2165  C   ASN A 136     -12.877 -14.303 -32.628  1.00 91.01           C  
ATOM   2166  CB  ASN A 136     -15.403 -14.069 -32.619  1.00 91.01           C  
ATOM   2167  HB2 ASN A 136     -15.377 -15.081 -32.215  1.00 91.01           H  
ATOM   2168  HB3 ASN A 136     -15.528 -14.140 -33.699  1.00 91.01           H  
ATOM   2169  O   ASN A 136     -12.641 -15.254 -31.885  1.00 91.01           O  
ATOM   2170  CG  ASN A 136     -16.604 -13.375 -32.000  1.00 91.01           C  
ATOM   2171  ND2 ASN A 136     -17.721 -13.351 -32.685  1.00 91.01           N  
ATOM   2172 HD21 ASN A 136     -17.698 -13.605 -33.663  1.00 91.01           H  
ATOM   2173 HD22 ASN A 136     -18.469 -12.818 -32.265  1.00 91.01           H  
ATOM   2174  OD1 ASN A 136     -16.589 -12.880 -30.888  1.00 91.01           O  
ATOM   2175  N   GLN A 137     -12.151 -14.069 -33.727  1.00 92.92           N  
ATOM   2176  H   GLN A 137     -12.411 -13.289 -34.314  1.00 92.92           H  
ATOM   2177  CA  GLN A 137     -10.986 -14.864 -34.134  1.00 92.92           C  
ATOM   2178  HA  GLN A 137     -11.111 -15.884 -33.770  1.00 92.92           H  
ATOM   2179  C   GLN A 137      -9.669 -14.338 -33.538  1.00 92.92           C  
ATOM   2180  CB  GLN A 137     -10.945 -14.912 -35.674  1.00 92.92           C  
ATOM   2181  HB2 GLN A 137     -11.872 -15.359 -36.033  1.00 92.92           H  
ATOM   2182  HB3 GLN A 137     -10.877 -13.897 -36.068  1.00 92.92           H  
ATOM   2183  O   GLN A 137      -8.753 -15.126 -33.307  1.00 92.92           O  
ATOM   2184  CG  GLN A 137      -9.763 -15.732 -36.214  1.00 92.92           C  
ATOM   2185  HG2 GLN A 137      -9.797 -16.735 -35.789  1.00 92.92           H  
ATOM   2186  HG3 GLN A 137      -8.830 -15.262 -35.904  1.00 92.92           H  
ATOM   2187  CD  GLN A 137      -9.723 -15.851 -37.734  1.00 92.92           C  
ATOM   2188  NE2 GLN A 137      -8.625 -16.327 -38.277  1.00 92.92           N  
ATOM   2189 HE21 GLN A 137      -7.821 -16.501 -37.691  1.00 92.92           H  
ATOM   2190 HE22 GLN A 137      -8.588 -16.302 -39.286  1.00 92.92           H  
ATOM   2191  OE1 GLN A 137     -10.644 -15.536 -38.471  1.00 92.92           O  
ATOM   2192  N   TYR A 138      -9.569 -13.029 -33.296  1.00 92.76           N  
ATOM   2193  H   TYR A 138     -10.368 -12.444 -33.498  1.00 92.76           H  
ATOM   2194  CA  TYR A 138      -8.334 -12.347 -32.901  1.00 92.76           C  
ATOM   2195  HA  TYR A 138      -7.521 -13.066 -32.800  1.00 92.76           H  
ATOM   2196  C   TYR A 138      -8.511 -11.659 -31.541  1.00 92.76           C  
ATOM   2197  CB  TYR A 138      -7.940 -11.377 -34.020  1.00 92.76           C  
ATOM   2198  HB2 TYR A 138      -7.097 -10.772 -33.686  1.00 92.76           H  
ATOM   2199  HB3 TYR A 138      -8.777 -10.702 -34.199  1.00 92.76           H  
ATOM   2200  O   TYR A 138      -9.043 -10.555 -31.442  1.00 92.76           O  
ATOM   2201  CG  TYR A 138      -7.558 -12.050 -35.327  1.00 92.76           C  
ATOM   2202  CD1 TYR A 138      -6.283 -12.627 -35.474  1.00 92.76           C  
ATOM   2203  HD1 TYR A 138      -5.589 -12.591 -34.647  1.00 92.76           H  
ATOM   2204  CD2 TYR A 138      -8.469 -12.095 -36.399  1.00 92.76           C  
ATOM   2205  HD2 TYR A 138      -9.451 -11.662 -36.280  1.00 92.76           H  
ATOM   2206  CE1 TYR A 138      -5.900 -13.201 -36.702  1.00 92.76           C  
ATOM   2207  HE1 TYR A 138      -4.905 -13.606 -36.809  1.00 92.76           H  
ATOM   2208  CE2 TYR A 138      -8.107 -12.697 -37.618  1.00 92.76           C  
ATOM   2209  HE2 TYR A 138      -8.813 -12.752 -38.433  1.00 92.76           H  
ATOM   2210  OH  TYR A 138      -6.442 -13.754 -38.976  1.00 92.76           O  
ATOM   2211  HH  TYR A 138      -5.514 -14.001 -38.968  1.00 92.76           H  
ATOM   2212  CZ  TYR A 138      -6.812 -13.226 -37.779  1.00 92.76           C  
ATOM   2213  N   THR A 139      -8.057 -12.335 -30.483  1.00 89.69           N  
ATOM   2214  H   THR A 139      -7.589 -13.209 -30.678  1.00 89.69           H  
ATOM   2215  CA  THR A 139      -8.176 -11.925 -29.065  1.00 89.69           C  
ATOM   2216  HA  THR A 139      -9.233 -11.842 -28.810  1.00 89.69           H  
ATOM   2217  C   THR A 139      -7.522 -10.586 -28.709  1.00 89.69           C  
ATOM   2218  CB  THR A 139      -7.525 -12.979 -28.165  1.00 89.69           C  
ATOM   2219  HB  THR A 139      -7.601 -12.650 -27.129  1.00 89.69           H  
ATOM   2220  O   THR A 139      -7.772 -10.038 -27.640  1.00 89.69           O  
ATOM   2221  CG2 THR A 139      -8.196 -14.348 -28.264  1.00 89.69           C  
ATOM   2222 HG21 THR A 139      -9.257 -14.256 -28.029  1.00 89.69           H  
ATOM   2223 HG22 THR A 139      -8.081 -14.762 -29.266  1.00 89.69           H  
ATOM   2224 HG23 THR A 139      -7.734 -15.028 -27.548  1.00 89.69           H  
ATOM   2225  OG1 THR A 139      -6.155 -13.132 -28.492  1.00 89.69           O  
ATOM   2226  HG1 THR A 139      -5.995 -12.762 -29.363  1.00 89.69           H  
ATOM   2227  N   GLU A 140      -6.654 -10.088 -29.580  1.00 91.91           N  
ATOM   2228  H   GLU A 140      -6.427 -10.665 -30.377  1.00 91.91           H  
ATOM   2229  CA  GLU A 140      -5.988  -8.794 -29.514  1.00 91.91           C  
ATOM   2230  HA  GLU A 140      -5.709  -8.598 -28.478  1.00 91.91           H  
ATOM   2231  C   GLU A 140      -6.899  -7.623 -29.935  1.00 91.91           C  
ATOM   2232  CB  GLU A 140      -4.685  -8.871 -30.343  1.00 91.91           C  
ATOM   2233  HB2 GLU A 140      -4.006  -9.584 -29.876  1.00 91.91           H  
ATOM   2234  HB3 GLU A 140      -4.206  -7.894 -30.285  1.00 91.91           H  
ATOM   2235  O   GLU A 140      -6.556  -6.467 -29.694  1.00 91.91           O  
ATOM   2236  CG  GLU A 140      -4.847  -9.235 -31.836  1.00 91.91           C  
ATOM   2237  HG2 GLU A 140      -4.037  -8.742 -32.372  1.00 91.91           H  
ATOM   2238  HG3 GLU A 140      -5.783  -8.817 -32.209  1.00 91.91           H  
ATOM   2239  CD  GLU A 140      -4.790 -10.740 -32.181  1.00 91.91           C  
ATOM   2240  OE1 GLU A 140      -4.252 -11.067 -33.262  1.00 91.91           O  
ATOM   2241  OE2 GLU A 140      -5.342 -11.577 -31.424  1.00 91.91           O  
ATOM   2242  N   ILE A 141      -8.069  -7.890 -30.531  1.00 93.83           N  
ATOM   2243  H   ILE A 141      -8.325  -8.856 -30.677  1.00 93.83           H  
ATOM   2244  CA  ILE A 141      -9.034  -6.862 -30.945  1.00 93.83           C  
ATOM   2245  HA  ILE A 141      -8.476  -5.958 -31.189  1.00 93.83           H  
ATOM   2246  C   ILE A 141      -9.983  -6.516 -29.788  1.00 93.83           C  
ATOM   2247  CB  ILE A 141      -9.792  -7.278 -32.227  1.00 93.83           C  
ATOM   2248  HB  ILE A 141     -10.403  -8.154 -32.008  1.00 93.83           H  
ATOM   2249  O   ILE A 141     -10.955  -7.222 -29.528  1.00 93.83           O  
ATOM   2250  CG1 ILE A 141      -8.808  -7.642 -33.365  1.00 93.83           C  
ATOM   2251 HG12 ILE A 141      -8.183  -6.780 -33.600  1.00 93.83           H  
ATOM   2252 HG13 ILE A 141      -8.157  -8.451 -33.036  1.00 93.83           H  
ATOM   2253  CG2 ILE A 141     -10.720  -6.122 -32.656  1.00 93.83           C  
ATOM   2254 HG21 ILE A 141     -11.262  -6.386 -33.564  1.00 93.83           H  
ATOM   2255 HG22 ILE A 141     -10.134  -5.219 -32.826  1.00 93.83           H  
ATOM   2256 HG23 ILE A 141     -11.460  -5.924 -31.881  1.00 93.83           H  
ATOM   2257  CD1 ILE A 141      -9.489  -8.110 -34.652  1.00 93.83           C  
ATOM   2258 HD11 ILE A 141     -10.245  -8.862 -34.426  1.00 93.83           H  
ATOM   2259 HD12 ILE A 141      -8.741  -8.544 -35.316  1.00 93.83           H  
ATOM   2260 HD13 ILE A 141      -9.947  -7.259 -35.156  1.00 93.83           H  
ATOM   2261  N   GLU A 142      -9.739  -5.385 -29.123  1.00 92.74           N  
ATOM   2262  H   GLU A 142      -8.928  -4.849 -29.399  1.00 92.74           H  
ATOM   2263  CA  GLU A 142     -10.518  -4.946 -27.949  1.00 92.74           C  
ATOM   2264  HA  GLU A 142     -10.751  -5.813 -27.331  1.00 92.74           H  
ATOM   2265  C   GLU A 142     -11.875  -4.309 -28.334  1.00 92.74           C  
ATOM   2266  CB  GLU A 142      -9.661  -3.984 -27.098  1.00 92.74           C  
ATOM   2267  HB2 GLU A 142      -9.248  -3.226 -27.764  1.00 92.74           H  
ATOM   2268  HB3 GLU A 142     -10.296  -3.460 -26.383  1.00 92.74           H  
ATOM   2269  O   GLU A 142     -12.842  -4.407 -27.580  1.00 92.74           O  
ATOM   2270  CG  GLU A 142      -8.487  -4.654 -26.340  1.00 92.74           C  
ATOM   2271  HG2 GLU A 142      -8.045  -5.431 -26.964  1.00 92.74           H  
ATOM   2272  HG3 GLU A 142      -7.721  -3.892 -26.197  1.00 92.74           H  
ATOM   2273  CD  GLU A 142      -8.822  -5.236 -24.945  1.00 92.74           C  
ATOM   2274  OE1 GLU A 142      -7.888  -5.645 -24.211  1.00 92.74           O  
ATOM   2275  OE2 GLU A 142     -10.006  -5.253 -24.537  1.00 92.74           O  
ATOM   2276  N   THR A 143     -11.997  -3.664 -29.507  1.00 91.85           N  
ATOM   2277  H   THR A 143     -11.189  -3.632 -30.111  1.00 91.85           H  
ATOM   2278  CA  THR A 143     -13.300  -3.210 -30.050  1.00 91.85           C  
ATOM   2279  HA  THR A 143     -14.014  -4.017 -29.890  1.00 91.85           H  
ATOM   2280  C   THR A 143     -13.261  -2.921 -31.560  1.00 91.85           C  
ATOM   2281  CB  THR A 143     -13.847  -1.982 -29.284  1.00 91.85           C  
ATOM   2282  HB  THR A 143     -13.727  -2.138 -28.212  1.00 91.85           H  
ATOM   2283  O   THR A 143     -12.192  -2.827 -32.170  1.00 91.85           O  
ATOM   2284  CG2 THR A 143     -13.187  -0.654 -29.647  1.00 91.85           C  
ATOM   2285 HG21 THR A 143     -13.660   0.162 -29.100  1.00 91.85           H  
ATOM   2286 HG22 THR A 143     -13.285  -0.445 -30.713  1.00 91.85           H  
ATOM   2287 HG23 THR A 143     -12.132  -0.704 -29.378  1.00 91.85           H  
ATOM   2288  OG1 THR A 143     -15.226  -1.815 -29.538  1.00 91.85           O  
ATOM   2289  HG1 THR A 143     -15.453  -0.924 -29.262  1.00 91.85           H  
ATOM   2290  N   CYS A 144     -14.436  -2.695 -32.159  1.00 94.38           N  
ATOM   2291  H   CYS A 144     -15.258  -2.704 -31.572  1.00 94.38           H  
ATOM   2292  CA  CYS A 144     -14.575  -2.082 -33.477  1.00 94.38           C  
ATOM   2293  HA  CYS A 144     -13.580  -1.785 -33.809  1.00 94.38           H  
ATOM   2294  C   CYS A 144     -15.428  -0.801 -33.429  1.00 94.38           C  
ATOM   2295  CB  CYS A 144     -15.095  -3.114 -34.484  1.00 94.38           C  
ATOM   2296  HB2 CYS A 144     -14.405  -3.957 -34.523  1.00 94.38           H  
ATOM   2297  HB3 CYS A 144     -16.065  -3.491 -34.160  1.00 94.38           H  
ATOM   2298  O   CYS A 144     -16.474  -0.748 -32.785  1.00 94.38           O  
ATOM   2299  SG  CYS A 144     -15.224  -2.346 -36.133  1.00 94.38           S  
ATOM   2300  HG  CYS A 144     -14.068  -1.679 -36.068  1.00 94.38           H  
ATOM   2301  N   VAL A 145     -14.976   0.229 -34.149  1.00 93.53           N  
ATOM   2302  H   VAL A 145     -14.108   0.091 -34.648  1.00 93.53           H  
ATOM   2303  CA  VAL A 145     -15.615   1.537 -34.306  1.00 93.53           C  
ATOM   2304  HA  VAL A 145     -16.541   1.565 -33.732  1.00 93.53           H  
ATOM   2305  C   VAL A 145     -15.929   1.779 -35.777  1.00 93.53           C  
ATOM   2306  CB  VAL A 145     -14.685   2.668 -33.804  1.00 93.53           C  
ATOM   2307  HB  VAL A 145     -13.801   2.729 -34.440  1.00 93.53           H  
ATOM   2308  O   VAL A 145     -15.021   2.052 -36.554  1.00 93.53           O  
ATOM   2309  CG1 VAL A 145     -15.419   4.014 -33.922  1.00 93.53           C  
ATOM   2310 HG11 VAL A 145     -14.939   4.789 -33.324  1.00 93.53           H  
ATOM   2311 HG12 VAL A 145     -15.414   4.343 -34.961  1.00 93.53           H  
ATOM   2312 HG13 VAL A 145     -16.455   3.925 -33.597  1.00 93.53           H  
ATOM   2313  CG2 VAL A 145     -14.162   2.378 -32.392  1.00 93.53           C  
ATOM   2314 HG21 VAL A 145     -14.905   1.820 -31.823  1.00 93.53           H  
ATOM   2315 HG22 VAL A 145     -13.898   3.298 -31.871  1.00 93.53           H  
ATOM   2316 HG23 VAL A 145     -13.270   1.755 -32.466  1.00 93.53           H  
ATOM   2317  N   GLU A 146     -17.195   1.756 -36.192  1.00 94.70           N  
ATOM   2318  H   GLU A 146     -17.928   1.477 -35.555  1.00 94.70           H  
ATOM   2319  CA  GLU A 146     -17.550   2.382 -37.474  1.00 94.70           C  
ATOM   2320  HA  GLU A 146     -16.761   2.181 -38.199  1.00 94.70           H  
ATOM   2321  C   GLU A 146     -17.677   3.893 -37.313  1.00 94.70           C  
ATOM   2322  CB  GLU A 146     -18.850   1.847 -38.058  1.00 94.70           C  
ATOM   2323  HB2 GLU A 146     -19.643   1.951 -37.317  1.00 94.70           H  
ATOM   2324  HB3 GLU A 146     -19.112   2.455 -38.924  1.00 94.70           H  
ATOM   2325  O   GLU A 146     -18.276   4.355 -36.343  1.00 94.70           O  
ATOM   2326  CG  GLU A 146     -18.722   0.396 -38.519  1.00 94.70           C  
ATOM   2327  HG2 GLU A 146     -18.571  -0.251 -37.655  1.00 94.70           H  
ATOM   2328  HG3 GLU A 146     -17.860   0.306 -39.180  1.00 94.70           H  
ATOM   2329  CD  GLU A 146     -19.986  -0.027 -39.262  1.00 94.70           C  
ATOM   2330  OE1 GLU A 146     -19.877  -0.742 -40.277  1.00 94.70           O  
ATOM   2331  OE2 GLU A 146     -21.093   0.329 -38.795  1.00 94.70           O  
ATOM   2332  N   CYS A 147     -17.181   4.665 -38.276  1.00 94.63           N  
ATOM   2333  H   CYS A 147     -16.724   4.221 -39.060  1.00 94.63           H  
ATOM   2334  CA  CYS A 147     -17.143   6.116 -38.209  1.00 94.63           C  
ATOM   2335  HA  CYS A 147     -18.062   6.418 -37.708  1.00 94.63           H  
ATOM   2336  C   CYS A 147     -17.240   6.832 -39.552  1.00 94.63           C  
ATOM   2337  CB  CYS A 147     -15.898   6.527 -37.402  1.00 94.63           C  
ATOM   2338  HB2 CYS A 147     -15.845   7.611 -37.296  1.00 94.63           H  
ATOM   2339  HB3 CYS A 147     -15.964   6.093 -36.404  1.00 94.63           H  
ATOM   2340  O   CYS A 147     -17.342   6.210 -40.607  1.00 94.63           O  
ATOM   2341  SG  CYS A 147     -14.391   5.912 -38.198  1.00 94.63           S  
ATOM   2342  HG  CYS A 147     -13.550   6.299 -37.235  1.00 94.63           H  
ATOM   2343  N   SER A 148     -17.328   8.157 -39.510  1.00 95.96           N  
ATOM   2344  H   SER A 148     -17.322   8.614 -38.609  1.00 95.96           H  
ATOM   2345  CA  SER A 148     -17.269   9.028 -40.675  1.00 95.96           C  
ATOM   2346  HA  SER A 148     -16.740   8.528 -41.486  1.00 95.96           H  
ATOM   2347  C   SER A 148     -16.515  10.295 -40.302  1.00 95.96           C  
ATOM   2348  CB  SER A 148     -18.671   9.385 -41.171  1.00 95.96           C  
ATOM   2349  HB2 SER A 148     -19.192   8.487 -41.501  1.00 95.96           H  
ATOM   2350  HB3 SER A 148     -19.235   9.853 -40.364  1.00 95.96           H  
ATOM   2351  O   SER A 148     -17.046  11.157 -39.602  1.00 95.96           O  
ATOM   2352  OG  SER A 148     -18.566  10.301 -42.239  1.00 95.96           O  
ATOM   2353  HG  SER A 148     -18.662   9.805 -43.055  1.00 95.96           H  
ATOM   2354  N   ALA A 149     -15.299  10.430 -40.838  1.00 95.80           N  
ATOM   2355  H   ALA A 149     -14.884   9.635 -41.303  1.00 95.80           H  
ATOM   2356  CA  ALA A 149     -14.564  11.693 -40.812  1.00 95.80           C  
ATOM   2357  HA  ALA A 149     -14.262  11.913 -39.788  1.00 95.80           H  
ATOM   2358  C   ALA A 149     -15.427  12.866 -41.325  1.00 95.80           C  
ATOM   2359  CB  ALA A 149     -13.300  11.528 -41.663  1.00 95.80           C  
ATOM   2360  HB1 ALA A 149     -12.669  10.744 -41.246  1.00 95.80           H  
ATOM   2361  HB2 ALA A 149     -12.748  12.468 -41.655  1.00 95.80           H  
ATOM   2362  HB3 ALA A 149     -13.565  11.280 -42.691  1.00 95.80           H  
ATOM   2363  O   ALA A 149     -15.410  13.953 -40.762  1.00 95.80           O  
ATOM   2364  N   LYS A 150     -16.229  12.620 -42.372  1.00 95.86           N  
ATOM   2365  H   LYS A 150     -16.273  11.671 -42.715  1.00 95.86           H  
ATOM   2366  CA  LYS A 150     -17.028  13.638 -43.062  1.00 95.86           C  
ATOM   2367  HA  LYS A 150     -16.379  14.476 -43.318  1.00 95.86           H  
ATOM   2368  C   LYS A 150     -18.144  14.227 -42.204  1.00 95.86           C  
ATOM   2369  CB  LYS A 150     -17.576  13.034 -44.356  1.00 95.86           C  
ATOM   2370  HB2 LYS A 150     -18.273  12.234 -44.105  1.00 95.86           H  
ATOM   2371  HB3 LYS A 150     -16.755  12.609 -44.934  1.00 95.86           H  
ATOM   2372  O   LYS A 150     -18.344  15.435 -42.210  1.00 95.86           O  
ATOM   2373  CG  LYS A 150     -18.290  14.086 -45.212  1.00 95.86           C  
ATOM   2374  HG2 LYS A 150     -17.567  14.801 -45.606  1.00 95.86           H  
ATOM   2375  HG3 LYS A 150     -19.036  14.617 -44.621  1.00 95.86           H  
ATOM   2376  CD  LYS A 150     -19.011  13.379 -46.352  1.00 95.86           C  
ATOM   2377  HD2 LYS A 150     -18.288  12.903 -47.015  1.00 95.86           H  
ATOM   2378  HD3 LYS A 150     -19.658  12.617 -45.919  1.00 95.86           H  
ATOM   2379  CE  LYS A 150     -19.878  14.368 -47.120  1.00 95.86           C  
ATOM   2380  HE2 LYS A 150     -20.466  14.935 -46.398  1.00 95.86           H  
ATOM   2381  HE3 LYS A 150     -19.240  15.064 -47.666  1.00 95.86           H  
ATOM   2382  NZ  LYS A 150     -20.773  13.619 -48.028  1.00 95.86           N  
ATOM   2383  HZ1 LYS A 150     -21.290  12.943 -47.484  1.00 95.86           H  
ATOM   2384  HZ2 LYS A 150     -20.230  13.102 -48.705  1.00 95.86           H  
ATOM   2385  HZ3 LYS A 150     -21.421  14.239 -48.493  1.00 95.86           H  
ATOM   2386  N   ASN A 151     -18.871  13.376 -41.485  1.00 94.52           N  
ATOM   2387  H   ASN A 151     -18.648  12.393 -41.548  1.00 94.52           H  
ATOM   2388  CA  ASN A 151     -20.023  13.801 -40.690  1.00 94.52           C  
ATOM   2389  HA  ASN A 151     -20.400  14.745 -41.083  1.00 94.52           H  
ATOM   2390  C   ASN A 151     -19.655  14.081 -39.221  1.00 94.52           C  
ATOM   2391  CB  ASN A 151     -21.147  12.753 -40.835  1.00 94.52           C  
ATOM   2392  HB2 ASN A 151     -21.954  13.009 -40.148  1.00 94.52           H  
ATOM   2393  HB3 ASN A 151     -20.765  11.771 -40.556  1.00 94.52           H  
ATOM   2394  O   ASN A 151     -20.560  14.193 -38.399  1.00 94.52           O  
ATOM   2395  CG  ASN A 151     -21.765  12.660 -42.223  1.00 94.52           C  
ATOM   2396  ND2 ASN A 151     -22.765  11.824 -42.373  1.00 94.52           N  
ATOM   2397 HD21 ASN A 151     -23.151  11.751 -43.304  1.00 94.52           H  
ATOM   2398 HD22 ASN A 151     -23.114  11.291 -41.590  1.00 94.52           H  
ATOM   2399  OD1 ASN A 151     -21.387  13.309 -43.185  1.00 94.52           O  
ATOM   2400  N   LEU A 152     -18.358  14.065 -38.865  1.00 94.58           N  
ATOM   2401  H   LEU A 152     -17.672  14.009 -39.604  1.00 94.58           H  
ATOM   2402  CA  LEU A 152     -17.825  14.074 -37.483  1.00 94.58           C  
ATOM   2403  HA  LEU A 152     -16.752  13.899 -37.558  1.00 94.58           H  
ATOM   2404  C   LEU A 152     -18.343  12.928 -36.595  1.00 94.58           C  
ATOM   2405  CB  LEU A 152     -18.002  15.462 -36.850  1.00 94.58           C  
ATOM   2406  HB2 LEU A 152     -17.521  15.478 -35.871  1.00 94.58           H  
ATOM   2407  HB3 LEU A 152     -19.067  15.635 -36.697  1.00 94.58           H  
ATOM   2408  O   LEU A 152     -18.010  12.795 -35.418  1.00 94.58           O  
ATOM   2409  CG  LEU A 152     -17.422  16.598 -37.710  1.00 94.58           C  
ATOM   2410  HG  LEU A 152     -17.810  16.531 -38.726  1.00 94.58           H  
ATOM   2411  CD1 LEU A 152     -17.888  17.934 -37.157  1.00 94.58           C  
ATOM   2412 HD11 LEU A 152     -17.727  18.700 -37.916  1.00 94.58           H  
ATOM   2413 HD12 LEU A 152     -17.343  18.190 -36.248  1.00 94.58           H  
ATOM   2414 HD13 LEU A 152     -18.956  17.909 -36.939  1.00 94.58           H  
ATOM   2415  CD2 LEU A 152     -15.896  16.550 -37.768  1.00 94.58           C  
ATOM   2416 HD21 LEU A 152     -15.529  17.386 -38.364  1.00 94.58           H  
ATOM   2417 HD22 LEU A 152     -15.475  16.619 -36.766  1.00 94.58           H  
ATOM   2418 HD23 LEU A 152     -15.569  15.625 -38.242  1.00 94.58           H  
ATOM   2419  N   LYS A 153     -19.130  12.041 -37.202  1.00 94.67           N  
ATOM   2420  H   LYS A 153     -19.311  12.226 -38.178  1.00 94.67           H  
ATOM   2421  CA  LYS A 153     -19.743  10.877 -36.604  1.00 94.67           C  
ATOM   2422  HA  LYS A 153     -20.288  11.190 -35.714  1.00 94.67           H  
ATOM   2423  C   LYS A 153     -18.610   9.951 -36.207  1.00 94.67           C  
ATOM   2424  CB  LYS A 153     -20.727  10.294 -37.636  1.00 94.67           C  
ATOM   2425  HB2 LYS A 153     -21.333  11.119 -38.008  1.00 94.67           H  
ATOM   2426  HB3 LYS A 153     -20.166   9.903 -38.485  1.00 94.67           H  
ATOM   2427  O   LYS A 153     -17.883   9.439 -37.061  1.00 94.67           O  
ATOM   2428  CG  LYS A 153     -21.705   9.229 -37.116  1.00 94.67           C  
ATOM   2429  HG2 LYS A 153     -22.709   9.503 -37.438  1.00 94.67           H  
ATOM   2430  HG3 LYS A 153     -21.702   9.217 -36.026  1.00 94.67           H  
ATOM   2431  CD  LYS A 153     -21.392   7.835 -37.677  1.00 94.67           C  
ATOM   2432  HD2 LYS A 153     -20.395   7.537 -37.355  1.00 94.67           H  
ATOM   2433  HD3 LYS A 153     -21.404   7.880 -38.766  1.00 94.67           H  
ATOM   2434  CE  LYS A 153     -22.426   6.806 -37.209  1.00 94.67           C  
ATOM   2435  HE2 LYS A 153     -23.409   7.112 -37.568  1.00 94.67           H  
ATOM   2436  HE3 LYS A 153     -22.442   6.801 -36.119  1.00 94.67           H  
ATOM   2437  NZ  LYS A 153     -22.083   5.458 -37.725  1.00 94.67           N  
ATOM   2438  HZ1 LYS A 153     -22.836   4.800 -37.584  1.00 94.67           H  
ATOM   2439  HZ2 LYS A 153     -21.859   5.494 -38.709  1.00 94.67           H  
ATOM   2440  HZ3 LYS A 153     -21.262   5.120 -37.245  1.00 94.67           H  
ATOM   2441  N   ASN A 154     -18.516   9.678 -34.915  1.00 92.05           N  
ATOM   2442  H   ASN A 154     -19.129  10.169 -34.279  1.00 92.05           H  
ATOM   2443  CA  ASN A 154     -17.728   8.573 -34.400  1.00 92.05           C  
ATOM   2444  HA  ASN A 154     -17.928   8.535 -33.329  1.00 92.05           H  
ATOM   2445  C   ASN A 154     -16.194   8.746 -34.510  1.00 92.05           C  
ATOM   2446  CB  ASN A 154     -18.286   7.262 -34.976  1.00 92.05           C  
ATOM   2447  HB2 ASN A 154     -18.168   7.311 -36.058  1.00 92.05           H  
ATOM   2448  HB3 ASN A 154     -17.683   6.420 -34.639  1.00 92.05           H  
ATOM   2449  O   ASN A 154     -15.467   7.754 -34.561  1.00 92.05           O  
ATOM   2450  CG  ASN A 154     -19.757   6.972 -34.719  1.00 92.05           C  
ATOM   2451  ND2 ASN A 154     -20.189   5.782 -35.040  1.00 92.05           N  
ATOM   2452 HD21 ASN A 154     -19.448   5.155 -35.318  1.00 92.05           H  
ATOM   2453 HD22 ASN A 154     -20.830   5.431 -34.342  1.00 92.05           H  
ATOM   2454  OD1 ASN A 154     -20.563   7.793 -34.320  1.00 92.05           O  
ATOM   2455  N   ILE A 155     -15.680   9.982 -34.436  1.00 93.37           N  
ATOM   2456  H   ILE A 155     -16.310  10.770 -34.398  1.00 93.37           H  
ATOM   2457  CA  ILE A 155     -14.231  10.250 -34.408  1.00 93.37           C  
ATOM   2458  HA  ILE A 155     -13.757   9.464 -34.997  1.00 93.37           H  
ATOM   2459  C   ILE A 155     -13.566  10.158 -33.013  1.00 93.37           C  
ATOM   2460  CB  ILE A 155     -13.888  11.566 -35.132  1.00 93.37           C  
ATOM   2461  HB  ILE A 155     -14.205  12.409 -34.518  1.00 93.37           H  
ATOM   2462  O   ILE A 155     -12.759   9.258 -32.797  1.00 93.37           O  
ATOM   2463  CG1 ILE A 155     -14.589  11.668 -36.508  1.00 93.37           C  
ATOM   2464 HG12 ILE A 155     -15.669  11.678 -36.365  1.00 93.37           H  
ATOM   2465 HG13 ILE A 155     -14.335  10.802 -37.118  1.00 93.37           H  
ATOM   2466  CG2 ILE A 155     -12.362  11.611 -35.298  1.00 93.37           C  
ATOM   2467 HG21 ILE A 155     -12.011  10.777 -35.906  1.00 93.37           H  
ATOM   2468 HG22 ILE A 155     -12.069  12.544 -35.779  1.00 93.37           H  
ATOM   2469 HG23 ILE A 155     -11.870  11.593 -34.325  1.00 93.37           H  
ATOM   2470  CD1 ILE A 155     -14.227  12.941 -37.276  1.00 93.37           C  
ATOM   2471 HD11 ILE A 155     -14.339  13.811 -36.629  1.00 93.37           H  
ATOM   2472 HD12 ILE A 155     -13.204  12.881 -37.648  1.00 93.37           H  
ATOM   2473 HD13 ILE A 155     -14.895  13.054 -38.130  1.00 93.37           H  
ATOM   2474  N   SER A 156     -13.836  11.058 -32.062  1.00 91.86           N  
ATOM   2475  H   SER A 156     -14.498  11.799 -32.245  1.00 91.86           H  
ATOM   2476  CA  SER A 156     -12.888  11.315 -30.958  1.00 91.86           C  
ATOM   2477  HA  SER A 156     -11.899  11.395 -31.408  1.00 91.86           H  
ATOM   2478  C   SER A 156     -12.747  10.209 -29.914  1.00 91.86           C  
ATOM   2479  CB  SER A 156     -13.154  12.660 -30.297  1.00 91.86           C  
ATOM   2480  HB2 SER A 156     -13.994  12.546 -29.612  1.00 91.86           H  
ATOM   2481  HB3 SER A 156     -12.270  12.970 -29.741  1.00 91.86           H  
ATOM   2482  O   SER A 156     -11.660   9.686 -29.730  1.00 91.86           O  
ATOM   2483  OG  SER A 156     -13.457  13.621 -31.287  1.00 91.86           O  
ATOM   2484  HG  SER A 156     -13.431  14.499 -30.898  1.00 91.86           H  
ATOM   2485  N   GLU A 157     -13.812   9.759 -29.263  1.00 91.68           N  
ATOM   2486  H   GLU A 157     -14.669  10.287 -29.346  1.00 91.68           H  
ATOM   2487  CA  GLU A 157     -13.817   8.524 -28.463  1.00 91.68           C  
ATOM   2488  HA  GLU A 157     -12.982   8.671 -27.778  1.00 91.68           H  
ATOM   2489  C   GLU A 157     -13.446   7.207 -29.200  1.00 91.68           C  
ATOM   2490  CB  GLU A 157     -15.074   8.501 -27.565  1.00 91.68           C  
ATOM   2491  HB2 GLU A 157     -15.866   9.013 -28.112  1.00 91.68           H  
ATOM   2492  HB3 GLU A 157     -14.818   9.159 -26.735  1.00 91.68           H  
ATOM   2493  O   GLU A 157     -13.224   6.207 -28.527  1.00 91.68           O  
ATOM   2494  CG  GLU A 157     -15.669   7.230 -26.927  1.00 91.68           C  
ATOM   2495  HG2 GLU A 157     -15.328   6.348 -27.469  1.00 91.68           H  
ATOM   2496  HG3 GLU A 157     -15.263   7.131 -25.921  1.00 91.68           H  
ATOM   2497  CD  GLU A 157     -17.204   7.141 -26.820  1.00 91.68           C  
ATOM   2498  OE1 GLU A 157     -17.656   6.178 -26.165  1.00 91.68           O  
ATOM   2499  OE2 GLU A 157     -17.940   7.957 -27.420  1.00 91.68           O  
ATOM   2500  N   LEU A 158     -13.166   7.176 -30.513  1.00 93.01           N  
ATOM   2501  H   LEU A 158     -13.298   8.006 -31.073  1.00 93.01           H  
ATOM   2502  CA  LEU A 158     -12.365   6.070 -31.079  1.00 93.01           C  
ATOM   2503  HA  LEU A 158     -12.813   5.133 -30.747  1.00 93.01           H  
ATOM   2504  C   LEU A 158     -10.950   6.104 -30.475  1.00 93.01           C  
ATOM   2505  CB  LEU A 158     -12.423   6.073 -32.627  1.00 93.01           C  
ATOM   2506  HB2 LEU A 158     -13.107   6.853 -32.961  1.00 93.01           H  
ATOM   2507  HB3 LEU A 158     -12.884   5.133 -32.929  1.00 93.01           H  
ATOM   2508  O   LEU A 158     -10.420   5.075 -30.061  1.00 93.01           O  
ATOM   2509  CG  LEU A 158     -11.102   6.179 -33.420  1.00 93.01           C  
ATOM   2510  HG  LEU A 158     -10.439   6.921 -32.975  1.00 93.01           H  
ATOM   2511  CD1 LEU A 158     -10.398   4.821 -33.488  1.00 93.01           C  
ATOM   2512 HD11 LEU A 158     -11.063   4.081 -33.934  1.00 93.01           H  
ATOM   2513 HD12 LEU A 158      -9.491   4.910 -34.087  1.00 93.01           H  
ATOM   2514 HD13 LEU A 158     -10.113   4.480 -32.493  1.00 93.01           H  
ATOM   2515  CD2 LEU A 158     -11.386   6.609 -34.861  1.00 93.01           C  
ATOM   2516 HD21 LEU A 158     -10.454   6.648 -35.425  1.00 93.01           H  
ATOM   2517 HD22 LEU A 158     -11.828   7.605 -34.852  1.00 93.01           H  
ATOM   2518 HD23 LEU A 158     -12.083   5.913 -35.328  1.00 93.01           H  
ATOM   2519  N   PHE A 159     -10.391   7.304 -30.311  1.00 93.33           N  
ATOM   2520  H   PHE A 159     -10.910   8.115 -30.615  1.00 93.33           H  
ATOM   2521  CA  PHE A 159      -9.153   7.553 -29.581  1.00 93.33           C  
ATOM   2522  HA  PHE A 159      -8.429   6.803 -29.900  1.00 93.33           H  
ATOM   2523  C   PHE A 159      -9.328   7.385 -28.058  1.00 93.33           C  
ATOM   2524  CB  PHE A 159      -8.575   8.922 -29.981  1.00 93.33           C  
ATOM   2525  HB2 PHE A 159      -9.214   9.722 -29.608  1.00 93.33           H  
ATOM   2526  HB3 PHE A 159      -7.610   9.041 -29.489  1.00 93.33           H  
ATOM   2527  O   PHE A 159      -8.376   6.970 -27.406  1.00 93.33           O  
ATOM   2528  CG  PHE A 159      -8.378   9.100 -31.480  1.00 93.33           C  
ATOM   2529  CD1 PHE A 159      -7.163   8.720 -32.078  1.00 93.33           C  
ATOM   2530  HD1 PHE A 159      -6.365   8.321 -31.470  1.00 93.33           H  
ATOM   2531  CD2 PHE A 159      -9.403   9.625 -32.291  1.00 93.33           C  
ATOM   2532  HD2 PHE A 159     -10.346   9.913 -31.850  1.00 93.33           H  
ATOM   2533  CE1 PHE A 159      -6.966   8.889 -33.459  1.00 93.33           C  
ATOM   2534  HE1 PHE A 159      -6.014   8.631 -33.900  1.00 93.33           H  
ATOM   2535  CE2 PHE A 159      -9.217   9.773 -33.677  1.00 93.33           C  
ATOM   2536  HE2 PHE A 159     -10.009  10.177 -34.289  1.00 93.33           H  
ATOM   2537  CZ  PHE A 159      -7.991   9.416 -34.263  1.00 93.33           C  
ATOM   2538  HZ  PHE A 159      -7.836   9.554 -35.322  1.00 93.33           H  
ATOM   2539  N   TYR A 160     -10.537   7.562 -27.493  1.00 88.86           N  
ATOM   2540  H   TYR A 160     -11.277   7.924 -28.077  1.00 88.86           H  
ATOM   2541  CA  TYR A 160     -10.840   7.110 -26.117  1.00 88.86           C  
ATOM   2542  HA  TYR A 160     -10.075   7.502 -25.446  1.00 88.86           H  
ATOM   2543  C   TYR A 160     -10.805   5.592 -26.003  1.00 88.86           C  
ATOM   2544  CB  TYR A 160     -12.207   7.574 -25.599  1.00 88.86           C  
ATOM   2545  HB2 TYR A 160     -12.238   8.663 -25.564  1.00 88.86           H  
ATOM   2546  HB3 TYR A 160     -12.957   7.232 -26.313  1.00 88.86           H  
ATOM   2547  O   TYR A 160     -10.171   5.095 -25.090  1.00 88.86           O  
ATOM   2548  CG  TYR A 160     -12.653   7.015 -24.254  1.00 88.86           C  
ATOM   2549  CD1 TYR A 160     -13.629   5.997 -24.206  1.00 88.86           C  
ATOM   2550  HD1 TYR A 160     -14.006   5.564 -25.120  1.00 88.86           H  
ATOM   2551  CD2 TYR A 160     -12.161   7.556 -23.053  1.00 88.86           C  
ATOM   2552  HD2 TYR A 160     -11.403   8.324 -23.081  1.00 88.86           H  
ATOM   2553  CE1 TYR A 160     -14.156   5.563 -22.978  1.00 88.86           C  
ATOM   2554  HE1 TYR A 160     -14.939   4.819 -22.952  1.00 88.86           H  
ATOM   2555  CE2 TYR A 160     -12.658   7.098 -21.815  1.00 88.86           C  
ATOM   2556  HE2 TYR A 160     -12.264   7.506 -20.895  1.00 88.86           H  
ATOM   2557  OH  TYR A 160     -14.151   5.662 -20.587  1.00 88.86           O  
ATOM   2558  HH  TYR A 160     -13.719   6.101 -19.851  1.00 88.86           H  
ATOM   2559  CZ  TYR A 160     -13.668   6.112 -21.776  1.00 88.86           C  
ATOM   2560  N   TYR A 161     -11.446   4.834 -26.898  1.00 90.74           N  
ATOM   2561  H   TYR A 161     -11.985   5.281 -27.625  1.00 90.74           H  
ATOM   2562  CA  TYR A 161     -11.410   3.371 -26.840  1.00 90.74           C  
ATOM   2563  HA  TYR A 161     -11.663   3.068 -25.824  1.00 90.74           H  
ATOM   2564  C   TYR A 161     -10.001   2.836 -27.096  1.00 90.74           C  
ATOM   2565  CB  TYR A 161     -12.455   2.750 -27.774  1.00 90.74           C  
ATOM   2566  HB2 TYR A 161     -12.052   1.826 -28.189  1.00 90.74           H  
ATOM   2567  HB3 TYR A 161     -12.663   3.416 -28.611  1.00 90.74           H  
ATOM   2568  O   TYR A 161      -9.594   1.887 -26.432  1.00 90.74           O  
ATOM   2569  CG  TYR A 161     -13.742   2.422 -27.040  1.00 90.74           C  
ATOM   2570  CD1 TYR A 161     -14.002   1.106 -26.610  1.00 90.74           C  
ATOM   2571  HD1 TYR A 161     -13.286   0.323 -26.814  1.00 90.74           H  
ATOM   2572  CD2 TYR A 161     -14.646   3.447 -26.721  1.00 90.74           C  
ATOM   2573  HD2 TYR A 161     -14.435   4.457 -27.041  1.00 90.74           H  
ATOM   2574  CE1 TYR A 161     -15.190   0.808 -25.917  1.00 90.74           C  
ATOM   2575  HE1 TYR A 161     -15.394  -0.210 -25.620  1.00 90.74           H  
ATOM   2576  CE2 TYR A 161     -15.809   3.170 -25.977  1.00 90.74           C  
ATOM   2577  HE2 TYR A 161     -16.493   3.966 -25.722  1.00 90.74           H  
ATOM   2578  OH  TYR A 161     -17.223   1.541 -24.897  1.00 90.74           O  
ATOM   2579  HH  TYR A 161     -17.388   0.596 -24.875  1.00 90.74           H  
ATOM   2580  CZ  TYR A 161     -16.095   1.842 -25.594  1.00 90.74           C  
ATOM   2581  N   ALA A 162      -9.225   3.494 -27.959  1.00 93.39           N  
ATOM   2582  H   ALA A 162      -9.637   4.221 -28.526  1.00 93.39           H  
ATOM   2583  CA  ALA A 162      -7.805   3.220 -28.114  1.00 93.39           C  
ATOM   2584  HA  ALA A 162      -7.690   2.156 -28.318  1.00 93.39           H  
ATOM   2585  C   ALA A 162      -7.013   3.523 -26.823  1.00 93.39           C  
ATOM   2586  CB  ALA A 162      -7.296   3.999 -29.329  1.00 93.39           C  
ATOM   2587  HB1 ALA A 162      -7.375   5.067 -29.125  1.00 93.39           H  
ATOM   2588  HB2 ALA A 162      -7.892   3.756 -30.208  1.00 93.39           H  
ATOM   2589  HB3 ALA A 162      -6.255   3.744 -29.527  1.00 93.39           H  
ATOM   2590  O   ALA A 162      -6.306   2.644 -26.339  1.00 93.39           O  
ATOM   2591  N   GLN A 163      -7.164   4.703 -26.202  1.00 91.84           N  
ATOM   2592  H   GLN A 163      -7.739   5.416 -26.629  1.00 91.84           H  
ATOM   2593  CA  GLN A 163      -6.496   5.019 -24.928  1.00 91.84           C  
ATOM   2594  HA  GLN A 163      -5.423   4.887 -25.071  1.00 91.84           H  
ATOM   2595  C   GLN A 163      -6.932   4.065 -23.805  1.00 91.84           C  
ATOM   2596  CB  GLN A 163      -6.758   6.482 -24.515  1.00 91.84           C  
ATOM   2597  HB2 GLN A 163      -7.792   6.580 -24.185  1.00 91.84           H  
ATOM   2598  HB3 GLN A 163      -6.605   7.138 -25.373  1.00 91.84           H  
ATOM   2599  O   GLN A 163      -6.105   3.526 -23.073  1.00 91.84           O  
ATOM   2600  CG  GLN A 163      -5.793   6.918 -23.393  1.00 91.84           C  
ATOM   2601  HG2 GLN A 163      -4.852   7.224 -23.849  1.00 91.84           H  
ATOM   2602  HG3 GLN A 163      -5.571   6.077 -22.736  1.00 91.84           H  
ATOM   2603  CD  GLN A 163      -6.314   8.039 -22.492  1.00 91.84           C  
ATOM   2604  NE2 GLN A 163      -5.520   9.051 -22.237  1.00 91.84           N  
ATOM   2605 HE21 GLN A 163      -4.649   9.154 -22.739  1.00 91.84           H  
ATOM   2606 HE22 GLN A 163      -5.853   9.783 -21.626  1.00 91.84           H  
ATOM   2607  OE1 GLN A 163      -7.424   8.021 -21.984  1.00 91.84           O  
ATOM   2608  N   LYS A 164      -8.233   3.808 -23.691  1.00 89.90           N  
ATOM   2609  H   LYS A 164      -8.847   4.299 -24.325  1.00 89.90           H  
ATOM   2610  CA  LYS A 164      -8.849   2.933 -22.696  1.00 89.90           C  
ATOM   2611  HA  LYS A 164      -8.567   3.281 -21.703  1.00 89.90           H  
ATOM   2612  C   LYS A 164      -8.349   1.496 -22.830  1.00 89.90           C  
ATOM   2613  CB  LYS A 164     -10.372   3.030 -22.852  1.00 89.90           C  
ATOM   2614  HB2 LYS A 164     -10.640   2.660 -23.842  1.00 89.90           H  
ATOM   2615  HB3 LYS A 164     -10.680   4.072 -22.771  1.00 89.90           H  
ATOM   2616  O   LYS A 164      -8.014   0.908 -21.811  1.00 89.90           O  
ATOM   2617  CG  LYS A 164     -11.125   2.225 -21.792  1.00 89.90           C  
ATOM   2618  HG2 LYS A 164     -11.029   2.716 -20.824  1.00 89.90           H  
ATOM   2619  HG3 LYS A 164     -10.709   1.220 -21.724  1.00 89.90           H  
ATOM   2620  CD  LYS A 164     -12.600   2.103 -22.175  1.00 89.90           C  
ATOM   2621  HD2 LYS A 164     -13.077   3.083 -22.169  1.00 89.90           H  
ATOM   2622  HD3 LYS A 164     -12.673   1.665 -23.171  1.00 89.90           H  
ATOM   2623  CE  LYS A 164     -13.254   1.180 -21.153  1.00 89.90           C  
ATOM   2624  HE2 LYS A 164     -13.402   1.730 -20.224  1.00 89.90           H  
ATOM   2625  HE3 LYS A 164     -12.575   0.351 -20.950  1.00 89.90           H  
ATOM   2626  NZ  LYS A 164     -14.532   0.630 -21.642  1.00 89.90           N  
ATOM   2627  HZ1 LYS A 164     -14.367   0.051 -22.454  1.00 89.90           H  
ATOM   2628  HZ2 LYS A 164     -15.188   1.366 -21.859  1.00 89.90           H  
ATOM   2629  HZ3 LYS A 164     -14.909   0.036 -20.917  1.00 89.90           H  
ATOM   2630  N   ALA A 165      -8.223   0.957 -24.043  1.00 91.24           N  
ATOM   2631  H   ALA A 165      -8.536   1.477 -24.850  1.00 91.24           H  
ATOM   2632  CA  ALA A 165      -7.628  -0.363 -24.271  1.00 91.24           C  
ATOM   2633  HA  ALA A 165      -8.199  -1.110 -23.720  1.00 91.24           H  
ATOM   2634  C   ALA A 165      -6.168  -0.451 -23.777  1.00 91.24           C  
ATOM   2635  CB  ALA A 165      -7.730  -0.680 -25.766  1.00 91.24           C  
ATOM   2636  HB1 ALA A 165      -7.293  -1.661 -25.954  1.00 91.24           H  
ATOM   2637  HB2 ALA A 165      -7.190   0.065 -26.351  1.00 91.24           H  
ATOM   2638  HB3 ALA A 165      -8.775  -0.697 -26.073  1.00 91.24           H  
ATOM   2639  O   ALA A 165      -5.707  -1.521 -23.392  1.00 91.24           O  
ATOM   2640  N   VAL A 166      -5.448   0.677 -23.733  1.00 94.05           N  
ATOM   2641  H   VAL A 166      -5.868   1.521 -24.096  1.00 94.05           H  
ATOM   2642  CA  VAL A 166      -4.070   0.758 -23.219  1.00 94.05           C  
ATOM   2643  HA  VAL A 166      -3.569  -0.185 -23.436  1.00 94.05           H  
ATOM   2644  C   VAL A 166      -3.997   0.940 -21.702  1.00 94.05           C  
ATOM   2645  CB  VAL A 166      -3.301   1.881 -23.937  1.00 94.05           C  
ATOM   2646  HB  VAL A 166      -3.812   2.838 -23.827  1.00 94.05           H  
ATOM   2647  O   VAL A 166      -3.091   0.395 -21.074  1.00 94.05           O  
ATOM   2648  CG1 VAL A 166      -1.876   2.035 -23.410  1.00 94.05           C  
ATOM   2649 HG11 VAL A 166      -1.899   2.419 -22.390  1.00 94.05           H  
ATOM   2650 HG12 VAL A 166      -1.326   2.747 -24.025  1.00 94.05           H  
ATOM   2651 HG13 VAL A 166      -1.391   1.059 -23.428  1.00 94.05           H  
ATOM   2652  CG2 VAL A 166      -3.191   1.539 -25.417  1.00 94.05           C  
ATOM   2653 HG21 VAL A 166      -2.790   0.532 -25.530  1.00 94.05           H  
ATOM   2654 HG22 VAL A 166      -4.184   1.562 -25.865  1.00 94.05           H  
ATOM   2655 HG23 VAL A 166      -2.560   2.254 -25.944  1.00 94.05           H  
ATOM   2656  N   LEU A 167      -4.909   1.714 -21.111  1.00 92.44           N  
ATOM   2657  H   LEU A 167      -5.582   2.177 -21.704  1.00 92.44           H  
ATOM   2658  CA  LEU A 167      -4.918   2.015 -19.670  1.00 92.44           C  
ATOM   2659  HA  LEU A 167      -3.893   2.015 -19.299  1.00 92.44           H  
ATOM   2660  C   LEU A 167      -5.658   0.954 -18.837  1.00 92.44           C  
ATOM   2661  CB  LEU A 167      -5.521   3.417 -19.464  1.00 92.44           C  
ATOM   2662  HB2 LEU A 167      -6.534   3.425 -19.865  1.00 92.44           H  
ATOM   2663  HB3 LEU A 167      -5.589   3.609 -18.393  1.00 92.44           H  
ATOM   2664  O   LEU A 167      -5.345   0.749 -17.658  1.00 92.44           O  
ATOM   2665  CG  LEU A 167      -4.716   4.560 -20.117  1.00 92.44           C  
ATOM   2666  HG  LEU A 167      -4.662   4.413 -21.195  1.00 92.44           H  
ATOM   2667  CD1 LEU A 167      -5.411   5.889 -19.847  1.00 92.44           C  
ATOM   2668 HD11 LEU A 167      -6.423   5.868 -20.251  1.00 92.44           H  
ATOM   2669 HD12 LEU A 167      -5.456   6.065 -18.772  1.00 92.44           H  
ATOM   2670 HD13 LEU A 167      -4.861   6.703 -20.319  1.00 92.44           H  
ATOM   2671  CD2 LEU A 167      -3.286   4.664 -19.583  1.00 92.44           C  
ATOM   2672 HD21 LEU A 167      -3.298   4.785 -18.500  1.00 92.44           H  
ATOM   2673 HD22 LEU A 167      -2.720   3.773 -19.851  1.00 92.44           H  
ATOM   2674 HD23 LEU A 167      -2.792   5.523 -20.037  1.00 92.44           H  
ATOM   2675  N   HIS A 168      -6.609   0.264 -19.469  1.00 92.13           N  
ATOM   2676  H   HIS A 168      -6.792   0.510 -20.431  1.00 92.13           H  
ATOM   2677  CA  HIS A 168      -7.498  -0.740 -18.892  1.00 92.13           C  
ATOM   2678  HA  HIS A 168      -7.149  -0.983 -17.888  1.00 92.13           H  
ATOM   2679  C   HIS A 168      -7.488  -2.065 -19.690  1.00 92.13           C  
ATOM   2680  CB  HIS A 168      -8.909  -0.122 -18.784  1.00 92.13           C  
ATOM   2681  HB2 HIS A 168      -9.286   0.103 -19.781  1.00 92.13           H  
ATOM   2682  HB3 HIS A 168      -9.590  -0.849 -18.340  1.00 92.13           H  
ATOM   2683  O   HIS A 168      -8.563  -2.573 -20.012  1.00 92.13           O  
ATOM   2684  CG  HIS A 168      -8.968   1.126 -17.942  1.00 92.13           C  
ATOM   2685  CD2 HIS A 168      -8.329   1.314 -16.749  1.00 92.13           C  
ATOM   2686  HD2 HIS A 168      -7.662   0.612 -16.272  1.00 92.13           H  
ATOM   2687  ND1 HIS A 168      -9.653   2.289 -18.218  1.00 92.13           N  
ATOM   2688  HD1 HIS A 168     -10.151   2.511 -19.068  1.00 92.13           H  
ATOM   2689  CE1 HIS A 168      -9.451   3.142 -17.197  1.00 92.13           C  
ATOM   2690  HE1 HIS A 168      -9.856   4.141 -17.125  1.00 92.13           H  
ATOM   2691  NE2 HIS A 168      -8.656   2.581 -16.273  1.00 92.13           N  
ATOM   2692  N   PRO A 169      -6.312  -2.646 -20.012  1.00 91.75           N  
ATOM   2693  CA  PRO A 169      -6.204  -3.798 -20.912  1.00 91.75           C  
ATOM   2694  HA  PRO A 169      -6.604  -3.538 -21.892  1.00 91.75           H  
ATOM   2695  C   PRO A 169      -6.961  -5.025 -20.385  1.00 91.75           C  
ATOM   2696  CB  PRO A 169      -4.698  -4.068 -21.037  1.00 91.75           C  
ATOM   2697  HB2 PRO A 169      -4.477  -5.126 -21.181  1.00 91.75           H  
ATOM   2698  HB3 PRO A 169      -4.295  -3.486 -21.866  1.00 91.75           H  
ATOM   2699  O   PRO A 169      -6.916  -5.319 -19.186  1.00 91.75           O  
ATOM   2700  CG  PRO A 169      -4.126  -3.539 -19.721  1.00 91.75           C  
ATOM   2701  HG2 PRO A 169      -3.073  -3.270 -19.812  1.00 91.75           H  
ATOM   2702  HG3 PRO A 169      -4.272  -4.273 -18.929  1.00 91.75           H  
ATOM   2703  CD  PRO A 169      -5.003  -2.319 -19.459  1.00 91.75           C  
ATOM   2704  HD2 PRO A 169      -5.056  -2.117 -18.389  1.00 91.75           H  
ATOM   2705  HD3 PRO A 169      -4.588  -1.461 -19.988  1.00 91.75           H  
ATOM   2706  N   THR A 170      -7.618  -5.793 -21.260  1.00 90.85           N  
ATOM   2707  H   THR A 170      -7.680  -5.517 -22.230  1.00 90.85           H  
ATOM   2708  CA  THR A 170      -8.309  -7.031 -20.846  1.00 90.85           C  
ATOM   2709  HA  THR A 170      -8.901  -6.817 -19.957  1.00 90.85           H  
ATOM   2710  C   THR A 170      -7.308  -8.137 -20.478  1.00 90.85           C  
ATOM   2711  CB  THR A 170      -9.276  -7.509 -21.947  1.00 90.85           C  
ATOM   2712  HB  THR A 170      -8.726  -7.736 -22.860  1.00 90.85           H  
ATOM   2713  O   THR A 170      -7.546  -8.925 -19.558  1.00 90.85           O  
ATOM   2714  CG2 THR A 170     -10.080  -8.740 -21.523  1.00 90.85           C  
ATOM   2715 HG21 THR A 170      -9.422  -9.604 -21.428  1.00 90.85           H  
ATOM   2716 HG22 THR A 170     -10.827  -8.962 -22.286  1.00 90.85           H  
ATOM   2717 HG23 THR A 170     -10.578  -8.553 -20.572  1.00 90.85           H  
ATOM   2718  OG1 THR A 170     -10.243  -6.522 -22.209  1.00 90.85           O  
ATOM   2719  HG1 THR A 170     -10.011  -6.100 -23.039  1.00 90.85           H  
ATOM   2720  N   GLY A 171      -6.157  -8.167 -21.161  1.00 91.63           N  
ATOM   2721  H   GLY A 171      -6.051  -7.467 -21.882  1.00 91.63           H  
ATOM   2722  CA  GLY A 171      -5.153  -9.236 -21.101  1.00 91.63           C  
ATOM   2723  HA2 GLY A 171      -4.289  -8.923 -21.688  1.00 91.63           H  
ATOM   2724  HA3 GLY A 171      -5.574 -10.124 -21.573  1.00 91.63           H  
ATOM   2725  C   GLY A 171      -4.645  -9.641 -19.705  1.00 91.63           C  
ATOM   2726  O   GLY A 171      -4.540 -10.845 -19.463  1.00 91.63           O  
ATOM   2727  N   PRO A 172      -4.332  -8.721 -18.771  1.00 94.56           N  
ATOM   2728  CA  PRO A 172      -3.913  -9.084 -17.410  1.00 94.56           C  
ATOM   2729  HA  PRO A 172      -3.116  -9.825 -17.473  1.00 94.56           H  
ATOM   2730  C   PRO A 172      -5.042  -9.652 -16.538  1.00 94.56           C  
ATOM   2731  CB  PRO A 172      -3.334  -7.800 -16.798  1.00 94.56           C  
ATOM   2732  HB2 PRO A 172      -2.483  -8.008 -16.149  1.00 94.56           H  
ATOM   2733  HB3 PRO A 172      -4.104  -7.262 -16.246  1.00 94.56           H  
ATOM   2734  O   PRO A 172      -4.779 -10.426 -15.618  1.00 94.56           O  
ATOM   2735  CG  PRO A 172      -2.921  -6.982 -18.020  1.00 94.56           C  
ATOM   2736  HG2 PRO A 172      -2.897  -5.913 -17.807  1.00 94.56           H  
ATOM   2737  HG3 PRO A 172      -1.953  -7.324 -18.387  1.00 94.56           H  
ATOM   2738  CD  PRO A 172      -4.014  -7.327 -19.026  1.00 94.56           C  
ATOM   2739  HD2 PRO A 172      -3.651  -7.168 -20.041  1.00 94.56           H  
ATOM   2740  HD3 PRO A 172      -4.895  -6.715 -18.835  1.00 94.56           H  
ATOM   2741  N   LEU A 173      -6.302  -9.297 -16.819  1.00 95.49           N  
ATOM   2742  H   LEU A 173      -6.474  -8.725 -17.633  1.00 95.49           H  
ATOM   2743  CA  LEU A 173      -7.441  -9.668 -15.974  1.00 95.49           C  
ATOM   2744  HA  LEU A 173      -7.120  -9.668 -14.932  1.00 95.49           H  
ATOM   2745  C   LEU A 173      -7.984 -11.071 -16.266  1.00 95.49           C  
ATOM   2746  CB  LEU A 173      -8.577  -8.640 -16.126  1.00 95.49           C  
ATOM   2747  HB2 LEU A 173      -9.375  -8.949 -15.451  1.00 95.49           H  
ATOM   2748  HB3 LEU A 173      -8.965  -8.695 -17.143  1.00 95.49           H  
ATOM   2749  O   LEU A 173      -8.416 -11.764 -15.345  1.00 95.49           O  
ATOM   2750  CG  LEU A 173      -8.237  -7.170 -15.822  1.00 95.49           C  
ATOM   2751  HG  LEU A 173      -7.561  -6.786 -16.586  1.00 95.49           H  
ATOM   2752  CD1 LEU A 173      -9.539  -6.367 -15.851  1.00 95.49           C  
ATOM   2753 HD11 LEU A 173      -9.967  -6.419 -16.852  1.00 95.49           H  
ATOM   2754 HD12 LEU A 173     -10.248  -6.772 -15.128  1.00 95.49           H  
ATOM   2755 HD13 LEU A 173      -9.340  -5.325 -15.601  1.00 95.49           H  
ATOM   2756  CD2 LEU A 173      -7.600  -6.974 -14.449  1.00 95.49           C  
ATOM   2757 HD21 LEU A 173      -7.398  -5.915 -14.293  1.00 95.49           H  
ATOM   2758 HD22 LEU A 173      -6.650  -7.506 -14.401  1.00 95.49           H  
ATOM   2759 HD23 LEU A 173      -8.273  -7.335 -13.671  1.00 95.49           H  
ATOM   2760  N   TYR A 174      -8.014 -11.480 -17.535  1.00 94.22           N  
ATOM   2761  H   TYR A 174      -7.611 -10.880 -18.241  1.00 94.22           H  
ATOM   2762  CA  TYR A 174      -8.892 -12.559 -17.997  1.00 94.22           C  
ATOM   2763  HA  TYR A 174      -9.095 -13.244 -17.174  1.00 94.22           H  
ATOM   2764  C   TYR A 174      -8.271 -13.391 -19.122  1.00 94.22           C  
ATOM   2765  CB  TYR A 174     -10.216 -11.904 -18.412  1.00 94.22           C  
ATOM   2766  HB2 TYR A 174     -10.026 -11.230 -19.247  1.00 94.22           H  
ATOM   2767  HB3 TYR A 174     -10.545 -11.292 -17.571  1.00 94.22           H  
ATOM   2768  O   TYR A 174      -7.413 -12.918 -19.869  1.00 94.22           O  
ATOM   2769  CG  TYR A 174     -11.372 -12.821 -18.764  1.00 94.22           C  
ATOM   2770  CD1 TYR A 174     -11.777 -12.955 -20.106  1.00 94.22           C  
ATOM   2771  HD1 TYR A 174     -11.233 -12.443 -20.886  1.00 94.22           H  
ATOM   2772  CD2 TYR A 174     -12.095 -13.472 -17.745  1.00 94.22           C  
ATOM   2773  HD2 TYR A 174     -11.786 -13.370 -16.715  1.00 94.22           H  
ATOM   2774  CE1 TYR A 174     -12.904 -13.732 -20.429  1.00 94.22           C  
ATOM   2775  HE1 TYR A 174     -13.224 -13.809 -21.457  1.00 94.22           H  
ATOM   2776  CE2 TYR A 174     -13.213 -14.266 -18.065  1.00 94.22           C  
ATOM   2777  HE2 TYR A 174     -13.754 -14.794 -17.294  1.00 94.22           H  
ATOM   2778  OH  TYR A 174     -14.718 -15.119 -19.736  1.00 94.22           O  
ATOM   2779  HH  TYR A 174     -14.804 -15.176 -20.690  1.00 94.22           H  
ATOM   2780  CZ  TYR A 174     -13.621 -14.389 -19.409  1.00 94.22           C  
ATOM   2781  N   CYS A 175      -8.712 -14.641 -19.229  1.00 93.10           N  
ATOM   2782  H   CYS A 175      -9.378 -14.973 -18.546  1.00 93.10           H  
ATOM   2783  CA  CYS A 175      -8.362 -15.579 -20.287  1.00 93.10           C  
ATOM   2784  HA  CYS A 175      -7.594 -15.164 -20.940  1.00 93.10           H  
ATOM   2785  C   CYS A 175      -9.624 -15.871 -21.122  1.00 93.10           C  
ATOM   2786  CB  CYS A 175      -7.778 -16.828 -19.611  1.00 93.10           C  
ATOM   2787  HB2 CYS A 175      -6.993 -16.546 -18.910  1.00 93.10           H  
ATOM   2788  HB3 CYS A 175      -8.554 -17.359 -19.060  1.00 93.10           H  
ATOM   2789  O   CYS A 175     -10.442 -16.693 -20.704  1.00 93.10           O  
ATOM   2790  SG  CYS A 175      -7.068 -17.919 -20.867  1.00 93.10           S  
ATOM   2791  HG  CYS A 175      -6.732 -18.893 -20.017  1.00 93.10           H  
ATOM   2792  N   PRO A 176      -9.852 -15.182 -22.260  1.00 90.72           N  
ATOM   2793  CA  PRO A 176     -10.997 -15.435 -23.145  1.00 90.72           C  
ATOM   2794  HA  PRO A 176     -11.909 -15.108 -22.645  1.00 90.72           H  
ATOM   2795  C   PRO A 176     -11.173 -16.902 -23.562  1.00 90.72           C  
ATOM   2796  CB  PRO A 176     -10.745 -14.558 -24.377  1.00 90.72           C  
ATOM   2797  HB2 PRO A 176     -10.131 -15.094 -25.101  1.00 90.72           H  
ATOM   2798  HB3 PRO A 176     -11.677 -14.231 -24.837  1.00 90.72           H  
ATOM   2799  O   PRO A 176     -12.301 -17.366 -23.730  1.00 90.72           O  
ATOM   2800  CG  PRO A 176      -9.946 -13.383 -23.821  1.00 90.72           C  
ATOM   2801  HG2 PRO A 176      -9.330 -12.913 -24.588  1.00 90.72           H  
ATOM   2802  HG3 PRO A 176     -10.624 -12.657 -23.374  1.00 90.72           H  
ATOM   2803  CD  PRO A 176      -9.094 -14.029 -22.730  1.00 90.72           C  
ATOM   2804  HD2 PRO A 176      -8.138 -14.348 -23.146  1.00 90.72           H  
ATOM   2805  HD3 PRO A 176      -8.925 -13.311 -21.928  1.00 90.72           H  
ATOM   2806  N   GLU A 177     -10.057 -17.612 -23.709  1.00 90.64           N  
ATOM   2807  H   GLU A 177      -9.185 -17.120 -23.580  1.00 90.64           H  
ATOM   2808  CA  GLU A 177      -9.949 -18.992 -24.165  1.00 90.64           C  
ATOM   2809  HA  GLU A 177     -10.555 -19.118 -25.062  1.00 90.64           H  
ATOM   2810  C   GLU A 177     -10.483 -19.987 -23.113  1.00 90.64           C  
ATOM   2811  CB  GLU A 177      -8.471 -19.275 -24.529  1.00 90.64           C  
ATOM   2812  HB2 GLU A 177      -8.429 -20.295 -24.909  1.00 90.64           H  
ATOM   2813  HB3 GLU A 177      -7.856 -19.242 -23.630  1.00 90.64           H  
ATOM   2814  O   GLU A 177     -11.278 -20.869 -23.439  1.00 90.64           O  
ATOM   2815  CG  GLU A 177      -7.842 -18.352 -25.609  1.00 90.64           C  
ATOM   2816  HG2 GLU A 177      -8.604 -18.105 -26.348  1.00 90.64           H  
ATOM   2817  HG3 GLU A 177      -7.078 -18.935 -26.124  1.00 90.64           H  
ATOM   2818  CD  GLU A 177      -7.175 -17.047 -25.100  1.00 90.64           C  
ATOM   2819  OE1 GLU A 177      -6.258 -16.517 -25.776  1.00 90.64           O  
ATOM   2820  OE2 GLU A 177      -7.590 -16.509 -24.053  1.00 90.64           O  
ATOM   2821  N   GLU A 178     -10.103 -19.805 -21.843  1.00 92.40           N  
ATOM   2822  H   GLU A 178      -9.430 -19.076 -21.658  1.00 92.40           H  
ATOM   2823  CA  GLU A 178     -10.549 -20.624 -20.696  1.00 92.40           C  
ATOM   2824  HA  GLU A 178     -10.734 -21.645 -21.028  1.00 92.40           H  
ATOM   2825  C   GLU A 178     -11.862 -20.109 -20.075  1.00 92.40           C  
ATOM   2826  CB  GLU A 178      -9.428 -20.660 -19.639  1.00 92.40           C  
ATOM   2827  HB2 GLU A 178      -9.195 -19.634 -19.354  1.00 92.40           H  
ATOM   2828  HB3 GLU A 178      -9.786 -21.187 -18.754  1.00 92.40           H  
ATOM   2829  O   GLU A 178     -12.592 -20.860 -19.433  1.00 92.40           O  
ATOM   2830  CG  GLU A 178      -8.163 -21.373 -20.157  1.00 92.40           C  
ATOM   2831  HG2 GLU A 178      -7.886 -20.968 -21.130  1.00 92.40           H  
ATOM   2832  HG3 GLU A 178      -8.401 -22.428 -20.299  1.00 92.40           H  
ATOM   2833  CD  GLU A 178      -6.946 -21.229 -19.229  1.00 92.40           C  
ATOM   2834  OE1 GLU A 178      -6.177 -22.212 -19.131  1.00 92.40           O  
ATOM   2835  OE2 GLU A 178      -6.738 -20.113 -18.695  1.00 92.40           O  
ATOM   2836  N   LYS A 179     -12.190 -18.833 -20.320  1.00 92.16           N  
ATOM   2837  H   LYS A 179     -11.512 -18.316 -20.862  1.00 92.16           H  
ATOM   2838  CA  LYS A 179     -13.298 -18.047 -19.745  1.00 92.16           C  
ATOM   2839  HA  LYS A 179     -13.199 -17.064 -20.206  1.00 92.16           H  
ATOM   2840  C   LYS A 179     -13.185 -17.747 -18.245  1.00 92.16           C  
ATOM   2841  CB  LYS A 179     -14.673 -18.602 -20.156  1.00 92.16           C  
ATOM   2842  HB2 LYS A 179     -15.453 -17.948 -19.768  1.00 92.16           H  
ATOM   2843  HB3 LYS A 179     -14.810 -19.590 -19.718  1.00 92.16           H  
ATOM   2844  O   LYS A 179     -14.190 -17.451 -17.594  1.00 92.16           O  
ATOM   2845  CG  LYS A 179     -14.821 -18.681 -21.678  1.00 92.16           C  
ATOM   2846  HG2 LYS A 179     -14.042 -19.320 -22.095  1.00 92.16           H  
ATOM   2847  HG3 LYS A 179     -14.724 -17.682 -22.102  1.00 92.16           H  
ATOM   2848  CD  LYS A 179     -16.181 -19.268 -22.047  1.00 92.16           C  
ATOM   2849  HD2 LYS A 179     -16.269 -20.261 -21.607  1.00 92.16           H  
ATOM   2850  HD3 LYS A 179     -16.974 -18.623 -21.671  1.00 92.16           H  
ATOM   2851  CE  LYS A 179     -16.240 -19.360 -23.570  1.00 92.16           C  
ATOM   2852  HE2 LYS A 179     -15.371 -19.925 -23.909  1.00 92.16           H  
ATOM   2853  HE3 LYS A 179     -16.154 -18.356 -23.984  1.00 92.16           H  
ATOM   2854  NZ  LYS A 179     -17.489 -20.014 -24.019  1.00 92.16           N  
ATOM   2855  HZ1 LYS A 179     -17.498 -20.070 -25.028  1.00 92.16           H  
ATOM   2856  HZ2 LYS A 179     -17.532 -20.948 -23.639  1.00 92.16           H  
ATOM   2857  HZ3 LYS A 179     -18.289 -19.485 -23.704  1.00 92.16           H  
ATOM   2858  N   GLU A 180     -11.965 -17.748 -17.713  1.00 93.98           N  
ATOM   2859  H   GLU A 180     -11.189 -17.961 -18.323  1.00 93.98           H  
ATOM   2860  CA  GLU A 180     -11.673 -17.490 -16.298  1.00 93.98           C  
ATOM   2861  HA  GLU A 180     -12.613 -17.310 -15.775  1.00 93.98           H  
ATOM   2862  C   GLU A 180     -10.817 -16.227 -16.087  1.00 93.98           C  
ATOM   2863  CB  GLU A 180     -11.043 -18.731 -15.640  1.00 93.98           C  
ATOM   2864  HB2 GLU A 180     -10.107 -18.979 -16.141  1.00 93.98           H  
ATOM   2865  HB3 GLU A 180     -10.830 -18.480 -14.601  1.00 93.98           H  
ATOM   2866  O   GLU A 180     -10.101 -15.767 -16.981  1.00 93.98           O  
ATOM   2867  CG  GLU A 180     -11.995 -19.943 -15.677  1.00 93.98           C  
ATOM   2868  HG2 GLU A 180     -12.990 -19.601 -15.392  1.00 93.98           H  
ATOM   2869  HG3 GLU A 180     -12.050 -20.318 -16.699  1.00 93.98           H  
ATOM   2870  CD  GLU A 180     -11.597 -21.096 -14.737  1.00 93.98           C  
ATOM   2871  OE1 GLU A 180     -12.421 -22.031 -14.606  1.00 93.98           O  
ATOM   2872  OE2 GLU A 180     -10.524 -21.014 -14.097  1.00 93.98           O  
ATOM   2873  N   MET A 181     -10.894 -15.636 -14.887  1.00 96.12           N  
ATOM   2874  H   MET A 181     -11.424 -16.100 -14.164  1.00 96.12           H  
ATOM   2875  CA  MET A 181      -9.980 -14.558 -14.487  1.00 96.12           C  
ATOM   2876  HA  MET A 181      -9.893 -13.849 -15.311  1.00 96.12           H  
ATOM   2877  C   MET A 181      -8.584 -15.120 -14.213  1.00 96.12           C  
ATOM   2878  CB  MET A 181     -10.487 -13.787 -13.261  1.00 96.12           C  
ATOM   2879  HB2 MET A 181      -9.684 -13.147 -12.897  1.00 96.12           H  
ATOM   2880  HB3 MET A 181     -10.754 -14.490 -12.471  1.00 96.12           H  
ATOM   2881  O   MET A 181      -8.439 -16.180 -13.608  1.00 96.12           O  
ATOM   2882  CG  MET A 181     -11.684 -12.891 -13.592  1.00 96.12           C  
ATOM   2883  HG2 MET A 181     -11.455 -12.332 -14.499  1.00 96.12           H  
ATOM   2884  HG3 MET A 181     -12.553 -13.518 -13.793  1.00 96.12           H  
ATOM   2885  SD  MET A 181     -12.109 -11.676 -12.308  1.00 96.12           S  
ATOM   2886  CE  MET A 181     -12.466 -12.759 -10.901  1.00 96.12           C  
ATOM   2887  HE1 MET A 181     -13.230 -13.486 -11.179  1.00 96.12           H  
ATOM   2888  HE2 MET A 181     -12.834 -12.155 -10.073  1.00 96.12           H  
ATOM   2889  HE3 MET A 181     -11.558 -13.278 -10.594  1.00 96.12           H  
ATOM   2890  N   LYS A 182      -7.538 -14.388 -14.604  1.00 96.18           N  
ATOM   2891  H   LYS A 182      -7.716 -13.482 -15.014  1.00 96.18           H  
ATOM   2892  CA  LYS A 182      -6.155 -14.833 -14.393  1.00 96.18           C  
ATOM   2893  HA  LYS A 182      -6.102 -15.849 -14.784  1.00 96.18           H  
ATOM   2894  C   LYS A 182      -5.810 -14.891 -12.895  1.00 96.18           C  
ATOM   2895  CB  LYS A 182      -5.175 -13.956 -15.186  1.00 96.18           C  
ATOM   2896  HB2 LYS A 182      -4.159 -14.163 -14.849  1.00 96.18           H  
ATOM   2897  HB3 LYS A 182      -5.393 -12.903 -15.010  1.00 96.18           H  
ATOM   2898  O   LYS A 182      -6.286 -14.045 -12.130  1.00 96.18           O  
ATOM   2899  CG  LYS A 182      -5.267 -14.275 -16.686  1.00 96.18           C  
ATOM   2900  HG2 LYS A 182      -5.131 -15.347 -16.828  1.00 96.18           H  
ATOM   2901  HG3 LYS A 182      -6.252 -13.996 -17.058  1.00 96.18           H  
ATOM   2902  CD  LYS A 182      -4.195 -13.536 -17.491  1.00 96.18           C  
ATOM   2903  HD2 LYS A 182      -4.380 -12.464 -17.425  1.00 96.18           H  
ATOM   2904  HD3 LYS A 182      -3.209 -13.757 -17.081  1.00 96.18           H  
ATOM   2905  CE  LYS A 182      -4.263 -13.997 -18.951  1.00 96.18           C  
ATOM   2906  HE2 LYS A 182      -4.075 -15.070 -18.997  1.00 96.18           H  
ATOM   2907  HE3 LYS A 182      -5.272 -13.817 -19.322  1.00 96.18           H  
ATOM   2908  NZ  LYS A 182      -3.293 -13.265 -19.797  1.00 96.18           N  
ATOM   2909  HZ1 LYS A 182      -2.347 -13.369 -19.460  1.00 96.18           H  
ATOM   2910  HZ2 LYS A 182      -3.353 -13.578 -20.755  1.00 96.18           H  
ATOM   2911  HZ3 LYS A 182      -3.544 -12.287 -19.776  1.00 96.18           H  
ATOM   2912  N   PRO A 183      -4.924 -15.808 -12.453  1.00 96.16           N  
ATOM   2913  CA  PRO A 183      -4.585 -15.975 -11.035  1.00 96.16           C  
ATOM   2914  HA  PRO A 183      -5.471 -16.341 -10.517  1.00 96.16           H  
ATOM   2915  C   PRO A 183      -4.104 -14.697 -10.327  1.00 96.16           C  
ATOM   2916  CB  PRO A 183      -3.510 -17.066 -11.004  1.00 96.16           C  
ATOM   2917  HB2 PRO A 183      -2.521 -16.628 -11.141  1.00 96.16           H  
ATOM   2918  HB3 PRO A 183      -3.548 -17.642 -10.079  1.00 96.16           H  
ATOM   2919  O   PRO A 183      -4.420 -14.494  -9.156  1.00 96.16           O  
ATOM   2920  CG  PRO A 183      -3.854 -17.925 -12.218  1.00 96.16           C  
ATOM   2921  HG2 PRO A 183      -4.669 -18.604 -11.970  1.00 96.16           H  
ATOM   2922  HG3 PRO A 183      -2.990 -18.479 -12.584  1.00 96.16           H  
ATOM   2923  CD  PRO A 183      -4.338 -16.894 -13.235  1.00 96.16           C  
ATOM   2924  HD2 PRO A 183      -5.066 -17.367 -13.893  1.00 96.16           H  
ATOM   2925  HD3 PRO A 183      -3.495 -16.516 -13.813  1.00 96.16           H  
ATOM   2926  N   ALA A 184      -3.395 -13.806 -11.031  1.00 96.51           N  
ATOM   2927  H   ALA A 184      -3.152 -14.024 -11.987  1.00 96.51           H  
ATOM   2928  CA  ALA A 184      -2.984 -12.504 -10.499  1.00 96.51           C  
ATOM   2929  HA  ALA A 184      -2.450 -12.659  -9.561  1.00 96.51           H  
ATOM   2930  C   ALA A 184      -4.188 -11.589 -10.196  1.00 96.51           C  
ATOM   2931  CB  ALA A 184      -2.014 -11.861 -11.497  1.00 96.51           C  
ATOM   2932  HB1 ALA A 184      -2.505 -11.700 -12.457  1.00 96.51           H  
ATOM   2933  HB2 ALA A 184      -1.675 -10.900 -11.111  1.00 96.51           H  
ATOM   2934  HB3 ALA A 184      -1.143 -12.500 -11.642  1.00 96.51           H  
ATOM   2935  O   ALA A 184      -4.250 -10.984  -9.125  1.00 96.51           O  
ATOM   2936  N   CYS A 185      -5.191 -11.559 -11.079  1.00 97.26           N  
ATOM   2937  H   CYS A 185      -5.125 -12.136 -11.906  1.00 97.26           H  
ATOM   2938  CA  CYS A 185      -6.426 -10.802 -10.879  1.00 97.26           C  
ATOM   2939  HA  CYS A 185      -6.173  -9.772 -10.627  1.00 97.26           H  
ATOM   2940  C   CYS A 185      -7.239 -11.365  -9.705  1.00 97.26           C  
ATOM   2941  CB  CYS A 185      -7.212 -10.806 -12.197  1.00 97.26           C  
ATOM   2942  HB2 CYS A 185      -6.564 -10.471 -13.007  1.00 97.26           H  
ATOM   2943  HB3 CYS A 185      -7.564 -11.811 -12.428  1.00 97.26           H  
ATOM   2944  O   CYS A 185      -7.662 -10.609  -8.831  1.00 97.26           O  
ATOM   2945  SG  CYS A 185      -8.635  -9.689 -12.065  1.00 97.26           S  
ATOM   2946  HG  CYS A 185      -7.941  -8.557 -11.922  1.00 97.26           H  
ATOM   2947  N   ILE A 186      -7.358 -12.695  -9.608  1.00 97.00           N  
ATOM   2948  H   ILE A 186      -6.997 -13.256 -10.367  1.00 97.00           H  
ATOM   2949  CA  ILE A 186      -8.003 -13.367  -8.468  1.00 97.00           C  
ATOM   2950  HA  ILE A 186      -9.018 -12.982  -8.378  1.00 97.00           H  
ATOM   2951  C   ILE A 186      -7.280 -13.026  -7.153  1.00 97.00           C  
ATOM   2952  CB  ILE A 186      -8.090 -14.894  -8.712  1.00 97.00           C  
ATOM   2953  HB  ILE A 186      -7.089 -15.271  -8.921  1.00 97.00           H  
ATOM   2954  O   ILE A 186      -7.937 -12.680  -6.170  1.00 97.00           O  
ATOM   2955  CG1 ILE A 186      -8.996 -15.189  -9.932  1.00 97.00           C  
ATOM   2956 HG12 ILE A 186      -8.665 -14.597 -10.785  1.00 97.00           H  
ATOM   2957 HG13 ILE A 186     -10.019 -14.895  -9.699  1.00 97.00           H  
ATOM   2958  CG2 ILE A 186      -8.625 -15.616  -7.459  1.00 97.00           C  
ATOM   2959 HG21 ILE A 186      -7.955 -15.476  -6.611  1.00 97.00           H  
ATOM   2960 HG22 ILE A 186      -8.693 -16.690  -7.634  1.00 97.00           H  
ATOM   2961 HG23 ILE A 186      -9.613 -15.235  -7.200  1.00 97.00           H  
ATOM   2962  CD1 ILE A 186      -8.998 -16.655 -10.385  1.00 97.00           C  
ATOM   2963 HD11 ILE A 186      -9.605 -16.749 -11.286  1.00 97.00           H  
ATOM   2964 HD12 ILE A 186      -9.432 -17.301  -9.622  1.00 97.00           H  
ATOM   2965 HD13 ILE A 186      -7.981 -16.978 -10.609  1.00 97.00           H  
ATOM   2966  N   LYS A 187      -5.939 -13.064  -7.124  1.00 97.23           N  
ATOM   2967  H   LYS A 187      -5.463 -13.377  -7.957  1.00 97.23           H  
ATOM   2968  CA  LYS A 187      -5.122 -12.689  -5.953  1.00 97.23           C  
ATOM   2969  HA  LYS A 187      -5.420 -13.307  -5.106  1.00 97.23           H  
ATOM   2970  C   LYS A 187      -5.360 -11.232  -5.540  1.00 97.23           C  
ATOM   2971  CB  LYS A 187      -3.639 -12.961  -6.273  1.00 97.23           C  
ATOM   2972  HB2 LYS A 187      -3.359 -12.362  -7.139  1.00 97.23           H  
ATOM   2973  HB3 LYS A 187      -3.525 -14.010  -6.546  1.00 97.23           H  
ATOM   2974  O   LYS A 187      -5.591 -10.971  -4.360  1.00 97.23           O  
ATOM   2975  CG  LYS A 187      -2.663 -12.647  -5.122  1.00 97.23           C  
ATOM   2976  HG2 LYS A 187      -2.851 -11.642  -4.743  1.00 97.23           H  
ATOM   2977  HG3 LYS A 187      -2.805 -13.363  -4.313  1.00 97.23           H  
ATOM   2978  CD  LYS A 187      -1.210 -12.705  -5.627  1.00 97.23           C  
ATOM   2979  HD2 LYS A 187      -0.981 -13.716  -5.964  1.00 97.23           H  
ATOM   2980  HD3 LYS A 187      -1.122 -12.030  -6.478  1.00 97.23           H  
ATOM   2981  CE  LYS A 187      -0.202 -12.276  -4.550  1.00 97.23           C  
ATOM   2982  HE2 LYS A 187      -0.590 -11.386  -4.053  1.00 97.23           H  
ATOM   2983  HE3 LYS A 187      -0.119 -13.066  -3.805  1.00 97.23           H  
ATOM   2984  NZ  LYS A 187       1.129 -11.965  -5.143  1.00 97.23           N  
ATOM   2985  HZ1 LYS A 187       1.511 -12.758  -5.639  1.00 97.23           H  
ATOM   2986  HZ2 LYS A 187       1.062 -11.207  -5.807  1.00 97.23           H  
ATOM   2987  HZ3 LYS A 187       1.793 -11.676  -4.439  1.00 97.23           H  
ATOM   2988  N   ALA A 188      -5.340 -10.301  -6.496  1.00 97.08           N  
ATOM   2989  H   ALA A 188      -5.126 -10.585  -7.442  1.00 97.08           H  
ATOM   2990  CA  ALA A 188      -5.573  -8.882  -6.246  1.00 97.08           C  
ATOM   2991  HA  ALA A 188      -4.871  -8.545  -5.483  1.00 97.08           H  
ATOM   2992  C   ALA A 188      -6.989  -8.630  -5.700  1.00 97.08           C  
ATOM   2993  CB  ALA A 188      -5.283  -8.102  -7.534  1.00 97.08           C  
ATOM   2994  HB1 ALA A 188      -4.252  -8.268  -7.847  1.00 97.08           H  
ATOM   2995  HB2 ALA A 188      -5.421  -7.035  -7.355  1.00 97.08           H  
ATOM   2996  HB3 ALA A 188      -5.953  -8.422  -8.332  1.00 97.08           H  
ATOM   2997  O   ALA A 188      -7.140  -8.082  -4.608  1.00 97.08           O  
ATOM   2998  N   LEU A 189      -8.025  -9.126  -6.384  1.00 97.43           N  
ATOM   2999  H   LEU A 189      -7.842  -9.597  -7.258  1.00 97.43           H  
ATOM   3000  CA  LEU A 189      -9.420  -9.006  -5.945  1.00 97.43           C  
ATOM   3001  HA  LEU A 189      -9.647  -7.950  -5.799  1.00 97.43           H  
ATOM   3002  C   LEU A 189      -9.676  -9.688  -4.588  1.00 97.43           C  
ATOM   3003  CB  LEU A 189     -10.345  -9.566  -7.040  1.00 97.43           C  
ATOM   3004  HB2 LEU A 189     -11.355  -9.641  -6.638  1.00 97.43           H  
ATOM   3005  HB3 LEU A 189     -10.012 -10.573  -7.290  1.00 97.43           H  
ATOM   3006  O   LEU A 189     -10.460  -9.179  -3.794  1.00 97.43           O  
ATOM   3007  CG  LEU A 189     -10.405  -8.727  -8.334  1.00 97.43           C  
ATOM   3008  HG  LEU A 189      -9.402  -8.603  -8.744  1.00 97.43           H  
ATOM   3009  CD1 LEU A 189     -11.265  -9.456  -9.363  1.00 97.43           C  
ATOM   3010 HD11 LEU A 189     -10.828 -10.432  -9.578  1.00 97.43           H  
ATOM   3011 HD12 LEU A 189     -12.278  -9.585  -8.983  1.00 97.43           H  
ATOM   3012 HD13 LEU A 189     -11.295  -8.886 -10.292  1.00 97.43           H  
ATOM   3013  CD2 LEU A 189     -11.009  -7.339  -8.105  1.00 97.43           C  
ATOM   3014 HD21 LEU A 189     -11.118  -6.822  -9.058  1.00 97.43           H  
ATOM   3015 HD22 LEU A 189     -10.355  -6.741  -7.471  1.00 97.43           H  
ATOM   3016 HD23 LEU A 189     -11.989  -7.426  -7.636  1.00 97.43           H  
ATOM   3017  N   THR A 190      -8.968 -10.775  -4.261  1.00 97.28           N  
ATOM   3018  H   THR A 190      -8.372 -11.181  -4.969  1.00 97.28           H  
ATOM   3019  CA  THR A 190      -9.055 -11.432  -2.941  1.00 97.28           C  
ATOM   3020  HA  THR A 190     -10.108 -11.583  -2.704  1.00 97.28           H  
ATOM   3021  C   THR A 190      -8.470 -10.576  -1.811  1.00 97.28           C  
ATOM   3022  CB  THR A 190      -8.379 -12.812  -2.959  1.00 97.28           C  
ATOM   3023  HB  THR A 190      -7.329 -12.703  -3.231  1.00 97.28           H  
ATOM   3024  O   THR A 190      -9.002 -10.601  -0.701  1.00 97.28           O  
ATOM   3025  CG2 THR A 190      -8.468 -13.553  -1.622  1.00 97.28           C  
ATOM   3026 HG21 THR A 190      -9.498 -13.540  -1.266  1.00 97.28           H  
ATOM   3027 HG22 THR A 190      -8.144 -14.585  -1.755  1.00 97.28           H  
ATOM   3028 HG23 THR A 190      -7.822 -13.072  -0.887  1.00 97.28           H  
ATOM   3029  OG1 THR A 190      -9.002 -13.646  -3.903  1.00 97.28           O  
ATOM   3030  HG1 THR A 190      -8.748 -13.327  -4.772  1.00 97.28           H  
ATOM   3031  N   ARG A 191      -7.409  -9.787  -2.058  1.00 97.43           N  
ATOM   3032  H   ARG A 191      -7.002  -9.800  -2.982  1.00 97.43           H  
ATOM   3033  CA  ARG A 191      -6.949  -8.772  -1.088  1.00 97.43           C  
ATOM   3034  HA  ARG A 191      -6.879  -9.230  -0.101  1.00 97.43           H  
ATOM   3035  C   ARG A 191      -7.989  -7.660  -0.937  1.00 97.43           C  
ATOM   3036  CB  ARG A 191      -5.553  -8.226  -1.461  1.00 97.43           C  
ATOM   3037  HB2 ARG A 191      -5.524  -7.976  -2.521  1.00 97.43           H  
ATOM   3038  HB3 ARG A 191      -4.809  -8.998  -1.265  1.00 97.43           H  
ATOM   3039  O   ARG A 191      -8.288  -7.272   0.185  1.00 97.43           O  
ATOM   3040  CG  ARG A 191      -5.209  -6.960  -0.649  1.00 97.43           C  
ATOM   3041  HG2 ARG A 191      -5.410  -7.143   0.406  1.00 97.43           H  
ATOM   3042  HG3 ARG A 191      -5.857  -6.152  -0.988  1.00 97.43           H  
ATOM   3043  CD  ARG A 191      -3.760  -6.482  -0.790  1.00 97.43           C  
ATOM   3044  HD2 ARG A 191      -3.108  -7.167  -0.248  1.00 97.43           H  
ATOM   3045  HD3 ARG A 191      -3.461  -6.502  -1.838  1.00 97.43           H  
ATOM   3046  NE  ARG A 191      -3.602  -5.118  -0.249  1.00 97.43           N  
ATOM   3047  HE  ARG A 191      -3.462  -5.042   0.749  1.00 97.43           H  
ATOM   3048  NH1 ARG A 191      -4.044  -3.893  -2.162  1.00 97.43           N  
ATOM   3049 HH11 ARG A 191      -4.096  -4.738  -2.712  1.00 97.43           H  
ATOM   3050 HH12 ARG A 191      -4.070  -2.993  -2.621  1.00 97.43           H  
ATOM   3051  NH2 ARG A 191      -3.639  -2.849  -0.248  1.00 97.43           N  
ATOM   3052 HH21 ARG A 191      -3.707  -1.956  -0.715  1.00 97.43           H  
ATOM   3053 HH22 ARG A 191      -3.365  -2.829   0.724  1.00 97.43           H  
ATOM   3054  CZ  ARG A 191      -3.764  -3.970  -0.889  1.00 97.43           C  
ATOM   3055  N   ILE A 192      -8.542  -7.172  -2.046  1.00 97.11           N  
ATOM   3056  H   ILE A 192      -8.230  -7.543  -2.932  1.00 97.11           H  
ATOM   3057  CA  ILE A 192      -9.538  -6.087  -2.049  1.00 97.11           C  
ATOM   3058  HA  ILE A 192      -9.119  -5.227  -1.528  1.00 97.11           H  
ATOM   3059  C   ILE A 192     -10.796  -6.488  -1.267  1.00 97.11           C  
ATOM   3060  CB  ILE A 192      -9.840  -5.664  -3.504  1.00 97.11           C  
ATOM   3061  HB  ILE A 192     -10.110  -6.547  -4.082  1.00 97.11           H  
ATOM   3062  O   ILE A 192     -11.266  -5.710  -0.437  1.00 97.11           O  
ATOM   3063  CG1 ILE A 192      -8.553  -5.050  -4.105  1.00 97.11           C  
ATOM   3064 HG12 ILE A 192      -7.757  -5.794  -4.104  1.00 97.11           H  
ATOM   3065 HG13 ILE A 192      -8.214  -4.237  -3.462  1.00 97.11           H  
ATOM   3066  CG2 ILE A 192     -11.022  -4.686  -3.578  1.00 97.11           C  
ATOM   3067 HG21 ILE A 192     -11.930  -5.141  -3.181  1.00 97.11           H  
ATOM   3068 HG22 ILE A 192     -11.225  -4.419  -4.615  1.00 97.11           H  
ATOM   3069 HG23 ILE A 192     -10.799  -3.784  -3.007  1.00 97.11           H  
ATOM   3070  CD1 ILE A 192      -8.670  -4.520  -5.535  1.00 97.11           C  
ATOM   3071 HD11 ILE A 192      -9.132  -5.270  -6.176  1.00 97.11           H  
ATOM   3072 HD12 ILE A 192      -7.674  -4.291  -5.914  1.00 97.11           H  
ATOM   3073 HD13 ILE A 192      -9.257  -3.601  -5.539  1.00 97.11           H  
ATOM   3074  N   PHE A 193     -11.277  -7.720  -1.457  1.00 97.30           N  
ATOM   3075  H   PHE A 193     -10.883  -8.279  -2.201  1.00 97.30           H  
ATOM   3076  CA  PHE A 193     -12.365  -8.305  -0.673  1.00 97.30           C  
ATOM   3077  HA  PHE A 193     -13.278  -7.738  -0.853  1.00 97.30           H  
ATOM   3078  C   PHE A 193     -12.068  -8.228   0.832  1.00 97.30           C  
ATOM   3079  CB  PHE A 193     -12.593  -9.753  -1.132  1.00 97.30           C  
ATOM   3080  HB2 PHE A 193     -11.696 -10.342  -0.942  1.00 97.30           H  
ATOM   3081  HB3 PHE A 193     -12.762  -9.755  -2.209  1.00 97.30           H  
ATOM   3082  O   PHE A 193     -12.807  -7.578   1.556  1.00 97.30           O  
ATOM   3083  CG  PHE A 193     -13.772 -10.426  -0.459  1.00 97.30           C  
ATOM   3084  CD1 PHE A 193     -13.625 -11.050   0.796  1.00 97.30           C  
ATOM   3085  HD1 PHE A 193     -12.673 -11.056   1.305  1.00 97.30           H  
ATOM   3086  CD2 PHE A 193     -15.038 -10.379  -1.069  1.00 97.30           C  
ATOM   3087  HD2 PHE A 193     -15.164  -9.856  -2.006  1.00 97.30           H  
ATOM   3088  CE1 PHE A 193     -14.746 -11.596   1.445  1.00 97.30           C  
ATOM   3089  HE1 PHE A 193     -14.659 -11.989   2.447  1.00 97.30           H  
ATOM   3090  CE2 PHE A 193     -16.151 -10.956  -0.438  1.00 97.30           C  
ATOM   3091  HE2 PHE A 193     -17.132 -10.887  -0.883  1.00 97.30           H  
ATOM   3092  CZ  PHE A 193     -16.005 -11.549   0.826  1.00 97.30           C  
ATOM   3093  HZ  PHE A 193     -16.872 -11.923   1.351  1.00 97.30           H  
ATOM   3094  N   LYS A 194     -10.931  -8.777   1.283  1.00 97.14           N  
ATOM   3095  H   LYS A 194     -10.339  -9.240   0.608  1.00 97.14           H  
ATOM   3096  CA  LYS A 194     -10.537  -8.840   2.708  1.00 97.14           C  
ATOM   3097  HA  LYS A 194     -11.347  -9.286   3.285  1.00 97.14           H  
ATOM   3098  C   LYS A 194     -10.252  -7.498   3.383  1.00 97.14           C  
ATOM   3099  CB  LYS A 194      -9.283  -9.701   2.843  1.00 97.14           C  
ATOM   3100  HB2 LYS A 194      -8.873  -9.597   3.847  1.00 97.14           H  
ATOM   3101  HB3 LYS A 194      -8.536  -9.361   2.126  1.00 97.14           H  
ATOM   3102  O   LYS A 194     -10.114  -7.459   4.602  1.00 97.14           O  
ATOM   3103  CG  LYS A 194      -9.607 -11.172   2.616  1.00 97.14           C  
ATOM   3104  HG2 LYS A 194     -10.306 -11.516   3.379  1.00 97.14           H  
ATOM   3105  HG3 LYS A 194     -10.052 -11.314   1.631  1.00 97.14           H  
ATOM   3106  CD  LYS A 194      -8.308 -11.960   2.710  1.00 97.14           C  
ATOM   3107  HD2 LYS A 194      -7.601 -11.578   1.974  1.00 97.14           H  
ATOM   3108  HD3 LYS A 194      -7.890 -11.861   3.712  1.00 97.14           H  
ATOM   3109  CE  LYS A 194      -8.636 -13.415   2.415  1.00 97.14           C  
ATOM   3110  HE2 LYS A 194      -9.167 -13.462   1.464  1.00 97.14           H  
ATOM   3111  HE3 LYS A 194      -9.302 -13.785   3.194  1.00 97.14           H  
ATOM   3112  NZ  LYS A 194      -7.390 -14.200   2.355  1.00 97.14           N  
ATOM   3113  HZ1 LYS A 194      -7.594 -15.159   2.112  1.00 97.14           H  
ATOM   3114  HZ2 LYS A 194      -6.769 -13.796   1.669  1.00 97.14           H  
ATOM   3115  HZ3 LYS A 194      -6.938 -14.150   3.257  1.00 97.14           H  
ATOM   3116  N   ILE A 195     -10.081  -6.430   2.610  1.00 97.04           N  
ATOM   3117  H   ILE A 195     -10.126  -6.564   1.610  1.00 97.04           H  
ATOM   3118  CA  ILE A 195      -9.975  -5.061   3.133  1.00 97.04           C  
ATOM   3119  HA  ILE A 195      -9.586  -5.086   4.151  1.00 97.04           H  
ATOM   3120  C   ILE A 195     -11.368  -4.419   3.221  1.00 97.04           C  
ATOM   3121  CB  ILE A 195      -8.982  -4.249   2.268  1.00 97.04           C  
ATOM   3122  HB  ILE A 195      -9.298  -4.336   1.229  1.00 97.04           H  
ATOM   3123  O   ILE A 195     -11.592  -3.593   4.095  1.00 97.04           O  
ATOM   3124  CG1 ILE A 195      -7.553  -4.825   2.404  1.00 97.04           C  
ATOM   3125 HG12 ILE A 195      -7.577  -5.908   2.284  1.00 97.04           H  
ATOM   3126 HG13 ILE A 195      -7.168  -4.618   3.402  1.00 97.04           H  
ATOM   3127  CG2 ILE A 195      -8.953  -2.756   2.653  1.00 97.04           C  
ATOM   3128 HG21 ILE A 195      -8.641  -2.654   3.693  1.00 97.04           H  
ATOM   3129 HG22 ILE A 195      -9.939  -2.307   2.531  1.00 97.04           H  
ATOM   3130 HG23 ILE A 195      -8.260  -2.197   2.025  1.00 97.04           H  
ATOM   3131  CD1 ILE A 195      -6.569  -4.279   1.365  1.00 97.04           C  
ATOM   3132 HD11 ILE A 195      -5.639  -4.841   1.453  1.00 97.04           H  
ATOM   3133 HD12 ILE A 195      -6.353  -3.226   1.546  1.00 97.04           H  
ATOM   3134 HD13 ILE A 195      -6.974  -4.407   0.361  1.00 97.04           H  
ATOM   3135  N   SER A 196     -12.292  -4.788   2.329  1.00 96.57           N  
ATOM   3136  H   SER A 196     -12.073  -5.550   1.703  1.00 96.57           H  
ATOM   3137  CA  SER A 196     -13.660  -4.244   2.273  1.00 96.57           C  
ATOM   3138  HA  SER A 196     -13.631  -3.178   2.495  1.00 96.57           H  
ATOM   3139  C   SER A 196     -14.598  -4.899   3.296  1.00 96.57           C  
ATOM   3140  CB  SER A 196     -14.235  -4.430   0.866  1.00 96.57           C  
ATOM   3141  HB2 SER A 196     -14.402  -5.490   0.675  1.00 96.57           H  
ATOM   3142  HB3 SER A 196     -15.191  -3.910   0.801  1.00 96.57           H  
ATOM   3143  O   SER A 196     -15.443  -4.214   3.872  1.00 96.57           O  
ATOM   3144  OG  SER A 196     -13.346  -3.919  -0.117  1.00 96.57           O  
ATOM   3145  HG  SER A 196     -12.591  -4.511  -0.154  1.00 96.57           H  
ATOM   3146  N   ASP A 197     -14.399  -6.201   3.504  1.00 95.90           N  
ATOM   3147  H   ASP A 197     -13.733  -6.664   2.903  1.00 95.90           H  
ATOM   3148  CA  ASP A 197     -14.844  -7.015   4.635  1.00 95.90           C  
ATOM   3149  HA  ASP A 197     -15.929  -6.993   4.745  1.00 95.90           H  
ATOM   3150  C   ASP A 197     -14.186  -6.418   5.889  1.00 95.90           C  
ATOM   3151  CB  ASP A 197     -14.385  -8.454   4.295  1.00 95.90           C  
ATOM   3152  HB2 ASP A 197     -14.880  -8.772   3.377  1.00 95.90           H  
ATOM   3153  HB3 ASP A 197     -13.314  -8.432   4.094  1.00 95.90           H  
ATOM   3154  O   ASP A 197     -12.956  -6.388   5.997  1.00 95.90           O  
ATOM   3155  CG  ASP A 197     -14.619  -9.529   5.353  1.00 95.90           C  
ATOM   3156  OD1 ASP A 197     -14.336 -10.709   5.020  1.00 95.90           O  
ATOM   3157  OD2 ASP A 197     -14.905  -9.154   6.504  1.00 95.90           O  
ATOM   3158  N   GLN A 198     -14.976  -5.805   6.765  1.00 95.16           N  
ATOM   3159  H   GLN A 198     -15.973  -5.905   6.634  1.00 95.16           H  
ATOM   3160  CA  GLN A 198     -14.533  -4.986   7.896  1.00 95.16           C  
ATOM   3161  HA  GLN A 198     -13.458  -4.821   7.828  1.00 95.16           H  
ATOM   3162  C   GLN A 198     -14.767  -5.678   9.240  1.00 95.16           C  
ATOM   3163  CB  GLN A 198     -15.227  -3.612   7.844  1.00 95.16           C  
ATOM   3164  HB2 GLN A 198     -16.265  -3.742   7.540  1.00 95.16           H  
ATOM   3165  HB3 GLN A 198     -15.221  -3.160   8.836  1.00 95.16           H  
ATOM   3166  O   GLN A 198     -13.992  -5.426  10.164  1.00 95.16           O  
ATOM   3167  CG  GLN A 198     -14.508  -2.652   6.882  1.00 95.16           C  
ATOM   3168  HG2 GLN A 198     -13.612  -2.261   7.364  1.00 95.16           H  
ATOM   3169  HG3 GLN A 198     -14.199  -3.194   5.989  1.00 95.16           H  
ATOM   3170  CD  GLN A 198     -15.399  -1.492   6.459  1.00 95.16           C  
ATOM   3171  NE2 GLN A 198     -16.162  -1.664   5.402  1.00 95.16           N  
ATOM   3172 HE21 GLN A 198     -16.157  -2.569   4.956  1.00 95.16           H  
ATOM   3173 HE22 GLN A 198     -16.787  -0.908   5.160  1.00 95.16           H  
ATOM   3174  OE1 GLN A 198     -15.423  -0.420   7.046  1.00 95.16           O  
ATOM   3175  N   ASP A 199     -15.762  -6.564   9.345  1.00 93.71           N  
ATOM   3176  H   ASP A 199     -16.364  -6.718   8.549  1.00 93.71           H  
ATOM   3177  CA  ASP A 199     -16.006  -7.387  10.540  1.00 93.71           C  
ATOM   3178  HA  ASP A 199     -15.478  -6.920  11.371  1.00 93.71           H  
ATOM   3179  C   ASP A 199     -15.405  -8.811  10.476  1.00 93.71           C  
ATOM   3180  CB  ASP A 199     -17.493  -7.332  10.936  1.00 93.71           C  
ATOM   3181  HB2 ASP A 199     -17.626  -7.880  11.869  1.00 93.71           H  
ATOM   3182  HB3 ASP A 199     -17.751  -6.292  11.135  1.00 93.71           H  
ATOM   3183  O   ASP A 199     -15.340  -9.483  11.507  1.00 93.71           O  
ATOM   3184  CG  ASP A 199     -18.467  -7.895   9.898  1.00 93.71           C  
ATOM   3185  OD1 ASP A 199     -19.587  -7.330   9.818  1.00 93.71           O  
ATOM   3186  OD2 ASP A 199     -18.094  -8.898   9.253  1.00 93.71           O  
ATOM   3187  N   ASN A 200     -14.830  -9.207   9.330  1.00 95.80           N  
ATOM   3188  H   ASN A 200     -15.060  -8.686   8.496  1.00 95.80           H  
ATOM   3189  CA  ASN A 200     -14.135 -10.480   9.081  1.00 95.80           C  
ATOM   3190  HA  ASN A 200     -13.741 -10.409   8.067  1.00 95.80           H  
ATOM   3191  C   ASN A 200     -15.048 -11.721   9.029  1.00 95.80           C  
ATOM   3192  CB  ASN A 200     -12.906 -10.625  10.003  1.00 95.80           C  
ATOM   3193  HB2 ASN A 200     -13.200 -11.196  10.884  1.00 95.80           H  
ATOM   3194  HB3 ASN A 200     -12.607  -9.642  10.365  1.00 95.80           H  
ATOM   3195  O   ASN A 200     -14.547 -12.837   9.205  1.00 95.80           O  
ATOM   3196  CG  ASN A 200     -11.680 -11.257   9.358  1.00 95.80           C  
ATOM   3197  ND2 ASN A 200     -11.018 -12.136  10.073  1.00 95.80           N  
ATOM   3198 HD21 ASN A 200     -11.375 -12.368  10.989  1.00 95.80           H  
ATOM   3199 HD22 ASN A 200     -10.196 -12.567   9.675  1.00 95.80           H  
ATOM   3200  OD1 ASN A 200     -11.230 -10.901   8.274  1.00 95.80           O  
ATOM   3201  N   ASP A 201     -16.358 -11.570   8.777  1.00 93.65           N  
ATOM   3202  H   ASP A 201     -16.742 -10.641   8.679  1.00 93.65           H  
ATOM   3203  CA  ASP A 201     -17.279 -12.716   8.664  1.00 93.65           C  
ATOM   3204  HA  ASP A 201     -16.993 -13.396   9.467  1.00 93.65           H  
ATOM   3205  C   ASP A 201     -17.095 -13.551   7.373  1.00 93.65           C  
ATOM   3206  CB  ASP A 201     -18.738 -12.314   8.996  1.00 93.65           C  
ATOM   3207  HB2 ASP A 201     -19.188 -13.175   9.489  1.00 93.65           H  
ATOM   3208  HB3 ASP A 201     -18.727 -11.513   9.735  1.00 93.65           H  
ATOM   3209  O   ASP A 201     -17.517 -14.711   7.304  1.00 93.65           O  
ATOM   3210  CG  ASP A 201     -19.691 -11.925   7.847  1.00 93.65           C  
ATOM   3211  OD1 ASP A 201     -20.902 -11.802   8.139  1.00 93.65           O  
ATOM   3212  OD2 ASP A 201     -19.286 -11.891   6.661  1.00 93.65           O  
ATOM   3213  N   GLY A 202     -16.372 -13.017   6.378  1.00 94.79           N  
ATOM   3214  H   GLY A 202     -16.066 -12.061   6.497  1.00 94.79           H  
ATOM   3215  CA  GLY A 202     -16.090 -13.673   5.098  1.00 94.79           C  
ATOM   3216  HA2 GLY A 202     -15.124 -13.311   4.746  1.00 94.79           H  
ATOM   3217  HA3 GLY A 202     -16.032 -14.751   5.248  1.00 94.79           H  
ATOM   3218  C   GLY A 202     -17.122 -13.392   3.998  1.00 94.79           C  
ATOM   3219  O   GLY A 202     -17.033 -13.963   2.898  1.00 94.79           O  
ATOM   3220  N   THR A 203     -18.080 -12.510   4.267  1.00 96.36           N  
ATOM   3221  H   THR A 203     -18.136 -12.148   5.208  1.00 96.36           H  
ATOM   3222  CA  THR A 203     -19.017 -11.909   3.319  1.00 96.36           C  
ATOM   3223  HA  THR A 203     -18.826 -12.325   2.330  1.00 96.36           H  
ATOM   3224  C   THR A 203     -18.782 -10.395   3.223  1.00 96.36           C  
ATOM   3225  CB  THR A 203     -20.482 -12.247   3.665  1.00 96.36           C  
ATOM   3226  HB  THR A 203     -21.064 -12.072   2.761  1.00 96.36           H  
ATOM   3227  O   THR A 203     -17.983  -9.824   3.953  1.00 96.36           O  
ATOM   3228  CG2 THR A 203     -20.715 -13.703   4.075  1.00 96.36           C  
ATOM   3229 HG21 THR A 203     -21.787 -13.892   4.137  1.00 96.36           H  
ATOM   3230 HG22 THR A 203     -20.277 -13.884   5.056  1.00 96.36           H  
ATOM   3231 HG23 THR A 203     -20.259 -14.375   3.347  1.00 96.36           H  
ATOM   3232  OG1 THR A 203     -21.022 -11.423   4.660  1.00 96.36           O  
ATOM   3233  HG1 THR A 203     -20.496 -11.535   5.455  1.00 96.36           H  
ATOM   3234  N   LEU A 204     -19.428  -9.738   2.259  1.00 96.92           N  
ATOM   3235  H   LEU A 204     -19.953 -10.283   1.590  1.00 96.92           H  
ATOM   3236  CA  LEU A 204     -19.603  -8.287   2.254  1.00 96.92           C  
ATOM   3237  HA  LEU A 204     -19.041  -7.846   3.077  1.00 96.92           H  
ATOM   3238  C   LEU A 204     -21.077  -7.998   2.502  1.00 96.92           C  
ATOM   3239  CB  LEU A 204     -19.112  -7.661   0.937  1.00 96.92           C  
ATOM   3240  HB2 LEU A 204     -19.698  -8.078   0.118  1.00 96.92           H  
ATOM   3241  HB3 LEU A 204     -19.299  -6.588   0.982  1.00 96.92           H  
ATOM   3242  O   LEU A 204     -21.915  -8.256   1.628  1.00 96.92           O  
ATOM   3243  CG  LEU A 204     -17.626  -7.881   0.632  1.00 96.92           C  
ATOM   3244  HG  LEU A 204     -17.418  -8.951   0.621  1.00 96.92           H  
ATOM   3245  CD1 LEU A 204     -17.286  -7.305  -0.747  1.00 96.92           C  
ATOM   3246 HD11 LEU A 204     -17.471  -6.231  -0.755  1.00 96.92           H  
ATOM   3247 HD12 LEU A 204     -16.235  -7.492  -0.968  1.00 96.92           H  
ATOM   3248 HD13 LEU A 204     -17.901  -7.792  -1.504  1.00 96.92           H  
ATOM   3249  CD2 LEU A 204     -16.716  -7.209   1.646  1.00 96.92           C  
ATOM   3250 HD21 LEU A 204     -16.909  -6.137   1.692  1.00 96.92           H  
ATOM   3251 HD22 LEU A 204     -15.675  -7.404   1.388  1.00 96.92           H  
ATOM   3252 HD23 LEU A 204     -16.899  -7.638   2.632  1.00 96.92           H  
ATOM   3253  N   ASN A 205     -21.391  -7.478   3.681  1.00 96.13           N  
ATOM   3254  H   ASN A 205     -20.638  -7.321   4.335  1.00 96.13           H  
ATOM   3255  CA  ASN A 205     -22.736  -7.071   4.055  1.00 96.13           C  
ATOM   3256  HA  ASN A 205     -23.417  -7.850   3.712  1.00 96.13           H  
ATOM   3257  C   ASN A 205     -23.157  -5.770   3.334  1.00 96.13           C  
ATOM   3258  CB  ASN A 205     -22.828  -7.049   5.596  1.00 96.13           C  
ATOM   3259  HB2 ASN A 205     -22.408  -7.977   5.983  1.00 96.13           H  
ATOM   3260  HB3 ASN A 205     -23.874  -7.015   5.901  1.00 96.13           H  
ATOM   3261  O   ASN A 205     -22.388  -5.140   2.603  1.00 96.13           O  
ATOM   3262  CG  ASN A 205     -22.121  -5.878   6.262  1.00 96.13           C  
ATOM   3263  ND2 ASN A 205     -21.351  -6.124   7.297  1.00 96.13           N  
ATOM   3264 HD21 ASN A 205     -21.050  -7.064   7.510  1.00 96.13           H  
ATOM   3265 HD22 ASN A 205     -20.747  -5.401   7.659  1.00 96.13           H  
ATOM   3266  OD1 ASN A 205     -22.341  -4.725   5.900  1.00 96.13           O  
ATOM   3267  N   ASP A 206     -24.409  -5.345   3.512  1.00 96.47           N  
ATOM   3268  H   ASP A 206     -25.021  -5.900   4.092  1.00 96.47           H  
ATOM   3269  CA  ASP A 206     -24.975  -4.212   2.762  1.00 96.47           C  
ATOM   3270  HA  ASP A 206     -24.810  -4.390   1.699  1.00 96.47           H  
ATOM   3271  C   ASP A 206     -24.306  -2.860   3.070  1.00 96.47           C  
ATOM   3272  CB  ASP A 206     -26.493  -4.151   3.011  1.00 96.47           C  
ATOM   3273  HB2 ASP A 206     -26.873  -3.202   2.632  1.00 96.47           H  
ATOM   3274  HB3 ASP A 206     -26.690  -4.190   4.082  1.00 96.47           H  
ATOM   3275  O   ASP A 206     -24.277  -1.975   2.208  1.00 96.47           O  
ATOM   3276  CG  ASP A 206     -27.249  -5.279   2.302  1.00 96.47           C  
ATOM   3277  OD1 ASP A 206     -28.472  -5.437   2.501  1.00 96.47           O  
ATOM   3278  OD2 ASP A 206     -26.656  -5.977   1.457  1.00 96.47           O  
ATOM   3279  N   ALA A 207     -23.733  -2.692   4.267  1.00 95.90           N  
ATOM   3280  H   ALA A 207     -23.661  -3.490   4.882  1.00 95.90           H  
ATOM   3281  CA  ALA A 207     -22.959  -1.504   4.611  1.00 95.90           C  
ATOM   3282  HA  ALA A 207     -23.482  -0.623   4.238  1.00 95.90           H  
ATOM   3283  C   ALA A 207     -21.575  -1.531   3.945  1.00 95.90           C  
ATOM   3284  CB  ALA A 207     -22.867  -1.390   6.138  1.00 95.90           C  
ATOM   3285  HB1 ALA A 207     -23.867  -1.384   6.572  1.00 95.90           H  
ATOM   3286  HB2 ALA A 207     -22.306  -2.231   6.546  1.00 95.90           H  
ATOM   3287  HB3 ALA A 207     -22.352  -0.467   6.406  1.00 95.90           H  
ATOM   3288  O   ALA A 207     -21.129  -0.512   3.419  1.00 95.90           O  
ATOM   3289  N   GLU A 208     -20.930  -2.695   3.897  1.00 96.69           N  
ATOM   3290  H   GLU A 208     -21.349  -3.490   4.358  1.00 96.69           H  
ATOM   3291  CA  GLU A 208     -19.604  -2.898   3.302  1.00 96.69           C  
ATOM   3292  HA  GLU A 208     -18.917  -2.133   3.662  1.00 96.69           H  
ATOM   3293  C   GLU A 208     -19.634  -2.829   1.775  1.00 96.69           C  
ATOM   3294  CB  GLU A 208     -19.067  -4.258   3.734  1.00 96.69           C  
ATOM   3295  HB2 GLU A 208     -18.122  -4.453   3.227  1.00 96.69           H  
ATOM   3296  HB3 GLU A 208     -19.787  -5.016   3.427  1.00 96.69           H  
ATOM   3297  O   GLU A 208     -18.789  -2.166   1.176  1.00 96.69           O  
ATOM   3298  CG  GLU A 208     -18.842  -4.294   5.250  1.00 96.69           C  
ATOM   3299  HG2 GLU A 208     -18.011  -3.632   5.494  1.00 96.69           H  
ATOM   3300  HG3 GLU A 208     -19.721  -3.929   5.780  1.00 96.69           H  
ATOM   3301  CD  GLU A 208     -18.551  -5.709   5.728  1.00 96.69           C  
ATOM   3302  OE1 GLU A 208     -17.703  -5.818   6.636  1.00 96.69           O  
ATOM   3303  OE2 GLU A 208     -19.197  -6.628   5.181  1.00 96.69           O  
ATOM   3304  N   LEU A 209     -20.649  -3.415   1.131  1.00 95.96           N  
ATOM   3305  H   LEU A 209     -21.280  -3.984   1.678  1.00 95.96           H  
ATOM   3306  CA  LEU A 209     -20.881  -3.279  -0.310  1.00 95.96           C  
ATOM   3307  HA  LEU A 209     -19.993  -3.617  -0.843  1.00 95.96           H  
ATOM   3308  C   LEU A 209     -21.103  -1.815  -0.707  1.00 95.96           C  
ATOM   3309  CB  LEU A 209     -22.100  -4.126  -0.722  1.00 95.96           C  
ATOM   3310  HB2 LEU A 209     -22.419  -3.824  -1.720  1.00 95.96           H  
ATOM   3311  HB3 LEU A 209     -22.919  -3.913  -0.035  1.00 95.96           H  
ATOM   3312  O   LEU A 209     -20.572  -1.363  -1.722  1.00 95.96           O  
ATOM   3313  CG  LEU A 209     -21.845  -5.642  -0.740  1.00 95.96           C  
ATOM   3314  HG  LEU A 209     -21.436  -5.957   0.220  1.00 95.96           H  
ATOM   3315  CD1 LEU A 209     -23.163  -6.379  -0.982  1.00 95.96           C  
ATOM   3316 HD11 LEU A 209     -23.861  -6.133  -0.182  1.00 95.96           H  
ATOM   3317 HD12 LEU A 209     -23.592  -6.101  -1.945  1.00 95.96           H  
ATOM   3318 HD13 LEU A 209     -22.987  -7.454  -0.942  1.00 95.96           H  
ATOM   3319  CD2 LEU A 209     -20.874  -6.038  -1.858  1.00 95.96           C  
ATOM   3320 HD21 LEU A 209     -20.767  -7.123  -1.861  1.00 95.96           H  
ATOM   3321 HD22 LEU A 209     -19.890  -5.607  -1.671  1.00 95.96           H  
ATOM   3322 HD23 LEU A 209     -21.252  -5.703  -2.824  1.00 95.96           H  
ATOM   3323  N   ASN A 210     -21.855  -1.057   0.097  1.00 95.88           N  
ATOM   3324  H   ASN A 210     -22.265  -1.489   0.912  1.00 95.88           H  
ATOM   3325  CA  ASN A 210     -22.084   0.367  -0.139  1.00 95.88           C  
ATOM   3326  HA  ASN A 210     -22.310   0.507  -1.196  1.00 95.88           H  
ATOM   3327  C   ASN A 210     -20.829   1.208   0.173  1.00 95.88           C  
ATOM   3328  CB  ASN A 210     -23.319   0.783   0.674  1.00 95.88           C  
ATOM   3329  HB2 ASN A 210     -23.062   0.820   1.732  1.00 95.88           H  
ATOM   3330  HB3 ASN A 210     -24.094   0.027   0.545  1.00 95.88           H  
ATOM   3331  O   ASN A 210     -20.522   2.149  -0.559  1.00 95.88           O  
ATOM   3332  CG  ASN A 210     -23.933   2.108   0.261  1.00 95.88           C  
ATOM   3333  ND2 ASN A 210     -24.952   2.529   0.970  1.00 95.88           N  
ATOM   3334 HD21 ASN A 210     -25.417   3.368   0.653  1.00 95.88           H  
ATOM   3335 HD22 ASN A 210     -25.289   1.958   1.731  1.00 95.88           H  
ATOM   3336  OD1 ASN A 210     -23.569   2.761  -0.706  1.00 95.88           O  
ATOM   3337  N   PHE A 211     -20.052   0.839   1.198  1.00 95.77           N  
ATOM   3338  H   PHE A 211     -20.362   0.083   1.792  1.00 95.77           H  
ATOM   3339  CA  PHE A 211     -18.753   1.444   1.492  1.00 95.77           C  
ATOM   3340  HA  PHE A 211     -18.894   2.519   1.602  1.00 95.77           H  
ATOM   3341  C   PHE A 211     -17.778   1.237   0.326  1.00 95.77           C  
ATOM   3342  CB  PHE A 211     -18.194   0.904   2.818  1.00 95.77           C  
ATOM   3343  HB2 PHE A 211     -18.050  -0.174   2.741  1.00 95.77           H  
ATOM   3344  HB3 PHE A 211     -18.924   1.081   3.608  1.00 95.77           H  
ATOM   3345  O   PHE A 211     -17.303   2.224  -0.229  1.00 95.77           O  
ATOM   3346  CG  PHE A 211     -16.878   1.541   3.219  1.00 95.77           C  
ATOM   3347  CD1 PHE A 211     -15.663   0.996   2.762  1.00 95.77           C  
ATOM   3348  HD1 PHE A 211     -15.660   0.098   2.161  1.00 95.77           H  
ATOM   3349  CD2 PHE A 211     -16.864   2.684   4.042  1.00 95.77           C  
ATOM   3350  HD2 PHE A 211     -17.789   3.067   4.447  1.00 95.77           H  
ATOM   3351  CE1 PHE A 211     -14.446   1.609   3.100  1.00 95.77           C  
ATOM   3352  HE1 PHE A 211     -13.517   1.179   2.755  1.00 95.77           H  
ATOM   3353  CE2 PHE A 211     -15.642   3.295   4.382  1.00 95.77           C  
ATOM   3354  HE2 PHE A 211     -15.615   4.149   5.042  1.00 95.77           H  
ATOM   3355  CZ  PHE A 211     -14.433   2.762   3.903  1.00 95.77           C  
ATOM   3356  HZ  PHE A 211     -13.497   3.223   4.181  1.00 95.77           H  
ATOM   3357  N   PHE A 212     -17.562  -0.011  -0.105  1.00 96.24           N  
ATOM   3358  H   PHE A 212     -18.006  -0.760   0.408  1.00 96.24           H  
ATOM   3359  CA  PHE A 212     -16.752  -0.400  -1.265  1.00 96.24           C  
ATOM   3360  HA  PHE A 212     -15.701  -0.191  -1.067  1.00 96.24           H  
ATOM   3361  C   PHE A 212     -17.160   0.359  -2.536  1.00 96.24           C  
ATOM   3362  CB  PHE A 212     -16.891  -1.915  -1.476  1.00 96.24           C  
ATOM   3363  HB2 PHE A 212     -16.411  -2.434  -0.647  1.00 96.24           H  
ATOM   3364  HB3 PHE A 212     -17.947  -2.186  -1.461  1.00 96.24           H  
ATOM   3365  O   PHE A 212     -16.326   0.969  -3.209  1.00 96.24           O  
ATOM   3366  CG  PHE A 212     -16.290  -2.399  -2.780  1.00 96.24           C  
ATOM   3367  CD1 PHE A 212     -17.114  -2.605  -3.904  1.00 96.24           C  
ATOM   3368  HD1 PHE A 212     -18.181  -2.451  -3.828  1.00 96.24           H  
ATOM   3369  CD2 PHE A 212     -14.901  -2.592  -2.888  1.00 96.24           C  
ATOM   3370  HD2 PHE A 212     -14.265  -2.429  -2.030  1.00 96.24           H  
ATOM   3371  CE1 PHE A 212     -16.552  -3.007  -5.126  1.00 96.24           C  
ATOM   3372  HE1 PHE A 212     -17.186  -3.164  -5.986  1.00 96.24           H  
ATOM   3373  CE2 PHE A 212     -14.341  -3.007  -4.108  1.00 96.24           C  
ATOM   3374  HE2 PHE A 212     -13.275  -3.164  -4.181  1.00 96.24           H  
ATOM   3375  CZ  PHE A 212     -15.168  -3.224  -5.224  1.00 96.24           C  
ATOM   3376  HZ  PHE A 212     -14.746  -3.574  -6.154  1.00 96.24           H  
ATOM   3377  N   GLN A 213     -18.460   0.375  -2.838  1.00 95.19           N  
ATOM   3378  H   GLN A 213     -19.088  -0.167  -2.261  1.00 95.19           H  
ATOM   3379  CA  GLN A 213     -19.023   1.093  -3.978  1.00 95.19           C  
ATOM   3380  HA  GLN A 213     -18.564   0.703  -4.886  1.00 95.19           H  
ATOM   3381  C   GLN A 213     -18.707   2.602  -3.902  1.00 95.19           C  
ATOM   3382  CB  GLN A 213     -20.526   0.762  -4.014  1.00 95.19           C  
ATOM   3383  HB2 GLN A 213     -20.948   0.951  -3.027  1.00 95.19           H  
ATOM   3384  HB3 GLN A 213     -20.643  -0.299  -4.233  1.00 95.19           H  
ATOM   3385  O   GLN A 213     -18.282   3.197  -4.895  1.00 95.19           O  
ATOM   3386  CG  GLN A 213     -21.364   1.556  -5.013  1.00 95.19           C  
ATOM   3387  HG2 GLN A 213     -21.381   2.598  -4.695  1.00 95.19           H  
ATOM   3388  HG3 GLN A 213     -22.394   1.200  -4.985  1.00 95.19           H  
ATOM   3389  CD  GLN A 213     -20.920   1.455  -6.457  1.00 95.19           C  
ATOM   3390  NE2 GLN A 213     -20.899   2.556  -7.165  1.00 95.19           N  
ATOM   3391 HE21 GLN A 213     -20.704   2.473  -8.152  1.00 95.19           H  
ATOM   3392 HE22 GLN A 213     -21.023   3.455  -6.721  1.00 95.19           H  
ATOM   3393  OE1 GLN A 213     -20.644   0.392  -6.990  1.00 95.19           O  
ATOM   3394  N   ARG A 214     -18.812   3.208  -2.713  1.00 94.25           N  
ATOM   3395  H   ARG A 214     -19.161   2.665  -1.937  1.00 94.25           H  
ATOM   3396  CA  ARG A 214     -18.485   4.620  -2.477  1.00 94.25           C  
ATOM   3397  HA  ARG A 214     -18.982   5.211  -3.246  1.00 94.25           H  
ATOM   3398  C   ARG A 214     -16.985   4.920  -2.606  1.00 94.25           C  
ATOM   3399  CB  ARG A 214     -19.063   5.021  -1.113  1.00 94.25           C  
ATOM   3400  HB2 ARG A 214     -18.562   4.445  -0.335  1.00 94.25           H  
ATOM   3401  HB3 ARG A 214     -20.122   4.765  -1.097  1.00 94.25           H  
ATOM   3402  O   ARG A 214     -16.642   5.870  -3.304  1.00 94.25           O  
ATOM   3403  CG  ARG A 214     -18.929   6.519  -0.802  1.00 94.25           C  
ATOM   3404  HG2 ARG A 214     -19.462   7.090  -1.562  1.00 94.25           H  
ATOM   3405  HG3 ARG A 214     -17.879   6.812  -0.816  1.00 94.25           H  
ATOM   3406  CD  ARG A 214     -19.526   6.836   0.577  1.00 94.25           C  
ATOM   3407  HD2 ARG A 214     -20.560   6.491   0.601  1.00 94.25           H  
ATOM   3408  HD3 ARG A 214     -19.534   7.916   0.722  1.00 94.25           H  
ATOM   3409  NE  ARG A 214     -18.770   6.185   1.667  1.00 94.25           N  
ATOM   3410  HE  ARG A 214     -19.081   5.271   1.964  1.00 94.25           H  
ATOM   3411  NH1 ARG A 214     -17.167   7.803   1.977  1.00 94.25           N  
ATOM   3412 HH11 ARG A 214     -16.260   8.031   2.357  1.00 94.25           H  
ATOM   3413 HH12 ARG A 214     -17.510   8.364   1.211  1.00 94.25           H  
ATOM   3414  NH2 ARG A 214     -17.079   5.949   3.170  1.00 94.25           N  
ATOM   3415 HH21 ARG A 214     -16.272   6.383   3.594  1.00 94.25           H  
ATOM   3416 HH22 ARG A 214     -17.270   4.974   3.349  1.00 94.25           H  
ATOM   3417  CZ  ARG A 214     -17.686   6.648   2.265  1.00 94.25           C  
ATOM   3418  N   ILE A 215     -16.094   4.126  -1.999  1.00 94.35           N  
ATOM   3419  H   ILE A 215     -16.444   3.361  -1.441  1.00 94.35           H  
ATOM   3420  CA  ILE A 215     -14.635   4.376  -2.034  1.00 94.35           C  
ATOM   3421  HA  ILE A 215     -14.480   5.433  -1.815  1.00 94.35           H  
ATOM   3422  C   ILE A 215     -13.998   4.143  -3.412  1.00 94.35           C  
ATOM   3423  CB  ILE A 215     -13.858   3.570  -0.965  1.00 94.35           C  
ATOM   3424  HB  ILE A 215     -12.798   3.776  -1.114  1.00 94.35           H  
ATOM   3425  O   ILE A 215     -12.955   4.737  -3.696  1.00 94.35           O  
ATOM   3426  CG1 ILE A 215     -14.065   2.046  -1.098  1.00 94.35           C  
ATOM   3427 HG12 ILE A 215     -15.004   1.782  -0.612  1.00 94.35           H  
ATOM   3428 HG13 ILE A 215     -14.127   1.763  -2.149  1.00 94.35           H  
ATOM   3429  CG2 ILE A 215     -14.221   4.067   0.444  1.00 94.35           C  
ATOM   3430 HG21 ILE A 215     -13.561   3.610   1.181  1.00 94.35           H  
ATOM   3431 HG22 ILE A 215     -14.100   5.148   0.509  1.00 94.35           H  
ATOM   3432 HG23 ILE A 215     -15.251   3.808   0.691  1.00 94.35           H  
ATOM   3433  CD1 ILE A 215     -12.976   1.176  -0.479  1.00 94.35           C  
ATOM   3434 HD11 ILE A 215     -12.066   1.279  -1.071  1.00 94.35           H  
ATOM   3435 HD12 ILE A 215     -12.795   1.467   0.555  1.00 94.35           H  
ATOM   3436 HD13 ILE A 215     -13.290   0.133  -0.504  1.00 94.35           H  
ATOM   3437  N   CYS A 216     -14.603   3.296  -4.253  1.00 95.49           N  
ATOM   3438  H   CYS A 216     -15.380   2.756  -3.899  1.00 95.49           H  
ATOM   3439  CA  CYS A 216     -14.115   2.983  -5.600  1.00 95.49           C  
ATOM   3440  HA  CYS A 216     -13.035   3.127  -5.642  1.00 95.49           H  
ATOM   3441  C   CYS A 216     -14.707   3.889  -6.684  1.00 95.49           C  
ATOM   3442  CB  CYS A 216     -14.408   1.510  -5.911  1.00 95.49           C  
ATOM   3443  HB2 CYS A 216     -15.461   1.291  -5.737  1.00 95.49           H  
ATOM   3444  HB3 CYS A 216     -14.181   1.311  -6.959  1.00 95.49           H  
ATOM   3445  O   CYS A 216     -14.001   4.242  -7.625  1.00 95.49           O  
ATOM   3446  SG  CYS A 216     -13.377   0.445  -4.867  1.00 95.49           S  
ATOM   3447  HG  CYS A 216     -14.385  -0.176  -4.248  1.00 95.49           H  
ATOM   3448  N   PHE A 217     -15.984   4.265  -6.567  1.00 93.73           N  
ATOM   3449  H   PHE A 217     -16.517   3.905  -5.789  1.00 93.73           H  
ATOM   3450  CA  PHE A 217     -16.739   4.894  -7.660  1.00 93.73           C  
ATOM   3451  HA  PHE A 217     -16.064   5.111  -8.488  1.00 93.73           H  
ATOM   3452  C   PHE A 217     -17.389   6.237  -7.284  1.00 93.73           C  
ATOM   3453  CB  PHE A 217     -17.778   3.886  -8.169  1.00 93.73           C  
ATOM   3454  HB2 PHE A 217     -18.538   3.765  -7.397  1.00 93.73           H  
ATOM   3455  HB3 PHE A 217     -18.281   4.307  -9.039  1.00 93.73           H  
ATOM   3456  O   PHE A 217     -18.214   6.748  -8.044  1.00 93.73           O  
ATOM   3457  CG  PHE A 217     -17.227   2.519  -8.545  1.00 93.73           C  
ATOM   3458  CD1 PHE A 217     -16.414   2.360  -9.684  1.00 93.73           C  
ATOM   3459  HD1 PHE A 217     -16.138   3.221 -10.274  1.00 93.73           H  
ATOM   3460  CD2 PHE A 217     -17.528   1.397  -7.753  1.00 93.73           C  
ATOM   3461  HD2 PHE A 217     -18.129   1.515  -6.863  1.00 93.73           H  
ATOM   3462  CE1 PHE A 217     -15.966   1.081 -10.059  1.00 93.73           C  
ATOM   3463  HE1 PHE A 217     -15.352   0.959 -10.939  1.00 93.73           H  
ATOM   3464  CE2 PHE A 217     -17.073   0.119  -8.119  1.00 93.73           C  
ATOM   3465  HE2 PHE A 217     -17.319  -0.737  -7.508  1.00 93.73           H  
ATOM   3466  CZ  PHE A 217     -16.313  -0.041  -9.290  1.00 93.73           C  
ATOM   3467  HZ  PHE A 217     -15.981  -1.024  -9.589  1.00 93.73           H  
ATOM   3468  N   ASN A 218     -17.074   6.788  -6.102  1.00 93.23           N  
ATOM   3469  H   ASN A 218     -16.438   6.275  -5.508  1.00 93.23           H  
ATOM   3470  CA  ASN A 218     -17.597   8.052  -5.555  1.00 93.23           C  
ATOM   3471  HA  ASN A 218     -17.403   8.013  -4.483  1.00 93.23           H  
ATOM   3472  C   ASN A 218     -19.130   8.217  -5.676  1.00 93.23           C  
ATOM   3473  CB  ASN A 218     -16.789   9.236  -6.110  1.00 93.23           C  
ATOM   3474  HB2 ASN A 218     -17.082   9.411  -7.145  1.00 93.23           H  
ATOM   3475  HB3 ASN A 218     -15.725   9.002  -6.081  1.00 93.23           H  
ATOM   3476  O   ASN A 218     -19.660   9.312  -5.858  1.00 93.23           O  
ATOM   3477  CG  ASN A 218     -17.000  10.504  -5.297  1.00 93.23           C  
ATOM   3478  ND2 ASN A 218     -16.921  11.657  -5.917  1.00 93.23           N  
ATOM   3479 HD21 ASN A 218     -17.085  12.473  -5.344  1.00 93.23           H  
ATOM   3480 HD22 ASN A 218     -16.786  11.689  -6.918  1.00 93.23           H  
ATOM   3481  OD1 ASN A 218     -17.208  10.488  -4.095  1.00 93.23           O  
ATOM   3482  N   THR A 219     -19.851   7.100  -5.618  1.00 93.35           N  
ATOM   3483  H   THR A 219     -19.358   6.230  -5.476  1.00 93.35           H  
ATOM   3484  CA  THR A 219     -21.304   7.008  -5.777  1.00 93.35           C  
ATOM   3485  HA  THR A 219     -21.750   7.971  -5.529  1.00 93.35           H  
ATOM   3486  C   THR A 219     -21.824   5.951  -4.806  1.00 93.35           C  
ATOM   3487  CB  THR A 219     -21.706   6.633  -7.219  1.00 93.35           C  
ATOM   3488  HB  THR A 219     -22.737   6.279  -7.212  1.00 93.35           H  
ATOM   3489  O   THR A 219     -21.157   4.931  -4.649  1.00 93.35           O  
ATOM   3490  CG2 THR A 219     -21.621   7.826  -8.167  1.00 93.35           C  
ATOM   3491 HG21 THR A 219     -21.988   7.536  -9.151  1.00 93.35           H  
ATOM   3492 HG22 THR A 219     -20.590   8.170  -8.254  1.00 93.35           H  
ATOM   3493 HG23 THR A 219     -22.236   8.642  -7.788  1.00 93.35           H  
ATOM   3494  OG1 THR A 219     -20.880   5.630  -7.772  1.00 93.35           O  
ATOM   3495  HG1 THR A 219     -20.021   6.036  -7.908  1.00 93.35           H  
ATOM   3496  N   PRO A 220     -22.972   6.151  -4.135  1.00 91.56           N  
ATOM   3497  CA  PRO A 220     -23.563   5.128  -3.273  1.00 91.56           C  
ATOM   3498  HA  PRO A 220     -22.818   4.728  -2.585  1.00 91.56           H  
ATOM   3499  C   PRO A 220     -24.137   3.973  -4.105  1.00 91.56           C  
ATOM   3500  CB  PRO A 220     -24.653   5.857  -2.484  1.00 91.56           C  
ATOM   3501  HB2 PRO A 220     -25.465   5.193  -2.186  1.00 91.56           H  
ATOM   3502  HB3 PRO A 220     -24.211   6.332  -1.609  1.00 91.56           H  
ATOM   3503  O   PRO A 220     -24.419   4.136  -5.295  1.00 91.56           O  
ATOM   3504  CG  PRO A 220     -25.124   6.929  -3.470  1.00 91.56           C  
ATOM   3505  HG2 PRO A 220     -25.574   7.779  -2.958  1.00 91.56           H  
ATOM   3506  HG3 PRO A 220     -25.826   6.491  -4.179  1.00 91.56           H  
ATOM   3507  CD  PRO A 220     -23.836   7.322  -4.197  1.00 91.56           C  
ATOM   3508  HD2 PRO A 220     -23.358   8.152  -3.678  1.00 91.56           H  
ATOM   3509  HD3 PRO A 220     -24.059   7.597  -5.228  1.00 91.56           H  
ATOM   3510  N   LEU A 221     -24.356   2.817  -3.479  1.00 93.05           N  
ATOM   3511  H   LEU A 221     -24.105   2.742  -2.504  1.00 93.05           H  
ATOM   3512  CA  LEU A 221     -25.091   1.712  -4.093  1.00 93.05           C  
ATOM   3513  HA  LEU A 221     -24.842   1.701  -5.154  1.00 93.05           H  
ATOM   3514  C   LEU A 221     -26.603   1.950  -3.958  1.00 93.05           C  
ATOM   3515  CB  LEU A 221     -24.628   0.379  -3.471  1.00 93.05           C  
ATOM   3516  HB2 LEU A 221     -25.030   0.304  -2.461  1.00 93.05           H  
ATOM   3517  HB3 LEU A 221     -23.543   0.392  -3.370  1.00 93.05           H  
ATOM   3518  O   LEU A 221     -27.127   2.084  -2.852  1.00 93.05           O  
ATOM   3519  CG  LEU A 221     -25.027  -0.890  -4.252  1.00 93.05           C  
ATOM   3520  HG  LEU A 221     -26.090  -1.077  -4.094  1.00 93.05           H  
ATOM   3521  CD1 LEU A 221     -24.776  -0.832  -5.763  1.00 93.05           C  
ATOM   3522 HD11 LEU A 221     -25.466  -0.128  -6.228  1.00 93.05           H  
ATOM   3523 HD12 LEU A 221     -24.958  -1.813  -6.201  1.00 93.05           H  
ATOM   3524 HD13 LEU A 221     -23.748  -0.527  -5.961  1.00 93.05           H  
ATOM   3525  CD2 LEU A 221     -24.217  -2.067  -3.706  1.00 93.05           C  
ATOM   3526 HD21 LEU A 221     -23.167  -1.961  -3.977  1.00 93.05           H  
ATOM   3527 HD22 LEU A 221     -24.288  -2.089  -2.619  1.00 93.05           H  
ATOM   3528 HD23 LEU A 221     -24.603  -3.004  -4.108  1.00 93.05           H  
ATOM   3529  N   ALA A 222     -27.314   2.022  -5.081  1.00 93.57           N  
ATOM   3530  H   ALA A 222     -26.832   1.958  -5.966  1.00 93.57           H  
ATOM   3531  CA  ALA A 222     -28.762   2.188  -5.100  1.00 93.57           C  
ATOM   3532  HA  ALA A 222     -28.999   3.046  -4.471  1.00 93.57           H  
ATOM   3533  C   ALA A 222     -29.460   0.922  -4.553  1.00 93.57           C  
ATOM   3534  CB  ALA A 222     -29.208   2.514  -6.531  1.00 93.57           C  
ATOM   3535  HB1 ALA A 222     -28.956   1.689  -7.196  1.00 93.57           H  
ATOM   3536  HB2 ALA A 222     -28.699   3.414  -6.876  1.00 93.57           H  
ATOM   3537  HB3 ALA A 222     -30.285   2.681  -6.555  1.00 93.57           H  
ATOM   3538  O   ALA A 222     -29.073  -0.181  -4.945  1.00 93.57           O  
ATOM   3539  N   PRO A 223     -30.523   1.033  -3.728  1.00 93.10           N  
ATOM   3540  CA  PRO A 223     -31.163  -0.133  -3.103  1.00 93.10           C  
ATOM   3541  HA  PRO A 223     -30.441  -0.597  -2.431  1.00 93.10           H  
ATOM   3542  C   PRO A 223     -31.658  -1.205  -4.086  1.00 93.10           C  
ATOM   3543  CB  PRO A 223     -32.317   0.434  -2.272  1.00 93.10           C  
ATOM   3544  HB2 PRO A 223     -32.519  -0.179  -1.394  1.00 93.10           H  
ATOM   3545  HB3 PRO A 223     -33.214   0.530  -2.885  1.00 93.10           H  
ATOM   3546  O   PRO A 223     -31.545  -2.392  -3.800  1.00 93.10           O  
ATOM   3547  CG  PRO A 223     -31.816   1.824  -1.890  1.00 93.10           C  
ATOM   3548  HG2 PRO A 223     -32.637   2.505  -1.667  1.00 93.10           H  
ATOM   3549  HG3 PRO A 223     -31.137   1.748  -1.041  1.00 93.10           H  
ATOM   3550  CD  PRO A 223     -31.038   2.259  -3.131  1.00 93.10           C  
ATOM   3551  HD2 PRO A 223     -31.707   2.755  -3.835  1.00 93.10           H  
ATOM   3552  HD3 PRO A 223     -30.236   2.932  -2.827  1.00 93.10           H  
ATOM   3553  N   GLN A 224     -32.151  -0.807  -5.265  1.00 93.70           N  
ATOM   3554  H   GLN A 224     -32.233   0.183  -5.452  1.00 93.70           H  
ATOM   3555  CA  GLN A 224     -32.523  -1.762  -6.314  1.00 93.70           C  
ATOM   3556  HA  GLN A 224     -33.177  -2.515  -5.874  1.00 93.70           H  
ATOM   3557  C   GLN A 224     -31.291  -2.497  -6.860  1.00 93.70           C  
ATOM   3558  CB  GLN A 224     -33.294  -1.037  -7.432  1.00 93.70           C  
ATOM   3559  HB2 GLN A 224     -32.651  -0.279  -7.881  1.00 93.70           H  
ATOM   3560  HB3 GLN A 224     -34.159  -0.536  -6.999  1.00 93.70           H  
ATOM   3561  O   GLN A 224     -31.294  -3.721  -6.933  1.00 93.70           O  
ATOM   3562  CG  GLN A 224     -33.777  -1.990  -8.540  1.00 93.70           C  
ATOM   3563  HG2 GLN A 224     -34.326  -1.419  -9.288  1.00 93.70           H  
ATOM   3564  HG3 GLN A 224     -32.916  -2.437  -9.038  1.00 93.70           H  
ATOM   3565  CD  GLN A 224     -34.694  -3.091  -8.015  1.00 93.70           C  
ATOM   3566  NE2 GLN A 224     -34.411  -4.348  -8.265  1.00 93.70           N  
ATOM   3567 HE21 GLN A 224     -35.011  -5.052  -7.858  1.00 93.70           H  
ATOM   3568 HE22 GLN A 224     -33.583  -4.622  -8.775  1.00 93.70           H  
ATOM   3569  OE1 GLN A 224     -35.685  -2.827  -7.353  1.00 93.70           O  
ATOM   3570  N   ALA A 225     -30.213  -1.768  -7.168  1.00 93.53           N  
ATOM   3571  H   ALA A 225     -30.219  -0.776  -6.979  1.00 93.53           H  
ATOM   3572  CA  ALA A 225     -28.989  -2.357  -7.701  1.00 93.53           C  
ATOM   3573  HA  ALA A 225     -29.256  -2.958  -8.571  1.00 93.53           H  
ATOM   3574  C   ALA A 225     -28.281  -3.277  -6.691  1.00 93.53           C  
ATOM   3575  CB  ALA A 225     -28.060  -1.239  -8.171  1.00 93.53           C  
ATOM   3576  HB1 ALA A 225     -28.555  -0.633  -8.929  1.00 93.53           H  
ATOM   3577  HB2 ALA A 225     -27.762  -0.613  -7.330  1.00 93.53           H  
ATOM   3578  HB3 ALA A 225     -27.175  -1.702  -8.608  1.00 93.53           H  
ATOM   3579  O   ALA A 225     -27.652  -4.251  -7.094  1.00 93.53           O  
ATOM   3580  N   LEU A 226     -28.408  -3.005  -5.388  1.00 93.24           N  
ATOM   3581  H   LEU A 226     -28.891  -2.157  -5.130  1.00 93.24           H  
ATOM   3582  CA  LEU A 226     -27.930  -3.880  -4.316  1.00 93.24           C  
ATOM   3583  HA  LEU A 226     -26.859  -4.038  -4.447  1.00 93.24           H  
ATOM   3584  C   LEU A 226     -28.609  -5.259  -4.359  1.00 93.24           C  
ATOM   3585  CB  LEU A 226     -28.173  -3.161  -2.978  1.00 93.24           C  
ATOM   3586  HB2 LEU A 226     -27.611  -2.226  -2.972  1.00 93.24           H  
ATOM   3587  HB3 LEU A 226     -29.231  -2.906  -2.913  1.00 93.24           H  
ATOM   3588  O   LEU A 226     -27.926  -6.284  -4.331  1.00 93.24           O  
ATOM   3589  CG  LEU A 226     -27.814  -3.961  -1.716  1.00 93.24           C  
ATOM   3590  HG  LEU A 226     -28.442  -4.850  -1.657  1.00 93.24           H  
ATOM   3591  CD1 LEU A 226     -26.346  -4.385  -1.675  1.00 93.24           C  
ATOM   3592 HD11 LEU A 226     -26.156  -4.943  -0.758  1.00 93.24           H  
ATOM   3593 HD12 LEU A 226     -25.702  -3.506  -1.676  1.00 93.24           H  
ATOM   3594 HD13 LEU A 226     -26.107  -5.032  -2.520  1.00 93.24           H  
ATOM   3595  CD2 LEU A 226     -28.109  -3.072  -0.511  1.00 93.24           C  
ATOM   3596 HD21 LEU A 226     -27.923  -3.634   0.404  1.00 93.24           H  
ATOM   3597 HD22 LEU A 226     -29.157  -2.772  -0.516  1.00 93.24           H  
ATOM   3598 HD23 LEU A 226     -27.469  -2.189  -0.520  1.00 93.24           H  
ATOM   3599  N   GLU A 227     -29.937  -5.309  -4.489  1.00 93.76           N  
ATOM   3600  H   GLU A 227     -30.469  -4.451  -4.516  1.00 93.76           H  
ATOM   3601  CA  GLU A 227     -30.630  -6.590  -4.663  1.00 93.76           C  
ATOM   3602  HA  GLU A 227     -30.176  -7.314  -3.985  1.00 93.76           H  
ATOM   3603  C   GLU A 227     -30.418  -7.186  -6.059  1.00 93.76           C  
ATOM   3604  CB  GLU A 227     -32.121  -6.483  -4.305  1.00 93.76           C  
ATOM   3605  HB2 GLU A 227     -32.544  -5.584  -4.754  1.00 93.76           H  
ATOM   3606  HB3 GLU A 227     -32.646  -7.343  -4.723  1.00 93.76           H  
ATOM   3607  O   GLU A 227     -30.289  -8.404  -6.170  1.00 93.76           O  
ATOM   3608  CG  GLU A 227     -32.371  -6.470  -2.787  1.00 93.76           C  
ATOM   3609  HG2 GLU A 227     -31.964  -5.545  -2.378  1.00 93.76           H  
ATOM   3610  HG3 GLU A 227     -33.447  -6.462  -2.613  1.00 93.76           H  
ATOM   3611  CD  GLU A 227     -31.751  -7.680  -2.051  1.00 93.76           C  
ATOM   3612  OE1 GLU A 227     -31.052  -7.454  -1.036  1.00 93.76           O  
ATOM   3613  OE2 GLU A 227     -31.902  -8.846  -2.508  1.00 93.76           O  
ATOM   3614  N   ASP A 228     -30.292  -6.383  -7.119  1.00 94.84           N  
ATOM   3615  H   ASP A 228     -30.485  -5.397  -7.006  1.00 94.84           H  
ATOM   3616  CA  ASP A 228     -29.941  -6.884  -8.454  1.00 94.84           C  
ATOM   3617  HA  ASP A 228     -30.689  -7.616  -8.760  1.00 94.84           H  
ATOM   3618  C   ASP A 228     -28.574  -7.590  -8.442  1.00 94.84           C  
ATOM   3619  CB  ASP A 228     -29.925  -5.760  -9.499  1.00 94.84           C  
ATOM   3620  HB2 ASP A 228     -29.193  -5.009  -9.203  1.00 94.84           H  
ATOM   3621  HB3 ASP A 228     -29.581  -6.190 -10.440  1.00 94.84           H  
ATOM   3622  O   ASP A 228     -28.453  -8.688  -8.985  1.00 94.84           O  
ATOM   3623  CG  ASP A 228     -31.280  -5.093  -9.760  1.00 94.84           C  
ATOM   3624  OD1 ASP A 228     -31.261  -3.938 -10.239  1.00 94.84           O  
ATOM   3625  OD2 ASP A 228     -32.331  -5.740  -9.546  1.00 94.84           O  
ATOM   3626  N   VAL A 229     -27.568  -7.021  -7.762  1.00 94.49           N  
ATOM   3627  H   VAL A 229     -27.741  -6.112  -7.356  1.00 94.49           H  
ATOM   3628  CA  VAL A 229     -26.253  -7.642  -7.519  1.00 94.49           C  
ATOM   3629  HA  VAL A 229     -25.758  -7.811  -8.475  1.00 94.49           H  
ATOM   3630  C   VAL A 229     -26.420  -9.010  -6.862  1.00 94.49           C  
ATOM   3631  CB  VAL A 229     -25.359  -6.717  -6.656  1.00 94.49           C  
ATOM   3632  HB  VAL A 229     -25.967  -6.224  -5.898  1.00 94.49           H  
ATOM   3633  O   VAL A 229     -25.973 -10.019  -7.417  1.00 94.49           O  
ATOM   3634  CG1 VAL A 229     -24.222  -7.447  -5.929  1.00 94.49           C  
ATOM   3635 HG11 VAL A 229     -23.695  -8.088  -6.635  1.00 94.49           H  
ATOM   3636 HG12 VAL A 229     -23.524  -6.731  -5.494  1.00 94.49           H  
ATOM   3637 HG13 VAL A 229     -24.617  -8.052  -5.113  1.00 94.49           H  
ATOM   3638  CG2 VAL A 229     -24.703  -5.635  -7.514  1.00 94.49           C  
ATOM   3639 HG21 VAL A 229     -24.146  -4.970  -6.853  1.00 94.49           H  
ATOM   3640 HG22 VAL A 229     -25.461  -5.042  -8.026  1.00 94.49           H  
ATOM   3641 HG23 VAL A 229     -24.027  -6.081  -8.244  1.00 94.49           H  
ATOM   3642  N   LYS A 230     -27.102  -9.074  -5.711  1.00 94.44           N  
ATOM   3643  H   LYS A 230     -27.466  -8.216  -5.321  1.00 94.44           H  
ATOM   3644  CA  LYS A 230     -27.285 -10.334  -4.977  1.00 94.44           C  
ATOM   3645  HA  LYS A 230     -26.307 -10.769  -4.771  1.00 94.44           H  
ATOM   3646  C   LYS A 230     -28.061 -11.356  -5.808  1.00 94.44           C  
ATOM   3647  CB  LYS A 230     -28.005 -10.084  -3.648  1.00 94.44           C  
ATOM   3648  HB2 LYS A 230     -28.188 -11.051  -3.179  1.00 94.44           H  
ATOM   3649  HB3 LYS A 230     -28.966  -9.616  -3.860  1.00 94.44           H  
ATOM   3650  O   LYS A 230     -27.695 -12.526  -5.832  1.00 94.44           O  
ATOM   3651  CG  LYS A 230     -27.230  -9.220  -2.639  1.00 94.44           C  
ATOM   3652  HG2 LYS A 230     -26.981  -8.259  -3.090  1.00 94.44           H  
ATOM   3653  HG3 LYS A 230     -26.307  -9.720  -2.346  1.00 94.44           H  
ATOM   3654  CD  LYS A 230     -28.116  -8.998  -1.406  1.00 94.44           C  
ATOM   3655  HD2 LYS A 230     -29.136  -8.814  -1.745  1.00 94.44           H  
ATOM   3656  HD3 LYS A 230     -28.108  -9.895  -0.787  1.00 94.44           H  
ATOM   3657  CE  LYS A 230     -27.671  -7.801  -0.567  1.00 94.44           C  
ATOM   3658  HE2 LYS A 230     -27.494  -6.948  -1.223  1.00 94.44           H  
ATOM   3659  HE3 LYS A 230     -26.735  -8.029  -0.057  1.00 94.44           H  
ATOM   3660  NZ  LYS A 230     -28.698  -7.429   0.435  1.00 94.44           N  
ATOM   3661  HZ1 LYS A 230     -28.793  -8.145   1.140  1.00 94.44           H  
ATOM   3662  HZ2 LYS A 230     -29.591  -7.235   0.004  1.00 94.44           H  
ATOM   3663  HZ3 LYS A 230     -28.381  -6.619   0.948  1.00 94.44           H  
ATOM   3664  N   ASN A 231     -29.105 -10.940  -6.522  1.00 94.53           N  
ATOM   3665  H   ASN A 231     -29.353  -9.963  -6.461  1.00 94.53           H  
ATOM   3666  CA  ASN A 231     -29.953 -11.826  -7.322  1.00 94.53           C  
ATOM   3667  HA  ASN A 231     -30.179 -12.716  -6.734  1.00 94.53           H  
ATOM   3668  C   ASN A 231     -29.252 -12.347  -8.586  1.00 94.53           C  
ATOM   3669  CB  ASN A 231     -31.281 -11.106  -7.613  1.00 94.53           C  
ATOM   3670  HB2 ASN A 231     -31.862 -11.682  -8.333  1.00 94.53           H  
ATOM   3671  HB3 ASN A 231     -31.083 -10.123  -8.040  1.00 94.53           H  
ATOM   3672  O   ASN A 231     -29.402 -13.523  -8.923  1.00 94.53           O  
ATOM   3673  CG  ASN A 231     -32.121 -10.970  -6.352  1.00 94.53           C  
ATOM   3674  ND2 ASN A 231     -32.799  -9.867  -6.159  1.00 94.53           N  
ATOM   3675 HD21 ASN A 231     -33.199  -9.740  -5.241  1.00 94.53           H  
ATOM   3676 HD22 ASN A 231     -32.580  -9.062  -6.728  1.00 94.53           H  
ATOM   3677  OD1 ASN A 231     -32.165 -11.868  -5.521  1.00 94.53           O  
ATOM   3678  N   VAL A 232     -28.426 -11.528  -9.242  1.00 95.28           N  
ATOM   3679  H   VAL A 232     -28.361 -10.566  -8.941  1.00 95.28           H  
ATOM   3680  CA  VAL A 232     -27.553 -11.966 -10.343  1.00 95.28           C  
ATOM   3681  HA  VAL A 232     -28.164 -12.457 -11.101  1.00 95.28           H  
ATOM   3682  C   VAL A 232     -26.538 -13.000  -9.858  1.00 95.28           C  
ATOM   3683  CB  VAL A 232     -26.859 -10.752 -10.995  1.00 95.28           C  
ATOM   3684  HB  VAL A 232     -26.472 -10.095 -10.216  1.00 95.28           H  
ATOM   3685  O   VAL A 232     -26.316 -13.990 -10.552  1.00 95.28           O  
ATOM   3686  CG1 VAL A 232     -25.693 -11.123 -11.918  1.00 95.28           C  
ATOM   3687 HG11 VAL A 232     -25.334 -10.225 -12.421  1.00 95.28           H  
ATOM   3688 HG12 VAL A 232     -26.006 -11.856 -12.661  1.00 95.28           H  
ATOM   3689 HG13 VAL A 232     -24.865 -11.520 -11.330  1.00 95.28           H  
ATOM   3690  CG2 VAL A 232     -27.863  -9.979 -11.855  1.00 95.28           C  
ATOM   3691 HG21 VAL A 232     -27.403  -9.047 -12.184  1.00 95.28           H  
ATOM   3692 HG22 VAL A 232     -28.751  -9.730 -11.273  1.00 95.28           H  
ATOM   3693 HG23 VAL A 232     -28.162 -10.569 -12.722  1.00 95.28           H  
ATOM   3694  N   VAL A 233     -25.966 -12.828  -8.665  1.00 96.12           N  
ATOM   3695  H   VAL A 233     -26.150 -11.972  -8.162  1.00 96.12           H  
ATOM   3696  CA  VAL A 233     -25.024 -13.795  -8.079  1.00 96.12           C  
ATOM   3697  HA  VAL A 233     -24.282 -14.062  -8.832  1.00 96.12           H  
ATOM   3698  C   VAL A 233     -25.738 -15.093  -7.683  1.00 96.12           C  
ATOM   3699  CB  VAL A 233     -24.274 -13.155  -6.899  1.00 96.12           C  
ATOM   3700  HB  VAL A 233     -25.002 -12.768  -6.186  1.00 96.12           H  
ATOM   3701  O   VAL A 233     -25.360 -16.158  -8.172  1.00 96.12           O  
ATOM   3702  CG1 VAL A 233     -23.378 -14.166  -6.186  1.00 96.12           C  
ATOM   3703 HG11 VAL A 233     -22.820 -13.655  -5.402  1.00 96.12           H  
ATOM   3704 HG12 VAL A 233     -22.684 -14.621  -6.894  1.00 96.12           H  
ATOM   3705 HG13 VAL A 233     -23.985 -14.945  -5.723  1.00 96.12           H  
ATOM   3706  CG2 VAL A 233     -23.386 -11.997  -7.371  1.00 96.12           C  
ATOM   3707 HG21 VAL A 233     -23.891 -11.401  -8.132  1.00 96.12           H  
ATOM   3708 HG22 VAL A 233     -23.175 -11.340  -6.528  1.00 96.12           H  
ATOM   3709 HG23 VAL A 233     -22.444 -12.365  -7.778  1.00 96.12           H  
ATOM   3710  N   ARG A 234     -26.823 -15.010  -6.892  1.00 94.79           N  
ATOM   3711  H   ARG A 234     -27.068 -14.091  -6.551  1.00 94.79           H  
ATOM   3712  CA  ARG A 234     -27.672 -16.148  -6.464  1.00 94.79           C  
ATOM   3713  HA  ARG A 234     -27.106 -16.799  -5.796  1.00 94.79           H  
ATOM   3714  C   ARG A 234     -28.119 -17.029  -7.641  1.00 94.79           C  
ATOM   3715  CB  ARG A 234     -28.934 -15.622  -5.738  1.00 94.79           C  
ATOM   3716  HB2 ARG A 234     -29.657 -16.434  -5.665  1.00 94.79           H  
ATOM   3717  HB3 ARG A 234     -29.382 -14.853  -6.368  1.00 94.79           H  
ATOM   3718  O   ARG A 234     -28.246 -18.238  -7.483  1.00 94.79           O  
ATOM   3719  CG  ARG A 234     -28.741 -15.057  -4.312  1.00 94.79           C  
ATOM   3720  HG2 ARG A 234     -27.843 -14.441  -4.274  1.00 94.79           H  
ATOM   3721  HG3 ARG A 234     -28.615 -15.883  -3.611  1.00 94.79           H  
ATOM   3722  CD  ARG A 234     -29.968 -14.206  -3.905  1.00 94.79           C  
ATOM   3723  HD2 ARG A 234     -30.854 -14.841  -3.900  1.00 94.79           H  
ATOM   3724  HD3 ARG A 234     -30.110 -13.435  -4.662  1.00 94.79           H  
ATOM   3725  NE  ARG A 234     -29.833 -13.553  -2.580  1.00 94.79           N  
ATOM   3726  HE  ARG A 234     -29.279 -14.042  -1.891  1.00 94.79           H  
ATOM   3727  NH1 ARG A 234     -31.080 -11.614  -2.956  1.00 94.79           N  
ATOM   3728 HH11 ARG A 234     -31.380 -11.910  -3.874  1.00 94.79           H  
ATOM   3729 HH12 ARG A 234     -31.368 -10.690  -2.664  1.00 94.79           H  
ATOM   3730  NH2 ARG A 234     -30.108 -11.912  -1.009  1.00 94.79           N  
ATOM   3731 HH21 ARG A 234     -30.513 -11.018  -0.771  1.00 94.79           H  
ATOM   3732 HH22 ARG A 234     -29.539 -12.409  -0.339  1.00 94.79           H  
ATOM   3733  CZ  ARG A 234     -30.342 -12.381  -2.200  1.00 94.79           C  
ATOM   3734  N   LYS A 235     -28.363 -16.436  -8.817  1.00 94.92           N  
ATOM   3735  H   LYS A 235     -28.294 -15.428  -8.844  1.00 94.92           H  
ATOM   3736  CA  LYS A 235     -28.814 -17.143 -10.028  1.00 94.92           C  
ATOM   3737  HA  LYS A 235     -29.596 -17.845  -9.740  1.00 94.92           H  
ATOM   3738  C   LYS A 235     -27.727 -17.997 -10.703  1.00 94.92           C  
ATOM   3739  CB  LYS A 235     -29.418 -16.106 -10.992  1.00 94.92           C  
ATOM   3740  HB2 LYS A 235     -28.658 -15.368 -11.248  1.00 94.92           H  
ATOM   3741  HB3 LYS A 235     -30.237 -15.595 -10.486  1.00 94.92           H  
ATOM   3742  O   LYS A 235     -28.079 -18.945 -11.400  1.00 94.92           O  
ATOM   3743  CG  LYS A 235     -29.957 -16.739 -12.284  1.00 94.92           C  
ATOM   3744  HG2 LYS A 235     -30.671 -17.523 -12.032  1.00 94.92           H  
ATOM   3745  HG3 LYS A 235     -29.128 -17.177 -12.840  1.00 94.92           H  
ATOM   3746  CD  LYS A 235     -30.629 -15.714 -13.197  1.00 94.92           C  
ATOM   3747  HD2 LYS A 235     -31.524 -15.321 -12.716  1.00 94.92           H  
ATOM   3748  HD3 LYS A 235     -29.930 -14.900 -13.390  1.00 94.92           H  
ATOM   3749  CE  LYS A 235     -30.984 -16.420 -14.510  1.00 94.92           C  
ATOM   3750  HE2 LYS A 235     -30.085 -16.913 -14.880  1.00 94.92           H  
ATOM   3751  HE3 LYS A 235     -31.725 -17.192 -14.302  1.00 94.92           H  
ATOM   3752  NZ  LYS A 235     -31.487 -15.466 -15.526  1.00 94.92           N  
ATOM   3753  HZ1 LYS A 235     -32.302 -14.976 -15.185  1.00 94.92           H  
ATOM   3754  HZ2 LYS A 235     -31.724 -15.954 -16.378  1.00 94.92           H  
ATOM   3755  HZ3 LYS A 235     -30.768 -14.791 -15.744  1.00 94.92           H  
ATOM   3756  N   HIS A 236     -26.445 -17.666 -10.539  1.00 94.33           N  
ATOM   3757  H   HIS A 236     -26.222 -16.902  -9.916  1.00 94.33           H  
ATOM   3758  CA  HIS A 236     -25.353 -18.290 -11.304  1.00 94.33           C  
ATOM   3759  HA  HIS A 236     -25.759 -19.070 -11.949  1.00 94.33           H  
ATOM   3760  C   HIS A 236     -24.289 -18.984 -10.440  1.00 94.33           C  
ATOM   3761  CB  HIS A 236     -24.708 -17.238 -12.219  1.00 94.33           C  
ATOM   3762  HB2 HIS A 236     -23.926 -17.716 -12.810  1.00 94.33           H  
ATOM   3763  HB3 HIS A 236     -24.234 -16.483 -11.592  1.00 94.33           H  
ATOM   3764  O   HIS A 236     -23.599 -19.863 -10.948  1.00 94.33           O  
ATOM   3765  CG  HIS A 236     -25.669 -16.551 -13.163  1.00 94.33           C  
ATOM   3766  CD2 HIS A 236     -26.177 -17.028 -14.342  1.00 94.33           C  
ATOM   3767  HD2 HIS A 236     -25.958 -17.993 -14.777  1.00 94.33           H  
ATOM   3768  ND1 HIS A 236     -26.199 -15.300 -12.981  1.00 94.33           N  
ATOM   3769  HD1 HIS A 236     -26.051 -14.722 -12.166  1.00 94.33           H  
ATOM   3770  CE1 HIS A 236     -26.992 -15.017 -14.023  1.00 94.33           C  
ATOM   3771  HE1 HIS A 236     -27.530 -14.089 -14.148  1.00 94.33           H  
ATOM   3772  NE2 HIS A 236     -27.039 -16.053 -14.875  1.00 94.33           N  
ATOM   3773  N   ILE A 237     -24.151 -18.621  -9.158  1.00 95.29           N  
ATOM   3774  H   ILE A 237     -24.749 -17.894  -8.793  1.00 95.29           H  
ATOM   3775  CA  ILE A 237     -23.098 -19.121  -8.263  1.00 95.29           C  
ATOM   3776  HA  ILE A 237     -22.573 -19.948  -8.740  1.00 95.29           H  
ATOM   3777  C   ILE A 237     -23.710 -19.651  -6.963  1.00 95.29           C  
ATOM   3778  CB  ILE A 237     -22.066 -18.003  -7.980  1.00 95.29           C  
ATOM   3779  HB  ILE A 237     -22.595 -17.174  -7.510  1.00 95.29           H  
ATOM   3780  O   ILE A 237     -24.244 -18.885  -6.156  1.00 95.29           O  
ATOM   3781  CG1 ILE A 237     -21.405 -17.442  -9.257  1.00 95.29           C  
ATOM   3782 HG12 ILE A 237     -22.172 -17.047  -9.924  1.00 95.29           H  
ATOM   3783 HG13 ILE A 237     -20.787 -16.598  -8.953  1.00 95.29           H  
ATOM   3784  CG2 ILE A 237     -20.968 -18.459  -7.001  1.00 95.29           C  
ATOM   3785 HG21 ILE A 237     -21.395 -18.645  -6.016  1.00 95.29           H  
ATOM   3786 HG22 ILE A 237     -20.218 -17.675  -6.900  1.00 95.29           H  
ATOM   3787 HG23 ILE A 237     -20.493 -19.374  -7.355  1.00 95.29           H  
ATOM   3788  CD1 ILE A 237     -20.521 -18.419 -10.048  1.00 95.29           C  
ATOM   3789 HD11 ILE A 237     -19.658 -18.717  -9.453  1.00 95.29           H  
ATOM   3790 HD12 ILE A 237     -21.086 -19.304 -10.338  1.00 95.29           H  
ATOM   3791 HD13 ILE A 237     -20.160 -17.927 -10.952  1.00 95.29           H  
ATOM   3792  N   SER A 238     -23.574 -20.959  -6.725  1.00 94.36           N  
ATOM   3793  H   SER A 238     -23.088 -21.535  -7.397  1.00 94.36           H  
ATOM   3794  CA  SER A 238     -23.857 -21.550  -5.414  1.00 94.36           C  
ATOM   3795  HA  SER A 238     -24.876 -21.286  -5.132  1.00 94.36           H  
ATOM   3796  C   SER A 238     -22.904 -20.975  -4.364  1.00 94.36           C  
ATOM   3797  CB  SER A 238     -23.763 -23.079  -5.454  1.00 94.36           C  
ATOM   3798  HB2 SER A 238     -24.462 -23.461  -6.198  1.00 94.36           H  
ATOM   3799  HB3 SER A 238     -24.034 -23.484  -4.479  1.00 94.36           H  
ATOM   3800  O   SER A 238     -21.704 -20.821  -4.610  1.00 94.36           O  
ATOM   3801  OG  SER A 238     -22.454 -23.497  -5.786  1.00 94.36           O  
ATOM   3802  HG  SER A 238     -21.911 -23.336  -5.011  1.00 94.36           H  
ATOM   3803  N   ASP A 239     -23.442 -20.649  -3.191  1.00 94.05           N  
ATOM   3804  H   ASP A 239     -24.389 -20.942  -2.998  1.00 94.05           H  
ATOM   3805  CA  ASP A 239     -22.711 -20.010  -2.089  1.00 94.05           C  
ATOM   3806  HA  ASP A 239     -23.460 -19.781  -1.331  1.00 94.05           H  
ATOM   3807  C   ASP A 239     -22.091 -18.647  -2.474  1.00 94.05           C  
ATOM   3808  CB  ASP A 239     -21.708 -20.975  -1.408  1.00 94.05           C  
ATOM   3809  HB2 ASP A 239     -21.783 -20.852  -0.327  1.00 94.05           H  
ATOM   3810  HB3 ASP A 239     -20.696 -20.689  -1.692  1.00 94.05           H  
ATOM   3811  O   ASP A 239     -21.162 -18.174  -1.824  1.00 94.05           O  
ATOM   3812  CG  ASP A 239     -21.884 -22.457  -1.757  1.00 94.05           C  
ATOM   3813  OD1 ASP A 239     -20.897 -23.020  -2.296  1.00 94.05           O  
ATOM   3814  OD2 ASP A 239     -22.988 -23.006  -1.559  1.00 94.05           O  
ATOM   3815  N   GLY A 240     -22.579 -17.994  -3.539  1.00 95.88           N  
ATOM   3816  H   GLY A 240     -23.277 -18.457  -4.104  1.00 95.88           H  
ATOM   3817  CA  GLY A 240     -22.147 -16.646  -3.931  1.00 95.88           C  
ATOM   3818  HA2 GLY A 240     -22.470 -16.468  -4.957  1.00 95.88           H  
ATOM   3819  HA3 GLY A 240     -21.059 -16.587  -3.902  1.00 95.88           H  
ATOM   3820  C   GLY A 240     -22.717 -15.533  -3.041  1.00 95.88           C  
ATOM   3821  O   GLY A 240     -22.144 -14.450  -2.959  1.00 95.88           O  
ATOM   3822  N   VAL A 241     -23.826 -15.808  -2.353  1.00 96.36           N  
ATOM   3823  H   VAL A 241     -24.194 -16.746  -2.426  1.00 96.36           H  
ATOM   3824  CA  VAL A 241     -24.455 -14.952  -1.335  1.00 96.36           C  
ATOM   3825  HA  VAL A 241     -23.755 -14.177  -1.022  1.00 96.36           H  
ATOM   3826  C   VAL A 241     -24.767 -15.838  -0.131  1.00 96.36           C  
ATOM   3827  CB  VAL A 241     -25.731 -14.277  -1.889  1.00 96.36           C  
ATOM   3828  HB  VAL A 241     -26.364 -15.046  -2.331  1.00 96.36           H  
ATOM   3829  O   VAL A 241     -25.395 -16.883  -0.302  1.00 96.36           O  
ATOM   3830  CG1 VAL A 241     -26.572 -13.537  -0.838  1.00 96.36           C  
ATOM   3831 HG11 VAL A 241     -27.434 -13.070  -1.315  1.00 96.36           H  
ATOM   3832 HG12 VAL A 241     -26.916 -14.229  -0.069  1.00 96.36           H  
ATOM   3833 HG13 VAL A 241     -25.982 -12.750  -0.369  1.00 96.36           H  
ATOM   3834  CG2 VAL A 241     -25.388 -13.257  -2.983  1.00 96.36           C  
ATOM   3835 HG21 VAL A 241     -26.297 -12.796  -3.368  1.00 96.36           H  
ATOM   3836 HG22 VAL A 241     -24.875 -13.752  -3.807  1.00 96.36           H  
ATOM   3837 HG23 VAL A 241     -24.739 -12.483  -2.573  1.00 96.36           H  
ATOM   3838  N   ALA A 242     -24.337 -15.422   1.057  1.00 95.78           N  
ATOM   3839  H   ALA A 242     -23.915 -14.507   1.123  1.00 95.78           H  
ATOM   3840  CA  ALA A 242     -24.557 -16.096   2.338  1.00 95.78           C  
ATOM   3841  HA  ALA A 242     -25.381 -16.803   2.247  1.00 95.78           H  
ATOM   3842  C   ALA A 242     -24.942 -15.040   3.382  1.00 95.78           C  
ATOM   3843  CB  ALA A 242     -23.296 -16.867   2.742  1.00 95.78           C  
ATOM   3844  HB1 ALA A 242     -23.467 -17.375   3.691  1.00 95.78           H  
ATOM   3845  HB2 ALA A 242     -23.045 -17.604   1.979  1.00 95.78           H  
ATOM   3846  HB3 ALA A 242     -22.465 -16.174   2.871  1.00 95.78           H  
ATOM   3847  O   ALA A 242     -24.514 -13.899   3.266  1.00 95.78           O  
ATOM   3848  N   ASP A 243     -25.825 -15.382   4.323  1.00 92.64           N  
ATOM   3849  H   ASP A 243     -25.961 -16.369   4.486  1.00 92.64           H  
ATOM   3850  CA  ASP A 243     -26.273 -14.496   5.417  1.00 92.64           C  
ATOM   3851  HA  ASP A 243     -27.204 -14.930   5.783  1.00 92.64           H  
ATOM   3852  C   ASP A 243     -26.701 -13.070   4.986  1.00 92.64           C  
ATOM   3853  CB  ASP A 243     -25.295 -14.622   6.595  1.00 92.64           C  
ATOM   3854  HB2 ASP A 243     -24.293 -14.325   6.287  1.00 92.64           H  
ATOM   3855  HB3 ASP A 243     -25.622 -13.986   7.418  1.00 92.64           H  
ATOM   3856  O   ASP A 243     -26.671 -12.101   5.735  1.00 92.64           O  
ATOM   3857  CG  ASP A 243     -25.316 -16.089   7.048  1.00 92.64           C  
ATOM   3858  OD1 ASP A 243     -24.378 -16.839   6.700  1.00 92.64           O  
ATOM   3859  OD2 ASP A 243     -26.382 -16.508   7.561  1.00 92.64           O  
ATOM   3860  N   SER A 244     -27.218 -12.974   3.754  1.00 92.41           N  
ATOM   3861  H   SER A 244     -27.168 -13.835   3.228  1.00 92.41           H  
ATOM   3862  CA  SER A 244     -27.577 -11.755   2.999  1.00 92.41           C  
ATOM   3863  HA  SER A 244     -28.134 -12.103   2.129  1.00 92.41           H  
ATOM   3864  C   SER A 244     -26.413 -10.939   2.418  1.00 92.41           C  
ATOM   3865  CB  SER A 244     -28.543 -10.842   3.768  1.00 92.41           C  
ATOM   3866  HB2 SER A 244     -28.967 -10.108   3.082  1.00 92.41           H  
ATOM   3867  HB3 SER A 244     -28.006 -10.309   4.553  1.00 92.41           H  
ATOM   3868  O   SER A 244     -26.672 -10.137   1.518  1.00 92.41           O  
ATOM   3869  OG  SER A 244     -29.586 -11.603   4.343  1.00 92.41           O  
ATOM   3870  HG  SER A 244     -29.196 -12.001   5.125  1.00 92.41           H  
ATOM   3871  N   GLY A 245     -25.174 -11.186   2.846  1.00 94.52           N  
ATOM   3872  H   GLY A 245     -25.045 -11.908   3.540  1.00 94.52           H  
ATOM   3873  CA  GLY A 245     -23.945 -10.620   2.287  1.00 94.52           C  
ATOM   3874  HA2 GLY A 245     -24.125  -9.584   2.003  1.00 94.52           H  
ATOM   3875  HA3 GLY A 245     -23.174 -10.621   3.058  1.00 94.52           H  
ATOM   3876  C   GLY A 245     -23.400 -11.376   1.066  1.00 94.52           C  
ATOM   3877  O   GLY A 245     -23.812 -12.488   0.723  1.00 94.52           O  
ATOM   3878  N   LEU A 246     -22.460 -10.751   0.360  1.00 96.46           N  
ATOM   3879  H   LEU A 246     -22.159  -9.851   0.704  1.00 96.46           H  
ATOM   3880  CA  LEU A 246     -21.816 -11.285  -0.843  1.00 96.46           C  
ATOM   3881  HA  LEU A 246     -22.492 -11.979  -1.341  1.00 96.46           H  
ATOM   3882  C   LEU A 246     -20.522 -12.028  -0.480  1.00 96.46           C  
ATOM   3883  CB  LEU A 246     -21.541 -10.093  -1.771  1.00 96.46           C  
ATOM   3884  HB2 LEU A 246     -22.470  -9.551  -1.948  1.00 96.46           H  
ATOM   3885  HB3 LEU A 246     -20.858  -9.422  -1.251  1.00 96.46           H  
ATOM   3886  O   LEU A 246     -19.595 -11.416   0.035  1.00 96.46           O  
ATOM   3887  CG  LEU A 246     -20.919 -10.476  -3.119  1.00 96.46           C  
ATOM   3888  HG  LEU A 246     -20.114 -11.198  -2.982  1.00 96.46           H  
ATOM   3889  CD1 LEU A 246     -21.966 -11.063  -4.063  1.00 96.46           C  
ATOM   3890 HD11 LEU A 246     -22.380 -11.975  -3.633  1.00 96.46           H  
ATOM   3891 HD12 LEU A 246     -22.770 -10.344  -4.222  1.00 96.46           H  
ATOM   3892 HD13 LEU A 246     -21.495 -11.298  -5.018  1.00 96.46           H  
ATOM   3893  CD2 LEU A 246     -20.336  -9.234  -3.782  1.00 96.46           C  
ATOM   3894 HD21 LEU A 246     -21.110  -8.479  -3.916  1.00 96.46           H  
ATOM   3895 HD22 LEU A 246     -19.542  -8.831  -3.153  1.00 96.46           H  
ATOM   3896 HD23 LEU A 246     -19.915  -9.509  -4.749  1.00 96.46           H  
ATOM   3897  N   THR A 247     -20.403 -13.318  -0.789  1.00 96.88           N  
ATOM   3898  H   THR A 247     -21.139 -13.778  -1.306  1.00 96.88           H  
ATOM   3899  CA  THR A 247     -19.171 -14.071  -0.479  1.00 96.88           C  
ATOM   3900  HA  THR A 247     -18.830 -13.778   0.514  1.00 96.88           H  
ATOM   3901  C   THR A 247     -18.045 -13.747  -1.464  1.00 96.88           C  
ATOM   3902  CB  THR A 247     -19.403 -15.589  -0.442  1.00 96.88           C  
ATOM   3903  HB  THR A 247     -18.538 -16.054   0.031  1.00 96.88           H  
ATOM   3904  O   THR A 247     -18.289 -13.233  -2.560  1.00 96.88           O  
ATOM   3905  CG2 THR A 247     -20.644 -15.986   0.356  1.00 96.88           C  
ATOM   3906 HG21 THR A 247     -21.553 -15.683  -0.164  1.00 96.88           H  
ATOM   3907 HG22 THR A 247     -20.656 -17.065   0.510  1.00 96.88           H  
ATOM   3908 HG23 THR A 247     -20.615 -15.503   1.333  1.00 96.88           H  
ATOM   3909  OG1 THR A 247     -19.517 -16.112  -1.748  1.00 96.88           O  
ATOM   3910  HG1 THR A 247     -20.107 -16.866  -1.679  1.00 96.88           H  
ATOM   3911  N   LEU A 248     -16.806 -14.144  -1.147  1.00 97.12           N  
ATOM   3912  H   LEU A 248     -16.626 -14.430  -0.195  1.00 97.12           H  
ATOM   3913  CA  LEU A 248     -15.671 -14.025  -2.075  1.00 97.12           C  
ATOM   3914  HA  LEU A 248     -15.497 -12.963  -2.249  1.00 97.12           H  
ATOM   3915  C   LEU A 248     -15.953 -14.672  -3.449  1.00 97.12           C  
ATOM   3916  CB  LEU A 248     -14.418 -14.621  -1.403  1.00 97.12           C  
ATOM   3917  HB2 LEU A 248     -14.221 -14.066  -0.486  1.00 97.12           H  
ATOM   3918  HB3 LEU A 248     -14.631 -15.654  -1.131  1.00 97.12           H  
ATOM   3919  O   LEU A 248     -15.549 -14.123  -4.474  1.00 97.12           O  
ATOM   3920  CG  LEU A 248     -13.147 -14.601  -2.279  1.00 97.12           C  
ATOM   3921  HG  LEU A 248     -13.332 -15.159  -3.197  1.00 97.12           H  
ATOM   3922  CD1 LEU A 248     -12.687 -13.189  -2.642  1.00 97.12           C  
ATOM   3923 HD11 LEU A 248     -13.462 -12.673  -3.209  1.00 97.12           H  
ATOM   3924 HD12 LEU A 248     -11.788 -13.241  -3.256  1.00 97.12           H  
ATOM   3925 HD13 LEU A 248     -12.476 -12.626  -1.732  1.00 97.12           H  
ATOM   3926  CD2 LEU A 248     -11.996 -15.292  -1.547  1.00 97.12           C  
ATOM   3927 HD21 LEU A 248     -12.292 -16.304  -1.271  1.00 97.12           H  
ATOM   3928 HD22 LEU A 248     -11.128 -15.342  -2.204  1.00 97.12           H  
ATOM   3929 HD23 LEU A 248     -11.744 -14.732  -0.646  1.00 97.12           H  
ATOM   3930  N   LYS A 249     -16.694 -15.795  -3.501  1.00 96.79           N  
ATOM   3931  H   LYS A 249     -17.088 -16.133  -2.634  1.00 96.79           H  
ATOM   3932  CA  LYS A 249     -17.126 -16.409  -4.774  1.00 96.79           C  
ATOM   3933  HA  LYS A 249     -16.253 -16.615  -5.394  1.00 96.79           H  
ATOM   3934  C   LYS A 249     -18.021 -15.456  -5.572  1.00 96.79           C  
ATOM   3935  CB  LYS A 249     -17.915 -17.711  -4.549  1.00 96.79           C  
ATOM   3936  HB2 LYS A 249     -18.792 -17.490  -3.940  1.00 96.79           H  
ATOM   3937  HB3 LYS A 249     -18.273 -18.044  -5.523  1.00 96.79           H  
ATOM   3938  O   LYS A 249     -17.835 -15.297  -6.776  1.00 96.79           O  
ATOM   3939  CG  LYS A 249     -17.161 -18.885  -3.910  1.00 96.79           C  
ATOM   3940  HG2 LYS A 249     -16.288 -19.137  -4.511  1.00 96.79           H  
ATOM   3941  HG3 LYS A 249     -16.849 -18.619  -2.900  1.00 96.79           H  
ATOM   3942  CD  LYS A 249     -18.127 -20.083  -3.860  1.00 96.79           C  
ATOM   3943  HD2 LYS A 249     -18.419 -20.345  -4.877  1.00 96.79           H  
ATOM   3944  HD3 LYS A 249     -19.026 -19.789  -3.318  1.00 96.79           H  
ATOM   3945  CE  LYS A 249     -17.528 -21.315  -3.179  1.00 96.79           C  
ATOM   3946  HE2 LYS A 249     -16.608 -21.590  -3.693  1.00 96.79           H  
ATOM   3947  HE3 LYS A 249     -17.285 -21.059  -2.147  1.00 96.79           H  
ATOM   3948  NZ  LYS A 249     -18.489 -22.447  -3.206  1.00 96.79           N  
ATOM   3949  HZ1 LYS A 249     -19.356 -22.246  -2.728  1.00 96.79           H  
ATOM   3950  HZ2 LYS A 249     -18.141 -23.277  -2.749  1.00 96.79           H  
ATOM   3951  HZ3 LYS A 249     -18.785 -22.677  -4.144  1.00 96.79           H  
ATOM   3952  N   GLY A 250     -18.985 -14.826  -4.899  1.00 96.97           N  
ATOM   3953  H   GLY A 250     -19.030 -14.951  -3.897  1.00 96.97           H  
ATOM   3954  CA  GLY A 250     -19.897 -13.858  -5.501  1.00 96.97           C  
ATOM   3955  HA2 GLY A 250     -20.621 -13.552  -4.746  1.00 96.97           H  
ATOM   3956  HA3 GLY A 250     -20.420 -14.317  -6.340  1.00 96.97           H  
ATOM   3957  C   GLY A 250     -19.179 -12.605  -5.995  1.00 96.97           C  
ATOM   3958  O   GLY A 250     -19.401 -12.183  -7.127  1.00 96.97           O  
ATOM   3959  N   PHE A 251     -18.269 -12.054  -5.191  1.00 97.14           N  
ATOM   3960  H   PHE A 251     -18.162 -12.442  -4.264  1.00 97.14           H  
ATOM   3961  CA  PHE A 251     -17.464 -10.881  -5.540  1.00 97.14           C  
ATOM   3962  HA  PHE A 251     -18.125 -10.051  -5.788  1.00 97.14           H  
ATOM   3963  C   PHE A 251     -16.583 -11.119  -6.772  1.00 97.14           C  
ATOM   3964  CB  PHE A 251     -16.632 -10.491  -4.315  1.00 97.14           C  
ATOM   3965  HB2 PHE A 251     -15.975 -11.320  -4.049  1.00 97.14           H  
ATOM   3966  HB3 PHE A 251     -17.304 -10.327  -3.472  1.00 97.14           H  
ATOM   3967  O   PHE A 251     -16.605 -10.324  -7.714  1.00 97.14           O  
ATOM   3968  CG  PHE A 251     -15.801  -9.240  -4.510  1.00 97.14           C  
ATOM   3969  CD1 PHE A 251     -14.423  -9.337  -4.789  1.00 97.14           C  
ATOM   3970  HD1 PHE A 251     -13.952 -10.305  -4.872  1.00 97.14           H  
ATOM   3971  CD2 PHE A 251     -16.403  -7.975  -4.384  1.00 97.14           C  
ATOM   3972  HD2 PHE A 251     -17.455  -7.892  -4.153  1.00 97.14           H  
ATOM   3973  CE1 PHE A 251     -13.653  -8.170  -4.940  1.00 97.14           C  
ATOM   3974  HE1 PHE A 251     -12.594  -8.237  -5.138  1.00 97.14           H  
ATOM   3975  CE2 PHE A 251     -15.632  -6.810  -4.537  1.00 97.14           C  
ATOM   3976  HE2 PHE A 251     -16.090  -5.838  -4.422  1.00 97.14           H  
ATOM   3977  CZ  PHE A 251     -14.260  -6.907  -4.820  1.00 97.14           C  
ATOM   3978  HZ  PHE A 251     -13.673  -6.009  -4.941  1.00 97.14           H  
ATOM   3979  N   LEU A 252     -15.869 -12.249  -6.817  1.00 97.42           N  
ATOM   3980  H   LEU A 252     -15.887 -12.866  -6.018  1.00 97.42           H  
ATOM   3981  CA  LEU A 252     -15.079 -12.633  -7.989  1.00 97.42           C  
ATOM   3982  HA  LEU A 252     -14.402 -11.815  -8.234  1.00 97.42           H  
ATOM   3983  C   LEU A 252     -15.972 -12.831  -9.227  1.00 97.42           C  
ATOM   3984  CB  LEU A 252     -14.251 -13.890  -7.659  1.00 97.42           C  
ATOM   3985  HB2 LEU A 252     -13.805 -14.269  -8.579  1.00 97.42           H  
ATOM   3986  HB3 LEU A 252     -14.928 -14.656  -7.281  1.00 97.42           H  
ATOM   3987  O   LEU A 252     -15.618 -12.365 -10.308  1.00 97.42           O  
ATOM   3988  CG  LEU A 252     -13.125 -13.661  -6.628  1.00 97.42           C  
ATOM   3989  HG  LEU A 252     -13.526 -13.168  -5.742  1.00 97.42           H  
ATOM   3990  CD1 LEU A 252     -12.528 -15.005  -6.210  1.00 97.42           C  
ATOM   3991 HD11 LEU A 252     -12.121 -15.523  -7.079  1.00 97.42           H  
ATOM   3992 HD12 LEU A 252     -11.739 -14.845  -5.476  1.00 97.42           H  
ATOM   3993 HD13 LEU A 252     -13.306 -15.618  -5.755  1.00 97.42           H  
ATOM   3994  CD2 LEU A 252     -11.986 -12.798  -7.175  1.00 97.42           C  
ATOM   3995 HD21 LEU A 252     -12.360 -11.807  -7.433  1.00 97.42           H  
ATOM   3996 HD22 LEU A 252     -11.216 -12.686  -6.411  1.00 97.42           H  
ATOM   3997 HD23 LEU A 252     -11.551 -13.265  -8.059  1.00 97.42           H  
ATOM   3998  N   PHE A 253     -17.158 -13.433  -9.081  1.00 96.74           N  
ATOM   3999  H   PHE A 253     -17.406 -13.811  -8.178  1.00 96.74           H  
ATOM   4000  CA  PHE A 253     -18.111 -13.580 -10.186  1.00 96.74           C  
ATOM   4001  HA  PHE A 253     -17.590 -14.052 -11.020  1.00 96.74           H  
ATOM   4002  C   PHE A 253     -18.652 -12.244 -10.719  1.00 96.74           C  
ATOM   4003  CB  PHE A 253     -19.253 -14.509  -9.768  1.00 96.74           C  
ATOM   4004  HB2 PHE A 253     -18.845 -15.509  -9.619  1.00 96.74           H  
ATOM   4005  HB3 PHE A 253     -19.660 -14.173  -8.814  1.00 96.74           H  
ATOM   4006  O   PHE A 253     -18.767 -12.098 -11.935  1.00 96.74           O  
ATOM   4007  CG  PHE A 253     -20.382 -14.579 -10.783  1.00 96.74           C  
ATOM   4008  CD1 PHE A 253     -21.596 -13.911 -10.536  1.00 96.74           C  
ATOM   4009  HD1 PHE A 253     -21.727 -13.361  -9.616  1.00 96.74           H  
ATOM   4010  CD2 PHE A 253     -20.207 -15.275 -11.994  1.00 96.74           C  
ATOM   4011  HD2 PHE A 253     -19.274 -15.781 -12.196  1.00 96.74           H  
ATOM   4012  CE1 PHE A 253     -22.630 -13.941 -11.489  1.00 96.74           C  
ATOM   4013  HE1 PHE A 253     -23.561 -13.431 -11.291  1.00 96.74           H  
ATOM   4014  CE2 PHE A 253     -21.238 -15.300 -12.950  1.00 96.74           C  
ATOM   4015  HE2 PHE A 253     -21.094 -15.828 -13.882  1.00 96.74           H  
ATOM   4016  CZ  PHE A 253     -22.447 -14.629 -12.700  1.00 96.74           C  
ATOM   4017  HZ  PHE A 253     -23.235 -14.647 -13.439  1.00 96.74           H  
ATOM   4018  N   LEU A 254     -18.938 -11.252  -9.864  1.00 96.61           N  
ATOM   4019  H   LEU A 254     -18.851 -11.427  -8.873  1.00 96.61           H  
ATOM   4020  CA  LEU A 254     -19.332  -9.912 -10.327  1.00 96.61           C  
ATOM   4021  HA  LEU A 254     -20.231  -9.995 -10.936  1.00 96.61           H  
ATOM   4022  C   LEU A 254     -18.247  -9.299 -11.220  1.00 96.61           C  
ATOM   4023  CB  LEU A 254     -19.599  -8.969  -9.140  1.00 96.61           C  
ATOM   4024  HB2 LEU A 254     -19.699  -7.953  -9.524  1.00 96.61           H  
ATOM   4025  HB3 LEU A 254     -18.725  -8.983  -8.489  1.00 96.61           H  
ATOM   4026  O   LEU A 254     -18.553  -8.798 -12.302  1.00 96.61           O  
ATOM   4027  CG  LEU A 254     -20.847  -9.277  -8.299  1.00 96.61           C  
ATOM   4028  HG  LEU A 254     -20.795 -10.296  -7.916  1.00 96.61           H  
ATOM   4029  CD1 LEU A 254     -20.880  -8.308  -7.119  1.00 96.61           C  
ATOM   4030 HD11 LEU A 254     -21.600  -8.663  -6.381  1.00 96.61           H  
ATOM   4031 HD12 LEU A 254     -19.900  -8.263  -6.645  1.00 96.61           H  
ATOM   4032 HD13 LEU A 254     -21.148  -7.305  -7.449  1.00 96.61           H  
ATOM   4033  CD2 LEU A 254     -22.147  -9.114  -9.088  1.00 96.61           C  
ATOM   4034 HD21 LEU A 254     -22.184  -9.832  -9.907  1.00 96.61           H  
ATOM   4035 HD22 LEU A 254     -22.999  -9.295  -8.432  1.00 96.61           H  
ATOM   4036 HD23 LEU A 254     -22.213  -8.097  -9.476  1.00 96.61           H  
ATOM   4037  N   HIS A 255     -16.980  -9.382 -10.806  1.00 96.62           N  
ATOM   4038  H   HIS A 255     -16.792  -9.808  -9.910  1.00 96.62           H  
ATOM   4039  CA  HIS A 255     -15.854  -8.886 -11.598  1.00 96.62           C  
ATOM   4040  HA  HIS A 255     -16.068  -7.855 -11.880  1.00 96.62           H  
ATOM   4041  C   HIS A 255     -15.677  -9.649 -12.920  1.00 96.62           C  
ATOM   4042  CB  HIS A 255     -14.588  -8.875 -10.734  1.00 96.62           C  
ATOM   4043  HB2 HIS A 255     -13.714  -8.862 -11.385  1.00 96.62           H  
ATOM   4044  HB3 HIS A 255     -14.539  -9.775 -10.122  1.00 96.62           H  
ATOM   4045  O   HIS A 255     -15.511  -9.007 -13.961  1.00 96.62           O  
ATOM   4046  CG  HIS A 255     -14.531  -7.645  -9.863  1.00 96.62           C  
ATOM   4047  CD2 HIS A 255     -14.737  -7.554  -8.511  1.00 96.62           C  
ATOM   4048  HD2 HIS A 255     -14.957  -8.371  -7.840  1.00 96.62           H  
ATOM   4049  ND1 HIS A 255     -14.306  -6.369 -10.323  1.00 96.62           N  
ATOM   4050  HD1 HIS A 255     -14.133  -6.111 -11.284  1.00 96.62           H  
ATOM   4051  CE1 HIS A 255     -14.353  -5.530  -9.278  1.00 96.62           C  
ATOM   4052  HE1 HIS A 255     -14.208  -4.462  -9.336  1.00 96.62           H  
ATOM   4053  NE2 HIS A 255     -14.618  -6.204  -8.152  1.00 96.62           N  
ATOM   4054  N   THR A 256     -15.820 -10.980 -12.920  1.00 96.48           N  
ATOM   4055  H   THR A 256     -15.863 -11.465 -12.036  1.00 96.48           H  
ATOM   4056  CA  THR A 256     -15.878 -11.788 -14.152  1.00 96.48           C  
ATOM   4057  HA  THR A 256     -14.933 -11.683 -14.685  1.00 96.48           H  
ATOM   4058  C   THR A 256     -17.000 -11.317 -15.083  1.00 96.48           C  
ATOM   4059  CB  THR A 256     -16.082 -13.278 -13.826  1.00 96.48           C  
ATOM   4060  HB  THR A 256     -17.022 -13.414 -13.292  1.00 96.48           H  
ATOM   4061  O   THR A 256     -16.768 -11.121 -16.275  1.00 96.48           O  
ATOM   4062  CG2 THR A 256     -16.082 -14.167 -15.066  1.00 96.48           C  
ATOM   4063 HG21 THR A 256     -16.975 -13.967 -15.659  1.00 96.48           H  
ATOM   4064 HG22 THR A 256     -16.092 -15.218 -14.778  1.00 96.48           H  
ATOM   4065 HG23 THR A 256     -15.195 -13.965 -15.667  1.00 96.48           H  
ATOM   4066  OG1 THR A 256     -15.032 -13.751 -13.023  1.00 96.48           O  
ATOM   4067  HG1 THR A 256     -15.233 -14.658 -12.780  1.00 96.48           H  
ATOM   4068  N   LEU A 257     -18.203 -11.074 -14.550  1.00 95.25           N  
ATOM   4069  H   LEU A 257     -18.333 -11.256 -13.565  1.00 95.25           H  
ATOM   4070  CA  LEU A 257     -19.369 -10.641 -15.324  1.00 95.25           C  
ATOM   4071  HA  LEU A 257     -19.481 -11.330 -16.161  1.00 95.25           H  
ATOM   4072  C   LEU A 257     -19.192  -9.231 -15.915  1.00 95.25           C  
ATOM   4073  CB  LEU A 257     -20.616 -10.751 -14.426  1.00 95.25           C  
ATOM   4074  HB2 LEU A 257     -20.689 -11.775 -14.058  1.00 95.25           H  
ATOM   4075  HB3 LEU A 257     -20.485 -10.097 -13.564  1.00 95.25           H  
ATOM   4076  O   LEU A 257     -19.612  -8.993 -17.047  1.00 95.25           O  
ATOM   4077  CG  LEU A 257     -21.940 -10.381 -15.120  1.00 95.25           C  
ATOM   4078  HG  LEU A 257     -21.900  -9.343 -15.450  1.00 95.25           H  
ATOM   4079  CD1 LEU A 257     -22.254 -11.277 -16.321  1.00 95.25           C  
ATOM   4080 HD11 LEU A 257     -21.517 -11.115 -17.108  1.00 95.25           H  
ATOM   4081 HD12 LEU A 257     -23.241 -11.040 -16.717  1.00 95.25           H  
ATOM   4082 HD13 LEU A 257     -22.225 -12.324 -16.021  1.00 95.25           H  
ATOM   4083  CD2 LEU A 257     -23.096 -10.514 -14.132  1.00 95.25           C  
ATOM   4084 HD21 LEU A 257     -22.903  -9.888 -13.261  1.00 95.25           H  
ATOM   4085 HD22 LEU A 257     -23.188 -11.550 -13.807  1.00 95.25           H  
ATOM   4086 HD23 LEU A 257     -24.025 -10.190 -14.602  1.00 95.25           H  
ATOM   4087  N   PHE A 258     -18.535  -8.306 -15.203  1.00 95.05           N  
ATOM   4088  H   PHE A 258     -18.264  -8.531 -14.256  1.00 95.05           H  
ATOM   4089  CA  PHE A 258     -18.145  -7.011 -15.772  1.00 95.05           C  
ATOM   4090  HA  PHE A 258     -19.034  -6.540 -16.190  1.00 95.05           H  
ATOM   4091  C   PHE A 258     -17.164  -7.186 -16.937  1.00 95.05           C  
ATOM   4092  CB  PHE A 258     -17.565  -6.076 -14.694  1.00 95.05           C  
ATOM   4093  HB2 PHE A 258     -16.875  -6.633 -14.061  1.00 95.05           H  
ATOM   4094  HB3 PHE A 258     -16.986  -5.294 -15.185  1.00 95.05           H  
ATOM   4095  O   PHE A 258     -17.396  -6.631 -18.011  1.00 95.05           O  
ATOM   4096  CG  PHE A 258     -18.614  -5.387 -13.841  1.00 95.05           C  
ATOM   4097  CD1 PHE A 258     -19.481  -4.442 -14.421  1.00 95.05           C  
ATOM   4098  HD1 PHE A 258     -19.369  -4.188 -15.465  1.00 95.05           H  
ATOM   4099  CD2 PHE A 258     -18.734  -5.684 -12.472  1.00 95.05           C  
ATOM   4100  HD2 PHE A 258     -18.058  -6.387 -12.008  1.00 95.05           H  
ATOM   4101  CE1 PHE A 258     -20.488  -3.831 -13.652  1.00 95.05           C  
ATOM   4102  HE1 PHE A 258     -21.163  -3.115 -14.095  1.00 95.05           H  
ATOM   4103  CE2 PHE A 258     -19.745  -5.083 -11.705  1.00 95.05           C  
ATOM   4104  HE2 PHE A 258     -19.852  -5.353 -10.664  1.00 95.05           H  
ATOM   4105  CZ  PHE A 258     -20.623  -4.158 -12.294  1.00 95.05           C  
ATOM   4106  HZ  PHE A 258     -21.406  -3.698 -11.709  1.00 95.05           H  
ATOM   4107  N   ILE A 259     -16.108  -7.988 -16.774  1.00 95.10           N  
ATOM   4108  H   ILE A 259     -15.980  -8.449 -15.885  1.00 95.10           H  
ATOM   4109  CA  ILE A 259     -15.120  -8.216 -17.841  1.00 95.10           C  
ATOM   4110  HA  ILE A 259     -14.724  -7.250 -18.154  1.00 95.10           H  
ATOM   4111  C   ILE A 259     -15.793  -8.837 -19.078  1.00 95.10           C  
ATOM   4112  CB  ILE A 259     -13.935  -9.058 -17.317  1.00 95.10           C  
ATOM   4113  HB  ILE A 259     -14.322  -9.996 -16.920  1.00 95.10           H  
ATOM   4114  O   ILE A 259     -15.688  -8.282 -20.171  1.00 95.10           O  
ATOM   4115  CG1 ILE A 259     -13.160  -8.318 -16.199  1.00 95.10           C  
ATOM   4116 HG12 ILE A 259     -13.849  -7.771 -15.555  1.00 95.10           H  
ATOM   4117 HG13 ILE A 259     -12.482  -7.589 -16.642  1.00 95.10           H  
ATOM   4118  CG2 ILE A 259     -12.976  -9.369 -18.479  1.00 95.10           C  
ATOM   4119 HG21 ILE A 259     -12.725  -8.459 -19.023  1.00 95.10           H  
ATOM   4120 HG22 ILE A 259     -12.052  -9.807 -18.101  1.00 95.10           H  
ATOM   4121 HG23 ILE A 259     -13.426 -10.085 -19.167  1.00 95.10           H  
ATOM   4122  CD1 ILE A 259     -12.358  -9.272 -15.303  1.00 95.10           C  
ATOM   4123 HD11 ILE A 259     -11.858  -8.703 -14.520  1.00 95.10           H  
ATOM   4124 HD12 ILE A 259     -11.606  -9.806 -15.884  1.00 95.10           H  
ATOM   4125 HD13 ILE A 259     -13.029  -9.995 -14.838  1.00 95.10           H  
ATOM   4126  N   GLN A 260     -16.578  -9.907 -18.897  1.00 93.96           N  
ATOM   4127  H   GLN A 260     -16.638 -10.294 -17.966  1.00 93.96           H  
ATOM   4128  CA  GLN A 260     -17.325 -10.585 -19.969  1.00 93.96           C  
ATOM   4129  HA  GLN A 260     -16.619 -10.947 -20.716  1.00 93.96           H  
ATOM   4130  C   GLN A 260     -18.323  -9.673 -20.707  1.00 93.96           C  
ATOM   4131  CB  GLN A 260     -18.078 -11.786 -19.371  1.00 93.96           C  
ATOM   4132  HB2 GLN A 260     -18.610 -11.467 -18.475  1.00 93.96           H  
ATOM   4133  HB3 GLN A 260     -18.813 -12.139 -20.094  1.00 93.96           H  
ATOM   4134  O   GLN A 260     -18.608  -9.897 -21.881  1.00 93.96           O  
ATOM   4135  CG  GLN A 260     -17.145 -12.962 -19.037  1.00 93.96           C  
ATOM   4136  HG2 GLN A 260     -16.344 -12.632 -18.377  1.00 93.96           H  
ATOM   4137  HG3 GLN A 260     -16.693 -13.314 -19.965  1.00 93.96           H  
ATOM   4138  CD  GLN A 260     -17.864 -14.135 -18.371  1.00 93.96           C  
ATOM   4139  NE2 GLN A 260     -17.197 -15.254 -18.191  1.00 93.96           N  
ATOM   4140 HE21 GLN A 260     -17.664 -15.999 -17.693  1.00 93.96           H  
ATOM   4141 HE22 GLN A 260     -16.227 -15.327 -18.463  1.00 93.96           H  
ATOM   4142  OE1 GLN A 260     -19.027 -14.081 -18.002  1.00 93.96           O  
ATOM   4143  N   ARG A 261     -18.844  -8.627 -20.051  1.00 90.95           N  
ATOM   4144  H   ARG A 261     -18.591  -8.518 -19.079  1.00 90.95           H  
ATOM   4145  CA  ARG A 261     -19.774  -7.645 -20.641  1.00 90.95           C  
ATOM   4146  HA  ARG A 261     -20.297  -8.128 -21.466  1.00 90.95           H  
ATOM   4147  C   ARG A 261     -19.084  -6.443 -21.305  1.00 90.95           C  
ATOM   4148  CB  ARG A 261     -20.836  -7.249 -19.594  1.00 90.95           C  
ATOM   4149  HB2 ARG A 261     -21.387  -6.374 -19.938  1.00 90.95           H  
ATOM   4150  HB3 ARG A 261     -20.352  -7.000 -18.649  1.00 90.95           H  
ATOM   4151  O   ARG A 261     -19.742  -5.435 -21.545  1.00 90.95           O  
ATOM   4152  CG  ARG A 261     -21.852  -8.384 -19.398  1.00 90.95           C  
ATOM   4153  HG2 ARG A 261     -21.344  -9.302 -19.102  1.00 90.95           H  
ATOM   4154  HG3 ARG A 261     -22.345  -8.559 -20.354  1.00 90.95           H  
ATOM   4155  CD  ARG A 261     -22.914  -8.038 -18.345  1.00 90.95           C  
ATOM   4156  HD2 ARG A 261     -22.499  -8.203 -17.350  1.00 90.95           H  
ATOM   4157  HD3 ARG A 261     -23.181  -6.987 -18.445  1.00 90.95           H  
ATOM   4158  NE  ARG A 261     -24.122  -8.860 -18.549  1.00 90.95           N  
ATOM   4159  HE  ARG A 261     -24.057  -9.568 -19.267  1.00 90.95           H  
ATOM   4160  NH1 ARG A 261     -25.563  -7.806 -17.085  1.00 90.95           N  
ATOM   4161 HH11 ARG A 261     -26.513  -7.599 -16.813  1.00 90.95           H  
ATOM   4162 HH12 ARG A 261     -24.811  -7.353 -16.584  1.00 90.95           H  
ATOM   4163  NH2 ARG A 261     -26.366  -9.198 -18.622  1.00 90.95           N  
ATOM   4164 HH21 ARG A 261     -26.267  -9.675 -19.506  1.00 90.95           H  
ATOM   4165 HH22 ARG A 261     -27.296  -8.856 -18.428  1.00 90.95           H  
ATOM   4166  CZ  ARG A 261     -25.331  -8.625 -18.072  1.00 90.95           C  
ATOM   4167  N   GLY A 262     -17.777  -6.508 -21.580  1.00 90.51           N  
ATOM   4168  H   GLY A 262     -17.277  -7.355 -21.349  1.00 90.51           H  
ATOM   4169  CA  GLY A 262     -17.027  -5.390 -22.174  1.00 90.51           C  
ATOM   4170  HA2 GLY A 262     -16.046  -5.749 -22.484  1.00 90.51           H  
ATOM   4171  HA3 GLY A 262     -17.555  -5.018 -23.052  1.00 90.51           H  
ATOM   4172  C   GLY A 262     -16.826  -4.228 -21.195  1.00 90.51           C  
ATOM   4173  O   GLY A 262     -16.925  -3.052 -21.563  1.00 90.51           O  
ATOM   4174  N   ARG A 263     -16.626  -4.558 -19.911  1.00 91.74           N  
ATOM   4175  H   ARG A 263     -16.653  -5.540 -19.674  1.00 91.74           H  
ATOM   4176  CA  ARG A 263     -16.528  -3.596 -18.803  1.00 91.74           C  
ATOM   4177  HA  ARG A 263     -16.346  -2.611 -19.234  1.00 91.74           H  
ATOM   4178  C   ARG A 263     -15.348  -3.833 -17.870  1.00 91.74           C  
ATOM   4179  CB  ARG A 263     -17.825  -3.515 -18.005  1.00 91.74           C  
ATOM   4180  HB2 ARG A 263     -17.731  -2.606 -17.411  1.00 91.74           H  
ATOM   4181  HB3 ARG A 263     -17.890  -4.348 -17.305  1.00 91.74           H  
ATOM   4182  O   ARG A 263     -15.419  -3.527 -16.679  1.00 91.74           O  
ATOM   4183  CG  ARG A 263     -19.100  -3.496 -18.858  1.00 91.74           C  
ATOM   4184  HG2 ARG A 263     -19.017  -2.739 -19.638  1.00 91.74           H  
ATOM   4185  HG3 ARG A 263     -19.237  -4.476 -19.315  1.00 91.74           H  
ATOM   4186  CD  ARG A 263     -20.318  -3.211 -17.994  1.00 91.74           C  
ATOM   4187  HD2 ARG A 263     -21.198  -3.077 -18.623  1.00 91.74           H  
ATOM   4188  HD3 ARG A 263     -20.498  -4.073 -17.351  1.00 91.74           H  
ATOM   4189  NE  ARG A 263     -20.072  -2.023 -17.171  1.00 91.74           N  
ATOM   4190  HE  ARG A 263     -19.114  -1.714 -17.078  1.00 91.74           H  
ATOM   4191  NH1 ARG A 263     -22.178  -1.755 -16.424  1.00 91.74           N  
ATOM   4192 HH11 ARG A 263     -22.508  -2.432 -17.098  1.00 91.74           H  
ATOM   4193 HH12 ARG A 263     -22.812  -1.482 -15.686  1.00 91.74           H  
ATOM   4194  NH2 ARG A 263     -20.450  -0.636 -15.469  1.00 91.74           N  
ATOM   4195 HH21 ARG A 263     -21.065   0.101 -15.154  1.00 91.74           H  
ATOM   4196 HH22 ARG A 263     -19.457  -0.559 -15.307  1.00 91.74           H  
ATOM   4197  CZ  ARG A 263     -20.914  -1.464 -16.354  1.00 91.74           C  
ATOM   4198  N   HIS A 264     -14.250  -4.350 -18.414  1.00 92.78           N  
ATOM   4199  H   HIS A 264     -14.262  -4.554 -19.403  1.00 92.78           H  
ATOM   4200  CA  HIS A 264     -12.973  -4.500 -17.711  1.00 92.78           C  
ATOM   4201  HA  HIS A 264     -13.070  -5.289 -16.964  1.00 92.78           H  
ATOM   4202  C   HIS A 264     -12.549  -3.225 -16.959  1.00 92.78           C  
ATOM   4203  CB  HIS A 264     -11.894  -4.923 -18.727  1.00 92.78           C  
ATOM   4204  HB2 HIS A 264     -12.034  -5.979 -18.961  1.00 92.78           H  
ATOM   4205  HB3 HIS A 264     -10.906  -4.812 -18.280  1.00 92.78           H  
ATOM   4206  O   HIS A 264     -11.939  -3.327 -15.899  1.00 92.78           O  
ATOM   4207  CG  HIS A 264     -11.927  -4.145 -20.024  1.00 92.78           C  
ATOM   4208  CD2 HIS A 264     -11.741  -2.798 -20.190  1.00 92.78           C  
ATOM   4209  HD2 HIS A 264     -11.461  -2.090 -19.425  1.00 92.78           H  
ATOM   4210  ND1 HIS A 264     -12.127  -4.671 -21.279  1.00 92.78           N  
ATOM   4211  HD1 HIS A 264     -11.863  -5.605 -21.558  1.00 92.78           H  
ATOM   4212  CE1 HIS A 264     -12.080  -3.662 -22.164  1.00 92.78           C  
ATOM   4213  HE1 HIS A 264     -12.047  -3.793 -23.236  1.00 92.78           H  
ATOM   4214  NE2 HIS A 264     -11.925  -2.483 -21.536  1.00 92.78           N  
ATOM   4215  N   GLU A 265     -12.927  -2.027 -17.432  1.00 93.45           N  
ATOM   4216  H   GLU A 265     -13.440  -1.983 -18.300  1.00 93.45           H  
ATOM   4217  CA  GLU A 265     -12.568  -0.773 -16.761  1.00 93.45           C  
ATOM   4218  HA  GLU A 265     -11.488  -0.781 -16.613  1.00 93.45           H  
ATOM   4219  C   GLU A 265     -13.204  -0.650 -15.372  1.00 93.45           C  
ATOM   4220  CB  GLU A 265     -12.863   0.448 -17.647  1.00 93.45           C  
ATOM   4221  HB2 GLU A 265     -12.232   1.265 -17.296  1.00 93.45           H  
ATOM   4222  HB3 GLU A 265     -12.558   0.225 -18.669  1.00 93.45           H  
ATOM   4223  O   GLU A 265     -12.577  -0.120 -14.468  1.00 93.45           O  
ATOM   4224  CG  GLU A 265     -14.310   0.964 -17.634  1.00 93.45           C  
ATOM   4225  HG2 GLU A 265     -14.581   1.256 -16.620  1.00 93.45           H  
ATOM   4226  HG3 GLU A 265     -14.364   1.856 -18.258  1.00 93.45           H  
ATOM   4227  CD  GLU A 265     -15.334  -0.044 -18.140  1.00 93.45           C  
ATOM   4228  OE1 GLU A 265     -16.364  -0.276 -17.468  1.00 93.45           O  
ATOM   4229  OE2 GLU A 265     -15.202  -0.526 -19.284  1.00 93.45           O  
ATOM   4230  N   THR A 266     -14.397  -1.222 -15.166  1.00 93.98           N  
ATOM   4231  H   THR A 266     -14.820  -1.737 -15.925  1.00 93.98           H  
ATOM   4232  CA  THR A 266     -15.062  -1.243 -13.855  1.00 93.98           C  
ATOM   4233  HA  THR A 266     -15.113  -0.223 -13.474  1.00 93.98           H  
ATOM   4234  C   THR A 266     -14.239  -2.052 -12.836  1.00 93.98           C  
ATOM   4235  CB  THR A 266     -16.501  -1.786 -13.995  1.00 93.98           C  
ATOM   4236  HB  THR A 266     -16.457  -2.828 -14.311  1.00 93.98           H  
ATOM   4237  O   THR A 266     -14.147  -1.674 -11.669  1.00 93.98           O  
ATOM   4238  CG2 THR A 266     -17.272  -1.706 -12.677  1.00 93.98           C  
ATOM   4239 HG21 THR A 266     -17.236  -0.686 -12.293  1.00 93.98           H  
ATOM   4240 HG22 THR A 266     -16.834  -2.383 -11.945  1.00 93.98           H  
ATOM   4241 HG23 THR A 266     -18.309  -1.998 -12.838  1.00 93.98           H  
ATOM   4242  OG1 THR A 266     -17.274  -1.057 -14.949  1.00 93.98           O  
ATOM   4243  HG1 THR A 266     -16.724  -0.871 -15.713  1.00 93.98           H  
ATOM   4244  N   THR A 267     -13.569  -3.122 -13.282  1.00 95.67           N  
ATOM   4245  H   THR A 267     -13.656  -3.361 -14.259  1.00 95.67           H  
ATOM   4246  CA  THR A 267     -12.602  -3.888 -12.476  1.00 95.67           C  
ATOM   4247  HA  THR A 267     -13.008  -4.020 -11.473  1.00 95.67           H  
ATOM   4248  C   THR A 267     -11.276  -3.137 -12.319  1.00 95.67           C  
ATOM   4249  CB  THR A 267     -12.384  -5.284 -13.088  1.00 95.67           C  
ATOM   4250  HB  THR A 267     -12.018  -5.186 -14.110  1.00 95.67           H  
ATOM   4251  O   THR A 267     -10.704  -3.125 -11.230  1.00 95.67           O  
ATOM   4252  CG2 THR A 267     -11.415  -6.159 -12.297  1.00 95.67           C  
ATOM   4253 HG21 THR A 267     -10.401  -5.780 -12.421  1.00 95.67           H  
ATOM   4254 HG22 THR A 267     -11.673  -6.147 -11.238  1.00 95.67           H  
ATOM   4255 HG23 THR A 267     -11.442  -7.185 -12.664  1.00 95.67           H  
ATOM   4256  OG1 THR A 267     -13.616  -5.976 -13.111  1.00 95.67           O  
ATOM   4257  HG1 THR A 267     -13.485  -6.790 -13.601  1.00 95.67           H  
ATOM   4258  N   TRP A 268     -10.799  -2.452 -13.362  1.00 95.66           N  
ATOM   4259  H   TRP A 268     -11.279  -2.506 -14.249  1.00 95.66           H  
ATOM   4260  CA  TRP A 268      -9.571  -1.661 -13.278  1.00 95.66           C  
ATOM   4261  HA  TRP A 268      -8.796  -2.296 -12.848  1.00 95.66           H  
ATOM   4262  C   TRP A 268      -9.675  -0.448 -12.350  1.00 95.66           C  
ATOM   4263  CB  TRP A 268      -9.085  -1.238 -14.661  1.00 95.66           C  
ATOM   4264  HB2 TRP A 268      -8.409  -0.395 -14.515  1.00 95.66           H  
ATOM   4265  HB3 TRP A 268      -9.923  -0.880 -15.260  1.00 95.66           H  
ATOM   4266  O   TRP A 268      -8.725  -0.215 -11.612  1.00 95.66           O  
ATOM   4267  CG  TRP A 268      -8.306  -2.273 -15.408  1.00 95.66           C  
ATOM   4268  CD1 TRP A 268      -8.643  -2.863 -16.577  1.00 95.66           C  
ATOM   4269  HD1 TRP A 268      -9.552  -2.685 -17.131  1.00 95.66           H  
ATOM   4270  CD2 TRP A 268      -7.021  -2.854 -15.030  1.00 95.66           C  
ATOM   4271  CE2 TRP A 268      -6.596  -3.732 -16.068  1.00 95.66           C  
ATOM   4272  CE3 TRP A 268      -6.184  -2.742 -13.901  1.00 95.66           C  
ATOM   4273  HE3 TRP A 268      -6.473  -2.096 -13.085  1.00 95.66           H  
ATOM   4274  NE1 TRP A 268      -7.623  -3.704 -16.980  1.00 95.66           N  
ATOM   4275  HE1 TRP A 268      -7.627  -4.240 -17.836  1.00 95.66           H  
ATOM   4276  CH2 TRP A 268      -4.569  -4.296 -14.879  1.00 95.66           C  
ATOM   4277  HH2 TRP A 268      -3.643  -4.848 -14.805  1.00 95.66           H  
ATOM   4278  CZ2 TRP A 268      -5.382  -4.427 -16.016  1.00 95.66           C  
ATOM   4279  HZ2 TRP A 268      -5.094  -5.079 -16.828  1.00 95.66           H  
ATOM   4280  CZ3 TRP A 268      -4.987  -3.476 -13.817  1.00 95.66           C  
ATOM   4281  HZ3 TRP A 268      -4.387  -3.423 -12.921  1.00 95.66           H  
ATOM   4282  N   THR A 269     -10.796   0.280 -12.297  1.00 95.93           N  
ATOM   4283  H   THR A 269     -11.521   0.115 -12.980  1.00 95.93           H  
ATOM   4284  CA  THR A 269     -10.989   1.382 -11.330  1.00 95.93           C  
ATOM   4285  HA  THR A 269     -10.250   2.159 -11.525  1.00 95.93           H  
ATOM   4286  C   THR A 269     -10.792   0.896  -9.893  1.00 95.93           C  
ATOM   4287  CB  THR A 269     -12.394   1.993 -11.456  1.00 95.93           C  
ATOM   4288  HB  THR A 269     -13.132   1.244 -11.170  1.00 95.93           H  
ATOM   4289  O   THR A 269     -10.092   1.537  -9.112  1.00 95.93           O  
ATOM   4290  CG2 THR A 269     -12.594   3.239 -10.597  1.00 95.93           C  
ATOM   4291 HG21 THR A 269     -12.527   2.982  -9.540  1.00 95.93           H  
ATOM   4292 HG22 THR A 269     -13.584   3.656 -10.783  1.00 95.93           H  
ATOM   4293 HG23 THR A 269     -11.838   3.987 -10.833  1.00 95.93           H  
ATOM   4294  OG1 THR A 269     -12.653   2.382 -12.779  1.00 95.93           O  
ATOM   4295  HG1 THR A 269     -11.963   2.984 -13.067  1.00 95.93           H  
ATOM   4296  N   VAL A 270     -11.338  -0.281  -9.566  1.00 96.43           N  
ATOM   4297  H   VAL A 270     -11.876  -0.761 -10.273  1.00 96.43           H  
ATOM   4298  CA  VAL A 270     -11.175  -0.939  -8.261  1.00 96.43           C  
ATOM   4299  HA  VAL A 270     -11.468  -0.243  -7.474  1.00 96.43           H  
ATOM   4300  C   VAL A 270      -9.707  -1.301  -8.008  1.00 96.43           C  
ATOM   4301  CB  VAL A 270     -12.105  -2.168  -8.186  1.00 96.43           C  
ATOM   4302  HB  VAL A 270     -11.963  -2.784  -9.073  1.00 96.43           H  
ATOM   4303  O   VAL A 270      -9.151  -0.939  -6.975  1.00 96.43           O  
ATOM   4304  CG1 VAL A 270     -11.850  -3.053  -6.968  1.00 96.43           C  
ATOM   4305 HG11 VAL A 270     -11.879  -2.455  -6.057  1.00 96.43           H  
ATOM   4306 HG12 VAL A 270     -10.877  -3.533  -7.070  1.00 96.43           H  
ATOM   4307 HG13 VAL A 270     -12.599  -3.844  -6.917  1.00 96.43           H  
ATOM   4308  CG2 VAL A 270     -13.566  -1.714  -8.159  1.00 96.43           C  
ATOM   4309 HG21 VAL A 270     -13.768  -1.147  -7.250  1.00 96.43           H  
ATOM   4310 HG22 VAL A 270     -13.773  -1.086  -9.026  1.00 96.43           H  
ATOM   4311 HG23 VAL A 270     -14.231  -2.577  -8.192  1.00 96.43           H  
ATOM   4312  N   LEU A 271      -9.038  -1.945  -8.967  1.00 96.86           N  
ATOM   4313  H   LEU A 271      -9.538  -2.209  -9.803  1.00 96.86           H  
ATOM   4314  CA  LEU A 271      -7.622  -2.315  -8.847  1.00 96.86           C  
ATOM   4315  HA  LEU A 271      -7.495  -2.919  -7.948  1.00 96.86           H  
ATOM   4316  C   LEU A 271      -6.710  -1.082  -8.675  1.00 96.86           C  
ATOM   4317  CB  LEU A 271      -7.235  -3.156 -10.076  1.00 96.86           C  
ATOM   4318  HB2 LEU A 271      -7.544  -2.614 -10.970  1.00 96.86           H  
ATOM   4319  HB3 LEU A 271      -6.152  -3.265 -10.122  1.00 96.86           H  
ATOM   4320  O   LEU A 271      -5.903  -1.034  -7.746  1.00 96.86           O  
ATOM   4321  CG  LEU A 271      -7.870  -4.560 -10.088  1.00 96.86           C  
ATOM   4322  HG  LEU A 271      -8.923  -4.505  -9.813  1.00 96.86           H  
ATOM   4323  CD1 LEU A 271      -7.771  -5.146 -11.492  1.00 96.86           C  
ATOM   4324 HD11 LEU A 271      -8.365  -4.548 -12.182  1.00 96.86           H  
ATOM   4325 HD12 LEU A 271      -6.734  -5.132 -11.828  1.00 96.86           H  
ATOM   4326 HD13 LEU A 271      -8.146  -6.170 -11.495  1.00 96.86           H  
ATOM   4327  CD2 LEU A 271      -7.164  -5.514  -9.123  1.00 96.86           C  
ATOM   4328 HD21 LEU A 271      -7.631  -6.498  -9.172  1.00 96.86           H  
ATOM   4329 HD22 LEU A 271      -7.245  -5.143  -8.101  1.00 96.86           H  
ATOM   4330 HD23 LEU A 271      -6.110  -5.600  -9.387  1.00 96.86           H  
ATOM   4331  N   ARG A 272      -6.887  -0.046  -9.505  1.00 95.69           N  
ATOM   4332  H   ARG A 272      -7.594  -0.145 -10.220  1.00 95.69           H  
ATOM   4333  CA  ARG A 272      -6.149   1.228  -9.431  1.00 95.69           C  
ATOM   4334  HA  ARG A 272      -5.080   1.029  -9.495  1.00 95.69           H  
ATOM   4335  C   ARG A 272      -6.380   1.922  -8.085  1.00 95.69           C  
ATOM   4336  CB  ARG A 272      -6.570   2.149 -10.596  1.00 95.69           C  
ATOM   4337  HB2 ARG A 272      -6.124   3.134 -10.457  1.00 95.69           H  
ATOM   4338  HB3 ARG A 272      -7.652   2.275 -10.558  1.00 95.69           H  
ATOM   4339  O   ARG A 272      -5.413   2.342  -7.452  1.00 95.69           O  
ATOM   4340  CG  ARG A 272      -6.199   1.633 -11.999  1.00 95.69           C  
ATOM   4341  HG2 ARG A 272      -6.866   2.103 -12.721  1.00 95.69           H  
ATOM   4342  HG3 ARG A 272      -6.361   0.556 -12.049  1.00 95.69           H  
ATOM   4343  CD  ARG A 272      -4.756   1.931 -12.424  1.00 95.69           C  
ATOM   4344  HD2 ARG A 272      -4.629   3.010 -12.517  1.00 95.69           H  
ATOM   4345  HD3 ARG A 272      -4.066   1.572 -11.659  1.00 95.69           H  
ATOM   4346  NE  ARG A 272      -4.474   1.291 -13.726  1.00 95.69           N  
ATOM   4347  HE  ARG A 272      -4.755   1.787 -14.560  1.00 95.69           H  
ATOM   4348  NH1 ARG A 272      -3.720  -0.705 -12.905  1.00 95.69           N  
ATOM   4349 HH11 ARG A 272      -3.349  -1.629 -13.074  1.00 95.69           H  
ATOM   4350 HH12 ARG A 272      -3.588  -0.318 -11.981  1.00 95.69           H  
ATOM   4351  NH2 ARG A 272      -4.130  -0.505 -15.085  1.00 95.69           N  
ATOM   4352 HH21 ARG A 272      -4.373   0.028 -15.907  1.00 95.69           H  
ATOM   4353 HH22 ARG A 272      -3.845  -1.468 -15.190  1.00 95.69           H  
ATOM   4354  CZ  ARG A 272      -4.098   0.037 -13.903  1.00 95.69           C  
ATOM   4355  N   ARG A 273      -7.628   1.973  -7.591  1.00 95.26           N  
ATOM   4356  H   ARG A 273      -8.377   1.619  -8.168  1.00 95.26           H  
ATOM   4357  CA  ARG A 273      -7.972   2.545  -6.271  1.00 95.26           C  
ATOM   4358  HA  ARG A 273      -7.629   3.580  -6.265  1.00 95.26           H  
ATOM   4359  C   ARG A 273      -7.253   1.844  -5.113  1.00 95.26           C  
ATOM   4360  CB  ARG A 273      -9.504   2.506  -6.075  1.00 95.26           C  
ATOM   4361  HB2 ARG A 273      -9.844   1.472  -6.139  1.00 95.26           H  
ATOM   4362  HB3 ARG A 273      -9.980   3.060  -6.883  1.00 95.26           H  
ATOM   4363  O   ARG A 273      -6.936   2.503  -4.121  1.00 95.26           O  
ATOM   4364  CG  ARG A 273      -9.994   3.084  -4.734  1.00 95.26           C  
ATOM   4365  HG2 ARG A 273      -9.538   2.545  -3.903  1.00 95.26           H  
ATOM   4366  HG3 ARG A 273     -11.071   2.933  -4.660  1.00 95.26           H  
ATOM   4367  CD  ARG A 273      -9.696   4.584  -4.612  1.00 95.26           C  
ATOM   4368  HD2 ARG A 273      -8.646   4.776  -4.833  1.00 95.26           H  
ATOM   4369  HD3 ARG A 273     -10.292   5.113  -5.356  1.00 95.26           H  
ATOM   4370  NE  ARG A 273     -10.033   5.107  -3.275  1.00 95.26           N  
ATOM   4371  HE  ARG A 273     -11.018   5.259  -3.112  1.00 95.26           H  
ATOM   4372  NH1 ARG A 273      -7.900   5.195  -2.406  1.00 95.26           N  
ATOM   4373 HH11 ARG A 273      -7.267   5.516  -1.688  1.00 95.26           H  
ATOM   4374 HH12 ARG A 273      -7.571   4.584  -3.140  1.00 95.26           H  
ATOM   4375  NH2 ARG A 273      -9.588   6.067  -1.249  1.00 95.26           N  
ATOM   4376 HH21 ARG A 273     -10.570   6.266  -1.125  1.00 95.26           H  
ATOM   4377 HH22 ARG A 273      -8.934   6.338  -0.528  1.00 95.26           H  
ATOM   4378  CZ  ARG A 273      -9.177   5.454  -2.324  1.00 95.26           C  
ATOM   4379  N   PHE A 274      -6.988   0.544  -5.258  1.00 96.64           N  
ATOM   4380  H   PHE A 274      -7.339   0.095  -6.092  1.00 96.64           H  
ATOM   4381  CA  PHE A 274      -6.305  -0.308  -4.280  1.00 96.64           C  
ATOM   4382  HA  PHE A 274      -6.395   0.183  -3.311  1.00 96.64           H  
ATOM   4383  C   PHE A 274      -4.783  -0.449  -4.480  1.00 96.64           C  
ATOM   4384  CB  PHE A 274      -7.052  -1.644  -4.161  1.00 96.64           C  
ATOM   4385  HB2 PHE A 274      -6.374  -2.414  -3.792  1.00 96.64           H  
ATOM   4386  HB3 PHE A 274      -7.378  -1.963  -5.152  1.00 96.64           H  
ATOM   4387  O   PHE A 274      -4.155  -1.258  -3.787  1.00 96.64           O  
ATOM   4388  CG  PHE A 274      -8.248  -1.589  -3.223  1.00 96.64           C  
ATOM   4389  CD1 PHE A 274      -8.137  -2.111  -1.918  1.00 96.64           C  
ATOM   4390  HD1 PHE A 274      -7.205  -2.541  -1.580  1.00 96.64           H  
ATOM   4391  CD2 PHE A 274      -9.471  -1.026  -3.636  1.00 96.64           C  
ATOM   4392  HD2 PHE A 274      -9.575  -0.613  -4.629  1.00 96.64           H  
ATOM   4393  CE1 PHE A 274      -9.243  -2.088  -1.053  1.00 96.64           C  
ATOM   4394  HE1 PHE A 274      -9.164  -2.501  -0.058  1.00 96.64           H  
ATOM   4395  CE2 PHE A 274     -10.573  -0.999  -2.764  1.00 96.64           C  
ATOM   4396  HE2 PHE A 274     -11.512  -0.575  -3.087  1.00 96.64           H  
ATOM   4397  CZ  PHE A 274     -10.463  -1.538  -1.473  1.00 96.64           C  
ATOM   4398  HZ  PHE A 274     -11.315  -1.538  -0.808  1.00 96.64           H  
ATOM   4399  N   GLY A 275      -4.197   0.370  -5.366  1.00 96.24           N  
ATOM   4400  H   GLY A 275      -4.792   0.975  -5.913  1.00 96.24           H  
ATOM   4401  CA  GLY A 275      -2.750   0.553  -5.528  1.00 96.24           C  
ATOM   4402  HA2 GLY A 275      -2.249   0.243  -4.610  1.00 96.24           H  
ATOM   4403  HA3 GLY A 275      -2.550   1.614  -5.678  1.00 96.24           H  
ATOM   4404  C   GLY A 275      -2.097  -0.212  -6.683  1.00 96.24           C  
ATOM   4405  O   GLY A 275      -0.880  -0.101  -6.853  1.00 96.24           O  
ATOM   4406  N   TYR A 276      -2.872  -0.979  -7.457  1.00 96.47           N  
ATOM   4407  H   TYR A 276      -3.870  -0.976  -7.297  1.00 96.47           H  
ATOM   4408  CA  TYR A 276      -2.355  -1.896  -8.477  1.00 96.47           C  
ATOM   4409  HA  TYR A 276      -1.434  -2.325  -8.082  1.00 96.47           H  
ATOM   4410  C   TYR A 276      -2.003  -1.217  -9.811  1.00 96.47           C  
ATOM   4411  CB  TYR A 276      -3.335  -3.057  -8.692  1.00 96.47           C  
ATOM   4412  HB2 TYR A 276      -4.312  -2.655  -8.961  1.00 96.47           H  
ATOM   4413  HB3 TYR A 276      -2.989  -3.647  -9.541  1.00 96.47           H  
ATOM   4414  O   TYR A 276      -2.724  -0.331 -10.287  1.00 96.47           O  
ATOM   4415  CG  TYR A 276      -3.468  -3.992  -7.504  1.00 96.47           C  
ATOM   4416  CD1 TYR A 276      -2.450  -4.931  -7.272  1.00 96.47           C  
ATOM   4417  HD1 TYR A 276      -1.596  -4.962  -7.933  1.00 96.47           H  
ATOM   4418  CD2 TYR A 276      -4.578  -3.938  -6.636  1.00 96.47           C  
ATOM   4419  HD2 TYR A 276      -5.364  -3.217  -6.807  1.00 96.47           H  
ATOM   4420  CE1 TYR A 276      -2.530  -5.821  -6.190  1.00 96.47           C  
ATOM   4421  HE1 TYR A 276      -1.737  -6.539  -6.045  1.00 96.47           H  
ATOM   4422  CE2 TYR A 276      -4.660  -4.814  -5.536  1.00 96.47           C  
ATOM   4423  HE2 TYR A 276      -5.507  -4.776  -4.867  1.00 96.47           H  
ATOM   4424  OH  TYR A 276      -3.683  -6.575  -4.237  1.00 96.47           O  
ATOM   4425  HH  TYR A 276      -2.937  -7.180  -4.265  1.00 96.47           H  
ATOM   4426  CZ  TYR A 276      -3.631  -5.752  -5.314  1.00 96.47           C  
ATOM   4427  N   ASP A 277      -0.925  -1.680 -10.448  1.00 95.47           N  
ATOM   4428  H   ASP A 277      -0.387  -2.411 -10.003  1.00 95.47           H  
ATOM   4429  CA  ASP A 277      -0.477  -1.277 -11.788  1.00 95.47           C  
ATOM   4430  HA  ASP A 277      -0.881  -0.285 -11.993  1.00 95.47           H  
ATOM   4431  C   ASP A 277      -1.007  -2.183 -12.918  1.00 95.47           C  
ATOM   4432  CB  ASP A 277       1.051  -1.127 -11.806  1.00 95.47           C  
ATOM   4433  HB2 ASP A 277       1.326  -0.381 -11.060  1.00 95.47           H  
ATOM   4434  HB3 ASP A 277       1.368  -0.724 -12.768  1.00 95.47           H  
ATOM   4435  O   ASP A 277      -2.031  -2.851 -12.768  1.00 95.47           O  
ATOM   4436  CG  ASP A 277       1.826  -2.415 -11.527  1.00 95.47           C  
ATOM   4437  OD1 ASP A 277       2.981  -2.243 -11.090  1.00 95.47           O  
ATOM   4438  OD2 ASP A 277       1.263  -3.504 -11.785  1.00 95.47           O  
ATOM   4439  N   ASP A 278      -0.397  -2.103 -14.103  1.00 94.89           N  
ATOM   4440  H   ASP A 278       0.549  -1.750 -14.126  1.00 94.89           H  
ATOM   4441  CA  ASP A 278      -0.900  -2.751 -15.322  1.00 94.89           C  
ATOM   4442  HA  ASP A 278      -1.982  -2.630 -15.360  1.00 94.89           H  
ATOM   4443  C   ASP A 278      -0.623  -4.266 -15.304  1.00 94.89           C  
ATOM   4444  CB  ASP A 278      -0.309  -2.076 -16.579  1.00 94.89           C  
ATOM   4445  HB2 ASP A 278       0.748  -2.334 -16.643  1.00 94.89           H  
ATOM   4446  HB3 ASP A 278      -0.807  -2.483 -17.459  1.00 94.89           H  
ATOM   4447  O   ASP A 278      -1.354  -5.023 -15.939  1.00 94.89           O  
ATOM   4448  CG  ASP A 278      -0.436  -0.544 -16.612  1.00 94.89           C  
ATOM   4449  OD1 ASP A 278       0.436   0.134 -17.208  1.00 94.89           O  
ATOM   4450  OD2 ASP A 278      -1.273   0.048 -15.891  1.00 94.89           O  
ATOM   4451  N   ASP A 279       0.365  -4.698 -14.515  1.00 93.75           N  
ATOM   4452  H   ASP A 279       0.893  -4.021 -13.982  1.00 93.75           H  
ATOM   4453  CA  ASP A 279       0.801  -6.086 -14.342  1.00 93.75           C  
ATOM   4454  HA  ASP A 279       0.478  -6.667 -15.206  1.00 93.75           H  
ATOM   4455  C   ASP A 279       0.176  -6.749 -13.094  1.00 93.75           C  
ATOM   4456  CB  ASP A 279       2.337  -6.105 -14.328  1.00 93.75           C  
ATOM   4457  HB2 ASP A 279       2.683  -7.130 -14.199  1.00 93.75           H  
ATOM   4458  HB3 ASP A 279       2.700  -5.514 -13.487  1.00 93.75           H  
ATOM   4459  O   ASP A 279       0.347  -7.946 -12.863  1.00 93.75           O  
ATOM   4460  CG  ASP A 279       2.905  -5.550 -15.642  1.00 93.75           C  
ATOM   4461  OD1 ASP A 279       3.439  -4.415 -15.631  1.00 93.75           O  
ATOM   4462  OD2 ASP A 279       2.759  -6.251 -16.670  1.00 93.75           O  
ATOM   4463  N   LEU A 280      -0.638  -5.988 -12.345  1.00 95.35           N  
ATOM   4464  H   LEU A 280      -0.646  -5.009 -12.592  1.00 95.35           H  
ATOM   4465  CA  LEU A 280      -1.348  -6.376 -11.117  1.00 95.35           C  
ATOM   4466  HA  LEU A 280      -1.984  -5.523 -10.875  1.00 95.35           H  
ATOM   4467  C   LEU A 280      -0.458  -6.523  -9.871  1.00 95.35           C  
ATOM   4468  CB  LEU A 280      -2.287  -7.582 -11.350  1.00 95.35           C  
ATOM   4469  HB2 LEU A 280      -1.674  -8.465 -11.533  1.00 95.35           H  
ATOM   4470  HB3 LEU A 280      -2.852  -7.773 -10.438  1.00 95.35           H  
ATOM   4471  O   LEU A 280      -0.860  -7.179  -8.903  1.00 95.35           O  
ATOM   4472  CG  LEU A 280      -3.278  -7.412 -12.512  1.00 95.35           C  
ATOM   4473  HG  LEU A 280      -2.777  -7.062 -13.414  1.00 95.35           H  
ATOM   4474  CD1 LEU A 280      -3.939  -8.752 -12.822  1.00 95.35           C  
ATOM   4475 HD11 LEU A 280      -4.679  -8.624 -13.613  1.00 95.35           H  
ATOM   4476 HD12 LEU A 280      -4.412  -9.137 -11.919  1.00 95.35           H  
ATOM   4477 HD13 LEU A 280      -3.178  -9.449 -13.173  1.00 95.35           H  
ATOM   4478  CD2 LEU A 280      -4.386  -6.435 -12.131  1.00 95.35           C  
ATOM   4479 HD21 LEU A 280      -5.073  -6.329 -12.971  1.00 95.35           H  
ATOM   4480 HD22 LEU A 280      -3.949  -5.461 -11.914  1.00 95.35           H  
ATOM   4481 HD23 LEU A 280      -4.923  -6.797 -11.254  1.00 95.35           H  
ATOM   4482  N   ASP A 281       0.685  -5.837  -9.842  1.00 96.05           N  
ATOM   4483  H   ASP A 281       0.942  -5.287 -10.650  1.00 96.05           H  
ATOM   4484  CA  ASP A 281       1.481  -5.635  -8.629  1.00 96.05           C  
ATOM   4485  HA  ASP A 281       1.171  -6.374  -7.890  1.00 96.05           H  
ATOM   4486  C   ASP A 281       1.181  -4.274  -7.974  1.00 96.05           C  
ATOM   4487  CB  ASP A 281       2.976  -5.879  -8.908  1.00 96.05           C  
ATOM   4488  HB2 ASP A 281       3.568  -5.291  -8.207  1.00 96.05           H  
ATOM   4489  HB3 ASP A 281       3.225  -5.542  -9.915  1.00 96.05           H  
ATOM   4490  O   ASP A 281       0.561  -3.384  -8.562  1.00 96.05           O  
ATOM   4491  CG  ASP A 281       3.373  -7.354  -8.719  1.00 96.05           C  
ATOM   4492  OD1 ASP A 281       4.190  -7.862  -9.516  1.00 96.05           O  
ATOM   4493  OD2 ASP A 281       2.922  -7.961  -7.710  1.00 96.05           O  
ATOM   4494  N   LEU A 282       1.536  -4.129  -6.692  1.00 96.16           N  
ATOM   4495  H   LEU A 282       2.122  -4.844  -6.286  1.00 96.16           H  
ATOM   4496  CA  LEU A 282       1.285  -2.898  -5.935  1.00 96.16           C  
ATOM   4497  HA  LEU A 282       0.367  -2.446  -6.313  1.00 96.16           H  
ATOM   4498  C   LEU A 282       2.391  -1.874  -6.183  1.00 96.16           C  
ATOM   4499  CB  LEU A 282       1.101  -3.188  -4.434  1.00 96.16           C  
ATOM   4500  HB2 LEU A 282       1.921  -3.824  -4.100  1.00 96.16           H  
ATOM   4501  HB3 LEU A 282       1.165  -2.246  -3.889  1.00 96.16           H  
ATOM   4502  O   LEU A 282       3.557  -2.115  -5.871  1.00 96.16           O  
ATOM   4503  CG  LEU A 282      -0.240  -3.855  -4.087  1.00 96.16           C  
ATOM   4504  HG  LEU A 282      -0.340  -4.784  -4.648  1.00 96.16           H  
ATOM   4505  CD1 LEU A 282      -0.291  -4.190  -2.596  1.00 96.16           C  
ATOM   4506 HD11 LEU A 282      -1.227  -4.698  -2.364  1.00 96.16           H  
ATOM   4507 HD12 LEU A 282      -0.213  -3.277  -2.005  1.00 96.16           H  
ATOM   4508 HD13 LEU A 282       0.538  -4.856  -2.353  1.00 96.16           H  
ATOM   4509  CD2 LEU A 282      -1.436  -2.952  -4.390  1.00 96.16           C  
ATOM   4510 HD21 LEU A 282      -1.512  -2.773  -5.462  1.00 96.16           H  
ATOM   4511 HD22 LEU A 282      -2.361  -3.447  -4.093  1.00 96.16           H  
ATOM   4512 HD23 LEU A 282      -1.342  -2.000  -3.867  1.00 96.16           H  
ATOM   4513  N   THR A 283       1.999  -0.707  -6.696  1.00 95.38           N  
ATOM   4514  H   THR A 283       1.022  -0.602  -6.930  1.00 95.38           H  
ATOM   4515  CA  THR A 283       2.936   0.357  -7.074  1.00 95.38           C  
ATOM   4516  HA  THR A 283       3.576  -0.059  -7.852  1.00 95.38           H  
ATOM   4517  C   THR A 283       3.812   0.824  -5.901  1.00 95.38           C  
ATOM   4518  CB  THR A 283       2.228   1.585  -7.669  1.00 95.38           C  
ATOM   4519  HB  THR A 283       2.948   2.399  -7.754  1.00 95.38           H  
ATOM   4520  O   THR A 283       3.307   1.014  -4.787  1.00 95.38           O  
ATOM   4521  CG2 THR A 283       1.658   1.313  -9.051  1.00 95.38           C  
ATOM   4522 HG21 THR A 283       0.931   0.502  -9.000  1.00 95.38           H  
ATOM   4523 HG22 THR A 283       1.173   2.211  -9.433  1.00 95.38           H  
ATOM   4524 HG23 THR A 283       2.472   1.032  -9.720  1.00 95.38           H  
ATOM   4525  OG1 THR A 283       1.146   2.022  -6.883  1.00 95.38           O  
ATOM   4526  HG1 THR A 283       0.493   1.318  -6.881  1.00 95.38           H  
ATOM   4527  N   PRO A 284       5.106   1.120  -6.140  1.00 94.20           N  
ATOM   4528  CA  PRO A 284       5.961   1.768  -5.151  1.00 94.20           C  
ATOM   4529  HA  PRO A 284       6.138   1.073  -4.330  1.00 94.20           H  
ATOM   4530  C   PRO A 284       5.372   3.068  -4.600  1.00 94.20           C  
ATOM   4531  CB  PRO A 284       7.273   2.049  -5.881  1.00 94.20           C  
ATOM   4532  HB2 PRO A 284       8.120   2.061  -5.195  1.00 94.20           H  
ATOM   4533  HB3 PRO A 284       7.201   2.999  -6.409  1.00 94.20           H  
ATOM   4534  O   PRO A 284       5.481   3.326  -3.407  1.00 94.20           O  
ATOM   4535  CG  PRO A 284       7.349   0.913  -6.898  1.00 94.20           C  
ATOM   4536  HG2 PRO A 284       7.992   1.164  -7.741  1.00 94.20           H  
ATOM   4537  HG3 PRO A 284       7.686  -0.001  -6.408  1.00 94.20           H  
ATOM   4538  CD  PRO A 284       5.887   0.769  -7.319  1.00 94.20           C  
ATOM   4539  HD2 PRO A 284       5.662   1.466  -8.126  1.00 94.20           H  
ATOM   4540  HD3 PRO A 284       5.698  -0.256  -7.635  1.00 94.20           H  
ATOM   4541  N   GLU A 285       4.698   3.865  -5.435  1.00 93.43           N  
ATOM   4542  H   GLU A 285       4.639   3.622  -6.413  1.00 93.43           H  
ATOM   4543  CA  GLU A 285       4.077   5.120  -4.996  1.00 93.43           C  
ATOM   4544  HA  GLU A 285       4.810   5.686  -4.421  1.00 93.43           H  
ATOM   4545  C   GLU A 285       2.873   4.910  -4.061  1.00 93.43           C  
ATOM   4546  CB  GLU A 285       3.663   5.965  -6.212  1.00 93.43           C  
ATOM   4547  HB2 GLU A 285       2.906   5.441  -6.796  1.00 93.43           H  
ATOM   4548  HB3 GLU A 285       3.203   6.878  -5.834  1.00 93.43           H  
ATOM   4549  O   GLU A 285       2.574   5.793  -3.259  1.00 93.43           O  
ATOM   4550  CG  GLU A 285       4.840   6.386  -7.110  1.00 93.43           C  
ATOM   4551  HG2 GLU A 285       4.521   7.260  -7.678  1.00 93.43           H  
ATOM   4552  HG3 GLU A 285       5.677   6.695  -6.483  1.00 93.43           H  
ATOM   4553  CD  GLU A 285       5.308   5.327  -8.120  1.00 93.43           C  
ATOM   4554  OE1 GLU A 285       6.282   5.609  -8.852  1.00 93.43           O  
ATOM   4555  OE2 GLU A 285       4.623   4.302  -8.330  1.00 93.43           O  
ATOM   4556  N   TYR A 286       2.206   3.751  -4.128  1.00 94.89           N  
ATOM   4557  H   TYR A 286       2.505   3.057  -4.797  1.00 94.89           H  
ATOM   4558  CA  TYR A 286       1.154   3.370  -3.184  1.00 94.89           C  
ATOM   4559  HA  TYR A 286       0.558   4.249  -2.939  1.00 94.89           H  
ATOM   4560  C   TYR A 286       1.726   2.836  -1.867  1.00 94.89           C  
ATOM   4561  CB  TYR A 286       0.227   2.336  -3.838  1.00 94.89           C  
ATOM   4562  HB2 TYR A 286      -0.286   2.808  -4.676  1.00 94.89           H  
ATOM   4563  HB3 TYR A 286       0.827   1.518  -4.237  1.00 94.89           H  
ATOM   4564  O   TYR A 286       1.220   3.185  -0.804  1.00 94.89           O  
ATOM   4565  CG  TYR A 286      -0.808   1.745  -2.901  1.00 94.89           C  
ATOM   4566  CD1 TYR A 286      -0.566   0.502  -2.283  1.00 94.89           C  
ATOM   4567  HD1 TYR A 286       0.356  -0.024  -2.479  1.00 94.89           H  
ATOM   4568  CD2 TYR A 286      -2.006   2.439  -2.647  1.00 94.89           C  
ATOM   4569  HD2 TYR A 286      -2.183   3.395  -3.117  1.00 94.89           H  
ATOM   4570  CE1 TYR A 286      -1.522  -0.050  -1.410  1.00 94.89           C  
ATOM   4571  HE1 TYR A 286      -1.340  -0.999  -0.926  1.00 94.89           H  
ATOM   4572  CE2 TYR A 286      -2.969   1.888  -1.780  1.00 94.89           C  
ATOM   4573  HE2 TYR A 286      -3.890   2.420  -1.591  1.00 94.89           H  
ATOM   4574  OH  TYR A 286      -3.669   0.103  -0.350  1.00 94.89           O  
ATOM   4575  HH  TYR A 286      -4.390   0.723  -0.217  1.00 94.89           H  
ATOM   4576  CZ  TYR A 286      -2.726   0.642  -1.164  1.00 94.89           C  
ATOM   4577  N   LEU A 287       2.768   1.997  -1.906  1.00 96.53           N  
ATOM   4578  H   LEU A 287       3.139   1.740  -2.809  1.00 96.53           H  
ATOM   4579  CA  LEU A 287       3.342   1.385  -0.697  1.00 96.53           C  
ATOM   4580  HA  LEU A 287       2.533   1.137  -0.009  1.00 96.53           H  
ATOM   4581  C   LEU A 287       4.269   2.331   0.089  1.00 96.53           C  
ATOM   4582  CB  LEU A 287       4.069   0.083  -1.080  1.00 96.53           C  
ATOM   4583  HB2 LEU A 287       4.755   0.305  -1.897  1.00 96.53           H  
ATOM   4584  HB3 LEU A 287       4.657  -0.245  -0.223  1.00 96.53           H  
ATOM   4585  O   LEU A 287       4.277   2.281   1.319  1.00 96.53           O  
ATOM   4586  CG  LEU A 287       3.168  -1.086  -1.516  1.00 96.53           C  
ATOM   4587  HG  LEU A 287       2.572  -0.783  -2.376  1.00 96.53           H  
ATOM   4588  CD1 LEU A 287       4.036  -2.276  -1.928  1.00 96.53           C  
ATOM   4589 HD11 LEU A 287       3.403  -3.102  -2.251  1.00 96.53           H  
ATOM   4590 HD12 LEU A 287       4.657  -2.596  -1.091  1.00 96.53           H  
ATOM   4591 HD13 LEU A 287       4.673  -1.987  -2.763  1.00 96.53           H  
ATOM   4592  CD2 LEU A 287       2.226  -1.555  -0.401  1.00 96.53           C  
ATOM   4593 HD21 LEU A 287       1.678  -2.439  -0.727  1.00 96.53           H  
ATOM   4594 HD22 LEU A 287       2.799  -1.806   0.492  1.00 96.53           H  
ATOM   4595 HD23 LEU A 287       1.506  -0.772  -0.163  1.00 96.53           H  
ATOM   4596  N   PHE A 288       5.002   3.212  -0.599  1.00 95.60           N  
ATOM   4597  H   PHE A 288       4.931   3.199  -1.606  1.00 95.60           H  
ATOM   4598  CA  PHE A 288       6.073   4.046  -0.033  1.00 95.60           C  
ATOM   4599  HA  PHE A 288       6.083   3.931   1.051  1.00 95.60           H  
ATOM   4600  C   PHE A 288       5.849   5.547  -0.319  1.00 95.60           C  
ATOM   4601  CB  PHE A 288       7.426   3.524  -0.541  1.00 95.60           C  
ATOM   4602  HB2 PHE A 288       7.506   3.708  -1.613  1.00 95.60           H  
ATOM   4603  HB3 PHE A 288       8.226   4.079  -0.051  1.00 95.60           H  
ATOM   4604  O   PHE A 288       6.644   6.184  -1.019  1.00 95.60           O  
ATOM   4605  CG  PHE A 288       7.626   2.044  -0.280  1.00 95.60           C  
ATOM   4606  CD1 PHE A 288       8.062   1.602   0.981  1.00 95.60           C  
ATOM   4607  HD1 PHE A 288       8.272   2.321   1.759  1.00 95.60           H  
ATOM   4608  CD2 PHE A 288       7.300   1.105  -1.275  1.00 95.60           C  
ATOM   4609  HD2 PHE A 288       6.950   1.446  -2.238  1.00 95.60           H  
ATOM   4610  CE1 PHE A 288       8.203   0.226   1.233  1.00 95.60           C  
ATOM   4611  HE1 PHE A 288       8.541  -0.121   2.198  1.00 95.60           H  
ATOM   4612  CE2 PHE A 288       7.404  -0.272  -1.013  1.00 95.60           C  
ATOM   4613  HE2 PHE A 288       7.144  -0.993  -1.773  1.00 95.60           H  
ATOM   4614  CZ  PHE A 288       7.871  -0.709   0.238  1.00 95.60           C  
ATOM   4615  HZ  PHE A 288       7.979  -1.765   0.435  1.00 95.60           H  
ATOM   4616  N   PRO A 289       4.752   6.145   0.190  1.00 95.36           N  
ATOM   4617  CA  PRO A 289       4.446   7.555  -0.027  1.00 95.36           C  
ATOM   4618  HA  PRO A 289       4.383   7.739  -1.100  1.00 95.36           H  
ATOM   4619  C   PRO A 289       5.517   8.485   0.568  1.00 95.36           C  
ATOM   4620  CB  PRO A 289       3.064   7.775   0.593  1.00 95.36           C  
ATOM   4621  HB2 PRO A 289       2.946   8.780   1.000  1.00 95.36           H  
ATOM   4622  HB3 PRO A 289       2.300   7.578  -0.159  1.00 95.36           H  
ATOM   4623  O   PRO A 289       6.133   8.207   1.601  1.00 95.36           O  
ATOM   4624  CG  PRO A 289       2.991   6.706   1.683  1.00 95.36           C  
ATOM   4625  HG2 PRO A 289       3.525   7.046   2.571  1.00 95.36           H  
ATOM   4626  HG3 PRO A 289       1.964   6.436   1.930  1.00 95.36           H  
ATOM   4627  CD  PRO A 289       3.742   5.541   1.046  1.00 95.36           C  
ATOM   4628  HD2 PRO A 289       3.055   4.954   0.436  1.00 95.36           H  
ATOM   4629  HD3 PRO A 289       4.193   4.917   1.818  1.00 95.36           H  
ATOM   4630  N   LEU A 290       5.724   9.634  -0.084  1.00 93.90           N  
ATOM   4631  H   LEU A 290       5.166   9.807  -0.907  1.00 93.90           H  
ATOM   4632  CA  LEU A 290       6.784  10.589   0.253  1.00 93.90           C  
ATOM   4633  HA  LEU A 290       7.732  10.052   0.263  1.00 93.90           H  
ATOM   4634  C   LEU A 290       6.601  11.212   1.648  1.00 93.90           C  
ATOM   4635  CB  LEU A 290       6.846  11.695  -0.820  1.00 93.90           C  
ATOM   4636  HB2 LEU A 290       7.475  12.503  -0.447  1.00 93.90           H  
ATOM   4637  HB3 LEU A 290       5.842  12.098  -0.952  1.00 93.90           H  
ATOM   4638  O   LEU A 290       5.835  12.158   1.828  1.00 93.90           O  
ATOM   4639  CG  LEU A 290       7.394  11.258  -2.189  1.00 93.90           C  
ATOM   4640  HG  LEU A 290       6.826  10.406  -2.561  1.00 93.90           H  
ATOM   4641  CD1 LEU A 290       7.244  12.418  -3.177  1.00 93.90           C  
ATOM   4642 HD11 LEU A 290       6.191  12.684  -3.268  1.00 93.90           H  
ATOM   4643 HD12 LEU A 290       7.604  12.107  -4.158  1.00 93.90           H  
ATOM   4644 HD13 LEU A 290       7.813  13.284  -2.837  1.00 93.90           H  
ATOM   4645  CD2 LEU A 290       8.880  10.891  -2.123  1.00 93.90           C  
ATOM   4646 HD21 LEU A 290       9.242  10.663  -3.126  1.00 93.90           H  
ATOM   4647 HD22 LEU A 290       9.014   9.995  -1.517  1.00 93.90           H  
ATOM   4648 HD23 LEU A 290       9.462  11.711  -1.703  1.00 93.90           H  
ATOM   4649  N   LEU A 291       7.398  10.753   2.614  1.00 93.96           N  
ATOM   4650  H   LEU A 291       7.928   9.916   2.418  1.00 93.96           H  
ATOM   4651  CA  LEU A 291       7.456  11.298   3.970  1.00 93.96           C  
ATOM   4652  HA  LEU A 291       6.680  12.058   4.072  1.00 93.96           H  
ATOM   4653  C   LEU A 291       8.817  11.963   4.232  1.00 93.96           C  
ATOM   4654  CB  LEU A 291       7.131  10.166   4.957  1.00 93.96           C  
ATOM   4655  HB2 LEU A 291       7.914   9.411   4.886  1.00 93.96           H  
ATOM   4656  HB3 LEU A 291       6.191   9.699   4.664  1.00 93.96           H  
ATOM   4657  O   LEU A 291       9.856  11.305   4.239  1.00 93.96           O  
ATOM   4658  CG  LEU A 291       7.015  10.632   6.418  1.00 93.96           C  
ATOM   4659  HG  LEU A 291       7.932  11.144   6.711  1.00 93.96           H  
ATOM   4660  CD1 LEU A 291       5.828  11.569   6.652  1.00 93.96           C  
ATOM   4661 HD11 LEU A 291       5.735  11.788   7.715  1.00 93.96           H  
ATOM   4662 HD12 LEU A 291       4.906  11.093   6.318  1.00 93.96           H  
ATOM   4663 HD13 LEU A 291       5.965  12.508   6.117  1.00 93.96           H  
ATOM   4664  CD2 LEU A 291       6.836   9.417   7.316  1.00 93.96           C  
ATOM   4665 HD21 LEU A 291       7.652   8.716   7.139  1.00 93.96           H  
ATOM   4666 HD22 LEU A 291       6.849   9.731   8.360  1.00 93.96           H  
ATOM   4667 HD23 LEU A 291       5.889   8.923   7.099  1.00 93.96           H  
ATOM   4668  N   LYS A 292       8.821  13.284   4.455  1.00 94.41           N  
ATOM   4669  H   LYS A 292       7.928  13.756   4.481  1.00 94.41           H  
ATOM   4670  CA  LYS A 292      10.043  14.060   4.731  1.00 94.41           C  
ATOM   4671  HA  LYS A 292      10.884  13.575   4.236  1.00 94.41           H  
ATOM   4672  C   LYS A 292      10.347  14.078   6.228  1.00 94.41           C  
ATOM   4673  CB  LYS A 292       9.922  15.490   4.181  1.00 94.41           C  
ATOM   4674  HB2 LYS A 292       9.014  15.951   4.569  1.00 94.41           H  
ATOM   4675  HB3 LYS A 292      10.777  16.071   4.527  1.00 94.41           H  
ATOM   4676  O   LYS A 292       9.580  14.640   7.004  1.00 94.41           O  
ATOM   4677  CG  LYS A 292       9.903  15.515   2.647  1.00 94.41           C  
ATOM   4678  HG2 LYS A 292       9.054  14.935   2.285  1.00 94.41           H  
ATOM   4679  HG3 LYS A 292      10.822  15.067   2.268  1.00 94.41           H  
ATOM   4680  CD  LYS A 292       9.784  16.951   2.121  1.00 94.41           C  
ATOM   4681  HD2 LYS A 292       8.868  17.395   2.510  1.00 94.41           H  
ATOM   4682  HD3 LYS A 292      10.641  17.534   2.458  1.00 94.41           H  
ATOM   4683  CE  LYS A 292       9.737  16.921   0.590  1.00 94.41           C  
ATOM   4684  HE2 LYS A 292       8.940  16.244   0.285  1.00 94.41           H  
ATOM   4685  HE3 LYS A 292      10.676  16.508   0.219  1.00 94.41           H  
ATOM   4686  NZ  LYS A 292       9.500  18.268   0.015  1.00 94.41           N  
ATOM   4687  HZ1 LYS A 292      10.237  18.906   0.278  1.00 94.41           H  
ATOM   4688  HZ2 LYS A 292       8.615  18.633   0.338  1.00 94.41           H  
ATOM   4689  HZ3 LYS A 292       9.462  18.213  -0.993  1.00 94.41           H  
ATOM   4690  N   ILE A 293      11.494  13.522   6.612  1.00 93.85           N  
ATOM   4691  H   ILE A 293      12.059  13.059   5.915  1.00 93.85           H  
ATOM   4692  CA  ILE A 293      11.948  13.433   8.006  1.00 93.85           C  
ATOM   4693  HA  ILE A 293      11.202  13.869   8.669  1.00 93.85           H  
ATOM   4694  C   ILE A 293      13.262  14.214   8.128  1.00 93.85           C  
ATOM   4695  CB  ILE A 293      12.093  11.956   8.428  1.00 93.85           C  
ATOM   4696  HB  ILE A 293      12.806  11.471   7.761  1.00 93.85           H  
ATOM   4697  O   ILE A 293      14.264  13.798   7.546  1.00 93.85           O  
ATOM   4698  CG1 ILE A 293      10.727  11.246   8.309  1.00 93.85           C  
ATOM   4699 HG12 ILE A 293      10.209  11.542   7.396  1.00 93.85           H  
ATOM   4700 HG13 ILE A 293      10.093  11.521   9.151  1.00 93.85           H  
ATOM   4701  CG2 ILE A 293      12.608  11.845   9.876  1.00 93.85           C  
ATOM   4702 HG21 ILE A 293      13.600  12.288   9.962  1.00 93.85           H  
ATOM   4703 HG22 ILE A 293      11.930  12.349  10.564  1.00 93.85           H  
ATOM   4704 HG23 ILE A 293      12.695  10.798  10.167  1.00 93.85           H  
ATOM   4705  CD1 ILE A 293      10.847   9.731   8.240  1.00 93.85           C  
ATOM   4706 HD11 ILE A 293      11.258   9.328   9.165  1.00 93.85           H  
ATOM   4707 HD12 ILE A 293       9.841   9.341   8.084  1.00 93.85           H  
ATOM   4708 HD13 ILE A 293      11.477   9.441   7.398  1.00 93.85           H  
ATOM   4709  N   PRO A 294      13.279  15.367   8.821  1.00 94.33           N  
ATOM   4710  CA  PRO A 294      14.513  16.109   9.060  1.00 94.33           C  
ATOM   4711  HA  PRO A 294      14.986  16.289   8.095  1.00 94.33           H  
ATOM   4712  C   PRO A 294      15.478  15.347   9.988  1.00 94.33           C  
ATOM   4713  CB  PRO A 294      14.090  17.450   9.673  1.00 94.33           C  
ATOM   4714  HB2 PRO A 294      14.675  18.276   9.270  1.00 94.33           H  
ATOM   4715  HB3 PRO A 294      14.193  17.415  10.757  1.00 94.33           H  
ATOM   4716  O   PRO A 294      15.033  14.516  10.784  1.00 94.33           O  
ATOM   4717  CG  PRO A 294      12.611  17.580   9.305  1.00 94.33           C  
ATOM   4718  HG2 PRO A 294      12.518  18.006   8.307  1.00 94.33           H  
ATOM   4719  HG3 PRO A 294      12.062  18.177  10.034  1.00 94.33           H  
ATOM   4720  CD  PRO A 294      12.134  16.131   9.288  1.00 94.33           C  
ATOM   4721  HD2 PRO A 294      11.870  15.808  10.295  1.00 94.33           H  
ATOM   4722  HD3 PRO A 294      11.278  16.035   8.620  1.00 94.33           H  
ATOM   4723  N   PRO A 295      16.787  15.664   9.957  1.00 91.54           N  
ATOM   4724  CA  PRO A 295      17.727  15.222  10.985  1.00 91.54           C  
ATOM   4725  HA  PRO A 295      17.840  14.140  10.909  1.00 91.54           H  
ATOM   4726  C   PRO A 295      17.250  15.589  12.397  1.00 91.54           C  
ATOM   4727  CB  PRO A 295      19.061  15.899  10.652  1.00 91.54           C  
ATOM   4728  HB2 PRO A 295      19.144  16.846  11.185  1.00 91.54           H  
ATOM   4729  HB3 PRO A 295      19.909  15.256  10.887  1.00 91.54           H  
ATOM   4730  O   PRO A 295      16.560  16.591  12.584  1.00 91.54           O  
ATOM   4731  CG  PRO A 295      18.953  16.172   9.152  1.00 91.54           C  
ATOM   4732  HG2 PRO A 295      19.206  15.269   8.596  1.00 91.54           H  
ATOM   4733  HG3 PRO A 295      19.584  17.005   8.843  1.00 91.54           H  
ATOM   4734  CD  PRO A 295      17.469  16.485   8.972  1.00 91.54           C  
ATOM   4735  HD2 PRO A 295      17.159  16.237   7.957  1.00 91.54           H  
ATOM   4736  HD3 PRO A 295      17.282  17.538   9.185  1.00 91.54           H  
ATOM   4737  N   ASP A 296      17.624  14.771  13.383  1.00 92.18           N  
ATOM   4738  H   ASP A 296      18.224  13.997  13.137  1.00 92.18           H  
ATOM   4739  CA  ASP A 296      17.238  14.897  14.800  1.00 92.18           C  
ATOM   4740  HA  ASP A 296      17.670  14.036  15.310  1.00 92.18           H  
ATOM   4741  C   ASP A 296      15.723  14.810  15.101  1.00 92.18           C  
ATOM   4742  CB  ASP A 296      17.889  16.134  15.437  1.00 92.18           C  
ATOM   4743  HB2 ASP A 296      17.611  16.177  16.490  1.00 92.18           H  
ATOM   4744  HB3 ASP A 296      17.508  17.036  14.958  1.00 92.18           H  
ATOM   4745  O   ASP A 296      15.324  14.926  16.264  1.00 92.18           O  
ATOM   4746  CG  ASP A 296      19.413  16.125  15.346  1.00 92.18           C  
ATOM   4747  OD1 ASP A 296      19.967  16.664  14.359  1.00 92.18           O  
ATOM   4748  OD2 ASP A 296      20.063  15.700  16.324  1.00 92.18           O  
ATOM   4749  N   CYS A 297      14.877  14.541  14.103  1.00 95.84           N  
ATOM   4750  H   CYS A 297      15.240  14.526  13.160  1.00 95.84           H  
ATOM   4751  CA  CYS A 297      13.476  14.159  14.287  1.00 95.84           C  
ATOM   4752  HA  CYS A 297      13.100  14.623  15.199  1.00 95.84           H  
ATOM   4753  C   CYS A 297      13.318  12.633  14.451  1.00 95.84           C  
ATOM   4754  CB  CYS A 297      12.642  14.700  13.118  1.00 95.84           C  
ATOM   4755  HB2 CYS A 297      13.021  14.299  12.178  1.00 95.84           H  
ATOM   4756  HB3 CYS A 297      11.606  14.383  13.239  1.00 95.84           H  
ATOM   4757  O   CYS A 297      14.230  11.854  14.175  1.00 95.84           O  
ATOM   4758  SG  CYS A 297      12.702  16.517  13.092  1.00 95.84           S  
ATOM   4759  HG  CYS A 297      11.702  16.670  12.220  1.00 95.84           H  
ATOM   4760  N   THR A 298      12.140  12.197  14.898  1.00 95.50           N  
ATOM   4761  H   THR A 298      11.419  12.879  15.089  1.00 95.50           H  
ATOM   4762  CA  THR A 298      11.735  10.782  15.005  1.00 95.50           C  
ATOM   4763  HA  THR A 298      12.381  10.176  14.370  1.00 95.50           H  
ATOM   4764  C   THR A 298      10.316  10.594  14.472  1.00 95.50           C  
ATOM   4765  CB  THR A 298      11.849  10.245  16.449  1.00 95.50           C  
ATOM   4766  HB  THR A 298      11.225   9.358  16.556  1.00 95.50           H  
ATOM   4767  O   THR A 298       9.586  11.570  14.303  1.00 95.50           O  
ATOM   4768  CG2 THR A 298      13.288   9.850  16.769  1.00 95.50           C  
ATOM   4769 HG21 THR A 298      13.358   9.560  17.817  1.00 95.50           H  
ATOM   4770 HG22 THR A 298      13.577   9.004  16.145  1.00 95.50           H  
ATOM   4771 HG23 THR A 298      13.959  10.686  16.572  1.00 95.50           H  
ATOM   4772  OG1 THR A 298      11.485  11.179  17.448  1.00 95.50           O  
ATOM   4773  HG1 THR A 298      10.912  11.839  17.051  1.00 95.50           H  
ATOM   4774  N   THR A 299       9.917   9.357  14.191  1.00 97.07           N  
ATOM   4775  H   THR A 299      10.566   8.587  14.268  1.00 97.07           H  
ATOM   4776  CA  THR A 299       8.590   9.009  13.663  1.00 97.07           C  
ATOM   4777  HA  THR A 299       8.035   9.919  13.437  1.00 97.07           H  
ATOM   4778  C   THR A 299       7.775   8.242  14.696  1.00 97.07           C  
ATOM   4779  CB  THR A 299       8.721   8.217  12.352  1.00 97.07           C  
ATOM   4780  HB  THR A 299       7.808   7.656  12.152  1.00 97.07           H  
ATOM   4781  O   THR A 299       8.240   7.265  15.276  1.00 97.07           O  
ATOM   4782  CG2 THR A 299       8.975   9.184  11.197  1.00 97.07           C  
ATOM   4783 HG21 THR A 299       8.106   9.826  11.055  1.00 97.07           H  
ATOM   4784 HG22 THR A 299       9.151   8.613  10.286  1.00 97.07           H  
ATOM   4785 HG23 THR A 299       9.852   9.797  11.405  1.00 97.07           H  
ATOM   4786  OG1 THR A 299       9.831   7.348  12.386  1.00 97.07           O  
ATOM   4787  HG1 THR A 299       9.514   6.461  12.574  1.00 97.07           H  
ATOM   4788  N   GLU A 300       6.546   8.691  14.936  1.00 96.62           N  
ATOM   4789  H   GLU A 300       6.222   9.513  14.447  1.00 96.62           H  
ATOM   4790  CA  GLU A 300       5.595   8.068  15.861  1.00 96.62           C  
ATOM   4791  HA  GLU A 300       5.949   7.075  16.138  1.00 96.62           H  
ATOM   4792  C   GLU A 300       4.236   7.902  15.168  1.00 96.62           C  
ATOM   4793  CB  GLU A 300       5.454   8.908  17.149  1.00 96.62           C  
ATOM   4794  HB2 GLU A 300       5.091   9.902  16.887  1.00 96.62           H  
ATOM   4795  HB3 GLU A 300       4.712   8.426  17.785  1.00 96.62           H  
ATOM   4796  O   GLU A 300       3.868   8.707  14.311  1.00 96.62           O  
ATOM   4797  CG  GLU A 300       6.766   9.047  17.946  1.00 96.62           C  
ATOM   4798  HG2 GLU A 300       7.491   9.597  17.346  1.00 96.62           H  
ATOM   4799  HG3 GLU A 300       7.171   8.050  18.120  1.00 96.62           H  
ATOM   4800  CD  GLU A 300       6.612   9.761  19.303  1.00 96.62           C  
ATOM   4801  OE1 GLU A 300       7.625   9.887  20.032  1.00 96.62           O  
ATOM   4802  OE2 GLU A 300       5.497  10.177  19.694  1.00 96.62           O  
ATOM   4803  N   LEU A 301       3.465   6.879  15.539  1.00 97.11           N  
ATOM   4804  H   LEU A 301       3.791   6.248  16.258  1.00 97.11           H  
ATOM   4805  CA  LEU A 301       2.083   6.728  15.073  1.00 97.11           C  
ATOM   4806  HA  LEU A 301       2.057   6.820  13.987  1.00 97.11           H  
ATOM   4807  C   LEU A 301       1.204   7.842  15.653  1.00 97.11           C  
ATOM   4808  CB  LEU A 301       1.547   5.346  15.480  1.00 97.11           C  
ATOM   4809  HB2 LEU A 301       1.696   5.226  16.553  1.00 97.11           H  
ATOM   4810  HB3 LEU A 301       0.475   5.301  15.290  1.00 97.11           H  
ATOM   4811  O   LEU A 301       1.355   8.218  16.818  1.00 97.11           O  
ATOM   4812  CG  LEU A 301       2.229   4.180  14.751  1.00 97.11           C  
ATOM   4813  HG  LEU A 301       3.310   4.287  14.843  1.00 97.11           H  
ATOM   4814  CD1 LEU A 301       1.834   2.869  15.418  1.00 97.11           C  
ATOM   4815 HD11 LEU A 301       2.155   2.867  16.460  1.00 97.11           H  
ATOM   4816 HD12 LEU A 301       2.319   2.046  14.892  1.00 97.11           H  
ATOM   4817 HD13 LEU A 301       0.752   2.746  15.380  1.00 97.11           H  
ATOM   4818  CD2 LEU A 301       1.838   4.111  13.273  1.00 97.11           C  
ATOM   4819 HD21 LEU A 301       2.331   3.260  12.804  1.00 97.11           H  
ATOM   4820 HD22 LEU A 301       2.149   5.014  12.748  1.00 97.11           H  
ATOM   4821 HD23 LEU A 301       0.760   3.980  13.179  1.00 97.11           H  
ATOM   4822  N   ASN A 302       0.279   8.372  14.853  1.00 95.29           N  
ATOM   4823  H   ASN A 302       0.203   8.033  13.905  1.00 95.29           H  
ATOM   4824  CA  ASN A 302      -0.716   9.329  15.332  1.00 95.29           C  
ATOM   4825  HA  ASN A 302      -0.275   9.867  16.172  1.00 95.29           H  
ATOM   4826  C   ASN A 302      -1.965   8.632  15.905  1.00 95.29           C  
ATOM   4827  CB  ASN A 302      -0.980  10.389  14.245  1.00 95.29           C  
ATOM   4828  HB2 ASN A 302      -0.032  10.650  13.776  1.00 95.29           H  
ATOM   4829  HB3 ASN A 302      -1.374  11.291  14.713  1.00 95.29           H  
ATOM   4830  O   ASN A 302      -2.112   7.412  15.845  1.00 95.29           O  
ATOM   4831  CG  ASN A 302      -1.944   9.999  13.140  1.00 95.29           C  
ATOM   4832  ND2 ASN A 302      -1.952  10.782  12.095  1.00 95.29           N  
ATOM   4833 HD21 ASN A 302      -1.257  11.507  11.996  1.00 95.29           H  
ATOM   4834 HD22 ASN A 302      -2.421  10.456  11.261  1.00 95.29           H  
ATOM   4835  OD1 ASN A 302      -2.726   9.069  13.226  1.00 95.29           O  
ATOM   4836  N   HIS A 303      -2.882   9.416  16.477  1.00 95.41           N  
ATOM   4837  H   HIS A 303      -2.729  10.414  16.498  1.00 95.41           H  
ATOM   4838  CA  HIS A 303      -4.084   8.881  17.122  1.00 95.41           C  
ATOM   4839  HA  HIS A 303      -3.773   8.193  17.907  1.00 95.41           H  
ATOM   4840  C   HIS A 303      -4.988   8.082  16.164  1.00 95.41           C  
ATOM   4841  CB  HIS A 303      -4.839  10.044  17.775  1.00 95.41           C  
ATOM   4842  HB2 HIS A 303      -4.179  10.547  18.481  1.00 95.41           H  
ATOM   4843  HB3 HIS A 303      -5.124  10.761  17.005  1.00 95.41           H  
ATOM   4844  O   HIS A 303      -5.463   7.013  16.541  1.00 95.41           O  
ATOM   4845  CG  HIS A 303      -6.079   9.618  18.517  1.00 95.41           C  
ATOM   4846  CD2 HIS A 303      -7.313  10.202  18.429  1.00 95.41           C  
ATOM   4847  HD2 HIS A 303      -7.573  11.052  17.815  1.00 95.41           H  
ATOM   4848  ND1 HIS A 303      -6.193   8.564  19.399  1.00 95.41           N  
ATOM   4849  HD1 HIS A 303      -5.488   7.872  19.611  1.00 95.41           H  
ATOM   4850  CE1 HIS A 303      -7.465   8.518  19.829  1.00 95.41           C  
ATOM   4851  HE1 HIS A 303      -7.868   7.775  20.500  1.00 95.41           H  
ATOM   4852  NE2 HIS A 303      -8.180   9.509  19.275  1.00 95.41           N  
ATOM   4853  N   HIS A 304      -5.173   8.540  14.921  1.00 96.07           N  
ATOM   4854  H   HIS A 304      -4.672   9.363  14.619  1.00 96.07           H  
ATOM   4855  CA  HIS A 304      -5.966   7.823  13.915  1.00 96.07           C  
ATOM   4856  HA  HIS A 304      -6.943   7.591  14.339  1.00 96.07           H  
ATOM   4857  C   HIS A 304      -5.321   6.489  13.521  1.00 96.07           C  
ATOM   4858  CB  HIS A 304      -6.178   8.715  12.683  1.00 96.07           C  
ATOM   4859  HB2 HIS A 304      -6.756   8.161  11.944  1.00 96.07           H  
ATOM   4860  HB3 HIS A 304      -5.214   8.955  12.234  1.00 96.07           H  
ATOM   4861  O   HIS A 304      -6.025   5.498  13.346  1.00 96.07           O  
ATOM   4862  CG  HIS A 304      -6.912   9.992  13.002  1.00 96.07           C  
ATOM   4863  CD2 HIS A 304      -6.381  11.253  13.044  1.00 96.07           C  
ATOM   4864  HD2 HIS A 304      -5.355  11.515  12.829  1.00 96.07           H  
ATOM   4865  ND1 HIS A 304      -8.242  10.101  13.337  1.00 96.07           N  
ATOM   4866  HD1 HIS A 304      -8.916   9.349  13.351  1.00 96.07           H  
ATOM   4867  CE1 HIS A 304      -8.504  11.396  13.579  1.00 96.07           C  
ATOM   4868  HE1 HIS A 304      -9.472  11.792  13.851  1.00 96.07           H  
ATOM   4869  NE2 HIS A 304      -7.394  12.137  13.428  1.00 96.07           N  
ATOM   4870  N   ALA A 305      -3.988   6.431  13.472  1.00 97.08           N  
ATOM   4871  H   ALA A 305      -3.460   7.285  13.578  1.00 97.08           H  
ATOM   4872  CA  ALA A 305      -3.255   5.193  13.245  1.00 97.08           C  
ATOM   4873  HA  ALA A 305      -3.656   4.715  12.351  1.00 97.08           H  
ATOM   4874  C   ALA A 305      -3.422   4.192  14.399  1.00 97.08           C  
ATOM   4875  CB  ALA A 305      -1.794   5.540  12.973  1.00 97.08           C  
ATOM   4876  HB1 ALA A 305      -1.745   6.329  12.223  1.00 97.08           H  
ATOM   4877  HB2 ALA A 305      -1.307   5.886  13.885  1.00 97.08           H  
ATOM   4878  HB3 ALA A 305      -1.285   4.653  12.596  1.00 97.08           H  
ATOM   4879  O   ALA A 305      -3.658   3.015  14.142  1.00 97.08           O  
ATOM   4880  N   TYR A 306      -3.386   4.639  15.661  1.00 96.71           N  
ATOM   4881  H   TYR A 306      -3.159   5.608  15.828  1.00 96.71           H  
ATOM   4882  CA  TYR A 306      -3.696   3.759  16.797  1.00 96.71           C  
ATOM   4883  HA  TYR A 306      -3.064   2.874  16.725  1.00 96.71           H  
ATOM   4884  C   TYR A 306      -5.146   3.250  16.769  1.00 96.71           C  
ATOM   4885  CB  TYR A 306      -3.389   4.447  18.133  1.00 96.71           C  
ATOM   4886  HB2 TYR A 306      -3.870   3.878  18.929  1.00 96.71           H  
ATOM   4887  HB3 TYR A 306      -3.834   5.442  18.137  1.00 96.71           H  
ATOM   4888  O   TYR A 306      -5.359   2.071  17.027  1.00 96.71           O  
ATOM   4889  CG  TYR A 306      -1.913   4.535  18.477  1.00 96.71           C  
ATOM   4890  CD1 TYR A 306      -1.197   3.370  18.819  1.00 96.71           C  
ATOM   4891  HD1 TYR A 306      -1.703   2.416  18.817  1.00 96.71           H  
ATOM   4892  CD2 TYR A 306      -1.263   5.782  18.489  1.00 96.71           C  
ATOM   4893  HD2 TYR A 306      -1.808   6.677  18.230  1.00 96.71           H  
ATOM   4894  CE1 TYR A 306       0.167   3.450  19.165  1.00 96.71           C  
ATOM   4895  HE1 TYR A 306       0.730   2.562  19.413  1.00 96.71           H  
ATOM   4896  CE2 TYR A 306       0.096   5.869  18.837  1.00 96.71           C  
ATOM   4897  HE2 TYR A 306       0.589   6.831  18.838  1.00 96.71           H  
ATOM   4898  OH  TYR A 306       2.121   4.811  19.519  1.00 96.71           O  
ATOM   4899  HH  TYR A 306       2.427   5.717  19.435  1.00 96.71           H  
ATOM   4900  CZ  TYR A 306       0.813   4.704  19.176  1.00 96.71           C  
ATOM   4901  N   LEU A 307      -6.127   4.088  16.405  1.00 96.98           N  
ATOM   4902  H   LEU A 307      -5.894   5.054  16.225  1.00 96.98           H  
ATOM   4903  CA  LEU A 307      -7.528   3.661  16.254  1.00 96.98           C  
ATOM   4904  HA  LEU A 307      -7.845   3.153  17.164  1.00 96.98           H  
ATOM   4905  C   LEU A 307      -7.708   2.647  15.111  1.00 96.98           C  
ATOM   4906  CB  LEU A 307      -8.426   4.889  16.018  1.00 96.98           C  
ATOM   4907  HB2 LEU A 307      -9.416   4.537  15.729  1.00 96.98           H  
ATOM   4908  HB3 LEU A 307      -8.023   5.455  15.178  1.00 96.98           H  
ATOM   4909  O   LEU A 307      -8.407   1.651  15.277  1.00 96.98           O  
ATOM   4910  CG  LEU A 307      -8.589   5.831  17.225  1.00 96.98           C  
ATOM   4911  HG  LEU A 307      -7.610   6.140  17.594  1.00 96.98           H  
ATOM   4912  CD1 LEU A 307      -9.358   7.076  16.781  1.00 96.98           C  
ATOM   4913 HD11 LEU A 307      -8.788   7.602  16.015  1.00 96.98           H  
ATOM   4914 HD12 LEU A 307     -10.333   6.792  16.386  1.00 96.98           H  
ATOM   4915 HD13 LEU A 307      -9.497   7.745  17.630  1.00 96.98           H  
ATOM   4916  CD2 LEU A 307      -9.351   5.180  18.380  1.00 96.98           C  
ATOM   4917 HD21 LEU A 307      -8.775   4.353  18.794  1.00 96.98           H  
ATOM   4918 HD22 LEU A 307     -10.311   4.801  18.031  1.00 96.98           H  
ATOM   4919 HD23 LEU A 307      -9.521   5.911  19.172  1.00 96.98           H  
ATOM   4920  N   PHE A 308      -7.043   2.855  13.972  1.00 97.47           N  
ATOM   4921  H   PHE A 308      -6.525   3.716  13.863  1.00 97.47           H  
ATOM   4922  CA  PHE A 308      -7.041   1.897  12.863  1.00 97.47           C  
ATOM   4923  HA  PHE A 308      -8.068   1.696  12.557  1.00 97.47           H  
ATOM   4924  C   PHE A 308      -6.412   0.559  13.266  1.00 97.47           C  
ATOM   4925  CB  PHE A 308      -6.281   2.503  11.680  1.00 97.47           C  
ATOM   4926  HB2 PHE A 308      -6.789   3.413  11.359  1.00 97.47           H  
ATOM   4927  HB3 PHE A 308      -5.276   2.779  11.999  1.00 97.47           H  
ATOM   4928  O   PHE A 308      -6.942  -0.504  12.949  1.00 97.47           O  
ATOM   4929  CG  PHE A 308      -6.173   1.556  10.503  1.00 97.47           C  
ATOM   4930  CD1 PHE A 308      -5.074   0.680  10.386  1.00 97.47           C  
ATOM   4931  HD1 PHE A 308      -4.293   0.683  11.132  1.00 97.47           H  
ATOM   4932  CD2 PHE A 308      -7.199   1.521   9.544  1.00 97.47           C  
ATOM   4933  HD2 PHE A 308      -8.060   2.166   9.642  1.00 97.47           H  
ATOM   4934  CE1 PHE A 308      -4.995  -0.210   9.300  1.00 97.47           C  
ATOM   4935  HE1 PHE A 308      -4.161  -0.892   9.220  1.00 97.47           H  
ATOM   4936  CE2 PHE A 308      -7.126   0.617   8.473  1.00 97.47           C  
ATOM   4937  HE2 PHE A 308      -7.939   0.564   7.764  1.00 97.47           H  
ATOM   4938  CZ  PHE A 308      -6.025  -0.245   8.345  1.00 97.47           C
[truncated: 470,458 more chars]
