# Supplementary material for: Shared structural features of Miro binding control mitochondrial homeostasis
Source: EMBO J. 2024 Jan 24;43(4):6. doi: 10.1038/s44318-024-00028-1 (PMC10897228; doi:10.1038/s44318-024-00028-1)
Supplement: Supplementary file 2 — DataSet EV1 [file 44318_2024_28_MOESM2_ESM.zip › _All structures/Miro1_Trak1.pdb]

ATOM      1  N   MET A   1       4.695  -1.233  13.668  1.00 59.60           N  
ATOM      2  H   MET A   1       4.740  -0.447  14.302  1.00 59.60           H  
ATOM      3  H2  MET A   1       5.394  -1.096  12.953  1.00 59.60           H  
ATOM      4  H3  MET A   1       3.776  -1.172  13.254  1.00 59.60           H  
ATOM      5  CA  MET A   1       4.890  -2.504  14.387  1.00 59.60           C  
ATOM      6  HA  MET A   1       4.049  -2.637  15.068  1.00 59.60           H  
ATOM      7  C   MET A   1       6.154  -2.496  15.239  1.00 59.60           C  
ATOM      8  CB  MET A   1       4.901  -3.683  13.404  1.00 59.60           C  
ATOM      9  HB2 MET A   1       4.935  -3.317  12.378  1.00 59.60           H  
ATOM     10  HB3 MET A   1       5.768  -4.324  13.566  1.00 59.60           H  
ATOM     11  O   MET A   1       7.241  -2.202  14.727  1.00 59.60           O  
ATOM     12  CG  MET A   1       3.635  -4.510  13.605  1.00 59.60           C  
ATOM     13  HG2 MET A   1       2.787  -3.845  13.764  1.00 59.60           H  
ATOM     14  HG3 MET A   1       3.755  -5.134  14.491  1.00 59.60           H  
ATOM     15  SD  MET A   1       3.242  -5.558  12.193  1.00 59.60           S  
ATOM     16  CE  MET A   1       1.846  -6.480  12.905  1.00 59.60           C  
ATOM     17  HE1 MET A   1       1.434  -7.161  12.160  1.00 59.60           H  
ATOM     18  HE2 MET A   1       1.060  -5.797  13.226  1.00 59.60           H  
ATOM     19  HE3 MET A   1       2.182  -7.069  13.759  1.00 59.60           H  
ATOM     20  N   LYS A   2       6.024  -2.870  16.520  1.00 74.40           N  
ATOM     21  H   LYS A   2       5.101  -3.097  16.861  1.00 74.40           H  
ATOM     22  CA  LYS A   2       7.146  -3.423  17.297  1.00 74.40           C  
ATOM     23  HA  LYS A   2       8.048  -2.847  17.091  1.00 74.40           H  
ATOM     24  C   LYS A   2       7.433  -4.861  16.843  1.00 74.40           C  
ATOM     25  CB  LYS A   2       6.871  -3.360  18.814  1.00 74.40           C  
ATOM     26  HB2 LYS A   2       7.698  -3.841  19.337  1.00 74.40           H  
ATOM     27  HB3 LYS A   2       5.960  -3.908  19.052  1.00 74.40           H  
ATOM     28  O   LYS A   2       6.722  -5.394  15.996  1.00 74.40           O  
ATOM     29  CG  LYS A   2       6.762  -1.919  19.334  1.00 74.40           C  
ATOM     30  HG2 LYS A   2       5.800  -1.506  19.031  1.00 74.40           H  
ATOM     31  HG3 LYS A   2       7.558  -1.313  18.903  1.00 74.40           H  
ATOM     32  CD  LYS A   2       6.884  -1.874  20.865  1.00 74.40           C  
ATOM     33  HD2 LYS A   2       6.192  -2.596  21.298  1.00 74.40           H  
ATOM     34  HD3 LYS A   2       7.893  -2.165  21.159  1.00 74.40           H  
ATOM     35  CE  LYS A   2       6.577  -0.456  21.370  1.00 74.40           C  
ATOM     36  HE2 LYS A   2       5.610  -0.149  20.971  1.00 74.40           H  
ATOM     37  HE3 LYS A   2       7.334   0.223  20.979  1.00 74.40           H  
ATOM     38  NZ  LYS A   2       6.545  -0.385  22.854  1.00 74.40           N  
ATOM     39  HZ1 LYS A   2       6.421   0.564  23.176  1.00 74.40           H  
ATOM     40  HZ2 LYS A   2       5.765  -0.920  23.208  1.00 74.40           H  
ATOM     41  HZ3 LYS A   2       7.391  -0.765  23.254  1.00 74.40           H  
ATOM     42  N   LYS A   3       8.512  -5.433  17.368  1.00 77.84           N  
ATOM     43  H   LYS A   3       9.010  -4.927  18.087  1.00 77.84           H  
ATOM     44  CA  LYS A   3       8.956  -6.807  17.106  1.00 77.84           C  
ATOM     45  HA  LYS A   3       8.587  -7.160  16.143  1.00 77.84           H  
ATOM     46  C   LYS A   3       8.481  -7.826  18.118  1.00 77.84           C  
ATOM     47  CB  LYS A   3      10.477  -6.819  17.186  1.00 77.84           C  
ATOM     48  HB2 LYS A   3      10.803  -7.648  17.813  1.00 77.84           H  
ATOM     49  HB3 LYS A   3      10.878  -5.894  17.600  1.00 77.84           H  
ATOM     50  O   LYS A   3       8.366  -9.001  17.814  1.00 77.84           O  
ATOM     51  CG  LYS A   3      10.971  -7.042  15.783  1.00 77.84           C  
ATOM     52  HG2 LYS A   3      10.522  -7.955  15.392  1.00 77.84           H  
ATOM     53  HG3 LYS A   3      10.682  -6.205  15.147  1.00 77.84           H  
ATOM     54  CD  LYS A   3      12.467  -7.205  15.751  1.00 77.84           C  
ATOM     55  HD2 LYS A   3      12.600  -7.816  14.858  1.00 77.84           H  
ATOM     56  HD3 LYS A   3      12.894  -6.214  15.599  1.00 77.84           H  
ATOM     57  CE  LYS A   3      13.180  -7.877  16.934  1.00 77.84           C  
ATOM     58  HE2 LYS A   3      13.180  -7.207  17.794  1.00 77.84           H  
ATOM     59  HE3 LYS A   3      12.611  -8.762  17.220  1.00 77.84           H  
ATOM     60  NZ  LYS A   3      14.558  -8.283  16.565  1.00 77.84           N  
ATOM     61  HZ1 LYS A   3      15.246  -7.869  17.178  1.00 77.84           H  
ATOM     62  HZ2 LYS A   3      14.641  -9.289  16.613  1.00 77.84           H  
ATOM     63  HZ3 LYS A   3      14.748  -8.046  15.602  1.00 77.84           H  
ATOM     64  N   ASP A   4       8.293  -7.321  19.314  1.00 89.25           N  
ATOM     65  H   ASP A   4       8.484  -6.338  19.443  1.00 89.25           H  
ATOM     66  CA  ASP A   4       8.001  -8.003  20.543  1.00 89.25           C  
ATOM     67  HA  ASP A   4       7.386  -8.875  20.326  1.00 89.25           H  
ATOM     68  C   ASP A   4       7.215  -7.002  21.403  1.00 89.25           C  
ATOM     69  CB  ASP A   4       9.317  -8.458  21.201  1.00 89.25           C  
ATOM     70  HB2 ASP A   4       9.085  -8.889  22.175  1.00 89.25           H  
ATOM     71  HB3 ASP A   4       9.763  -9.242  20.589  1.00 89.25           H  
ATOM     72  O   ASP A   4       7.212  -5.792  21.124  1.00 89.25           O  
ATOM     73  CG  ASP A   4      10.335  -7.318  21.372  1.00 89.25           C  
ATOM     74  OD1 ASP A   4      11.024  -6.979  20.373  1.00 89.25           O  
ATOM     75  OD2 ASP A   4      10.392  -6.750  22.484  1.00 89.25           O  
ATOM     76  N   VAL A   5       6.504  -7.500  22.412  1.00 94.11           N  
ATOM     77  H   VAL A   5       6.477  -8.504  22.514  1.00 94.11           H  
ATOM     78  CA  VAL A   5       5.777  -6.663  23.372  1.00 94.11           C  
ATOM     79  HA  VAL A   5       6.129  -5.635  23.280  1.00 94.11           H  
ATOM     80  C   VAL A   5       6.080  -7.126  24.791  1.00 94.11           C  
ATOM     81  CB  VAL A   5       4.258  -6.656  23.090  1.00 94.11           C  
ATOM     82  HB  VAL A   5       3.862  -7.669  23.156  1.00 94.11           H  
ATOM     83  O   VAL A   5       5.606  -8.177  25.210  1.00 94.11           O  
ATOM     84  CG1 VAL A   5       3.535  -5.771  24.114  1.00 94.11           C  
ATOM     85 HG11 VAL A   5       2.487  -5.656  23.839  1.00 94.11           H  
ATOM     86 HG12 VAL A   5       3.574  -6.232  25.102  1.00 94.11           H  
ATOM     87 HG13 VAL A   5       4.011  -4.791  24.154  1.00 94.11           H  
ATOM     88  CG2 VAL A   5       3.934  -6.096  21.698  1.00 94.11           C  
ATOM     89 HG21 VAL A   5       4.379  -5.109  21.574  1.00 94.11           H  
ATOM     90 HG22 VAL A   5       2.854  -6.037  21.561  1.00 94.11           H  
ATOM     91 HG23 VAL A   5       4.336  -6.766  20.939  1.00 94.11           H  
ATOM     92  N   ARG A   6       6.830  -6.326  25.560  1.00 96.34           N  
ATOM     93  H   ARG A   6       7.292  -5.552  25.105  1.00 96.34           H  
ATOM     94  CA  ARG A   6       7.032  -6.541  27.007  1.00 96.34           C  
ATOM     95  HA  ARG A   6       7.007  -7.615  27.193  1.00 96.34           H  
ATOM     96  C   ARG A   6       5.882  -5.938  27.827  1.00 96.34           C  
ATOM     97  CB  ARG A   6       8.429  -6.032  27.421  1.00 96.34           C  
ATOM     98  HB2 ARG A   6       9.157  -6.388  26.692  1.00 96.34           H  
ATOM     99  HB3 ARG A   6       8.440  -4.943  27.398  1.00 96.34           H  
ATOM    100  O   ARG A   6       5.812  -4.720  27.997  1.00 96.34           O  
ATOM    101  CG  ARG A   6       8.876  -6.527  28.812  1.00 96.34           C  
ATOM    102  HG2 ARG A   6       8.140  -6.236  29.562  1.00 96.34           H  
ATOM    103  HG3 ARG A   6       8.945  -7.615  28.795  1.00 96.34           H  
ATOM    104  CD  ARG A   6      10.244  -5.926  29.198  1.00 96.34           C  
ATOM    105  HD2 ARG A   6      10.093  -4.864  29.391  1.00 96.34           H  
ATOM    106  HD3 ARG A   6      10.937  -6.025  28.363  1.00 96.34           H  
ATOM    107  NE  ARG A   6      10.838  -6.529  30.413  1.00 96.34           N  
ATOM    108  HE  ARG A   6      10.752  -6.036  31.291  1.00 96.34           H  
ATOM    109  NH1 ARG A   6      11.583  -8.468  29.463  1.00 96.34           N  
ATOM    110 HH11 ARG A   6      11.503  -9.458  29.645  1.00 96.34           H  
ATOM    111 HH12 ARG A   6      11.321  -8.130  28.548  1.00 96.34           H  
ATOM    112  NH2 ARG A   6      11.661  -8.237  31.671  1.00 96.34           N  
ATOM    113 HH21 ARG A   6      11.576  -7.697  32.520  1.00 96.34           H  
ATOM    114 HH22 ARG A   6      11.814  -9.232  31.747  1.00 96.34           H  
ATOM    115  CZ  ARG A   6      11.371  -7.733  30.512  1.00 96.34           C  
ATOM    116  N   ILE A   7       4.992  -6.785  28.334  1.00 96.42           N  
ATOM    117  H   ILE A   7       5.128  -7.766  28.135  1.00 96.42           H  
ATOM    118  CA  ILE A   7       3.908  -6.462  29.270  1.00 96.42           C  
ATOM    119  HA  ILE A   7       3.607  -5.424  29.125  1.00 96.42           H  
ATOM    120  C   ILE A   7       4.431  -6.628  30.702  1.00 96.42           C  
ATOM    121  CB  ILE A   7       2.675  -7.379  29.035  1.00 96.42           C  
ATOM    122  HB  ILE A   7       2.953  -8.399  29.300  1.00 96.42           H  
ATOM    123  O   ILE A   7       4.768  -7.736  31.109  1.00 96.42           O  
ATOM    124  CG1 ILE A   7       2.222  -7.398  27.555  1.00 96.42           C  
ATOM    125 HG12 ILE A   7       1.992  -6.383  27.231  1.00 96.42           H  
ATOM    126 HG13 ILE A   7       3.041  -7.769  26.939  1.00 96.42           H  
ATOM    127  CG2 ILE A   7       1.522  -6.947  29.965  1.00 96.42           C  
ATOM    128 HG21 ILE A   7       1.138  -5.971  29.669  1.00 96.42           H  
ATOM    129 HG22 ILE A   7       1.856  -6.898  31.002  1.00 96.42           H  
ATOM    130 HG23 ILE A   7       0.713  -7.676  29.929  1.00 96.42           H  
ATOM    131  CD1 ILE A   7       1.004  -8.284  27.256  1.00 96.42           C  
ATOM    132 HD11 ILE A   7       0.123  -7.929  27.790  1.00 96.42           H  
ATOM    133 HD12 ILE A   7       1.213  -9.314  27.544  1.00 96.42           H  
ATOM    134 HD13 ILE A   7       0.788  -8.248  26.188  1.00 96.42           H  
ATOM    135  N   LEU A   8       4.470  -5.549  31.485  1.00 97.31           N  
ATOM    136  H   LEU A   8       4.180  -4.663  31.099  1.00 97.31           H  
ATOM    137  CA  LEU A   8       4.873  -5.592  32.898  1.00 97.31           C  
ATOM    138  HA  LEU A   8       5.341  -6.551  33.117  1.00 97.31           H  
ATOM    139  C   LEU A   8       3.652  -5.454  33.818  1.00 97.31           C  
ATOM    140  CB  LEU A   8       5.925  -4.492  33.126  1.00 97.31           C  
ATOM    141  HB2 LEU A   8       6.799  -4.707  32.512  1.00 97.31           H  
ATOM    142  HB3 LEU A   8       5.499  -3.550  32.778  1.00 97.31           H  
ATOM    143  O   LEU A   8       2.911  -4.478  33.705  1.00 97.31           O  
ATOM    144  CG  LEU A   8       6.372  -4.307  34.588  1.00 97.31           C  
ATOM    145  HG  LEU A   8       5.496  -4.148  35.216  1.00 97.31           H  
ATOM    146  CD1 LEU A   8       7.132  -5.514  35.130  1.00 97.31           C  
ATOM    147 HD11 LEU A   8       7.946  -5.779  34.456  1.00 97.31           H  
ATOM    148 HD12 LEU A   8       6.455  -6.362  35.239  1.00 97.31           H  
ATOM    149 HD13 LEU A   8       7.545  -5.283  36.112  1.00 97.31           H  
ATOM    150  CD2 LEU A   8       7.265  -3.072  34.695  1.00 97.31           C  
ATOM    151 HD21 LEU A   8       8.128  -3.187  34.039  1.00 97.31           H  
ATOM    152 HD22 LEU A   8       7.605  -2.942  35.722  1.00 97.31           H  
ATOM    153 HD23 LEU A   8       6.706  -2.185  34.397  1.00 97.31           H  
ATOM    154  N   LEU A   9       3.459  -6.387  34.755  1.00 97.03           N  
ATOM    155  H   LEU A   9       4.084  -7.180  34.781  1.00 97.03           H  
ATOM    156  CA  LEU A   9       2.425  -6.308  35.791  1.00 97.03           C  
ATOM    157  HA  LEU A   9       1.637  -5.633  35.456  1.00 97.03           H  
ATOM    158  C   LEU A   9       3.006  -5.717  37.083  1.00 97.03           C  
ATOM    159  CB  LEU A   9       1.770  -7.683  36.042  1.00 97.03           C  
ATOM    160  HB2 LEU A   9       2.530  -8.465  36.049  1.00 97.03           H  
ATOM    161  HB3 LEU A   9       1.328  -7.650  37.037  1.00 97.03           H  
ATOM    162  O   LEU A   9       3.779  -6.364  37.790  1.00 97.03           O  
ATOM    163  CG  LEU A   9       0.640  -8.047  35.061  1.00 97.03           C  
ATOM    164  HG  LEU A   9      -0.035  -7.196  34.969  1.00 97.03           H  
ATOM    165  CD1 LEU A   9       1.149  -8.425  33.672  1.00 97.03           C  
ATOM    166 HD11 LEU A   9       1.673  -7.580  33.224  1.00 97.03           H  
ATOM    167 HD12 LEU A   9       0.305  -8.679  33.031  1.00 97.03           H  
ATOM    168 HD13 LEU A   9       1.829  -9.274  33.740  1.00 97.03           H  
ATOM    169  CD2 LEU A   9      -0.177  -9.215  35.614  1.00 97.03           C  
ATOM    170 HD21 LEU A   9      -0.665  -8.922  36.544  1.00 97.03           H  
ATOM    171 HD22 LEU A   9       0.476 -10.065  35.812  1.00 97.03           H  
ATOM    172 HD23 LEU A   9      -0.943  -9.509  34.896  1.00 97.03           H  
ATOM    173  N   VAL A  10       2.568  -4.506  37.432  1.00 97.14           N  
ATOM    174  H   VAL A  10       1.870  -4.081  36.838  1.00 97.14           H  
ATOM    175  CA  VAL A  10       2.892  -3.813  38.694  1.00 97.14           C  
ATOM    176  HA  VAL A  10       3.605  -4.420  39.252  1.00 97.14           H  
ATOM    177  C   VAL A  10       1.647  -3.665  39.572  1.00 97.14           C  
ATOM    178  CB  VAL A  10       3.575  -2.455  38.459  1.00 97.14           C  
ATOM    179  HB  VAL A  10       3.935  -2.106  39.427  1.00 97.14           H  
ATOM    180  O   VAL A  10       0.540  -3.975  39.142  1.00 97.14           O  
ATOM    181  CG1 VAL A  10       4.797  -2.567  37.547  1.00 97.14           C  
ATOM    182 HG11 VAL A  10       5.444  -3.379  37.880  1.00 97.14           H  
ATOM    183 HG12 VAL A  10       4.469  -2.754  36.524  1.00 97.14           H  
ATOM    184 HG13 VAL A  10       5.361  -1.634  37.566  1.00 97.14           H  
ATOM    185  CG2 VAL A  10       2.623  -1.393  37.901  1.00 97.14           C  
ATOM    186 HG21 VAL A  10       3.173  -0.474  37.702  1.00 97.14           H  
ATOM    187 HG22 VAL A  10       2.168  -1.748  36.977  1.00 97.14           H  
ATOM    188 HG23 VAL A  10       1.837  -1.168  38.623  1.00 97.14           H  
ATOM    189  N   GLY A  11       1.809  -3.233  40.822  1.00 96.28           N  
ATOM    190  H   GLY A  11       2.727  -2.940  41.127  1.00 96.28           H  
ATOM    191  CA  GLY A  11       0.708  -3.129  41.784  1.00 96.28           C  
ATOM    192  HA2 GLY A  11      -0.176  -3.652  41.418  1.00 96.28           H  
ATOM    193  HA3 GLY A  11       0.441  -2.078  41.902  1.00 96.28           H  
ATOM    194  C   GLY A  11       1.056  -3.716  43.150  1.00 96.28           C  
ATOM    195  O   GLY A  11       1.969  -4.541  43.268  1.00 96.28           O  
ATOM    196  N   GLU A  12       0.311  -3.281  44.169  1.00 96.84           N  
ATOM    197  H   GLU A  12      -0.449  -2.654  43.947  1.00 96.84           H  
ATOM    198  CA  GLU A  12       0.565  -3.568  45.590  1.00 96.84           C  
ATOM    199  HA  GLU A  12       1.529  -3.128  45.844  1.00 96.84           H  
ATOM    200  C   GLU A  12       0.620  -5.080  45.921  1.00 96.84           C  
ATOM    201  CB  GLU A  12      -0.526  -2.908  46.459  1.00 96.84           C  
ATOM    202  HB2 GLU A  12      -1.497  -3.280  46.132  1.00 96.84           H  
ATOM    203  HB3 GLU A  12      -0.397  -3.212  47.498  1.00 96.84           H  
ATOM    204  O   GLU A  12       0.039  -5.912  45.213  1.00 96.84           O  
ATOM    205  CG  GLU A  12      -0.563  -1.375  46.414  1.00 96.84           C  
ATOM    206  HG2 GLU A  12      -1.466  -1.051  46.932  1.00 96.84           H  
ATOM    207  HG3 GLU A  12      -0.650  -1.041  45.380  1.00 96.84           H  
ATOM    208  CD  GLU A  12       0.654  -0.722  47.082  1.00 96.84           C  
ATOM    209  OE1 GLU A  12       1.541  -0.228  46.352  1.00 96.84           O  
ATOM    210  OE2 GLU A  12       0.683  -0.619  48.328  1.00 96.84           O  
ATOM    211  N   PRO A  13       1.253  -5.480  47.040  1.00 95.41           N  
ATOM    212  CA  PRO A  13       1.314  -6.879  47.445  1.00 95.41           C  
ATOM    213  HA  PRO A  13       1.865  -7.421  46.677  1.00 95.41           H  
ATOM    214  C   PRO A  13      -0.076  -7.508  47.619  1.00 95.41           C  
ATOM    215  CB  PRO A  13       2.133  -6.903  48.741  1.00 95.41           C  
ATOM    216  HB2 PRO A  13       1.478  -6.798  49.605  1.00 95.41           H  
ATOM    217  HB3 PRO A  13       2.735  -7.809  48.823  1.00 95.41           H  
ATOM    218  O   PRO A  13      -0.980  -6.927  48.224  1.00 95.41           O  
ATOM    219  CG  PRO A  13       3.008  -5.655  48.619  1.00 95.41           C  
ATOM    220  HG2 PRO A  13       3.341  -5.288  49.590  1.00 95.41           H  
ATOM    221  HG3 PRO A  13       3.862  -5.863  47.974  1.00 95.41           H  
ATOM    222  CD  PRO A  13       2.070  -4.668  47.930  1.00 95.41           C  
ATOM    223  HD2 PRO A  13       1.437  -4.180  48.671  1.00 95.41           H  
ATOM    224  HD3 PRO A  13       2.652  -3.923  47.388  1.00 95.41           H  
ATOM    225  N   ARG A  14      -0.226  -8.754  47.147  1.00 95.08           N  
ATOM    226  H   ARG A  14       0.581  -9.158  46.694  1.00 95.08           H  
ATOM    227  CA  ARG A  14      -1.451  -9.580  47.240  1.00 95.08           C  
ATOM    228  HA  ARG A  14      -1.199 -10.549  46.809  1.00 95.08           H  
ATOM    229  C   ARG A  14      -2.660  -9.104  46.412  1.00 95.08           C  
ATOM    230  CB  ARG A  14      -1.830  -9.854  48.715  1.00 95.08           C  
ATOM    231  HB2 ARG A  14      -2.224  -8.935  49.149  1.00 95.08           H  
ATOM    232  HB3 ARG A  14      -2.632 -10.592  48.741  1.00 95.08           H  
ATOM    233  O   ARG A  14      -3.750  -9.651  46.596  1.00 95.08           O  
ATOM    234  CG  ARG A  14      -0.676 -10.385  49.587  1.00 95.08           C  
ATOM    235  HG2 ARG A  14      -0.412 -11.388  49.249  1.00 95.08           H  
ATOM    236  HG3 ARG A  14       0.206  -9.751  49.495  1.00 95.08           H  
ATOM    237  CD  ARG A  14      -1.068 -10.443  51.068  1.00 95.08           C  
ATOM    238  HD2 ARG A  14      -0.275 -10.961  51.607  1.00 95.08           H  
ATOM    239  HD3 ARG A  14      -1.989 -11.015  51.171  1.00 95.08           H  
ATOM    240  NE  ARG A  14      -1.240  -9.089  51.637  1.00 95.08           N  
ATOM    241  HE  ARG A  14      -1.113  -8.316  51.000  1.00 95.08           H  
ATOM    242  NH1 ARG A  14      -1.688  -9.715  53.801  1.00 95.08           N  
ATOM    243 HH11 ARG A  14      -1.598 -10.684  53.530  1.00 95.08           H  
ATOM    244 HH12 ARG A  14      -1.877  -9.473  54.764  1.00 95.08           H  
ATOM    245  NH2 ARG A  14      -1.600  -7.548  53.272  1.00 95.08           N  
ATOM    246 HH21 ARG A  14      -1.433  -6.808  52.605  1.00 95.08           H  
ATOM    247 HH22 ARG A  14      -1.791  -7.319  54.237  1.00 95.08           H  
ATOM    248  CZ  ARG A  14      -1.508  -8.793  52.896  1.00 95.08           C  
ATOM    249  N   VAL A  15      -2.504  -8.183  45.452  1.00 96.30           N  
ATOM    250  H   VAL A  15      -1.638  -7.665  45.403  1.00 96.30           H  
ATOM    251  CA  VAL A  15      -3.564  -7.888  44.449  1.00 96.30           C  
ATOM    252  HA  VAL A  15      -4.502  -7.746  44.985  1.00 96.30           H  
ATOM    253  C   VAL A  15      -3.807  -9.049  43.467  1.00 96.30           C  
ATOM    254  CB  VAL A  15      -3.308  -6.581  43.672  1.00 96.30           C  
ATOM    255  HB  VAL A  15      -4.150  -6.416  42.999  1.00 96.30           H  
ATOM    256  O   VAL A  15      -4.887  -9.147  42.894  1.00 96.30           O  
ATOM    257  CG1 VAL A  15      -3.257  -5.376  44.619  1.00 96.30           C  
ATOM    258 HG11 VAL A  15      -3.056  -4.473  44.043  1.00 96.30           H  
ATOM    259 HG12 VAL A  15      -4.216  -5.264  45.124  1.00 96.30           H  
ATOM    260 HG13 VAL A  15      -2.468  -5.496  45.362  1.00 96.30           H  
ATOM    261  CG2 VAL A  15      -2.043  -6.672  42.815  1.00 96.30           C  
ATOM    262 HG21 VAL A  15      -1.805  -5.693  42.400  1.00 96.30           H  
ATOM    263 HG22 VAL A  15      -2.216  -7.360  41.986  1.00 96.30           H  
ATOM    264 HG23 VAL A  15      -1.189  -7.015  43.399  1.00 96.30           H  
ATOM    265  N   GLY A  16      -2.851  -9.979  43.335  1.00 95.89           N  
ATOM    266  H   GLY A  16      -1.994  -9.842  43.852  1.00 95.89           H  
ATOM    267  CA  GLY A  16      -2.987 -11.215  42.545  1.00 95.89           C  
ATOM    268  HA2 GLY A  16      -4.040 -11.471  42.424  1.00 95.89           H  
ATOM    269  HA3 GLY A  16      -2.518 -12.031  43.095  1.00 95.89           H  
ATOM    270  C   GLY A  16      -2.342 -11.180  41.155  1.00 95.89           C  
ATOM    271  O   GLY A  16      -2.839 -11.844  40.255  1.00 95.89           O  
ATOM    272  N   LYS A  17      -1.255 -10.416  40.975  1.00 95.55           N  
ATOM    273  H   LYS A  17      -0.910  -9.891  41.766  1.00 95.55           H  
ATOM    274  CA  LYS A  17      -0.510 -10.291  39.704  1.00 95.55           C  
ATOM    275  HA  LYS A  17      -1.176  -9.906  38.932  1.00 95.55           H  
ATOM    276  C   LYS A  17      -0.011 -11.646  39.196  1.00 95.55           C  
ATOM    277  CB  LYS A  17       0.674  -9.320  39.863  1.00 95.55           C  
ATOM    278  HB2 LYS A  17       1.464  -9.786  40.454  1.00 95.55           H  
ATOM    279  HB3 LYS A  17       1.075  -9.106  38.873  1.00 95.55           H  
ATOM    280  O   LYS A  17      -0.399 -12.086  38.121  1.00 95.55           O  
ATOM    281  CG  LYS A  17       0.261  -8.016  40.555  1.00 95.55           C  
ATOM    282  HG2 LYS A  17       0.208  -8.183  41.631  1.00 95.55           H  
ATOM    283  HG3 LYS A  17      -0.728  -7.734  40.196  1.00 95.55           H  
ATOM    284  CD  LYS A  17       1.210  -6.853  40.278  1.00 95.55           C  
ATOM    285  HD2 LYS A  17       0.852  -5.981  40.825  1.00 95.55           H  
ATOM    286  HD3 LYS A  17       1.161  -6.628  39.212  1.00 95.55           H  
ATOM    287  CE  LYS A  17       2.668  -7.127  40.640  1.00 95.55           C  
ATOM    288  HE2 LYS A  17       2.966  -8.107  40.267  1.00 95.55           H  
ATOM    289  HE3 LYS A  17       3.294  -6.407  40.114  1.00 95.55           H  
ATOM    290  NZ  LYS A  17       2.929  -7.023  42.095  1.00 95.55           N  
ATOM    291  HZ1 LYS A  17       3.921  -7.172  42.208  1.00 95.55           H  
ATOM    292  HZ2 LYS A  17       2.681  -6.114  42.459  1.00 95.55           H  
ATOM    293  HZ3 LYS A  17       2.449  -7.755  42.598  1.00 95.55           H  
ATOM    294  N   THR A  18       0.720 -12.350  40.054  1.00 94.33           N  
ATOM    295  H   THR A  18       1.131 -11.871  40.842  1.00 94.33           H  
ATOM    296  CA  THR A  18       1.173 -13.730  39.863  1.00 94.33           C  
ATOM    297  HA  THR A  18       1.891 -13.759  39.043  1.00 94.33           H  
ATOM    298  C   THR A  18       0.012 -14.667  39.533  1.00 94.33           C  
ATOM    299  CB  THR A  18       1.860 -14.211  41.151  1.00 94.33           C  
ATOM    300  HB  THR A  18       1.091 -14.450  41.885  1.00 94.33           H  
ATOM    301  O   THR A  18       0.104 -15.447  38.595  1.00 94.33           O  
ATOM    302  CG2 THR A  18       2.728 -15.450  40.947  1.00 94.33           C  
ATOM    303 HG21 THR A  18       2.809 -15.709  39.891  1.00 94.33           H  
ATOM    304 HG22 THR A  18       3.723 -15.285  41.361  1.00 94.33           H  
ATOM    305 HG23 THR A  18       2.280 -16.291  41.477  1.00 94.33           H  
ATOM    306  OG1 THR A  18       2.619 -13.159  41.706  1.00 94.33           O  
ATOM    307  HG1 THR A  18       3.288 -12.928  41.057  1.00 94.33           H  
ATOM    308  N   SER A  19      -1.124 -14.545  40.232  1.00 95.51           N  
ATOM    309  H   SER A  19      -1.163 -13.885  40.996  1.00 95.51           H  
ATOM    310  CA  SER A  19      -2.320 -15.355  39.962  1.00 95.51           C  
ATOM    311  HA  SER A  19      -2.047 -16.408  40.032  1.00 95.51           H  
ATOM    312  C   SER A  19      -2.883 -15.128  38.556  1.00 95.51           C  
ATOM    313  CB  SER A  19      -3.429 -15.080  40.982  1.00 95.51           C  
ATOM    314  HB2 SER A  19      -3.889 -14.116  40.767  1.00 95.51           H  
ATOM    315  HB3 SER A  19      -4.191 -15.854  40.885  1.00 95.51           H  
ATOM    316  O   SER A  19      -3.226 -16.098  37.901  1.00 95.51           O  
ATOM    317  OG  SER A  19      -2.933 -15.060  42.310  1.00 95.51           O  
ATOM    318  HG  SER A  19      -2.669 -15.957  42.526  1.00 95.51           H  
ATOM    319  N   LEU A  20      -2.943 -13.882  38.065  1.00 96.36           N  
ATOM    320  H   LEU A  20      -2.607 -13.119  38.636  1.00 96.36           H  
ATOM    321  CA  LEU A  20      -3.399 -13.581  36.697  1.00 96.36           C  
ATOM    322  HA  LEU A  20      -4.392 -14.003  36.546  1.00 96.36           H  
ATOM    323  C   LEU A  20      -2.493 -14.215  35.631  1.00 96.36           C  
ATOM    324  CB  LEU A  20      -3.440 -12.055  36.480  1.00 96.36           C  
ATOM    325  HB2 LEU A  20      -2.467 -11.639  36.739  1.00 96.36           H  
ATOM    326  HB3 LEU A  20      -3.596 -11.857  35.419  1.00 96.36           H  
ATOM    327  O   LEU A  20      -2.983 -14.656  34.597  1.00 96.36           O  
ATOM    328  CG  LEU A  20      -4.530 -11.317  37.271  1.00 96.36           C  
ATOM    329  HG  LEU A  20      -4.537 -11.657  38.306  1.00 96.36           H  
ATOM    330  CD1 LEU A  20      -4.252  -9.813  37.259  1.00 96.36           C  
ATOM    331 HD11 LEU A  20      -3.301  -9.613  37.753  1.00 96.36           H  
ATOM    332 HD12 LEU A  20      -4.202  -9.455  36.231  1.00 96.36           H  
ATOM    333 HD13 LEU A  20      -5.048  -9.282  37.780  1.00 96.36           H  
ATOM    334  CD2 LEU A  20      -5.915 -11.557  36.674  1.00 96.36           C  
ATOM    335 HD21 LEU A  20      -5.951 -11.191  35.648  1.00 96.36           H  
ATOM    336 HD22 LEU A  20      -6.143 -12.623  36.677  1.00 96.36           H  
ATOM    337 HD23 LEU A  20      -6.668 -11.039  37.267  1.00 96.36           H  
ATOM    338  N   ILE A  21      -1.184 -14.264  35.891  1.00 94.99           N  
ATOM    339  H   ILE A  21      -0.859 -13.857  36.757  1.00 94.99           H  
ATOM    340  CA  ILE A  21      -0.190 -14.864  34.994  1.00 94.99           C  
ATOM    341  HA  ILE A  21      -0.416 -14.567  33.970  1.00 94.99           H  
ATOM    342  C   ILE A  21      -0.279 -16.396  35.031  1.00 94.99           C  
ATOM    343  CB  ILE A  21       1.217 -14.332  35.348  1.00 94.99           C  
ATOM    344  HB  ILE A  21       1.402 -14.504  36.408  1.00 94.99           H  
ATOM    345  O   ILE A  21      -0.295 -17.028  33.979  1.00 94.99           O  
ATOM    346  CG1 ILE A  21       1.285 -12.813  35.067  1.00 94.99           C  
ATOM    347 HG12 ILE A  21       0.425 -12.321  35.522  1.00 94.99           H  
ATOM    348 HG13 ILE A  21       1.228 -12.641  33.992  1.00 94.99           H  
ATOM    349  CG2 ILE A  21       2.302 -15.067  34.546  1.00 94.99           C  
ATOM    350 HG21 ILE A  21       2.128 -14.947  33.477  1.00 94.99           H  
ATOM    351 HG22 ILE A  21       2.302 -16.129  34.790  1.00 94.99           H  
ATOM    352 HG23 ILE A  21       3.292 -14.684  34.793  1.00 94.99           H  
ATOM    353  CD1 ILE A  21       2.538 -12.130  35.625  1.00 94.99           C  
ATOM    354 HD11 ILE A  21       2.504 -11.062  35.407  1.00 94.99           H  
ATOM    355 HD12 ILE A  21       2.567 -12.269  36.706  1.00 94.99           H  
ATOM    356 HD13 ILE A  21       3.441 -12.535  35.170  1.00 94.99           H  
ATOM    357  N   MET A  22      -0.415 -16.998  36.217  1.00 94.71           N  
ATOM    358  H   MET A  22      -0.372 -16.436  37.055  1.00 94.71           H  
ATOM    359  CA  MET A  22      -0.635 -18.444  36.343  1.00 94.71           C  
ATOM    360  HA  MET A  22       0.173 -18.965  35.831  1.00 94.71           H  
ATOM    361  C   MET A  22      -1.935 -18.862  35.643  1.00 94.71           C  
ATOM    362  CB  MET A  22      -0.631 -18.871  37.819  1.00 94.71           C  
ATOM    363  HB2 MET A  22      -1.364 -18.280  38.368  1.00 94.71           H  
ATOM    364  HB3 MET A  22      -0.935 -19.916  37.879  1.00 94.71           H  
ATOM    365  O   MET A  22      -1.904 -19.756  34.804  1.00 94.71           O  
ATOM    366  CG  MET A  22       0.742 -18.718  38.495  1.00 94.71           C  
ATOM    367  HG2 MET A  22       0.649 -19.038  39.533  1.00 94.71           H  
ATOM    368  HG3 MET A  22       1.015 -17.663  38.503  1.00 94.71           H  
ATOM    369  SD  MET A  22       2.131 -19.618  37.751  1.00 94.71           S  
ATOM    370  CE  MET A  22       1.589 -21.333  37.981  1.00 94.71           C  
ATOM    371  HE1 MET A  22       0.688 -21.520  37.396  1.00 94.71           H  
ATOM    372  HE2 MET A  22       1.384 -21.519  39.035  1.00 94.71           H  
ATOM    373  HE3 MET A  22       2.374 -22.009  37.643  1.00 94.71           H  
ATOM    374  N   SER A  23      -3.039 -18.144  35.873  1.00 94.19           N  
ATOM    375  H   SER A  23      -3.016 -17.428  36.585  1.00 94.19           H  
ATOM    376  CA  SER A  23      -4.339 -18.406  35.236  1.00 94.19           C  
ATOM    377  HA  SER A  23      -4.561 -19.468  35.342  1.00 94.19           H  
ATOM    378  C   SER A  23      -4.389 -18.130  33.728  1.00 94.19           C  
ATOM    379  CB  SER A  23      -5.438 -17.612  35.948  1.00 94.19           C  
ATOM    380  HB2 SER A  23      -5.230 -16.545  35.878  1.00 94.19           H  
ATOM    381  HB3 SER A  23      -6.395 -17.820  35.470  1.00 94.19           H  
ATOM    382  O   SER A  23      -5.346 -18.540  33.080  1.00 94.19           O  
ATOM    383  OG  SER A  23      -5.505 -17.993  37.310  1.00 94.19           O  
ATOM    384  HG  SER A  23      -5.465 -18.952  37.324  1.00 94.19           H  
ATOM    385  N   LEU A  24      -3.375 -17.483  33.144  1.00 92.72           N  
ATOM    386  H   LEU A  24      -2.635 -17.121  33.728  1.00 92.72           H  
ATOM    387  CA  LEU A  24      -3.187 -17.432  31.689  1.00 92.72           C  
ATOM    388  HA  LEU A  24      -4.158 -17.325  31.206  1.00 92.72           H  
ATOM    389  C   LEU A  24      -2.533 -18.713  31.140  1.00 92.72           C  
ATOM    390  CB  LEU A  24      -2.318 -16.204  31.361  1.00 92.72           C  
ATOM    391  HB2 LEU A  24      -1.348 -16.331  31.841  1.00 92.72           H  
ATOM    392  HB3 LEU A  24      -2.786 -15.317  31.789  1.00 92.72           H  
ATOM    393  O   LEU A  24      -2.787 -19.082  29.998  1.00 92.72           O  
ATOM    394  CG  LEU A  24      -2.067 -15.965  29.860  1.00 92.72           C  
ATOM    395  HG  LEU A  24      -1.658 -16.858  29.386  1.00 92.72           H  
ATOM    396  CD1 LEU A  24      -3.349 -15.562  29.133  1.00 92.72           C  
ATOM    397 HD11 LEU A  24      -3.119 -15.201  28.131  1.00 92.72           H  
ATOM    398 HD12 LEU A  24      -3.856 -14.771  29.686  1.00 92.72           H  
ATOM    399 HD13 LEU A  24      -4.000 -16.433  29.056  1.00 92.72           H  
ATOM    400  CD2 LEU A  24      -1.024 -14.865  29.705  1.00 92.72           C  
ATOM    401 HD21 LEU A  24      -0.055 -15.242  30.032  1.00 92.72           H  
ATOM    402 HD22 LEU A  24      -0.956 -14.553  28.662  1.00 92.72           H  
ATOM    403 HD23 LEU A  24      -1.290 -14.002  30.315  1.00 92.72           H  
ATOM    404  N   VAL A  25      -1.659 -19.348  31.930  1.00 90.29           N  
ATOM    405  H   VAL A  25      -1.550 -19.008  32.874  1.00 90.29           H  
ATOM    406  CA  VAL A  25      -0.753 -20.421  31.483  1.00 90.29           C  
ATOM    407  HA  VAL A  25      -0.688 -20.396  30.395  1.00 90.29           H  
ATOM    408  C   VAL A  25      -1.258 -21.817  31.837  1.00 90.29           C  
ATOM    409  CB  VAL A  25       0.667 -20.188  32.040  1.00 90.29           C  
ATOM    410  HB  VAL A  25       0.610 -20.026  33.117  1.00 90.29           H  
ATOM    411  O   VAL A  25      -1.242 -22.692  30.976  1.00 90.29           O  
ATOM    412  CG1 VAL A  25       1.619 -21.366  31.786  1.00 90.29           C  
ATOM    413 HG11 VAL A  25       1.287 -22.248  32.335  1.00 90.29           H  
ATOM    414 HG12 VAL A  25       2.621 -21.114  32.134  1.00 90.29           H  
ATOM    415 HG13 VAL A  25       1.649 -21.596  30.721  1.00 90.29           H  
ATOM    416  CG2 VAL A  25       1.293 -18.951  31.385  1.00 90.29           C  
ATOM    417 HG21 VAL A  25       0.726 -18.060  31.655  1.00 90.29           H  
ATOM    418 HG22 VAL A  25       1.297 -19.060  30.301  1.00 90.29           H  
ATOM    419 HG23 VAL A  25       2.318 -18.829  31.737  1.00 90.29           H  
ATOM    420  N   SER A  26      -1.686 -22.045  33.082  1.00 89.59           N  
ATOM    421  H   SER A  26      -1.687 -21.291  33.754  1.00 89.59           H  
ATOM    422  CA  SER A  26      -2.319 -23.309  33.488  1.00 89.59           C  
ATOM    423  HA  SER A  26      -1.871 -24.134  32.933  1.00 89.59           H  
ATOM    424  C   SER A  26      -3.816 -23.335  33.187  1.00 89.59           C  
ATOM    425  CB  SER A  26      -2.094 -23.574  34.979  1.00 89.59           C  
ATOM    426  HB2 SER A  26      -2.543 -24.532  35.241  1.00 89.59           H  
ATOM    427  HB3 SER A  26      -1.024 -23.630  35.179  1.00 89.59           H  
ATOM    428  O   SER A  26      -4.420 -24.399  33.181  1.00 89.59           O  
ATOM    429  OG  SER A  26      -2.663 -22.550  35.774  1.00 89.59           O  
ATOM    430  HG  SER A  26      -3.090 -22.973  36.523  1.00 89.59           H  
ATOM    431  N   GLU A  27      -4.404 -22.160  32.946  1.00 92.60           N  
ATOM    432  H   GLU A  27      -3.807 -21.345  32.946  1.00 92.60           H  
ATOM    433  CA  GLU A  27      -5.847 -21.934  32.804  1.00 92.60           C  
ATOM    434  HA  GLU A  27      -5.968 -20.863  32.641  1.00 92.60           H  
ATOM    435  C   GLU A  27      -6.649 -22.206  34.093  1.00 92.60           C  
ATOM    436  CB  GLU A  27      -6.410 -22.595  31.525  1.00 92.60           C  
ATOM    437  HB2 GLU A  27      -6.580 -23.659  31.692  1.00 92.60           H  
ATOM    438  HB3 GLU A  27      -7.364 -22.125  31.284  1.00 92.60           H  
ATOM    439  O   GLU A  27      -7.866 -22.081  34.086  1.00 92.60           O  
ATOM    440  CG  GLU A  27      -5.447 -22.425  30.336  1.00 92.60           C  
ATOM    441  HG2 GLU A  27      -5.023 -21.421  30.373  1.00 92.60           H  
ATOM    442  HG3 GLU A  27      -4.626 -23.136  30.424  1.00 92.60           H  
ATOM    443  CD  GLU A  27      -6.112 -22.612  28.977  1.00 92.60           C  
ATOM    444  OE1 GLU A  27      -6.114 -21.623  28.204  1.00 92.60           O  
ATOM    445  OE2 GLU A  27      -6.572 -23.719  28.629  1.00 92.60           O  
ATOM    446  N   GLU A  28      -5.979 -22.483  35.222  1.00 91.82           N  
ATOM    447  H   GLU A  28      -4.977 -22.584  35.141  1.00 91.82           H  
ATOM    448  CA  GLU A  28      -6.571 -22.633  36.563  1.00 91.82           C  
ATOM    449  HA  GLU A  28      -7.655 -22.597  36.451  1.00 91.82           H  
ATOM    450  C   GLU A  28      -6.208 -21.471  37.489  1.00 91.82           C  
ATOM    451  CB  GLU A  28      -6.254 -23.988  37.262  1.00 91.82           C  
ATOM    452  HB2 GLU A  28      -6.077 -23.815  38.323  1.00 91.82           H  
ATOM    453  HB3 GLU A  28      -7.154 -24.602  37.227  1.00 91.82           H  
ATOM    454  O   GLU A  28      -5.228 -20.746  37.297  1.00 91.82           O  
ATOM    455  CG  GLU A  28      -5.060 -24.799  36.734  1.00 91.82           C  
ATOM    456  HG2 GLU A  28      -4.158 -24.230  36.960  1.00 91.82           H  
ATOM    457  HG3 GLU A  28      -5.130 -24.915  35.653  1.00 91.82           H  
ATOM    458  CD  GLU A  28      -4.947 -26.200  37.359  1.00 91.82           C  
ATOM    459  OE1 GLU A  28      -3.797 -26.566  37.695  1.00 91.82           O  
ATOM    460  OE2 GLU A  28      -5.980 -26.896  37.493  1.00 91.82           O  
ATOM    461  N   PHE A  29      -6.969 -21.328  38.572  1.00 91.77           N  
ATOM    462  H   PHE A  29      -7.739 -21.969  38.699  1.00 91.77           H  
ATOM    463  CA  PHE A  29      -6.460 -20.661  39.762  1.00 91.77           C  
ATOM    464  HA  PHE A  29      -5.814 -19.837  39.460  1.00 91.77           H  
ATOM    465  C   PHE A  29      -5.666 -21.678  40.601  1.00 91.77           C  
ATOM    466  CB  PHE A  29      -7.621 -20.053  40.539  1.00 91.77           C  
ATOM    467  HB2 PHE A  29      -8.267 -20.842  40.926  1.00 91.77           H  
ATOM    468  HB3 PHE A  29      -8.206 -19.457  39.839  1.00 91.77           H  
ATOM    469  O   PHE A  29      -6.274 -22.626  41.099  1.00 91.77           O  
ATOM    470  CG  PHE A  29      -7.138 -19.179  41.675  1.00 91.77           C  
ATOM    471  CD1 PHE A  29      -6.946 -19.724  42.957  1.00 91.77           C  
ATOM    472  HD1 PHE A  29      -7.147 -20.770  43.135  1.00 91.77           H  
ATOM    473  CD2 PHE A  29      -6.791 -17.838  41.427  1.00 91.77           C  
ATOM    474  HD2 PHE A  29      -6.886 -17.446  40.425  1.00 91.77           H  
ATOM    475  CE1 PHE A  29      -6.426 -18.926  43.990  1.00 91.77           C  
ATOM    476  HE1 PHE A  29      -6.235 -19.370  44.956  1.00 91.77           H  
ATOM    477  CE2 PHE A  29      -6.298 -17.030  42.467  1.00 91.77           C  
ATOM    478  HE2 PHE A  29      -6.039 -16.000  42.274  1.00 91.77           H  
ATOM    479  CZ  PHE A  29      -6.111 -17.577  43.749  1.00 91.77           C  
ATOM    480  HZ  PHE A  29      -5.696 -16.975  44.544  1.00 91.77           H  
ATOM    481  N   PRO A  30      -4.338 -21.525  40.759  1.00 91.52           N  
ATOM    482  CA  PRO A  30      -3.513 -22.527  41.430  1.00 91.52           C  
ATOM    483  HA  PRO A  30      -3.730 -23.514  41.020  1.00 91.52           H  
ATOM    484  C   PRO A  30      -3.762 -22.558  42.945  1.00 91.52           C  
ATOM    485  CB  PRO A  30      -2.069 -22.149  41.088  1.00 91.52           C  
ATOM    486  HB2 PRO A  30      -1.365 -22.455  41.863  1.00 91.52           H  
ATOM    487  HB3 PRO A  30      -1.794 -22.588  40.129  1.00 91.52           H  
ATOM    488  O   PRO A  30      -4.027 -21.523  43.561  1.00 91.52           O  
ATOM    489  CG  PRO A  30      -2.147 -20.631  40.954  1.00 91.52           C  
ATOM    490  HG2 PRO A  30      -2.143 -20.189  41.950  1.00 91.52           H  
ATOM    491  HG3 PRO A  30      -1.332 -20.233  40.349  1.00 91.52           H  
ATOM    492  CD  PRO A  30      -3.512 -20.418  40.297  1.00 91.52           C  
ATOM    493  HD2 PRO A  30      -3.412 -20.467  39.213  1.00 91.52           H  
ATOM    494  HD3 PRO A  30      -3.928 -19.458  40.600  1.00 91.52           H  
ATOM    495  N   GLU A  31      -3.622 -23.741  43.554  1.00 89.36           N  
ATOM    496  H   GLU A  31      -3.463 -24.561  42.987  1.00 89.36           H  
ATOM    497  CA  GLU A  31      -3.797 -23.937  45.003  1.00 89.36           C  
ATOM    498  HA  GLU A  31      -4.787 -23.582  45.290  1.00 89.36           H  
ATOM    499  C   GLU A  31      -2.773 -23.136  45.826  1.00 89.36           C  
ATOM    500  CB  GLU A  31      -3.695 -25.432  45.363  1.00 89.36           C  
ATOM    501  HB2 GLU A  31      -2.703 -25.797  45.094  1.00 89.36           H  
ATOM    502  HB3 GLU A  31      -3.815 -25.525  46.442  1.00 89.36           H  
ATOM    503  O   GLU A  31      -3.136 -22.466  46.796  1.00 89.36           O  
ATOM    504  CG  GLU A  31      -4.758 -26.308  44.678  1.00 89.36           C  
ATOM    505  HG2 GLU A  31      -5.730 -25.834  44.814  1.00 89.36           H  
ATOM    506  HG3 GLU A  31      -4.550 -26.351  43.608  1.00 89.36           H  
ATOM    507  CD  GLU A  31      -4.806 -27.740  45.246  1.00 89.36           C  
ATOM    508  OE1 GLU A  31      -5.925 -28.303  45.301  1.00 89.36           O  
ATOM    509  OE2 GLU A  31      -3.741 -28.262  45.647  1.00 89.36           O  
ATOM    510  N   GLU A  32      -1.506 -23.141  45.399  1.00 90.42           N  
ATOM    511  H   GLU A  32      -1.283 -23.702  44.589  1.00 90.42           H  
ATOM    512  CA  GLU A  32      -0.444 -22.291  45.940  1.00 90.42           C  
ATOM    513  HA  GLU A  32      -0.853 -21.700  46.760  1.00 90.42           H  
ATOM    514  C   GLU A  32       0.049 -21.304  44.871  1.00 90.42           C  
ATOM    515  CB  GLU A  32       0.711 -23.121  46.532  1.00 90.42           C  
ATOM    516  HB2 GLU A  32       1.116 -23.785  45.768  1.00 90.42           H  
ATOM    517  HB3 GLU A  32       1.492 -22.424  46.837  1.00 90.42           H  
ATOM    518  O   GLU A  32       0.441 -21.682  43.767  1.00 90.42           O  
ATOM    519  CG  GLU A  32       0.281 -23.943  47.763  1.00 90.42           C  
ATOM    520  HG2 GLU A  32      -0.358 -24.764  47.437  1.00 90.42           H  
ATOM    521  HG3 GLU A  32      -0.309 -23.297  48.413  1.00 90.42           H  
ATOM    522  CD  GLU A  32       1.461 -24.508  48.580  1.00 90.42           C  
ATOM    523  OE1 GLU A  32       1.229 -24.845  49.766  1.00 90.42           O  
ATOM    524  OE2 GLU A  32       2.596 -24.564  48.053  1.00 90.42           O  
ATOM    525  N   VAL A  33       0.040 -20.010  45.204  1.00 91.52           N  
ATOM    526  H   VAL A  33      -0.259 -19.769  46.138  1.00 91.52           H  
ATOM    527  CA  VAL A  33       0.542 -18.930  44.340  1.00 91.52           C  
ATOM    528  HA  VAL A  33       0.559 -19.286  43.310  1.00 91.52           H  
ATOM    529  C   VAL A  33       1.963 -18.569  44.800  1.00 91.52           C  
ATOM    530  CB  VAL A  33      -0.387 -17.697  44.393  1.00 91.52           C  
ATOM    531  HB  VAL A  33      -0.408 -17.314  45.413  1.00 91.52           H  
ATOM    532  O   VAL A  33       2.112 -18.156  45.954  1.00 91.52           O  
ATOM    533  CG1 VAL A  33       0.091 -16.576  43.461  1.00 91.52           C  
ATOM    534 HG11 VAL A  33       0.131 -16.935  42.433  1.00 91.52           H  
ATOM    535 HG12 VAL A  33      -0.581 -15.721  43.529  1.00 91.52           H  
ATOM    536 HG13 VAL A  33       1.084 -16.242  43.762  1.00 91.52           H  
ATOM    537  CG2 VAL A  33      -1.834 -18.004  43.979  1.00 91.52           C  
ATOM    538 HG21 VAL A  33      -1.878 -18.232  42.914  1.00 91.52           H  
ATOM    539 HG22 VAL A  33      -2.219 -18.860  44.532  1.00 91.52           H  
ATOM    540 HG23 VAL A  33      -2.472 -17.148  44.198  1.00 91.52           H  
ATOM    541  N   PRO A  34       3.004 -18.677  43.949  1.00 93.27           N  
ATOM    542  CA  PRO A  34       4.360 -18.274  44.324  1.00 93.27           C  
ATOM    543  HA  PRO A  34       4.635 -18.782  45.248  1.00 93.27           H  
ATOM    544  C   PRO A  34       4.459 -16.749  44.540  1.00 93.27           C  
ATOM    545  CB  PRO A  34       5.262 -18.775  43.189  1.00 93.27           C  
ATOM    546  HB2 PRO A  34       6.129 -18.135  43.030  1.00 93.27           H  
ATOM    547  HB3 PRO A  34       5.581 -19.795  43.407  1.00 93.27           H  
ATOM    548  O   PRO A  34       3.586 -16.006  44.084  1.00 93.27           O  
ATOM    549  CG  PRO A  34       4.336 -18.787  41.974  1.00 93.27           C  
ATOM    550  HG2 PRO A  34       4.660 -19.509  41.224  1.00 93.27           H  
ATOM    551  HG3 PRO A  34       4.289 -17.787  41.543  1.00 93.27           H  
ATOM    552  CD  PRO A  34       2.979 -19.159  42.573  1.00 93.27           C  
ATOM    553  HD2 PRO A  34       2.181 -18.692  41.996  1.00 93.27           H  
ATOM    554  HD3 PRO A  34       2.858 -20.242  42.574  1.00 93.27           H  
ATOM    555  N   PRO A  35       5.515 -16.232  45.202  1.00 92.39           N  
ATOM    556  CA  PRO A  35       5.658 -14.791  45.444  1.00 92.39           C  
ATOM    557  HA  PRO A  35       4.758 -14.433  45.943  1.00 92.39           H  
ATOM    558  C   PRO A  35       5.862 -13.971  44.161  1.00 92.39           C  
ATOM    559  CB  PRO A  35       6.856 -14.636  46.388  1.00 92.39           C  
ATOM    560  HB2 PRO A  35       6.650 -13.913  47.178  1.00 92.39           H  
ATOM    561  HB3 PRO A  35       7.737 -14.325  45.827  1.00 92.39           H  
ATOM    562  O   PRO A  35       5.668 -12.752  44.185  1.00 92.39           O  
ATOM    563  CG  PRO A  35       7.085 -16.036  46.958  1.00 92.39           C  
ATOM    564  HG2 PRO A  35       6.458 -16.180  47.838  1.00 92.39           H  
ATOM    565  HG3 PRO A  35       8.134 -16.206  47.199  1.00 92.39           H  
ATOM    566  CD  PRO A  35       6.607 -16.953  45.836  1.00 92.39           C  
ATOM    567  HD2 PRO A  35       7.411 -17.100  45.115  1.00 92.39           H  
ATOM    568  HD3 PRO A  35       6.291 -17.910  46.251  1.00 92.39           H  
ATOM    569  N   ARG A  36       6.267 -14.634  43.070  1.00 94.61           N  
ATOM    570  H   ARG A  36       6.467 -15.618  43.180  1.00 94.61           H  
ATOM    571  CA  ARG A  36       6.480 -14.098  41.725  1.00 94.61           C  
ATOM    572  HA  ARG A  36       5.739 -13.326  41.519  1.00 94.61           H  
ATOM    573  C   ARG A  36       6.348 -15.229  40.693  1.00 94.61           C  
ATOM    574  CB  ARG A  36       7.898 -13.507  41.682  1.00 94.61           C  
ATOM    575  HB2 ARG A  36       8.618 -14.324  41.636  1.00 94.61           H  
ATOM    576  HB3 ARG A  36       8.091 -12.938  42.591  1.00 94.61           H  
ATOM    577  O   ARG A  36       6.718 -16.364  40.992  1.00 94.61           O  
ATOM    578  CG  ARG A  36       8.100 -12.577  40.488  1.00 94.61           C  
ATOM    579  HG2 ARG A  36       7.498 -11.678  40.621  1.00 94.61           H  
ATOM    580  HG3 ARG A  36       7.772 -13.078  39.577  1.00 94.61           H  
ATOM    581  CD  ARG A  36       9.569 -12.193  40.314  1.00 94.61           C  
ATOM    582  HD2 ARG A  36       9.910 -11.653  41.198  1.00 94.61           H  
ATOM    583  HD3 ARG A  36      10.159 -13.103  40.201  1.00 94.61           H  
ATOM    584  NE  ARG A  36       9.693 -11.349  39.116  1.00 94.61           N  
ATOM    585  HE  ARG A  36       8.833 -10.948  38.768  1.00 94.61           H  
ATOM    586  NH1 ARG A  36      11.953 -11.380  38.802  1.00 94.61           N  
ATOM    587 HH11 ARG A  36      12.007 -11.973  39.618  1.00 94.61           H  
ATOM    588 HH12 ARG A  36      12.747 -11.061  38.266  1.00 94.61           H  
ATOM    589  NH2 ARG A  36      10.614 -10.210  37.409  1.00 94.61           N  
ATOM    590 HH21 ARG A  36       9.672  -9.893  37.228  1.00 94.61           H  
ATOM    591 HH22 ARG A  36      11.367  -9.798  36.876  1.00 94.61           H  
ATOM    592  CZ  ARG A  36      10.761 -10.991  38.444  1.00 94.61           C  
ATOM    593  N   ALA A  37       5.852 -14.939  39.491  1.00 93.76           N  
ATOM    594  H   ALA A  37       5.484 -14.010  39.340  1.00 93.76           H  
ATOM    595  CA  ALA A  37       5.992 -15.836  38.337  1.00 93.76           C  
ATOM    596  HA  ALA A  37       5.961 -16.869  38.686  1.00 93.76           H  
ATOM    597  C   ALA A  37       7.341 -15.629  37.615  1.00 93.76           C  
ATOM    598  CB  ALA A  37       4.807 -15.637  37.382  1.00 93.76           C  
ATOM    599  HB1 ALA A  37       4.800 -14.614  37.008  1.00 93.76           H  
ATOM    600  HB2 ALA A  37       3.867 -15.847  37.893  1.00 93.76           H  
ATOM    601  HB3 ALA A  37       4.903 -16.317  36.535  1.00 93.76           H  
ATOM    602  O   ALA A  37       7.864 -14.512  37.573  1.00 93.76           O  
ATOM    603  N   GLU A  38       7.885 -16.682  36.994  1.00 91.68           N  
ATOM    604  H   GLU A  38       7.410 -17.572  37.028  1.00 91.68           H  
ATOM    605  CA  GLU A  38       8.934 -16.502  35.981  1.00 91.68           C  
ATOM    606  HA  GLU A  38       9.691 -15.835  36.393  1.00 91.68           H  
ATOM    607  C   GLU A  38       8.377 -15.793  34.734  1.00 91.68           C  
ATOM    608  CB  GLU A  38       9.638 -17.822  35.618  1.00 91.68           C  
ATOM    609  HB2 GLU A  38       8.901 -18.573  35.332  1.00 91.68           H  
ATOM    610  HB3 GLU A  38      10.286 -17.626  34.764  1.00 91.68           H  
ATOM    611  O   GLU A  38       7.168 -15.740  34.507  1.00 91.68           O  
ATOM    612  CG  GLU A  38      10.507 -18.347  36.776  1.00 91.68           C  
ATOM    613  HG2 GLU A  38      11.043 -17.505  37.215  1.00 91.68           H  
ATOM    614  HG3 GLU A  38       9.857 -18.767  37.543  1.00 91.68           H  
ATOM    615  CD  GLU A  38      11.547 -19.399  36.349  1.00 91.68           C  
ATOM    616  OE1 GLU A  38      12.416 -19.731  37.186  1.00 91.68           O  
ATOM    617  OE2 GLU A  38      11.509 -19.858  35.186  1.00 91.68           O  
ATOM    618  N   GLU A  39       9.263 -15.194  33.939  1.00 93.00           N  
ATOM    619  H   GLU A  39      10.248 -15.359  34.089  1.00 93.00           H  
ATOM    620  CA  GLU A  39       8.867 -14.345  32.818  1.00 93.00           C  
ATOM    621  HA  GLU A  39       7.970 -13.802  33.115  1.00 93.00           H  
ATOM    622  C   GLU A  39       8.507 -15.176  31.571  1.00 93.00           C  
ATOM    623  CB  GLU A  39       9.968 -13.308  32.569  1.00 93.00           C  
ATOM    624  HB2 GLU A  39      10.849 -13.804  32.161  1.00 93.00           H  
ATOM    625  HB3 GLU A  39      10.246 -12.847  33.516  1.00 93.00           H  
ATOM    626  O   GLU A  39       9.261 -16.050  31.143  1.00 93.00           O  
ATOM    627  CG  GLU A  39       9.470 -12.212  31.626  1.00 93.00           C  
ATOM    628  HG2 GLU A  39       8.990 -12.662  30.757  1.00 93.00           H  
ATOM    629  HG3 GLU A  39       8.719 -11.624  32.153  1.00 93.00           H  
ATOM    630  CD  GLU A  39      10.577 -11.279  31.139  1.00 93.00           C  
ATOM    631  OE1 GLU A  39      10.437 -10.769  30.010  1.00 93.00           O  
ATOM    632  OE2 GLU A  39      11.551 -10.985  31.868  1.00 93.00           O  
ATOM    633  N   ILE A  40       7.348 -14.882  30.980  1.00 91.65           N  
ATOM    634  H   ILE A  40       6.840 -14.095  31.358  1.00 91.65           H  
ATOM    635  CA  ILE A  40       6.593 -15.775  30.087  1.00 91.65           C  
ATOM    636  HA  ILE A  40       7.105 -16.734  30.010  1.00 91.65           H  
ATOM    637  C   ILE A  40       6.528 -15.173  28.675  1.00 91.65           C  
ATOM    638  CB  ILE A  40       5.221 -16.008  30.791  1.00 91.65           C  
ATOM    639  HB  ILE A  40       4.998 -15.102  31.354  1.00 91.65           H  
ATOM    640  O   ILE A  40       5.951 -14.108  28.489  1.00 91.65           O  
ATOM    641  CG1 ILE A  40       5.395 -17.164  31.806  1.00 91.65           C  
ATOM    642 HG12 ILE A  40       5.297 -18.122  31.297  1.00 91.65           H  
ATOM    643 HG13 ILE A  40       6.394 -17.130  32.242  1.00 91.65           H  
ATOM    644  CG2 ILE A  40       3.964 -16.258  29.928  1.00 91.65           C  
ATOM    645 HG21 ILE A  40       3.079 -16.022  30.519  1.00 91.65           H  
ATOM    646 HG22 ILE A  40       3.946 -15.616  29.047  1.00 91.65           H  
ATOM    647 HG23 ILE A  40       3.883 -17.305  29.638  1.00 91.65           H  
ATOM    648  CD1 ILE A  40       4.401 -17.110  32.966  1.00 91.65           C  
ATOM    649 HD11 ILE A  40       4.511 -18.004  33.581  1.00 91.65           H  
ATOM    650 HD12 ILE A  40       4.621 -16.235  33.578  1.00 91.65           H  
ATOM    651 HD13 ILE A  40       3.376 -17.049  32.599  1.00 91.65           H  
ATOM    652  N   THR A  41       7.112 -15.831  27.662  1.00 90.91           N  
ATOM    653  H   THR A  41       7.551 -16.715  27.877  1.00 90.91           H  
ATOM    654  CA  THR A  41       6.968 -15.429  26.240  1.00 90.91           C  
ATOM    655  HA  THR A  41       6.699 -14.374  26.191  1.00 90.91           H  
ATOM    656  C   THR A  41       5.887 -16.228  25.523  1.00 90.91           C  
ATOM    657  CB  THR A  41       8.251 -15.608  25.413  1.00 90.91           C  
ATOM    658  HB  THR A  41       8.508 -16.665  25.335  1.00 90.91           H  
ATOM    659  O   THR A  41       6.117 -17.384  25.170  1.00 90.91           O  
ATOM    660  CG2 THR A  41       8.095 -15.020  24.005  1.00 90.91           C  
ATOM    661 HG21 THR A  41       7.728 -13.995  24.059  1.00 90.91           H  
ATOM    662 HG22 THR A  41       7.395 -15.616  23.421  1.00 90.91           H  
ATOM    663 HG23 THR A  41       9.053 -15.039  23.486  1.00 90.91           H  
ATOM    664  OG1 THR A  41       9.327 -14.953  26.018  1.00 90.91           O  
ATOM    665  HG1 THR A  41       9.531 -15.435  26.823  1.00 90.91           H  
ATOM    666  N   ILE A  42       4.764 -15.604  25.179  1.00 90.64           N  
ATOM    667  H   ILE A  42       4.642 -14.638  25.450  1.00 90.64           H  
ATOM    668  CA  ILE A  42       3.825 -16.187  24.211  1.00 90.64           C  
ATOM    669  HA  ILE A  42       3.757 -17.257  24.413  1.00 90.64           H  
ATOM    670  C   ILE A  42       4.400 -15.976  22.797  1.00 90.64           C  
ATOM    671  CB  ILE A  42       2.409 -15.613  24.402  1.00 90.64           C  
ATOM    672  HB  ILE A  42       2.454 -14.528  24.319  1.00 90.64           H  
ATOM    673  O   ILE A  42       4.798 -14.851  22.478  1.00 90.64           O  
ATOM    674  CG1 ILE A  42       1.918 -16.007  25.815  1.00 90.64           C  
ATOM    675 HG12 ILE A  42       2.661 -15.737  26.565  1.00 90.64           H  
ATOM    676 HG13 ILE A  42       1.776 -17.087  25.864  1.00 90.64           H  
ATOM    677  CG2 ILE A  42       1.438 -16.159  23.336  1.00 90.64           C  
ATOM    678 HG21 ILE A  42       0.473 -15.658  23.413  1.00 90.64           H  
ATOM    679 HG22 ILE A  42       1.817 -15.980  22.330  1.00 90.64           H  
ATOM    680 HG23 ILE A  42       1.294 -17.231  23.471  1.00 90.64           H  
ATOM    681  CD1 ILE A  42       0.623 -15.321  26.228  1.00 90.64           C  
ATOM    682 HD11 ILE A  42       0.775 -14.242  26.234  1.00 90.64           H  
ATOM    683 HD12 ILE A  42       0.358 -15.659  27.230  1.00 90.64           H  
ATOM    684 HD13 ILE A  42      -0.188 -15.579  25.547  1.00 90.64           H  
ATOM    685  N   PRO A  43       4.509 -17.026  21.961  1.00 87.45           N  
ATOM    686  CA  PRO A  43       5.215 -16.950  20.684  1.00 87.45           C  
ATOM    687  HA  PRO A  43       6.128 -16.365  20.799  1.00 87.45           H  
ATOM    688  C   PRO A  43       4.381 -16.327  19.561  1.00 87.45           C  
ATOM    689  CB  PRO A  43       5.588 -18.389  20.355  1.00 87.45           C  
ATOM    690  HB2 PRO A  43       6.520 -18.646  20.859  1.00 87.45           H  
ATOM    691  HB3 PRO A  43       5.721 -18.551  19.285  1.00 87.45           H  
ATOM    692  O   PRO A  43       3.154 -16.245  19.642  1.00 87.45           O  
ATOM    693  CG  PRO A  43       4.444 -19.198  20.962  1.00 87.45           C  
ATOM    694  HG2 PRO A  43       4.741 -20.219  21.199  1.00 87.45           H  
ATOM    695  HG3 PRO A  43       3.603 -19.192  20.268  1.00 87.45           H  
ATOM    696  CD  PRO A  43       4.076 -18.398  22.213  1.00 87.45           C  
ATOM    697  HD2 PRO A  43       4.602 -18.799  23.079  1.00 87.45           H  
ATOM    698  HD3 PRO A  43       3.001 -18.451  22.384  1.00 87.45           H  
ATOM    699  N   ALA A  44       5.067 -15.923  18.488  1.00 86.68           N  
ATOM    700  H   ALA A  44       6.067 -16.068  18.473  1.00 86.68           H  
ATOM    701  CA  ALA A  44       4.470 -15.269  17.325  1.00 86.68           C  
ATOM    702  HA  ALA A  44       4.103 -14.289  17.629  1.00 86.68           H  
ATOM    703  C   ALA A  44       3.287 -16.060  16.737  1.00 86.68           C  
ATOM    704  CB  ALA A  44       5.562 -15.076  16.262  1.00 86.68           C  
ATOM    705  HB1 ALA A  44       5.904 -16.043  15.894  1.00 86.68           H  
ATOM    706  HB2 ALA A  44       5.165 -14.502  15.425  1.00 86.68           H  
ATOM    707  HB3 ALA A  44       6.418 -14.540  16.672  1.00 86.68           H  
ATOM    708  O   ALA A  44       2.220 -15.496  16.538  1.00 86.68           O  
ATOM    709  N   ASP A  45       3.443 -17.363  16.510  1.00 84.84           N  
ATOM    710  H   ASP A  45       4.271 -17.823  16.861  1.00 84.84           H  
ATOM    711  CA  ASP A  45       2.424 -18.253  15.937  1.00 84.84           C  
ATOM    712  HA  ASP A  45       2.113 -17.844  14.976  1.00 84.84           H  
ATOM    713  C   ASP A  45       1.151 -18.382  16.792  1.00 84.84           C  
ATOM    714  CB  ASP A  45       3.059 -19.634  15.684  1.00 84.84           C  
ATOM    715  HB2 ASP A  45       3.890 -19.515  14.989  1.00 84.84           H  
ATOM    716  HB3 ASP A  45       2.318 -20.274  15.204  1.00 84.84           H  
ATOM    717  O   ASP A  45       0.072 -18.625  16.249  1.00 84.84           O  
ATOM    718  CG  ASP A  45       3.577 -20.319  16.959  1.00 84.84           C  
ATOM    719  OD1 ASP A  45       3.248 -21.502  17.173  1.00 84.84           O  
ATOM    720  OD2 ASP A  45       4.328 -19.651  17.706  1.00 84.84           O  
ATOM    721  N   VAL A  46       1.253 -18.163  18.107  1.00 85.49           N  
ATOM    722  H   VAL A  46       2.175 -17.979  18.477  1.00 85.49           H  
ATOM    723  CA  VAL A  46       0.105 -18.158  19.025  1.00 85.49           C  
ATOM    724  HA  VAL A  46      -0.669 -18.803  18.608  1.00 85.49           H  
ATOM    725  C   VAL A  46      -0.511 -16.759  19.159  1.00 85.49           C  
ATOM    726  CB  VAL A  46       0.500 -18.763  20.385  1.00 85.49           C  
ATOM    727  HB  VAL A  46       1.321 -18.183  20.807  1.00 85.49           H  
ATOM    728  O   VAL A  46      -1.725 -16.641  19.325  1.00 85.49           O  
ATOM    729  CG1 VAL A  46      -0.661 -18.763  21.387  1.00 85.49           C  
ATOM    730 HG11 VAL A  46      -0.347 -19.259  22.306  1.00 85.49           H  
ATOM    731 HG12 VAL A  46      -1.519 -19.289  20.970  1.00 85.49           H  
ATOM    732 HG13 VAL A  46      -0.947 -17.740  21.633  1.00 85.49           H  
ATOM    733  CG2 VAL A  46       0.946 -20.227  20.235  1.00 85.49           C  
ATOM    734 HG21 VAL A  46       0.119 -20.835  19.866  1.00 85.49           H  
ATOM    735 HG22 VAL A  46       1.283 -20.617  21.196  1.00 85.49           H  
ATOM    736 HG23 VAL A  46       1.769 -20.312  19.526  1.00 85.49           H  
ATOM    737  N   THR A  47       0.265 -15.680  19.041  1.00 84.48           N  
ATOM    738  H   THR A  47       1.257 -15.811  18.907  1.00 84.48           H  
ATOM    739  CA  THR A  47      -0.301 -14.319  19.048  1.00 84.48           C  
ATOM    740  HA  THR A  47      -1.049 -14.288  19.839  1.00 84.48           H  
ATOM    741  C   THR A  47      -0.974 -13.956  17.713  1.00 84.48           C  
ATOM    742  CB  THR A  47       0.738 -13.250  19.380  1.00 84.48           C  
ATOM    743  HB  THR A  47       0.241 -12.280  19.350  1.00 84.48           H  
ATOM    744  O   THR A  47      -0.380 -14.167  16.658  1.00 84.48           O  
ATOM    745  CG2 THR A  47       1.334 -13.437  20.774  1.00 84.48           C  
ATOM    746 HG21 THR A  47       0.538 -13.579  21.505  1.00 84.48           H  
ATOM    747 HG22 THR A  47       2.000 -14.300  20.785  1.00 84.48           H  
ATOM    748 HG23 THR A  47       1.908 -12.552  21.048  1.00 84.48           H  
ATOM    749  OG1 THR A  47       1.761 -13.250  18.414  1.00 84.48           O  
ATOM    750  HG1 THR A  47       1.612 -14.003  17.838  1.00 84.48           H  
ATOM    751  N   PRO A  48      -2.165 -13.332  17.710  1.00 81.69           N  
ATOM    752  CA  PRO A  48      -2.910 -13.064  16.473  1.00 81.69           C  
ATOM    753  HA  PRO A  48      -3.096 -14.007  15.958  1.00 81.69           H  
ATOM    754  C   PRO A  48      -2.174 -12.141  15.483  1.00 81.69           C  
ATOM    755  CB  PRO A  48      -4.251 -12.484  16.930  1.00 81.69           C  
ATOM    756  HB2 PRO A  48      -4.591 -11.681  16.276  1.00 81.69           H  
ATOM    757  HB3 PRO A  48      -4.994 -13.281  16.954  1.00 81.69           H  
ATOM    758  O   PRO A  48      -2.153 -12.414  14.286  1.00 81.69           O  
ATOM    759  CG  PRO A  48      -3.990 -11.980  18.354  1.00 81.69           C  
ATOM    760  HG2 PRO A  48      -4.881 -12.031  18.980  1.00 81.69           H  
ATOM    761  HG3 PRO A  48      -3.597 -10.964  18.320  1.00 81.69           H  
ATOM    762  CD  PRO A  48      -2.923 -12.924  18.880  1.00 81.69           C  
ATOM    763  HD2 PRO A  48      -3.390 -13.797  19.334  1.00 81.69           H  
ATOM    764  HD3 PRO A  48      -2.298 -12.407  19.609  1.00 81.69           H  
ATOM    765  N   GLU A  49      -1.497 -11.101  15.980  1.00 81.87           N  
ATOM    766  H   GLU A  49      -1.586 -10.911  16.967  1.00 81.87           H  
ATOM    767  CA  GLU A  49      -0.690 -10.163  15.175  1.00 81.87           C  
ATOM    768  HA  GLU A  49      -1.216  -9.936  14.248  1.00 81.87           H  
ATOM    769  C   GLU A  49       0.694 -10.711  14.768  1.00 81.87           C  
ATOM    770  CB  GLU A  49      -0.514  -8.858  15.969  1.00 81.87           C  
ATOM    771  HB2 GLU A  49       0.251  -8.236  15.504  1.00 81.87           H  
ATOM    772  HB3 GLU A  49      -0.161  -9.110  16.970  1.00 81.87           H  
ATOM    773  O   GLU A  49       1.466 -10.010  14.116  1.00 81.87           O  
ATOM    774  CG  GLU A  49      -1.800  -8.029  16.094  1.00 81.87           C  
ATOM    775  HG2 GLU A  49      -2.586  -8.650  16.524  1.00 81.87           H  
ATOM    776  HG3 GLU A  49      -1.621  -7.212  16.792  1.00 81.87           H  
ATOM    777  CD  GLU A  49      -2.259  -7.427  14.759  1.00 81.87           C  
ATOM    778  OE1 GLU A  49      -3.483  -7.473  14.517  1.00 81.87           O  
ATOM    779  OE2 GLU A  49      -1.402  -6.864  14.036  1.00 81.87           O  
ATOM    780  N   ARG A  50       1.035 -11.946  15.166  1.00 85.09           N  
ATOM    781  H   ARG A  50       0.324 -12.500  15.620  1.00 85.09           H  
ATOM    782  CA  ARG A  50       2.364 -12.560  14.994  1.00 85.09           C  
ATOM    783  HA  ARG A  50       2.349 -13.480  15.579  1.00 85.09           H  
ATOM    784  C   ARG A  50       3.512 -11.755  15.609  1.00 85.09           C  
ATOM    785  CB  ARG A  50       2.610 -12.977  13.536  1.00 85.09           C  
ATOM    786  HB2 ARG A  50       3.567 -13.494  13.479  1.00 85.09           H  
ATOM    787  HB3 ARG A  50       2.662 -12.087  12.908  1.00 85.09           H  
ATOM    788  O   ARG A  50       4.544 -11.540  14.983  1.00 85.09           O  
ATOM    789  CG  ARG A  50       1.512 -13.911  13.018  1.00 85.09           C  
ATOM    790  HG2 ARG A  50       1.443 -14.789  13.660  1.00 85.09           H  
ATOM    791  HG3 ARG A  50       0.553 -13.392  13.014  1.00 85.09           H  
ATOM    792  CD  ARG A  50       1.851 -14.340  11.592  1.00 85.09           C  
ATOM    793  HD2 ARG A  50       1.986 -13.445  10.984  1.00 85.09           H  
ATOM    794  HD3 ARG A  50       2.784 -14.904  11.610  1.00 85.09           H  
ATOM    795  NE  ARG A  50       0.773 -15.164  11.024  1.00 85.09           N  
ATOM    796  HE  ARG A  50      -0.029 -15.309  11.620  1.00 85.09           H  
ATOM    797  NH1 ARG A  50       1.755 -15.559   8.992  1.00 85.09           N  
ATOM    798 HH11 ARG A  50       1.743 -15.984   8.076  1.00 85.09           H  
ATOM    799 HH12 ARG A  50       2.553 -15.026   9.307  1.00 85.09           H  
ATOM    800  NH2 ARG A  50      -0.269 -16.403   9.429  1.00 85.09           N  
ATOM    801 HH21 ARG A  50      -0.286 -16.822   8.510  1.00 85.09           H  
ATOM    802 HH22 ARG A  50      -1.046 -16.530  10.062  1.00 85.09           H  
ATOM    803  CZ  ARG A  50       0.758 -15.703   9.822  1.00 85.09           C  
ATOM    804  N   VAL A  51       3.332 -11.331  16.861  1.00 88.52           N  
ATOM    805  H   VAL A  51       2.502 -11.650  17.339  1.00 88.52           H  
ATOM    806  CA  VAL A  51       4.321 -10.570  17.635  1.00 88.52           C  
ATOM    807  HA  VAL A  51       5.259 -10.543  17.081  1.00 88.52           H  
ATOM    808  C   VAL A  51       4.559 -11.245  18.995  1.00 88.52           C  
ATOM    809  CB  VAL A  51       3.882  -9.102  17.814  1.00 88.52           C  
ATOM    810  HB  VAL A  51       2.944  -9.058  18.368  1.00 88.52           H  
ATOM    811  O   VAL A  51       3.674 -11.176  19.857  1.00 88.52           O  
ATOM    812  CG1 VAL A  51       4.955  -8.328  18.585  1.00 88.52           C  
ATOM    813 HG11 VAL A  51       4.719  -7.265  18.619  1.00 88.52           H  
ATOM    814 HG12 VAL A  51       5.909  -8.457  18.075  1.00 88.52           H  
ATOM    815 HG13 VAL A  51       5.034  -8.702  19.606  1.00 88.52           H  
ATOM    816  CG2 VAL A  51       3.693  -8.386  16.471  1.00 88.52           C  
ATOM    817 HG21 VAL A  51       4.600  -8.465  15.873  1.00 88.52           H  
ATOM    818 HG22 VAL A  51       2.869  -8.842  15.921  1.00 88.52           H  
ATOM    819 HG23 VAL A  51       3.450  -7.335  16.631  1.00 88.52           H  
ATOM    820  N   PRO A  52       5.742 -11.853  19.233  1.00 92.74           N  
ATOM    821  CA  PRO A  52       6.115 -12.429  20.524  1.00 92.74           C  
ATOM    822  HA  PRO A  52       5.555 -13.355  20.650  1.00 92.74           H  
ATOM    823  C   PRO A  52       5.826 -11.485  21.694  1.00 92.74           C  
ATOM    824  CB  PRO A  52       7.609 -12.753  20.423  1.00 92.74           C  
ATOM    825  HB2 PRO A  52       7.879 -13.609  21.041  1.00 92.74           H  
ATOM    826  HB3 PRO A  52       8.206 -11.882  20.693  1.00 92.74           H  
ATOM    827  O   PRO A  52       6.133 -10.295  21.646  1.00 92.74           O  
ATOM    828  CG  PRO A  52       7.789 -13.044  18.935  1.00 92.74           C  
ATOM    829  HG2 PRO A  52       7.476 -14.067  18.724  1.00 92.74           H  
ATOM    830  HG3 PRO A  52       8.816 -12.880  18.609  1.00 92.74           H  
ATOM    831  CD  PRO A  52       6.824 -12.057  18.280  1.00 92.74           C  
ATOM    832  HD2 PRO A  52       7.338 -11.110  18.111  1.00 92.74           H  
ATOM    833  HD3 PRO A  52       6.459 -12.448  17.331  1.00 92.74           H  
ATOM    834  N   THR A  53       5.196 -11.995  22.747  1.00 93.97           N  
ATOM    835  H   THR A  53       4.980 -12.981  22.747  1.00 93.97           H  
ATOM    836  CA  THR A  53       4.693 -11.161  23.846  1.00 93.97           C  
ATOM    837  HA  THR A  53       5.062 -10.141  23.734  1.00 93.97           H  
ATOM    838  C   THR A  53       5.215 -11.678  25.179  1.00 93.97           C  
ATOM    839  CB  THR A  53       3.166 -11.068  23.778  1.00 93.97           C  
ATOM    840  HB  THR A  53       2.729 -12.066  23.815  1.00 93.97           H  
ATOM    841  O   THR A  53       4.865 -12.775  25.609  1.00 93.97           O  
ATOM    842  CG2 THR A  53       2.574 -10.209  24.889  1.00 93.97           C  
ATOM    843 HG21 THR A  53       2.708 -10.702  25.852  1.00 93.97           H  
ATOM    844 HG22 THR A  53       1.508 -10.071  24.708  1.00 93.97           H  
ATOM    845 HG23 THR A  53       3.062  -9.235  24.907  1.00 93.97           H  
ATOM    846  OG1 THR A  53       2.809 -10.443  22.560  1.00 93.97           O  
ATOM    847  HG1 THR A  53       3.291 -10.884  21.857  1.00 93.97           H  
ATOM    848  N   HIS A  54       6.082 -10.886  25.808  1.00 95.62           N  
ATOM    849  H   HIS A  54       6.225  -9.962  25.426  1.00 95.62           H  
ATOM    850  CA  HIS A  54       6.730 -11.175  27.084  1.00 95.62           C  
ATOM    851  HA  HIS A  54       6.841 -12.254  27.187  1.00 95.62           H  
ATOM    852  C   HIS A  54       5.870 -10.648  28.230  1.00 95.62           C  
ATOM    853  CB  HIS A  54       8.131 -10.546  27.120  1.00 95.62           C  
ATOM    854  HB2 HIS A  54       8.650 -10.900  28.010  1.00 95.62           H  
ATOM    855  HB3 HIS A  54       8.046  -9.462  27.193  1.00 95.62           H  
ATOM    856  O   HIS A  54       5.450  -9.494  28.201  1.00 95.62           O  
ATOM    857  CG  HIS A  54       8.960 -10.877  25.910  1.00 95.62           C  
ATOM    858  CD2 HIS A  54       9.411 -10.014  24.945  1.00 95.62           C  
ATOM    859  HD2 HIS A  54       9.268  -8.944  24.926  1.00 95.62           H  
ATOM    860  ND1 HIS A  54       9.314 -12.140  25.514  1.00 95.62           N  
ATOM    861  HD1 HIS A  54       9.150 -13.007  26.005  1.00 95.62           H  
ATOM    862  CE1 HIS A  54       9.953 -12.046  24.348  1.00 95.62           C  
ATOM    863  HE1 HIS A  54      10.305 -12.899  23.786  1.00 95.62           H  
ATOM    864  NE2 HIS A  54      10.052 -10.771  23.957  1.00 95.62           N  
ATOM    865  N   ILE A  55       5.624 -11.468  29.245  1.00 95.41           N  
ATOM    866  H   ILE A  55       5.958 -12.419  29.171  1.00 95.41           H  
ATOM    867  CA  ILE A  55       4.778 -11.150  30.394  1.00 95.41           C  
ATOM    868  HA  ILE A  55       4.421 -10.124  30.311  1.00 95.41           H  
ATOM    869  C   ILE A  55       5.632 -11.249  31.654  1.00 95.41           C  
ATOM    870  CB  ILE A  55       3.538 -12.069  30.416  1.00 95.41           C  
ATOM    871  HB  ILE A  55       3.870 -13.107  30.409  1.00 95.41           H  
ATOM    872  O   ILE A  55       6.148 -12.318  31.987  1.00 95.41           O  
ATOM    873  CG1 ILE A  55       2.670 -11.814  29.160  1.00 95.41           C  
ATOM    874 HG12 ILE A  55       3.289 -11.865  28.264  1.00 95.41           H  
ATOM    875 HG13 ILE A  55       2.241 -10.813  29.215  1.00 95.41           H  
ATOM    876  CG2 ILE A  55       2.727 -11.820  31.700  1.00 95.41           C  
ATOM    877 HG21 ILE A  55       2.438 -10.771  31.764  1.00 95.41           H  
ATOM    878 HG22 ILE A  55       1.836 -12.449  31.711  1.00 95.41           H  
ATOM    879 HG23 ILE A  55       3.317 -12.086  32.577  1.00 95.41           H  
ATOM    880  CD1 ILE A  55       1.541 -12.827  28.961  1.00 95.41           C  
ATOM    881 HD11 ILE A  55       0.821 -12.759  29.776  1.00 95.41           H  
ATOM    882 HD12 ILE A  55       1.026 -12.609  28.026  1.00 95.41           H  
ATOM    883 HD13 ILE A  55       1.952 -13.836  28.917  1.00 95.41           H  
ATOM    884  N   VAL A  56       5.781 -10.116  32.338  1.00 96.40           N  
ATOM    885  H   VAL A  56       5.328  -9.291  31.972  1.00 96.40           H  
ATOM    886  CA  VAL A  56       6.667  -9.934  33.490  1.00 96.40           C  
ATOM    887  HA  VAL A  56       7.262 -10.836  33.628  1.00 96.40           H  
ATOM    888  C   VAL A  56       5.845  -9.695  34.752  1.00 96.40           C  
ATOM    889  CB  VAL A  56       7.629  -8.743  33.285  1.00 96.40           C  
ATOM    890  HB  VAL A  56       7.106  -7.824  33.548  1.00 96.40           H  
ATOM    891  O   VAL A  56       5.076  -8.735  34.821  1.00 96.40           O  
ATOM    892  CG1 VAL A  56       8.836  -8.880  34.218  1.00 96.40           C  
ATOM    893 HG11 VAL A  56       9.449  -7.982  34.149  1.00 96.40           H  
ATOM    894 HG12 VAL A  56       8.509  -8.992  35.252  1.00 96.40           H  
ATOM    895 HG13 VAL A  56       9.440  -9.740  33.931  1.00 96.40           H  
ATOM    896  CG2 VAL A  56       8.138  -8.530  31.855  1.00 96.40           C  
ATOM    897 HG21 VAL A  56       8.670  -9.413  31.501  1.00 96.40           H  
ATOM    898 HG22 VAL A  56       8.809  -7.670  31.843  1.00 96.40           H  
ATOM    899 HG23 VAL A  56       7.308  -8.321  31.180  1.00 96.40           H  
ATOM    900  N   ASP A  57       6.044 -10.516  35.779  1.00 95.74           N  
ATOM    901  H   ASP A  57       6.655 -11.312  35.660  1.00 95.74           H  
ATOM    902  CA  ASP A  57       5.544 -10.236  37.127  1.00 95.74           C  
ATOM    903  HA  ASP A  57       4.605  -9.686  37.055  1.00 95.74           H  
ATOM    904  C   ASP A  57       6.566  -9.385  37.896  1.00 95.74           C  
ATOM    905  CB  ASP A  57       5.271 -11.561  37.853  1.00 95.74           C  
ATOM    906  HB2 ASP A  57       6.220 -12.005  38.151  1.00 95.74           H  
ATOM    907  HB3 ASP A  57       4.801 -12.258  37.159  1.00 95.74           H  
ATOM    908  O   ASP A  57       7.750  -9.737  37.929  1.00 95.74           O  
ATOM    909  CG  ASP A  57       4.365 -11.433  39.082  1.00 95.74           C  
ATOM    910  OD1 ASP A  57       4.241 -12.459  39.789  1.00 95.74           O  
ATOM    911  OD2 ASP A  57       3.773 -10.353  39.322  1.00 95.74           O  
ATOM    912  N   TYR A  58       6.135  -8.291  38.530  1.00 96.17           N  
ATOM    913  H   TYR A  58       5.162  -8.037  38.438  1.00 96.17           H  
ATOM    914  CA  TYR A  58       6.955  -7.564  39.504  1.00 96.17           C  
ATOM    915  HA  TYR A  58       8.001  -7.829  39.352  1.00 96.17           H  
ATOM    916  C   TYR A  58       6.578  -7.949  40.938  1.00 96.17           C  
ATOM    917  CB  TYR A  58       6.864  -6.043  39.310  1.00 96.17           C  
ATOM    918  HB2 TYR A  58       5.818  -5.750  39.223  1.00 96.17           H  
ATOM    919  HB3 TYR A  58       7.373  -5.767  38.387  1.00 96.17           H  
ATOM    920  O   TYR A  58       5.436  -7.738  41.357  1.00 96.17           O  
ATOM    921  CG  TYR A  58       7.488  -5.293  40.474  1.00 96.17           C  
ATOM    922  CD1 TYR A  58       6.664  -4.716  41.461  1.00 96.17           C  
ATOM    923  HD1 TYR A  58       5.590  -4.735  41.347  1.00 96.17           H  
ATOM    924  CD2 TYR A  58       8.888  -5.293  40.640  1.00 96.17           C  
ATOM    925  HD2 TYR A  58       9.520  -5.752  39.894  1.00 96.17           H  
ATOM    926  CE1 TYR A  58       7.239  -4.161  42.620  1.00 96.17           C  
ATOM    927  HE1 TYR A  58       6.627  -3.744  43.406  1.00 96.17           H  
ATOM    928  CE2 TYR A  58       9.462  -4.727  41.795  1.00 96.17           C  
ATOM    929  HE2 TYR A  58      10.534  -4.718  41.929  1.00 96.17           H  
ATOM    930  OH  TYR A  58       9.169  -3.638  43.921  1.00 96.17           O  
ATOM    931  HH  TYR A  58      10.118  -3.763  43.990  1.00 96.17           H  
ATOM    932  CZ  TYR A  58       8.637  -4.166  42.791  1.00 96.17           C  
ATOM    933  N   SER A  59       7.539  -8.410  41.741  1.00 94.42           N  
ATOM    934  H   SER A  59       8.473  -8.512  41.370  1.00 94.42           H  
ATOM    935  CA  SER A  59       7.299  -8.703  43.159  1.00 94.42           C  
ATOM    936  HA  SER A  59       6.253  -8.504  43.394  1.00 94.42           H  
ATOM    937  C   SER A  59       8.131  -7.836  44.099  1.00 94.42           C  
ATOM    938  CB  SER A  59       7.491 -10.186  43.452  1.00 94.42           C  
ATOM    939  HB2 SER A  59       8.546 -10.457  43.429  1.00 94.42           H  
ATOM    940  HB3 SER A  59       6.950 -10.769  42.707  1.00 94.42           H  
ATOM    941  O   SER A  59       9.338  -8.005  44.218  1.00 94.42           O  
ATOM    942  OG  SER A  59       6.936 -10.452  44.724  1.00 94.42           O  
ATOM    943  HG  SER A  59       6.546 -11.327  44.651  1.00 94.42           H  
ATOM    944  N   GLU A  60       7.449  -6.973  44.855  1.00 93.95           N  
ATOM    945  H   GLU A  60       6.462  -6.867  44.666  1.00 93.95           H  
ATOM    946  CA  GLU A  60       8.004  -6.160  45.954  1.00 93.95           C  
ATOM    947  HA  GLU A  60       8.814  -5.540  45.569  1.00 93.95           H  
ATOM    948  C   GLU A  60       8.610  -7.010  47.094  1.00 93.95           C  
ATOM    949  CB  GLU A  60       6.861  -5.244  46.441  1.00 93.95           C  
ATOM    950  HB2 GLU A  60       6.038  -5.867  46.791  1.00 93.95           H  
ATOM    951  HB3 GLU A  60       6.505  -4.679  45.579  1.00 93.95           H  
ATOM    952  O   GLU A  60       9.336  -6.492  47.936  1.00 93.95           O  
ATOM    953  CG  GLU A  60       7.219  -4.241  47.551  1.00 93.95           C  
ATOM    954  HG2 GLU A  60       7.360  -4.782  48.486  1.00 93.95           H  
ATOM    955  HG3 GLU A  60       8.155  -3.750  47.285  1.00 93.95           H  
ATOM    956  CD  GLU A  60       6.136  -3.166  47.761  1.00 93.95           C  
ATOM    957  OE1 GLU A  60       6.438  -2.103  48.344  1.00 93.95           O  
ATOM    958  OE2 GLU A  60       4.981  -3.311  47.301  1.00 93.95           O  
ATOM    959  N   ALA A  61       8.345  -8.323  47.118  1.00 92.21           N  
ATOM    960  H   ALA A  61       7.780  -8.710  46.376  1.00 92.21           H  
ATOM    961  CA  ALA A  61       8.972  -9.263  48.048  1.00 92.21           C  
ATOM    962  HA  ALA A  61       9.188  -8.745  48.983  1.00 92.21           H  
ATOM    963  C   ALA A  61      10.312  -9.841  47.543  1.00 92.21           C  
ATOM    964  CB  ALA A  61       7.958 -10.375  48.344  1.00 92.21           C  
ATOM    965  HB1 ALA A  61       8.379 -11.061  49.078  1.00 92.21           H  
ATOM    966  HB2 ALA A  61       7.739 -10.929  47.431  1.00 92.21           H  
ATOM    967  HB3 ALA A  61       7.038  -9.945  48.741  1.00 92.21           H  
ATOM    968  O   ALA A  61      11.080 -10.361  48.350  1.00 92.21           O  
ATOM    969  N   GLU A  62      10.596  -9.765  46.236  1.00 94.55           N  
ATOM    970  H   GLU A  62       9.938  -9.294  45.632  1.00 94.55           H  
ATOM    971  CA  GLU A  62      11.776 -10.387  45.603  1.00 94.55           C  
ATOM    972  HA  GLU A  62      12.408 -10.842  46.364  1.00 94.55           H  
ATOM    973  C   GLU A  62      12.669  -9.407  44.821  1.00 94.55           C  
ATOM    974  CB  GLU A  62      11.338 -11.492  44.631  1.00 94.55           C  
ATOM    975  HB2 GLU A  62      10.728 -11.049  43.843  1.00 94.55           H  
ATOM    976  HB3 GLU A  62      12.239 -11.899  44.173  1.00 94.55           H  
ATOM    977  O   GLU A  62      13.801  -9.754  44.483  1.00 94.55           O  
ATOM    978  CG  GLU A  62      10.569 -12.655  45.273  1.00 94.55           C  
ATOM    979  HG2 GLU A  62      11.120 -12.995  46.150  1.00 94.55           H  
ATOM    980  HG3 GLU A  62       9.590 -12.302  45.598  1.00 94.55           H  
ATOM    981  CD  GLU A  62      10.392 -13.833  44.300  1.00 94.55           C  
ATOM    982  OE1 GLU A  62       9.945 -14.900  44.777  1.00 94.55           O  
ATOM    983  OE2 GLU A  62      10.690 -13.660  43.092  1.00 94.55           O  
ATOM    984  N   GLN A  63      12.174  -8.208  44.499  1.00 96.23           N  
ATOM    985  H   GLN A  63      11.230  -7.986  44.782  1.00 96.23           H  
ATOM    986  CA  GLN A  63      12.841  -7.243  43.624  1.00 96.23           C  
ATOM    987  HA  GLN A  63      13.852  -7.594  43.417  1.00 96.23           H  
ATOM    988  C   GLN A  63      12.943  -5.859  44.267  1.00 96.23           C  
ATOM    989  CB  GLN A  63      12.085  -7.131  42.295  1.00 96.23           C  
ATOM    990  HB2 GLN A  63      12.507  -6.309  41.716  1.00 96.23           H  
ATOM    991  HB3 GLN A  63      11.041  -6.901  42.505  1.00 96.23           H  
ATOM    992  O   GLN A  63      11.947  -5.313  44.746  1.00 96.23           O  
ATOM    993  CG  GLN A  63      12.142  -8.401  41.444  1.00 96.23           C  
ATOM    994  HG2 GLN A  63      13.176  -8.619  41.178  1.00 96.23           H  
ATOM    995  HG3 GLN A  63      11.736  -9.243  42.004  1.00 96.23           H  
ATOM    996  CD  GLN A  63      11.310  -8.217  40.185  1.00 96.23           C  
ATOM    997  NE2 GLN A  63      11.889  -7.755  39.095  1.00 96.23           N  
ATOM    998 HE21 GLN A  63      11.328  -7.663  38.260  1.00 96.23           H  
ATOM    999 HE22 GLN A  63      12.856  -7.461  39.100  1.00 96.23           H  
ATOM   1000  OE1 GLN A  63      10.118  -8.475  40.174  1.00 96.23           O  
ATOM   1001  N   SER A  64      14.137  -5.264  44.213  1.00 94.16           N  
ATOM   1002  H   SER A  64      14.896  -5.747  43.754  1.00 94.16           H  
ATOM   1003  CA  SER A  64      14.384  -3.908  44.718  1.00 94.16           C  
ATOM   1004  HA  SER A  64      13.906  -3.823  45.694  1.00 94.16           H  
ATOM   1005  C   SER A  64      13.778  -2.816  43.825  1.00 94.16           C  
ATOM   1006  CB  SER A  64      15.886  -3.679  44.926  1.00 94.16           C  
ATOM   1007  HB2 SER A  64      16.018  -2.839  45.608  1.00 94.16           H  
ATOM   1008  HB3 SER A  64      16.337  -4.561  45.382  1.00 94.16           H  
ATOM   1009  O   SER A  64      13.382  -3.069  42.682  1.00 94.16           O  
ATOM   1010  OG  SER A  64      16.555  -3.380  43.717  1.00 94.16           O  
ATOM   1011  HG  SER A  64      17.003  -2.547  43.881  1.00 94.16           H  
ATOM   1012  N   ASP A  65      13.754  -1.576  44.321  1.00 93.58           N  
ATOM   1013  H   ASP A  65      14.064  -1.411  45.268  1.00 93.58           H  
ATOM   1014  CA  ASP A  65      13.306  -0.416  43.543  1.00 93.58           C  
ATOM   1015  HA  ASP A  65      12.284  -0.592  43.207  1.00 93.58           H  
ATOM   1016  C   ASP A  65      14.173  -0.202  42.287  1.00 93.58           C  
ATOM   1017  CB  ASP A  65      13.310   0.847  44.420  1.00 93.58           C  
ATOM   1018  HB2 ASP A  65      14.284   0.947  44.898  1.00 93.58           H  
ATOM   1019  HB3 ASP A  65      13.167   1.714  43.775  1.00 93.58           H  
ATOM   1020  O   ASP A  65      13.649   0.134  41.229  1.00 93.58           O  
ATOM   1021  CG  ASP A  65      12.202   0.877  45.483  1.00 93.58           C  
ATOM   1022  OD1 ASP A  65      12.465   1.454  46.561  1.00 93.58           O  
ATOM   1023  OD2 ASP A  65      11.091   0.371  45.202  1.00 93.58           O  
ATOM   1024  N   GLU A  66      15.486  -0.462  42.336  1.00 95.20           N  
ATOM   1025  H   GLU A  66      15.893  -0.738  43.218  1.00 95.20           H  
ATOM   1026  CA  GLU A  66      16.355  -0.411  41.149  1.00 95.20           C  
ATOM   1027  HA  GLU A  66      16.271   0.576  40.694  1.00 95.20           H  
ATOM   1028  C   GLU A  66      15.933  -1.431  40.085  1.00 95.20           C  
ATOM   1029  CB  GLU A  66      17.834  -0.657  41.500  1.00 95.20           C  
ATOM   1030  HB2 GLU A  66      18.404  -0.562  40.575  1.00 95.20           H  
ATOM   1031  HB3 GLU A  66      17.972  -1.679  41.851  1.00 95.20           H  
ATOM   1032  O   GLU A  66      15.935  -1.117  38.893  1.00 95.20           O  
ATOM   1033  CG  GLU A  66      18.440   0.333  42.508  1.00 95.20           C  
ATOM   1034  HG2 GLU A  66      18.172   1.345  42.204  1.00 95.20           H  
ATOM   1035  HG3 GLU A  66      19.525   0.249  42.448  1.00 95.20           H  
ATOM   1036  CD  GLU A  66      18.016   0.093  43.966  1.00 95.20           C  
ATOM   1037  OE1 GLU A  66      18.219   1.023  44.771  1.00 95.20           O  
ATOM   1038  OE2 GLU A  66      17.490  -1.010  44.261  1.00 95.20           O  
ATOM   1039  N   GLN A  67      15.525  -2.631  40.507  1.00 95.78           N  
ATOM   1040  H   GLN A  67      15.487  -2.802  41.502  1.00 95.78           H  
ATOM   1041  CA  GLN A  67      15.012  -3.654  39.599  1.00 95.78           C  
ATOM   1042  HA  GLN A  67      15.682  -3.725  38.742  1.00 95.78           H  
ATOM   1043  C   GLN A  67      13.632  -3.267  39.052  1.00 95.78           C  
ATOM   1044  CB  GLN A  67      14.988  -5.020  40.297  1.00 95.78           C  
ATOM   1045  HB2 GLN A  67      14.391  -4.953  41.206  1.00 95.78           H  
ATOM   1046  HB3 GLN A  67      14.526  -5.750  39.633  1.00 95.78           H  
ATOM   1047  O   GLN A  67      13.394  -3.446  37.862  1.00 95.78           O  
ATOM   1048  CG  GLN A  67      16.404  -5.500  40.650  1.00 95.78           C  
ATOM   1049  HG2 GLN A  67      16.900  -4.770  41.290  1.00 95.78           H  
ATOM   1050  HG3 GLN A  67      16.988  -5.610  39.737  1.00 95.78           H  
ATOM   1051  CD  GLN A  67      16.362  -6.821  41.400  1.00 95.78           C  
ATOM   1052  NE2 GLN A  67      16.762  -7.921  40.799  1.00 95.78           N  
ATOM   1053 HE21 GLN A  67      16.704  -8.754  41.367  1.00 95.78           H  
ATOM   1054 HE22 GLN A  67      17.137  -7.886  39.862  1.00 95.78           H  
ATOM   1055  OE1 GLN A  67      15.940  -6.904  42.536  1.00 95.78           O  
ATOM   1056  N   LEU A  68      12.755  -2.663  39.863  1.00 95.46           N  
ATOM   1057  H   LEU A  68      13.000  -2.554  40.837  1.00 95.46           H  
ATOM   1058  CA  LEU A  68      11.484  -2.098  39.393  1.00 95.46           C  
ATOM   1059  HA  LEU A  68      10.906  -2.898  38.931  1.00 95.46           H  
ATOM   1060  C   LEU A  68      11.708  -1.013  38.328  1.00 95.46           C  
ATOM   1061  CB  LEU A  68      10.702  -1.557  40.603  1.00 95.46           C  
ATOM   1062  HB2 LEU A  68      11.321  -0.829  41.127  1.00 95.46           H  
ATOM   1063  HB3 LEU A  68      10.518  -2.377  41.297  1.00 95.46           H  
ATOM   1064  O   LEU A  68      11.090  -1.058  37.266  1.00 95.46           O  
ATOM   1065  CG  LEU A  68       9.367  -0.866  40.271  1.00 95.46           C  
ATOM   1066  HG  LEU A  68       9.570   0.053  39.722  1.00 95.46           H  
ATOM   1067  CD1 LEU A  68       8.408  -1.726  39.444  1.00 95.46           C  
ATOM   1068 HD11 LEU A  68       8.848  -1.963  38.476  1.00 95.46           H  
ATOM   1069 HD12 LEU A  68       8.189  -2.651  39.978  1.00 95.46           H  
ATOM   1070 HD13 LEU A  68       7.480  -1.181  39.272  1.00 95.46           H  
ATOM   1071  CD2 LEU A  68       8.663  -0.497  41.576  1.00 95.46           C  
ATOM   1072 HD21 LEU A  68       7.756   0.067  41.362  1.00 95.46           H  
ATOM   1073 HD22 LEU A  68       9.325   0.114  42.189  1.00 95.46           H  
ATOM   1074 HD23 LEU A  68       8.409  -1.397  42.136  1.00 95.46           H  
ATOM   1075  N   HIS A  69      12.632  -0.077  38.564  1.00 94.75           N  
ATOM   1076  H   HIS A  69      13.087  -0.071  39.466  1.00 94.75           H  
ATOM   1077  CA  HIS A  69      13.003   0.944  37.581  1.00 94.75           C  
ATOM   1078  HA  HIS A  69      12.113   1.514  37.314  1.00 94.75           H  
ATOM   1079  C   HIS A  69      13.552   0.319  36.286  1.00 94.75           C  
ATOM   1080  CB  HIS A  69      14.041   1.900  38.192  1.00 94.75           C  
ATOM   1081  HB2 HIS A  69      14.950   1.338  38.407  1.00 94.75           H  
ATOM   1082  HB3 HIS A  69      14.289   2.657  37.448  1.00 94.75           H  
ATOM   1083  O   HIS A  69      13.209   0.768  35.191  1.00 94.75           O  
ATOM   1084  CG  HIS A  69      13.617   2.613  39.455  1.00 94.75           C  
ATOM   1085  CD2 HIS A  69      12.365   3.062  39.780  1.00 94.75           C  
ATOM   1086  HD2 HIS A  69      11.474   2.953  39.180  1.00 94.75           H  
ATOM   1087  ND1 HIS A  69      14.436   2.905  40.523  1.00 94.75           N  
ATOM   1088  HD1 HIS A  69      15.357   2.519  40.675  1.00 94.75           H  
ATOM   1089  CE1 HIS A  69      13.696   3.498  41.470  1.00 94.75           C  
ATOM   1090  HE1 HIS A  69      14.045   3.749  42.461  1.00 94.75           H  
ATOM   1091  NE2 HIS A  69      12.448   3.707  41.022  1.00 94.75           N  
ATOM   1092  N   GLN A  70      14.360  -0.742  36.395  1.00 95.18           N  
ATOM   1093  H   GLN A  70      14.639  -1.044  37.318  1.00 95.18           H  
ATOM   1094  CA  GLN A  70      14.886  -1.473  35.242  1.00 95.18           C  
ATOM   1095  HA  GLN A  70      15.334  -0.745  34.565  1.00 95.18           H  
ATOM   1096  C   GLN A  70      13.784  -2.204  34.450  1.00 95.18           C  
ATOM   1097  CB  GLN A  70      16.007  -2.419  35.709  1.00 95.18           C  
ATOM   1098  HB2 GLN A  70      15.620  -3.114  36.455  1.00 95.18           H  
ATOM   1099  HB3 GLN A  70      16.803  -1.827  36.160  1.00 95.18           H  
ATOM   1100  O   GLN A  70      13.814  -2.181  33.218  1.00 95.18           O  
ATOM   1101  CG  GLN A  70      16.578  -3.220  34.530  1.00 95.18           C  
ATOM   1102  HG2 GLN A  70      16.829  -2.537  33.719  1.00 95.18           H  
ATOM   1103  HG3 GLN A  70      15.810  -3.911  34.182  1.00 95.18           H  
ATOM   1104  CD  GLN A  70      17.807  -4.061  34.850  1.00 95.18           C  
ATOM   1105  NE2 GLN A  70      18.383  -4.694  33.851  1.00 95.18           N  
ATOM   1106 HE21 GLN A  70      19.176  -5.271  34.090  1.00 95.18           H  
ATOM   1107 HE22 GLN A  70      17.987  -4.643  32.923  1.00 95.18           H  
ATOM   1108  OE1 GLN A  70      18.271  -4.192  35.969  1.00 95.18           O  
ATOM   1109  N   GLU A  71      12.802  -2.822  35.110  1.00 95.79           N  
ATOM   1110  H   GLU A  71      12.846  -2.863  36.118  1.00 95.79           H  
ATOM   1111  CA  GLU A  71      11.660  -3.462  34.437  1.00 95.79           C  
ATOM   1112  HA  GLU A  71      12.028  -4.128  33.656  1.00 95.79           H  
ATOM   1113  C   GLU A  71      10.765  -2.416  33.746  1.00 95.79           C  
ATOM   1114  CB  GLU A  71      10.847  -4.308  35.435  1.00 95.79           C  
ATOM   1115  HB2 GLU A  71      10.528  -3.660  36.251  1.00 95.79           H  
ATOM   1116  HB3 GLU A  71       9.948  -4.672  34.937  1.00 95.79           H  
ATOM   1117  O   GLU A  71      10.426  -2.585  32.574  1.00 95.79           O  
ATOM   1118  CG  GLU A  71      11.590  -5.515  36.042  1.00 95.79           C  
ATOM   1119  HG2 GLU A  71      11.048  -5.810  36.940  1.00 95.79           H  
ATOM   1120  HG3 GLU A  71      12.593  -5.218  36.351  1.00 95.79           H  
ATOM   1121  CD  GLU A  71      11.724  -6.745  35.134  1.00 95.79           C  
ATOM   1122  OE1 GLU A  71      11.930  -7.843  35.713  1.00 95.79           O  
ATOM   1123  OE2 GLU A  71      11.635  -6.598  33.888  1.00 95.79           O  
ATOM   1124  N   ILE A  72      10.462  -1.292  34.418  1.00 95.50           N  
ATOM   1125  H   ILE A  72      10.768  -1.220  35.378  1.00 95.50           H  
ATOM   1126  CA  ILE A  72       9.713  -0.155  33.841  1.00 95.50           C  
ATOM   1127  HA  ILE A  72       8.730  -0.509  33.530  1.00 95.50           H  
ATOM   1128  C   ILE A  72      10.413   0.365  32.576  1.00 95.50           C  
ATOM   1129  CB  ILE A  72       9.513   0.969  34.895  1.00 95.50           C  
ATOM   1130  HB  ILE A  72      10.476   1.171  35.366  1.00 95.50           H  
ATOM   1131  O   ILE A  72       9.760   0.551  31.553  1.00 95.50           O  
ATOM   1132  CG1 ILE A  72       8.515   0.517  35.988  1.00 95.50           C  
ATOM   1133 HG12 ILE A  72       8.772  -0.487  36.324  1.00 95.50           H  
ATOM   1134 HG13 ILE A  72       7.512   0.468  35.564  1.00 95.50           H  
ATOM   1135  CG2 ILE A  72       9.017   2.284  34.254  1.00 95.50           C  
ATOM   1136 HG21 ILE A  72       8.091   2.114  33.705  1.00 95.50           H  
ATOM   1137 HG22 ILE A  72       8.841   3.047  35.012  1.00 95.50           H  
ATOM   1138 HG23 ILE A  72       9.763   2.686  33.568  1.00 95.50           H  
ATOM   1139  CD1 ILE A  72       8.483   1.426  37.227  1.00 95.50           C  
ATOM   1140 HD11 ILE A  72       8.081   2.408  36.980  1.00 95.50           H  
ATOM   1141 HD12 ILE A  72       7.840   0.977  37.984  1.00 95.50           H  
ATOM   1142 HD13 ILE A  72       9.488   1.534  37.635  1.00 95.50           H  
ATOM   1143  N   SER A  73      11.742   0.530  32.608  1.00 94.30           N  
ATOM   1144  H   SER A  73      12.213   0.404  33.492  1.00 94.30           H  
ATOM   1145  CA  SER A  73      12.520   1.039  31.463  1.00 94.30           C  
ATOM   1146  HA  SER A  73      12.068   1.980  31.150  1.00 94.30           H  
ATOM   1147  C   SER A  73      12.530   0.122  30.230  1.00 94.30           C  
ATOM   1148  CB  SER A  73      13.958   1.342  31.900  1.00 94.30           C  
ATOM   1149  HB2 SER A  73      13.940   1.909  32.830  1.00 94.30           H  
ATOM   1150  HB3 SER A  73      14.434   1.956  31.135  1.00 94.30           H  
ATOM   1151  O   SER A  73      12.825   0.578  29.126  1.00 94.30           O  
ATOM   1152  OG  SER A  73      14.732   0.167  32.074  1.00 94.30           O  
ATOM   1153  HG  SER A  73      14.212  -0.504  32.523  1.00 94.30           H  
ATOM   1154  N   GLN A  74      12.208  -1.164  30.402  1.00 95.17           N  
ATOM   1155  H   GLN A  74      11.953  -1.468  31.331  1.00 95.17           H  
ATOM   1156  CA  GLN A  74      12.115  -2.146  29.316  1.00 95.17           C  
ATOM   1157  HA  GLN A  74      12.665  -1.788  28.445  1.00 95.17           H  
ATOM   1158  C   GLN A  74      10.669  -2.388  28.860  1.00 95.17           C  
ATOM   1159  CB  GLN A  74      12.748  -3.463  29.782  1.00 95.17           C  
ATOM   1160  HB2 GLN A  74      12.297  -3.759  30.729  1.00 95.17           H  
ATOM   1161  HB3 GLN A  74      12.540  -4.240  29.046  1.00 95.17           H  
ATOM   1162  O   GLN A  74      10.451  -2.983  27.801  1.00 95.17           O  
ATOM   1163  CG  GLN A  74      14.270  -3.374  29.939  1.00 95.17           C  
ATOM   1164  HG2 GLN A  74      14.734  -3.268  28.959  1.00 95.17           H  
ATOM   1165  HG3 GLN A  74      14.538  -2.510  30.547  1.00 95.17           H  
ATOM   1166  CD  GLN A  74      14.793  -4.633  30.612  1.00 95.17           C  
ATOM   1167  NE2 GLN A  74      14.828  -4.659  31.923  1.00 95.17           N  
ATOM   1168 HE21 GLN A  74      14.434  -3.877  32.426  1.00 95.17           H  
ATOM   1169 HE22 GLN A  74      14.941  -5.572  32.341  1.00 95.17           H  
ATOM   1170  OE1 GLN A  74      15.134  -5.620  29.986  1.00 95.17           O  
ATOM   1171  N   ALA A  75       9.679  -1.977  29.656  1.00 95.86           N  
ATOM   1172  H   ALA A  75       9.908  -1.471  30.499  1.00 95.86           H  
ATOM   1173  CA  ALA A  75       8.274  -2.227  29.380  1.00 95.86           C  
ATOM   1174  HA  ALA A  75       8.141  -3.305  29.289  1.00 95.86           H  
ATOM   1175  C   ALA A  75       7.824  -1.590  28.055  1.00 95.86           C  
ATOM   1176  CB  ALA A  75       7.428  -1.759  30.570  1.00 95.86           C  
ATOM   1177  HB1 ALA A  75       7.782  -2.233  31.486  1.00 95.86           H  
ATOM   1178  HB2 ALA A  75       6.384  -2.029  30.413  1.00 95.86           H  
ATOM   1179  HB3 ALA A  75       7.506  -0.677  30.677  1.00 95.86           H  
ATOM   1180  O   ALA A  75       8.371  -0.612  27.539  1.00 95.86           O  
ATOM   1181  N   ASN A  76       6.796  -2.176  27.460  1.00 96.10           N  
ATOM   1182  H   ASN A  76       6.439  -3.026  27.873  1.00 96.10           H  
ATOM   1183  CA  ASN A  76       6.123  -1.653  26.277  1.00 96.10           C  
ATOM   1184  HA  ASN A  76       6.612  -0.740  25.937  1.00 96.10           H  
ATOM   1185  C   ASN A  76       4.681  -1.248  26.556  1.00 96.10           C  
ATOM   1186  CB  ASN A  76       6.196  -2.719  25.185  1.00 96.10           C  
ATOM   1187  HB2 ASN A  76       5.838  -3.668  25.585  1.00 96.10           H  
ATOM   1188  HB3 ASN A  76       5.526  -2.443  24.372  1.00 96.10           H  
ATOM   1189  O   ASN A  76       4.148  -0.440  25.801  1.00 96.10           O  
ATOM   1190  CG  ASN A  76       7.576  -2.938  24.603  1.00 96.10           C  
ATOM   1191  ND2 ASN A  76       8.550  -2.086  24.829  1.00 96.10           N  
ATOM   1192 HD21 ASN A  76       8.519  -1.529  25.671  1.00 96.10           H  
ATOM   1193 HD22 ASN A  76       9.453  -2.442  24.547  1.00 96.10           H  
ATOM   1194  OD1 ASN A  76       7.752  -3.840  23.821  1.00 96.10           O  
ATOM   1195  N   VAL A  77       4.112  -1.799  27.625  1.00 96.89           N  
ATOM   1196  H   VAL A  77       4.645  -2.504  28.114  1.00 96.89           H  
ATOM   1197  CA  VAL A  77       2.842  -1.470  28.269  1.00 96.89           C  
ATOM   1198  HA  VAL A  77       2.669  -0.396  28.208  1.00 96.89           H  
ATOM   1199  C   VAL A  77       2.980  -1.874  29.737  1.00 96.89           C  
ATOM   1200  CB  VAL A  77       1.672  -2.209  27.586  1.00 96.89           C  
ATOM   1201  HB  VAL A  77       1.596  -1.819  26.571  1.00 96.89           H  
ATOM   1202  O   VAL A  77       3.644  -2.874  30.039  1.00 96.89           O  
ATOM   1203  CG1 VAL A  77       1.889  -3.723  27.491  1.00 96.89           C  
ATOM   1204 HG11 VAL A  77       2.823  -3.953  26.978  1.00 96.89           H  
ATOM   1205 HG12 VAL A  77       1.075  -4.175  26.925  1.00 96.89           H  
ATOM   1206 HG13 VAL A  77       1.902  -4.156  28.491  1.00 96.89           H  
ATOM   1207  CG2 VAL A  77       0.314  -1.970  28.248  1.00 96.89           C  
ATOM   1208 HG21 VAL A  77       0.109  -0.901  28.307  1.00 96.89           H  
ATOM   1209 HG22 VAL A  77      -0.467  -2.425  27.638  1.00 96.89           H  
ATOM   1210 HG23 VAL A  77       0.282  -2.405  29.246  1.00 96.89           H  
ATOM   1211  N   ILE A  78       2.374  -1.118  30.652  1.00 97.15           N  
ATOM   1212  H   ILE A  78       1.850  -0.310  30.345  1.00 97.15           H  
ATOM   1213  CA  ILE A  78       2.338  -1.480  32.074  1.00 97.15           C  
ATOM   1214  HA  ILE A  78       2.858  -2.429  32.207  1.00 97.15           H  
ATOM   1215  C   ILE A  78       0.895  -1.721  32.513  1.00 97.15           C  
ATOM   1216  CB  ILE A  78       3.096  -0.466  32.960  1.00 97.15           C  
ATOM   1217  HB  ILE A  78       2.666   0.525  32.814  1.00 97.15           H  
ATOM   1218  O   ILE A  78       0.024  -0.867  32.374  1.00 97.15           O  
ATOM   1219  CG1 ILE A  78       4.585  -0.428  32.550  1.00 97.15           C  
ATOM   1220 HG12 ILE A  78       4.653  -0.136  31.502  1.00 97.15           H  
ATOM   1221 HG13 ILE A  78       5.009  -1.428  32.642  1.00 97.15           H  
ATOM   1222  CG2 ILE A  78       2.944  -0.858  34.441  1.00 97.15           C  
ATOM   1223 HG21 ILE A  78       3.323  -1.868  34.600  1.00 97.15           H  
ATOM   1224 HG22 ILE A  78       1.898  -0.810  34.741  1.00 97.15           H  
ATOM   1225 HG23 ILE A  78       3.489  -0.165  35.082  1.00 97.15           H  
ATOM   1226  CD1 ILE A  78       5.460   0.536  33.357  1.00 97.15           C  
ATOM   1227 HD11 ILE A  78       6.464   0.547  32.932  1.00 97.15           H  
ATOM   1228 HD12 ILE A  78       5.535   0.211  34.394  1.00 97.15           H  
ATOM   1229 HD13 ILE A  78       5.040   1.541  33.313  1.00 97.15           H  
ATOM   1230  N   CYS A  79       0.661  -2.900  33.078  1.00 97.03           N  
ATOM   1231  H   CYS A  79       1.448  -3.521  33.200  1.00 97.03           H  
ATOM   1232  CA  CYS A  79      -0.583  -3.284  33.722  1.00 97.03           C  
ATOM   1233  HA  CYS A  79      -1.419  -2.735  33.289  1.00 97.03           H  
ATOM   1234  C   CYS A  79      -0.492  -2.952  35.217  1.00 97.03           C  
ATOM   1235  CB  CYS A  79      -0.796  -4.780  33.467  1.00 97.03           C  
ATOM   1236  HB2 CYS A  79      -1.616  -5.147  34.085  1.00 97.03           H  
ATOM   1237  HB3 CYS A  79       0.110  -5.326  33.727  1.00 97.03           H  
ATOM   1238  O   CYS A  79       0.225  -3.628  35.958  1.00 97.03           O  
ATOM   1239  SG  CYS A  79      -1.188  -5.056  31.718  1.00 97.03           S  
ATOM   1240  HG  CYS A  79      -0.084  -4.491  31.221  1.00 97.03           H  
ATOM   1241  N   ILE A  80      -1.204  -1.918  35.672  1.00 97.38           N  
ATOM   1242  H   ILE A  80      -1.805  -1.434  35.020  1.00 97.38           H  
ATOM   1243  CA  ILE A  80      -1.299  -1.570  37.095  1.00 97.38           C  
ATOM   1244  HA  ILE A  80      -0.383  -1.891  37.592  1.00 97.38           H  
ATOM   1245  C   ILE A  80      -2.464  -2.354  37.700  1.00 97.38           C  
ATOM   1246  CB  ILE A  80      -1.433  -0.049  37.338  1.00 97.38           C  
ATOM   1247  HB  ILE A  80      -2.402   0.279  36.963  1.00 97.38           H  
ATOM   1248  O   ILE A  80      -3.635  -2.019  37.504  1.00 97.38           O  
ATOM   1249  CG1 ILE A  80      -0.333   0.753  36.604  1.00 97.38           C  
ATOM   1250 HG12 ILE A  80      -0.384   0.541  35.537  1.00 97.38           H  
ATOM   1251 HG13 ILE A  80       0.648   0.443  36.964  1.00 97.38           H  
ATOM   1252  CG2 ILE A  80      -1.376   0.211  38.859  1.00 97.38           C  
ATOM   1253 HG21 ILE A  80      -0.399  -0.071  39.253  1.00 97.38           H  
ATOM   1254 HG22 ILE A  80      -1.559   1.264  39.071  1.00 97.38           H  
ATOM   1255 HG23 ILE A  80      -2.145  -0.363  39.375  1.00 97.38           H  
ATOM   1256  CD1 ILE A  80      -0.457   2.273  36.764  1.00 97.38           C  
ATOM   1257 HD11 ILE A  80      -1.447   2.603  36.450  1.00 97.38           H  
ATOM   1258 HD12 ILE A  80      -0.279   2.573  37.797  1.00 97.38           H  
ATOM   1259 HD13 ILE A  80       0.294   2.756  36.138  1.00 97.38           H  
ATOM   1260  N   VAL A  81      -2.134  -3.411  38.438  1.00 96.91           N  
ATOM   1261  H   VAL A  81      -1.153  -3.625  38.546  1.00 96.91           H  
ATOM   1262  CA  VAL A  81      -3.105  -4.298  39.076  1.00 96.91           C  
ATOM   1263  HA  VAL A  81      -4.006  -4.303  38.463  1.00 96.91           H  
ATOM   1264  C   VAL A  81      -3.500  -3.765  40.449  1.00 96.91           C  
ATOM   1265  CB  VAL A  81      -2.592  -5.749  39.158  1.00 96.91           C  
ATOM   1266  HB  VAL A  81      -1.826  -5.797  39.931  1.00 96.91           H  
ATOM   1267  O   VAL A  81      -2.660  -3.558  41.327  1.00 96.91           O  
ATOM   1268  CG1 VAL A  81      -3.731  -6.712  39.530  1.00 96.91           C  
ATOM   1269 HG11 VAL A  81      -3.350  -7.731  39.605  1.00 96.91           H  
ATOM   1270 HG12 VAL A  81      -4.506  -6.677  38.765  1.00 96.91           H  
ATOM   1271 HG13 VAL A  81      -4.172  -6.430  40.485  1.00 96.91           H  
ATOM   1272  CG2 VAL A  81      -1.969  -6.262  37.849  1.00 96.91           C  
ATOM   1273 HG21 VAL A  81      -1.668  -7.303  37.963  1.00 96.91           H  
ATOM   1274 HG22 VAL A  81      -1.083  -5.679  37.597  1.00 96.91           H  
ATOM   1275 HG23 VAL A  81      -2.685  -6.190  37.030  1.00 96.91           H  
ATOM   1276  N   TYR A  82      -4.802  -3.610  40.654  1.00 96.17           N  
ATOM   1277  H   TYR A  82      -5.427  -3.829  39.891  1.00 96.17           H  
ATOM   1278  CA  TYR A  82      -5.427  -3.383  41.953  1.00 96.17           C  
ATOM   1279  HA  TYR A  82      -4.661  -3.400  42.728  1.00 96.17           H  
ATOM   1280  C   TYR A  82      -6.402  -4.531  42.252  1.00 96.17           C  
ATOM   1281  CB  TYR A  82      -6.074  -1.988  41.988  1.00 96.17           C  
ATOM   1282  HB2 TYR A  82      -5.316  -1.244  41.744  1.00 96.17           H  
ATOM   1283  HB3 TYR A  82      -6.401  -1.781  43.007  1.00 96.17           H  
ATOM   1284  O   TYR A  82      -6.728  -5.336  41.378  1.00 96.17           O  
ATOM   1285  CG  TYR A  82      -7.258  -1.802  41.057  1.00 96.17           C  
ATOM   1286  CD1 TYR A  82      -7.056  -1.426  39.714  1.00 96.17           C  
ATOM   1287  HD1 TYR A  82      -6.056  -1.278  39.334  1.00 96.17           H  
ATOM   1288  CD2 TYR A  82      -8.566  -2.010  41.540  1.00 96.17           C  
ATOM   1289  HD2 TYR A  82      -8.726  -2.288  42.572  1.00 96.17           H  
ATOM   1290  CE1 TYR A  82      -8.161  -1.278  38.853  1.00 96.17           C  
ATOM   1291  HE1 TYR A  82      -8.028  -1.030  37.811  1.00 96.17           H  
ATOM   1292  CE2 TYR A  82      -9.673  -1.841  40.687  1.00 96.17           C  
ATOM   1293  HE2 TYR A  82     -10.677  -1.999  41.052  1.00 96.17           H  
ATOM   1294  OH  TYR A  82     -10.522  -1.429  38.485  1.00 96.17           O  
ATOM   1295  HH  TYR A  82     -11.371  -1.547  38.917  1.00 96.17           H  
ATOM   1296  CZ  TYR A  82      -9.469  -1.492  39.336  1.00 96.17           C  
ATOM   1297  N   ALA A  83      -6.856  -4.644  43.499  1.00 96.24           N  
ATOM   1298  H   ALA A  83      -6.609  -3.929  44.168  1.00 96.24           H  
ATOM   1299  CA  ALA A  83      -7.952  -5.542  43.849  1.00 96.24           C  
ATOM   1300  HA  ALA A  83      -8.137  -6.231  43.025  1.00 96.24           H  
ATOM   1301  C   ALA A  83      -9.229  -4.719  44.057  1.00 96.24           C  
ATOM   1302  CB  ALA A  83      -7.554  -6.400  45.055  1.00 96.24           C  
ATOM   1303  HB1 ALA A  83      -7.223  -5.763  45.875  1.00 96.24           H  
ATOM   1304  HB2 ALA A  83      -6.746  -7.071  44.765  1.00 96.24           H  
ATOM   1305  HB3 ALA A  83      -8.414  -6.987  45.376  1.00 96.24           H  
ATOM   1306  O   ALA A  83      -9.229  -3.787  44.863  1.00 96.24           O  
ATOM   1307  N   VAL A  84     -10.306  -5.071  43.348  1.00 95.40           N  
ATOM   1308  H   VAL A  84     -10.212  -5.849  42.711  1.00 95.40           H  
ATOM   1309  CA  VAL A  84     -11.606  -4.363  43.363  1.00 95.40           C  
ATOM   1310  HA  VAL A  84     -11.476  -3.361  42.955  1.00 95.40           H  
ATOM   1311  C   VAL A  84     -12.133  -4.208  44.795  1.00 95.40           C  
ATOM   1312  CB  VAL A  84     -12.622  -5.123  42.476  1.00 95.40           C  
ATOM   1313  HB  VAL A  84     -12.704  -6.146  42.843  1.00 95.40           H  
ATOM   1314  O   VAL A  84     -12.589  -3.135  45.179  1.00 95.40           O  
ATOM   1315  CG1 VAL A  84     -14.028  -4.515  42.439  1.00 95.40           C  
ATOM   1316 HG11 VAL A  84     -14.033  -3.600  41.847  1.00 95.40           H  
ATOM   1317 HG12 VAL A  84     -14.393  -4.281  43.439  1.00 95.40           H  
ATOM   1318 HG13 VAL A  84     -14.722  -5.219  41.979  1.00 95.40           H  
ATOM   1319  CG2 VAL A  84     -12.156  -5.159  41.015  1.00 95.40           C  
ATOM   1320 HG21 VAL A  84     -11.207  -5.688  40.927  1.00 95.40           H  
ATOM   1321 HG22 VAL A  84     -12.037  -4.148  40.627  1.00 95.40           H  
ATOM   1322 HG23 VAL A  84     -12.893  -5.685  40.408  1.00 95.40           H  
ATOM   1323  N   ASN A  85     -11.969  -5.241  45.628  1.00 94.74           N  
ATOM   1324  H   ASN A  85     -11.563  -6.087  45.255  1.00 94.74           H  
ATOM   1325  CA  ASN A  85     -12.383  -5.240  47.033  1.00 94.74           C  
ATOM   1326  HA  ASN A  85     -13.308  -4.667  47.092  1.00 94.74           H  
ATOM   1327  C   ASN A  85     -11.402  -4.554  48.012  1.00 94.74           C  
ATOM   1328  CB  ASN A  85     -12.722  -6.680  47.455  1.00 94.74           C  
ATOM   1329  HB2 ASN A  85     -13.329  -7.167  46.692  1.00 94.74           H  
ATOM   1330  HB3 ASN A  85     -13.328  -6.623  48.359  1.00 94.74           H  
ATOM   1331  O   ASN A  85     -11.594  -4.634  49.225  1.00 94.74           O  
ATOM   1332  CG  ASN A  85     -11.521  -7.566  47.744  1.00 94.74           C  
ATOM   1333  ND2 ASN A  85     -11.722  -8.563  48.573  1.00 94.74           N  
ATOM   1334 HD21 ASN A  85     -12.652  -8.708  48.940  1.00 94.74           H  
ATOM   1335 HD22 ASN A  85     -10.958  -9.200  48.747  1.00 94.74           H  
ATOM   1336  OD1 ASN A  85     -10.415  -7.412  47.240  1.00 94.74           O  
ATOM   1337  N   ASN A  86     -10.336  -3.902  47.532  1.00 95.43           N  
ATOM   1338  H   ASN A  86     -10.224  -3.845  46.530  1.00 95.43           H  
ATOM   1339  CA  ASN A  86      -9.323  -3.261  48.373  1.00 95.43           C  
ATOM   1340  HA  ASN A  86      -9.682  -3.213  49.401  1.00 95.43           H  
ATOM   1341  C   ASN A  86      -9.052  -1.819  47.928  1.00 95.43           C  
ATOM   1342  CB  ASN A  86      -8.050  -4.123  48.378  1.00 95.43           C  
ATOM   1343  HB2 ASN A  86      -7.687  -4.210  47.354  1.00 95.43           H  
ATOM   1344  HB3 ASN A  86      -8.292  -5.118  48.750  1.00 95.43           H  
ATOM   1345  O   ASN A  86      -8.134  -1.551  47.142  1.00 95.43           O  
ATOM   1346  CG  ASN A  86      -6.935  -3.536  49.231  1.00 95.43           C  
ATOM   1347  ND2 ASN A  86      -5.767  -4.131  49.200  1.00 95.43           N  
ATOM   1348 HD21 ASN A  86      -5.622  -4.921  48.586  1.00 95.43           H  
ATOM   1349 HD22 ASN A  86      -5.032  -3.710  49.749  1.00 95.43           H  
ATOM   1350  OD1 ASN A  86      -7.069  -2.534  49.916  1.00 95.43           O  
ATOM   1351  N   LYS A  87      -9.791  -0.877  48.525  1.00 95.10           N  
ATOM   1352  H   LYS A  87     -10.548  -1.183  49.120  1.00 95.10           H  
ATOM   1353  CA  LYS A  87      -9.638   0.561  48.270  1.00 95.10           C  
ATOM   1354  HA  LYS A  87      -9.900   0.741  47.227  1.00 95.10           H  
ATOM   1355  C   LYS A  87      -8.195   1.062  48.420  1.00 95.10           C  
ATOM   1356  CB  LYS A  87     -10.620   1.357  49.146  1.00 95.10           C  
ATOM   1357  HB2 LYS A  87     -11.639   1.045  48.915  1.00 95.10           H  
ATOM   1358  HB3 LYS A  87     -10.417   1.175  50.201  1.00 95.10           H  
ATOM   1359  O   LYS A  87      -7.770   1.858  47.596  1.00 95.10           O  
ATOM   1360  CG  LYS A  87     -10.466   2.853  48.844  1.00 95.10           C  
ATOM   1361  HG2 LYS A  87     -10.508   3.002  47.765  1.00 95.10           H  
ATOM   1362  HG3 LYS A  87      -9.488   3.174  49.201  1.00 95.10           H  
ATOM   1363  CD  LYS A  87     -11.510   3.752  49.499  1.00 95.10           C  
ATOM   1364  HD2 LYS A  87     -11.492   3.621  50.581  1.00 95.10           H  
ATOM   1365  HD3 LYS A  87     -12.497   3.518  49.099  1.00 95.10           H  
ATOM   1366  CE  LYS A  87     -11.093   5.178  49.123  1.00 95.10           C  
ATOM   1367  HE2 LYS A  87     -10.115   5.385  49.557  1.00 95.10           H  
ATOM   1368  HE3 LYS A  87     -10.950   5.227  48.043  1.00 95.10           H  
ATOM   1369  NZ  LYS A  87     -12.092   6.182  49.551  1.00 95.10           N  
ATOM   1370  HZ1 LYS A  87     -11.770   7.095  49.263  1.00 95.10           H  
ATOM   1371  HZ2 LYS A  87     -12.978   5.999  49.102  1.00 95.10           H  
ATOM   1372  HZ3 LYS A  87     -12.200   6.166  50.555  1.00 95.10           H  
ATOM   1373  N   HIS A  88      -7.401   0.550  49.368  1.00 95.38           N  
ATOM   1374  H   HIS A  88      -7.753  -0.184  49.966  1.00 95.38           H  
ATOM   1375  CA  HIS A  88      -6.002   0.982  49.498  1.00 95.38           C  
ATOM   1376  HA  HIS A  88      -5.994   2.064  49.632  1.00 95.38           H  
ATOM   1377  C   HIS A  88      -5.180   0.677  48.236  1.00 95.38           C  
ATOM   1378  CB  HIS A  88      -5.353   0.332  50.729  1.00 95.38           C  
ATOM   1379  HB2 HIS A  88      -5.986   0.509  51.599  1.00 95.38           H  
ATOM   1380  HB3 HIS A  88      -5.275  -0.744  50.577  1.00 95.38           H  
ATOM   1381  O   HIS A  88      -4.323   1.467  47.854  1.00 95.38           O  
ATOM   1382  CG  HIS A  88      -3.980   0.889  51.022  1.00 95.38           C  
ATOM   1383  CD2 HIS A  88      -2.770   0.268  50.844  1.00 95.38           C  
ATOM   1384  HD2 HIS A  88      -2.617  -0.731  50.462  1.00 95.38           H  
ATOM   1385  ND1 HIS A  88      -3.716   2.155  51.487  1.00 95.38           N  
ATOM   1386  HD1 HIS A  88      -4.398   2.885  51.638  1.00 95.38           H  
ATOM   1387  CE1 HIS A  88      -2.386   2.288  51.607  1.00 95.38           C  
ATOM   1388  HE1 HIS A  88      -1.885   3.185  51.941  1.00 95.38           H  
ATOM   1389  NE2 HIS A  88      -1.761   1.162  51.228  1.00 95.38           N  
ATOM   1390  N   SER A  89      -5.462  -0.437  47.549  1.00 96.36           N  
ATOM   1391  H   SER A  89      -6.235  -1.011  47.856  1.00 96.36           H  
ATOM   1392  CA  SER A  89      -4.802  -0.749  46.275  1.00 96.36           C  
ATOM   1393  HA  SER A  89      -3.739  -0.539  46.400  1.00 96.36           H  
ATOM   1394  C   SER A  89      -5.267   0.142  45.117  1.00 96.36           C  
ATOM   1395  CB  SER A  89      -4.900  -2.240  45.939  1.00 96.36           C  
ATOM   1396  HB2 SER A  89      -4.545  -2.814  46.795  1.00 96.36           H  
ATOM   1397  HB3 SER A  89      -4.241  -2.448  45.096  1.00 96.36           H  
ATOM   1398  O   SER A  89      -4.467   0.405  44.225  1.00 96.36           O  
ATOM   1399  OG  SER A  89      -6.202  -2.680  45.601  1.00 96.36           O  
ATOM   1400  HG  SER A  89      -6.873  -2.206  46.098  1.00 96.36           H  
ATOM   1401  N   ILE A  90      -6.500   0.666  45.168  1.00 95.25           N  
ATOM   1402  H   ILE A  90      -7.082   0.440  45.962  1.00 95.25           H  
ATOM   1403  CA  ILE A  90      -7.018   1.675  44.225  1.00 95.25           C  
ATOM   1404  HA  ILE A  90      -6.743   1.379  43.213  1.00 95.25           H  
ATOM   1405  C   ILE A  90      -6.354   3.032  44.497  1.00 95.25           C  
ATOM   1406  CB  ILE A  90      -8.565   1.767  44.289  1.00 95.25           C  
ATOM   1407  HB  ILE A  90      -8.865   2.044  45.300  1.00 95.25           H  
ATOM   1408  O   ILE A  90      -5.761   3.613  43.593  1.00 95.25           O  
ATOM   1409  CG1 ILE A  90      -9.209   0.405  43.944  1.00 95.25           C  
ATOM   1410 HG12 ILE A  90      -8.989   0.180  42.900  1.00 95.25           H  
ATOM   1411 HG13 ILE A  90      -8.769  -0.379  44.561  1.00 95.25           H  
ATOM   1412  CG2 ILE A  90      -9.076   2.858  43.328  1.00 95.25           C  
ATOM   1413 HG21 ILE A  90      -8.763   2.635  42.308  1.00 95.25           H  
ATOM   1414 HG22 ILE A  90     -10.164   2.925  43.361  1.00 95.25           H  
ATOM   1415 HG23 ILE A  90      -8.686   3.835  43.611  1.00 95.25           H  
ATOM   1416  CD1 ILE A  90     -10.728   0.331  44.148  1.00 95.25           C  
ATOM   1417 HD11 ILE A  90     -11.243   0.955  43.418  1.00 95.25           H  
ATOM   1418 HD12 ILE A  90     -10.988   0.655  45.155  1.00 95.25           H  
ATOM   1419 HD13 ILE A  90     -11.057  -0.699  44.011  1.00 95.25           H  
ATOM   1420  N   ASP A  91      -6.355   3.498  45.751  1.00 95.33           N  
ATOM   1421  H   ASP A  91      -6.898   3.000  46.442  1.00 95.33           H  
ATOM   1422  CA  ASP A  91      -5.716   4.758  46.160  1.00 95.33           C  
ATOM   1423  HA  ASP A  91      -6.199   5.585  45.639  1.00 95.33           H  
ATOM   1424  C   ASP A  91      -4.210   4.772  45.795  1.00 95.33           C  
ATOM   1425  CB  ASP A  91      -5.885   4.966  47.682  1.00 95.33           C  
ATOM   1426  HB2 ASP A  91      -5.355   5.878  47.957  1.00 95.33           H  
ATOM   1427  HB3 ASP A  91      -5.392   4.141  48.196  1.00 95.33           H  
ATOM   1428  O   ASP A  91      -3.637   5.814  45.460  1.00 95.33           O  
ATOM   1429  CG  ASP A  91      -7.327   5.087  48.220  1.00 95.33           C  
ATOM   1430  OD1 ASP A  91      -7.516   4.765  49.418  1.00 95.33           O  
ATOM   1431  OD2 ASP A  91      -8.242   5.533  47.492  1.00 95.33           O  
ATOM   1432  N   LYS A  92      -3.551   3.602  45.815  1.00 96.59           N  
ATOM   1433  H   LYS A  92      -4.062   2.800  46.155  1.00 96.59           H  
ATOM   1434  CA  LYS A  92      -2.148   3.414  45.405  1.00 96.59           C  
ATOM   1435  HA  LYS A  92      -1.552   4.219  45.835  1.00 96.59           H  
ATOM   1436  C   LYS A  92      -1.900   3.524  43.899  1.00 96.59           C  
ATOM   1437  CB  LYS A  92      -1.625   2.079  45.962  1.00 96.59           C  
ATOM   1438  HB2 LYS A  92      -2.377   1.305  45.805  1.00 96.59           H  
ATOM   1439  HB3 LYS A  92      -0.728   1.777  45.422  1.00 96.59           H  
ATOM   1440  O   LYS A  92      -0.768   3.831  43.526  1.00 96.59           O  
ATOM   1441  CG  LYS A  92      -1.288   2.166  47.461  1.00 96.59           C  
ATOM   1442  HG2 LYS A  92      -2.089   2.676  47.997  1.00 96.59           H  
ATOM   1443  HG3 LYS A  92      -1.211   1.156  47.864  1.00 96.59           H  
ATOM   1444  CD  LYS A  92       0.027   2.916  47.714  1.00 96.59           C  
ATOM   1445  HD2 LYS A  92      -0.114   3.968  47.466  1.00 96.59           H  
ATOM   1446  HD3 LYS A  92       0.813   2.514  47.075  1.00 96.59           H  
ATOM   1447  CE  LYS A  92       0.435   2.821  49.186  1.00 96.59           C  
ATOM   1448  HE2 LYS A  92       0.859   3.778  49.491  1.00 96.59           H  
ATOM   1449  HE3 LYS A  92      -0.459   2.636  49.781  1.00 96.59           H  
ATOM   1450  NZ  LYS A  92       1.426   1.745  49.409  1.00 96.59           N  
ATOM   1451  HZ1 LYS A  92       2.278   1.887  48.886  1.00 96.59           H  
ATOM   1452  HZ2 LYS A  92       1.053   0.869  49.073  1.00 96.59           H  
ATOM   1453  HZ3 LYS A  92       1.625   1.605  50.389  1.00 96.59           H  
ATOM   1454  N   VAL A  93      -2.905   3.346  43.035  1.00 96.42           N  
ATOM   1455  H   VAL A  93      -3.825   3.140  43.398  1.00 96.42           H  
ATOM   1456  CA  VAL A  93      -2.764   3.566  41.580  1.00 96.42           C  
ATOM   1457  HA  VAL A  93      -1.994   2.899  41.192  1.00 96.42           H  
ATOM   1458  C   VAL A  93      -2.302   5.001  41.316  1.00 96.42           C  
ATOM   1459  CB  VAL A  93      -4.080   3.261  40.826  1.00 96.42           C  
ATOM   1460  HB  VAL A  93      -4.881   3.874  41.238  1.00 96.42           H  
ATOM   1461  O   VAL A  93      -1.281   5.211  40.664  1.00 96.42           O  
ATOM   1462  CG1 VAL A  93      -3.988   3.580  39.332  1.00 96.42           C  
ATOM   1463 HG11 VAL A  93      -3.155   3.048  38.873  1.00 96.42           H  
ATOM   1464 HG12 VAL A  93      -4.917   3.295  38.838  1.00 96.42           H  
ATOM   1465 HG13 VAL A  93      -3.860   4.654  39.191  1.00 96.42           H  
ATOM   1466  CG2 VAL A  93      -4.469   1.784  40.954  1.00 96.42           C  
ATOM   1467 HG21 VAL A  93      -3.682   1.145  40.552  1.00 96.42           H  
ATOM   1468 HG22 VAL A  93      -4.635   1.533  42.002  1.00 96.42           H  
ATOM   1469 HG23 VAL A  93      -5.396   1.595  40.414  1.00 96.42           H  
ATOM   1470  N   THR A  94      -2.988   5.986  41.902  1.00 95.42           N  
ATOM   1471  H   THR A  94      -3.813   5.756  42.438  1.00 95.42           H  
ATOM   1472  CA  THR A  94      -2.686   7.414  41.714  1.00 95.42           C  
ATOM   1473  HA  THR A  94      -2.287   7.563  40.711  1.00 95.42           H  
ATOM   1474  C   THR A  94      -1.639   7.963  42.680  1.00 95.42           C  
ATOM   1475  CB  THR A  94      -3.964   8.255  41.835  1.00 95.42           C  
ATOM   1476  HB  THR A  94      -3.713   9.314  41.778  1.00 95.42           H  
ATOM   1477  O   THR A  94      -0.974   8.934  42.340  1.00 95.42           O  
ATOM   1478  CG2 THR A  94      -4.953   7.926  40.722  1.00 95.42           C  
ATOM   1479 HG21 THR A  94      -5.802   8.607  40.774  1.00 95.42           H  
ATOM   1480 HG22 THR A  94      -5.312   6.902  40.827  1.00 95.42           H  
ATOM   1481 HG23 THR A  94      -4.462   8.032  39.755  1.00 95.42           H  
ATOM   1482  OG1 THR A  94      -4.615   7.985  43.055  1.00 95.42           O  
ATOM   1483  HG1 THR A  94      -4.297   8.594  43.725  1.00 95.42           H  
ATOM   1484  N   SER A  95      -1.478   7.381  43.878  1.00 95.90           N  
ATOM   1485  H   SER A  95      -2.110   6.636  44.133  1.00 95.90           H  
ATOM   1486  CA  SER A  95      -0.525   7.883  44.891  1.00 95.90           C  
ATOM   1487  HA  SER A  95      -0.326   8.934  44.679  1.00 95.90           H  
ATOM   1488  C   SER A  95       0.853   7.205  44.894  1.00 95.90           C  
ATOM   1489  CB  SER A  95      -1.135   7.847  46.296  1.00 95.90           C  
ATOM   1490  HB2 SER A  95      -2.052   8.436  46.307  1.00 95.90           H  
ATOM   1491  HB3 SER A  95      -0.431   8.288  47.002  1.00 95.90           H  
ATOM   1492  O   SER A  95       1.770   7.731  45.520  1.00 95.90           O  
ATOM   1493  OG  SER A  95      -1.422   6.526  46.700  1.00 95.90           O  
ATOM   1494  HG  SER A  95      -2.269   6.290  46.313  1.00 95.90           H  
ATOM   1495  N   ARG A  96       1.022   6.066  44.204  1.00 95.26           N  
ATOM   1496  H   ARG A  96       0.211   5.669  43.752  1.00 95.26           H  
ATOM   1497  CA  ARG A  96       2.315   5.373  44.043  1.00 95.26           C  
ATOM   1498  HA  ARG A  96       3.116   6.035  44.374  1.00 95.26           H  
ATOM   1499  C   ARG A  96       2.616   5.067  42.581  1.00 95.26           C  
ATOM   1500  CB  ARG A  96       2.355   4.097  44.911  1.00 95.26           C  
ATOM   1501  HB2 ARG A  96       2.134   4.369  45.942  1.00 95.26           H  
ATOM   1502  HB3 ARG A  96       1.587   3.403  44.569  1.00 95.26           H  
ATOM   1503  O   ARG A  96       3.632   5.522  42.069  1.00 95.26           O  
ATOM   1504  CG  ARG A  96       3.720   3.380  44.876  1.00 95.26           C  
ATOM   1505  HG2 ARG A  96       4.040   3.223  43.846  1.00 95.26           H  
ATOM   1506  HG3 ARG A  96       4.460   4.002  45.381  1.00 95.26           H  
ATOM   1507  CD  ARG A  96       3.644   2.008  45.564  1.00 95.26           C  
ATOM   1508  HD2 ARG A  96       2.989   1.362  44.980  1.00 95.26           H  
ATOM   1509  HD3 ARG A  96       3.213   2.130  46.557  1.00 95.26           H  
ATOM   1510  NE  ARG A  96       4.969   1.372  45.688  1.00 95.26           N  
ATOM   1511  HE  ARG A  96       5.760   1.840  45.269  1.00 95.26           H  
ATOM   1512  NH1 ARG A  96       4.325  -0.529  46.835  1.00 95.26           N  
ATOM   1513 HH11 ARG A  96       3.348  -0.376  46.632  1.00 95.26           H  
ATOM   1514 HH12 ARG A  96       4.624  -1.413  47.221  1.00 95.26           H  
ATOM   1515  NH2 ARG A  96       6.477  -0.120  46.497  1.00 95.26           N  
ATOM   1516 HH21 ARG A  96       6.640  -0.889  47.131  1.00 95.26           H  
ATOM   1517 HH22 ARG A  96       7.274   0.365  46.110  1.00 95.26           H  
ATOM   1518  CZ  ARG A  96       5.243   0.246  46.328  1.00 95.26           C  
ATOM   1519  N   TRP A  97       1.762   4.285  41.923  1.00 95.60           N  
ATOM   1520  H   TRP A  97       0.920   3.989  42.395  1.00 95.60           H  
ATOM   1521  CA  TRP A  97       2.142   3.600  40.683  1.00 95.60           C  
ATOM   1522  HA  TRP A  97       3.150   3.209  40.818  1.00 95.60           H  
ATOM   1523  C   TRP A  97       2.246   4.531  39.471  1.00 95.60           C  
ATOM   1524  CB  TRP A  97       1.230   2.384  40.463  1.00 95.60           C  
ATOM   1525  HB2 TRP A  97       1.464   1.945  39.493  1.00 95.60           H  
ATOM   1526  HB3 TRP A  97       0.188   2.705  40.447  1.00 95.60           H  
ATOM   1527  O   TRP A  97       3.286   4.527  38.819  1.00 95.60           O  
ATOM   1528  CG  TRP A  97       1.423   1.322  41.509  1.00 95.60           C  
ATOM   1529  CD1 TRP A  97       0.599   1.051  42.548  1.00 95.60           C  
ATOM   1530  HD1 TRP A  97      -0.343   1.547  42.730  1.00 95.60           H  
ATOM   1531  CD2 TRP A  97       2.579   0.448  41.686  1.00 95.60           C  
ATOM   1532  CE2 TRP A  97       2.403  -0.299  42.889  1.00 95.60           C  
ATOM   1533  CE3 TRP A  97       3.780   0.244  40.975  1.00 95.60           C  
ATOM   1534  HE3 TRP A  97       3.958   0.800  40.066  1.00 95.60           H  
ATOM   1535  NE1 TRP A  97       1.194   0.125  43.388  1.00 95.60           N  
ATOM   1536  HE1 TRP A  97       0.882  -0.080  44.326  1.00 95.60           H  
ATOM   1537  CH2 TRP A  97       4.550  -1.374  42.638  1.00 95.60           C  
ATOM   1538  HH2 TRP A  97       5.321  -2.035  43.006  1.00 95.60           H  
ATOM   1539  CZ2 TRP A  97       3.365  -1.198  43.367  1.00 95.60           C  
ATOM   1540  HZ2 TRP A  97       3.212  -1.721  44.300  1.00 95.60           H  
ATOM   1541  CZ3 TRP A  97       4.754  -0.657  41.446  1.00 95.60           C  
ATOM   1542  HZ3 TRP A  97       5.671  -0.795  40.893  1.00 95.60           H  
ATOM   1543  N   ILE A  98       1.242   5.372  39.203  1.00 95.50           N  
ATOM   1544  H   ILE A  98       0.404   5.336  39.767  1.00 95.50           H  
ATOM   1545  CA  ILE A  98       1.302   6.331  38.085  1.00 95.50           C  
ATOM   1546  HA  ILE A  98       1.578   5.772  37.192  1.00 95.50           H  
ATOM   1547  C   ILE A  98       2.429   7.371  38.278  1.00 95.50           C  
ATOM   1548  CB  ILE A  98      -0.082   6.961  37.793  1.00 95.50           C  
ATOM   1549  HB  ILE A  98      -0.468   7.430  38.698  1.00 95.50           H  
ATOM   1550  O   ILE A  98       3.225   7.526  37.352  1.00 95.50           O  
ATOM   1551  CG1 ILE A  98      -1.101   5.889  37.344  1.00 95.50           C  
ATOM   1552 HG12 ILE A  98      -1.029   5.013  37.989  1.00 95.50           H  
ATOM   1553 HG13 ILE A  98      -0.875   5.573  36.326  1.00 95.50           H  
ATOM   1554  CG2 ILE A  98       0.052   8.041  36.705  1.00 95.50           C  
ATOM   1555 HG21 ILE A  98       0.532   7.630  35.817  1.00 95.50           H  
ATOM   1556 HG22 ILE A  98       0.641   8.885  37.063  1.00 95.50           H  
ATOM   1557 HG23 ILE A  98      -0.924   8.425  36.410  1.00 95.50           H  
ATOM   1558  CD1 ILE A  98      -2.552   6.380  37.413  1.00 95.50           C  
ATOM   1559 HD11 ILE A  98      -2.709   7.223  36.740  1.00 95.50           H  
ATOM   1560 HD12 ILE A  98      -3.218   5.570  37.115  1.00 95.50           H  
ATOM   1561 HD13 ILE A  98      -2.792   6.687  38.431  1.00 95.50           H  
ATOM   1562  N   PRO A  99       2.596   8.030  39.450  1.00 95.23           N  
ATOM   1563  CA  PRO A  99       3.728   8.935  39.676  1.00 95.23           C  
ATOM   1564  HA  PRO A  99       3.642   9.775  38.987  1.00 95.23           H  
ATOM   1565  C   PRO A  99       5.089   8.266  39.456  1.00 95.23           C  
ATOM   1566  CB  PRO A  99       3.580   9.449  41.112  1.00 95.23           C  
ATOM   1567  HB2 PRO A  99       3.946  10.471  41.213  1.00 95.23           H  
ATOM   1568  HB3 PRO A  99       4.098   8.791  41.810  1.00 95.23           H  
ATOM   1569  O   PRO A  99       5.924   8.811  38.740  1.00 95.23           O  
ATOM   1570  CG  PRO A  99       2.078   9.357  41.360  1.00 95.23           C  
ATOM   1571  HG2 PRO A  99       1.848   9.265  42.422  1.00 95.23           H  
ATOM   1572  HG3 PRO A  99       1.579  10.226  40.931  1.00 95.23           H  
ATOM   1573  CD  PRO A  99       1.682   8.103  40.584  1.00 95.23           C  
ATOM   1574  HD2 PRO A  99       1.809   7.225  41.217  1.00 95.23           H  
ATOM   1575  HD3 PRO A  99       0.642   8.192  40.272  1.00 95.23           H  
ATOM   1576  N   LEU A 100       5.294   7.059  40.001  1.00 95.39           N  
ATOM   1577  H   LEU A 100       4.567   6.650  40.571  1.00 95.39           H  
ATOM   1578  CA  LEU A 100       6.556   6.328  39.871  1.00 95.39           C  
ATOM   1579  HA  LEU A 100       7.358   6.971  40.232  1.00 95.39           H  
ATOM   1580  C   LEU A 100       6.883   5.960  38.418  1.00 95.39           C  
ATOM   1581  CB  LEU A 100       6.478   5.071  40.755  1.00 95.39           C  
ATOM   1582  HB2 LEU A 100       6.300   5.384  41.784  1.00 95.39           H  
ATOM   1583  HB3 LEU A 100       5.628   4.472  40.429  1.00 95.39           H  
ATOM   1584  O   LEU A 100       8.044   6.021  38.024  1.00 95.39           O  
ATOM   1585  CG  LEU A 100       7.736   4.186  40.722  1.00 95.39           C  
ATOM   1586  HG  LEU A 100       7.921   3.833  39.707  1.00 95.39           H  
ATOM   1587  CD1 LEU A 100       8.977   4.918  41.234  1.00 95.39           C  
ATOM   1588 HD11 LEU A 100       9.814   4.223  41.296  1.00 95.39           H  
ATOM   1589 HD12 LEU A 100       8.786   5.337  42.222  1.00 95.39           H  
ATOM   1590 HD13 LEU A 100       9.245   5.722  40.548  1.00 95.39           H  
ATOM   1591  CD2 LEU A 100       7.503   2.963  41.607  1.00 95.39           C  
ATOM   1592 HD21 LEU A 100       7.303   3.277  42.632  1.00 95.39           H  
ATOM   1593 HD22 LEU A 100       8.398   2.341  41.597  1.00 95.39           H  
ATOM   1594 HD23 LEU A 100       6.660   2.386  41.226  1.00 95.39           H  
ATOM   1595  N   ILE A 101       5.883   5.586  37.616  1.00 95.85           N  
ATOM   1596  H   ILE A 101       4.946   5.540  37.990  1.00 95.85           H  
ATOM   1597  CA  ILE A 101       6.091   5.305  36.190  1.00 95.85           C  
ATOM   1598  HA  ILE A 101       6.957   4.651  36.088  1.00 95.85           H  
ATOM   1599  C   ILE A 101       6.438   6.606  35.457  1.00 95.85           C  
ATOM   1600  CB  ILE A 101       4.873   4.570  35.593  1.00 95.85           C  
ATOM   1601  HB  ILE A 101       3.978   5.159  35.797  1.00 95.85           H  
ATOM   1602  O   ILE A 101       7.464   6.662  34.783  1.00 95.85           O  
ATOM   1603  CG1 ILE A 101       4.722   3.168  36.233  1.00 95.85           C  
ATOM   1604 HG12 ILE A 101       4.914   3.220  37.304  1.00 95.85           H  
ATOM   1605 HG13 ILE A 101       5.459   2.487  35.807  1.00 95.85           H  
ATOM   1606  CG2 ILE A 101       5.034   4.427  34.070  1.00 95.85           C  
ATOM   1607 HG21 ILE A 101       4.989   5.404  33.590  1.00 95.85           H  
ATOM   1608 HG22 ILE A 101       4.227   3.821  33.656  1.00 95.85           H  
ATOM   1609 HG23 ILE A 101       5.989   3.958  33.832  1.00 95.85           H  
ATOM   1610  CD1 ILE A 101       3.318   2.579  36.052  1.00 95.85           C  
ATOM   1611 HD11 ILE A 101       2.574   3.291  36.410  1.00 95.85           H  
ATOM   1612 HD12 ILE A 101       3.233   1.661  36.633  1.00 95.85           H  
ATOM   1613 HD13 ILE A 101       3.129   2.355  35.002  1.00 95.85           H  
ATOM   1614  N   ASN A 102       5.670   7.677  35.674  1.00 93.01           N  
ATOM   1615  H   ASN A 102       4.849   7.565  36.252  1.00 93.01           H  
ATOM   1616  CA  ASN A 102       5.863   8.969  35.006  1.00 93.01           C  
ATOM   1617  HA  ASN A 102       5.944   8.787  33.935  1.00 93.01           H  
ATOM   1618  C   ASN A 102       7.160   9.705  35.418  1.00 93.01           C  
ATOM   1619  CB  ASN A 102       4.610   9.830  35.256  1.00 93.01           C  
ATOM   1620  HB2 ASN A 102       4.414   9.885  36.327  1.00 93.01           H  
ATOM   1621  HB3 ASN A 102       4.798  10.838  34.887  1.00 93.01           H  
ATOM   1622  O   ASN A 102       7.610  10.601  34.703  1.00 93.01           O  
ATOM   1623  CG  ASN A 102       3.359   9.321  34.551  1.00 93.01           C  
ATOM   1624  ND2 ASN A 102       2.243   9.973  34.771  1.00 93.01           N  
ATOM   1625 HD21 ASN A 102       2.198  10.761  35.401  1.00 93.01           H  
ATOM   1626 HD22 ASN A 102       1.433   9.667  34.250  1.00 93.01           H  
ATOM   1627  OD1 ASN A 102       3.373   8.374  33.786  1.00 93.01           O  
ATOM   1628  N   GLU A 103       7.783   9.335  36.543  1.00 92.40           N  
ATOM   1629  H   GLU A 103       7.282   8.720  37.168  1.00 92.40           H  
ATOM   1630  CA  GLU A 103       9.137   9.760  36.947  1.00 92.40           C  
ATOM   1631  HA  GLU A 103       9.301  10.790  36.631  1.00 92.40           H  
ATOM   1632  C   GLU A 103      10.270   8.924  36.312  1.00 92.40           C  
ATOM   1633  CB  GLU A 103       9.265   9.692  38.480  1.00 92.40           C  
ATOM   1634  HB2 GLU A 103      10.324   9.715  38.738  1.00 92.40           H  
ATOM   1635  HB3 GLU A 103       8.853   8.749  38.839  1.00 92.40           H  
ATOM   1636  O   GLU A 103      11.449   9.273  36.439  1.00 92.40           O  
ATOM   1637  CG  GLU A 103       8.588  10.869  39.199  1.00 92.40           C  
ATOM   1638  HG2 GLU A 103       7.526  10.883  38.953  1.00 92.40           H  
ATOM   1639  HG3 GLU A 103       9.024  11.795  38.826  1.00 92.40           H  
ATOM   1640  CD  GLU A 103       8.766  10.820  40.729  1.00 92.40           C  
ATOM   1641  OE1 GLU A 103       8.052  11.593  41.409  1.00 92.40           O  
ATOM   1642  OE2 GLU A 103       9.651  10.074  41.215  1.00 92.40           O  
ATOM   1643  N   ARG A 104       9.941   7.799  35.664  1.00 91.97           N  
ATOM   1644  H   ARG A 104       8.958   7.571  35.612  1.00 91.97           H  
ATOM   1645  CA  ARG A 104      10.898   6.816  35.119  1.00 91.97           C  
ATOM   1646  HA  ARG A 104      11.913   7.192  35.250  1.00 91.97           H  
ATOM   1647  C   ARG A 104      10.785   6.600  33.610  1.00 91.97           C  
ATOM   1648  CB  ARG A 104      10.739   5.491  35.883  1.00 91.97           C  
ATOM   1649  HB2 ARG A 104      11.372   4.730  35.426  1.00 91.97           H  
ATOM   1650  HB3 ARG A 104       9.704   5.160  35.799  1.00 91.97           H  
ATOM   1651  O   ARG A 104      11.708   6.041  33.022  1.00 91.97           O  
ATOM   1652  CG  ARG A 104      11.102   5.600  37.371  1.00 91.97           C  
ATOM   1653  HG2 ARG A 104      10.495   6.368  37.851  1.00 91.97           H  
ATOM   1654  HG3 ARG A 104      10.875   4.644  37.843  1.00 91.97           H  
ATOM   1655  CD  ARG A 104      12.576   5.946  37.593  1.00 91.97           C  
ATOM   1656  HD2 ARG A 104      12.772   6.931  37.168  1.00 91.97           H  
ATOM   1657  HD3 ARG A 104      13.196   5.212  37.080  1.00 91.97           H  
ATOM   1658  NE  ARG A 104      12.891   5.934  39.030  1.00 91.97           N  
ATOM   1659  HE  ARG A 104      12.538   5.151  39.562  1.00 91.97           H  
ATOM   1660  NH1 ARG A 104      14.021   7.921  39.209  1.00 91.97           N  
ATOM   1661 HH11 ARG A 104      14.356   8.666  39.803  1.00 91.97           H  
ATOM   1662 HH12 ARG A 104      13.768   8.117  38.251  1.00 91.97           H  
ATOM   1663  NH2 ARG A 104      13.607   6.672  41.026  1.00 91.97           N  
ATOM   1664 HH21 ARG A 104      13.942   7.410  41.628  1.00 91.97           H  
ATOM   1665 HH22 ARG A 104      13.127   5.872  41.414  1.00 91.97           H  
ATOM   1666  CZ  ARG A 104      13.514   6.846  39.741  1.00 91.97           C  
ATOM   1667  N   THR A 105       9.708   7.062  32.987  1.00 89.44           N  
ATOM   1668  H   THR A 105       8.946   7.409  33.552  1.00 89.44           H  
ATOM   1669  CA  THR A 105       9.520   7.112  31.532  1.00 89.44           C  
ATOM   1670  HA  THR A 105      10.198   6.405  31.052  1.00 89.44           H  
ATOM   1671  C   THR A 105       9.824   8.502  30.981  1.00 89.44           C  
ATOM   1672  CB  THR A 105       8.088   6.718  31.155  1.00 89.44           C  
ATOM   1673  HB  THR A 105       7.948   6.830  30.080  1.00 89.44           H  
ATOM   1674  O   THR A 105       9.640   9.506  31.668  1.00 89.44           O  
ATOM   1675  CG2 THR A 105       7.791   5.273  31.536  1.00 89.44           C  
ATOM   1676 HG21 THR A 105       6.755   5.063  31.269  1.00 89.44           H  
ATOM   1677 HG22 THR A 105       8.455   4.602  30.991  1.00 89.44           H  
ATOM   1678 HG23 THR A 105       7.914   5.122  32.609  1.00 89.44           H  
ATOM   1679  OG1 THR A 105       7.150   7.527  31.825  1.00 89.44           O  
ATOM   1680  HG1 THR A 105       7.289   8.438  31.556  1.00 89.44           H  
ATOM   1681  N   ASP A 106      10.234   8.585  29.716  1.00 81.78           N  
ATOM   1682  H   ASP A 106      10.281   7.748  29.154  1.00 81.78           H  
ATOM   1683  CA  ASP A 106      10.307   9.874  29.022  1.00 81.78           C  
ATOM   1684  HA  ASP A 106      10.792  10.592  29.684  1.00 81.78           H  
ATOM   1685  C   ASP A 106       8.886  10.383  28.718  1.00 81.78           C  
ATOM   1686  CB  ASP A 106      11.173   9.744  27.759  1.00 81.78           C  
ATOM   1687  HB2 ASP A 106      12.045   9.134  27.996  1.00 81.78           H  
ATOM   1688  HB3 ASP A 106      10.608   9.237  26.978  1.00 81.78           H  
ATOM   1689  O   ASP A 106       7.991   9.591  28.418  1.00 81.78           O  
ATOM   1690  CG  ASP A 106      11.670  11.093  27.226  1.00 81.78           C  
ATOM   1691  OD1 ASP A 106      12.652  11.063  26.457  1.00 81.78           O  
ATOM   1692  OD2 ASP A 106      11.078  12.132  27.603  1.00 81.78           O  
ATOM   1693  N   LYS A 107       8.665  11.698  28.758  1.00 73.50           N  
ATOM   1694  H   LYS A 107       9.489  12.281  28.770  1.00 73.50           H  
ATOM   1695  CA  LYS A 107       7.347  12.307  28.508  1.00 73.50           C  
ATOM   1696  HA  LYS A 107       6.592  11.748  29.061  1.00 73.50           H  
ATOM   1697  C   LYS A 107       6.925  12.212  27.046  1.00 73.50           C  
ATOM   1698  CB  LYS A 107       7.351  13.762  28.981  1.00 73.50           C  
ATOM   1699  HB2 LYS A 107       6.409  14.229  28.693  1.00 73.50           H  
ATOM   1700  HB3 LYS A 107       8.171  14.302  28.508  1.00 73.50           H  
ATOM   1701  O   LYS A 107       5.733  12.134  26.760  1.00 73.50           O  
ATOM   1702  CG  LYS A 107       7.490  13.811  30.506  1.00 73.50           C  
ATOM   1703  HG2 LYS A 107       8.449  13.389  30.805  1.00 73.50           H  
ATOM   1704  HG3 LYS A 107       6.693  13.214  30.951  1.00 73.50           H  
ATOM   1705  CD  LYS A 107       7.391  15.243  31.026  1.00 73.50           C  
ATOM   1706  HD2 LYS A 107       8.208  15.837  30.617  1.00 73.50           H  
ATOM   1707  HD3 LYS A 107       6.434  15.672  30.726  1.00 73.50           H  
ATOM   1708  CE  LYS A 107       7.486  15.170  32.549  1.00 73.50           C  
ATOM   1709  HE2 LYS A 107       8.455  14.748  32.819  1.00 73.50           H  
ATOM   1710  HE3 LYS A 107       6.723  14.478  32.907  1.00 73.50           H  
ATOM   1711  NZ  LYS A 107       7.298  16.500  33.168  1.00 73.50           N  
ATOM   1712  HZ1 LYS A 107       7.331  16.410  34.173  1.00 73.50           H  
ATOM   1713  HZ2 LYS A 107       8.028  17.127  32.862  1.00 73.50           H  
ATOM   1714  HZ3 LYS A 107       6.398  16.871  32.901  1.00 73.50           H  
ATOM   1715  N   ASP A 108       7.898  12.158  26.139  1.00 73.19           N  
ATOM   1716  H   ASP A 108       8.850  12.296  26.446  1.00 73.19           H  
ATOM   1717  CA  ASP A 108       7.649  11.875  24.724  1.00 73.19           C  
ATOM   1718  HA  ASP A 108       6.702  12.331  24.438  1.00 73.19           H  
ATOM   1719  C   ASP A 108       7.496  10.361  24.459  1.00 73.19           C  
ATOM   1720  CB  ASP A 108       8.751  12.536  23.878  1.00 73.19           C  
ATOM   1721  HB2 ASP A 108       9.725  12.196  24.228  1.00 73.19           H  
ATOM   1722  HB3 ASP A 108       8.634  12.215  22.843  1.00 73.19           H  
ATOM   1723  O   ASP A 108       6.938   9.955  23.433  1.00 73.19           O  
ATOM   1724  CG  ASP A 108       8.687  14.074  23.910  1.00 73.19           C  
ATOM   1725  OD1 ASP A 108       9.759  14.709  23.807  1.00 73.19           O  
ATOM   1726  OD2 ASP A 108       7.559  14.617  23.986  1.00 73.19           O  
ATOM   1727  N   SER A 109       7.904   9.499  25.405  1.00 71.73           N  
ATOM   1728  H   SER A 109       8.249   9.879  26.275  1.00 71.73           H  
ATOM   1729  CA  SER A 109       7.612   8.064  25.350  1.00 71.73           C  
ATOM   1730  HA  SER A 109       7.657   7.771  24.301  1.00 71.73           H  
ATOM   1731  C   SER A 109       6.184   7.792  25.827  1.00 71.73           C  
ATOM   1732  CB  SER A 109       8.684   7.203  26.042  1.00 71.73           C  
ATOM   1733  HB2 SER A 109       9.667   7.544  25.717  1.00 71.73           H  
ATOM   1734  HB3 SER A 109       8.563   6.174  25.703  1.00 71.73           H  
ATOM   1735  O   SER A 109       5.895   7.697  27.017  1.00 71.73           O  
ATOM   1736  OG  SER A 109       8.651   7.189  27.454  1.00 71.73           O  
ATOM   1737  HG  SER A 109       8.188   7.972  27.761  1.00 71.73           H  
ATOM   1738  N   ARG A 110       5.265   7.635  24.870  1.00 74.18           N  
ATOM   1739  H   ARG A 110       5.549   7.843  23.923  1.00 74.18           H  
ATOM   1740  CA  ARG A 110       3.884   7.203  25.131  1.00 74.18           C  
ATOM   1741  HA  ARG A 110       3.495   7.761  25.983  1.00 74.18           H  
ATOM   1742  C   ARG A 110       3.870   5.725  25.534  1.00 74.18           C  
ATOM   1743  CB  ARG A 110       2.987   7.483  23.914  1.00 74.18           C  
ATOM   1744  HB2 ARG A 110       3.364   6.930  23.053  1.00 74.18           H  
ATOM   1745  HB3 ARG A 110       1.980   7.132  24.136  1.00 74.18           H  
ATOM   1746  O   ARG A 110       3.634   4.858  24.695  1.00 74.18           O  
ATOM   1747  CG  ARG A 110       2.928   8.976  23.566  1.00 74.18           C  
ATOM   1748  HG2 ARG A 110       2.561   9.540  24.423  1.00 74.18           H  
ATOM   1749  HG3 ARG A 110       3.927   9.329  23.311  1.00 74.18           H  
ATOM   1750  CD  ARG A 110       2.002   9.201  22.368  1.00 74.18           C  
ATOM   1751  HD2 ARG A 110       0.974   9.000  22.670  1.00 74.18           H  
ATOM   1752  HD3 ARG A 110       2.283   8.497  21.585  1.00 74.18           H  
ATOM   1753  NE  ARG A 110       2.121  10.587  21.877  1.00 74.18           N  
ATOM   1754  HE  ARG A 110       2.359  11.277  22.575  1.00 74.18           H  
ATOM   1755  NH1 ARG A 110       1.781  10.188  19.637  1.00 74.18           N  
ATOM   1756 HH11 ARG A 110       1.882  10.481  18.675  1.00 74.18           H  
ATOM   1757 HH12 ARG A 110       1.630   9.213  19.851  1.00 74.18           H  
ATOM   1758  NH2 ARG A 110       2.364  12.230  20.328  1.00 74.18           N  
ATOM   1759 HH21 ARG A 110       2.690  12.844  21.060  1.00 74.18           H  
ATOM   1760 HH22 ARG A 110       2.449  12.517  19.363  1.00 74.18           H  
ATOM   1761  CZ  ARG A 110       2.081  10.992  20.621  1.00 74.18           C  
ATOM   1762  N   LEU A 111       4.188   5.442  26.797  1.00 91.74           N  
ATOM   1763  H   LEU A 111       4.472   6.206  27.392  1.00 91.74           H  
ATOM   1764  CA  LEU A 111       4.062   4.115  27.392  1.00 91.74           C  
ATOM   1765  HA  LEU A 111       4.326   3.380  26.633  1.00 91.74           H  
ATOM   1766  C   LEU A 111       2.602   3.914  27.836  1.00 91.74           C  
ATOM   1767  CB  LEU A 111       5.057   3.978  28.564  1.00 91.74           C  
ATOM   1768  HB2 LEU A 111       6.060   4.220  28.211  1.00 91.74           H  
ATOM   1769  HB3 LEU A 111       4.795   4.702  29.336  1.00 91.74           H  
ATOM   1770  O   LEU A 111       2.192   4.545  28.809  1.00 91.74           O  
ATOM   1771  CG  LEU A 111       5.070   2.568  29.190  1.00 91.74           C  
ATOM   1772  HG  LEU A 111       4.061   2.280  29.485  1.00 91.74           H  
ATOM   1773  CD1 LEU A 111       5.625   1.516  28.229  1.00 91.74           C  
ATOM   1774 HD11 LEU A 111       5.634   0.545  28.724  1.00 91.74           H  
ATOM   1775 HD12 LEU A 111       4.990   1.451  27.345  1.00 91.74           H  
ATOM   1776 HD13 LEU A 111       6.642   1.776  27.937  1.00 91.74           H  
ATOM   1777  CD2 LEU A 111       5.962   2.537  30.425  1.00 91.74           C  
ATOM   1778 HD21 LEU A 111       6.049   1.518  30.801  1.00 91.74           H  
ATOM   1779 HD22 LEU A 111       6.961   2.895  30.174  1.00 91.74           H  
ATOM   1780 HD23 LEU A 111       5.523   3.163  31.202  1.00 91.74           H  
ATOM   1781  N   PRO A 112       1.801   3.080  27.149  1.00 94.50           N  
ATOM   1782  CA  PRO A 112       0.413   2.870  27.533  1.00 94.50           C  
ATOM   1783  HA  PRO A 112      -0.098   3.831  27.593  1.00 94.50           H  
ATOM   1784  C   PRO A 112       0.310   2.169  28.890  1.00 94.50           C  
ATOM   1785  CB  PRO A 112      -0.213   2.048  26.404  1.00 94.50           C  
ATOM   1786  HB2 PRO A 112      -0.990   1.376  26.770  1.00 94.50           H  
ATOM   1787  HB3 PRO A 112      -0.613   2.721  25.646  1.00 94.50           H  
ATOM   1788  O   PRO A 112       1.052   1.226  29.191  1.00 94.50           O  
ATOM   1789  CG  PRO A 112       0.976   1.287  25.823  1.00 94.50           C  
ATOM   1790  HG2 PRO A 112       0.810   1.003  24.784  1.00 94.50           H  
ATOM   1791  HG3 PRO A 112       1.186   0.412  26.437  1.00 94.50           H  
ATOM   1792  CD  PRO A 112       2.113   2.295  25.964  1.00 94.50           C  
ATOM   1793  HD2 PRO A 112       3.064   1.773  26.062  1.00 94.50           H  
ATOM   1794  HD3 PRO A 112       2.121   2.944  25.088  1.00 94.50           H  
ATOM   1795  N   LEU A 113      -0.657   2.613  29.687  1.00 96.14           N  
ATOM   1796  H   LEU A 113      -1.171   3.429  29.389  1.00 96.14           H  
ATOM   1797  CA  LEU A 113      -1.044   2.016  30.956  1.00 96.14           C  
ATOM   1798  HA  LEU A 113      -0.312   1.253  31.224  1.00 96.14           H  
ATOM   1799  C   LEU A 113      -2.407   1.333  30.822  1.00 96.14           C  
ATOM   1800  CB  LEU A 113      -1.052   3.073  32.076  1.00 96.14           C  
ATOM   1801  HB2 LEU A 113      -1.280   2.567  33.014  1.00 96.14           H  
ATOM   1802  HB3 LEU A 113      -1.857   3.779  31.871  1.00 96.14           H  
ATOM   1803  O   LEU A 113      -3.354   1.893  30.261  1.00 96.14           O  
ATOM   1804  CG  LEU A 113       0.243   3.885  32.253  1.00 96.14           C  
ATOM   1805  HG  LEU A 113       0.391   4.529  31.386  1.00 96.14           H  
ATOM   1806  CD1 LEU A 113       0.121   4.761  33.502  1.00 96.14           C  
ATOM   1807 HD11 LEU A 113       1.004   5.392  33.595  1.00 96.14           H  
ATOM   1808 HD12 LEU A 113       0.025   4.141  34.394  1.00 96.14           H  
ATOM   1809 HD13 LEU A 113      -0.755   5.404  33.419  1.00 96.14           H  
ATOM   1810  CD2 LEU A 113       1.476   3.004  32.435  1.00 96.14           C  
ATOM   1811 HD21 LEU A 113       2.344   3.649  32.570  1.00 96.14           H  
ATOM   1812 HD22 LEU A 113       1.346   2.357  33.302  1.00 96.14           H  
ATOM   1813 HD23 LEU A 113       1.644   2.407  31.539  1.00 96.14           H  
ATOM   1814  N   ILE A 114      -2.510   0.135  31.392  1.00 95.81           N  
ATOM   1815  H   ILE A 114      -1.682  -0.246  31.827  1.00 95.81           H  
ATOM   1816  CA  ILE A 114      -3.760  -0.612  31.547  1.00 95.81           C  
ATOM   1817  HA  ILE A 114      -4.568  -0.059  31.068  1.00 95.81           H  
ATOM   1818  C   ILE A 114      -4.056  -0.717  33.042  1.00 95.81           C  
ATOM   1819  CB  ILE A 114      -3.676  -2.006  30.885  1.00 95.81           C  
ATOM   1820  HB  ILE A 114      -2.971  -2.604  31.463  1.00 95.81           H  
ATOM   1821  O   ILE A 114      -3.203  -1.161  33.812  1.00 95.81           O  
ATOM   1822  CG1 ILE A 114      -3.143  -1.981  29.436  1.00 95.81           C  
ATOM   1823 HG12 ILE A 114      -3.014  -3.014  29.113  1.00 95.81           H  
ATOM   1824 HG13 ILE A 114      -2.155  -1.520  29.429  1.00 95.81           H  
ATOM   1825  CG2 ILE A 114      -5.039  -2.722  30.940  1.00 95.81           C  
ATOM   1826 HG21 ILE A 114      -5.340  -2.890  31.974  1.00 95.81           H  
ATOM   1827 HG22 ILE A 114      -5.805  -2.124  30.446  1.00 95.81           H  
ATOM   1828 HG23 ILE A 114      -4.968  -3.691  30.446  1.00 95.81           H  
ATOM   1829  CD1 ILE A 114      -4.016  -1.263  28.400  1.00 95.81           C  
ATOM   1830 HD11 ILE A 114      -4.933  -1.828  28.233  1.00 95.81           H  
ATOM   1831 HD12 ILE A 114      -3.472  -1.206  27.457  1.00 95.81           H  
ATOM   1832 HD13 ILE A 114      -4.255  -0.252  28.730  1.00 95.81           H  
ATOM   1833  N   LEU A 115      -5.254  -0.322  33.470  1.00 96.73           N  
ATOM   1834  H   LEU A 115      -5.919   0.003  32.782  1.00 96.73           H  
ATOM   1835  CA  LEU A 115      -5.701  -0.522  34.851  1.00 96.73           C  
ATOM   1836  HA  LEU A 115      -4.835  -0.550  35.512  1.00 96.73           H  
ATOM   1837  C   LEU A 115      -6.400  -1.875  34.979  1.00 96.73           C  
ATOM   1838  CB  LEU A 115      -6.604   0.636  35.301  1.00 96.73           C  
ATOM   1839  HB2 LEU A 115      -7.464   0.695  34.634  1.00 96.73           H  
ATOM   1840  HB3 LEU A 115      -6.972   0.401  36.300  1.00 96.73           H  
ATOM   1841  O   LEU A 115      -7.312  -2.173  34.212  1.00 96.73           O  
ATOM   1842  CG  LEU A 115      -5.930   2.019  35.346  1.00 96.73           C  
ATOM   1843  HG  LEU A 115      -5.717   2.351  34.330  1.00 96.73           H  
ATOM   1844  CD1 LEU A 115      -6.902   3.006  35.993  1.00 96.73           C  
ATOM   1845 HD11 LEU A 115      -7.193   2.650  36.981  1.00 96.73           H  
ATOM   1846 HD12 LEU A 115      -6.443   3.989  36.100  1.00 96.73           H  
ATOM   1847 HD13 LEU A 115      -7.784   3.100  35.360  1.00 96.73           H  
ATOM   1848  CD2 LEU A 115      -4.623   2.030  36.139  1.00 96.73           C  
ATOM   1849 HD21 LEU A 115      -4.773   1.574  37.118  1.00 96.73           H  
ATOM   1850 HD22 LEU A 115      -3.863   1.478  35.587  1.00 96.73           H  
ATOM   1851 HD23 LEU A 115      -4.269   3.054  36.258  1.00 96.73           H  
ATOM   1852  N   VAL A 116      -5.996  -2.693  35.950  1.00 96.85           N  
ATOM   1853  H   VAL A 116      -5.237  -2.395  36.546  1.00 96.85           H  
ATOM   1854  CA  VAL A 116      -6.444  -4.090  36.052  1.00 96.85           C  
ATOM   1855  HA  VAL A 116      -7.176  -4.291  35.269  1.00 96.85           H  
ATOM   1856  C   VAL A 116      -7.129  -4.332  37.392  1.00 96.85           C  
ATOM   1857  CB  VAL A 116      -5.281  -5.063  35.804  1.00 96.85           C  
ATOM   1858  HB  VAL A 116      -4.572  -5.002  36.630  1.00 96.85           H  
ATOM   1859  O   VAL A 116      -6.471  -4.494  38.421  1.00 96.85           O  
ATOM   1860  CG1 VAL A 116      -5.784  -6.507  35.715  1.00 96.85           C  
ATOM   1861 HG11 VAL A 116      -4.950  -7.177  35.502  1.00 96.85           H  
ATOM   1862 HG12 VAL A 116      -6.529  -6.597  34.925  1.00 96.85           H  
ATOM   1863 HG13 VAL A 116      -6.233  -6.807  36.662  1.00 96.85           H  
ATOM   1864  CG2 VAL A 116      -4.509  -4.718  34.526  1.00 96.85           C  
ATOM   1865 HG21 VAL A 116      -4.000  -3.760  34.635  1.00 96.85           H  
ATOM   1866 HG22 VAL A 116      -5.193  -4.667  33.679  1.00 96.85           H  
ATOM   1867 HG23 VAL A 116      -3.753  -5.482  34.344  1.00 96.85           H  
ATOM   1868  N   GLY A 117      -8.461  -4.347  37.375  1.00 96.03           N  
ATOM   1869  H   GLY A 117      -8.917  -4.263  36.477  1.00 96.03           H  
ATOM   1870  CA  GLY A 117      -9.304  -4.572  38.544  1.00 96.03           C  
ATOM   1871  HA2 GLY A 117     -10.282  -4.119  38.378  1.00 96.03           H  
ATOM   1872  HA3 GLY A 117      -8.846  -4.117  39.422  1.00 96.03           H  
ATOM   1873  C   GLY A 117      -9.500  -6.052  38.819  1.00 96.03           C  
ATOM   1874  O   GLY A 117     -10.513  -6.627  38.429  1.00 96.03           O  
ATOM   1875  N   ASN A 118      -8.542  -6.676  39.498  1.00 96.04           N  
ATOM   1876  H   ASN A 118      -7.755  -6.133  39.824  1.00 96.04           H  
ATOM   1877  CA  ASN A 118      -8.613  -8.095  39.833  1.00 96.04           C  
ATOM   1878  HA  ASN A 118      -9.052  -8.615  38.981  1.00 96.04           H  
ATOM   1879  C   ASN A 118      -9.527  -8.365  41.041  1.00 96.04           C  
ATOM   1880  CB  ASN A 118      -7.185  -8.624  40.036  1.00 96.04           C  
ATOM   1881  HB2 ASN A 118      -6.558  -8.271  39.218  1.00 96.04           H  
ATOM   1882  HB3 ASN A 118      -6.786  -8.217  40.965  1.00 96.04           H  
ATOM   1883  O   ASN A 118      -9.788  -7.488  41.866  1.00 96.04           O  
ATOM   1884  CG  ASN A 118      -7.092 -10.143  40.062  1.00 96.04           C  
ATOM   1885  ND2 ASN A 118      -6.062 -10.669  40.676  1.00 96.04           N  
ATOM   1886 HD21 ASN A 118      -5.416 -10.062  41.160  1.00 96.04           H  
ATOM   1887 HD22 ASN A 118      -5.909 -11.660  40.558  1.00 96.04           H  
ATOM   1888  OD1 ASN A 118      -7.932 -10.876  39.558  1.00 96.04           O  
ATOM   1889  N   LYS A 119      -9.941  -9.625  41.197  1.00 95.26           N  
ATOM   1890  H   LYS A 119      -9.649 -10.283  40.489  1.00 95.26           H  
ATOM   1891  CA  LYS A 119     -10.830 -10.110  42.266  1.00 95.26           C  
ATOM   1892  HA  LYS A 119     -10.960 -11.178  42.091  1.00 95.26           H  
ATOM   1893  C   LYS A 119     -12.248  -9.531  42.222  1.00 95.26           C  
ATOM   1894  CB  LYS A 119     -10.204  -9.980  43.662  1.00 95.26           C  
ATOM   1895  HB2 LYS A 119     -10.779 -10.619  44.333  1.00 95.26           H  
ATOM   1896  HB3 LYS A 119     -10.303  -8.951  44.008  1.00 95.26           H  
ATOM   1897  O   LYS A 119     -12.869  -9.313  43.261  1.00 95.26           O  
ATOM   1898  CG  LYS A 119      -8.731 -10.384  43.740  1.00 95.26           C  
ATOM   1899  HG2 LYS A 119      -8.124  -9.665  43.189  1.00 95.26           H  
ATOM   1900  HG3 LYS A 119      -8.593 -11.378  43.316  1.00 95.26           H  
ATOM   1901  CD  LYS A 119      -8.306 -10.385  45.207  1.00 95.26           C  
ATOM   1902  HD2 LYS A 119      -8.605  -9.447  45.673  1.00 95.26           H  
ATOM   1903  HD3 LYS A 119      -8.793 -11.215  45.718  1.00 95.26           H  
ATOM   1904  CE  LYS A 119      -6.791 -10.532  45.278  1.00 95.26           C  
ATOM   1905  HE2 LYS A 119      -6.494 -11.440  44.754  1.00 95.26           H  
ATOM   1906  HE3 LYS A 119      -6.341  -9.686  44.758  1.00 95.26           H  
ATOM   1907  NZ  LYS A 119      -6.343 -10.571  46.685  1.00 95.26           N  
ATOM   1908  HZ1 LYS A 119      -5.337 -10.482  46.719  1.00 95.26           H  
ATOM   1909  HZ2 LYS A 119      -6.621 -11.440  47.119  1.00 95.26           H  
ATOM   1910  HZ3 LYS A 119      -6.741  -9.795  47.193  1.00 95.26           H  
ATOM   1911  N   SER A 120     -12.776  -9.302  41.020  1.00 95.06           N  
ATOM   1912  H   SER A 120     -12.204  -9.456  40.202  1.00 95.06           H  
ATOM   1913  CA  SER A 120     -14.194  -8.952  40.840  1.00 95.06           C  
ATOM   1914  HA  SER A 120     -14.433  -8.150  41.538  1.00 95.06           H  
ATOM   1915  C   SER A 120     -15.169 -10.092  41.172  1.00 95.06           C  
ATOM   1916  CB  SER A 120     -14.450  -8.395  39.443  1.00 95.06           C  
ATOM   1917  HB2 SER A 120     -13.864  -7.483  39.335  1.00 95.06           H  
ATOM   1918  HB3 SER A 120     -15.505  -8.141  39.344  1.00 95.06           H  
ATOM   1919  O   SER A 120     -16.369  -9.875  41.182  1.00 95.06           O  
ATOM   1920  OG  SER A 120     -14.080  -9.316  38.428  1.00 95.06           O  
ATOM   1921  HG  SER A 120     -13.122  -9.302  38.370  1.00 95.06           H  
ATOM   1922  N   ASP A 121     -14.676 -11.287  41.516  1.00 95.09           N  
ATOM   1923  H   ASP A 121     -13.678 -11.435  41.484  1.00 95.09           H  
ATOM   1924  CA  ASP A 121     -15.454 -12.352  42.168  1.00 95.09           C  
ATOM   1925  HA  ASP A 121     -16.418 -12.437  41.667  1.00 95.09           H  
ATOM   1926  C   ASP A 121     -15.755 -12.077  43.657  1.00 95.09           C  
ATOM   1927  CB  ASP A 121     -14.707 -13.687  42.008  1.00 95.09           C  
ATOM   1928  HB2 ASP A 121     -15.309 -14.491  42.431  1.00 95.09           H  
ATOM   1929  HB3 ASP A 121     -14.584 -13.892  40.945  1.00 95.09           H  
ATOM   1930  O   ASP A 121     -16.457 -12.863  44.289  1.00 95.09           O  
ATOM   1931  CG  ASP A 121     -13.326 -13.676  42.671  1.00 95.09           C  
ATOM   1932  OD1 ASP A 121     -13.122 -14.384  43.682  1.00 95.09           O  
ATOM   1933  OD2 ASP A 121     -12.444 -12.974  42.112  1.00 95.09           O  
ATOM   1934  N   LEU A 122     -15.215 -10.990  44.227  1.00 94.21           N  
ATOM   1935  H   LEU A 122     -14.620 -10.409  43.655  1.00 94.21           H  
ATOM   1936  CA  LEU A 122     -15.366 -10.620  45.641  1.00 94.21           C  
ATOM   1937  HA  LEU A 122     -15.915 -11.411  46.151  1.00 94.21           H  
ATOM   1938  C   LEU A 122     -16.203  -9.344  45.866  1.00 94.21           C  
ATOM   1939  CB  LEU A 122     -13.973 -10.505  46.299  1.00 94.21           C  
ATOM   1940  HB2 LEU A 122     -14.116 -10.309  47.362  1.00 94.21           H  
ATOM   1941  HB3 LEU A 122     -13.462  -9.644  45.868  1.00 94.21           H  
ATOM   1942  O   LEU A 122     -16.215  -8.836  46.988  1.00 94.21           O  
ATOM   1943  CG  LEU A 122     -13.054 -11.733  46.159  1.00 94.21           C  
ATOM   1944  HG  LEU A 122     -12.813 -11.892  45.108  1.00 94.21           H  
ATOM   1945  CD1 LEU A 122     -11.746 -11.479  46.919  1.00 94.21           C  
ATOM   1946 HD11 LEU A 122     -11.950 -11.417  47.988  1.00 94.21           H  
ATOM   1947 HD12 LEU A 122     -11.059 -12.301  46.721  1.00 94.21           H  
ATOM   1948 HD13 LEU A 122     -11.305 -10.544  46.572  1.00 94.21           H  
ATOM   1949  CD2 LEU A 122     -13.668 -13.008  46.739  1.00 94.21           C  
ATOM   1950 HD21 LEU A 122     -13.950 -12.860  47.782  1.00 94.21           H  
ATOM   1951 HD22 LEU A 122     -12.957 -13.829  46.647  1.00 94.21           H  
ATOM   1952 HD23 LEU A 122     -14.552 -13.276  46.161  1.00 94.21           H  
ATOM   1953  N   VAL A 123     -16.850  -8.800  44.826  1.00 92.45           N  
ATOM   1954  H   VAL A 123     -16.838  -9.289  43.943  1.00 92.45           H  
ATOM   1955  CA  VAL A 123     -17.710  -7.600  44.895  1.00 92.45           C  
ATOM   1956  HA  VAL A 123     -18.118  -7.524  45.902  1.00 92.45           H  
ATOM   1957  C   VAL A 123     -18.879  -7.749  43.914  1.00 92.45           C  
ATOM   1958  CB  VAL A 123     -16.932  -6.295  44.583  1.00 92.45           C  
ATOM   1959  HB  VAL A 123     -16.711  -6.249  43.517  1.00 92.45           H  
ATOM   1960  O   VAL A 123     -18.684  -8.200  42.792  1.00 92.45           O  
ATOM   1961  CG1 VAL A 123     -17.739  -5.051  44.978  1.00 92.45           C  
ATOM   1962 HG11 VAL A 123     -17.185  -4.150  44.715  1.00 92.45           H  
ATOM   1963 HG12 VAL A 123     -18.682  -5.020  44.431  1.00 92.45           H  
ATOM   1964 HG13 VAL A 123     -17.948  -5.049  46.047  1.00 92.45           H  
ATOM   1965  CG2 VAL A 123     -15.604  -6.189  45.351  1.00 92.45           C  
ATOM   1966 HG21 VAL A 123     -15.782  -6.368  46.411  1.00 92.45           H  
ATOM   1967 HG22 VAL A 123     -14.903  -6.925  44.957  1.00 92.45           H  
ATOM   1968 HG23 VAL A 123     -15.174  -5.194  45.241  1.00 92.45           H  
ATOM   1969  N   GLU A 124     -20.087  -7.365  44.329  1.00 88.58           N  
ATOM   1970  H   GLU A 124     -20.197  -7.062  45.286  1.00 88.58           H  
ATOM   1971  CA  GLU A 124     -21.322  -7.492  43.529  1.00 88.58           C  
ATOM   1972  HA  GLU A 124     -21.313  -8.436  42.984  1.00 88.58           H  
ATOM   1973  C   GLU A 124     -21.498  -6.372  42.486  1.00 88.58           C  
ATOM   1974  CB  GLU A 124     -22.522  -7.494  44.490  1.00 88.58           C  
ATOM   1975  HB2 GLU A 124     -22.485  -6.575  45.075  1.00 88.58           H  
ATOM   1976  HB3 GLU A 124     -23.446  -7.503  43.912  1.00 88.58           H  
ATOM   1977  O   GLU A 124     -22.241  -6.520  41.519  1.00 88.58           O  
ATOM   1978  CG  GLU A 124     -22.515  -8.712  45.431  1.00 88.58           C  
ATOM   1979  HG2 GLU A 124     -21.548  -8.781  45.928  1.00 88.58           H  
ATOM   1980  HG3 GLU A 124     -22.646  -9.613  44.832  1.00 88.58           H  
ATOM   1981  CD  GLU A 124     -23.597  -8.655  46.521  1.00 88.58           C  
ATOM   1982  OE1 GLU A 124     -23.739  -9.685  47.218  1.00 88.58           O  
ATOM   1983  OE2 GLU A 124     -24.205  -7.576  46.703  1.00 88.58           O  
ATOM   1984  N   TYR A 125     -20.803  -5.248  42.675  1.00 85.50           N  
ATOM   1985  H   TYR A 125     -20.173  -5.221  43.464  1.00 85.50           H  
ATOM   1986  CA  TYR A 125     -20.831  -4.068  41.814  1.00 85.50           C  
ATOM   1987  HA  TYR A 125     -21.511  -4.254  40.983  1.00 85.50           H  
ATOM   1988  C   TYR A 125     -19.446  -3.783  41.218  1.00 85.50           C  
ATOM   1989  CB  TYR A 125     -21.381  -2.868  42.601  1.00 85.50           C  
ATOM   1990  HB2 TYR A 125     -21.384  -1.997  41.945  1.00 85.50           H  
ATOM   1991  HB3 TYR A 125     -22.418  -3.074  42.863  1.00 85.50           H  
ATOM   1992  O   TYR A 125     -18.413  -4.024  41.849  1.00 85.50           O  
ATOM   1993  CG  TYR A 125     -20.615  -2.528  43.869  1.00 85.50           C  
ATOM   1994  CD1 TYR A 125     -21.000  -3.097  45.101  1.00 85.50           C  
ATOM   1995  HD1 TYR A 125     -21.853  -3.758  45.145  1.00 85.50           H  
ATOM   1996  CD2 TYR A 125     -19.510  -1.656  43.814  1.00 85.50           C  
ATOM   1997  HD2 TYR A 125     -19.215  -1.225  42.869  1.00 85.50           H  
ATOM   1998  CE1 TYR A 125     -20.277  -2.804  46.273  1.00 85.50           C  
ATOM   1999  HE1 TYR A 125     -20.571  -3.236  47.218  1.00 85.50           H  
ATOM   2000  CE2 TYR A 125     -18.784  -1.359  44.984  1.00 85.50           C  
ATOM   2001  HE2 TYR A 125     -17.935  -0.694  44.929  1.00 85.50           H  
ATOM   2002  OH  TYR A 125     -18.456  -1.654  47.340  1.00 85.50           O  
ATOM   2003  HH  TYR A 125     -17.742  -1.044  47.140  1.00 85.50           H  
ATOM   2004  CZ  TYR A 125     -19.166  -1.936  46.215  1.00 85.50           C  
ATOM   2005  N   SER A 126     -19.417  -3.241  39.998  1.00 88.12           N  
ATOM   2006  H   SER A 126     -20.290  -3.029  39.537  1.00 88.12           H  
ATOM   2007  CA  SER A 126     -18.161  -2.926  39.315  1.00 88.12           C  
ATOM   2008  HA  SER A 126     -17.508  -3.792  39.425  1.00 88.12           H  
ATOM   2009  C   SER A 126     -17.449  -1.718  39.933  1.00 88.12           C  
ATOM   2010  CB  SER A 126     -18.386  -2.705  37.816  1.00 88.12           C  
ATOM   2011  HB2 SER A 126     -18.828  -3.601  37.379  1.00 88.12           H  
ATOM   2012  HB3 SER A 126     -19.055  -1.858  37.662  1.00 88.12           H  
ATOM   2013  O   SER A 126     -18.076  -0.752  40.369  1.00 88.12           O  
ATOM   2014  OG  SER A 126     -17.146  -2.442  37.190  1.00 88.12           O  
ATOM   2015  HG  SER A 126     -16.557  -3.164  37.419  1.00 88.12           H  
ATOM   2016  N   SER A 127     -16.113  -1.732  39.897  1.00 88.53           N  
ATOM   2017  H   SER A 127     -15.688  -2.541  39.467  1.00 88.53           H  
ATOM   2018  CA  SER A 127     -15.295  -0.568  40.285  1.00 88.53           C  
ATOM   2019  HA  SER A 127     -15.770  -0.108  41.151  1.00 88.53           H  
ATOM   2020  C   SER A 127     -15.218   0.538  39.223  1.00 88.53           C  
ATOM   2021  CB  SER A 127     -13.887  -0.984  40.731  1.00 88.53           C  
ATOM   2022  HB2 SER A 127     -13.972  -1.540  41.664  1.00 88.53           H  
ATOM   2023  HB3 SER A 127     -13.300  -0.091  40.943  1.00 88.53           H  
ATOM   2024  O   SER A 127     -14.690   1.612  39.520  1.00 88.53           O  
ATOM   2025  OG  SER A 127     -13.199  -1.766  39.763  1.00 88.53           O  
ATOM   2026  HG  SER A 127     -13.797  -2.435  39.421  1.00 88.53           H  
ATOM   2027  N   MET A 128     -15.735   0.315  38.006  1.00 85.27           N  
ATOM   2028  H   MET A 128     -16.195  -0.567  37.837  1.00 85.27           H  
ATOM   2029  CA  MET A 128     -15.491   1.185  36.845  1.00 85.27           C  
ATOM   2030  HA  MET A 128     -14.422   1.161  36.632  1.00 85.27           H  
ATOM   2031  C   MET A 128     -15.833   2.667  37.067  1.00 85.27           C  
ATOM   2032  CB  MET A 128     -16.236   0.641  35.614  1.00 85.27           C  
ATOM   2033  HB2 MET A 128     -17.253   0.363  35.890  1.00 85.27           H  
ATOM   2034  HB3 MET A 128     -16.291   1.420  34.853  1.00 85.27           H  
ATOM   2035  O   MET A 128     -15.068   3.526  36.634  1.00 85.27           O  
ATOM   2036  CG  MET A 128     -15.520  -0.566  34.998  1.00 85.27           C  
ATOM   2037  HG2 MET A 128     -16.147  -0.963  34.200  1.00 85.27           H  
ATOM   2038  HG3 MET A 128     -15.401  -1.341  35.754  1.00 85.27           H  
ATOM   2039  SD  MET A 128     -13.885  -0.188  34.308  1.00 85.27           S  
ATOM   2040  CE  MET A 128     -13.468  -1.820  33.653  1.00 85.27           C  
ATOM   2041  HE1 MET A 128     -13.532  -2.564  34.447  1.00 85.27           H  
ATOM   2042  HE2 MET A 128     -12.453  -1.808  33.255  1.00 85.27           H  
ATOM   2043  HE3 MET A 128     -14.163  -2.083  32.855  1.00 85.27           H  
ATOM   2044  N   GLU A 129     -16.893   3.004  37.808  1.00 86.44           N  
ATOM   2045  H   GLU A 129     -17.517   2.278  38.131  1.00 86.44           H  
ATOM   2046  CA  GLU A 129     -17.233   4.412  38.096  1.00 86.44           C  
ATOM   2047  HA  GLU A 129     -17.262   4.966  37.158  1.00 86.44           H  
ATOM   2048  C   GLU A 129     -16.208   5.126  38.986  1.00 86.44           C  
ATOM   2049  CB  GLU A 129     -18.614   4.518  38.750  1.00 86.44           C  
ATOM   2050  HB2 GLU A 129     -18.776   5.563  39.017  1.00 86.44           H  
ATOM   2051  HB3 GLU A 129     -18.654   3.907  39.652  1.00 86.44           H  
ATOM   2052  O   GLU A 129     -15.988   6.326  38.841  1.00 86.44           O  
ATOM   2053  CG  GLU A 129     -19.692   4.075  37.761  1.00 86.44           C  
ATOM   2054  HG2 GLU A 129     -19.635   2.992  37.653  1.00 86.44           H  
ATOM   2055  HG3 GLU A 129     -19.480   4.534  36.795  1.00 86.44           H  
ATOM   2056  CD  GLU A 129     -21.111   4.465  38.166  1.00 86.44           C  
ATOM   2057  OE1 GLU A 129     -22.012   4.033  37.422  1.00 86.44           O  
ATOM   2058  OE2 GLU A 129     -21.295   5.183  39.174  1.00 86.44           O  
ATOM   2059  N   THR A 130     -15.523   4.393  39.869  1.00 86.51           N  
ATOM   2060  H   THR A 130     -15.662   3.392  39.854  1.00 86.51           H  
ATOM   2061  CA  THR A 130     -14.418   4.941  40.676  1.00 86.51           C  
ATOM   2062  HA  THR A 130     -14.704   5.924  41.052  1.00 86.51           H  
ATOM   2063  C   THR A 130     -13.148   5.128  39.837  1.00 86.51           C  
ATOM   2064  CB  THR A 130     -14.147   4.025  41.881  1.00 86.51           C  
ATOM   2065  HB  THR A 130     -13.861   3.035  41.527  1.00 86.51           H  
ATOM   2066  O   THR A 130     -12.307   5.969  40.153  1.00 86.51           O  
ATOM   2067  CG2 THR A 130     -13.070   4.538  42.836  1.00 86.51           C  
ATOM   2068 HG21 THR A 130     -13.026   3.893  43.713  1.00 86.51           H  
ATOM   2069 HG22 THR A 130     -13.304   5.557  43.144  1.00 86.51           H  
ATOM   2070 HG23 THR A 130     -12.097   4.521  42.346  1.00 86.51           H  
ATOM   2071  OG1 THR A 130     -15.318   3.913  42.657  1.00 86.51           O  
ATOM   2072  HG1 THR A 130     -16.056   3.794  42.055  1.00 86.51           H  
ATOM   2073  N   ILE A 131     -13.007   4.364  38.750  1.00 89.56           N  
ATOM   2074  H   ILE A 131     -13.758   3.728  38.527  1.00 89.56           H  
ATOM   2075  CA  ILE A 131     -11.801   4.313  37.914  1.00 89.56           C  
ATOM   2076  HA  ILE A 131     -10.952   4.659  38.503  1.00 89.56           H  
ATOM   2077  C   ILE A 131     -11.884   5.250  36.699  1.00 89.56           C  
ATOM   2078  CB  ILE A 131     -11.533   2.845  37.523  1.00 89.56           C  
ATOM   2079  HB  ILE A 131     -12.404   2.469  36.986  1.00 89.56           H  
ATOM   2080  O   ILE A 131     -10.872   5.832  36.314  1.00 89.56           O  
ATOM   2081  CG1 ILE A 131     -11.323   1.932  38.754  1.00 89.56           C  
ATOM   2082 HG12 ILE A 131     -12.195   1.983  39.406  1.00 89.56           H  
ATOM   2083 HG13 ILE A 131     -11.272   0.907  38.387  1.00 89.56           H  
ATOM   2084  CG2 ILE A 131     -10.329   2.733  36.580  1.00 89.56           C  
ATOM   2085 HG21 ILE A 131     -10.609   3.074  35.583  1.00 89.56           H  
ATOM   2086 HG22 ILE A 131     -10.009   1.694  36.503  1.00 89.56           H  
ATOM   2087 HG23 ILE A 131      -9.507   3.341  36.958  1.00 89.56           H  
ATOM   2088  CD1 ILE A 131     -10.081   2.207  39.614  1.00 89.56           C  
ATOM   2089 HD11 ILE A 131     -10.148   3.198  40.063  1.00 89.56           H  
ATOM   2090 HD12 ILE A 131     -10.034   1.467  40.413  1.00 89.56           H  
ATOM   2091 HD13 ILE A 131      -9.173   2.130  39.017  1.00 89.56           H  
ATOM   2092  N   LEU A 132     -13.072   5.478  36.131  1.00 88.19           N  
ATOM   2093  H   LEU A 132     -13.860   4.937  36.458  1.00 88.19           H  
ATOM   2094  CA  LEU A 132     -13.289   6.396  35.005  1.00 88.19           C  
ATOM   2095  HA  LEU A 132     -12.756   5.990  34.146  1.00 88.19           H  
ATOM   2096  C   LEU A 132     -12.719   7.817  35.221  1.00 88.19           C  
ATOM   2097  CB  LEU A 132     -14.796   6.462  34.684  1.00 88.19           C  
ATOM   2098  HB2 LEU A 132     -15.038   7.464  34.329  1.00 88.19           H  
ATOM   2099  HB3 LEU A 132     -15.367   6.298  35.597  1.00 88.19           H  
ATOM   2100  O   LEU A 132     -12.083   8.335  34.298  1.00 88.19           O  
ATOM   2101  CG  LEU A 132     -15.277   5.463  33.621  1.00 88.19           C  
ATOM   2102  HG  LEU A 132     -15.053   4.443  33.933  1.00 88.19           H  
ATOM   2103  CD1 LEU A 132     -16.788   5.626  33.472  1.00 88.19           C  
ATOM   2104 HD11 LEU A 132     -17.030   6.610  33.072  1.00 88.19           H  
ATOM   2105 HD12 LEU A 132     -17.174   4.860  32.798  1.00 88.19           H  
ATOM   2106 HD13 LEU A 132     -17.264   5.514  34.446  1.00 88.19           H  
ATOM   2107  CD2 LEU A 132     -14.646   5.737  32.251  1.00 88.19           C  
ATOM   2108 HD21 LEU A 132     -13.609   5.402  32.240  1.00 88.19           H  
ATOM   2109 HD22 LEU A 132     -14.691   6.801  32.019  1.00 88.19           H  
ATOM   2110 HD23 LEU A 132     -15.188   5.192  31.478  1.00 88.19           H  
ATOM   2111  N   PRO A 133     -12.864   8.462  36.399  1.00 91.64           N  
ATOM   2112  CA  PRO A 133     -12.219   9.747  36.670  1.00 91.64           C  
ATOM   2113  HA  PRO A 133     -12.586  10.482  35.954  1.00 91.64           H  
ATOM   2114  C   PRO A 133     -10.689   9.679  36.566  1.00 91.64           C  
ATOM   2115  CB  PRO A 133     -12.675  10.149  38.078  1.00 91.64           C  
ATOM   2116  HB2 PRO A 133     -11.977   9.772  38.826  1.00 91.64           H  
ATOM   2117  HB3 PRO A 133     -12.785  11.230  38.173  1.00 91.64           H  
ATOM   2118  O   PRO A 133     -10.076  10.584  36.002  1.00 91.64           O  
ATOM   2119  CG  PRO A 133     -14.013   9.429  38.237  1.00 91.64           C  
ATOM   2120  HG2 PRO A 133     -14.801   9.996  37.742  1.00 91.64           H  
ATOM   2121  HG3 PRO A 133     -14.261   9.251  39.283  1.00 91.64           H  
ATOM   2122  CD  PRO A 133     -13.769   8.124  37.487  1.00 91.64           C  
ATOM   2123  HD2 PRO A 133     -14.719   7.733  37.122  1.00 91.64           H  
ATOM   2124  HD3 PRO A 133     -13.293   7.402  38.151  1.00 91.64           H  
ATOM   2125  N   ILE A 134     -10.082   8.581  37.035  1.00 92.02           N  
ATOM   2126  H   ILE A 134     -10.662   7.838  37.398  1.00 92.02           H  
ATOM   2127  CA  ILE A 134      -8.634   8.337  36.958  1.00 92.02           C  
ATOM   2128  HA  ILE A 134      -8.118   9.219  37.335  1.00 92.02           H  
ATOM   2129  C   ILE A 134      -8.217   8.153  35.493  1.00 92.02           C  
ATOM   2130  CB  ILE A 134      -8.221   7.122  37.833  1.00 92.02           C  
ATOM   2131  HB  ILE A 134      -8.686   6.222  37.431  1.00 92.02           H  
ATOM   2132  O   ILE A 134      -7.294   8.822  35.033  1.00 92.02           O  
ATOM   2133  CG1 ILE A 134      -8.691   7.290  39.299  1.00 92.02           C  
ATOM   2134 HG12 ILE A 134      -8.185   8.144  39.749  1.00 92.02           H  
ATOM   2135 HG13 ILE A 134      -9.763   7.486  39.316  1.00 92.02           H  
ATOM   2136  CG2 ILE A 134      -6.695   6.921  37.763  1.00 92.02           C  
ATOM   2137 HG21 ILE A 134      -6.188   7.816  38.122  1.00 92.02           H  
ATOM   2138 HG22 ILE A 134      -6.382   6.728  36.737  1.00 92.02           H  
ATOM   2139 HG23 ILE A 134      -6.390   6.062  38.360  1.00 92.02           H  
ATOM   2140  CD1 ILE A 134      -8.466   6.052  40.179  1.00 92.02           C  
ATOM   2141 HD11 ILE A 134      -7.403   5.889  40.355  1.00 92.02           H  
ATOM   2142 HD12 ILE A 134      -8.896   5.175  39.696  1.00 92.02           H  
ATOM   2143 HD13 ILE A 134      -8.954   6.200  41.142  1.00 92.02           H  
ATOM   2144  N   MET A 135      -8.935   7.320  34.730  1.00 93.10           N  
ATOM   2145  H   MET A 135      -9.690   6.808  35.162  1.00 93.10           H  
ATOM   2146  CA  MET A 135      -8.684   7.145  33.293  1.00 93.10           C  
ATOM   2147  HA  MET A 135      -7.692   6.718  33.146  1.00 93.10           H  
ATOM   2148  C   MET A 135      -8.731   8.473  32.534  1.00 93.10           C  
ATOM   2149  CB  MET A 135      -9.724   6.214  32.663  1.00 93.10           C  
ATOM   2150  HB2 MET A 135      -9.557   6.224  31.586  1.00 93.10           H  
ATOM   2151  HB3 MET A 135     -10.729   6.593  32.849  1.00 93.10           H  
ATOM   2152  O   MET A 135      -7.883   8.737  31.687  1.00 93.10           O  
ATOM   2153  CG  MET A 135      -9.637   4.772  33.161  1.00 93.10           C  
ATOM   2154  HG2 MET A 135      -8.611   4.417  33.067  1.00 93.10           H  
ATOM   2155  HG3 MET A 135      -9.911   4.747  34.215  1.00 93.10           H  
ATOM   2156  SD  MET A 135     -10.717   3.636  32.255  1.00 93.10           S  
ATOM   2157  CE  MET A 135      -9.887   3.645  30.641  1.00 93.10           C  
ATOM   2158  HE1 MET A 135      -9.915   4.643  30.203  1.00 93.10           H  
ATOM   2159  HE2 MET A 135      -8.852   3.325  30.754  1.00 93.10           H  
ATOM   2160  HE3 MET A 135     -10.406   2.967  29.963  1.00 93.10           H  
ATOM   2161  N   ASN A 136      -9.699   9.337  32.840  1.00 90.84           N  
ATOM   2162  H   ASN A 136     -10.397   9.062  33.517  1.00 90.84           H  
ATOM   2163  CA  ASN A 136      -9.815  10.634  32.182  1.00 90.84           C  
ATOM   2164  HA  ASN A 136      -9.696  10.486  31.108  1.00 90.84           H  
ATOM   2165  C   ASN A 136      -8.688  11.598  32.594  1.00 90.84           C  
ATOM   2166  CB  ASN A 136     -11.230  11.181  32.420  1.00 90.84           C  
ATOM   2167  HB2 ASN A 136     -11.467  11.139  33.483  1.00 90.84           H  
ATOM   2168  HB3 ASN A 136     -11.274  12.222  32.097  1.00 90.84           H  
ATOM   2169  O   ASN A 136      -8.138  12.270  31.721  1.00 90.84           O  
ATOM   2170  CG  ASN A 136     -12.273  10.411  31.620  1.00 90.84           C  
ATOM   2171  ND2 ASN A 136     -13.466  10.256  32.141  1.00 90.84           N  
ATOM   2172 HD21 ASN A 136     -13.638  10.524  33.100  1.00 90.84           H  
ATOM   2173 HD22 ASN A 136     -14.113   9.691  31.611  1.00 90.84           H  
ATOM   2174  OD1 ASN A 136     -12.042   9.958  30.510  1.00 90.84           O  
ATOM   2175  N   GLN A 137      -8.283  11.604  33.870  1.00 92.25           N  
ATOM   2176  H   GLN A 137      -8.771  11.013  34.528  1.00 92.25           H  
ATOM   2177  CA  GLN A 137      -7.221  12.467  34.405  1.00 92.25           C  
ATOM   2178  HA  GLN A 137      -7.479  13.501  34.177  1.00 92.25           H  
ATOM   2179  C   GLN A 137      -5.832  12.212  33.790  1.00 92.25           C  
ATOM   2180  CB  GLN A 137      -7.192  12.305  35.938  1.00 92.25           C  
ATOM   2181  HB2 GLN A 137      -6.993  11.263  36.190  1.00 92.25           H  
ATOM   2182  HB3 GLN A 137      -8.172  12.572  36.332  1.00 92.25           H  
ATOM   2183  O   GLN A 137      -5.073  13.164  33.618  1.00 92.25           O  
ATOM   2184  CG  GLN A 137      -6.131  13.189  36.615  1.00 92.25           C  
ATOM   2185  HG2 GLN A 137      -5.139  12.874  36.292  1.00 92.25           H  
ATOM   2186  HG3 GLN A 137      -6.278  14.224  36.306  1.00 92.25           H  
ATOM   2187  CD  GLN A 137      -6.155  13.135  38.140  1.00 92.25           C  
ATOM   2188  NE2 GLN A 137      -5.215  13.784  38.791  1.00 92.25           N  
ATOM   2189 HE21 GLN A 137      -4.467  14.232  38.281  1.00 92.25           H  
ATOM   2190 HE22 GLN A 137      -5.252  13.728  39.799  1.00 92.25           H  
ATOM   2191  OE1 GLN A 137      -6.988  12.526  38.789  1.00 92.25           O  
ATOM   2192  N   TYR A 138      -5.496  10.962  33.455  1.00 93.04           N  
ATOM   2193  H   TYR A 138      -6.152  10.221  33.657  1.00 93.04           H  
ATOM   2194  CA  TYR A 138      -4.160  10.577  32.980  1.00 93.04           C  
ATOM   2195  HA  TYR A 138      -3.476  11.421  33.074  1.00 93.04           H  
ATOM   2196  C   TYR A 138      -4.189  10.177  31.498  1.00 93.04           C  
ATOM   2197  CB  TYR A 138      -3.620   9.473  33.891  1.00 93.04           C  
ATOM   2198  HB2 TYR A 138      -2.689   9.087  33.476  1.00 93.04           H  
ATOM   2199  HB3 TYR A 138      -4.340   8.655  33.900  1.00 93.04           H  
ATOM   2200  O   TYR A 138      -4.899   9.255  31.097  1.00 93.04           O  
ATOM   2201  CG  TYR A 138      -3.363   9.932  35.317  1.00 93.04           C  
ATOM   2202  CD1 TYR A 138      -2.190  10.645  35.629  1.00 93.04           C  
ATOM   2203  HD1 TYR A 138      -1.461  10.834  34.856  1.00 93.04           H  
ATOM   2204  CD2 TYR A 138      -4.305   9.668  36.329  1.00 93.04           C  
ATOM   2205  HD2 TYR A 138      -5.201   9.115  36.090  1.00 93.04           H  
ATOM   2206  CE1 TYR A 138      -1.950  11.072  36.951  1.00 93.04           C  
ATOM   2207  HE1 TYR A 138      -1.038  11.595  37.197  1.00 93.04           H  
ATOM   2208  CE2 TYR A 138      -4.089  10.118  37.644  1.00 93.04           C  
ATOM   2209  HE2 TYR A 138      -4.836   9.937  38.403  1.00 93.04           H  
ATOM   2210  OH  TYR A 138      -2.682  11.225  39.233  1.00 93.04           O  
ATOM   2211  HH  TYR A 138      -3.422  10.996  39.801  1.00 93.04           H  
ATOM   2212  CZ  TYR A 138      -2.900  10.807  37.959  1.00 93.04           C  
ATOM   2213  N   THR A 139      -3.459  10.904  30.651  1.00 90.27           N  
ATOM   2214  H   THR A 139      -2.817  11.574  31.050  1.00 90.27           H  
ATOM   2215  CA  THR A 139      -3.385  10.729  29.182  1.00 90.27           C  
ATOM   2216  HA  THR A 139      -4.365  10.889  28.733  1.00 90.27           H  
ATOM   2217  C   THR A 139      -2.921   9.345  28.732  1.00 90.27           C  
ATOM   2218  CB  THR A 139      -2.414  11.762  28.585  1.00 90.27           C  
ATOM   2219  HB  THR A 139      -2.012  11.389  27.643  1.00 90.27           H  
ATOM   2220  O   THR A 139      -3.348   8.852  27.696  1.00 90.27           O  
ATOM   2221  CG2 THR A 139      -3.150  13.074  28.315  1.00 90.27           C  
ATOM   2222 HG21 THR A 139      -3.941  12.912  27.583  1.00 90.27           H  
ATOM   2223 HG22 THR A 139      -3.580  13.461  29.239  1.00 90.27           H  
ATOM   2224 HG23 THR A 139      -2.448  13.805  27.913  1.00 90.27           H  
ATOM   2225  OG1 THR A 139      -1.345  12.082  29.458  1.00 90.27           O  
ATOM   2226  HG1 THR A 139      -1.065  11.317  29.965  1.00 90.27           H  
ATOM   2227  N   GLU A 140      -2.065   8.731  29.533  1.00 92.45           N  
ATOM   2228  H   GLU A 140      -1.757   9.264  30.333  1.00 92.45           H  
ATOM   2229  CA  GLU A 140      -1.353   7.482  29.305  1.00 92.45           C  
ATOM   2230  HA  GLU A 140      -1.078   7.424  28.252  1.00 92.45           H  
ATOM   2231  C   GLU A 140      -2.195   6.227  29.592  1.00 92.45           C  
ATOM   2232  CB  GLU A 140      -0.046   7.531  30.131  1.00 92.45           C  
ATOM   2233  HB2 GLU A 140       0.602   8.309  29.728  1.00 92.45           H  
ATOM   2234  HB3 GLU A 140       0.470   6.583  29.982  1.00 92.45           H  
ATOM   2235  O   GLU A 140      -1.798   5.125  29.219  1.00 92.45           O  
ATOM   2236  CG  GLU A 140      -0.206   7.754  31.654  1.00 92.45           C  
ATOM   2237  HG2 GLU A 140       0.663   7.303  32.133  1.00 92.45           H  
ATOM   2238  HG3 GLU A 140      -1.086   7.210  31.998  1.00 92.45           H  
ATOM   2239  CD  GLU A 140      -0.301   9.218  32.145  1.00 92.45           C  
ATOM   2240  OE1 GLU A 140      -0.066   9.436  33.354  1.00 92.45           O  
ATOM   2241  OE2 GLU A 140      -0.703  10.125  31.372  1.00 92.45           O  
ATOM   2242  N   ILE A 141      -3.367   6.368  30.224  1.00 94.94           N  
ATOM   2243  H   ILE A 141      -3.680   7.303  30.442  1.00 94.94           H  
ATOM   2244  CA  ILE A 141      -4.264   5.245  30.522  1.00 94.94           C  
ATOM   2245  HA  ILE A 141      -3.655   4.351  30.659  1.00 94.94           H  
ATOM   2246  C   ILE A 141      -5.191   4.988  29.329  1.00 94.94           C  
ATOM   2247  CB  ILE A 141      -5.039   5.468  31.839  1.00 94.94           C  
ATOM   2248  HB  ILE A 141      -5.702   6.324  31.719  1.00 94.94           H  
ATOM   2249  O   ILE A 141      -6.154   5.719  29.113  1.00 94.94           O  
ATOM   2250  CG1 ILE A 141      -4.070   5.763  33.008  1.00 94.94           C  
ATOM   2251 HG12 ILE A 141      -3.492   6.658  32.776  1.00 94.94           H  
ATOM   2252 HG13 ILE A 141      -3.373   4.933  33.127  1.00 94.94           H  
ATOM   2253  CG2 ILE A 141      -5.891   4.217  32.136  1.00 94.94           C  
ATOM   2254 HG21 ILE A 141      -5.251   3.337  32.190  1.00 94.94           H  
ATOM   2255 HG22 ILE A 141      -6.631   4.068  31.350  1.00 94.94           H  
ATOM   2256 HG23 ILE A 141      -6.426   4.333  33.079  1.00 94.94           H  
ATOM   2257  CD1 ILE A 141      -4.763   6.008  34.349  1.00 94.94           C  
ATOM   2258 HD11 ILE A 141      -5.616   6.674  34.219  1.00 94.94           H  
ATOM   2259 HD12 ILE A 141      -5.089   5.058  34.773  1.00 94.94           H  
ATOM   2260 HD13 ILE A 141      -4.054   6.471  35.035  1.00 94.94           H  
ATOM   2261  N   GLU A 142      -4.927   3.919  28.577  1.00 92.42           N  
ATOM   2262  H   GLU A 142      -4.116   3.368  28.818  1.00 92.42           H  
ATOM   2263  CA  GLU A 142      -5.703   3.548  27.382  1.00 92.42           C  
ATOM   2264  HA  GLU A 142      -6.030   4.445  26.855  1.00 92.42           H  
ATOM   2265  C   GLU A 142      -6.967   2.740  27.737  1.00 92.42           C  
ATOM   2266  CB  GLU A 142      -4.805   2.733  26.428  1.00 92.42           C  
ATOM   2267  HB2 GLU A 142      -5.424   2.227  25.687  1.00 92.42           H  
ATOM   2268  HB3 GLU A 142      -4.317   1.952  27.011  1.00 92.42           H  
ATOM   2269  O   GLU A 142      -8.005   2.860  27.081  1.00 92.42           O  
ATOM   2270  CG  GLU A 142      -3.708   3.546  25.702  1.00 92.42           C  
ATOM   2271  HG2 GLU A 142      -2.945   2.835  25.384  1.00 92.42           H  
ATOM   2272  HG3 GLU A 142      -3.237   4.231  26.407  1.00 92.42           H  
ATOM   2273  CD  GLU A 142      -4.168   4.320  24.445  1.00 92.42           C  
ATOM   2274  OE1 GLU A 142      -3.322   5.002  23.820  1.00 92.42           O  
ATOM   2275  OE2 GLU A 142      -5.347   4.198  24.036  1.00 92.42           O  
ATOM   2276  N   THR A 143      -6.913   1.873  28.756  1.00 93.60           N  
ATOM   2277  H   THR A 143      -6.056   1.815  29.288  1.00 93.60           H  
ATOM   2278  CA  THR A 143      -7.992   0.910  29.068  1.00 93.60           C  
ATOM   2279  HA  THR A 143      -8.957   1.372  28.856  1.00 93.60           H  
ATOM   2280  C   THR A 143      -7.997   0.502  30.543  1.00 93.60           C  
ATOM   2281  CB  THR A 143      -7.855  -0.343  28.178  1.00 93.60           C  
ATOM   2282  HB  THR A 143      -6.877  -0.792  28.356  1.00 93.60           H  
ATOM   2283  O   THR A 143      -6.943   0.390  31.169  1.00 93.60           O  
ATOM   2284  CG2 THR A 143      -8.925  -1.413  28.386  1.00 93.60           C  
ATOM   2285 HG21 THR A 143      -9.920  -0.981  28.282  1.00 93.60           H  
ATOM   2286 HG22 THR A 143      -8.818  -1.867  29.371  1.00 93.60           H  
ATOM   2287 HG23 THR A 143      -8.802  -2.203  27.644  1.00 93.60           H  
ATOM   2288  OG1 THR A 143      -7.943   0.014  26.817  1.00 93.60           O  
ATOM   2289  HG1 THR A 143      -7.844   0.968  26.761  1.00 93.60           H  
ATOM   2290  N   CYS A 144      -9.181   0.225  31.090  1.00 95.52           N  
ATOM   2291  H   CYS A 144     -10.009   0.360  30.527  1.00 95.52           H  
ATOM   2292  CA  CYS A 144      -9.358  -0.566  32.301  1.00 95.52           C  
ATOM   2293  HA  CYS A 144      -8.370  -0.774  32.712  1.00 95.52           H  
ATOM   2294  C   CYS A 144     -10.019  -1.914  31.970  1.00 95.52           C  
ATOM   2295  CB  CYS A 144     -10.133   0.241  33.349  1.00 95.52           C  
ATOM   2296  HB2 CYS A 144     -11.151   0.423  33.004  1.00 95.52           H  
ATOM   2297  HB3 CYS A 144      -9.639   1.199  33.506  1.00 95.52           H  
ATOM   2298  O   CYS A 144     -10.957  -1.970  31.173  1.00 95.52           O  
ATOM   2299  SG  CYS A 144     -10.169  -0.680  34.916  1.00 95.52           S  
ATOM   2300  HG  CYS A 144      -8.923  -1.159  34.865  1.00 95.52           H  
ATOM   2301  N   VAL A 145      -9.533  -2.990  32.593  1.00 95.26           N  
ATOM   2302  H   VAL A 145      -8.762  -2.850  33.231  1.00 95.26           H  
ATOM   2303  CA  VAL A 145     -10.100  -4.343  32.532  1.00 95.26           C  
ATOM   2304  HA  VAL A 145     -11.037  -4.321  31.976  1.00 95.26           H  
ATOM   2305  C   VAL A 145     -10.396  -4.808  33.955  1.00 95.26           C  
ATOM   2306  CB  VAL A 145      -9.148  -5.332  31.823  1.00 95.26           C  
ATOM   2307  HB  VAL A 145      -8.216  -5.399  32.383  1.00 95.26           H  
ATOM   2308  O   VAL A 145      -9.492  -4.915  34.783  1.00 95.26           O  
ATOM   2309  CG1 VAL A 145      -9.764  -6.736  31.743  1.00 95.26           C  
ATOM   2310 HG11 VAL A 145      -9.103  -7.405  31.192  1.00 95.26           H  
ATOM   2311 HG12 VAL A 145     -10.731  -6.698  31.242  1.00 95.26           H  
ATOM   2312 HG13 VAL A 145      -9.897  -7.147  32.744  1.00 95.26           H  
ATOM   2313  CG2 VAL A 145      -8.811  -4.876  30.397  1.00 95.26           C  
ATOM   2314 HG21 VAL A 145      -8.206  -5.631  29.893  1.00 95.26           H  
ATOM   2315 HG22 VAL A 145      -9.727  -4.719  29.827  1.00 95.26           H  
ATOM   2316 HG23 VAL A 145      -8.239  -3.949  30.428  1.00 95.26           H  
ATOM   2317  N   GLU A 146     -11.656  -5.107  34.246  1.00 95.97           N  
ATOM   2318  H   GLU A 146     -12.354  -4.984  33.526  1.00 95.97           H  
ATOM   2319  CA  GLU A 146     -12.080  -5.742  35.489  1.00 95.97           C  
ATOM   2320  HA  GLU A 146     -11.356  -5.514  36.271  1.00 95.97           H  
ATOM   2321  C   GLU A 146     -12.130  -7.265  35.300  1.00 95.97           C  
ATOM   2322  CB  GLU A 146     -13.428  -5.162  35.926  1.00 95.97           C  
ATOM   2323  HB2 GLU A 146     -14.199  -5.440  35.207  1.00 95.97           H  
ATOM   2324  HB3 GLU A 146     -13.357  -4.075  35.975  1.00 95.97           H  
ATOM   2325  O   GLU A 146     -12.825  -7.770  34.421  1.00 95.97           O  
ATOM   2326  CG  GLU A 146     -13.796  -5.677  37.313  1.00 95.97           C  
ATOM   2327  HG2 GLU A 146     -13.094  -5.277  38.044  1.00 95.97           H  
ATOM   2328  HG3 GLU A 146     -13.716  -6.764  37.314  1.00 95.97           H  
ATOM   2329  CD  GLU A 146     -15.221  -5.285  37.679  1.00 95.97           C  
ATOM   2330  OE1 GLU A 146     -16.105  -6.145  37.445  1.00 95.97           O  
ATOM   2331  OE2 GLU A 146     -15.403  -4.144  38.178  1.00 95.97           O  
ATOM   2332  N   CYS A 147     -11.393  -8.009  36.121  1.00 95.55           N  
ATOM   2333  H   CYS A 147     -10.900  -7.543  36.869  1.00 95.55           H  
ATOM   2334  CA  CYS A 147     -11.106  -9.427  35.916  1.00 95.55           C  
ATOM   2335  HA  CYS A 147     -11.853  -9.849  35.243  1.00 95.55           H  
ATOM   2336  C   CYS A 147     -11.181 -10.240  37.220  1.00 95.55           C  
ATOM   2337  CB  CYS A 147      -9.733  -9.531  35.221  1.00 95.55           C  
ATOM   2338  HB2 CYS A 147      -9.752  -8.937  34.307  1.00 95.55           H  
ATOM   2339  HB3 CYS A 147      -9.525 -10.562  34.936  1.00 95.55           H  
ATOM   2340  O   CYS A 147     -11.357  -9.709  38.324  1.00 95.55           O  
ATOM   2341  SG  CYS A 147      -8.397  -8.927  36.293  1.00 95.55           S  
ATOM   2342  HG  CYS A 147      -8.405  -9.953  37.150  1.00 95.55           H  
ATOM   2343  N   SER A 148     -11.043 -11.558  37.104  1.00 96.12           N  
ATOM   2344  H   SER A 148     -10.957 -11.947  36.176  1.00 96.12           H  
ATOM   2345  CA  SER A 148     -10.799 -12.448  38.239  1.00 96.12           C  
ATOM   2346  HA  SER A 148     -10.286 -11.901  39.030  1.00 96.12           H  
ATOM   2347  C   SER A 148      -9.915 -13.606  37.801  1.00 96.12           C  
ATOM   2348  CB  SER A 148     -12.111 -12.992  38.814  1.00 96.12           C  
ATOM   2349  HB2 SER A 148     -12.694 -12.179  39.247  1.00 96.12           H  
ATOM   2350  HB3 SER A 148     -12.690 -13.471  38.024  1.00 96.12           H  
ATOM   2351  O   SER A 148     -10.339 -14.430  36.995  1.00 96.12           O  
ATOM   2352  OG  SER A 148     -11.811 -13.954  39.805  1.00 96.12           O  
ATOM   2353  HG  SER A 148     -12.038 -13.591  40.664  1.00 96.12           H  
ATOM   2354  N   ALA A 149      -8.719 -13.707  38.390  1.00 95.59           N  
ATOM   2355  H   ALA A 149      -8.398 -12.944  38.968  1.00 95.59           H  
ATOM   2356  CA  ALA A 149      -7.882 -14.904  38.268  1.00 95.59           C  
ATOM   2357  HA  ALA A 149      -7.614 -15.065  37.224  1.00 95.59           H  
ATOM   2358  C   ALA A 149      -8.624 -16.169  38.742  1.00 95.59           C  
ATOM   2359  CB  ALA A 149      -6.594 -14.681  39.073  1.00 95.59           C  
ATOM   2360  HB1 ALA A 149      -6.825 -14.565  40.132  1.00 95.59           H  
ATOM   2361  HB2 ALA A 149      -6.072 -13.795  38.710  1.00 95.59           H  
ATOM   2362  HB3 ALA A 149      -5.944 -15.546  38.939  1.00 95.59           H  
ATOM   2363  O   ALA A 149      -8.506 -17.222  38.131  1.00 95.59           O  
ATOM   2364  N   LYS A 150      -9.431 -16.059  39.806  1.00 95.55           N  
ATOM   2365  H   LYS A 150      -9.586 -15.139  40.194  1.00 95.55           H  
ATOM   2366  CA  LYS A 150     -10.133 -17.195  40.420  1.00 95.55           C  
ATOM   2367  HA  LYS A 150      -9.414 -17.983  40.645  1.00 95.55           H  
ATOM   2368  C   LYS A 150     -11.181 -17.819  39.495  1.00 95.55           C  
ATOM   2369  CB  LYS A 150     -10.758 -16.733  41.736  1.00 95.55           C  
ATOM   2370  HB2 LYS A 150     -11.583 -16.057  41.510  1.00 95.55           H  
ATOM   2371  HB3 LYS A 150     -10.019 -16.189  42.323  1.00 95.55           H  
ATOM   2372  O   LYS A 150     -11.294 -19.037  39.430  1.00 95.55           O  
ATOM   2373  CG  LYS A 150     -11.266 -17.918  42.569  1.00 95.55           C  
ATOM   2374  HG2 LYS A 150     -11.824 -18.619  41.948  1.00 95.55           H  
ATOM   2375  HG3 LYS A 150     -10.426 -18.435  43.032  1.00 95.55           H  
ATOM   2376  CD  LYS A 150     -12.210 -17.370  43.631  1.00 95.55           C  
ATOM   2377  HD2 LYS A 150     -13.008 -16.836  43.114  1.00 95.55           H  
ATOM   2378  HD3 LYS A 150     -11.677 -16.673  44.277  1.00 95.55           H  
ATOM   2379  CE  LYS A 150     -12.843 -18.480  44.458  1.00 95.55           C  
ATOM   2380  HE2 LYS A 150     -13.230 -19.239  43.777  1.00 95.55           H  
ATOM   2381  HE3 LYS A 150     -12.084 -18.936  45.093  1.00 95.55           H  
ATOM   2382  NZ  LYS A 150     -13.945 -17.896  45.254  1.00 95.55           N  
ATOM   2383  HZ1 LYS A 150     -13.597 -17.142  45.830  1.00 95.55           H  
ATOM   2384  HZ2 LYS A 150     -14.409 -18.594  45.818  1.00 95.55           H  
ATOM   2385  HZ3 LYS A 150     -14.614 -17.477  44.625  1.00 95.55           H  
ATOM   2386  N   ASN A 151     -11.934 -16.975  38.790  1.00 93.92           N  
ATOM   2387  H   ASN A 151     -11.781 -15.988  38.936  1.00 93.92           H  
ATOM   2388  CA  ASN A 151     -13.040 -17.396  37.925  1.00 93.92           C  
ATOM   2389  HA  ASN A 151     -13.266 -18.445  38.119  1.00 93.92           H  
ATOM   2390  C   ASN A 151     -12.690 -17.312  36.425  1.00 93.92           C  
ATOM   2391  CB  ASN A 151     -14.298 -16.573  38.274  1.00 93.92           C  
ATOM   2392  HB2 ASN A 151     -15.091 -16.844  37.577  1.00 93.92           H  
ATOM   2393  HB3 ASN A 151     -14.084 -15.513  38.139  1.00 93.92           H  
ATOM   2394  O   ASN A 151     -13.582 -17.429  35.587  1.00 93.92           O  
ATOM   2395  CG  ASN A 151     -14.856 -16.776  39.677  1.00 93.92           C  
ATOM   2396  ND2 ASN A 151     -16.002 -16.195  39.945  1.00 93.92           N  
ATOM   2397 HD21 ASN A 151     -16.374 -16.323  40.875  1.00 93.92           H  
ATOM   2398 HD22 ASN A 151     -16.500 -15.682  39.231  1.00 93.92           H  
ATOM   2399  OD1 ASN A 151     -14.302 -17.421  40.553  1.00 93.92           O  
ATOM   2400  N   LEU A 152     -11.424 -17.039  36.082  1.00 94.06           N  
ATOM   2401  H   LEU A 152     -10.742 -16.986  36.824  1.00 94.06           H  
ATOM   2402  CA  LEU A 152     -10.920 -16.818  34.715  1.00 94.06           C  
ATOM   2403  HA  LEU A 152      -9.886 -16.490  34.824  1.00 94.06           H  
ATOM   2404  C   LEU A 152     -11.624 -15.678  33.940  1.00 94.06           C  
ATOM   2405  CB  LEU A 152     -10.889 -18.149  33.940  1.00 94.06           C  
ATOM   2406  HB2 LEU A 152     -11.915 -18.409  33.680  1.00 94.06           H  
ATOM   2407  HB3 LEU A 152     -10.340 -18.006  33.009  1.00 94.06           H  
ATOM   2408  O   LEU A 152     -11.463 -15.543  32.726  1.00 94.06           O  
ATOM   2409  CG  LEU A 152     -10.261 -19.328  34.709  1.00 94.06           C  
ATOM   2410  HG  LEU A 152     -10.754 -19.448  35.674  1.00 94.06           H  
ATOM   2411  CD1 LEU A 152     -10.521 -20.607  33.934  1.00 94.06           C  
ATOM   2412 HD11 LEU A 152     -11.592 -20.717  33.765  1.00 94.06           H  
ATOM   2413 HD12 LEU A 152     -10.190 -21.459  34.528  1.00 94.06           H  
ATOM   2414 HD13 LEU A 152      -9.983 -20.602  32.986  1.00 94.06           H  
ATOM   2415  CD2 LEU A 152      -8.768 -19.127  34.956  1.00 94.06           C  
ATOM   2416 HD21 LEU A 152      -8.236 -19.042  34.008  1.00 94.06           H  
ATOM   2417 HD22 LEU A 152      -8.604 -18.237  35.563  1.00 94.06           H  
ATOM   2418 HD23 LEU A 152      -8.374 -19.985  35.500  1.00 94.06           H  
ATOM   2419  N   LYS A 153     -12.381 -14.818  34.638  1.00 95.04           N  
ATOM   2420  H   LYS A 153     -12.407 -14.962  35.637  1.00 95.04           H  
ATOM   2421  CA  LYS A 153     -13.090 -13.666  34.058  1.00 95.04           C  
ATOM   2422  HA  LYS A 153     -13.707 -14.023  33.234  1.00 95.04           H  
ATOM   2423  C   LYS A 153     -12.067 -12.683  33.491  1.00 95.04           C  
ATOM   2424  CB  LYS A 153     -14.011 -13.018  35.117  1.00 95.04           C  
ATOM   2425  HB2 LYS A 153     -14.762 -13.748  35.420  1.00 95.04           H  
ATOM   2426  HB3 LYS A 153     -13.407 -12.773  35.991  1.00 95.04           H  
ATOM   2427  O   LYS A 153     -11.240 -12.165  34.244  1.00 95.04           O  
ATOM   2428  CG  LYS A 153     -14.727 -11.729  34.649  1.00 95.04           C  
ATOM   2429  HG2 LYS A 153     -15.377 -11.954  33.803  1.00 95.04           H  
ATOM   2430  HG3 LYS A 153     -13.977 -11.008  34.326  1.00 95.04           H  
ATOM   2431  CD  LYS A 153     -15.556 -11.080  35.779  1.00 95.04           C  
ATOM   2432  HD2 LYS A 153     -14.951 -11.083  36.686  1.00 95.04           H  
ATOM   2433  HD3 LYS A 153     -16.453 -11.672  35.962  1.00 95.04           H  
ATOM   2434  CE  LYS A 153     -15.949  -9.621  35.456  1.00 95.04           C  
ATOM   2435  HE2 LYS A 153     -16.726  -9.612  34.692  1.00 95.04           H  
ATOM   2436  HE3 LYS A 153     -15.075  -9.122  35.038  1.00 95.04           H  
ATOM   2437  NZ  LYS A 153     -16.391  -8.869  36.668  1.00 95.04           N  
ATOM   2438  HZ1 LYS A 153     -16.437  -7.869  36.531  1.00 95.04           H  
ATOM   2439  HZ2 LYS A 153     -17.291  -9.170  37.013  1.00 95.04           H  
ATOM   2440  HZ3 LYS A 153     -15.714  -8.975  37.410  1.00 95.04           H  
ATOM   2441  N   ASN A 154     -12.184 -12.384  32.200  1.00 93.45           N  
ATOM   2442  H   ASN A 154     -12.910 -12.850  31.673  1.00 93.45           H  
ATOM   2443  CA  ASN A 154     -11.427 -11.364  31.470  1.00 93.45           C  
ATOM   2444  HA  ASN A 154     -11.721 -11.477  30.426  1.00 93.45           H  
ATOM   2445  C   ASN A 154      -9.892 -11.545  31.447  1.00 93.45           C  
ATOM   2446  CB  ASN A 154     -11.914  -9.966  31.892  1.00 93.45           C  
ATOM   2447  HB2 ASN A 154     -11.325  -9.208  31.376  1.00 93.45           H  
ATOM   2448  HB3 ASN A 154     -11.768  -9.826  32.963  1.00 93.45           H  
ATOM   2449  O   ASN A 154      -9.148 -10.567  31.346  1.00 93.45           O  
ATOM   2450  CG  ASN A 154     -13.366  -9.701  31.542  1.00 93.45           C  
ATOM   2451  ND2 ASN A 154     -13.894  -8.600  32.000  1.00 93.45           N  
ATOM   2452 HD21 ASN A 154     -14.706  -8.267  31.500  1.00 93.45           H  
ATOM   2453 HD22 ASN A 154     -13.377  -8.015  32.640  1.00 93.45           H  
ATOM   2454  OD1 ASN A 154     -14.045 -10.464  30.878  1.00 93.45           O  
ATOM   2455  N   ILE A 155      -9.399 -12.787  31.536  1.00 94.36           N  
ATOM   2456  H   ILE A 155     -10.046 -13.555  31.641  1.00 94.36           H  
ATOM   2457  CA  ILE A 155      -7.957 -13.082  31.434  1.00 94.36           C  
ATOM   2458  HA  ILE A 155      -7.414 -12.363  32.047  1.00 94.36           H  
ATOM   2459  C   ILE A 155      -7.452 -12.872  30.000  1.00 94.36           C  
ATOM   2460  CB  ILE A 155      -7.641 -14.500  31.969  1.00 94.36           C  
ATOM   2461  HB  ILE A 155      -8.182 -15.222  31.358  1.00 94.36           H  
ATOM   2462  O   ILE A 155      -6.450 -12.188  29.803  1.00 94.36           O  
ATOM   2463  CG1 ILE A 155      -8.102 -14.696  33.430  1.00 94.36           C  
ATOM   2464 HG12 ILE A 155      -7.889 -15.722  33.730  1.00 94.36           H  
ATOM   2465 HG13 ILE A 155      -9.182 -14.561  33.478  1.00 94.36           H  
ATOM   2466  CG2 ILE A 155      -6.143 -14.827  31.854  1.00 94.36           C  
ATOM   2467 HG21 ILE A 155      -5.848 -14.866  30.805  1.00 94.36           H  
ATOM   2468 HG22 ILE A 155      -5.942 -15.805  32.292  1.00 94.36           H  
ATOM   2469 HG23 ILE A 155      -5.540 -14.076  32.366  1.00 94.36           H  
ATOM   2470  CD1 ILE A 155      -7.477 -13.750  34.461  1.00 94.36           C  
ATOM   2471 HD11 ILE A 155      -7.946 -13.928  35.429  1.00 94.36           H  
ATOM   2472 HD12 ILE A 155      -6.405 -13.933  34.546  1.00 94.36           H  
ATOM   2473 HD13 ILE A 155      -7.656 -12.709  34.190  1.00 94.36           H  
ATOM   2474  N   SER A 156      -8.162 -13.380  28.989  1.00 93.54           N  
ATOM   2475  H   SER A 156      -8.990 -13.923  29.188  1.00 93.54           H  
ATOM   2476  CA  SER A 156      -7.825 -13.141  27.577  1.00 93.54           C  
ATOM   2477  HA  SER A 156      -6.825 -13.525  27.374  1.00 93.54           H  
ATOM   2478  C   SER A 156      -7.842 -11.649  27.239  1.00 93.54           C  
ATOM   2479  CB  SER A 156      -8.830 -13.855  26.670  1.00 93.54           C  
ATOM   2480  HB2 SER A 156      -8.524 -13.753  25.629  1.00 93.54           H  
ATOM   2481  HB3 SER A 156      -9.812 -13.397  26.792  1.00 93.54           H  
ATOM   2482  O   SER A 156      -6.931 -11.150  26.586  1.00 93.54           O  
ATOM   2483  OG  SER A 156      -8.926 -15.223  27.013  1.00 93.54           O  
ATOM   2484  HG  SER A 156      -8.219 -15.698  26.568  1.00 93.54           H  
ATOM   2485  N   GLU A 157      -8.857 -10.935  27.726  1.00 94.21           N  
ATOM   2486  H   GLU A 157      -9.610 -11.444  28.165  1.00 94.21           H  
ATOM   2487  CA  GLU A 157      -9.079  -9.503  27.544  1.00 94.21           C  
ATOM   2488  HA  GLU A 157      -9.131  -9.275  26.480  1.00 94.21           H  
ATOM   2489  C   GLU A 157      -7.941  -8.669  28.131  1.00 94.21           C  
ATOM   2490  CB  GLU A 157     -10.407  -9.089  28.207  1.00 94.21           C  
ATOM   2491  HB2 GLU A 157     -10.417  -8.001  28.265  1.00 94.21           H  
ATOM   2492  HB3 GLU A 157     -10.446  -9.466  29.229  1.00 94.21           H  
ATOM   2493  O   GLU A 157      -7.457  -7.763  27.457  1.00 94.21           O  
ATOM   2494  CG  GLU A 157     -11.679  -9.503  27.452  1.00 94.21           C  
ATOM   2495  HG2 GLU A 157     -12.508  -8.939  27.881  1.00 94.21           H  
ATOM   2496  HG3 GLU A 157     -11.578  -9.183  26.415  1.00 94.21           H  
ATOM   2497  CD  GLU A 157     -12.050 -10.998  27.493  1.00 94.21           C  
ATOM   2498  OE1 GLU A 157     -13.025 -11.334  26.795  1.00 94.21           O  
ATOM   2499  OE2 GLU A 157     -11.360 -11.809  28.162  1.00 94.21           O  
ATOM   2500  N   LEU A 158      -7.478  -8.990  29.344  1.00 94.91           N  
ATOM   2501  H   LEU A 158      -7.933  -9.739  29.846  1.00 94.91           H  
ATOM   2502  CA  LEU A 158      -6.343  -8.323  29.986  1.00 94.91           C  
ATOM   2503  HA  LEU A 158      -6.608  -7.284  30.183  1.00 94.91           H  
ATOM   2504  C   LEU A 158      -5.111  -8.305  29.068  1.00 94.91           C  
ATOM   2505  CB  LEU A 158      -6.071  -9.027  31.332  1.00 94.91           C  
ATOM   2506  HB2 LEU A 158      -6.112 -10.105  31.181  1.00 94.91           H  
ATOM   2507  HB3 LEU A 158      -6.872  -8.764  32.023  1.00 94.91           H  
ATOM   2508  O   LEU A 158      -4.590  -7.235  28.742  1.00 94.91           O  
ATOM   2509  CG  LEU A 158      -4.713  -8.714  31.985  1.00 94.91           C  
ATOM   2510  HG  LEU A 158      -3.903  -9.071  31.348  1.00 94.91           H  
ATOM   2511  CD1 LEU A 158      -4.521  -7.220  32.228  1.00 94.91           C  
ATOM   2512 HD11 LEU A 158      -5.351  -6.841  32.824  1.00 94.91           H  
ATOM   2513 HD12 LEU A 158      -3.573  -7.060  32.741  1.00 94.91           H  
ATOM   2514 HD13 LEU A 158      -4.484  -6.678  31.284  1.00 94.91           H  
ATOM   2515  CD2 LEU A 158      -4.611  -9.439  33.327  1.00 94.91           C  
ATOM   2516 HD21 LEU A 158      -4.710 -10.512  33.162  1.00 94.91           H  
ATOM   2517 HD22 LEU A 158      -3.637  -9.244  33.775  1.00 94.91           H  
ATOM   2518 HD23 LEU A 158      -5.406  -9.104  33.994  1.00 94.91           H  
ATOM   2519  N   PHE A 159      -4.659  -9.479  28.627  1.00 94.97           N  
ATOM   2520  H   PHE A 159      -5.145 -10.322  28.897  1.00 94.97           H  
ATOM   2521  CA  PHE A 159      -3.431  -9.579  27.838  1.00 94.97           C  
ATOM   2522  HA  PHE A 159      -2.706  -8.883  28.259  1.00 94.97           H  
ATOM   2523  C   PHE A 159      -3.631  -9.135  26.381  1.00 94.97           C  
ATOM   2524  CB  PHE A 159      -2.833 -10.979  27.995  1.00 94.97           C  
ATOM   2525  HB2 PHE A 159      -1.951 -11.045  27.359  1.00 94.97           H  
ATOM   2526  HB3 PHE A 159      -3.554 -11.725  27.660  1.00 94.97           H  
ATOM   2527  O   PHE A 159      -2.732  -8.513  25.813  1.00 94.97           O  
ATOM   2528  CG  PHE A 159      -2.404 -11.270  29.424  1.00 94.97           C  
ATOM   2529  CD1 PHE A 159      -1.218 -10.707  29.929  1.00 94.97           C  
ATOM   2530  HD1 PHE A 159      -0.596 -10.097  29.291  1.00 94.97           H  
ATOM   2531  CD2 PHE A 159      -3.204 -12.062  30.268  1.00 94.97           C  
ATOM   2532  HD2 PHE A 159      -4.107 -12.512  29.882  1.00 94.97           H  
ATOM   2533  CE1 PHE A 159      -0.834 -10.942  31.262  1.00 94.97           C  
ATOM   2534  HE1 PHE A 159       0.086 -10.520  31.639  1.00 94.97           H  
ATOM   2535  CE2 PHE A 159      -2.828 -12.291  31.605  1.00 94.97           C  
ATOM   2536  HE2 PHE A 159      -3.437 -12.915  32.241  1.00 94.97           H  
ATOM   2537  CZ  PHE A 159      -1.637 -11.735  32.101  1.00 94.97           C  
ATOM   2538  HZ  PHE A 159      -1.336 -11.929  33.120  1.00 94.97           H  
ATOM   2539  N   TYR A 160      -4.830  -9.322  25.816  1.00 92.14           N  
ATOM   2540  H   TYR A 160      -5.522  -9.862  26.315  1.00 92.14           H  
ATOM   2541  CA  TYR A 160      -5.209  -8.762  24.518  1.00 92.14           C  
ATOM   2542  HA  TYR A 160      -4.486  -9.100  23.775  1.00 92.14           H  
ATOM   2543  C   TYR A 160      -5.175  -7.228  24.511  1.00 92.14           C  
ATOM   2544  CB  TYR A 160      -6.595  -9.273  24.104  1.00 92.14           C  
ATOM   2545  HB2 TYR A 160      -7.273  -9.159  24.949  1.00 92.14           H  
ATOM   2546  HB3 TYR A 160      -6.529 -10.336  23.873  1.00 92.14           H  
ATOM   2547  O   TYR A 160      -4.488  -6.654  23.670  1.00 92.14           O  
ATOM   2548  CG  TYR A 160      -7.190  -8.542  22.914  1.00 92.14           C  
ATOM   2549  CD1 TYR A 160      -8.340  -7.749  23.092  1.00 92.14           C  
ATOM   2550  HD1 TYR A 160      -8.812  -7.695  24.061  1.00 92.14           H  
ATOM   2551  CD2 TYR A 160      -6.569  -8.609  21.652  1.00 92.14           C  
ATOM   2552  HD2 TYR A 160      -5.672  -9.195  21.523  1.00 92.14           H  
ATOM   2553  CE1 TYR A 160      -8.879  -7.035  22.008  1.00 92.14           C  
ATOM   2554  HE1 TYR A 160      -9.772  -6.440  22.131  1.00 92.14           H  
ATOM   2555  CE2 TYR A 160      -7.107  -7.896  20.563  1.00 92.14           C  
ATOM   2556  HE2 TYR A 160      -6.624  -7.932  19.597  1.00 92.14           H  
ATOM   2557  OH  TYR A 160      -8.802  -6.422  19.712  1.00 92.14           O  
ATOM   2558  HH  TYR A 160      -8.462  -6.692  18.856  1.00 92.14           H  
ATOM   2559  CZ  TYR A 160      -8.270  -7.120  20.742  1.00 92.14           C  
ATOM   2560  N   TYR A 161      -5.861  -6.545  25.437  1.00 93.68           N  
ATOM   2561  H   TYR A 161      -6.381  -7.051  26.139  1.00 93.68           H  
ATOM   2562  CA  TYR A 161      -5.878  -5.075  25.468  1.00 93.68           C  
ATOM   2563  HA  TYR A 161      -6.115  -4.723  24.464  1.00 93.68           H  
ATOM   2564  C   TYR A 161      -4.499  -4.493  25.806  1.00 93.68           C  
ATOM   2565  CB  TYR A 161      -6.984  -4.541  26.394  1.00 93.68           C  
ATOM   2566  HB2 TYR A 161      -7.070  -5.170  27.280  1.00 93.68           H  
ATOM   2567  HB3 TYR A 161      -6.694  -3.549  26.741  1.00 93.68           H  
ATOM   2568  O   TYR A 161      -4.120  -3.472  25.232  1.00 93.68           O  
ATOM   2569  CG  TYR A 161      -8.336  -4.413  25.706  1.00 93.68           C  
ATOM   2570  CD1 TYR A 161      -8.708  -3.194  25.104  1.00 93.68           C  
ATOM   2571  HD1 TYR A 161      -8.048  -2.341  25.168  1.00 93.68           H  
ATOM   2572  CD2 TYR A 161      -9.219  -5.509  25.652  1.00 93.68           C  
ATOM   2573  HD2 TYR A 161      -8.950  -6.439  26.131  1.00 93.68           H  
ATOM   2574  CE1 TYR A 161      -9.955  -3.068  24.460  1.00 93.68           C  
ATOM   2575  HE1 TYR A 161     -10.247  -2.119  24.036  1.00 93.68           H  
ATOM   2576  CE2 TYR A 161     -10.451  -5.402  24.979  1.00 93.68           C  
ATOM   2577  HE2 TYR A 161     -11.129  -6.243  24.943  1.00 93.68           H  
ATOM   2578  OH  TYR A 161     -12.019  -4.071  23.745  1.00 93.68           O  
ATOM   2579  HH  TYR A 161     -12.217  -3.162  23.509  1.00 93.68           H  
ATOM   2580  CZ  TYR A 161     -10.826  -4.177  24.389  1.00 93.68           C  
ATOM   2581  N   ALA A 162      -3.707  -5.170  26.645  1.00 95.07           N  
ATOM   2582  H   ALA A 162      -4.076  -5.980  27.123  1.00 95.07           H  
ATOM   2583  CA  ALA A 162      -2.317  -4.793  26.888  1.00 95.07           C  
ATOM   2584  HA  ALA A 162      -2.297  -3.745  27.187  1.00 95.07           H  
ATOM   2585  C   ALA A 162      -1.448  -4.903  25.623  1.00 95.07           C  
ATOM   2586  CB  ALA A 162      -1.778  -5.636  28.047  1.00 95.07           C  
ATOM   2587  HB1 ALA A 162      -0.747  -5.352  28.261  1.00 95.07           H  
ATOM   2588  HB2 ALA A 162      -1.818  -6.694  27.787  1.00 95.07           H  
ATOM   2589  HB3 ALA A 162      -2.385  -5.472  28.937  1.00 95.07           H  
ATOM   2590  O   ALA A 162      -0.782  -3.933  25.259  1.00 95.07           O  
ATOM   2591  N   GLN A 163      -1.485  -6.031  24.902  1.00 94.28           N  
ATOM   2592  H   GLN A 163      -2.044  -6.806  25.231  1.00 94.28           H  
ATOM   2593  CA  GLN A 163      -0.761  -6.180  23.634  1.00 94.28           C  
ATOM   2594  HA  GLN A 163       0.297  -5.994  23.821  1.00 94.28           H  
ATOM   2595  C   GLN A 163      -1.249  -5.157  22.590  1.00 94.28           C  
ATOM   2596  CB  GLN A 163      -0.923  -7.621  23.115  1.00 94.28           C  
ATOM   2597  HB2 GLN A 163      -0.724  -8.325  23.923  1.00 94.28           H  
ATOM   2598  HB3 GLN A 163      -1.951  -7.764  22.782  1.00 94.28           H  
ATOM   2599  O   GLN A 163      -0.449  -4.478  21.941  1.00 94.28           O  
ATOM   2600  CG  GLN A 163       0.054  -7.916  21.965  1.00 94.28           C  
ATOM   2601  HG2 GLN A 163       1.050  -8.057  22.383  1.00 94.28           H  
ATOM   2602  HG3 GLN A 163       0.099  -7.063  21.288  1.00 94.28           H  
ATOM   2603  CD  GLN A 163      -0.327  -9.132  21.121  1.00 94.28           C  
ATOM   2604  NE2 GLN A 163       0.635  -9.924  20.715  1.00 94.28           N  
ATOM   2605 HE21 GLN A 163       0.386 -10.714  20.136  1.00 94.28           H  
ATOM   2606 HE22 GLN A 163       1.564  -9.839  21.101  1.00 94.28           H  
ATOM   2607  OE1 GLN A 163      -1.480  -9.385  20.797  1.00 94.28           O  
ATOM   2608  N   LYS A 164      -2.571  -5.002  22.464  1.00 92.51           N  
ATOM   2609  H   LYS A 164      -3.158  -5.596  23.031  1.00 92.51           H  
ATOM   2610  CA  LYS A 164      -3.236  -4.103  21.516  1.00 92.51           C  
ATOM   2611  HA  LYS A 164      -2.927  -4.369  20.505  1.00 92.51           H  
ATOM   2612  C   LYS A 164      -2.859  -2.642  21.726  1.00 92.51           C  
ATOM   2613  CB  LYS A 164      -4.747  -4.319  21.632  1.00 92.51           C  
ATOM   2614  HB2 LYS A 164      -4.958  -5.364  21.405  1.00 92.51           H  
ATOM   2615  HB3 LYS A 164      -5.058  -4.107  22.655  1.00 92.51           H  
ATOM   2616  O   LYS A 164      -2.551  -1.985  20.741  1.00 92.51           O  
ATOM   2617  CG  LYS A 164      -5.573  -3.438  20.691  1.00 92.51           C  
ATOM   2618  HG2 LYS A 164      -5.230  -3.590  19.668  1.00 92.51           H  
ATOM   2619  HG3 LYS A 164      -5.444  -2.388  20.957  1.00 92.51           H  
ATOM   2620  CD  LYS A 164      -7.052  -3.833  20.779  1.00 92.51           C  
ATOM   2621  HD2 LYS A 164      -7.182  -4.685  21.446  1.00 92.51           H  
ATOM   2622  HD3 LYS A 164      -7.375  -4.131  19.781  1.00 92.51           H  
ATOM   2623  CE  LYS A 164      -7.945  -2.697  21.269  1.00 92.51           C  
ATOM   2624  HE2 LYS A 164      -7.651  -2.403  22.277  1.00 92.51           H  
ATOM   2625  HE3 LYS A 164      -7.811  -1.843  20.605  1.00 92.51           H  
ATOM   2626  NZ  LYS A 164      -9.364  -3.113  21.227  1.00 92.51           N  
ATOM   2627  HZ1 LYS A 164      -9.619  -3.335  20.275  1.00 92.51           H  
ATOM   2628  HZ2 LYS A 164      -9.553  -3.923  21.800  1.00 92.51           H  
ATOM   2629  HZ3 LYS A 164      -9.971  -2.341  21.461  1.00 92.51           H  
ATOM   2630  N   ALA A 165      -2.779  -2.147  22.961  1.00 93.19           N  
ATOM   2631  H   ALA A 165      -3.067  -2.720  23.741  1.00 93.19           H  
ATOM   2632  CA  ALA A 165      -2.358  -0.767  23.227  1.00 93.19           C  
ATOM   2633  HA  ALA A 165      -3.050  -0.091  22.725  1.00 93.19           H  
ATOM   2634  C   ALA A 165      -0.942  -0.451  22.692  1.00 93.19           C  
ATOM   2635  CB  ALA A 165      -2.463  -0.523  24.735  1.00 93.19           C  
ATOM   2636  HB1 ALA A 165      -1.773  -1.172  25.274  1.00 93.19           H  
ATOM   2637  HB2 ALA A 165      -3.482  -0.720  25.069  1.00 93.19           H  
ATOM   2638  HB3 ALA A 165      -2.225   0.520  24.944  1.00 93.19           H  
ATOM   2639  O   ALA A 165      -0.628   0.698  22.387  1.00 93.19           O  
ATOM   2640  N   VAL A 166      -0.093  -1.474  22.525  1.00 94.78           N  
ATOM   2641  H   VAL A 166      -0.403  -2.391  22.814  1.00 94.78           H  
ATOM   2642  CA  VAL A 166       1.249  -1.352  21.931  1.00 94.78           C  
ATOM   2643  HA  VAL A 166       1.633  -0.355  22.145  1.00 94.78           H  
ATOM   2644  C   VAL A 166       1.238  -1.519  20.413  1.00 94.78           C  
ATOM   2645  CB  VAL A 166       2.205  -2.385  22.551  1.00 94.78           C  
ATOM   2646  HB  VAL A 166       1.912  -3.396  22.267  1.00 94.78           H  
ATOM   2647  O   VAL A 166       1.987  -0.835  19.711  1.00 94.78           O  
ATOM   2648  CG1 VAL A 166       3.644  -2.154  22.090  1.00 94.78           C  
ATOM   2649 HG11 VAL A 166       3.935  -1.136  22.348  1.00 94.78           H  
ATOM   2650 HG12 VAL A 166       4.291  -2.887  22.571  1.00 94.78           H  
ATOM   2651 HG13 VAL A 166       3.718  -2.301  21.012  1.00 94.78           H  
ATOM   2652  CG2 VAL A 166       2.188  -2.274  24.072  1.00 94.78           C  
ATOM   2653 HG21 VAL A 166       3.003  -2.838  24.526  1.00 94.78           H  
ATOM   2654 HG22 VAL A 166       2.257  -1.226  24.364  1.00 94.78           H  
ATOM   2655 HG23 VAL A 166       1.251  -2.680  24.452  1.00 94.78           H  
ATOM   2656  N   LEU A 167       0.433  -2.451  19.899  1.00 94.25           N  
ATOM   2657  H   LEU A 167      -0.128  -2.997  20.536  1.00 94.25           H  
ATOM   2658  CA  LEU A 167       0.387  -2.773  18.471  1.00 94.25           C  
ATOM   2659  HA  LEU A 167       1.376  -2.609  18.045  1.00 94.25           H  
ATOM   2660  C   LEU A 167      -0.543  -1.856  17.672  1.00 94.25           C  
ATOM   2661  CB  LEU A 167       0.023  -4.258  18.286  1.00 94.25           C  
ATOM   2662  HB2 LEU A 167      -0.065  -4.462  17.219  1.00 94.25           H  
ATOM   2663  HB3 LEU A 167      -0.951  -4.444  18.739  1.00 94.25           H  
ATOM   2664  O   LEU A 167      -0.332  -1.705  16.472  1.00 94.25           O  
ATOM   2665  CG  LEU A 167       1.047  -5.242  18.885  1.00 94.25           C  
ATOM   2666  HG  LEU A 167       1.063  -5.140  19.970  1.00 94.25           H  
ATOM   2667  CD1 LEU A 167       0.654  -6.672  18.539  1.00 94.25           C  
ATOM   2668 HD11 LEU A 167       1.324  -7.375  19.034  1.00 94.25           H  
ATOM   2669 HD12 LEU A 167      -0.366  -6.871  18.869  1.00 94.25           H  
ATOM   2670 HD13 LEU A 167       0.716  -6.820  17.461  1.00 94.25           H  
ATOM   2671  CD2 LEU A 167       2.468  -5.011  18.365  1.00 94.25           C  
ATOM   2672 HD21 LEU A 167       3.117  -5.791  18.763  1.00 94.25           H  
ATOM   2673 HD22 LEU A 167       2.476  -5.054  17.276  1.00 94.25           H  
ATOM   2674 HD23 LEU A 167       2.848  -4.052  18.718  1.00 94.25           H  
ATOM   2675  N   HIS A 168      -1.519  -1.222  18.315  1.00 94.14           N  
ATOM   2676  H   HIS A 168      -1.621  -1.417  19.301  1.00 94.14           H  
ATOM   2677  CA  HIS A 168      -2.591  -0.423  17.720  1.00 94.14           C  
ATOM   2678  HA  HIS A 168      -2.323  -0.148  16.700  1.00 94.14           H  
ATOM   2679  C   HIS A 168      -2.790   0.900  18.482  1.00 94.14           C  
ATOM   2680  CB  HIS A 168      -3.865  -1.292  17.678  1.00 94.14           C  
ATOM   2681  HB2 HIS A 168      -4.712  -0.685  17.360  1.00 94.14           H  
ATOM   2682  HB3 HIS A 168      -4.090  -1.666  18.677  1.00 94.14           H  
ATOM   2683  O   HIS A 168      -3.869   1.142  19.017  1.00 94.14           O  
ATOM   2684  CG  HIS A 168      -3.749  -2.446  16.721  1.00 94.14           C  
ATOM   2685  CD2 HIS A 168      -3.200  -2.374  15.475  1.00 94.14           C  
ATOM   2686  HD2 HIS A 168      -2.762  -1.494  15.028  1.00 94.14           H  
ATOM   2687  ND1 HIS A 168      -4.158  -3.748  16.903  1.00 94.14           N  
ATOM   2688  HD1 HIS A 168      -4.615  -4.132  17.719  1.00 94.14           H  
ATOM   2689  CE1 HIS A 168      -3.871  -4.435  15.781  1.00 94.14           C  
ATOM   2690  HE1 HIS A 168      -4.099  -5.476  15.606  1.00 94.14           H  
ATOM   2691  NE2 HIS A 168      -3.277  -3.629  14.885  1.00 94.14           N  
ATOM   2692  N   PRO A 169      -1.768   1.775  18.552  1.00 92.43           N  
ATOM   2693  CA  PRO A 169      -1.812   2.969  19.394  1.00 92.43           C  
ATOM   2694  HA  PRO A 169      -1.943   2.671  20.434  1.00 92.43           H  
ATOM   2695  C   PRO A 169      -2.960   3.912  18.998  1.00 92.43           C  
ATOM   2696  CB  PRO A 169      -0.434   3.623  19.231  1.00 92.43           C  
ATOM   2697  HB2 PRO A 169       0.241   3.227  19.990  1.00 92.43           H  
ATOM   2698  HB3 PRO A 169      -0.480   4.710  19.301  1.00 92.43           H  
ATOM   2699  O   PRO A 169      -3.146   4.215  17.818  1.00 92.43           O  
ATOM   2700  CG  PRO A 169       0.029   3.156  17.849  1.00 92.43           C  
ATOM   2701  HG2 PRO A 169      -0.429   3.773  17.077  1.00 92.43           H  
ATOM   2702  HG3 PRO A 169       1.115   3.166  17.759  1.00 92.43           H  
ATOM   2703  CD  PRO A 169      -0.534   1.739  17.777  1.00 92.43           C  
ATOM   2704  HD2 PRO A 169      -0.719   1.462  16.739  1.00 92.43           H  
ATOM   2705  HD3 PRO A 169       0.163   1.040  18.239  1.00 92.43           H  
ATOM   2706  N   THR A 170      -3.699   4.438  19.977  1.00 91.27           N  
ATOM   2707  H   THR A 170      -3.602   4.081  20.917  1.00 91.27           H  
ATOM   2708  CA  THR A 170      -4.789   5.403  19.731  1.00 91.27           C  
ATOM   2709  HA  THR A 170      -5.449   5.000  18.963  1.00 91.27           H  
ATOM   2710  C   THR A 170      -4.249   6.756  19.244  1.00 91.27           C  
ATOM   2711  CB  THR A 170      -5.616   5.595  21.019  1.00 91.27           C  
ATOM   2712  HB  THR A 170      -5.003   6.074  21.782  1.00 91.27           H  
ATOM   2713  O   THR A 170      -4.841   7.415  18.384  1.00 91.27           O  
ATOM   2714  CG2 THR A 170      -6.882   6.420  20.789  1.00 91.27           C  
ATOM   2715 HG21 THR A 170      -7.481   5.968  19.998  1.00 91.27           H  
ATOM   2716 HG22 THR A 170      -6.617   7.441  20.513  1.00 91.27           H  
ATOM   2717 HG23 THR A 170      -7.463   6.448  21.710  1.00 91.27           H  
ATOM   2718  OG1 THR A 170      -6.053   4.349  21.498  1.00 91.27           O  
ATOM   2719  HG1 THR A 170      -5.809   4.304  22.425  1.00 91.27           H  
ATOM   2720  N   GLY A 171      -3.085   7.161  19.766  1.00 91.70           N  
ATOM   2721  H   GLY A 171      -2.687   6.554  20.468  1.00 91.70           H  
ATOM   2722  CA  GLY A 171      -2.514   8.505  19.622  1.00 91.70           C  
ATOM   2723  HA2 GLY A 171      -1.559   8.520  20.147  1.00 91.70           H  
ATOM   2724  HA3 GLY A 171      -3.180   9.204  20.128  1.00 91.70           H  
ATOM   2725  C   GLY A 171      -2.270   9.045  18.198  1.00 91.70           C  
ATOM   2726  O   GLY A 171      -2.412  10.259  18.027  1.00 91.70           O  
ATOM   2727  N   PRO A 172      -1.907   8.243  17.175  1.00 94.50           N  
ATOM   2728  CA  PRO A 172      -1.829   8.712  15.785  1.00 94.50           C  
ATOM   2729  HA  PRO A 172      -1.279   9.653  15.755  1.00 94.50           H  
ATOM   2730  C   PRO A 172      -3.201   8.929  15.129  1.00 94.50           C  
ATOM   2731  CB  PRO A 172      -1.015   7.651  15.028  1.00 94.50           C  
ATOM   2732  HB2 PRO A 172      -1.680   6.934  14.548  1.00 94.50           H  
ATOM   2733  HB3 PRO A 172      -0.353   8.101  14.288  1.00 94.50           H  
ATOM   2734  O   PRO A 172      -3.335   9.790  14.259  1.00 94.50           O  
ATOM   2735  CG  PRO A 172      -0.227   6.949  16.132  1.00 94.50           C  
ATOM   2736  HG2 PRO A 172       0.657   7.533  16.389  1.00 94.50           H  
ATOM   2737  HG3 PRO A 172       0.052   5.932  15.854  1.00 94.50           H  
ATOM   2738  CD  PRO A 172      -1.223   6.968  17.288  1.00 94.50           C  
ATOM   2739  HD2 PRO A 172      -1.946   6.163  17.153  1.00 94.50           H  
ATOM   2740  HD3 PRO A 172      -0.700   6.862  18.239  1.00 94.50           H  
ATOM   2741  N   LEU A 173      -4.231   8.184  15.549  1.00 94.99           N  
ATOM   2742  H   LEU A 173      -4.088   7.548  16.320  1.00 94.99           H  
ATOM   2743  CA  LEU A 173      -5.542   8.182  14.892  1.00 94.99           C  
ATOM   2744  HA  LEU A 173      -5.395   8.308  13.819  1.00 94.99           H  
ATOM   2745  C   LEU A 173      -6.460   9.320  15.353  1.00 94.99           C  
ATOM   2746  CB  LEU A 173      -6.251   6.835  15.125  1.00 94.99           C  
ATOM   2747  HB2 LEU A 173      -6.490   6.740  16.185  1.00 94.99           H  
ATOM   2748  HB3 LEU A 173      -7.194   6.875  14.579  1.00 94.99           H  
ATOM   2749  O   LEU A 173      -7.226   9.851  14.548  1.00 94.99           O  
ATOM   2750  CG  LEU A 173      -5.503   5.562  14.688  1.00 94.99           C  
ATOM   2751  HG  LEU A 173      -4.650   5.397  15.347  1.00 94.99           H  
ATOM   2752  CD1 LEU A 173      -6.463   4.378  14.806  1.00 94.99           C  
ATOM   2753 HD11 LEU A 173      -6.747   4.247  15.850  1.00 94.99           H  
ATOM   2754 HD12 LEU A 173      -5.976   3.468  14.456  1.00 94.99           H  
ATOM   2755 HD13 LEU A 173      -7.354   4.550  14.202  1.00 94.99           H  
ATOM   2756  CD2 LEU A 173      -5.008   5.634  13.247  1.00 94.99           C  
ATOM   2757 HD21 LEU A 173      -5.838   5.836  12.571  1.00 94.99           H  
ATOM   2758 HD22 LEU A 173      -4.541   4.686  12.978  1.00 94.99           H  
ATOM   2759 HD23 LEU A 173      -4.252   6.413  13.152  1.00 94.99           H  
ATOM   2760  N   TYR A 174      -6.422   9.665  16.642  1.00 93.14           N  
ATOM   2761  H   TYR A 174      -5.758   9.187  17.235  1.00 93.14           H  
ATOM   2762  CA  TYR A 174      -7.501  10.394  17.319  1.00 93.14           C  
ATOM   2763  HA  TYR A 174      -8.007  11.051  16.611  1.00 93.14           H  
ATOM   2764  C   TYR A 174      -6.981  11.269  18.468  1.00 93.14           C  
ATOM   2765  CB  TYR A 174      -8.499   9.332  17.799  1.00 93.14           C  
ATOM   2766  HB2 TYR A 174      -7.980   8.654  18.477  1.00 93.14           H  
ATOM   2767  HB3 TYR A 174      -8.793   8.749  16.926  1.00 93.14           H  
ATOM   2768  O   TYR A 174      -5.884  11.047  18.988  1.00 93.14           O  
ATOM   2769  CG  TYR A 174      -9.780   9.797  18.464  1.00 93.14           C  
ATOM   2770  CD1 TYR A 174      -9.937   9.647  19.855  1.00 93.14           C  
ATOM   2771  HD1 TYR A 174      -9.128   9.253  20.453  1.00 93.14           H  
ATOM   2772  CD2 TYR A 174     -10.854  10.268  17.683  1.00 93.14           C  
ATOM   2773  HD2 TYR A 174     -10.743  10.365  16.613  1.00 93.14           H  
ATOM   2774  CE1 TYR A 174     -11.163   9.966  20.464  1.00 93.14           C  
ATOM   2775  HE1 TYR A 174     -11.293   9.809  21.525  1.00 93.14           H  
ATOM   2776  CE2 TYR A 174     -12.076  10.611  18.293  1.00 93.14           C  
ATOM   2777  HE2 TYR A 174     -12.898  10.986  17.701  1.00 93.14           H  
ATOM   2778  OH  TYR A 174     -13.406  10.763  20.290  1.00 93.14           O  
ATOM   2779  HH  TYR A 174     -13.344  10.620  21.237  1.00 93.14           H  
ATOM   2780  CZ  TYR A 174     -12.229  10.460  19.686  1.00 93.14           C  
ATOM   2781  N   CYS A 175      -7.759  12.284  18.842  1.00 91.84           N  
ATOM   2782  H   CYS A 175      -8.617  12.441  18.333  1.00 91.84           H  
ATOM   2783  CA  CYS A 175      -7.501  13.173  19.973  1.00 91.84           C  
ATOM   2784  HA  CYS A 175      -6.564  12.907  20.464  1.00 91.84           H  
ATOM   2785  C   CYS A 175      -8.659  13.031  20.985  1.00 91.84           C  
ATOM   2786  CB  CYS A 175      -7.346  14.596  19.412  1.00 91.84           C  
ATOM   2787  HB2 CYS A 175      -8.319  15.080  19.333  1.00 91.84           H  
ATOM   2788  HB3 CYS A 175      -6.920  14.567  18.409  1.00 91.84           H  
ATOM   2789  O   CYS A 175      -9.741  13.566  20.728  1.00 91.84           O  
ATOM   2790  SG  CYS A 175      -6.254  15.586  20.462  1.00 91.84           S  
ATOM   2791  HG  CYS A 175      -6.563  16.743  19.870  1.00 91.84           H  
ATOM   2792  N   PRO A 176      -8.501  12.275  22.093  1.00 88.85           N  
ATOM   2793  CA  PRO A 176      -9.577  12.038  23.066  1.00 88.85           C  
ATOM   2794  HA  PRO A 176     -10.368  11.470  22.576  1.00 88.85           H  
ATOM   2795  C   PRO A 176     -10.204  13.305  23.663  1.00 88.85           C  
ATOM   2796  CB  PRO A 176      -8.944  11.176  24.165  1.00 88.85           C  
ATOM   2797  HB2 PRO A 176      -9.671  10.494  24.606  1.00 88.85           H  
ATOM   2798  HB3 PRO A 176      -8.500  11.811  24.932  1.00 88.85           H  
ATOM   2799  O   PRO A 176     -11.383  13.298  24.021  1.00 88.85           O  
ATOM   2800  CG  PRO A 176      -7.833  10.425  23.434  1.00 88.85           C  
ATOM   2801  HG2 PRO A 176      -7.041  10.109  24.113  1.00 88.85           H  
ATOM   2802  HG3 PRO A 176      -8.253   9.570  22.905  1.00 88.85           H  
ATOM   2803  CD  PRO A 176      -7.339  11.462  22.428  1.00 88.85           C  
ATOM   2804  HD2 PRO A 176      -6.934  10.957  21.551  1.00 88.85           H  
ATOM   2805  HD3 PRO A 176      -6.574  12.087  22.888  1.00 88.85           H  
ATOM   2806  N   GLU A 177      -9.422  14.379  23.754  1.00 87.16           N  
ATOM   2807  H   GLU A 177      -8.455  14.268  23.486  1.00 87.16           H  
ATOM   2808  CA  GLU A 177      -9.782  15.663  24.354  1.00 87.16           C  
ATOM   2809  HA  GLU A 177     -10.324  15.488  25.284  1.00 87.16           H  
ATOM   2810  C   GLU A 177     -10.698  16.482  23.432  1.00 87.16           C  
ATOM   2811  CB  GLU A 177      -8.491  16.452  24.667  1.00 87.16           C  
ATOM   2812  HB2 GLU A 177      -7.977  16.693  23.736  1.00 87.16           H  
ATOM   2813  HB3 GLU A 177      -8.787  17.397  25.123  1.00 87.16           H  
ATOM   2814  O   GLU A 177     -11.731  16.990  23.866  1.00 87.16           O  
ATOM   2815  CG  GLU A 177      -7.498  15.763  25.628  1.00 87.16           C  
ATOM   2816  HG2 GLU A 177      -8.036  15.502  26.539  1.00 87.16           H  
ATOM   2817  HG3 GLU A 177      -6.731  16.489  25.899  1.00 87.16           H  
ATOM   2818  CD  GLU A 177      -6.797  14.509  25.065  1.00 87.16           C  
ATOM   2819  OE1 GLU A 177      -6.473  13.611  25.877  1.00 87.16           O  
ATOM   2820  OE2 GLU A 177      -6.644  14.408  23.825  1.00 87.16           O  
ATOM   2821  N   GLU A 178     -10.341  16.565  22.146  1.00 90.44           N  
ATOM   2822  H   GLU A 178      -9.469  16.133  21.878  1.00 90.44           H  
ATOM   2823  CA  GLU A 178     -11.111  17.257  21.097  1.00 90.44           C  
ATOM   2824  HA  GLU A 178     -11.559  18.160  21.512  1.00 90.44           H  
ATOM   2825  C   GLU A 178     -12.264  16.386  20.562  1.00 90.44           C  
ATOM   2826  CB  GLU A 178     -10.157  17.667  19.956  1.00 90.44           C  
ATOM   2827  HB2 GLU A 178     -10.731  18.160  19.171  1.00 90.44           H  
ATOM   2828  HB3 GLU A 178      -9.715  16.763  19.539  1.00 90.44           H  
ATOM   2829  O   GLU A 178     -13.245  16.898  20.031  1.00 90.44           O  
ATOM   2830  CG  GLU A 178      -9.042  18.624  20.428  1.00 90.44           C  
ATOM   2831  HG2 GLU A 178      -8.537  18.197  21.295  1.00 90.44           H  
ATOM   2832  HG3 GLU A 178      -9.505  19.558  20.747  1.00 90.44           H  
ATOM   2833  CD  GLU A 178      -7.964  18.909  19.367  1.00 90.44           C  
ATOM   2834  OE1 GLU A 178      -7.471  20.060  19.338  1.00 90.44           O  
ATOM   2835  OE2 GLU A 178      -7.554  17.954  18.665  1.00 90.44           O  
ATOM   2836  N   LYS A 179     -12.161  15.062  20.753  1.00 89.68           N  
ATOM   2837  H   LYS A 179     -11.309  14.757  21.202  1.00 89.68           H  
ATOM   2838  CA  LYS A 179     -13.043  14.002  20.235  1.00 89.68           C  
ATOM   2839  HA  LYS A 179     -12.581  13.075  20.574  1.00 89.68           H  
ATOM   2840  C   LYS A 179     -13.060  13.857  18.706  1.00 89.68           C  
ATOM   2841  CB  LYS A 179     -14.447  14.064  20.866  1.00 89.68           C  
ATOM   2842  HB2 LYS A 179     -15.045  13.239  20.479  1.00 89.68           H  
ATOM   2843  HB3 LYS A 179     -14.932  14.998  20.581  1.00 89.68           H  
ATOM   2844  O   LYS A 179     -14.014  13.312  18.146  1.00 89.68           O  
ATOM   2845  CG  LYS A 179     -14.403  13.947  22.394  1.00 89.68           C  
ATOM   2846  HG2 LYS A 179     -13.914  13.012  22.666  1.00 89.68           H  
ATOM   2847  HG3 LYS A 179     -13.838  14.779  22.815  1.00 89.68           H  
ATOM   2848  CD  LYS A 179     -15.821  13.964  22.968  1.00 89.68           C  
ATOM   2849  HD2 LYS A 179     -16.387  13.131  22.550  1.00 89.68           H  
ATOM   2850  HD3 LYS A 179     -16.303  14.905  22.701  1.00 89.68           H  
ATOM   2851  CE  LYS A 179     -15.737  13.829  24.489  1.00 89.68           C  
ATOM   2852  HE2 LYS A 179     -15.181  12.921  24.723  1.00 89.68           H  
ATOM   2853  HE3 LYS A 179     -15.164  14.672  24.876  1.00 89.68           H  
ATOM   2854  NZ  LYS A 179     -17.085  13.783  25.104  1.00 89.68           N  
ATOM   2855  HZ1 LYS A 179     -17.610  13.003  24.736  1.00 89.68           H  
ATOM   2856  HZ2 LYS A 179     -17.585  14.639  24.909  1.00 89.68           H  
ATOM   2857  HZ3 LYS A 179     -17.006  13.671  26.105  1.00 89.68           H  
ATOM   2858  N   GLU A 180     -11.983  14.269  18.040  1.00 92.56           N  
ATOM   2859  H   GLU A 180     -11.232  14.677  18.579  1.00 92.56           H  
ATOM   2860  CA  GLU A 180     -11.837  14.231  16.579  1.00 92.56           C  
ATOM   2861  HA  GLU A 180     -12.761  13.845  16.148  1.00 92.56           H  
ATOM   2862  C   GLU A 180     -10.712  13.290  16.105  1.00 92.56           C  
ATOM   2863  CB  GLU A 180     -11.653  15.650  16.013  1.00 92.56           C  
ATOM   2864  HB2 GLU A 180     -10.771  16.112  16.457  1.00 92.56           H  
ATOM   2865  HB3 GLU A 180     -11.496  15.557  14.939  1.00 92.56           H  
ATOM   2866  O   GLU A 180      -9.717  13.051  16.799  1.00 92.56           O  
ATOM   2867  CG  GLU A 180     -12.888  16.539  16.259  1.00 92.56           C  
ATOM   2868  HG2 GLU A 180     -12.946  16.774  17.322  1.00 92.56           H  
ATOM   2869  HG3 GLU A 180     -13.777  15.967  15.992  1.00 92.56           H  
ATOM   2870  CD  GLU A 180     -12.896  17.850  15.450  1.00 92.56           C  
ATOM   2871  OE1 GLU A 180     -13.926  18.560  15.527  1.00 92.56           O  
ATOM   2872  OE2 GLU A 180     -11.922  18.112  14.707  1.00 92.56           O  
ATOM   2873  N   MET A 181     -10.859  12.744  14.890  1.00 95.25           N  
ATOM   2874  H   MET A 181     -11.658  13.025  14.340  1.00 95.25           H  
ATOM   2875  CA  MET A 181      -9.776  12.020  14.211  1.00 95.25           C  
ATOM   2876  HA  MET A 181      -9.305  11.346  14.927  1.00 95.25           H  
ATOM   2877  C   MET A 181      -8.707  12.994  13.713  1.00 95.25           C  
ATOM   2878  CB  MET A 181     -10.282  11.174  13.035  1.00 95.25           C  
ATOM   2879  HB2 MET A 181     -10.883  11.792  12.368  1.00 95.25           H  
ATOM   2880  HB3 MET A 181      -9.418  10.809  12.480  1.00 95.25           H  
ATOM   2881  O   MET A 181      -9.012  14.068  13.200  1.00 95.25           O  
ATOM   2882  CG  MET A 181     -11.093   9.954  13.482  1.00 95.25           C  
ATOM   2883  HG2 MET A 181     -12.077  10.286  13.813  1.00 95.25           H  
ATOM   2884  HG3 MET A 181     -10.589   9.494  14.332  1.00 95.25           H  
ATOM   2885  SD  MET A 181     -11.288   8.669  12.211  1.00 95.25           S  
ATOM   2886  CE  MET A 181     -12.048   9.612  10.862  1.00 95.25           C  
ATOM   2887  HE1 MET A 181     -11.313  10.296  10.437  1.00 95.25           H  
ATOM   2888  HE2 MET A 181     -12.901  10.179  11.235  1.00 95.25           H  
ATOM   2889  HE3 MET A 181     -12.385   8.922  10.089  1.00 95.25           H  
ATOM   2890  N   LYS A 182      -7.436  12.599  13.795  1.00 95.70           N  
ATOM   2891  H   LYS A 182      -7.246  11.672  14.148  1.00 95.70           H  
ATOM   2892  CA  LYS A 182      -6.325  13.466  13.387  1.00 95.70           C  
ATOM   2893  HA  LYS A 182      -6.538  14.441  13.826  1.00 95.70           H  
ATOM   2894  C   LYS A 182      -6.290  13.655  11.863  1.00 95.70           C  
ATOM   2895  CB  LYS A 182      -5.002  12.956  13.980  1.00 95.70           C  
ATOM   2896  HB2 LYS A 182      -4.876  11.894  13.768  1.00 95.70           H  
ATOM   2897  HB3 LYS A 182      -4.169  13.512  13.549  1.00 95.70           H  
ATOM   2898  O   LYS A 182      -6.594  12.709  11.130  1.00 95.70           O  
ATOM   2899  CG  LYS A 182      -5.038  13.203  15.494  1.00 95.70           C  
ATOM   2900  HG2 LYS A 182      -5.254  14.258  15.662  1.00 95.70           H  
ATOM   2901  HG3 LYS A 182      -5.846  12.619  15.935  1.00 95.70           H  
ATOM   2902  CD  LYS A 182      -3.742  12.862  16.227  1.00 95.70           C  
ATOM   2903  HD2 LYS A 182      -3.574  11.786  16.182  1.00 95.70           H  
ATOM   2904  HD3 LYS A 182      -2.902  13.394  15.782  1.00 95.70           H  
ATOM   2905  CE  LYS A 182      -3.965  13.321  17.673  1.00 95.70           C  
ATOM   2906  HE2 LYS A 182      -4.095  14.403  17.695  1.00 95.70           H  
ATOM   2907  HE3 LYS A 182      -4.897  12.881  18.029  1.00 95.70           H  
ATOM   2908  NZ  LYS A 182      -2.874  12.913  18.577  1.00 95.70           N  
ATOM   2909  HZ1 LYS A 182      -3.129  13.135  19.529  1.00 95.70           H  
ATOM   2910  HZ2 LYS A 182      -2.769  11.911  18.513  1.00 95.70           H  
ATOM   2911  HZ3 LYS A 182      -2.004  13.361  18.328  1.00 95.70           H  
ATOM   2912  N   PRO A 183      -5.851  14.822  11.346  1.00 95.78           N  
ATOM   2913  CA  PRO A 183      -5.866  15.109   9.907  1.00 95.78           C  
ATOM   2914  HA  PRO A 183      -6.906  15.155   9.583  1.00 95.78           H  
ATOM   2915  C   PRO A 183      -5.131  14.082   9.031  1.00 95.78           C  
ATOM   2916  CB  PRO A 183      -5.246  16.503   9.770  1.00 95.78           C  
ATOM   2917  HB2 PRO A 183      -4.160  16.429   9.700  1.00 95.78           H  
ATOM   2918  HB3 PRO A 183      -5.648  17.041   8.911  1.00 95.78           H  
ATOM   2919  O   PRO A 183      -5.553  13.826   7.904  1.00 95.78           O  
ATOM   2920  CG  PRO A 183      -5.622  17.179  11.086  1.00 95.78           C  
ATOM   2921  HG2 PRO A 183      -4.941  17.993  11.336  1.00 95.78           H  
ATOM   2922  HG3 PRO A 183      -6.650  17.538  11.034  1.00 95.78           H  
ATOM   2923  CD  PRO A 183      -5.530  16.035  12.093  1.00 95.78           C  
ATOM   2924  HD2 PRO A 183      -6.238  16.223  12.900  1.00 95.78           H  
ATOM   2925  HD3 PRO A 183      -4.516  15.966  12.487  1.00 95.78           H  
ATOM   2926  N   ALA A 184      -4.066  13.454   9.544  1.00 96.01           N  
ATOM   2927  H   ALA A 184      -3.758  13.703  10.473  1.00 96.01           H  
ATOM   2928  CA  ALA A 184      -3.362  12.367   8.859  1.00 96.01           C  
ATOM   2929  HA  ALA A 184      -3.096  12.699   7.855  1.00 96.01           H  
ATOM   2930  C   ALA A 184      -4.238  11.107   8.704  1.00 96.01           C  
ATOM   2931  CB  ALA A 184      -2.064  12.078   9.621  1.00 96.01           C  
ATOM   2932  HB1 ALA A 184      -1.516  11.279   9.121  1.00 96.01           H  
ATOM   2933  HB2 ALA A 184      -2.282  11.768  10.643  1.00 96.01           H  
ATOM   2934  HB3 ALA A 184      -1.434  12.968   9.643  1.00 96.01           H  
ATOM   2935  O   ALA A 184      -4.323  10.553   7.610  1.00 96.01           O  
ATOM   2936  N   CYS A 185      -4.966  10.719   9.758  1.00 96.95           N  
ATOM   2937  H   CYS A 185      -4.905  11.262  10.607  1.00 96.95           H  
ATOM   2938  CA  CYS A 185      -5.931   9.617   9.739  1.00 96.95           C  
ATOM   2939  HA  CYS A 185      -5.436   8.705   9.405  1.00 96.95           H  
ATOM   2940  C   CYS A 185      -7.075   9.895   8.751  1.00 96.95           C  
ATOM   2941  CB  CYS A 185      -6.431   9.406  11.177  1.00 96.95           C  
ATOM   2942  HB2 CYS A 185      -6.985  10.280  11.518  1.00 96.95           H  
ATOM   2943  HB3 CYS A 185      -5.578   9.252  11.839  1.00 96.95           H  
ATOM   2944  O   CYS A 185      -7.362   9.066   7.890  1.00 96.95           O  
ATOM   2945  SG  CYS A 185      -7.515   7.956  11.262  1.00 96.95           S  
ATOM   2946  HG  CYS A 185      -7.937   8.146  12.515  1.00 96.95           H  
ATOM   2947  N   ILE A 186      -7.649  11.105   8.783  1.00 96.48           N  
ATOM   2948  H   ILE A 186      -7.373  11.737   9.521  1.00 96.48           H  
ATOM   2949  CA  ILE A 186      -8.688  11.532   7.828  1.00 96.48           C  
ATOM   2950  HA  ILE A 186      -9.523  10.835   7.899  1.00 96.48           H  
ATOM   2951  C   ILE A 186      -8.168  11.459   6.383  1.00 96.48           C  
ATOM   2952  CB  ILE A 186      -9.210  12.947   8.182  1.00 96.48           C  
ATOM   2953  HB  ILE A 186      -8.361  13.629   8.221  1.00 96.48           H  
ATOM   2954  O   ILE A 186      -8.853  10.923   5.510  1.00 96.48           O  
ATOM   2955  CG1 ILE A 186      -9.902  12.939   9.566  1.00 96.48           C  
ATOM   2956 HG12 ILE A 186     -10.822  12.357   9.505  1.00 96.48           H  
ATOM   2957 HG13 ILE A 186      -9.253  12.462  10.300  1.00 96.48           H  
ATOM   2958  CG2 ILE A 186     -10.189  13.454   7.102  1.00 96.48           C  
ATOM   2959 HG21 ILE A 186     -10.569  14.443   7.360  1.00 96.48           H  
ATOM   2960 HG22 ILE A 186      -9.692  13.547   6.136  1.00 96.48           H  
ATOM   2961 HG23 ILE A 186     -11.029  12.766   7.005  1.00 96.48           H  
ATOM   2962  CD1 ILE A 186     -10.239  14.333  10.111  1.00 96.48           C  
ATOM   2963 HD11 ILE A 186     -10.980  14.830   9.486  1.00 96.48           H  
ATOM   2964 HD12 ILE A 186     -10.658  14.233  11.112  1.00 96.48           H  
ATOM   2965 HD13 ILE A 186      -9.336  14.941  10.166  1.00 96.48           H  
ATOM   2966  N   LYS A 187      -6.947  11.945   6.114  1.00 96.91           N  
ATOM   2967  H   LYS A 187      -6.440  12.386   6.868  1.00 96.91           H  
ATOM   2968  CA  LYS A 187      -6.313  11.880   4.785  1.00 96.91           C  
ATOM   2969  HA  LYS A 187      -6.978  12.348   4.059  1.00 96.91           H  
ATOM   2970  C   LYS A 187      -6.104  10.433   4.321  1.00 96.91           C  
ATOM   2971  CB  LYS A 187      -4.988  12.662   4.829  1.00 96.91           C  
ATOM   2972  HB2 LYS A 187      -5.190  13.682   5.156  1.00 96.91           H  
ATOM   2973  HB3 LYS A 187      -4.333  12.195   5.565  1.00 96.91           H  
ATOM   2974  O   LYS A 187      -6.417  10.122   3.171  1.00 96.91           O  
ATOM   2975  CG  LYS A 187      -4.260  12.714   3.475  1.00 96.91           C  
ATOM   2976  HG2 LYS A 187      -4.841  13.308   2.769  1.00 96.91           H  
ATOM   2977  HG3 LYS A 187      -4.144  11.706   3.078  1.00 96.91           H  
ATOM   2978  CD  LYS A 187      -2.861  13.323   3.644  1.00 96.91           C  
ATOM   2979  HD2 LYS A 187      -2.330  12.753   4.406  1.00 96.91           H  
ATOM   2980  HD3 LYS A 187      -2.949  14.358   3.976  1.00 96.91           H  
ATOM   2981  CE  LYS A 187      -2.076  13.258   2.327  1.00 96.91           C  
ATOM   2982  HE2 LYS A 187      -2.504  13.971   1.622  1.00 96.91           H  
ATOM   2983  HE3 LYS A 187      -2.196  12.259   1.908  1.00 96.91           H  
ATOM   2984  NZ  LYS A 187      -0.632  13.531   2.547  1.00 96.91           N  
ATOM   2985  HZ1 LYS A 187      -0.115  13.472   1.682  1.00 96.91           H  
ATOM   2986  HZ2 LYS A 187      -0.492  14.446   2.952  1.00 96.91           H  
ATOM   2987  HZ3 LYS A 187      -0.239  12.852   3.182  1.00 96.91           H  
ATOM   2988  N   ALA A 188      -5.603   9.562   5.197  1.00 96.65           N  
ATOM   2989  H   ALA A 188      -5.357   9.890   6.120  1.00 96.65           H  
ATOM   2990  CA  ALA A 188      -5.375   8.152   4.896  1.00 96.65           C  
ATOM   2991  HA  ALA A 188      -4.755   8.084   4.002  1.00 96.65           H  
ATOM   2992  C   ALA A 188      -6.694   7.425   4.589  1.00 96.65           C  
ATOM   2993  CB  ALA A 188      -4.601   7.523   6.061  1.00 96.65           C  
ATOM   2994  HB1 ALA A 188      -4.401   6.474   5.841  1.00 96.65           H  
ATOM   2995  HB2 ALA A 188      -3.649   8.035   6.200  1.00 96.65           H  
ATOM   2996  HB3 ALA A 188      -5.178   7.591   6.983  1.00 96.65           H  
ATOM   2997  O   ALA A 188      -6.848   6.870   3.501  1.00 96.65           O  
ATOM   2998  N   LEU A 189      -7.690   7.532   5.474  1.00 97.09           N  
ATOM   2999  H   LEU A 189      -7.512   8.022   6.339  1.00 97.09           H  
ATOM   3000  CA  LEU A 189      -9.023   6.956   5.273  1.00 97.09           C  
ATOM   3001  HA  LEU A 189      -8.916   5.885   5.102  1.00 97.09           H  
ATOM   3002  C   LEU A 189      -9.732   7.521   4.028  1.00 97.09           C  
ATOM   3003  CB  LEU A 189      -9.860   7.167   6.546  1.00 97.09           C  
ATOM   3004  HB2 LEU A 189      -9.841   8.227   6.799  1.00 97.09           H  
ATOM   3005  HB3 LEU A 189     -10.893   6.894   6.332  1.00 97.09           H  
ATOM   3006  O   LEU A 189     -10.421   6.781   3.335  1.00 97.09           O  
ATOM   3007  CG  LEU A 189      -9.391   6.354   7.771  1.00 97.09           C  
ATOM   3008  HG  LEU A 189      -8.345   6.574   7.986  1.00 97.09           H  
ATOM   3009  CD1 LEU A 189     -10.230   6.756   8.982  1.00 97.09           C  
ATOM   3010 HD11 LEU A 189     -11.284   6.555   8.790  1.00 97.09           H  
ATOM   3011 HD12 LEU A 189      -9.907   6.193   9.857  1.00 97.09           H  
ATOM   3012 HD13 LEU A 189     -10.091   7.818   9.188  1.00 97.09           H  
ATOM   3013  CD2 LEU A 189      -9.538   4.845   7.563  1.00 97.09           C  
ATOM   3014 HD21 LEU A 189     -10.565   4.597   7.292  1.00 97.09           H  
ATOM   3015 HD22 LEU A 189      -9.280   4.317   8.481  1.00 97.09           H  
ATOM   3016 HD23 LEU A 189      -8.865   4.497   6.779  1.00 97.09           H  
ATOM   3017  N   THR A 190      -9.503   8.790   3.669  1.00 96.99           N  
ATOM   3018  H   THR A 190      -8.971   9.371   4.300  1.00 96.99           H  
ATOM   3019  CA  THR A 190     -10.041   9.381   2.426  1.00 96.99           C  
ATOM   3020  HA  THR A 190     -11.106   9.156   2.376  1.00 96.99           H  
ATOM   3021  C   THR A 190      -9.403   8.792   1.161  1.00 96.99           C  
ATOM   3022  CB  THR A 190      -9.887  10.911   2.421  1.00 96.99           C  
ATOM   3023  HB  THR A 190      -8.831  11.172   2.490  1.00 96.99           H  
ATOM   3024  O   THR A 190     -10.098   8.634   0.156  1.00 96.99           O  
ATOM   3025  CG2 THR A 190     -10.482  11.576   1.178  1.00 96.99           C  
ATOM   3026 HG21 THR A 190     -10.496  12.657   1.317  1.00 96.99           H  
ATOM   3027 HG22 THR A 190      -9.875  11.339   0.304  1.00 96.99           H  
ATOM   3028 HG23 THR A 190     -11.500  11.218   1.025  1.00 96.99           H  
ATOM   3029  OG1 THR A 190     -10.564  11.481   3.512  1.00 96.99           O  
ATOM   3030  HG1 THR A 190     -10.080  11.241   4.306  1.00 96.99           H  
ATOM   3031  N   ARG A 191      -8.106   8.435   1.173  1.00 96.94           N  
ATOM   3032  H   ARG A 191      -7.573   8.582   2.019  1.00 96.94           H  
ATOM   3033  CA  ARG A 191      -7.501   7.655   0.073  1.00 96.94           C  
ATOM   3034  HA  ARG A 191      -7.760   8.120  -0.878  1.00 96.94           H  
ATOM   3035  C   ARG A 191      -8.113   6.255   0.011  1.00 96.94           C  
ATOM   3036  CB  ARG A 191      -5.958   7.611   0.185  1.00 96.94           C  
ATOM   3037  HB2 ARG A 191      -5.558   8.587  -0.092  1.00 96.94           H  
ATOM   3038  HB3 ARG A 191      -5.666   7.398   1.213  1.00 96.94           H  
ATOM   3039  O   ARG A 191      -8.439   5.794  -1.075  1.00 96.94           O  
ATOM   3040  CG  ARG A 191      -5.352   6.526  -0.729  1.00 96.94           C  
ATOM   3041  HG2 ARG A 191      -5.782   6.616  -1.727  1.00 96.94           H  
ATOM   3042  HG3 ARG A 191      -5.622   5.551  -0.325  1.00 96.94           H  
ATOM   3043  CD  ARG A 191      -3.824   6.566  -0.857  1.00 96.94           C  
ATOM   3044  HD2 ARG A 191      -3.375   6.709   0.126  1.00 96.94           H  
ATOM   3045  HD3 ARG A 191      -3.544   7.416  -1.479  1.00 96.94           H  
ATOM   3046  NE  ARG A 191      -3.312   5.321  -1.467  1.00 96.94           N  
ATOM   3047  HE  ARG A 191      -3.344   5.267  -2.475  1.00 96.94           H  
ATOM   3048  NH1 ARG A 191      -2.966   4.074   0.453  1.00 96.94           N  
ATOM   3049 HH11 ARG A 191      -2.615   3.228   0.878  1.00 96.94           H  
ATOM   3050 HH12 ARG A 191      -3.193   4.866   1.037  1.00 96.94           H  
ATOM   3051  NH2 ARG A 191      -2.612   3.160  -1.530  1.00 96.94           N  
ATOM   3052 HH21 ARG A 191      -2.377   2.303  -1.051  1.00 96.94           H  
ATOM   3053 HH22 ARG A 191      -2.579   3.199  -2.538  1.00 96.94           H  
ATOM   3054  CZ  ARG A 191      -2.969   4.202  -0.845  1.00 96.94           C  
ATOM   3055  N   ILE A 192      -8.266   5.602   1.160  1.00 96.65           N  
ATOM   3056  H   ILE A 192      -7.956   6.060   2.005  1.00 96.65           H  
ATOM   3057  CA  ILE A 192      -8.780   4.229   1.268  1.00 96.65           C  
ATOM   3058  HA  ILE A 192      -8.174   3.574   0.642  1.00 96.65           H  
ATOM   3059  C   ILE A 192     -10.212   4.135   0.730  1.00 96.65           C  
ATOM   3060  CB  ILE A 192      -8.642   3.759   2.730  1.00 96.65           C  
ATOM   3061  HB  ILE A 192      -9.083   4.509   3.386  1.00 96.65           H  
ATOM   3062  O   ILE A 192     -10.484   3.284  -0.115  1.00 96.65           O  
ATOM   3063  CG1 ILE A 192      -7.136   3.631   3.055  1.00 96.65           C  
ATOM   3064 HG12 ILE A 192      -6.713   2.846   2.428  1.00 96.65           H  
ATOM   3065 HG13 ILE A 192      -6.609   4.547   2.789  1.00 96.65           H  
ATOM   3066  CG2 ILE A 192      -9.378   2.437   2.975  1.00 96.65           C  
ATOM   3067 HG21 ILE A 192      -9.263   2.127   4.014  1.00 96.65           H  
ATOM   3068 HG22 ILE A 192     -10.446   2.549   2.789  1.00 96.65           H  
ATOM   3069 HG23 ILE A 192      -8.984   1.660   2.320  1.00 96.65           H  
ATOM   3070  CD1 ILE A 192      -6.800   3.328   4.515  1.00 96.65           C  
ATOM   3071 HD11 ILE A 192      -7.115   2.315   4.767  1.00 96.65           H  
ATOM   3072 HD12 ILE A 192      -5.720   3.389   4.652  1.00 96.65           H  
ATOM   3073 HD13 ILE A 192      -7.284   4.053   5.170  1.00 96.65           H  
ATOM   3074  N   PHE A 193     -11.084   5.068   1.126  1.00 97.02           N  
ATOM   3075  H   PHE A 193     -10.807   5.702   1.862  1.00 97.02           H  
ATOM   3076  CA  PHE A 193     -12.433   5.218   0.579  1.00 97.02           C  
ATOM   3077  HA  PHE A 193     -13.035   4.354   0.861  1.00 97.02           H  
ATOM   3078  C   PHE A 193     -12.403   5.282  -0.954  1.00 97.02           C  
ATOM   3079  CB  PHE A 193     -13.073   6.479   1.180  1.00 97.02           C  
ATOM   3080  HB2 PHE A 193     -13.032   6.408   2.267  1.00 97.02           H  
ATOM   3081  HB3 PHE A 193     -12.494   7.356   0.889  1.00 97.02           H  
ATOM   3082  O   PHE A 193     -12.968   4.421  -1.614  1.00 97.02           O  
ATOM   3083  CG  PHE A 193     -14.516   6.683   0.765  1.00 97.02           C  
ATOM   3084  CD1 PHE A 193     -14.835   7.319  -0.451  1.00 97.02           C  
ATOM   3085  HD1 PHE A 193     -14.058   7.677  -1.111  1.00 97.02           H  
ATOM   3086  CD2 PHE A 193     -15.544   6.171   1.574  1.00 97.02           C  
ATOM   3087  HD2 PHE A 193     -15.303   5.633   2.480  1.00 97.02           H  
ATOM   3088  CE1 PHE A 193     -16.174   7.411  -0.865  1.00 97.02           C  
ATOM   3089  HE1 PHE A 193     -16.421   7.808  -1.839  1.00 97.02           H  
ATOM   3090  CE2 PHE A 193     -16.885   6.295   1.178  1.00 97.02           C  
ATOM   3091  HE2 PHE A 193     -17.676   5.864   1.774  1.00 97.02           H  
ATOM   3092  CZ  PHE A 193     -17.195   6.899  -0.050  1.00 97.02           C  
ATOM   3093  HZ  PHE A 193     -18.218   6.920  -0.395  1.00 97.02           H  
ATOM   3094  N   LYS A 194     -11.628   6.217  -1.523  1.00 96.82           N  
ATOM   3095  H   LYS A 194     -11.138   6.850  -0.908  1.00 96.82           H  
ATOM   3096  CA  LYS A 194     -11.519   6.437  -2.979  1.00 96.82           C  
ATOM   3097  HA  LYS A 194     -12.520   6.550  -3.396  1.00 96.82           H  
ATOM   3098  C   LYS A 194     -10.877   5.306  -3.779  1.00 96.82           C  
ATOM   3099  CB  LYS A 194     -10.709   7.706  -3.234  1.00 96.82           C  
ATOM   3100  HB2 LYS A 194     -10.446   7.764  -4.291  1.00 96.82           H  
ATOM   3101  HB3 LYS A 194      -9.790   7.673  -2.650  1.00 96.82           H  
ATOM   3102  O   LYS A 194     -10.899   5.366  -5.004  1.00 96.82           O  
ATOM   3103  CG  LYS A 194     -11.518   8.948  -2.885  1.00 96.82           C  
ATOM   3104  HG2 LYS A 194     -12.415   8.985  -3.502  1.00 96.82           H  
ATOM   3105  HG3 LYS A 194     -11.805   8.934  -1.834  1.00 96.82           H  
ATOM   3106  CD  LYS A 194     -10.643  10.160  -3.170  1.00 96.82           C  
ATOM   3107  HD2 LYS A 194     -10.375  10.173  -4.227  1.00 96.82           H  
ATOM   3108  HD3 LYS A 194      -9.742  10.110  -2.558  1.00 96.82           H  
ATOM   3109  CE  LYS A 194     -11.451  11.398  -2.819  1.00 96.82           C  
ATOM   3110  HE2 LYS A 194     -12.365  11.392  -3.412  1.00 96.82           H  
ATOM   3111  HE3 LYS A 194     -11.730  11.344  -1.766  1.00 96.82           H  
ATOM   3112  NZ  LYS A 194     -10.649  12.603  -3.095  1.00 96.82           N  
ATOM   3113  HZ1 LYS A 194     -10.430  12.616  -4.081  1.00 96.82           H  
ATOM   3114  HZ2 LYS A 194      -9.789  12.562  -2.568  1.00 96.82           H  
ATOM   3115  HZ3 LYS A 194     -11.175  13.426  -2.838  1.00 96.82           H  
ATOM   3116  N   ILE A 195     -10.245   4.332  -3.133  1.00 96.60           N  
ATOM   3117  H   ILE A 195     -10.209   4.383  -2.125  1.00 96.60           H  
ATOM   3118  CA  ILE A 195      -9.750   3.114  -3.793  1.00 96.60           C  
ATOM   3119  HA  ILE A 195      -9.587   3.307  -4.853  1.00 96.60           H  
ATOM   3120  C   ILE A 195     -10.810   2.003  -3.721  1.00 96.60           C  
ATOM   3121  CB  ILE A 195      -8.391   2.711  -3.178  1.00 96.60           C  
ATOM   3122  HB  ILE A 195      -8.515   2.665  -2.096  1.00 96.60           H  
ATOM   3123  O   ILE A 195     -10.858   1.161  -4.609  1.00 96.60           O  
ATOM   3124  CG1 ILE A 195      -7.317   3.770  -3.514  1.00 96.60           C  
ATOM   3125 HG12 ILE A 195      -7.080   3.727  -4.577  1.00 96.60           H  
ATOM   3126 HG13 ILE A 195      -7.704   4.768  -3.309  1.00 96.60           H  
ATOM   3127  CG2 ILE A 195      -7.898   1.340  -3.679  1.00 96.60           C  
ATOM   3128 HG21 ILE A 195      -8.615   0.559  -3.427  1.00 96.60           H  
ATOM   3129 HG22 ILE A 195      -6.949   1.067  -3.217  1.00 96.60           H  
ATOM   3130 HG23 ILE A 195      -7.763   1.371  -4.760  1.00 96.60           H  
ATOM   3131  CD1 ILE A 195      -6.026   3.610  -2.707  1.00 96.60           C  
ATOM   3132 HD11 ILE A 195      -6.254   3.548  -1.643  1.00 96.60           H  
ATOM   3133 HD12 ILE A 195      -5.476   2.723  -3.022  1.00 96.60           H  
ATOM   3134 HD13 ILE A 195      -5.405   4.487  -2.892  1.00 96.60           H  
ATOM   3135  N   SER A 196     -11.650   2.013  -2.683  1.00 95.86           N  
ATOM   3136  H   SER A 196     -11.617   2.801  -2.052  1.00 95.86           H  
ATOM   3137  CA  SER A 196     -12.678   0.993  -2.415  1.00 95.86           C  
ATOM   3138  HA  SER A 196     -12.301   0.017  -2.720  1.00 95.86           H  
ATOM   3139  C   SER A 196     -13.980   1.245  -3.184  1.00 95.86           C  
ATOM   3140  CB  SER A 196     -12.968   0.948  -0.911  1.00 95.86           C  
ATOM   3141  HB2 SER A 196     -13.494   1.854  -0.611  1.00 95.86           H  
ATOM   3142  HB3 SER A 196     -13.599   0.086  -0.693  1.00 95.86           H  
ATOM   3143  O   SER A 196     -14.612   0.291  -3.633  1.00 95.86           O  
ATOM   3144  OG  SER A 196     -11.757   0.852  -0.176  1.00 95.86           O  
ATOM   3145  HG  SER A 196     -11.316   1.703  -0.222  1.00 95.86           H  
ATOM   3146  N   ASP A 197     -14.315   2.526  -3.344  1.00 95.23           N  
ATOM   3147  H   ASP A 197     -13.771   3.211  -2.840  1.00 95.23           H  
ATOM   3148  CA  ASP A 197     -15.257   3.099  -4.309  1.00 95.23           C  
ATOM   3149  HA  ASP A 197     -16.257   2.681  -4.193  1.00 95.23           H  
ATOM   3150  C   ASP A 197     -14.716   2.753  -5.706  1.00 95.23           C  
ATOM   3151  CB  ASP A 197     -15.285   4.613  -3.982  1.00 95.23           C  
ATOM   3152  HB2 ASP A 197     -14.258   4.978  -3.968  1.00 95.23           H  
ATOM   3153  HB3 ASP A 197     -15.689   4.745  -2.979  1.00 95.23           H  
ATOM   3154  O   ASP A 197     -13.598   3.146  -6.053  1.00 95.23           O  
ATOM   3155  CG  ASP A 197     -16.065   5.520  -4.932  1.00 95.23           C  
ATOM   3156  OD1 ASP A 197     -16.123   6.737  -4.620  1.00 95.23           O  
ATOM   3157  OD2 ASP A 197     -16.428   5.043  -6.023  1.00 95.23           O  
ATOM   3158  N   GLN A 198     -15.411   1.900  -6.453  1.00 94.35           N  
ATOM   3159  H   GLN A 198     -16.331   1.643  -6.125  1.00 94.35           H  
ATOM   3160  CA  GLN A 198     -14.933   1.265  -7.686  1.00 94.35           C  
ATOM   3161  HA  GLN A 198     -13.862   1.440  -7.789  1.00 94.35           H  
ATOM   3162  C   GLN A 198     -15.571   1.855  -8.945  1.00 94.35           C  
ATOM   3163  CB  GLN A 198     -15.156  -0.256  -7.608  1.00 94.35           C  
ATOM   3164  HB2 GLN A 198     -15.208  -0.672  -8.614  1.00 94.35           H  
ATOM   3165  HB3 GLN A 198     -16.101  -0.466  -7.108  1.00 94.35           H  
ATOM   3166  O   GLN A 198     -14.919   1.833  -9.993  1.00 94.35           O  
ATOM   3167  CG  GLN A 198     -14.002  -0.948  -6.869  1.00 94.35           C  
ATOM   3168  HG2 GLN A 198     -13.121  -0.961  -7.510  1.00 94.35           H  
ATOM   3169  HG3 GLN A 198     -13.752  -0.381  -5.973  1.00 94.35           H  
ATOM   3170  CD  GLN A 198     -14.351  -2.376  -6.473  1.00 94.35           C  
ATOM   3171  NE2 GLN A 198     -14.790  -2.578  -5.251  1.00 94.35           N  
ATOM   3172 HE21 GLN A 198     -14.960  -1.771  -4.668  1.00 94.35           H  
ATOM   3173 HE22 GLN A 198     -15.060  -3.520  -5.005  1.00 94.35           H  
ATOM   3174  OE1 GLN A 198     -14.227  -3.321  -7.241  1.00 94.35           O  
ATOM   3175  N   ASP A 199     -16.783   2.406  -8.850  1.00 92.44           N  
ATOM   3176  H   ASP A 199     -17.260   2.387  -7.960  1.00 92.44           H  
ATOM   3177  CA  ASP A 199     -17.462   3.101  -9.953  1.00 92.44           C  
ATOM   3178  HA  ASP A 199     -16.926   2.863 -10.872  1.00 92.44           H  
ATOM   3179  C   ASP A 199     -17.397   4.644  -9.878  1.00 92.44           C  
ATOM   3180  CB  ASP A 199     -18.874   2.529 -10.160  1.00 92.44           C  
ATOM   3181  HB2 ASP A 199     -18.778   1.470 -10.399  1.00 92.44           H  
ATOM   3182  HB3 ASP A 199     -19.327   3.015 -11.024  1.00 92.44           H  
ATOM   3183  O   ASP A 199     -17.705   5.302 -10.875  1.00 92.44           O  
ATOM   3184  CG  ASP A 199     -19.815   2.684  -8.964  1.00 92.44           C  
ATOM   3185  OD1 ASP A 199     -20.661   1.770  -8.810  1.00 92.44           O  
ATOM   3186  OD2 ASP A 199     -19.692   3.718  -8.275  1.00 92.44           O  
ATOM   3187  N   ASN A 200     -16.841   5.203  -8.792  1.00 94.92           N  
ATOM   3188  H   ASN A 200     -16.755   4.624  -7.968  1.00 94.92           H  
ATOM   3189  CA  ASN A 200     -16.600   6.634  -8.550  1.00 94.92           C  
ATOM   3190  HA  ASN A 200     -16.031   6.689  -7.622  1.00 94.92           H  
ATOM   3191  C   ASN A 200     -17.866   7.463  -8.258  1.00 94.92           C  
ATOM   3192  CB  ASN A 200     -15.691   7.221  -9.649  1.00 94.92           C  
ATOM   3193  HB2 ASN A 200     -15.148   6.412 -10.138  1.00 94.92           H  
ATOM   3194  HB3 ASN A 200     -16.328   7.663 -10.414  1.00 94.92           H  
ATOM   3195  O   ASN A 200     -17.840   8.684  -8.456  1.00 94.92           O  
ATOM   3196  CG  ASN A 200     -14.658   8.242  -9.195  1.00 94.92           C  
ATOM   3197  ND2 ASN A 200     -14.381   9.205 -10.043  1.00 94.92           N  
ATOM   3198 HD21 ASN A 200     -14.835   9.173 -10.944  1.00 94.92           H  
ATOM   3199 HD22 ASN A 200     -13.719   9.919  -9.774  1.00 94.92           H  
ATOM   3200  OD1 ASN A 200     -13.998   8.141  -8.167  1.00 94.92           O  
ATOM   3201  N   ASP A 201     -18.964   6.847  -7.792  1.00 92.60           N  
ATOM   3202  H   ASP A 201     -18.964   5.843  -7.683  1.00 92.60           H  
ATOM   3203  CA  ASP A 201     -20.195   7.580  -7.448  1.00 92.60           C  
ATOM   3204  HA  ASP A 201     -20.324   8.321  -8.237  1.00 92.60           H  
ATOM   3205  C   ASP A 201     -20.091   8.417  -6.149  1.00 92.60           C  
ATOM   3206  CB  ASP A 201     -21.446   6.674  -7.558  1.00 92.60           C  
ATOM   3207  HB2 ASP A 201     -21.291   5.945  -8.353  1.00 92.60           H  
ATOM   3208  HB3 ASP A 201     -22.263   7.316  -7.888  1.00 92.60           H  
ATOM   3209  O   ASP A 201     -20.856   9.367  -5.949  1.00 92.60           O  
ATOM   3210  CG  ASP A 201     -21.948   5.944  -6.297  1.00 92.60           C  
ATOM   3211  OD1 ASP A 201     -23.067   5.392  -6.379  1.00 92.60           O  
ATOM   3212  OD2 ASP A 201     -21.325   6.041  -5.214  1.00 92.60           O  
ATOM   3213  N   GLY A 202     -19.077   8.153  -5.313  1.00 94.30           N  
ATOM   3214  H   GLY A 202     -18.496   7.357  -5.534  1.00 94.30           H  
ATOM   3215  CA  GLY A 202     -18.819   8.858  -4.052  1.00 94.30           C  
ATOM   3216  HA2 GLY A 202     -17.741   8.865  -3.894  1.00 94.30           H  
ATOM   3217  HA3 GLY A 202     -19.173   9.886  -4.133  1.00 94.30           H  
ATOM   3218  C   GLY A 202     -19.465   8.221  -2.815  1.00 94.30           C  
ATOM   3219  O   GLY A 202     -19.375   8.783  -1.710  1.00 94.30           O  
ATOM   3220  N   THR A 203     -20.087   7.056  -2.979  1.00 95.53           N  
ATOM   3221  H   THR A 203     -20.184   6.701  -3.920  1.00 95.53           H  
ATOM   3222  CA  THR A 203     -20.553   6.152  -1.927  1.00 95.53           C  
ATOM   3223  HA  THR A 203     -20.387   6.626  -0.959  1.00 95.53           H  
ATOM   3224  C   THR A 203     -19.733   4.852  -1.930  1.00 95.53           C  
ATOM   3225  CB  THR A 203     -22.069   5.882  -2.026  1.00 95.53           C  
ATOM   3226  HB  THR A 203     -22.382   5.466  -1.068  1.00 95.53           H  
ATOM   3227  O   THR A 203     -18.830   4.660  -2.737  1.00 95.53           O  
ATOM   3228  CG2 THR A 203     -22.912   7.135  -2.273  1.00 95.53           C  
ATOM   3229 HG21 THR A 203     -22.653   7.906  -1.548  1.00 95.53           H  
ATOM   3230 HG22 THR A 203     -22.736   7.509  -3.282  1.00 95.53           H  
ATOM   3231 HG23 THR A 203     -23.967   6.878  -2.179  1.00 95.53           H  
ATOM   3232  OG1 THR A 203     -22.397   4.931  -3.000  1.00 95.53           O  
ATOM   3233  HG1 THR A 203     -22.102   5.255  -3.854  1.00 95.53           H  
ATOM   3234  N   LEU A 204     -19.992   3.982  -0.957  1.00 96.14           N  
ATOM   3235  H   LEU A 204     -20.636   4.271  -0.235  1.00 96.14           H  
ATOM   3236  CA  LEU A 204     -19.605   2.577  -0.985  1.00 96.14           C  
ATOM   3237  HA  LEU A 204     -19.116   2.347  -1.932  1.00 96.14           H  
ATOM   3238  C   LEU A 204     -20.890   1.764  -0.907  1.00 96.14           C  
ATOM   3239  CB  LEU A 204     -18.650   2.242   0.174  1.00 96.14           C  
ATOM   3240  HB2 LEU A 204     -19.148   2.497   1.109  1.00 96.14           H  
ATOM   3241  HB3 LEU A 204     -18.462   1.169   0.158  1.00 96.14           H  
ATOM   3242  O   LEU A 204     -21.519   1.704   0.158  1.00 96.14           O  
ATOM   3243  CG  LEU A 204     -17.299   2.962   0.128  1.00 96.14           C  
ATOM   3244  HG  LEU A 204     -17.467   4.037   0.068  1.00 96.14           H  
ATOM   3245  CD1 LEU A 204     -16.497   2.657   1.398  1.00 96.14           C  
ATOM   3246 HD11 LEU A 204     -15.550   3.195   1.367  1.00 96.14           H  
ATOM   3247 HD12 LEU A 204     -17.063   2.983   2.270  1.00 96.14           H  
ATOM   3248 HD13 LEU A 204     -16.301   1.587   1.465  1.00 96.14           H  
ATOM   3249  CD2 LEU A 204     -16.450   2.532  -1.055  1.00 96.14           C  
ATOM   3250 HD21 LEU A 204     -16.968   2.787  -1.980  1.00 96.14           H  
ATOM   3251 HD22 LEU A 204     -16.271   1.457  -1.038  1.00 96.14           H  
ATOM   3252 HD23 LEU A 204     -15.509   3.082  -1.035  1.00 96.14           H  
ATOM   3253  N   ASN A 205     -21.295   1.176  -2.027  1.00 94.59           N  
ATOM   3254  H   ASN A 205     -20.713   1.283  -2.845  1.00 94.59           H  
ATOM   3255  CA  ASN A 205     -22.478   0.329  -2.106  1.00 94.59           C  
ATOM   3256  HA  ASN A 205     -23.271   0.817  -1.540  1.00 94.59           H  
ATOM   3257  C   ASN A 205     -22.235  -1.040  -1.434  1.00 94.59           C  
ATOM   3258  CB  ASN A 205     -22.946   0.271  -3.574  1.00 94.59           C  
ATOM   3259  HB2 ASN A 205     -23.018   1.289  -3.958  1.00 94.59           H  
ATOM   3260  HB3 ASN A 205     -23.944  -0.164  -3.621  1.00 94.59           H  
ATOM   3261  O   ASN A 205     -21.122  -1.379  -1.026  1.00 94.59           O  
ATOM   3262  CG  ASN A 205     -22.045  -0.543  -4.489  1.00 94.59           C  
ATOM   3263  ND2 ASN A 205     -21.617   0.021  -5.593  1.00 94.59           N  
ATOM   3264 HD21 ASN A 205     -21.686   1.022  -5.708  1.00 94.59           H  
ATOM   3265 HD22 ASN A 205     -20.900  -0.435  -6.140  1.00 94.59           H  
ATOM   3266  OD1 ASN A 205     -21.788  -1.717  -4.237  1.00 94.59           O  
ATOM   3267  N   ASP A 206     -23.277  -1.863  -1.297  1.00 95.87           N  
ATOM   3268  H   ASP A 206     -24.187  -1.552  -1.605  1.00 95.87           H  
ATOM   3269  CA  ASP A 206     -23.169  -3.121  -0.544  1.00 95.87           C  
ATOM   3270  HA  ASP A 206     -22.761  -2.888   0.440  1.00 95.87           H  
ATOM   3271  C   ASP A 206     -22.206  -4.145  -1.167  1.00 95.87           C  
ATOM   3272  CB  ASP A 206     -24.560  -3.740  -0.349  1.00 95.87           C  
ATOM   3273  HB2 ASP A 206     -24.446  -4.749   0.046  1.00 95.87           H  
ATOM   3274  HB3 ASP A 206     -25.064  -3.810  -1.314  1.00 95.87           H  
ATOM   3275  O   ASP A 206     -21.633  -4.960  -0.440  1.00 95.87           O  
ATOM   3276  CG  ASP A 206     -25.420  -2.946   0.635  1.00 95.87           C  
ATOM   3277  OD1 ASP A 206     -26.660  -2.993   0.521  1.00 95.87           O  
ATOM   3278  OD2 ASP A 206     -24.863  -2.291   1.543  1.00 95.87           O  
ATOM   3279  N   ALA A 207     -21.975  -4.108  -2.484  1.00 94.66           N  
ATOM   3280  H   ALA A 207     -22.352  -3.340  -3.021  1.00 94.66           H  
ATOM   3281  CA  ALA A 207     -20.972  -4.961  -3.121  1.00 94.66           C  
ATOM   3282  HA  ALA A 207     -21.072  -5.973  -2.728  1.00 94.66           H  
ATOM   3283  C   ALA A 207     -19.548  -4.480  -2.796  1.00 94.66           C  
ATOM   3284  CB  ALA A 207     -21.237  -5.014  -4.631  1.00 94.66           C  
ATOM   3285  HB1 ALA A 207     -20.543  -5.714  -5.098  1.00 94.66           H  
ATOM   3286  HB2 ALA A 207     -22.259  -5.342  -4.819  1.00 94.66           H  
ATOM   3287  HB3 ALA A 207     -21.089  -4.029  -5.076  1.00 94.66           H  
ATOM   3288  O   ALA A 207     -18.670  -5.296  -2.509  1.00 94.66           O  
ATOM   3289  N   GLU A 208     -19.332  -3.166  -2.767  1.00 95.67           N  
ATOM   3290  H   GLU A 208     -20.095  -2.550  -3.010  1.00 95.67           H  
ATOM   3291  CA  GLU A 208     -18.048  -2.542  -2.439  1.00 95.67           C  
ATOM   3292  HA  GLU A 208     -17.251  -3.029  -3.001  1.00 95.67           H  
ATOM   3293  C   GLU A 208     -17.711  -2.657  -0.954  1.00 95.67           C  
ATOM   3294  CB  GLU A 208     -18.079  -1.070  -2.837  1.00 95.67           C  
ATOM   3295  HB2 GLU A 208     -17.149  -0.592  -2.528  1.00 95.67           H  
ATOM   3296  HB3 GLU A 208     -18.906  -0.591  -2.314  1.00 95.67           H  
ATOM   3297  O   GLU A 208     -16.566  -2.942  -0.614  1.00 95.67           O  
ATOM   3298  CG  GLU A 208     -18.234  -0.925  -4.354  1.00 95.67           C  
ATOM   3299  HG2 GLU A 208     -17.325  -1.291  -4.832  1.00 95.67           H  
ATOM   3300  HG3 GLU A 208     -19.067  -1.527  -4.718  1.00 95.67           H  
ATOM   3301  CD  GLU A 208     -18.492   0.525  -4.733  1.00 95.67           C  
ATOM   3302  OE1 GLU A 208     -17.862   0.953  -5.720  1.00 95.67           O  
ATOM   3303  OE2 GLU A 208     -19.314   1.153  -4.031  1.00 95.67           O  
ATOM   3304  N   LEU A 209     -18.697  -2.534  -0.060  1.00 95.21           N  
ATOM   3305  H   LEU A 209     -19.599  -2.231  -0.398  1.00 95.21           H  
ATOM   3306  CA  LEU A 209     -18.513  -2.759   1.376  1.00 95.21           C  
ATOM   3307  HA  LEU A 209     -17.630  -2.206   1.698  1.00 95.21           H  
ATOM   3308  C   LEU A 209     -18.217  -4.230   1.692  1.00 95.21           C  
ATOM   3309  CB  LEU A 209     -19.740  -2.239   2.148  1.00 95.21           C  
ATOM   3310  HB2 LEU A 209     -20.640  -2.665   1.705  1.00 95.21           H  
ATOM   3311  HB3 LEU A 209     -19.681  -2.580   3.181  1.00 95.21           H  
ATOM   3312  O   LEU A 209     -17.363  -4.512   2.534  1.00 95.21           O  
ATOM   3313  CG  LEU A 209     -19.853  -0.703   2.145  1.00 95.21           C  
ATOM   3314  HG  LEU A 209     -19.848  -0.343   1.116  1.00 95.21           H  
ATOM   3315  CD1 LEU A 209     -21.160  -0.262   2.798  1.00 95.21           C  
ATOM   3316 HD11 LEU A 209     -21.997  -0.715   2.267  1.00 95.21           H  
ATOM   3317 HD12 LEU A 209     -21.182  -0.549   3.849  1.00 95.21           H  
ATOM   3318 HD13 LEU A 209     -21.259   0.820   2.705  1.00 95.21           H  
ATOM   3319  CD2 LEU A 209     -18.703  -0.041   2.915  1.00 95.21           C  
ATOM   3320 HD21 LEU A 209     -18.863   1.037   2.949  1.00 95.21           H  
ATOM   3321 HD22 LEU A 209     -18.650  -0.438   3.928  1.00 95.21           H  
ATOM   3322 HD23 LEU A 209     -17.758  -0.213   2.400  1.00 95.21           H  
ATOM   3323  N   ASN A 210     -18.838  -5.176   0.979  1.00 94.33           N  
ATOM   3324  H   ASN A 210     -19.547  -4.893   0.317  1.00 94.33           H  
ATOM   3325  CA  ASN A 210     -18.468  -6.591   1.072  1.00 94.33           C  
ATOM   3326  HA  ASN A 210     -18.398  -6.864   2.125  1.00 94.33           H  
ATOM   3327  C   ASN A 210     -17.081  -6.875   0.473  1.00 94.33           C  
ATOM   3328  CB  ASN A 210     -19.555  -7.461   0.424  1.00 94.33           C  
ATOM   3329  HB2 ASN A 210     -19.125  -8.420   0.136  1.00 94.33           H  
ATOM   3330  HB3 ASN A 210     -19.948  -6.984  -0.475  1.00 94.33           H  
ATOM   3331  O   ASN A 210     -16.321  -7.664   1.038  1.00 94.33           O  
ATOM   3332  CG  ASN A 210     -20.666  -7.760   1.408  1.00 94.33           C  
ATOM   3333  ND2 ASN A 210     -21.823  -7.170   1.253  1.00 94.33           N  
ATOM   3334 HD21 ASN A 210     -22.527  -7.334   1.959  1.00 94.33           H  
ATOM   3335 HD22 ASN A 210     -21.912  -6.430   0.571  1.00 94.33           H  
ATOM   3336  OD1 ASN A 210     -20.482  -8.522   2.343  1.00 94.33           O  
ATOM   3337  N   PHE A 211     -16.713  -6.220  -0.633  1.00 94.65           N  
ATOM   3338  H   PHE A 211     -17.385  -5.622  -1.093  1.00 94.65           H  
ATOM   3339  CA  PHE A 211     -15.367  -6.315  -1.199  1.00 94.65           C  
ATOM   3340  HA  PHE A 211     -15.136  -7.369  -1.356  1.00 94.65           H  
ATOM   3341  C   PHE A 211     -14.318  -5.765  -0.223  1.00 94.65           C  
ATOM   3342  CB  PHE A 211     -15.319  -5.611  -2.562  1.00 94.65           C  
ATOM   3343  HB2 PHE A 211     -16.104  -6.018  -3.199  1.00 94.65           H  
ATOM   3344  HB3 PHE A 211     -15.525  -4.549  -2.430  1.00 94.65           H  
ATOM   3345  O   PHE A 211     -13.356  -6.467   0.082  1.00 94.65           O  
ATOM   3346  CG  PHE A 211     -13.990  -5.765  -3.275  1.00 94.65           C  
ATOM   3347  CD1 PHE A 211     -12.964  -4.825  -3.065  1.00 94.65           C  
ATOM   3348  HD1 PHE A 211     -13.126  -3.977  -2.416  1.00 94.65           H  
ATOM   3349  CD2 PHE A 211     -13.777  -6.847  -4.152  1.00 94.65           C  
ATOM   3350  HD2 PHE A 211     -14.580  -7.541  -4.353  1.00 94.65           H  
ATOM   3351  CE1 PHE A 211     -11.729  -4.977  -3.718  1.00 94.65           C  
ATOM   3352  HE1 PHE A 211     -10.951  -4.242  -3.572  1.00 94.65           H  
ATOM   3353  CE2 PHE A 211     -12.537  -6.998  -4.800  1.00 94.65           C  
ATOM   3354  HE2 PHE A 211     -12.373  -7.806  -5.497  1.00 94.65           H  
ATOM   3355  CZ  PHE A 211     -11.509  -6.066  -4.576  1.00 94.65           C  
ATOM   3356  HZ  PHE A 211     -10.564  -6.173  -5.088  1.00 94.65           H  
ATOM   3357  N   PHE A 212     -14.548  -4.571   0.330  1.00 95.58           N  
ATOM   3358  H   PHE A 212     -15.360  -4.061   0.012  1.00 95.58           H  
ATOM   3359  CA  PHE A 212     -13.718  -3.912   1.338  1.00 95.58           C  
ATOM   3360  HA  PHE A 212     -12.732  -3.714   0.918  1.00 95.58           H  
ATOM   3361  C   PHE A 212     -13.543  -4.772   2.597  1.00 95.58           C  
ATOM   3362  CB  PHE A 212     -14.330  -2.552   1.685  1.00 95.58           C  
ATOM   3363  HB2 PHE A 212     -14.340  -1.928   0.792  1.00 95.58           H  
ATOM   3364  HB3 PHE A 212     -15.364  -2.689   2.002  1.00 95.58           H  
ATOM   3365  O   PHE A 212     -12.416  -5.028   3.021  1.00 95.58           O  
ATOM   3366  CG  PHE A 212     -13.574  -1.833   2.780  1.00 95.58           C  
ATOM   3367  CD1 PHE A 212     -13.973  -1.979   4.120  1.00 95.58           C  
ATOM   3368  HD1 PHE A 212     -14.817  -2.609   4.360  1.00 95.58           H  
ATOM   3369  CD2 PHE A 212     -12.441  -1.066   2.468  1.00 95.58           C  
ATOM   3370  HD2 PHE A 212     -12.107  -0.993   1.444  1.00 95.58           H  
ATOM   3371  CE1 PHE A 212     -13.269  -1.319   5.140  1.00 95.58           C  
ATOM   3372  HE1 PHE A 212     -13.573  -1.430   6.171  1.00 95.58           H  
ATOM   3373  CE2 PHE A 212     -11.741  -0.399   3.486  1.00 95.58           C  
ATOM   3374  HE2 PHE A 212     -10.872   0.193   3.237  1.00 95.58           H  
ATOM   3375  CZ  PHE A 212     -12.169  -0.509   4.819  1.00 95.58           C  
ATOM   3376  HZ  PHE A 212     -11.653   0.025   5.603  1.00 95.58           H  
ATOM   3377  N   GLN A 213     -14.645  -5.288   3.156  1.00 94.21           N  
ATOM   3378  H   GLN A 213     -15.547  -5.026   2.785  1.00 94.21           H  
ATOM   3379  CA  GLN A 213     -14.602  -6.213   4.289  1.00 94.21           C  
ATOM   3380  HA  GLN A 213     -14.185  -5.682   5.144  1.00 94.21           H  
ATOM   3381  C   GLN A 213     -13.691  -7.412   3.973  1.00 94.21           C  
ATOM   3382  CB  GLN A 213     -16.034  -6.663   4.639  1.00 94.21           C  
ATOM   3383  HB2 GLN A 213     -16.512  -7.035   3.732  1.00 94.21           H  
ATOM   3384  HB3 GLN A 213     -16.611  -5.809   4.993  1.00 94.21           H  
ATOM   3385  O   GLN A 213     -12.826  -7.768   4.774  1.00 94.21           O  
ATOM   3386  CG  GLN A 213     -16.084  -7.790   5.686  1.00 94.21           C  
ATOM   3387  HG2 GLN A 213     -17.080  -8.233   5.707  1.00 94.21           H  
ATOM   3388  HG3 GLN A 213     -15.411  -8.589   5.375  1.00 94.21           H  
ATOM   3389  CD  GLN A 213     -15.706  -7.398   7.105  1.00 94.21           C  
ATOM   3390  NE2 GLN A 213     -15.214  -8.329   7.887  1.00 94.21           N  
ATOM   3391 HE21 GLN A 213     -14.863  -8.062   8.796  1.00 94.21           H  
ATOM   3392 HE22 GLN A 213     -15.050  -9.269   7.556  1.00 94.21           H  
ATOM   3393  OE1 GLN A 213     -15.841  -6.269   7.548  1.00 94.21           O  
ATOM   3394  N   ARG A 214     -13.848  -8.011   2.787  1.00 92.71           N  
ATOM   3395  H   ARG A 214     -14.578  -7.670   2.178  1.00 92.71           H  
ATOM   3396  CA  ARG A 214     -13.090  -9.193   2.367  1.00 92.71           C  
ATOM   3397  HA  ARG A 214     -13.164  -9.938   3.160  1.00 92.71           H  
ATOM   3398  C   ARG A 214     -11.596  -8.902   2.177  1.00 92.71           C  
ATOM   3399  CB  ARG A 214     -13.765  -9.755   1.112  1.00 92.71           C  
ATOM   3400  HB2 ARG A 214     -14.831  -9.863   1.311  1.00 92.71           H  
ATOM   3401  HB3 ARG A 214     -13.639  -9.041   0.297  1.00 92.71           H  
ATOM   3402  O   ARG A 214     -10.780  -9.672   2.675  1.00 92.71           O  
ATOM   3403  CG  ARG A 214     -13.224 -11.126   0.688  1.00 92.71           C  
ATOM   3404  HG2 ARG A 214     -12.155 -11.062   0.483  1.00 92.71           H  
ATOM   3405  HG3 ARG A 214     -13.385 -11.840   1.496  1.00 92.71           H  
ATOM   3406  CD  ARG A 214     -13.962 -11.616  -0.568  1.00 92.71           C  
ATOM   3407  HD2 ARG A 214     -15.032 -11.636  -0.363  1.00 92.71           H  
ATOM   3408  HD3 ARG A 214     -13.647 -12.635  -0.792  1.00 92.71           H  
ATOM   3409  NE  ARG A 214     -13.704 -10.735  -1.725  1.00 92.71           N  
ATOM   3410  HE  ARG A 214     -14.345  -9.970  -1.880  1.00 92.71           H  
ATOM   3411  NH1 ARG A 214     -11.753 -11.714  -2.427  1.00 92.71           N  
ATOM   3412 HH11 ARG A 214     -11.778 -12.398  -1.684  1.00 92.71           H  
ATOM   3413 HH12 ARG A 214     -10.883 -11.602  -2.927  1.00 92.71           H  
ATOM   3414  NH2 ARG A 214     -12.451  -9.866  -3.414  1.00 92.71           N  
ATOM   3415 HH21 ARG A 214     -11.615  -9.972  -3.971  1.00 92.71           H  
ATOM   3416 HH22 ARG A 214     -12.963  -8.995  -3.448  1.00 92.71           H  
ATOM   3417  CZ  ARG A 214     -12.648 -10.779  -2.517  1.00 92.71           C  
ATOM   3418  N   ILE A 215     -11.217  -7.794   1.528  1.00 92.33           N  
ATOM   3419  H   ILE A 215     -11.934  -7.200   1.138  1.00 92.33           H  
ATOM   3420  CA  ILE A 215      -9.796  -7.435   1.324  1.00 92.33           C  
ATOM   3421  HA  ILE A 215      -9.281  -8.336   0.991  1.00 92.33           H  
ATOM   3422  C   ILE A 215      -9.085  -7.002   2.615  1.00 92.33           C  
ATOM   3423  CB  ILE A 215      -9.591  -6.363   0.223  1.00 92.33           C  
ATOM   3424  HB  ILE A 215      -8.521  -6.171   0.146  1.00 92.33           H  
ATOM   3425  O   ILE A 215      -7.864  -7.154   2.692  1.00 92.33           O  
ATOM   3426  CG1 ILE A 215     -10.277  -5.032   0.596  1.00 92.33           C  
ATOM   3427 HG12 ILE A 215     -11.346  -5.230   0.677  1.00 92.33           H  
ATOM   3428 HG13 ILE A 215      -9.924  -4.698   1.572  1.00 92.33           H  
ATOM   3429  CG2 ILE A 215     -10.047  -6.911  -1.141  1.00 92.33           C  
ATOM   3430 HG21 ILE A 215      -9.612  -7.894  -1.319  1.00 92.33           H  
ATOM   3431 HG22 ILE A 215      -9.712  -6.249  -1.940  1.00 92.33           H  
ATOM   3432 HG23 ILE A 215     -11.133  -6.988  -1.182  1.00 92.33           H  
ATOM   3433  CD1 ILE A 215     -10.096  -3.851  -0.360  1.00 92.33           C  
ATOM   3434 HD11 ILE A 215     -10.701  -3.013  -0.014  1.00 92.33           H  
ATOM   3435 HD12 ILE A 215      -9.053  -3.534  -0.365  1.00 92.33           H  
ATOM   3436 HD13 ILE A 215     -10.415  -4.118  -1.367  1.00 92.33           H  
ATOM   3437  N   CYS A 216      -9.813  -6.465   3.602  1.00 94.75           N  
ATOM   3438  H   CYS A 216     -10.787  -6.269   3.420  1.00 94.75           H  
ATOM   3439  CA  CYS A 216      -9.255  -5.978   4.869  1.00 94.75           C  
ATOM   3440  HA  CYS A 216      -8.211  -5.702   4.725  1.00 94.75           H  
ATOM   3441  C   CYS A 216      -9.244  -7.026   5.985  1.00 94.75           C  
ATOM   3442  CB  CYS A 216     -10.018  -4.719   5.303  1.00 94.75           C  
ATOM   3443  HB2 CYS A 216     -11.093  -4.890   5.245  1.00 94.75           H  
ATOM   3444  HB3 CYS A 216      -9.765  -4.474   6.335  1.00 94.75           H  
ATOM   3445  O   CYS A 216      -8.280  -7.073   6.744  1.00 94.75           O  
ATOM   3446  SG  CYS A 216      -9.551  -3.338   4.225  1.00 94.75           S  
ATOM   3447  HG  CYS A 216      -8.268  -3.278   4.592  1.00 94.75           H  
ATOM   3448  N   PHE A 217     -10.282  -7.860   6.077  1.00 92.84           N  
ATOM   3449  H   PHE A 217     -11.053  -7.727   5.439  1.00 92.84           H  
ATOM   3450  CA  PHE A 217     -10.524  -8.746   7.224  1.00 92.84           C  
ATOM   3451  HA  PHE A 217      -9.668  -8.710   7.897  1.00 92.84           H  
ATOM   3452  C   PHE A 217     -10.711 -10.225   6.838  1.00 92.84           C  
ATOM   3453  CB  PHE A 217     -11.744  -8.221   7.994  1.00 92.84           C  
ATOM   3454  HB2 PHE A 217     -12.629  -8.411   7.387  1.00 92.84           H  
ATOM   3455  HB3 PHE A 217     -11.852  -8.797   8.913  1.00 92.84           H  
ATOM   3456  O   PHE A 217     -11.041 -11.041   7.696  1.00 92.84           O  
ATOM   3457  CG  PHE A 217     -11.700  -6.745   8.353  1.00 92.84           C  
ATOM   3458  CD1 PHE A 217     -10.816  -6.278   9.340  1.00 92.84           C  
ATOM   3459  HD1 PHE A 217     -10.166  -6.979   9.844  1.00 92.84           H  
ATOM   3460  CD2 PHE A 217     -12.545  -5.833   7.696  1.00 92.84           C  
ATOM   3461  HD2 PHE A 217     -13.218  -6.190   6.930  1.00 92.84           H  
ATOM   3462  CE1 PHE A 217     -10.798  -4.917   9.688  1.00 92.84           C  
ATOM   3463  HE1 PHE A 217     -10.133  -4.569  10.465  1.00 92.84           H  
ATOM   3464  CE2 PHE A 217     -12.522  -4.469   8.030  1.00 92.84           C  
ATOM   3465  HE2 PHE A 217     -13.170  -3.776   7.516  1.00 92.84           H  
ATOM   3466  CZ  PHE A 217     -11.656  -4.014   9.036  1.00 92.84           C  
ATOM   3467  HZ  PHE A 217     -11.649  -2.969   9.308  1.00 92.84           H  
ATOM   3468  N   ASN A 218     -10.538 -10.580   5.556  1.00 90.89           N  
ATOM   3469  H   ASN A 218     -10.315  -9.850   4.895  1.00 90.89           H  
ATOM   3470  CA  ASN A 218     -10.618 -11.948   5.016  1.00 90.89           C  
ATOM   3471  HA  ASN A 218     -10.710 -11.840   3.935  1.00 90.89           H  
ATOM   3472  C   ASN A 218     -11.874 -12.747   5.438  1.00 90.89           C  
ATOM   3473  CB  ASN A 218      -9.289 -12.677   5.274  1.00 90.89           C  
ATOM   3474  HB2 ASN A 218      -8.454 -12.021   5.031  1.00 90.89           H  
ATOM   3475  HB3 ASN A 218      -9.229 -12.943   6.329  1.00 90.89           H  
ATOM   3476  O   ASN A 218     -11.846 -13.964   5.612  1.00 90.89           O  
ATOM   3477  CG  ASN A 218      -9.156 -13.924   4.416  1.00 90.89           C  
ATOM   3478  ND2 ASN A 218      -8.683 -15.013   4.973  1.00 90.89           N  
ATOM   3479 HD21 ASN A 218      -8.676 -15.836   4.387  1.00 90.89           H  
ATOM   3480 HD22 ASN A 218      -8.538 -15.040   5.972  1.00 90.89           H  
ATOM   3481  OD1 ASN A 218      -9.454 -13.937   3.234  1.00 90.89           O  
ATOM   3482  N   THR A 219     -12.990 -12.045   5.618  1.00 89.42           N  
ATOM   3483  H   THR A 219     -12.946 -11.046   5.474  1.00 89.42           H  
ATOM   3484  CA  THR A 219     -14.278 -12.571   6.091  1.00 89.42           C  
ATOM   3485  HA  THR A 219     -14.304 -13.650   5.943  1.00 89.42           H  
ATOM   3486  C   THR A 219     -15.413 -11.937   5.280  1.00 89.42           C  
ATOM   3487  CB  THR A 219     -14.480 -12.275   7.591  1.00 89.42           C  
ATOM   3488  HB  THR A 219     -15.539 -12.361   7.835  1.00 89.42           H  
ATOM   3489  O   THR A 219     -15.232 -10.841   4.751  1.00 89.42           O  
ATOM   3490  CG2 THR A 219     -13.699 -13.236   8.485  1.00 89.42           C  
ATOM   3491 HG21 THR A 219     -13.873 -12.984   9.531  1.00 89.42           H  
ATOM   3492 HG22 THR A 219     -12.631 -13.174   8.275  1.00 89.42           H  
ATOM   3493 HG23 THR A 219     -14.036 -14.257   8.309  1.00 89.42           H  
ATOM   3494  OG1 THR A 219     -14.038 -10.975   7.912  1.00 89.42           O  
ATOM   3495  HG1 THR A 219     -13.096 -11.051   8.081  1.00 89.42           H  
ATOM   3496  N   PRO A 220     -16.580 -12.586   5.129  1.00 86.20           N  
ATOM   3497  CA  PRO A 220     -17.777 -11.937   4.596  1.00 86.20           C  
ATOM   3498  HA  PRO A 220     -17.530 -11.303   3.744  1.00 86.20           H  
ATOM   3499  C   PRO A 220     -18.458 -11.085   5.679  1.00 86.20           C  
ATOM   3500  CB  PRO A 220     -18.667 -13.093   4.137  1.00 86.20           C  
ATOM   3501  HB2 PRO A 220     -18.364 -13.411   3.139  1.00 86.20           H  
ATOM   3502  HB3 PRO A 220     -19.725 -12.829   4.148  1.00 86.20           H  
ATOM   3503  O   PRO A 220     -18.389 -11.423   6.861  1.00 86.20           O  
ATOM   3504  CG  PRO A 220     -18.342 -14.196   5.148  1.00 86.20           C  
ATOM   3505  HG2 PRO A 220     -18.517 -15.188   4.732  1.00 86.20           H  
ATOM   3506  HG3 PRO A 220     -18.938 -14.053   6.050  1.00 86.20           H  
ATOM   3507  CD  PRO A 220     -16.862 -13.973   5.474  1.00 86.20           C  
ATOM   3508  HD2 PRO A 220     -16.679 -14.162   6.531  1.00 86.20           H  
ATOM   3509  HD3 PRO A 220     -16.247 -14.631   4.860  1.00 86.20           H  
ATOM   3510  N   LEU A 221     -19.173 -10.024   5.290  1.00 84.56           N  
ATOM   3511  H   LEU A 221     -19.258  -9.809   4.307  1.00 84.56           H  
ATOM   3512  CA  LEU A 221     -20.083  -9.328   6.203  1.00 84.56           C  
ATOM   3513  HA  LEU A 221     -19.728  -9.481   7.222  1.00 84.56           H  
ATOM   3514  C   LEU A 221     -21.479  -9.950   6.080  1.00 84.56           C  
ATOM   3515  CB  LEU A 221     -20.071  -7.814   5.915  1.00 84.56           C  
ATOM   3516  HB2 LEU A 221     -20.569  -7.638   4.961  1.00 84.56           H  
ATOM   3517  HB3 LEU A 221     -19.039  -7.478   5.806  1.00 84.56           H  
ATOM   3518  O   LEU A 221     -21.991 -10.132   4.977  1.00 84.56           O  
ATOM   3519  CG  LEU A 221     -20.731  -6.926   6.986  1.00 84.56           C  
ATOM   3520  HG  LEU A 221     -21.804  -7.118   7.005  1.00 84.56           H  
ATOM   3521  CD1 LEU A 221     -20.168  -7.128   8.396  1.00 84.56           C  
ATOM   3522 HD11 LEU A 221     -20.429  -8.118   8.771  1.00 84.56           H  
ATOM   3523 HD12 LEU A 221     -19.084  -7.009   8.384  1.00 84.56           H  
ATOM   3524 HD13 LEU A 221     -20.617  -6.389   9.060  1.00 84.56           H  
ATOM   3525  CD2 LEU A 221     -20.482  -5.464   6.615  1.00 84.56           C  
ATOM   3526 HD21 LEU A 221     -21.026  -4.809   7.295  1.00 84.56           H  
ATOM   3527 HD22 LEU A 221     -19.417  -5.235   6.662  1.00 84.56           H  
ATOM   3528 HD23 LEU A 221     -20.826  -5.289   5.596  1.00 84.56           H  
ATOM   3529  N   ALA A 222     -22.114 -10.287   7.203  1.00 89.26           N  
ATOM   3530  H   ALA A 222     -21.665 -10.133   8.095  1.00 89.26           H  
ATOM   3531  CA  ALA A 222     -23.507 -10.726   7.176  1.00 89.26           C  
ATOM   3532  HA  ALA A 222     -23.584 -11.557   6.475  1.00 89.26           H  
ATOM   3533  C   ALA A 222     -24.405  -9.557   6.712  1.00 89.26           C  
ATOM   3534  CB  ALA A 222     -23.902 -11.244   8.565  1.00 89.26           C  
ATOM   3535  HB1 ALA A 222     -23.249 -12.068   8.852  1.00 89.26           H  
ATOM   3536  HB2 ALA A 222     -23.814 -10.445   9.301  1.00 89.26           H  
ATOM   3537  HB3 ALA A 222     -24.932 -11.598   8.546  1.00 89.26           H  
ATOM   3538  O   ALA A 222     -24.248  -8.458   7.248  1.00 89.26           O  
ATOM   3539  N   PRO A 223     -25.368  -9.754   5.785  1.00 90.64           N  
ATOM   3540  CA  PRO A 223     -26.209  -8.661   5.280  1.00 90.64           C  
ATOM   3541  HA  PRO A 223     -25.574  -7.962   4.735  1.00 90.64           H  
ATOM   3542  C   PRO A 223     -26.950  -7.884   6.376  1.00 90.64           C  
ATOM   3543  CB  PRO A 223     -27.184  -9.316   4.298  1.00 90.64           C  
ATOM   3544  HB2 PRO A 223     -27.472  -8.630   3.501  1.00 90.64           H  
ATOM   3545  HB3 PRO A 223     -28.065  -9.683   4.824  1.00 90.64           H  
ATOM   3546  O   PRO A 223     -27.061  -6.667   6.292  1.00 90.64           O  
ATOM   3547  CG  PRO A 223     -26.380 -10.500   3.765  1.00 90.64           C  
ATOM   3548  HG2 PRO A 223     -27.026 -11.292   3.385  1.00 90.64           H  
ATOM   3549  HG3 PRO A 223     -25.695 -10.157   2.990  1.00 90.64           H  
ATOM   3550  CD  PRO A 223     -25.583 -10.954   4.988  1.00 90.64           C  
ATOM   3551  HD2 PRO A 223     -24.641 -11.393   4.660  1.00 90.64           H  
ATOM   3552  HD3 PRO A 223     -26.162 -11.676   5.564  1.00 90.64           H  
ATOM   3553  N   GLN A 224     -27.377  -8.570   7.442  1.00 91.48           N  
ATOM   3554  H   GLN A 224     -27.270  -9.575   7.445  1.00 91.48           H  
ATOM   3555  CA  GLN A 224     -27.974  -7.933   8.617  1.00 91.48           C  
ATOM   3556  HA  GLN A 224     -28.818  -7.330   8.283  1.00 91.48           H  
ATOM   3557  C   GLN A 224     -26.983  -6.978   9.304  1.00 91.48           C  
ATOM   3558  CB  GLN A 224     -28.496  -9.032   9.561  1.00 91.48           C  
ATOM   3559  HB2 GLN A 224     -29.175  -9.677   9.003  1.00 91.48           H  
ATOM   3560  HB3 GLN A 224     -27.660  -9.641   9.907  1.00 91.48           H  
ATOM   3561  O   GLN A 224     -27.277  -5.800   9.443  1.00 91.48           O  
ATOM   3562  CG  GLN A 224     -29.247  -8.484  10.782  1.00 91.48           C  
ATOM   3563  HG2 GLN A 224     -29.649  -9.317  11.359  1.00 91.48           H  
ATOM   3564  HG3 GLN A 224     -28.543  -7.956  11.426  1.00 91.48           H  
ATOM   3565  CD  GLN A 224     -30.403  -7.566  10.397  1.00 91.48           C  
ATOM   3566  NE2 GLN A 224     -30.442  -6.357  10.898  1.00 91.48           N  
ATOM   3567 HE21 GLN A 224     -31.181  -5.728  10.618  1.00 91.48           H  
ATOM   3568 HE22 GLN A 224     -29.702  -6.014  11.494  1.00 91.48           H  
ATOM   3569  OE1 GLN A 224     -31.265  -7.929   9.607  1.00 91.48           O  
ATOM   3570  N   ALA A 225     -25.765  -7.440   9.610  1.00 90.59           N  
ATOM   3571  H   ALA A 225     -25.540  -8.399   9.390  1.00 90.59           H  
ATOM   3572  CA  ALA A 225     -24.727  -6.610  10.225  1.00 90.59           C  
ATOM   3573  HA  ALA A 225     -25.128  -6.195  11.150  1.00 90.59           H  
ATOM   3574  C   ALA A 225     -24.293  -5.423   9.338  1.00 90.59           C  
ATOM   3575  CB  ALA A 225     -23.533  -7.509  10.574  1.00 90.59           C  
ATOM   3576  HB1 ALA A 225     -23.095  -7.922   9.665  1.00 90.59           H  
ATOM   3577  HB2 ALA A 225     -23.858  -8.317  11.228  1.00 90.59           H  
ATOM   3578  HB3 ALA A 225     -22.782  -6.917  11.097  1.00 90.59           H  
ATOM   3579  O   ALA A 225     -23.892  -4.383   9.856  1.00 90.59           O  
ATOM   3580  N   LEU A 226     -24.385  -5.555   8.009  1.00 89.68           N  
ATOM   3581  H   LEU A 226     -24.696  -6.444   7.644  1.00 89.68           H  
ATOM   3582  CA  LEU A 226     -24.173  -4.451   7.068  1.00 89.68           C  
ATOM   3583  HA  LEU A 226     -23.246  -3.946   7.337  1.00 89.68           H  
ATOM   3584  C   LEU A 226     -25.293  -3.403   7.161  1.00 89.68           C  
ATOM   3585  CB  LEU A 226     -24.017  -5.038   5.654  1.00 89.68           C  
ATOM   3586  HB2 LEU A 226     -24.895  -5.642   5.426  1.00 89.68           H  
ATOM   3587  HB3 LEU A 226     -23.158  -5.710   5.659  1.00 89.68           H  
ATOM   3588  O   LEU A 226     -25.000  -2.211   7.265  1.00 89.68           O  
ATOM   3589  CG  LEU A 226     -23.851  -4.022   4.509  1.00 89.68           C  
ATOM   3590  HG  LEU A 226     -24.801  -3.513   4.346  1.00 89.68           H  
ATOM   3591  CD1 LEU A 226     -22.770  -2.965   4.740  1.00 89.68           C  
ATOM   3592 HD11 LEU A 226     -21.786  -3.425   4.833  1.00 89.68           H  
ATOM   3593 HD12 LEU A 226     -22.773  -2.293   3.881  1.00 89.68           H  
ATOM   3594 HD13 LEU A 226     -22.990  -2.373   5.629  1.00 89.68           H  
ATOM   3595  CD2 LEU A 226     -23.478  -4.799   3.246  1.00 89.68           C  
ATOM   3596 HD21 LEU A 226     -23.324  -4.102   2.422  1.00 89.68           H  
ATOM   3597 HD22 LEU A 226     -22.557  -5.360   3.404  1.00 89.68           H  
ATOM   3598 HD23 LEU A 226     -24.291  -5.474   2.980  1.00 89.68           H  
ATOM   3599  N   GLU A 227     -26.562  -3.820   7.189  1.00 93.18           N  
ATOM   3600  H   GLU A 227     -26.767  -4.806   7.109  1.00 93.18           H  
ATOM   3601  CA  GLU A 227     -27.669  -2.892   7.449  1.00 93.18           C  
ATOM   3602  HA  GLU A 227     -27.586  -2.057   6.753  1.00 93.18           H  
ATOM   3603  C   GLU A 227     -27.581  -2.264   8.839  1.00 93.18           C  
ATOM   3604  CB  GLU A 227     -29.040  -3.560   7.250  1.00 93.18           C  
ATOM   3605  HB2 GLU A 227     -29.803  -2.948   7.732  1.00 93.18           H  
ATOM   3606  HB3 GLU A 227     -29.047  -4.537   7.732  1.00 93.18           H  
ATOM   3607  O   GLU A 227     -27.787  -1.063   8.962  1.00 93.18           O  
ATOM   3608  CG  GLU A 227     -29.426  -3.718   5.772  1.00 93.18           C  
ATOM   3609  HG2 GLU A 227     -28.730  -4.416   5.307  1.00 93.18           H  
ATOM   3610  HG3 GLU A 227     -30.421  -4.162   5.722  1.00 93.18           H  
ATOM   3611  CD  GLU A 227     -29.428  -2.395   4.979  1.00 93.18           C  
ATOM   3612  OE1 GLU A 227     -29.169  -2.454   3.758  1.00 93.18           O  
ATOM   3613  OE2 GLU A 227     -29.606  -1.297   5.564  1.00 93.18           O  
ATOM   3614  N   ASP A 228     -27.198  -3.008   9.876  1.00 93.83           N  
ATOM   3615  H   ASP A 228     -27.112  -4.005   9.740  1.00 93.83           H  
ATOM   3616  CA  ASP A 228     -27.072  -2.479  11.237  1.00 93.83           C  
ATOM   3617  HA  ASP A 228     -28.007  -1.983  11.498  1.00 93.83           H  
ATOM   3618  C   ASP A 228     -25.963  -1.421  11.346  1.00 93.83           C  
ATOM   3619  CB  ASP A 228     -26.879  -3.632  12.227  1.00 93.83           C  
ATOM   3620  HB2 ASP A 228     -25.987  -4.199  11.962  1.00 93.83           H  
ATOM   3621  HB3 ASP A 228     -26.740  -3.207  13.221  1.00 93.83           H  
ATOM   3622  O   ASP A 228     -26.176  -0.353  11.926  1.00 93.83           O  
ATOM   3623  CG  ASP A 228     -28.102  -4.552  12.272  1.00 93.83           C  
ATOM   3624  OD1 ASP A 228     -27.919  -5.780  12.410  1.00 93.83           O  
ATOM   3625  OD2 ASP A 228     -29.234  -4.032  12.137  1.00 93.83           O  
ATOM   3626  N   VAL A 229     -24.820  -1.638  10.685  1.00 91.72           N  
ATOM   3627  H   VAL A 229     -24.697  -2.537  10.243  1.00 91.72           H  
ATOM   3628  CA  VAL A 229     -23.767  -0.621  10.520  1.00 91.72           C  
ATOM   3629  HA  VAL A 229     -23.439  -0.294  11.508  1.00 91.72           H  
ATOM   3630  C   VAL A 229     -24.303   0.622   9.799  1.00 91.72           C  
ATOM   3631  CB  VAL A 229     -22.557  -1.234   9.787  1.00 91.72           C  
ATOM   3632  HB  VAL A 229     -22.911  -1.837   8.950  1.00 91.72           H  
ATOM   3633  O   VAL A 229     -24.115   1.743  10.283  1.00 91.72           O  
ATOM   3634  CG1 VAL A 229     -21.574  -0.195   9.233  1.00 91.72           C  
ATOM   3635 HG11 VAL A 229     -22.039   0.371   8.426  1.00 91.72           H  
ATOM   3636 HG12 VAL A 229     -20.697  -0.701   8.829  1.00 91.72           H  
ATOM   3637 HG13 VAL A 229     -21.268   0.484  10.029  1.00 91.72           H  
ATOM   3638  CG2 VAL A 229     -21.768  -2.134  10.743  1.00 91.72           C  
ATOM   3639 HG21 VAL A 229     -22.435  -2.831  11.251  1.00 91.72           H  
ATOM   3640 HG22 VAL A 229     -21.253  -1.535  11.494  1.00 91.72           H  
ATOM   3641 HG23 VAL A 229     -21.038  -2.709  10.173  1.00 91.72           H  
ATOM   3642  N   LYS A 230     -25.022   0.454   8.680  1.00 93.47           N  
ATOM   3643  H   LYS A 230     -25.168  -0.487   8.341  1.00 93.47           H  
ATOM   3644  CA  LYS A 230     -25.641   1.578   7.954  1.00 93.47           C  
ATOM   3645  HA  LYS A 230     -24.875   2.329   7.761  1.00 93.47           H  
ATOM   3646  C   LYS A 230     -26.710   2.283   8.799  1.00 93.47           C  
ATOM   3647  CB  LYS A 230     -26.199   1.098   6.601  1.00 93.47           C  
ATOM   3648  HB2 LYS A 230     -26.853   0.241   6.761  1.00 93.47           H  
ATOM   3649  HB3 LYS A 230     -26.788   1.902   6.161  1.00 93.47           H  
ATOM   3650  O   LYS A 230     -26.788   3.508   8.772  1.00 93.47           O  
ATOM   3651  CG  LYS A 230     -25.074   0.728   5.612  1.00 93.47           C  
ATOM   3652  HG2 LYS A 230     -24.408   1.585   5.511  1.00 93.47           H  
ATOM   3653  HG3 LYS A 230     -24.487  -0.102   6.005  1.00 93.47           H  
ATOM   3654  CD  LYS A 230     -25.580   0.360   4.209  1.00 93.47           C  
ATOM   3655  HD2 LYS A 230     -26.076   1.235   3.789  1.00 93.47           H  
ATOM   3656  HD3 LYS A 230     -24.723   0.116   3.582  1.00 93.47           H  
ATOM   3657  CE  LYS A 230     -26.556  -0.822   4.198  1.00 93.47           C  
ATOM   3658  HE2 LYS A 230     -26.090  -1.685   4.672  1.00 93.47           H  
ATOM   3659  HE3 LYS A 230     -27.442  -0.563   4.778  1.00 93.47           H  
ATOM   3660  NZ  LYS A 230     -26.976  -1.181   2.824  1.00 93.47           N  
ATOM   3661  HZ1 LYS A 230     -27.131  -0.373   2.238  1.00 93.47           H  
ATOM   3662  HZ2 LYS A 230     -27.805  -1.756   2.855  1.00 93.47           H  
ATOM   3663  HZ3 LYS A 230     -26.273  -1.726   2.345  1.00 93.47           H  
ATOM   3664  N   ASN A 231     -27.484   1.555   9.602  1.00 93.39           N  
ATOM   3665  H   ASN A 231     -27.380   0.552   9.547  1.00 93.39           H  
ATOM   3666  CA  ASN A 231     -28.492   2.085  10.520  1.00 93.39           C  
ATOM   3667  HA  ASN A 231     -29.154   2.751   9.966  1.00 93.39           H  
ATOM   3668  C   ASN A 231     -27.851   2.930  11.631  1.00 93.39           C  
ATOM   3669  CB  ASN A 231     -29.331   0.922  11.093  1.00 93.39           C  
ATOM   3670  HB2 ASN A 231     -29.944   1.290  11.916  1.00 93.39           H  
ATOM   3671  HB3 ASN A 231     -28.669   0.155  11.495  1.00 93.39           H  
ATOM   3672  O   ASN A 231     -28.321   4.038  11.890  1.00 93.39           O  
ATOM   3673  CG  ASN A 231     -30.276   0.289  10.082  1.00 93.39           C  
ATOM   3674  ND2 ASN A 231     -30.587  -0.979  10.210  1.00 93.39           N  
ATOM   3675 HD21 ASN A 231     -30.117  -1.570  10.880  1.00 93.39           H  
ATOM   3676 HD22 ASN A 231     -31.115  -1.399   9.457  1.00 93.39           H  
ATOM   3677  OD1 ASN A 231     -30.789   0.955   9.193  1.00 93.39           O  
ATOM   3678  N   VAL A 232     -26.748   2.469  12.235  1.00 94.20           N  
ATOM   3679  H   VAL A 232     -26.435   1.537  12.006  1.00 94.20           H  
ATOM   3680  CA  VAL A 232     -25.981   3.239  13.232  1.00 94.20           C  
ATOM   3681  HA  VAL A 232     -26.655   3.528  14.038  1.00 94.20           H  
ATOM   3682  C   VAL A 232     -25.432   4.533  12.627  1.00 94.20           C  
ATOM   3683  CB  VAL A 232     -24.853   2.381  13.841  1.00 94.20           C  
ATOM   3684  HB  VAL A 232     -24.293   1.898  13.041  1.00 94.20           H  
ATOM   3685  O   VAL A 232     -25.588   5.594  13.234  1.00 94.20           O  
ATOM   3686  CG1 VAL A 232     -23.869   3.194  14.694  1.00 94.20           C  
ATOM   3687 HG11 VAL A 232     -24.401   3.735  15.476  1.00 94.20           H  
ATOM   3688 HG12 VAL A 232     -23.151   2.516  15.155  1.00 94.20           H  
ATOM   3689 HG13 VAL A 232     -23.314   3.897  14.073  1.00 94.20           H  
ATOM   3690  CG2 VAL A 232     -25.437   1.306  14.763  1.00 94.20           C  
ATOM   3691 HG21 VAL A 232     -24.633   0.656  15.110  1.00 94.20           H  
ATOM   3692 HG22 VAL A 232     -25.929   1.762  15.622  1.00 94.20           H  
ATOM   3693 HG23 VAL A 232     -26.161   0.690  14.228  1.00 94.20           H  
ATOM   3694  N   VAL A 233     -24.855   4.483  11.420  1.00 94.92           N  
ATOM   3695  H   VAL A 233     -24.735   3.581  10.983  1.00 94.92           H  
ATOM   3696  CA  VAL A 233     -24.394   5.690  10.708  1.00 94.92           C  
ATOM   3697  HA  VAL A 233     -23.700   6.229  11.353  1.00 94.92           H  
ATOM   3698  C   VAL A 233     -25.566   6.641  10.431  1.00 94.92           C  
ATOM   3699  CB  VAL A 233     -23.640   5.311   9.414  1.00 94.92           C  
ATOM   3700  HB  VAL A 233     -24.269   4.657   8.810  1.00 94.92           H  
ATOM   3701  O   VAL A 233     -25.475   7.828  10.748  1.00 94.92           O  
ATOM   3702  CG1 VAL A 233     -23.279   6.543   8.575  1.00 94.92           C  
ATOM   3703 HG11 VAL A 233     -22.715   6.229   7.697  1.00 94.92           H  
ATOM   3704 HG12 VAL A 233     -22.685   7.239   9.167  1.00 94.92           H  
ATOM   3705 HG13 VAL A 233     -24.184   7.041   8.229  1.00 94.92           H  
ATOM   3706  CG2 VAL A 233     -22.327   4.577   9.729  1.00 94.92           C  
ATOM   3707 HG21 VAL A 233     -21.856   4.247   8.803  1.00 94.92           H  
ATOM   3708 HG22 VAL A 233     -22.515   3.697  10.344  1.00 94.92           H  
ATOM   3709 HG23 VAL A 233     -21.635   5.232  10.258  1.00 94.92           H  
ATOM   3710  N   ARG A 234     -26.692   6.126   9.914  1.00 93.70           N  
ATOM   3711  H   ARG A 234     -26.689   5.142   9.686  1.00 93.70           H  
ATOM   3712  CA  ARG A 234     -27.889   6.910   9.559  1.00 93.70           C  
ATOM   3713  HA  ARG A 234     -27.568   7.745   8.936  1.00 93.70           H  
ATOM   3714  C   ARG A 234     -28.585   7.543  10.775  1.00 93.70           C  
ATOM   3715  CB  ARG A 234     -28.851   6.018   8.745  1.00 93.70           C  
ATOM   3716  HB2 ARG A 234     -28.268   5.394   8.069  1.00 93.70           H  
ATOM   3717  HB3 ARG A 234     -29.400   5.366   9.425  1.00 93.70           H  
ATOM   3718  O   ARG A 234     -29.117   8.640  10.637  1.00 93.70           O  
ATOM   3719  CG  ARG A 234     -29.836   6.818   7.877  1.00 93.70           C  
ATOM   3720  HG2 ARG A 234     -30.369   7.533   8.504  1.00 93.70           H  
ATOM   3721  HG3 ARG A 234     -29.275   7.376   7.128  1.00 93.70           H  
ATOM   3722  CD  ARG A 234     -30.882   5.937   7.169  1.00 93.70           C  
ATOM   3723  HD2 ARG A 234     -31.531   6.593   6.587  1.00 93.70           H  
ATOM   3724  HD3 ARG A 234     -31.509   5.465   7.925  1.00 93.70           H  
ATOM   3725  NE  ARG A 234     -30.304   4.923   6.246  1.00 93.70           N  
ATOM   3726  HE  ARG A 234     -29.910   5.263   5.381  1.00 93.70           H  
ATOM   3727  NH1 ARG A 234     -30.758   3.063   7.499  1.00 93.70           N  
ATOM   3728 HH11 ARG A 234     -30.709   2.069   7.669  1.00 93.70           H  
ATOM   3729 HH12 ARG A 234     -31.097   3.640   8.255  1.00 93.70           H  
ATOM   3730  NH2 ARG A 234     -29.885   2.788   5.483  1.00 93.70           N  
ATOM   3731 HH21 ARG A 234     -29.928   1.792   5.646  1.00 93.70           H  
ATOM   3732 HH22 ARG A 234     -29.565   3.117   4.583  1.00 93.70           H  
ATOM   3733  CZ  ARG A 234     -30.313   3.604   6.407  1.00 93.70           C  
ATOM   3734  N   LYS A 235     -28.559   6.896  11.953  1.00 93.36           N  
ATOM   3735  H   LYS A 235     -28.175   5.962  11.963  1.00 93.36           H  
ATOM   3736  CA  LYS A 235     -29.060   7.465  13.226  1.00 93.36           C  
ATOM   3737  HA  LYS A 235     -30.082   7.818  13.089  1.00 93.36           H  
ATOM   3738  C   LYS A 235     -28.256   8.706  13.662  1.00 93.36           C  
ATOM   3739  CB  LYS A 235     -29.049   6.406  14.364  1.00 93.36           C  
ATOM   3740  HB2 LYS A 235     -28.131   5.821  14.303  1.00 93.36           H  
ATOM   3741  HB3 LYS A 235     -29.017   6.948  15.310  1.00 93.36           H  
ATOM   3742  O   LYS A 235     -28.841   9.646  14.186  1.00 93.36           O  
ATOM   3743  CG  LYS A 235     -30.259   5.439  14.449  1.00 93.36           C  
ATOM   3744  HG2 LYS A 235     -31.178   6.024  14.456  1.00 93.36           H  
ATOM   3745  HG3 LYS A 235     -30.268   4.782  13.579  1.00 93.36           H  
ATOM   3746  CD  LYS A 235     -30.198   4.588  15.748  1.00 93.36           C  
ATOM   3747  HD2 LYS A 235     -30.116   5.274  16.591  1.00 93.36           H  
ATOM   3748  HD3 LYS A 235     -29.293   3.981  15.726  1.00 93.36           H  
ATOM   3749  CE  LYS A 235     -31.413   3.662  16.005  1.00 93.36           C  
ATOM   3750  HE2 LYS A 235     -32.320   4.257  15.901  1.00 93.36           H  
ATOM   3751  HE3 LYS A 235     -31.432   2.885  15.240  1.00 93.36           H  
ATOM   3752  NZ  LYS A 235     -31.398   3.034  17.372  1.00 93.36           N  
ATOM   3753  HZ1 LYS A 235     -30.599   2.438  17.533  1.00 93.36           H  
ATOM   3754  HZ2 LYS A 235     -32.207   2.462  17.567  1.00 93.36           H  
ATOM   3755  HZ3 LYS A 235     -31.390   3.718  18.115  1.00 93.36           H  
ATOM   3756  N   HIS A 236     -26.936   8.721  13.446  1.00 92.37           N  
ATOM   3757  H   HIS A 236     -26.527   7.922  12.983  1.00 92.37           H  
ATOM   3758  CA  HIS A 236     -26.029   9.701  14.071  1.00 92.37           C  
ATOM   3759  HA  HIS A 236     -26.552  10.204  14.885  1.00 92.37           H  
ATOM   3760  C   HIS A 236     -25.499  10.809  13.145  1.00 92.37           C  
ATOM   3761  CB  HIS A 236     -24.845   8.943  14.681  1.00 92.37           C  
ATOM   3762  HB2 HIS A 236     -24.382   8.328  13.909  1.00 92.37           H  
ATOM   3763  HB3 HIS A 236     -24.103   9.664  15.024  1.00 92.37           H  
ATOM   3764  O   HIS A 236     -25.081  11.858  13.636  1.00 92.37           O  
ATOM   3765  CG  HIS A 236     -25.220   8.071  15.849  1.00 92.37           C  
ATOM   3766  CD2 HIS A 236     -25.210   8.432  17.167  1.00 92.37           C  
ATOM   3767  HD2 HIS A 236     -24.966   9.409  17.557  1.00 92.37           H  
ATOM   3768  ND1 HIS A 236     -25.643   6.766  15.790  1.00 92.37           N  
ATOM   3769  HD1 HIS A 236     -25.755   6.223  14.946  1.00 92.37           H  
ATOM   3770  CE1 HIS A 236     -25.895   6.356  17.044  1.00 92.37           C  
ATOM   3771  HE1 HIS A 236     -26.268   5.381  17.321  1.00 92.37           H  
ATOM   3772  NE2 HIS A 236     -25.582   7.321  17.921  1.00 92.37           N  
ATOM   3773  N   ILE A 237     -25.459  10.586  11.829  1.00 93.40           N  
ATOM   3774  H   ILE A 237     -25.787   9.695  11.486  1.00 93.40           H  
ATOM   3775  CA  ILE A 237     -24.845  11.494  10.848  1.00 93.40           C  
ATOM   3776  HA  ILE A 237     -24.650  12.463  11.306  1.00 93.40           H  
ATOM   3777  C   ILE A 237     -25.818  11.708   9.684  1.00 93.40           C  
ATOM   3778  CB  ILE A 237     -23.490  10.900  10.380  1.00 93.40           C  
ATOM   3779  HB  ILE A 237     -23.665   9.845  10.174  1.00 93.40           H  
ATOM   3780  O   ILE A 237     -26.121  10.775   8.936  1.00 93.40           O  
ATOM   3781  CG1 ILE A 237     -22.396  10.963  11.469  1.00 93.40           C  
ATOM   3782 HG12 ILE A 237     -22.831  10.793  12.454  1.00 93.40           H  
ATOM   3783 HG13 ILE A 237     -21.736  10.121  11.262  1.00 93.40           H  
ATOM   3784  CG2 ILE A 237     -22.943  11.504   9.076  1.00 93.40           C  
ATOM   3785 HG21 ILE A 237     -21.958  11.088   8.863  1.00 93.40           H  
ATOM   3786 HG22 ILE A 237     -22.887  12.590   9.151  1.00 93.40           H  
ATOM   3787 HG23 ILE A 237     -23.595  11.233   8.246  1.00 93.40           H  
ATOM   3788  CD1 ILE A 237     -21.509  12.216  11.527  1.00 93.40           C  
ATOM   3789 HD11 ILE A 237     -22.129  13.111  11.584  1.00 93.40           H  
ATOM   3790 HD12 ILE A 237     -20.875  12.166  12.412  1.00 93.40           H  
ATOM   3791 HD13 ILE A 237     -20.864  12.269  10.649  1.00 93.40           H  
ATOM   3792  N   SER A 238     -26.251  12.958   9.473  1.00 92.73           N  
ATOM   3793  H   SER A 238     -25.986  13.688  10.119  1.00 92.73           H  
ATOM   3794  CA  SER A 238     -26.925  13.338   8.223  1.00 92.73           C  
ATOM   3795  HA  SER A 238     -27.842  12.756   8.137  1.00 92.73           H  
ATOM   3796  C   SER A 238     -26.022  12.994   7.041  1.00 92.73           C  
ATOM   3797  CB  SER A 238     -27.298  14.831   8.188  1.00 92.73           C  
ATOM   3798  HB2 SER A 238     -27.786  15.101   9.125  1.00 92.73           H  
ATOM   3799  HB3 SER A 238     -28.003  14.996   7.373  1.00 92.73           H  
ATOM   3800  O   SER A 238     -24.804  13.143   7.142  1.00 92.73           O  
ATOM   3801  OG  SER A 238     -26.174  15.671   7.983  1.00 92.73           O  
ATOM   3802  HG  SER A 238     -26.082  15.772   7.033  1.00 92.73           H  
ATOM   3803  N   ASP A 239     -26.583  12.569   5.911  1.00 93.34           N  
ATOM   3804  H   ASP A 239     -27.590  12.555   5.839  1.00 93.34           H  
ATOM   3805  CA  ASP A 239     -25.816  12.346   4.673  1.00 93.34           C  
ATOM   3806  HA  ASP A 239     -26.519  11.933   3.950  1.00 93.34           H  
ATOM   3807  C   ASP A 239     -24.686  11.294   4.812  1.00 93.34           C  
ATOM   3808  CB  ASP A 239     -25.321  13.691   4.080  1.00 93.34           C  
ATOM   3809  HB2 ASP A 239     -25.409  13.655   2.994  1.00 93.34           H  
ATOM   3810  HB3 ASP A 239     -24.264  13.813   4.319  1.00 93.34           H  
ATOM   3811  O   ASP A 239     -23.787  11.226   3.976  1.00 93.34           O  
ATOM   3812  CG  ASP A 239     -26.064  14.924   4.614  1.00 93.34           C  
ATOM   3813  OD1 ASP A 239     -25.442  15.663   5.426  1.00 93.34           O  
ATOM   3814  OD2 ASP A 239     -27.271  15.064   4.337  1.00 93.34           O  
ATOM   3815  N   GLY A 240     -24.691  10.480   5.879  1.00 94.96           N  
ATOM   3816  H   GLY A 240     -25.390  10.641   6.590  1.00 94.96           H  
ATOM   3817  CA  GLY A 240     -23.728   9.391   6.094  1.00 94.96           C  
ATOM   3818  HA2 GLY A 240     -22.728   9.726   5.821  1.00 94.96           H  
ATOM   3819  HA3 GLY A 240     -23.730   9.127   7.151  1.00 94.96           H  
ATOM   3820  C   GLY A 240     -24.055   8.127   5.293  1.00 94.96           C  
ATOM   3821  O   GLY A 240     -23.169   7.323   5.013  1.00 94.96           O  
ATOM   3822  N   VAL A 241     -25.318   7.981   4.890  1.00 95.49           N  
ATOM   3823  H   VAL A 241     -25.967   8.723   5.110  1.00 95.49           H  
ATOM   3824  CA  VAL A 241     -25.811   6.934   3.991  1.00 95.49           C  
ATOM   3825  HA  VAL A 241     -24.961   6.400   3.566  1.00 95.49           H  
ATOM   3826  C   VAL A 241     -26.585   7.619   2.867  1.00 95.49           C  
ATOM   3827  CB  VAL A 241     -26.714   5.915   4.723  1.00 95.49           C  
ATOM   3828  HB  VAL A 241     -27.676   6.379   4.940  1.00 95.49           H  
ATOM   3829  O   VAL A 241     -27.484   8.411   3.157  1.00 95.49           O  
ATOM   3830  CG1 VAL A 241     -26.970   4.669   3.866  1.00 95.49           C  
ATOM   3831 HG11 VAL A 241     -27.655   3.993   4.378  1.00 95.49           H  
ATOM   3832 HG12 VAL A 241     -27.393   4.948   2.902  1.00 95.49           H  
ATOM   3833 HG13 VAL A 241     -26.032   4.140   3.696  1.00 95.49           H  
ATOM   3834  CG2 VAL A 241     -26.127   5.440   6.057  1.00 95.49           C  
ATOM   3835 HG21 VAL A 241     -26.727   4.623   6.457  1.00 95.49           H  
ATOM   3836 HG22 VAL A 241     -26.125   6.256   6.780  1.00 95.49           H  
ATOM   3837 HG23 VAL A 241     -25.106   5.088   5.909  1.00 95.49           H  
ATOM   3838  N   ALA A 242     -26.249   7.319   1.616  1.00 95.49           N  
ATOM   3839  H   ALA A 242     -25.547   6.610   1.460  1.00 95.49           H  
ATOM   3840  CA  ALA A 242     -26.931   7.807   0.416  1.00 95.49           C  
ATOM   3841  HA  ALA A 242     -27.926   8.167   0.678  1.00 95.49           H  
ATOM   3842  C   ALA A 242     -27.088   6.640  -0.565  1.00 95.49           C  
ATOM   3843  CB  ALA A 242     -26.142   8.969  -0.198  1.00 95.49           C  
ATOM   3844  HB1 ALA A 242     -26.666   9.338  -1.080  1.00 95.49           H  
ATOM   3845  HB2 ALA A 242     -26.040   9.777   0.526  1.00 95.49           H  
ATOM   3846  HB3 ALA A 242     -25.156   8.621  -0.505  1.00 95.49           H  
ATOM   3847  O   ALA A 242     -26.233   5.762  -0.596  1.00 95.49           O  
ATOM   3848  N   ASP A 243     -28.216   6.576  -1.276  1.00 91.42           N  
ATOM   3849  H   ASP A 243     -28.775   7.415  -1.336  1.00 91.42           H  
ATOM   3850  CA  ASP A 243     -28.529   5.532  -2.272  1.00 91.42           C  
ATOM   3851  HA  ASP A 243     -29.612   5.554  -2.391  1.00 91.42           H  
ATOM   3852  C   ASP A 243     -28.259   4.078  -1.810  1.00 91.42           C  
ATOM   3853  CB  ASP A 243     -27.974   5.958  -3.639  1.00 91.42           C  
ATOM   3854  HB2 ASP A 243     -26.893   6.088  -3.582  1.00 91.42           H  
ATOM   3855  HB3 ASP A 243     -28.203   5.195  -4.383  1.00 91.42           H  
ATOM   3856  O   ASP A 243     -27.999   3.165  -2.585  1.00 91.42           O  
ATOM   3857  CG  ASP A 243     -28.662   7.271  -4.039  1.00 91.42           C  
ATOM   3858  OD1 ASP A 243     -28.010   8.338  -3.981  1.00 91.42           O  
ATOM   3859  OD2 ASP A 243     -29.900   7.229  -4.237  1.00 91.42           O  
ATOM   3860  N   SER A 244     -28.434   3.849  -0.502  1.00 91.29           N  
ATOM   3861  H   SER A 244     -28.647   4.676   0.039  1.00 91.29           H  
ATOM   3862  CA  SER A 244     -28.171   2.606   0.252  1.00 91.29           C  
ATOM   3863  HA  SER A 244     -28.620   2.759   1.233  1.00 91.29           H  
ATOM   3864  C   SER A 244     -26.699   2.276   0.545  1.00 91.29           C  
ATOM   3865  CB  SER A 244     -28.897   1.384  -0.338  1.00 91.29           C  
ATOM   3866  HB2 SER A 244     -28.973   0.606   0.422  1.00 91.29           H  
ATOM   3867  HB3 SER A 244     -28.326   0.991  -1.179  1.00 91.29           H  
ATOM   3868  O   SER A 244     -26.464   1.347   1.320  1.00 91.29           O  
ATOM   3869  OG  SER A 244     -30.192   1.738  -0.784  1.00 91.29           O  
ATOM   3870  HG  SER A 244     -30.049   2.177  -1.625  1.00 91.29           H  
ATOM   3871  N   GLY A 245     -25.738   3.044   0.024  1.00 93.13           N  
ATOM   3872  H   GLY A 245     -26.014   3.813  -0.570  1.00 93.13           H  
ATOM   3873  CA  GLY A 245     -24.304   2.950   0.323  1.00 93.13           C  
ATOM   3874  HA2 GLY A 245     -24.063   1.933   0.631  1.00 93.13           H  
ATOM   3875  HA3 GLY A 245     -23.743   3.160  -0.588  1.00 93.13           H  
ATOM   3876  C   GLY A 245     -23.815   3.921   1.411  1.00 93.13           C  
ATOM   3877  O   GLY A 245     -24.504   4.873   1.790  1.00 93.13           O  
ATOM   3878  N   LEU A 246     -22.607   3.692   1.938  1.00 95.84           N  
ATOM   3879  H   LEU A 246     -22.073   2.934   1.537  1.00 95.84           H  
ATOM   3880  CA  LEU A 246     -21.947   4.594   2.896  1.00 95.84           C  
ATOM   3881  HA  LEU A 246     -22.703   5.056   3.531  1.00 95.84           H  
ATOM   3882  C   LEU A 246     -21.225   5.731   2.166  1.00 95.84           C  
ATOM   3883  CB  LEU A 246     -20.943   3.822   3.779  1.00 95.84           C  
ATOM   3884  HB2 LEU A 246     -20.288   4.545   4.264  1.00 95.84           H  
ATOM   3885  HB3 LEU A 246     -20.320   3.204   3.133  1.00 95.84           H  
ATOM   3886  O   LEU A 246     -20.333   5.481   1.365  1.00 95.84           O  
ATOM   3887  CG  LEU A 246     -21.559   2.934   4.875  1.00 95.84           C  
ATOM   3888  HG  LEU A 246     -22.230   2.203   4.427  1.00 95.84           H  
ATOM   3889  CD1 LEU A 246     -20.455   2.200   5.639  1.00 95.84           C  
ATOM   3890 HD11 LEU A 246     -19.873   1.592   4.946  1.00 95.84           H  
ATOM   3891 HD12 LEU A 246     -20.899   1.537   6.382  1.00 95.84           H  
ATOM   3892 HD13 LEU A 246     -19.794   2.912   6.133  1.00 95.84           H  
ATOM   3893  CD2 LEU A 246     -22.328   3.754   5.910  1.00 95.84           C  
ATOM   3894 HD21 LEU A 246     -23.189   4.220   5.431  1.00 95.84           H  
ATOM   3895 HD22 LEU A 246     -22.687   3.102   6.707  1.00 95.84           H  
ATOM   3896 HD23 LEU A 246     -21.682   4.527   6.328  1.00 95.84           H  
ATOM   3897  N   THR A 247     -21.530   6.988   2.485  1.00 96.33           N  
ATOM   3898  H   THR A 247     -22.217   7.157   3.206  1.00 96.33           H  
ATOM   3899  CA  THR A 247     -20.766   8.127   1.940  1.00 96.33           C  
ATOM   3900  HA  THR A 247     -20.580   7.950   0.881  1.00 96.33           H  
ATOM   3901  C   THR A 247     -19.409   8.255   2.638  1.00 96.33           C  
ATOM   3902  CB  THR A 247     -21.536   9.450   2.053  1.00 96.33           C  
ATOM   3903  HB  THR A 247     -21.026  10.197   1.444  1.00 96.33           H  
ATOM   3904  O   THR A 247     -19.217   7.731   3.739  1.00 96.33           O  
ATOM   3905  CG2 THR A 247     -22.980   9.346   1.564  1.00 96.33           C  
ATOM   3906 HG21 THR A 247     -23.417  10.341   1.484  1.00 96.33           H  
ATOM   3907 HG22 THR A 247     -22.994   8.885   0.577  1.00 96.33           H  
ATOM   3908 HG23 THR A 247     -23.579   8.744   2.248  1.00 96.33           H  
ATOM   3909  OG1 THR A 247     -21.547   9.909   3.387  1.00 96.33           O  
ATOM   3910  HG1 THR A 247     -22.373  10.387   3.492  1.00 96.33           H  
ATOM   3911  N   LEU A 248     -18.477   9.042   2.082  1.00 96.48           N  
ATOM   3912  H   LEU A 248     -18.608   9.329   1.123  1.00 96.48           H  
ATOM   3913  CA  LEU A 248     -17.206   9.363   2.756  1.00 96.48           C  
ATOM   3914  HA  LEU A 248     -16.628   8.443   2.845  1.00 96.48           H  
ATOM   3915  C   LEU A 248     -17.416   9.912   4.184  1.00 96.48           C  
ATOM   3916  CB  LEU A 248     -16.421  10.356   1.875  1.00 96.48           C  
ATOM   3917  HB2 LEU A 248     -16.205   9.874   0.922  1.00 96.48           H  
ATOM   3918  HB3 LEU A 248     -17.059  11.218   1.677  1.00 96.48           H  
ATOM   3919  O   LEU A 248     -16.645   9.602   5.093  1.00 96.48           O  
ATOM   3920  CG  LEU A 248     -15.098  10.865   2.487  1.00 96.48           C  
ATOM   3921  HG  LEU A 248     -15.304  11.361   3.436  1.00 96.48           H  
ATOM   3922  CD1 LEU A 248     -14.075   9.754   2.721  1.00 96.48           C  
ATOM   3923 HD11 LEU A 248     -13.170  10.173   3.161  1.00 96.48           H  
ATOM   3924 HD12 LEU A 248     -13.834   9.269   1.775  1.00 96.48           H  
ATOM   3925 HD13 LEU A 248     -14.478   9.010   3.409  1.00 96.48           H  
ATOM   3926  CD2 LEU A 248     -14.460  11.898   1.558  1.00 96.48           C  
ATOM   3927 HD21 LEU A 248     -13.549  12.284   2.017  1.00 96.48           H  
ATOM   3928 HD22 LEU A 248     -14.226  11.435   0.600  1.00 96.48           H  
ATOM   3929 HD23 LEU A 248     -15.155  12.723   1.401  1.00 96.48           H  
ATOM   3930  N   LYS A 249     -18.485  10.690   4.403  1.00 96.07           N  
ATOM   3931  H   LYS A 249     -19.126  10.811   3.632  1.00 96.07           H  
ATOM   3932  CA  LYS A 249     -18.867  11.232   5.719  1.00 96.07           C  
ATOM   3933  HA  LYS A 249     -18.006  11.733   6.161  1.00 96.07           H  
ATOM   3934  C   LYS A 249     -19.282  10.111   6.682  1.00 96.07           C  
ATOM   3935  CB  LYS A 249     -19.998  12.251   5.496  1.00 96.07           C  
ATOM   3936  HB2 LYS A 249     -19.726  12.897   4.661  1.00 96.07           H  
ATOM   3937  HB3 LYS A 249     -20.900  11.709   5.214  1.00 96.07           H  
ATOM   3938  O   LYS A 249     -18.865  10.115   7.839  1.00 96.07           O  
ATOM   3939  CG  LYS A 249     -20.319  13.152   6.700  1.00 96.07           C  
ATOM   3940  HG2 LYS A 249     -20.485  12.543   7.589  1.00 96.07           H  
ATOM   3941  HG3 LYS A 249     -19.487  13.833   6.881  1.00 96.07           H  
ATOM   3942  CD  LYS A 249     -21.596  13.947   6.378  1.00 96.07           C  
ATOM   3943  HD2 LYS A 249     -22.407  13.231   6.245  1.00 96.07           H  
ATOM   3944  HD3 LYS A 249     -21.465  14.481   5.437  1.00 96.07           H  
ATOM   3945  CE  LYS A 249     -21.985  14.953   7.468  1.00 96.07           C  
ATOM   3946  HE2 LYS A 249     -21.272  15.776   7.465  1.00 96.07           H  
ATOM   3947  HE3 LYS A 249     -21.934  14.453   8.436  1.00 96.07           H  
ATOM   3948  NZ  LYS A 249     -23.366  15.454   7.244  1.00 96.07           N  
ATOM   3949  HZ1 LYS A 249     -23.546  15.811   6.316  1.00 96.07           H  
ATOM   3950  HZ2 LYS A 249     -24.020  14.686   7.290  1.00 96.07           H  
ATOM   3951  HZ3 LYS A 249     -23.687  16.126   7.926  1.00 96.07           H  
ATOM   3952  N   GLY A 250     -20.050   9.133   6.194  1.00 96.19           N  
ATOM   3953  H   GLY A 250     -20.307   9.171   5.219  1.00 96.19           H  
ATOM   3954  CA  GLY A 250     -20.444   7.944   6.952  1.00 96.19           C  
ATOM   3955  HA2 GLY A 250     -20.906   8.245   7.892  1.00 96.19           H  
ATOM   3956  HA3 GLY A 250     -21.168   7.381   6.363  1.00 96.19           H  
ATOM   3957  C   GLY A 250     -19.280   7.001   7.253  1.00 96.19           C  
ATOM   3958  O   GLY A 250     -19.145   6.545   8.383  1.00 96.19           O  
ATOM   3959  N   PHE A 251     -18.394   6.771   6.282  1.00 96.60           N  
ATOM   3960  H   PHE A 251     -18.594   7.145   5.366  1.00 96.60           H  
ATOM   3961  CA  PHE A 251     -17.196   5.938   6.431  1.00 96.60           C  
ATOM   3962  HA  PHE A 251     -17.492   4.948   6.780  1.00 96.60           H  
ATOM   3963  C   PHE A 251     -16.205   6.513   7.457  1.00 96.60           C  
ATOM   3964  CB  PHE A 251     -16.551   5.793   5.048  1.00 96.60           C  
ATOM   3965  HB2 PHE A 251     -16.304   6.782   4.663  1.00 96.60           H  
ATOM   3966  HB3 PHE A 251     -17.281   5.356   4.366  1.00 96.60           H  
ATOM   3967  O   PHE A 251     -15.740   5.802   8.350  1.00 96.60           O  
ATOM   3968  CG  PHE A 251     -15.304   4.931   5.024  1.00 96.60           C  
ATOM   3969  CD1 PHE A 251     -14.026   5.528   5.025  1.00 96.60           C  
ATOM   3970  HD1 PHE A 251     -13.929   6.603   5.061  1.00 96.60           H  
ATOM   3971  CD2 PHE A 251     -15.422   3.531   4.957  1.00 96.60           C  
ATOM   3972  HD2 PHE A 251     -16.396   3.066   4.938  1.00 96.60           H  
ATOM   3973  CE1 PHE A 251     -12.874   4.724   4.959  1.00 96.60           C  
ATOM   3974  HE1 PHE A 251     -11.893   5.176   4.947  1.00 96.60           H  
ATOM   3975  CE2 PHE A 251     -14.269   2.729   4.896  1.00 96.60           C  
ATOM   3976  HE2 PHE A 251     -14.358   1.654   4.841  1.00 96.60           H  
ATOM   3977  CZ  PHE A 251     -12.996   3.325   4.898  1.00 96.60           C  
ATOM   3978  HZ  PHE A 251     -12.115   2.701   4.858  1.00 96.60           H  
ATOM   3979  N   LEU A 252     -15.929   7.823   7.392  1.00 96.91           N  
ATOM   3980  H   LEU A 252     -16.319   8.362   6.633  1.00 96.91           H  
ATOM   3981  CA  LEU A 252     -15.092   8.504   8.387  1.00 96.91           C  
ATOM   3982  HA  LEU A 252     -14.151   7.962   8.479  1.00 96.91           H  
ATOM   3983  C   LEU A 252     -15.736   8.485   9.783  1.00 96.91           C  
ATOM   3984  CB  LEU A 252     -14.807   9.946   7.927  1.00 96.91           C  
ATOM   3985  HB2 LEU A 252     -14.372  10.499   8.759  1.00 96.91           H  
ATOM   3986  HB3 LEU A 252     -15.757  10.420   7.679  1.00 96.91           H  
ATOM   3987  O   LEU A 252     -15.029   8.296  10.775  1.00 96.91           O  
ATOM   3988  CG  LEU A 252     -13.855  10.061   6.720  1.00 96.91           C  
ATOM   3989  HG  LEU A 252     -14.200   9.422   5.907  1.00 96.91           H  
ATOM   3990  CD1 LEU A 252     -13.828  11.510   6.229  1.00 96.91           C  
ATOM   3991 HD11 LEU A 252     -13.494  12.173   7.028  1.00 96.91           H  
ATOM   3992 HD12 LEU A 252     -13.158  11.598   5.374  1.00 96.91           H  
ATOM   3993 HD13 LEU A 252     -14.831  11.799   5.915  1.00 96.91           H  
ATOM   3994  CD2 LEU A 252     -12.417   9.664   7.065  1.00 96.91           C  
ATOM   3995 HD21 LEU A 252     -11.785   9.790   6.186  1.00 96.91           H  
ATOM   3996 HD22 LEU A 252     -12.039  10.288   7.874  1.00 96.91           H  
ATOM   3997 HD23 LEU A 252     -12.383   8.617   7.365  1.00 96.91           H  
ATOM   3998  N   PHE A 253     -17.064   8.620   9.882  1.00 96.24           N  
ATOM   3999  H   PHE A 253     -17.606   8.806   9.051  1.00 96.24           H  
ATOM   4000  CA  PHE A 253     -17.766   8.464  11.157  1.00 96.24           C  
ATOM   4001  HA  PHE A 253     -17.281   9.099  11.898  1.00 96.24           H  
ATOM   4002  C   PHE A 253     -17.702   7.030  11.695  1.00 96.24           C  
ATOM   4003  CB  PHE A 253     -19.219   8.926  11.037  1.00 96.24           C  
ATOM   4004  HB2 PHE A 253     -19.235   9.995  10.828  1.00 96.24           H  
ATOM   4005  HB3 PHE A 253     -19.693   8.416  10.199  1.00 96.24           H  
ATOM   4006  O   PHE A 253     -17.433   6.857  12.878  1.00 96.24           O  
ATOM   4007  CG  PHE A 253     -20.015   8.653  12.302  1.00 96.24           C  
ATOM   4008  CD1 PHE A 253     -20.982   7.630  12.321  1.00 96.24           C  
ATOM   4009  HD1 PHE A 253     -21.163   7.044  11.432  1.00 96.24           H  
ATOM   4010  CD2 PHE A 253     -19.781   9.412  13.463  1.00 96.24           C  
ATOM   4011  HD2 PHE A 253     -19.037  10.194  13.455  1.00 96.24           H  
ATOM   4012  CE1 PHE A 253     -21.709   7.363  13.494  1.00 96.24           C  
ATOM   4013  HE1 PHE A 253     -22.447   6.574  13.508  1.00 96.24           H  
ATOM   4014  CE2 PHE A 253     -20.507   9.144  14.637  1.00 96.24           C  
ATOM   4015  HE2 PHE A 253     -20.312   9.718  15.531  1.00 96.24           H  
ATOM   4016  CZ  PHE A 253     -21.469   8.118  14.655  1.00 96.24           C  
ATOM   4017  HZ  PHE A 253     -22.020   7.901  15.558  1.00 96.24           H  
ATOM   4018  N   LEU A 254     -17.873   6.007  10.853  1.00 95.78           N  
ATOM   4019  H   LEU A 254     -18.128   6.206   9.896  1.00 95.78           H  
ATOM   4020  CA  LEU A 254     -17.768   4.603  11.257  1.00 95.78           C  
ATOM   4021  HA  LEU A 254     -18.503   4.420  12.041  1.00 95.78           H  
ATOM   4022  C   LEU A 254     -16.381   4.299  11.847  1.00 95.78           C  
ATOM   4023  CB  LEU A 254     -18.110   3.720  10.042  1.00 95.78           C  
ATOM   4024  HB2 LEU A 254     -17.419   3.952   9.232  1.00 95.78           H  
ATOM   4025  HB3 LEU A 254     -19.115   3.974   9.705  1.00 95.78           H  
ATOM   4026  O   LEU A 254     -16.287   3.725  12.930  1.00 95.78           O  
ATOM   4027  CG  LEU A 254     -18.050   2.204  10.303  1.00 95.78           C  
ATOM   4028  HG  LEU A 254     -17.030   1.926  10.570  1.00 95.78           H  
ATOM   4029  CD1 LEU A 254     -18.993   1.763  11.425  1.00 95.78           C  
ATOM   4030 HD11 LEU A 254     -20.004   2.120  11.231  1.00 95.78           H  
ATOM   4031 HD12 LEU A 254     -19.002   0.675  11.493  1.00 95.78           H  
ATOM   4032 HD13 LEU A 254     -18.645   2.152  12.382  1.00 95.78           H  
ATOM   4033  CD2 LEU A 254     -18.426   1.463   9.021  1.00 95.78           C  
ATOM   4034 HD21 LEU A 254     -18.418   0.388   9.199  1.00 95.78           H  
ATOM   4035 HD22 LEU A 254     -17.706   1.694   8.235  1.00 95.78           H  
ATOM   4036 HD23 LEU A 254     -19.422   1.761   8.694  1.00 95.78           H  
ATOM   4037  N   HIS A 255     -15.306   4.772  11.210  1.00 96.40           N  
ATOM   4038  H   HIS A 255     -15.434   5.205  10.306  1.00 96.40           H  
ATOM   4039  CA  HIS A 255     -13.950   4.667  11.763  1.00 96.40           C  
ATOM   4040  HA  HIS A 255     -13.781   3.629  12.051  1.00 96.40           H  
ATOM   4041  C   HIS A 255     -13.738   5.498  13.040  1.00 96.40           C  
ATOM   4042  CB  HIS A 255     -12.928   5.026  10.682  1.00 96.40           C  
ATOM   4043  HB2 HIS A 255     -13.288   5.863  10.084  1.00 96.40           H  
ATOM   4044  HB3 HIS A 255     -11.997   5.330  11.161  1.00 96.40           H  
ATOM   4045  O   HIS A 255     -13.069   5.029  13.963  1.00 96.40           O  
ATOM   4046  CG  HIS A 255     -12.618   3.847   9.798  1.00 96.40           C  
ATOM   4047  CD2 HIS A 255     -12.971   3.665   8.487  1.00 96.40           C  
ATOM   4048  HD2 HIS A 255     -13.533   4.353   7.873  1.00 96.40           H  
ATOM   4049  ND1 HIS A 255     -11.938   2.719  10.196  1.00 96.40           N  
ATOM   4050  HD1 HIS A 255     -11.569   2.544  11.120  1.00 96.40           H  
ATOM   4051  CE1 HIS A 255     -11.868   1.882   9.151  1.00 96.40           C  
ATOM   4052  HE1 HIS A 255     -11.400   0.909   9.167  1.00 96.40           H  
ATOM   4053  NE2 HIS A 255     -12.472   2.420   8.083  1.00 96.40           N  
ATOM   4054  N   THR A 256     -14.345   6.687  13.138  1.00 96.13           N  
ATOM   4055  H   THR A 256     -14.863   7.024  12.339  1.00 96.13           H  
ATOM   4056  CA  THR A 256     -14.352   7.484  14.381  1.00 96.13           C  
ATOM   4057  HA  THR A 256     -13.323   7.684  14.680  1.00 96.13           H  
ATOM   4058  C   THR A 256     -15.033   6.713  15.512  1.00 96.13           C  
ATOM   4059  CB  THR A 256     -15.074   8.831  14.198  1.00 96.13           C  
ATOM   4060  HB  THR A 256     -16.132   8.664  13.996  1.00 96.13           H  
ATOM   4061  O   THR A 256     -14.523   6.670  16.628  1.00 96.13           O  
ATOM   4062  CG2 THR A 256     -14.948   9.733  15.425  1.00 96.13           C  
ATOM   4063 HG21 THR A 256     -15.479   9.289  16.267  1.00 96.13           H  
ATOM   4064 HG22 THR A 256     -15.386  10.707  15.210  1.00 96.13           H  
ATOM   4065 HG23 THR A 256     -13.897   9.861  15.685  1.00 96.13           H  
ATOM   4066  OG1 THR A 256     -14.526   9.562  13.130  1.00 96.13           O  
ATOM   4067  HG1 THR A 256     -14.646   9.056  12.324  1.00 96.13           H  
ATOM   4068  N   LEU A 257     -16.155   6.057  15.216  1.00 94.66           N  
ATOM   4069  H   LEU A 257     -16.521   6.141  14.278  1.00 94.66           H  
ATOM   4070  CA  LEU A 257     -16.944   5.287  16.167  1.00 94.66           C  
ATOM   4071  HA  LEU A 257     -17.077   5.907  17.053  1.00 94.66           H  
ATOM   4072  C   LEU A 257     -16.222   4.001  16.598  1.00 94.66           C  
ATOM   4073  CB  LEU A 257     -18.324   5.038  15.539  1.00 94.66           C  
ATOM   4074  HB2 LEU A 257     -18.194   4.421  14.650  1.00 94.66           H  
ATOM   4075  HB3 LEU A 257     -18.741   5.994  15.223  1.00 94.66           H  
ATOM   4076  O   LEU A 257     -16.239   3.679  17.783  1.00 94.66           O  
ATOM   4077  CG  LEU A 257     -19.339   4.354  16.466  1.00 94.66           C  
ATOM   4078  HG  LEU A 257     -18.964   3.374  16.760  1.00 94.66           H  
ATOM   4079  CD1 LEU A 257     -19.620   5.146  17.746  1.00 94.66           C  
ATOM   4080 HD11 LEU A 257     -18.703   5.279  18.320  1.00 94.66           H  
ATOM   4081 HD12 LEU A 257     -20.307   4.583  18.377  1.00 94.66           H  
ATOM   4082 HD13 LEU A 257     -20.047   6.119  17.503  1.00 94.66           H  
ATOM   4083  CD2 LEU A 257     -20.630   4.144  15.680  1.00 94.66           C  
ATOM   4084 HD21 LEU A 257     -21.310   3.518  16.258  1.00 94.66           H  
ATOM   4085 HD22 LEU A 257     -21.104   5.101  15.463  1.00 94.66           H  
ATOM   4086 HD23 LEU A 257     -20.417   3.628  14.743  1.00 94.66           H  
ATOM   4087  N   PHE A 258     -15.509   3.325  15.687  1.00 94.79           N  
ATOM   4088  H   PHE A 258     -15.605   3.584  14.716  1.00 94.79           H  
ATOM   4089  CA  PHE A 258     -14.597   2.225  16.032  1.00 94.79           C  
ATOM   4090  HA  PHE A 258     -15.167   1.430  16.513  1.00 94.79           H  
ATOM   4091  C   PHE A 258     -13.545   2.660  17.052  1.00 94.79           C  
ATOM   4092  CB  PHE A 258     -13.916   1.657  14.771  1.00 94.79           C  
ATOM   4093  HB2 PHE A 258     -13.736   2.456  14.052  1.00 94.79           H  
ATOM   4094  HB3 PHE A 258     -12.943   1.252  15.048  1.00 94.79           H  
ATOM   4095  O   PHE A 258     -13.324   1.961  18.039  1.00 94.79           O  
ATOM   4096  CG  PHE A 258     -14.687   0.531  14.115  1.00 94.79           C  
ATOM   4097  CD1 PHE A 258     -14.867  -0.669  14.825  1.00 94.79           C  
ATOM   4098  HD1 PHE A 258     -14.428  -0.784  15.805  1.00 94.79           H  
ATOM   4099  CD2 PHE A 258     -15.231   0.665  12.824  1.00 94.79           C  
ATOM   4100  HD2 PHE A 258     -15.085   1.573  12.259  1.00 94.79           H  
ATOM   4101  CE1 PHE A 258     -15.626  -1.713  14.281  1.00 94.79           C  
ATOM   4102  HE1 PHE A 258     -15.770  -2.632  14.830  1.00 94.79           H  
ATOM   4103  CE2 PHE A 258     -15.987  -0.385  12.271  1.00 94.79           C  
ATOM   4104  HE2 PHE A 258     -16.422  -0.288  11.288  1.00 94.79           H  
ATOM   4105  CZ  PHE A 258     -16.192  -1.563  13.009  1.00 94.79           C  
ATOM   4106  HZ  PHE A 258     -16.775  -2.376  12.603  1.00 94.79           H  
ATOM   4107  N   ILE A 259     -12.931   3.831  16.866  1.00 94.40           N  
ATOM   4108  H   ILE A 259     -13.153   4.369  16.040  1.00 94.40           H  
ATOM   4109  CA  ILE A 259     -11.962   4.364  17.831  1.00 94.40           C  
ATOM   4110  HA  ILE A 259     -11.250   3.573  18.066  1.00 94.40           H  
ATOM   4111  C   ILE A 259     -12.662   4.730  19.153  1.00 94.40           C  
ATOM   4112  CB  ILE A 259     -11.175   5.542  17.215  1.00 94.40           C  
ATOM   4113  HB  ILE A 259     -11.881   6.328  16.947  1.00 94.40           H  
ATOM   4114  O   ILE A 259     -12.195   4.331  20.218  1.00 94.40           O  
ATOM   4115  CG1 ILE A 259     -10.390   5.121  15.945  1.00 94.40           C  
ATOM   4116 HG12 ILE A 259      -9.456   4.637  16.231  1.00 94.40           H  
ATOM   4117 HG13 ILE A 259     -10.963   4.399  15.363  1.00 94.40           H  
ATOM   4118  CG2 ILE A 259     -10.191   6.096  18.258  1.00 94.40           C  
ATOM   4119 HG21 ILE A 259      -9.504   6.804  17.795  1.00 94.40           H  
ATOM   4120 HG22 ILE A 259      -9.609   5.287  18.699  1.00 94.40           H  
ATOM   4121 HG23 ILE A 259     -10.732   6.615  19.050  1.00 94.40           H  
ATOM   4122  CD1 ILE A 259     -10.084   6.306  15.020  1.00 94.40           C  
ATOM   4123 HD11 ILE A 259     -11.012   6.794  14.723  1.00 94.40           H  
ATOM   4124 HD12 ILE A 259      -9.443   7.031  15.522  1.00 94.40           H  
ATOM   4125 HD13 ILE A 259      -9.574   5.947  14.126  1.00 94.40           H  
ATOM   4126  N   GLN A 260     -13.817   5.404  19.094  1.00 93.41           N  
ATOM   4127  H   GLN A 260     -14.144   5.697  18.185  1.00 93.41           H  
ATOM   4128  CA  GLN A 260     -14.611   5.805  20.265  1.00 93.41           C  
ATOM   4129  HA  GLN A 260     -13.957   6.336  20.957  1.00 93.41           H  
ATOM   4130  C   GLN A 260     -15.198   4.626  21.066  1.00 93.41           C  
ATOM   4131  CB  GLN A 260     -15.734   6.770  19.832  1.00 93.41           C  
ATOM   4132  HB2 GLN A 260     -16.264   6.355  18.975  1.00 93.41           H  
ATOM   4133  HB3 GLN A 260     -16.441   6.868  20.657  1.00 93.41           H  
ATOM   4134  O   GLN A 260     -15.451   4.788  22.253  1.00 93.41           O  
ATOM   4135  CG  GLN A 260     -15.222   8.182  19.514  1.00 93.41           C  
ATOM   4136  HG2 GLN A 260     -14.430   8.127  18.768  1.00 93.41           H  
ATOM   4137  HG3 GLN A 260     -14.785   8.580  20.429  1.00 93.41           H  
ATOM   4138  CD  GLN A 260     -16.283   9.175  19.018  1.00 93.41           C  
ATOM   4139  NE2 GLN A 260     -15.912  10.428  18.866  1.00 93.41           N  
ATOM   4140 HE21 GLN A 260     -16.556  11.091  18.460  1.00 93.41           H  
ATOM   4141 HE22 GLN A 260     -14.966  10.703  19.092  1.00 93.41           H  
ATOM   4142  OE1 GLN A 260     -17.448   8.885  18.762  1.00 93.41           O  
ATOM   4143  N   ARG A 261     -15.389   3.438  20.476  1.00 90.18           N  
ATOM   4144  H   ARG A 261     -15.282   3.394  19.473  1.00 90.18           H  
ATOM   4145  CA  ARG A 261     -15.788   2.201  21.188  1.00 90.18           C  
ATOM   4146  HA  ARG A 261     -16.208   2.474  22.156  1.00 90.18           H  
ATOM   4147  C   ARG A 261     -14.600   1.301  21.548  1.00 90.18           C  
ATOM   4148  CB  ARG A 261     -16.901   1.463  20.416  1.00 90.18           C  
ATOM   4149  HB2 ARG A 261     -16.605   1.339  19.374  1.00 90.18           H  
ATOM   4150  HB3 ARG A 261     -17.064   0.477  20.851  1.00 90.18           H  
ATOM   4151  O   ARG A 261     -14.784   0.132  21.875  1.00 90.18           O  
ATOM   4152  CG  ARG A 261     -18.224   2.238  20.503  1.00 90.18           C  
ATOM   4153  HG2 ARG A 261     -18.528   2.318  21.547  1.00 90.18           H  
ATOM   4154  HG3 ARG A 261     -18.071   3.245  20.115  1.00 90.18           H  
ATOM   4155  CD  ARG A 261     -19.351   1.593  19.684  1.00 90.18           C  
ATOM   4156  HD2 ARG A 261     -18.978   1.384  18.681  1.00 90.18           H  
ATOM   4157  HD3 ARG A 261     -20.156   2.322  19.587  1.00 90.18           H  
ATOM   4158  NE  ARG A 261     -19.905   0.348  20.261  1.00 90.18           N  
ATOM   4159  HE  ARG A 261     -19.791  -0.497  19.720  1.00 90.18           H  
ATOM   4160  NH1 ARG A 261     -21.131   1.306  21.926  1.00 90.18           N  
ATOM   4161 HH11 ARG A 261     -20.596   2.162  21.902  1.00 90.18           H  
ATOM   4162 HH12 ARG A 261     -21.891   1.228  22.586  1.00 90.18           H  
ATOM   4163  NH2 ARG A 261     -21.502  -0.820  21.423  1.00 90.18           N  
ATOM   4164 HH21 ARG A 261     -21.361  -1.679  20.911  1.00 90.18           H  
ATOM   4165 HH22 ARG A 261     -22.232  -0.794  22.120  1.00 90.18           H  
ATOM   4166  CZ  ARG A 261     -20.833   0.274  21.200  1.00 90.18           C  
ATOM   4167  N   GLY A 262     -13.371   1.820  21.476  1.00 91.56           N  
ATOM   4168  H   GLY A 262     -13.263   2.784  21.195  1.00 91.56           H  
ATOM   4169  CA  GLY A 262     -12.181   1.073  21.886  1.00 91.56           C  
ATOM   4170  HA2 GLY A 262     -11.334   1.757  21.943  1.00 91.56           H  
ATOM   4171  HA3 GLY A 262     -12.370   0.655  22.875  1.00 91.56           H  
ATOM   4172  C   GLY A 262     -11.813  -0.087  20.960  1.00 91.56           C  
ATOM   4173  O   GLY A 262     -11.160  -1.032  21.405  1.00 91.56           O  
ATOM   4174  N   ARG A 263     -12.247  -0.026  19.695  1.00 91.34           N  
ATOM   4175  H   ARG A 263     -12.781   0.792  19.441  1.00 91.34           H  
ATOM   4176  CA  ARG A 263     -12.028  -1.011  18.621  1.00 91.34           C  
ATOM   4177  HA  ARG A 263     -11.450  -1.838  19.033  1.00 91.34           H  
ATOM   4178  C   ARG A 263     -11.168  -0.442  17.475  1.00 91.34           C  
ATOM   4179  CB  ARG A 263     -13.376  -1.598  18.166  1.00 91.34           C  
ATOM   4180  HB2 ARG A 263     -14.074  -0.785  17.961  1.00 91.34           H  
ATOM   4181  HB3 ARG A 263     -13.221  -2.181  17.258  1.00 91.34           H  
ATOM   4182  O   ARG A 263     -11.371  -0.747  16.295  1.00 91.34           O  
ATOM   4183  CG  ARG A 263     -13.986  -2.535  19.216  1.00 91.34           C  
ATOM   4184  HG2 ARG A 263     -14.234  -1.974  20.118  1.00 91.34           H  
ATOM   4185  HG3 ARG A 263     -13.259  -3.308  19.466  1.00 91.34           H  
ATOM   4186  CD  ARG A 263     -15.252  -3.203  18.668  1.00 91.34           C  
ATOM   4187  HD2 ARG A 263     -16.016  -2.444  18.497  1.00 91.34           H  
ATOM   4188  HD3 ARG A 263     -15.012  -3.663  17.710  1.00 91.34           H  
ATOM   4189  NE  ARG A 263     -15.772  -4.213  19.609  1.00 91.34           N  
ATOM   4190  HE  ARG A 263     -16.103  -3.878  20.503  1.00 91.34           H  
ATOM   4191  NH1 ARG A 263     -15.799  -6.066  18.220  1.00 91.34           N  
ATOM   4192 HH11 ARG A 263     -16.281  -6.934  18.032  1.00 91.34           H  
ATOM   4193 HH12 ARG A 263     -15.844  -5.418  17.447  1.00 91.34           H  
ATOM   4194  NH2 ARG A 263     -16.328  -6.266  20.364  1.00 91.34           N  
ATOM   4195 HH21 ARG A 263     -16.580  -7.207  20.096  1.00 91.34           H  
ATOM   4196 HH22 ARG A 263     -16.951  -5.831  21.030  1.00 91.34           H  
ATOM   4197  CZ  ARG A 263     -15.946  -5.506  19.386  1.00 91.34           C  
ATOM   4198  N   HIS A 264     -10.202   0.413  17.827  1.00 93.37           N  
ATOM   4199  H   HIS A 264     -10.064   0.545  18.819  1.00 93.37           H  
ATOM   4200  CA  HIS A 264      -9.273   1.097  16.916  1.00 93.37           C  
ATOM   4201  HA  HIS A 264      -9.864   1.668  16.200  1.00 93.37           H  
ATOM   4202  C   HIS A 264      -8.382   0.155  16.077  1.00 93.37           C  
ATOM   4203  CB  HIS A 264      -8.422   2.098  17.725  1.00 93.37           C  
ATOM   4204  HB2 HIS A 264      -7.597   2.450  17.105  1.00 93.37           H  
ATOM   4205  HB3 HIS A 264      -9.046   2.961  17.958  1.00 93.37           H  
ATOM   4206  O   HIS A 264      -7.896   0.558  15.021  1.00 93.37           O  
ATOM   4207  CG  HIS A 264      -7.857   1.577  19.029  1.00 93.37           C  
ATOM   4208  CD2 HIS A 264      -7.122   0.436  19.222  1.00 93.37           C  
ATOM   4209  HD2 HIS A 264      -6.816  -0.270  18.464  1.00 93.37           H  
ATOM   4210  ND1 HIS A 264      -7.975   2.182  20.262  1.00 93.37           N  
ATOM   4211  HD1 HIS A 264      -8.274   3.128  20.450  1.00 93.37           H  
ATOM   4212  CE1 HIS A 264      -7.327   1.426  21.164  1.00 93.37           C  
ATOM   4213  HE1 HIS A 264      -7.171   1.697  22.198  1.00 93.37           H  
ATOM   4214  NE2 HIS A 264      -6.824   0.329  20.581  1.00 93.37           N  
ATOM   4215  N   GLU A 265      -8.219  -1.104  16.485  1.00 94.17           N  
ATOM   4216  H   GLU A 265      -8.626  -1.359  17.374  1.00 94.17           H  
ATOM   4217  CA  GLU A 265      -7.600  -2.196  15.723  1.00 94.17           C  
ATOM   4218  HA  GLU A 265      -6.557  -1.939  15.536  1.00 94.17           H  
ATOM   4219  C   GLU A 265      -8.265  -2.394  14.357  1.00 94.17           C  
ATOM   4220  CB  GLU A 265      -7.595  -3.518  16.528  1.00 94.17           C  
ATOM   4221  HB2 GLU A 265      -7.066  -4.253  15.920  1.00 94.17           H  
ATOM   4222  HB3 GLU A 265      -6.999  -3.380  17.430  1.00 94.17           H  
ATOM   4223  O   GLU A 265      -7.577  -2.660  13.374  1.00 94.17           O  
ATOM   4224  CG  GLU A 265      -8.955  -4.148  16.916  1.00 94.17           C  
ATOM   4225  HG2 GLU A 265      -8.777  -5.204  17.118  1.00 94.17           H  
ATOM   4226  HG3 GLU A 265      -9.648  -4.092  16.077  1.00 94.17           H  
ATOM   4227  CD  GLU A 265      -9.603  -3.526  18.162  1.00 94.17           C  
ATOM   4228  OE1 GLU A 265     -10.485  -4.127  18.806  1.00 94.17           O  
ATOM   4229  OE2 GLU A 265      -9.195  -2.425  18.585  1.00 94.17           O  
ATOM   4230  N   THR A 266      -9.579  -2.173  14.254  1.00 94.02           N  
ATOM   4231  H   THR A 266     -10.096  -1.958  15.095  1.00 94.02           H  
ATOM   4232  CA  THR A 266     -10.323  -2.255  12.987  1.00 94.02           C  
ATOM   4233  HA  THR A 266     -10.146  -3.232  12.538  1.00 94.02           H  
ATOM   4234  C   THR A 266      -9.834  -1.190  12.003  1.00 94.02           C  
ATOM   4235  CB  THR A 266     -11.833  -2.093  13.236  1.00 94.02           C  
ATOM   4236  HB  THR A 266     -12.052  -1.056  13.488  1.00 94.02           H  
ATOM   4237  O   THR A 266      -9.572  -1.477  10.836  1.00 94.02           O  
ATOM   4238  CG2 THR A 266     -12.667  -2.495  12.023  1.00 94.02           C  
ATOM   4239 HG21 THR A 266     -13.726  -2.441  12.275  1.00 94.02           H  
ATOM   4240 HG22 THR A 266     -12.434  -3.519  11.733  1.00 94.02           H  
ATOM   4241 HG23 THR A 266     -12.472  -1.816  11.193  1.00 94.02           H  
ATOM   4242  OG1 THR A 266     -12.238  -2.903  14.315  1.00 94.02           O  
ATOM   4243  HG1 THR A 266     -12.210  -2.356  15.103  1.00 94.02           H  
ATOM   4244  N   THR A 267      -9.619   0.034  12.495  1.00 95.58           N  
ATOM   4245  H   THR A 267      -9.817   0.194  13.472  1.00 95.58           H  
ATOM   4246  CA  THR A 267      -9.045   1.144  11.721  1.00 95.58           C  
ATOM   4247  HA  THR A 267      -9.574   1.216  10.771  1.00 95.58           H  
ATOM   4248  C   THR A 267      -7.572   0.891  11.388  1.00 95.58           C  
ATOM   4249  CB  THR A 267      -9.234   2.472  12.478  1.00 95.58           C  
ATOM   4250  HB  THR A 267      -8.668   2.451  13.409  1.00 95.58           H  
ATOM   4251  O   THR A 267      -7.156   1.120  10.254  1.00 95.58           O  
ATOM   4252  CG2 THR A 267      -8.816   3.692  11.664  1.00 95.58           C  
ATOM   4253 HG21 THR A 267      -9.067   4.608  12.199  1.00 95.58           H  
ATOM   4254 HG22 THR A 267      -7.738   3.674  11.501  1.00 95.58           H  
ATOM   4255 HG23 THR A 267      -9.323   3.690  10.699  1.00 95.58           H  
ATOM   4256  OG1 THR A 267     -10.605   2.651  12.775  1.00 95.58           O  
ATOM   4257  HG1 THR A 267     -10.692   3.434  13.324  1.00 95.58           H  
ATOM   4258  N   TRP A 268      -6.784   0.355  12.325  1.00 95.42           N  
ATOM   4259  H   TRP A 268      -7.164   0.200  13.248  1.00 95.42           H  
ATOM   4260  CA  TRP A 268      -5.376   0.020  12.087  1.00 95.42           C  
ATOM   4261  HA  TRP A 268      -4.880   0.895  11.667  1.00 95.42           H  
ATOM   4262  C   TRP A 268      -5.165  -1.112  11.077  1.00 95.42           C  
ATOM   4263  CB  TRP A 268      -4.690  -0.324  13.409  1.00 95.42           C  
ATOM   4264  HB2 TRP A 268      -5.373  -0.875  14.056  1.00 95.42           H  
ATOM   4265  HB3 TRP A 268      -3.850  -0.981  13.181  1.00 95.42           H  
ATOM   4266  O   TRP A 268      -4.270  -1.004  10.241  1.00 95.42           O  
ATOM   4267  CG  TRP A 268      -4.125   0.852  14.135  1.00 95.42           C  
ATOM   4268  CD1 TRP A 268      -4.500   1.322  15.346  1.00 95.42           C  
ATOM   4269  HD1 TRP A 268      -5.288   0.907  15.958  1.00 95.42           H  
ATOM   4270  CD2 TRP A 268      -3.084   1.754  13.662  1.00 95.42           C  
ATOM   4271  CE2 TRP A 268      -2.874   2.760  14.648  1.00 95.42           C  
ATOM   4272  CE3 TRP A 268      -2.327   1.841  12.474  1.00 95.42           C  
ATOM   4273  HE3 TRP A 268      -2.465   1.103  11.698  1.00 95.42           H  
ATOM   4274  NE1 TRP A 268      -3.731   2.424  15.670  1.00 95.42           N  
ATOM   4275  HE1 TRP A 268      -3.818   2.948  16.529  1.00 95.42           H  
ATOM   4276  CH2 TRP A 268      -1.255   3.894  13.259  1.00 95.42           C  
ATOM   4277  HH2 TRP A 268      -0.577   4.715  13.079  1.00 95.42           H  
ATOM   4278  CZ2 TRP A 268      -1.973   3.815  14.464  1.00 95.42           C  
ATOM   4279  HZ2 TRP A 268      -1.856   4.566  15.230  1.00 95.42           H  
ATOM   4280  CZ3 TRP A 268      -1.430   2.905  12.273  1.00 95.42           C  
ATOM   4281  HZ3 TRP A 268      -0.884   2.975  11.344  1.00 95.42           H  
ATOM   4282  N   THR A 269      -5.992  -2.158  11.110  1.00 95.99           N  
ATOM   4283  H   THR A 269      -6.665  -2.202  11.862  1.00 95.99           H  
ATOM   4284  CA  THR A 269      -5.958  -3.273  10.146  1.00 95.99           C  
ATOM   4285  HA  THR A 269      -4.981  -3.756  10.183  1.00 95.99           H  
ATOM   4286  C   THR A 269      -6.187  -2.751   8.729  1.00 95.99           C  
ATOM   4287  CB  THR A 269      -7.029  -4.321  10.490  1.00 95.99           C  
ATOM   4288  HB  THR A 269      -8.016  -3.863  10.419  1.00 95.99           H  
ATOM   4289  O   THR A 269      -5.411  -3.041   7.818  1.00 95.99           O  
ATOM   4290  CG2 THR A 269      -6.979  -5.547   9.581  1.00 95.99           C  
ATOM   4291 HG21 THR A 269      -5.983  -5.989   9.609  1.00 95.99           H  
ATOM   4292 HG22 THR A 269      -7.228  -5.271   8.556  1.00 95.99           H  
ATOM   4293 HG23 THR A 269      -7.702  -6.285   9.925  1.00 95.99           H  
ATOM   4294  OG1 THR A 269      -6.850  -4.792  11.801  1.00 95.99           O  
ATOM   4295  HG1 THR A 269      -7.032  -4.082  12.421  1.00 95.99           H  
ATOM   4296  N   VAL A 270      -7.197  -1.890   8.561  1.00 95.94           N  
ATOM   4297  H   VAL A 270      -7.791  -1.701   9.356  1.00 95.94           H  
ATOM   4298  CA  VAL A 270      -7.502  -1.192   7.303  1.00 95.94           C  
ATOM   4299  HA  VAL A 270      -7.673  -1.932   6.520  1.00 95.94           H  
ATOM   4300  C   VAL A 270      -6.325  -0.326   6.842  1.00 95.94           C  
ATOM   4301  CB  VAL A 270      -8.797  -0.374   7.484  1.00 95.94           C  
ATOM   4302  HB  VAL A 270      -8.753   0.159   8.434  1.00 95.94           H  
ATOM   4303  O   VAL A 270      -5.871  -0.463   5.708  1.00 95.94           O  
ATOM   4304  CG1 VAL A 270      -9.039   0.664   6.388  1.00 95.94           C  
ATOM   4305 HG11 VAL A 270      -9.995   1.159   6.556  1.00 95.94           H  
ATOM   4306 HG12 VAL A 270      -9.035   0.183   5.410  1.00 95.94           H  
ATOM   4307 HG13 VAL A 270      -8.268   1.433   6.435  1.00 95.94           H  
ATOM   4308  CG2 VAL A 270      -9.996  -1.324   7.525  1.00 95.94           C  
ATOM   4309 HG21 VAL A 270      -9.833  -2.093   8.280  1.00 95.94           H  
ATOM   4310 HG22 VAL A 270     -10.131  -1.807   6.557  1.00 95.94           H  
ATOM   4311 HG23 VAL A 270     -10.905  -0.775   7.775  1.00 95.94           H  
ATOM   4312  N   LEU A 271      -5.775   0.523   7.715  1.00 96.50           N  
ATOM   4313  H   LEU A 271      -6.184   0.595   8.636  1.00 96.50           H  
ATOM   4314  CA  LEU A 271      -4.635   1.387   7.384  1.00 96.50           C  
ATOM   4315  HA  LEU A 271      -4.908   2.016   6.536  1.00 96.50           H  
ATOM   4316  C   LEU A 271      -3.406   0.572   6.944  1.00 96.50           C  
ATOM   4317  CB  LEU A 271      -4.325   2.280   8.600  1.00 96.50           C  
ATOM   4318  HB2 LEU A 271      -4.287   1.651   9.489  1.00 96.50           H  
ATOM   4319  HB3 LEU A 271      -3.339   2.730   8.483  1.00 96.50           H  
ATOM   4320  O   LEU A 271      -2.840   0.827   5.879  1.00 96.50           O  
ATOM   4321  CG  LEU A 271      -5.351   3.407   8.815  1.00 96.50           C  
ATOM   4322  HG  LEU A 271      -6.366   3.028   8.693  1.00 96.50           H  
ATOM   4323  CD1 LEU A 271      -5.205   3.964  10.227  1.00 96.50           C  
ATOM   4324 HD11 LEU A 271      -5.453   3.190  10.953  1.00 96.50           H  
ATOM   4325 HD12 LEU A 271      -4.176   4.280  10.399  1.00 96.50           H  
ATOM   4326 HD13 LEU A 271      -5.877   4.811  10.365  1.00 96.50           H  
ATOM   4327  CD2 LEU A 271      -5.147   4.560   7.832  1.00 96.50           C  
ATOM   4328 HD21 LEU A 271      -5.268   4.206   6.809  1.00 96.50           H  
ATOM   4329 HD22 LEU A 271      -5.888   5.336   8.023  1.00 96.50           H  
ATOM   4330 HD23 LEU A 271      -4.146   4.976   7.949  1.00 96.50           H  
ATOM   4331  N   ARG A 272      -3.036  -0.461   7.707  1.00 94.72           N  
ATOM   4332  H   ARG A 272      -3.564  -0.638   8.550  1.00 94.72           H  
ATOM   4333  CA  ARG A 272      -1.893  -1.335   7.399  1.00 94.72           C  
ATOM   4334  HA  ARG A 272      -1.008  -0.719   7.238  1.00 94.72           H  
ATOM   4335  C   ARG A 272      -2.094  -2.112   6.104  1.00 94.72           C  
ATOM   4336  CB  ARG A 272      -1.632  -2.274   8.584  1.00 94.72           C  
ATOM   4337  HB2 ARG A 272      -2.564  -2.731   8.913  1.00 94.72           H  
ATOM   4338  HB3 ARG A 272      -0.942  -3.061   8.278  1.00 94.72           H  
ATOM   4339  O   ARG A 272      -1.177  -2.165   5.285  1.00 94.72           O  
ATOM   4340  CG  ARG A 272      -0.991  -1.478   9.725  1.00 94.72           C  
ATOM   4341  HG2 ARG A 272      -0.015  -1.122   9.394  1.00 94.72           H  
ATOM   4342  HG3 ARG A 272      -1.605  -0.613   9.974  1.00 94.72           H  
ATOM   4343  CD  ARG A 272      -0.814  -2.326  10.982  1.00 94.72           C  
ATOM   4344  HD2 ARG A 272      -0.276  -3.240  10.732  1.00 94.72           H  
ATOM   4345  HD3 ARG A 272      -1.798  -2.589  11.372  1.00 94.72           H  
ATOM   4346  NE  ARG A 272      -0.055  -1.558  11.980  1.00 94.72           N  
ATOM   4347  HE  ARG A 272       0.378  -0.702  11.664  1.00 94.72           H  
ATOM   4348  NH1 ARG A 272      -0.566  -2.819  13.839  1.00 94.72           N  
ATOM   4349 HH11 ARG A 272      -1.147  -3.467  13.326  1.00 94.72           H  
ATOM   4350 HH12 ARG A 272      -0.622  -2.865  14.846  1.00 94.72           H  
ATOM   4351  NH2 ARG A 272       0.678  -0.994  14.041  1.00 94.72           N  
ATOM   4352 HH21 ARG A 272       0.517  -1.086  15.033  1.00 94.72           H  
ATOM   4353 HH22 ARG A 272       1.185  -0.195  13.687  1.00 94.72           H  
ATOM   4354  CZ  ARG A 272       0.009  -1.799  13.270  1.00 94.72           C  
ATOM   4355  N   ARG A 273      -3.305  -2.626   5.852  1.00 93.84           N  
ATOM   4356  H   ARG A 273      -4.009  -2.561   6.573  1.00 93.84           H  
ATOM   4357  CA  ARG A 273      -3.650  -3.284   4.580  1.00 93.84           C  
ATOM   4358  HA  ARG A 273      -2.946  -4.105   4.442  1.00 93.84           H  
ATOM   4359  C   ARG A 273      -3.474  -2.355   3.374  1.00 93.84           C  
ATOM   4360  CB  ARG A 273      -5.085  -3.837   4.665  1.00 93.84           C  
ATOM   4361  HB2 ARG A 273      -5.784  -3.009   4.786  1.00 93.84           H  
ATOM   4362  HB3 ARG A 273      -5.167  -4.474   5.546  1.00 93.84           H  
ATOM   4363  O   ARG A 273      -3.114  -2.831   2.301  1.00 93.84           O  
ATOM   4364  CG  ARG A 273      -5.507  -4.660   3.438  1.00 93.84           C  
ATOM   4365  HG2 ARG A 273      -5.493  -4.037   2.543  1.00 93.84           H  
ATOM   4366  HG3 ARG A 273      -6.534  -4.994   3.587  1.00 93.84           H  
ATOM   4367  CD  ARG A 273      -4.604  -5.883   3.231  1.00 93.84           C  
ATOM   4368  HD2 ARG A 273      -3.597  -5.542   2.991  1.00 93.84           H  
ATOM   4369  HD3 ARG A 273      -4.567  -6.453   4.159  1.00 93.84           H  
ATOM   4370  NE  ARG A 273      -5.124  -6.750   2.163  1.00 93.84           N  
ATOM   4371  HE  ARG A 273      -6.099  -7.000   2.253  1.00 93.84           H  
ATOM   4372  NH1 ARG A 273      -3.202  -7.037   0.925  1.00 93.84           N  
ATOM   4373 HH11 ARG A 273      -2.742  -7.413   0.109  1.00 93.84           H  
ATOM   4374 HH12 ARG A 273      -2.707  -6.434   1.566  1.00 93.84           H  
ATOM   4375  NH2 ARG A 273      -5.104  -7.995   0.267  1.00 93.84           N  
ATOM   4376 HH21 ARG A 273      -6.088  -8.180   0.404  1.00 93.84           H  
ATOM   4377 HH22 ARG A 273      -4.629  -8.382  -0.536  1.00 93.84           H  
ATOM   4378  CZ  ARG A 273      -4.473  -7.254   1.131  1.00 93.84           C  
ATOM   4379  N   PHE A 274      -3.674  -1.050   3.565  1.00 96.07           N  
ATOM   4380  H   PHE A 274      -4.005  -0.758   4.473  1.00 96.07           H  
ATOM   4381  CA  PHE A 274      -3.503  -0.014   2.542  1.00 96.07           C  
ATOM   4382  HA  PHE A 274      -3.581  -0.510   1.575  1.00 96.07           H  
ATOM   4383  C   PHE A 274      -2.109   0.644   2.493  1.00 96.07           C  
ATOM   4384  CB  PHE A 274      -4.681   0.965   2.611  1.00 96.07           C  
ATOM   4385  HB2 PHE A 274      -4.392   1.917   2.164  1.00 96.07           H  
ATOM   4386  HB3 PHE A 274      -4.926   1.167   3.654  1.00 96.07           H  
ATOM   4387  O   PHE A 274      -1.930   1.637   1.772  1.00 96.07           O  
ATOM   4388  CG  PHE A 274      -5.917   0.462   1.882  1.00 96.07           C  
ATOM   4389  CD1 PHE A 274      -6.222   0.956   0.598  1.00 96.07           C  
ATOM   4390  HD1 PHE A 274      -5.572   1.675   0.122  1.00 96.07           H  
ATOM   4391  CD2 PHE A 274      -6.775  -0.483   2.478  1.00 96.07           C  
ATOM   4392  HD2 PHE A 274      -6.556  -0.879   3.458  1.00 96.07           H  
ATOM   4393  CE1 PHE A 274      -7.381   0.521  -0.066  1.00 96.07           C  
ATOM   4394  HE1 PHE A 274      -7.626   0.905  -1.045  1.00 96.07           H  
ATOM   4395  CE2 PHE A 274      -7.932  -0.916   1.807  1.00 96.07           C  
ATOM   4396  HE2 PHE A 274      -8.600  -1.628   2.269  1.00 96.07           H  
ATOM   4397  CZ  PHE A 274      -8.240  -0.409   0.536  1.00 96.07           C  
ATOM   4398  HZ  PHE A 274      -9.140  -0.726   0.029  1.00 96.07           H  
ATOM   4399  N   GLY A 275      -1.129   0.059   3.195  1.00 95.56           N  
ATOM   4400  H   GLY A 275      -1.373  -0.732   3.774  1.00 95.56           H  
ATOM   4401  CA  GLY A 275       0.300   0.380   3.107  1.00 95.56           C  
ATOM   4402  HA2 GLY A 275       0.502   0.838   2.138  1.00 95.56           H  
ATOM   4403  HA3 GLY A 275       0.866  -0.550   3.166  1.00 95.56           H  
ATOM   4404  C   GLY A 275       0.846   1.323   4.183  1.00 95.56           C  
ATOM   4405  O   GLY A 275       2.031   1.668   4.122  1.00 95.56           O  
ATOM   4406  N   TYR A 276       0.009   1.755   5.133  1.00 95.84           N  
ATOM   4407  H   TYR A 276      -0.930   1.386   5.158  1.00 95.84           H  
ATOM   4408  CA  TYR A 276       0.365   2.760   6.139  1.00 95.84           C  
ATOM   4409  HA  TYR A 276       1.023   3.484   5.658  1.00 95.84           H  
ATOM   4410  C   TYR A 276       1.131   2.183   7.340  1.00 95.84           C  
ATOM   4411  CB  TYR A 276      -0.886   3.522   6.597  1.00 95.84           C  
ATOM   4412  HB2 TYR A 276      -0.611   4.164   7.433  1.00 95.84           H  
ATOM   4413  HB3 TYR A 276      -1.623   2.812   6.972  1.00 95.84           H  
ATOM   4414  O   TYR A 276       0.820   1.091   7.825  1.00 95.84           O  
ATOM   4415  CG  TYR A 276      -1.507   4.398   5.523  1.00 95.84           C  
ATOM   4416  CD1 TYR A 276      -0.895   5.626   5.222  1.00 95.84           C  
ATOM   4417  HD1 TYR A 276      -0.004   5.919   5.757  1.00 95.84           H  
ATOM   4418  CD2 TYR A 276      -2.665   4.004   4.824  1.00 95.84           C  
ATOM   4419  HD2 TYR A 276      -3.143   3.063   5.056  1.00 95.84           H  
ATOM   4420  CE1 TYR A 276      -1.427   6.463   4.229  1.00 95.84           C  
ATOM   4421  HE1 TYR A 276      -0.939   7.404   4.023  1.00 95.84           H  
ATOM   4422  CE2 TYR A 276      -3.198   4.828   3.814  1.00 95.84           C  
ATOM   4423  HE2 TYR A 276      -4.087   4.528   3.279  1.00 95.84           H  
ATOM   4424  OH  TYR A 276      -3.050   6.838   2.515  1.00 95.84           O  
ATOM   4425  HH  TYR A 276      -2.535   7.647   2.477  1.00 95.84           H  
ATOM   4426  CZ  TYR A 276      -2.571   6.054   3.513  1.00 95.84           C  
ATOM   4427  N   ASP A 277       2.107   2.943   7.840  1.00 94.68           N  
ATOM   4428  H   ASP A 277       2.302   3.829   7.395  1.00 94.68           H  
ATOM   4429  CA  ASP A 277       2.837   2.657   9.079  1.00 94.68           C  
ATOM   4430  HA  ASP A 277       2.804   1.581   9.247  1.00 94.68           H  
ATOM   4431  C   ASP A 277       2.201   3.297  10.330  1.00 94.68           C  
ATOM   4432  CB  ASP A 277       4.323   3.021   8.910  1.00 94.68           C  
ATOM   4433  HB2 ASP A 277       4.710   2.477   8.048  1.00 94.68           H  
ATOM   4434  HB3 ASP A 277       4.876   2.658   9.776  1.00 94.68           H  
ATOM   4435  O   ASP A 277       1.104   3.853  10.283  1.00 94.68           O  
ATOM   4436  CG  ASP A 277       4.636   4.512   8.729  1.00 94.68           C  
ATOM   4437  OD1 ASP A 277       5.768   4.768   8.268  1.00 94.68           O  
ATOM   4438  OD2 ASP A 277       3.789   5.354   9.108  1.00 94.68           O  
ATOM   4439  N   ASP A 278       2.885   3.182  11.475  1.00 94.03           N  
ATOM   4440  H   ASP A 278       3.824   2.813  11.428  1.00 94.03           H  
ATOM   4441  CA  ASP A 278       2.403   3.679  12.771  1.00 94.03           C  
ATOM   4442  HA  ASP A 278       1.391   3.303  12.922  1.00 94.03           H  
ATOM   4443  C   ASP A 278       2.337   5.225  12.847  1.00 94.03           C  
ATOM   4444  CB  ASP A 278       3.282   3.150  13.923  1.00 94.03           C  
ATOM   4445  HB2 ASP A 278       2.811   3.425  14.866  1.00 94.03           H  
ATOM   4446  HB3 ASP A 278       4.239   3.669  13.877  1.00 94.03           H  
ATOM   4447  O   ASP A 278       1.661   5.754  13.731  1.00 94.03           O  
ATOM   4448  CG  ASP A 278       3.567   1.640  13.964  1.00 94.03           C  
ATOM   4449  OD1 ASP A 278       4.663   1.263  14.448  1.00 94.03           O  
ATOM   4450  OD2 ASP A 278       2.763   0.777  13.523  1.00 94.03           O  
ATOM   4451  N   ASP A 279       3.006   5.942  11.933  1.00 92.94           N  
ATOM   4452  H   ASP A 279       3.482   5.457  11.187  1.00 92.94           H  
ATOM   4453  CA  ASP A 279       2.993   7.410  11.814  1.00 92.94           C  
ATOM   4454  HA  ASP A 279       2.631   7.837  12.749  1.00 92.94           H  
ATOM   4455  C   ASP A 279       2.019   7.903  10.715  1.00 92.94           C  
ATOM   4456  CB  ASP A 279       4.432   7.924  11.606  1.00 92.94           C  
ATOM   4457  HB2 ASP A 279       4.394   8.971  11.303  1.00 92.94           H  
ATOM   4458  HB3 ASP A 279       4.907   7.365  10.799  1.00 92.94           H  
ATOM   4459  O   ASP A 279       1.814   9.109  10.553  1.00 92.94           O  
ATOM   4460  CG  ASP A 279       5.288   7.843  12.880  1.00 92.94           C  
ATOM   4461  OD1 ASP A 279       6.365   7.200  12.845  1.00 92.94           O  
ATOM   4462  OD2 ASP A 279       4.891   8.472  13.891  1.00 92.94           O  
ATOM   4463  N   LEU A 280       1.342   6.971  10.026  1.00 94.57           N  
ATOM   4464  H   LEU A 280       1.617   6.015  10.200  1.00 94.57           H  
ATOM   4465  CA  LEU A 280       0.376   7.186   8.937  1.00 94.57           C  
ATOM   4466  HA  LEU A 280       0.013   6.190   8.684  1.00 94.57           H  
ATOM   4467  C   LEU A 280       0.985   7.698   7.617  1.00 94.57           C  
ATOM   4468  CB  LEU A 280      -0.851   7.997   9.413  1.00 94.57           C  
ATOM   4469  HB2 LEU A 280      -1.597   7.995   8.619  1.00 94.57           H  
ATOM   4470  HB3 LEU A 280      -0.537   9.030   9.563  1.00 94.57           H  
ATOM   4471  O   LEU A 280       0.266   8.253   6.778  1.00 94.57           O  
ATOM   4472  CG  LEU A 280      -1.510   7.490  10.708  1.00 94.57           C  
ATOM   4473  HG  LEU A 280      -0.788   7.467  11.524  1.00 94.57           H  
ATOM   4474  CD1 LEU A 280      -2.642   8.438  11.103  1.00 94.57           C  
ATOM   4475 HD11 LEU A 280      -3.409   8.428  10.329  1.00 94.57           H  
ATOM   4476 HD12 LEU A 280      -3.069   8.117  12.054  1.00 94.57           H  
ATOM   4477 HD13 LEU A 280      -2.242   9.444  11.227  1.00 94.57           H  
ATOM   4478  CD2 LEU A 280      -2.111   6.099  10.524  1.00 94.57           C  
ATOM   4479 HD21 LEU A 280      -1.317   5.379  10.325  1.00 94.57           H  
ATOM   4480 HD22 LEU A 280      -2.618   5.794  11.439  1.00 94.57           H  
ATOM   4481 HD23 LEU A 280      -2.813   6.103   9.690  1.00 94.57           H  
ATOM   4482  N   ASP A 281       2.274   7.438   7.388  1.00 95.22           N  
ATOM   4483  H   ASP A 281       2.790   6.932   8.094  1.00 95.22           H  
ATOM   4484  CA  ASP A 281       2.902   7.547   6.066  1.00 95.22           C  
ATOM   4485  HA  ASP A 281       2.315   8.234   5.458  1.00 95.22           H  
ATOM   4486  C   ASP A 281       2.855   6.192   5.327  1.00 95.22           C  
ATOM   4487  CB  ASP A 281       4.330   8.129   6.179  1.00 95.22           C  
ATOM   4488  HB2 ASP A 281       4.776   7.828   7.128  1.00 95.22           H  
ATOM   4489  HB3 ASP A 281       4.943   7.702   5.385  1.00 95.22           H  
ATOM   4490  O   ASP A 281       2.672   5.131   5.926  1.00 95.22           O  
ATOM   4491  CG  ASP A 281       4.400   9.661   6.024  1.00 95.22           C  
ATOM   4492  OD1 ASP A 281       5.327  10.278   6.603  1.00 95.22           O  
ATOM   4493  OD2 ASP A 281       3.613  10.217   5.215  1.00 95.22           O  
ATOM   4494  N   LEU A 282       2.964   6.213   3.992  1.00 95.15           N  
ATOM   4495  H   LEU A 282       3.204   7.091   3.554  1.00 95.15           H  
ATOM   4496  CA  LEU A 282       3.008   4.984   3.188  1.00 95.15           C  
ATOM   4497  HA  LEU A 282       2.378   4.236   3.670  1.00 95.15           H  
ATOM   4498  C   LEU A 282       4.423   4.404   3.173  1.00 95.15           C  
ATOM   4499  CB  LEU A 282       2.481   5.217   1.760  1.00 95.15           C  
ATOM   4500  HB2 LEU A 282       2.759   4.358   1.149  1.00 95.15           H  
ATOM   4501  HB3 LEU A 282       2.978   6.096   1.349  1.00 95.15           H  
ATOM   4502  O   LEU A 282       5.372   5.072   2.760  1.00 95.15           O  
ATOM   4503  CG  LEU A 282       0.958   5.398   1.663  1.00 95.15           C  
ATOM   4504  HG  LEU A 282       0.653   6.238   2.287  1.00 95.15           H  
ATOM   4505  CD1 LEU A 282       0.553   5.702   0.219  1.00 95.15           C  
ATOM   4506 HD11 LEU A 282       0.798   4.853  -0.419  1.00 95.15           H  
ATOM   4507 HD12 LEU A 282      -0.519   5.895   0.171  1.00 95.15           H  
ATOM   4508 HD13 LEU A 282       1.090   6.585  -0.129  1.00 95.15           H  
ATOM   4509  CD2 LEU A 282       0.196   4.145   2.092  1.00 95.15           C  
ATOM   4510 HD21 LEU A 282       0.360   3.951   3.152  1.00 95.15           H  
ATOM   4511 HD22 LEU A 282       0.519   3.279   1.513  1.00 95.15           H  
ATOM   4512 HD23 LEU A 282      -0.876   4.296   1.966  1.00 95.15           H  
ATOM   4513  N   THR A 283       4.542   3.143   3.588  1.00 94.10           N  
ATOM   4514  H   THR A 283       3.708   2.672   3.908  1.00 94.10           H  
ATOM   4515  CA  THR A 283       5.835   2.462   3.739  1.00 94.10           C  
ATOM   4516  HA  THR A 283       6.411   3.051   4.453  1.00 94.10           H  
ATOM   4517  C   THR A 283       6.619   2.369   2.420  1.00 94.10           C  
ATOM   4518  CB  THR A 283       5.687   1.053   4.338  1.00 94.10           C  
ATOM   4519  HB  THR A 283       6.639   0.529   4.257  1.00 94.10           H  
ATOM   4520  O   THR A 283       6.030   2.096   1.365  1.00 94.10           O  
ATOM   4521  CG2 THR A 283       5.282   1.095   5.805  1.00 94.10           C  
ATOM   4522 HG21 THR A 283       4.326   1.607   5.919  1.00 94.10           H  
ATOM   4523 HG22 THR A 283       6.048   1.626   6.370  1.00 94.10           H  
ATOM   4524 HG23 THR A 283       5.198   0.079   6.189  1.00 94.10           H  
ATOM   4525  OG1 THR A 283       4.696   0.301   3.682  1.00 94.10           O  
ATOM   4526  HG1 THR A 283       3.847   0.679   3.921  1.00 94.10           H  
ATOM   4527  N   PRO A 284       7.960   2.527   2.447  1.00 92.97           N  
ATOM   4528  CA  PRO A 284       8.813   2.260   1.289  1.00 92.97           C  
ATOM   4529  HA  PRO A 284       8.572   2.980   0.506  1.00 92.97           H  
ATOM   4530  C   PRO A 284       8.636   0.843   0.737  1.00 92.97           C  
ATOM   4531  CB  PRO A 284      10.250   2.485   1.773  1.00 92.97           C  
ATOM   4532  HB2 PRO A 284      10.881   2.890   0.982  1.00 92.97           H  
ATOM   4533  HB3 PRO A 284      10.670   1.556   2.157  1.00 92.97           H  
ATOM   4534  O   PRO A 284       8.636   0.661  -0.476  1.00 92.97           O  
ATOM   4535  CG  PRO A 284      10.084   3.470   2.927  1.00 92.97           C  
ATOM   4536  HG2 PRO A 284      10.907   3.404   3.639  1.00 92.97           H  
ATOM   4537  HG3 PRO A 284       9.988   4.483   2.536  1.00 92.97           H  
ATOM   4538  CD  PRO A 284       8.761   3.034   3.552  1.00 92.97           C  
ATOM   4539  HD2 PRO A 284       8.934   2.239   4.276  1.00 92.97           H  
ATOM   4540  HD3 PRO A 284       8.289   3.891   4.033  1.00 92.97           H  
ATOM   4541  N   GLU A 285       8.423  -0.143   1.610  1.00 91.47           N  
ATOM   4542  H   GLU A 285       8.489   0.069   2.596  1.00 91.47           H  
ATOM   4543  CA  GLU A 285       8.176  -1.542   1.255  1.00 91.47           C  
ATOM   4544  HA  GLU A 285       8.984  -1.895   0.615  1.00 91.47           H  
ATOM   4545  C   GLU A 285       6.866  -1.731   0.467  1.00 91.47           C  
ATOM   4546  CB  GLU A 285       8.148  -2.397   2.539  1.00 91.47           C  
ATOM   4547  HB2 GLU A 285       7.892  -3.414   2.245  1.00 91.47           H  
ATOM   4548  HB3 GLU A 285       7.357  -2.045   3.201  1.00 91.47           H  
ATOM   4549  O   GLU A 285       6.804  -2.588  -0.416  1.00 91.47           O  
ATOM   4550  CG  GLU A 285       9.483  -2.473   3.312  1.00 91.47           C  
ATOM   4551  HG2 GLU A 285       9.417  -3.320   3.995  1.00 91.47           H  
ATOM   4552  HG3 GLU A 285      10.279  -2.695   2.601  1.00 91.47           H  
ATOM   4553  CD  GLU A 285       9.864  -1.228   4.140  1.00 91.47           C  
ATOM   4554  OE1 GLU A 285      11.022  -1.189   4.611  1.00 91.47           O  
ATOM   4555  OE2 GLU A 285       9.017  -0.319   4.308  1.00 91.47           O  
ATOM   4556  N   TYR A 286       5.839  -0.914   0.742  1.00 93.46           N  
ATOM   4557  H   TYR A 286       5.950  -0.239   1.486  1.00 93.46           H  
ATOM   4558  CA  TYR A 286       4.576  -0.905  -0.002  1.00 93.46           C  
ATOM   4559  HA  TYR A 286       4.313  -1.930  -0.262  1.00 93.46           H  
ATOM   4560  C   TYR A 286       4.663  -0.116  -1.315  1.00 93.46           C  
ATOM   4561  CB  TYR A 286       3.460  -0.341   0.891  1.00 93.46           C  
ATOM   4562  HB2 TYR A 286       3.780   0.623   1.285  1.00 93.46           H  
ATOM   4563  HB3 TYR A 286       3.308  -1.015   1.735  1.00 93.46           H  
ATOM   4564  O   TYR A 286       4.109  -0.555  -2.319  1.00 93.46           O  
ATOM   4565  CG  TYR A 286       2.135  -0.132   0.184  1.00 93.46           C  
ATOM   4566  CD1 TYR A 286       1.853   1.119  -0.399  1.00 93.46           C  
ATOM   4567  HD1 TYR A 286       2.573   1.920  -0.316  1.00 93.46           H  
ATOM   4568  CD2 TYR A 286       1.197  -1.180   0.096  1.00 93.46           C  
ATOM   4569  HD2 TYR A 286       1.412  -2.136   0.550  1.00 93.46           H  
ATOM   4570  CE1 TYR A 286       0.657   1.313  -1.111  1.00 93.46           C  
ATOM   4571  HE1 TYR A 286       0.457   2.267  -1.575  1.00 93.46           H  
ATOM   4572  CE2 TYR A 286      -0.018  -0.980  -0.589  1.00 93.46           C  
ATOM   4573  HE2 TYR A 286      -0.744  -1.776  -0.666  1.00 93.46           H  
ATOM   4574  OH  TYR A 286      -1.403   0.439  -1.943  1.00 93.46           O  
ATOM   4575  HH  TYR A 286      -1.280   1.162  -2.563  1.00 93.46           H  
ATOM   4576  CZ  TYR A 286      -0.275   0.259  -1.211  1.00 93.46           C  
ATOM   4577  N   LEU A 287       5.319   1.052  -1.341  1.00 95.48           N  
ATOM   4578  H   LEU A 287       5.735   1.381  -0.482  1.00 95.48           H  
ATOM   4579  CA  LEU A 287       5.391   1.896  -2.549  1.00 95.48           C  
ATOM   4580  HA  LEU A 287       4.433   1.856  -3.067  1.00 95.48           H  
ATOM   4581  C   LEU A 287       6.424   1.410  -3.568  1.00 95.48           C  
ATOM   4582  CB  LEU A 287       5.698   3.352  -2.164  1.00 95.48           C  
ATOM   4583  HB2 LEU A 287       6.545   3.363  -1.479  1.00 95.48           H  
ATOM   4584  HB3 LEU A 287       5.996   3.889  -3.064  1.00 95.48           H  
ATOM   4585  O   LEU A 287       6.178   1.480  -4.772  1.00 95.48           O  
ATOM   4586  CG  LEU A 287       4.525   4.112  -1.527  1.00 95.48           C  
ATOM   4587  HG  LEU A 287       4.224   3.614  -0.605  1.00 95.48           H  
ATOM   4588  CD1 LEU A 287       4.981   5.531  -1.191  1.00 95.48           C  
ATOM   4589 HD11 LEU A 287       4.164   6.087  -0.732  1.00 95.48           H  
ATOM   4590 HD12 LEU A 287       5.807   5.487  -0.481  1.00 95.48           H  
ATOM   4591 HD13 LEU A 287       5.303   6.050  -2.094  1.00 95.48           H  
ATOM   4592  CD2 LEU A 287       3.311   4.216  -2.459  1.00 95.48           C  
ATOM   4593 HD21 LEU A 287       2.861   3.234  -2.605  1.00 95.48           H  
ATOM   4594 HD22 LEU A 287       2.562   4.872  -2.016  1.00 95.48           H  
ATOM   4595 HD23 LEU A 287       3.612   4.627  -3.423  1.00 95.48           H  
ATOM   4596  N   PHE A 288       7.553   0.901  -3.082  1.00 94.74           N  
ATOM   4597  H   PHE A 288       7.666   0.862  -2.079  1.00 94.74           H  
ATOM   4598  CA  PHE A 288       8.665   0.392  -3.878  1.00 94.74           C  
ATOM   4599  HA  PHE A 288       8.422   0.473  -4.937  1.00 94.74           H  
ATOM   4600  C   PHE A 288       8.867  -1.094  -3.570  1.00 94.74           C  
ATOM   4601  CB  PHE A 288       9.914   1.252  -3.633  1.00 94.74           C  
ATOM   4602  HB2 PHE A 288      10.699   0.937  -4.320  1.00 94.74           H  
ATOM   4603  HB3 PHE A 288      10.274   1.084  -2.618  1.00 94.74           H  
ATOM   4604  O   PHE A 288       9.933  -1.492  -3.082  1.00 94.74           O  
ATOM   4605  CG  PHE A 288       9.656   2.731  -3.824  1.00 94.74           C  
ATOM   4606  CD1 PHE A 288       9.561   3.270  -5.120  1.00 94.74           C  
ATOM   4607  HD1 PHE A 288       9.709   2.634  -5.980  1.00 94.74           H  
ATOM   4608  CD2 PHE A 288       9.425   3.551  -2.703  1.00 94.74           C  
ATOM   4609  HD2 PHE A 288       9.469   3.127  -1.711  1.00 94.74           H  
ATOM   4610  CE1 PHE A 288       9.244   4.629  -5.293  1.00 94.74           C  
ATOM   4611  HE1 PHE A 288       9.160   5.039  -6.289  1.00 94.74           H  
ATOM   4612  CE2 PHE A 288       9.097   4.907  -2.877  1.00 94.74           C  
ATOM   4613  HE2 PHE A 288       8.895   5.528  -2.017  1.00 94.74           H  
ATOM   4614  CZ  PHE A 288       9.007   5.445  -4.173  1.00 94.74           C  
ATOM   4615  HZ  PHE A 288       8.739   6.482  -4.312  1.00 94.74           H  
ATOM   4616  N   PRO A 289       7.852  -1.943  -3.845  1.00 94.59           N  
ATOM   4617  CA  PRO A 289       8.064  -3.366  -3.802  1.00 94.59           C  
ATOM   4618  HA  PRO A 289       8.340  -3.669  -2.792  1.00 94.59           H  
ATOM   4619  C   PRO A 289       9.182  -3.686  -4.776  1.00 94.59           C  
ATOM   4620  CB  PRO A 289       6.756  -4.031  -4.204  1.00 94.59           C  
ATOM   4621  HB2 PRO A 289       6.116  -4.103  -3.324  1.00 94.59           H  
ATOM   4622  HB3 PRO A 289       6.908  -5.006  -4.665  1.00 94.59           H  
ATOM   4623  O   PRO A 289       9.375  -3.070  -5.829  1.00 94.59           O  
ATOM   4624  CG  PRO A 289       6.184  -3.016  -5.183  1.00 94.59           C  
ATOM   4625  HG2 PRO A 289       6.657  -3.127  -6.159  1.00 94.59           H  
ATOM   4626  HG3 PRO A 289       5.102  -3.115  -5.272  1.00 94.59           H  
ATOM   4627  CD  PRO A 289       6.602  -1.688  -4.548  1.00 94.59           C  
ATOM   4628  HD2 PRO A 289       6.723  -0.931  -5.323  1.00 94.59           H  
ATOM   4629  HD3 PRO A 289       5.850  -1.378  -3.822  1.00 94.59           H  
ATOM   4630  N   LEU A 290       9.955  -4.663  -4.371  1.00 91.93           N  
ATOM   4631  H   LEU A 290       9.726  -5.107  -3.493  1.00 91.93           H  
ATOM   4632  CA  LEU A 290      11.180  -5.009  -5.041  1.00 91.93           C  
ATOM   4633  HA  LEU A 290      11.767  -4.101  -5.182  1.00 91.93           H  
ATOM   4634  C   LEU A 290      10.868  -5.574  -6.458  1.00 91.93           C  
ATOM   4635  CB  LEU A 290      11.883  -5.906  -4.017  1.00 91.93           C  
ATOM   4636  HB2 LEU A 290      12.761  -6.325  -4.509  1.00 91.93           H  
ATOM   4637  HB3 LEU A 290      11.216  -6.725  -3.746  1.00 91.93           H  
ATOM   4638  O   LEU A 290       9.714  -5.890  -6.756  1.00 91.93           O  
ATOM   4639  CG  LEU A 290      12.328  -5.140  -2.737  1.00 91.93           C  
ATOM   4640  HG  LEU A 290      11.573  -4.406  -2.457  1.00 91.93           H  
ATOM   4641  CD1 LEU A 290      12.504  -6.052  -1.526  1.00 91.93           C  
ATOM   4642 HD11 LEU A 290      11.574  -6.590  -1.346  1.00 91.93           H  
ATOM   4643 HD12 LEU A 290      13.339  -6.737  -1.678  1.00 91.93           H  
ATOM   4644 HD13 LEU A 290      12.709  -5.439  -0.649  1.00 91.93           H  
ATOM   4645  CD2 LEU A 290      13.645  -4.399  -2.963  1.00 91.93           C  
ATOM   4646 HD21 LEU A 290      13.919  -3.862  -2.055  1.00 91.93           H  
ATOM   4647 HD22 LEU A 290      13.522  -3.665  -3.760  1.00 91.93           H  
ATOM   4648 HD23 LEU A 290      14.439  -5.099  -3.223  1.00 91.93           H  
ATOM   4649  N   LEU A 291      11.859  -5.662  -7.363  1.00 92.83           N  
ATOM   4650  H   LEU A 291      12.757  -5.268  -7.123  1.00 92.83           H  
ATOM   4651  CA  LEU A 291      11.703  -6.280  -8.703  1.00 92.83           C  
ATOM   4652  HA  LEU A 291      11.147  -7.211  -8.594  1.00 92.83           H  
ATOM   4653  C   LEU A 291      13.063  -6.579  -9.377  1.00 92.83           C  
ATOM   4654  CB  LEU A 291      10.893  -5.306  -9.590  1.00 92.83           C  
ATOM   4655  HB2 LEU A 291       9.940  -5.082  -9.111  1.00 92.83           H  
ATOM   4656  HB3 LEU A 291      11.443  -4.368  -9.669  1.00 92.83           H  
ATOM   4657  O   LEU A 291      13.819  -5.640  -9.634  1.00 92.83           O  
ATOM   4658  CG  LEU A 291      10.601  -5.825 -11.006  1.00 92.83           C  
ATOM   4659  HG  LEU A 291      11.538  -6.020 -11.527  1.00 92.83           H  
ATOM   4660  CD1 LEU A 291       9.773  -7.112 -10.997  1.00 92.83           C  
ATOM   4661 HD11 LEU A 291       8.881  -6.982 -10.384  1.00 92.83           H  
ATOM   4662 HD12 LEU A 291       9.460  -7.364 -12.010  1.00 92.83           H  
ATOM   4663 HD13 LEU A 291      10.360  -7.941 -10.601  1.00 92.83           H  
ATOM   4664  CD2 LEU A 291       9.844  -4.758 -11.791  1.00 92.83           C  
ATOM   4665 HD21 LEU A 291       9.718  -5.093 -12.821  1.00 92.83           H  
ATOM   4666 HD22 LEU A 291      10.408  -3.826 -11.784  1.00 92.83           H  
ATOM   4667 HD23 LEU A 291       8.864  -4.586 -11.345  1.00 92.83           H  
ATOM   4668  N   LYS A 292      13.435  -7.848  -9.656  1.00 92.96           N  
ATOM   4669  H   LYS A 292      12.785  -8.600  -9.475  1.00 92.96           H  
ATOM   4670  CA  LYS A 292      14.759  -8.145 -10.268  1.00 92.96           C  
ATOM   4671  HA  LYS A 292      15.455  -7.402  -9.876  1.00 92.96           H  
ATOM   4672  C   LYS A 292      14.767  -7.921 -11.772  1.00 92.96           C  
ATOM   4673  CB  LYS A 292      15.357  -9.530  -9.923  1.00 92.96           C  
ATOM   4674  HB2 LYS A 292      14.583 -10.185  -9.525  1.00 92.96           H  
ATOM   4675  HB3 LYS A 292      15.760  -9.994 -10.824  1.00 92.96           H  
ATOM   4676  O   LYS A 292      14.152  -8.671 -12.522  1.00 92.96           O  
ATOM   4677  CG  LYS A 292      16.501  -9.390  -8.910  1.00 92.96           C  
ATOM   4678  HG2 LYS A 292      17.185  -8.623  -9.275  1.00 92.96           H  
ATOM   4679  HG3 LYS A 292      16.059  -9.064  -7.969  1.00 92.96           H  
ATOM   4680  CD  LYS A 292      17.336 -10.641  -8.617  1.00 92.96           C  
ATOM   4681  HD2 LYS A 292      16.677 -11.401  -8.198  1.00 92.96           H  
ATOM   4682  HD3 LYS A 292      17.793 -11.003  -9.538  1.00 92.96           H  
ATOM   4683  CE  LYS A 292      18.423 -10.247  -7.598  1.00 92.96           C  
ATOM   4684  HE2 LYS A 292      19.024  -9.450  -8.036  1.00 92.96           H  
ATOM   4685  HE3 LYS A 292      17.930  -9.822  -6.724  1.00 92.96           H  
ATOM   4686  NZ  LYS A 292      19.306 -11.367  -7.173  1.00 92.96           N  
ATOM   4687  HZ1 LYS A 292      19.827 -11.789  -7.928  1.00 92.96           H  
ATOM   4688  HZ2 LYS A 292      18.837 -12.111  -6.676  1.00 92.96           H  
ATOM   4689  HZ3 LYS A 292      19.975 -11.084  -6.471  1.00 92.96           H  
ATOM   4690  N   ILE A 293      15.575  -6.956 -12.200  1.00 92.75           N  
ATOM   4691  H   ILE A 293      16.020  -6.372 -11.507  1.00 92.75           H  
ATOM   4692  CA  ILE A 293      15.795  -6.602 -13.603  1.00 92.75           C  
ATOM   4693  HA  ILE A 293      15.177  -7.227 -14.248  1.00 92.75           H  
ATOM   4694  C   ILE A 293      17.276  -6.851 -13.915  1.00 92.75           C  
ATOM   4695  CB  ILE A 293      15.371  -5.140 -13.855  1.00 92.75           C  
ATOM   4696  HB  ILE A 293      16.011  -4.489 -13.260  1.00 92.75           H  
ATOM   4697  O   ILE A 293      18.127  -6.078 -13.473  1.00 92.75           O  
ATOM   4698  CG1 ILE A 293      13.902  -4.907 -13.433  1.00 92.75           C  
ATOM   4699 HG12 ILE A 293      13.681  -5.399 -12.486  1.00 92.75           H  
ATOM   4700 HG13 ILE A 293      13.229  -5.319 -14.184  1.00 92.75           H  
ATOM   4701  CG2 ILE A 293      15.551  -4.786 -15.344  1.00 92.75           C  
ATOM   4702 HG21 ILE A 293      15.264  -3.750 -15.523  1.00 92.75           H  
ATOM   4703 HG22 ILE A 293      16.595  -4.893 -15.638  1.00 92.75           H  
ATOM   4704 HG23 ILE A 293      14.938  -5.437 -15.968  1.00 92.75           H  
ATOM   4705  CD1 ILE A 293      13.586  -3.432 -13.212  1.00 92.75           C  
ATOM   4706 HD11 ILE A 293      14.290  -2.999 -12.501  1.00 92.75           H  
ATOM   4707 HD12 ILE A 293      13.634  -2.885 -14.153  1.00 92.75           H  
ATOM   4708 HD13 ILE A 293      12.581  -3.366 -12.794  1.00 92.75           H  
ATOM   4709  N   PRO A 294      17.625  -7.946 -14.614  1.00 93.16           N  
ATOM   4710  CA  PRO A 294      18.999  -8.184 -15.043  1.00 93.16           C  
ATOM   4711  HA  PRO A 294      19.643  -8.124 -14.165  1.00 93.16           H  
ATOM   4712  C   PRO A 294      19.457  -7.158 -16.098  1.00 93.16           C  
ATOM   4713  CB  PRO A 294      19.028  -9.616 -15.596  1.00 93.16           C  
ATOM   4714  HB2 PRO A 294      18.992  -9.599 -16.685  1.00 93.16           H  
ATOM   4715  HB3 PRO A 294      19.918 -10.153 -15.265  1.00 93.16           H  
ATOM   4716  O   PRO A 294      18.619  -6.541 -16.762  1.00 93.16           O  
ATOM   4717  CG  PRO A 294      17.753 -10.262 -15.052  1.00 93.16           C  
ATOM   4718  HG2 PRO A 294      17.943 -10.668 -14.058  1.00 93.16           H  
ATOM   4719  HG3 PRO A 294      17.373 -11.035 -15.719  1.00 93.16           H  
ATOM   4720  CD  PRO A 294      16.787  -9.087 -14.943  1.00 93.16           C  
ATOM   4721  HD2 PRO A 294      16.295  -8.914 -15.900  1.00 93.16           H  
ATOM   4722  HD3 PRO A 294      16.047  -9.289 -14.169  1.00 93.16           H  
ATOM   4723  N   PRO A 295      20.775  -7.008 -16.327  1.00 90.62           N  
ATOM   4724  CA  PRO A 295      21.295  -6.283 -17.485  1.00 90.62           C  
ATOM   4725  HA  PRO A 295      21.055  -5.227 -17.362  1.00 90.62           H  
ATOM   4726  C   PRO A 295      20.696  -6.789 -18.807  1.00 90.62           C  
ATOM   4727  CB  PRO A 295      22.815  -6.465 -17.442  1.00 90.62           C  
ATOM   4728  HB2 PRO A 295      23.102  -7.343 -18.022  1.00 90.62           H  
ATOM   4729  HB3 PRO A 295      23.337  -5.581 -17.807  1.00 90.62           H  
ATOM   4730  O   PRO A 295      20.293  -7.947 -18.916  1.00 90.62           O  
ATOM   4731  CG  PRO A 295      23.095  -6.723 -15.961  1.00 90.62           C  
ATOM   4732  HG2 PRO A 295      23.126  -5.775 -15.424  1.00 90.62           H  
ATOM   4733  HG3 PRO A 295      24.018  -7.283 -15.813  1.00 90.62           H  
ATOM   4734  CD  PRO A 295      21.870  -7.523 -15.522  1.00 90.62           C  
ATOM   4735  HD2 PRO A 295      21.691  -7.374 -14.457  1.00 90.62           H  
ATOM   4736  HD3 PRO A 295      22.017  -8.580 -15.743  1.00 90.62           H  
ATOM   4737  N   ASP A 296      20.628  -5.903 -19.805  1.00 90.95           N  
ATOM   4738  H   ASP A 296      21.016  -4.986 -19.636  1.00 90.95           H  
ATOM   4739  CA  ASP A 296      20.051  -6.149 -21.140  1.00 90.95           C  
ATOM   4740  HA  ASP A 296      20.064  -5.192 -21.661  1.00 90.95           H  
ATOM   4741  C   ASP A 296      18.571  -6.594 -21.171  1.00 90.95           C  
ATOM   4742  CB  ASP A 296      20.956  -7.085 -21.954  1.00 90.95           C  
ATOM   4743  HB2 ASP A 296      20.526  -7.226 -22.946  1.00 90.95           H  
ATOM   4744  HB3 ASP A 296      21.001  -8.059 -21.467  1.00 90.95           H  
ATOM   4745  O   ASP A 296      18.040  -6.895 -22.243  1.00 90.95           O  
ATOM   4746  CG  ASP A 296      22.369  -6.537 -22.122  1.00 90.95           C  
ATOM   4747  OD1 ASP A 296      23.278  -6.989 -21.388  1.00 90.95           O  
ATOM   4748  OD2 ASP A 296      22.588  -5.729 -23.049  1.00 90.95           O  
ATOM   4749  N   CYS A 297      17.879  -6.591 -20.029  1.00 95.39           N  
ATOM   4750  H   CYS A 297      18.371  -6.362 -19.178  1.00 95.39           H  
ATOM   4751  CA  CYS A 297      16.435  -6.805 -19.921  1.00 95.39           C  
ATOM   4752  HA  CYS A 297      16.091  -7.391 -20.773  1.00 95.39           H  
ATOM   4753  C   CYS A 297      15.678  -5.462 -19.940  1.00 95.39           C  
ATOM   4754  CB  CYS A 297      16.152  -7.622 -18.652  1.00 95.39           C  
ATOM   4755  HB2 CYS A 297      16.474  -7.062 -17.775  1.00 95.39           H  
ATOM   4756  HB3 CYS A 297      15.082  -7.812 -18.563  1.00 95.39           H  
ATOM   4757  O   CYS A 297      16.252  -4.398 -19.711  1.00 95.39           O  
ATOM   4758  SG  CYS A 297      17.039  -9.210 -18.738  1.00 95.39           S  
ATOM   4759  HG  CYS A 297      18.261  -8.683 -18.858  1.00 95.39           H  
ATOM   4760  N   THR A 298      14.372  -5.505 -20.208  1.00 94.51           N  
ATOM   4761  H   THR A 298      13.964  -6.409 -20.398  1.00 94.51           H  
ATOM   4762  CA  THR A 298      13.469  -4.332 -20.168  1.00 94.51           C  
ATOM   4763  HA  THR A 298      13.949  -3.541 -19.591  1.00 94.51           H  
ATOM   4764  C   THR A 298      12.170  -4.650 -19.430  1.00 94.51           C  
ATOM   4765  CB  THR A 298      13.169  -3.762 -21.574  1.00 94.51           C  
ATOM   4766  HB  THR A 298      12.239  -3.195 -21.540  1.00 94.51           H  
ATOM   4767  O   THR A 298      11.780  -5.815 -19.352  1.00 94.51           O  
ATOM   4768  CG2 THR A 298      14.285  -2.825 -22.025  1.00 94.51           C  
ATOM   4769 HG21 THR A 298      14.314  -1.957 -21.366  1.00 94.51           H  
ATOM   4770 HG22 THR A 298      15.245  -3.339 -21.986  1.00 94.51           H  
ATOM   4771 HG23 THR A 298      14.085  -2.490 -23.043  1.00 94.51           H  
ATOM   4772  OG1 THR A 298      13.074  -4.729 -22.605  1.00 94.51           O  
ATOM   4773  HG1 THR A 298      12.702  -5.536 -22.243  1.00 94.51           H  
ATOM   4774  N   THR A 299      11.491  -3.638 -18.898  1.00 96.65           N  
ATOM   4775  H   THR A 299      11.865  -2.700 -18.936  1.00 96.65           H  
ATOM   4776  CA  THR A 299      10.234  -3.776 -18.147  1.00 96.65           C  
ATOM   4777  HA  THR A 299      10.082  -4.822 -17.884  1.00 96.65           H  
ATOM   4778  C   THR A 299       9.030  -3.352 -18.984  1.00 96.65           C  
ATOM   4779  CB  THR A 299      10.311  -2.986 -16.830  1.00 96.65           C  
ATOM   4780  HB  THR A 299       9.311  -2.781 -16.447  1.00 96.65           H  
ATOM   4781  O   THR A 299       9.024  -2.284 -19.592  1.00 96.65           O  
ATOM   4782  CG2 THR A 299      11.086  -3.797 -15.793  1.00 96.65           C  
ATOM   4783 HG21 THR A 299      12.081  -4.035 -16.169  1.00 96.65           H  
ATOM   4784 HG22 THR A 299      11.185  -3.213 -14.878  1.00 96.65           H  
ATOM   4785 HG23 THR A 299      10.547  -4.718 -15.571  1.00 96.65           H  
ATOM   4786  OG1 THR A 299      11.025  -1.782 -16.996  1.00 96.65           O  
ATOM   4787  HG1 THR A 299      10.390  -1.065 -17.065  1.00 96.65           H  
ATOM   4788  N   GLU A 300       8.006  -4.203 -19.019  1.00 95.79           N  
ATOM   4789  H   GLU A 300       8.077  -5.071 -18.508  1.00 95.79           H  
ATOM   4790  CA  GLU A 300       6.735  -3.972 -19.717  1.00 95.79           C  
ATOM   4791  HA  GLU A 300       6.656  -2.922 -20.000  1.00 95.79           H  
ATOM   4792  C   GLU A 300       5.564  -4.289 -18.776  1.00 95.79           C  
ATOM   4793  CB  GLU A 300       6.647  -4.830 -20.997  1.00 95.79           C  
ATOM   4794  HB2 GLU A 300       5.673  -4.657 -21.455  1.00 95.79           H  
ATOM   4795  HB3 GLU A 300       6.721  -5.884 -20.728  1.00 95.79           H  
ATOM   4796  O   GLU A 300       5.703  -5.101 -17.861  1.00 95.79           O  
ATOM   4797  CG  GLU A 300       7.738  -4.495 -22.032  1.00 95.79           C  
ATOM   4798  HG2 GLU A 300       7.712  -3.423 -22.226  1.00 95.79           H  
ATOM   4799  HG3 GLU A 300       8.714  -4.729 -21.608  1.00 95.79           H  
ATOM   4800  CD  GLU A 300       7.593  -5.245 -23.370  1.00 95.79           C  
ATOM   4801  OE1 GLU A 300       8.430  -5.016 -24.276  1.00 95.79           O  
ATOM   4802  OE2 GLU A 300       6.654  -6.049 -23.570  1.00 95.79           O  
ATOM   4803  N   LEU A 301       4.400  -3.675 -18.989  1.00 96.30           N  
ATOM   4804  H   LEU A 301       4.304  -3.057 -19.783  1.00 96.30           H  
ATOM   4805  CA  LEU A 301       3.183  -4.019 -18.248  1.00 96.30           C  
ATOM   4806  HA  LEU A 301       3.421  -4.091 -17.187  1.00 96.30           H  
ATOM   4807  C   LEU A 301       2.654  -5.390 -18.694  1.00 96.30           C  
ATOM   4808  CB  LEU A 301       2.129  -2.919 -18.449  1.00 96.30           C  
ATOM   4809  HB2 LEU A 301       1.169  -3.252 -18.054  1.00 96.30           H  
ATOM   4810  HB3 LEU A 301       2.008  -2.761 -19.521  1.00 96.30           H  
ATOM   4811  O   LEU A 301       2.711  -5.732 -19.876  1.00 96.30           O  
ATOM   4812  CG  LEU A 301       2.502  -1.581 -17.794  1.00 96.30           C  
ATOM   4813  HG  LEU A 301       3.514  -1.316 -18.100  1.00 96.30           H  
ATOM   4814  CD1 LEU A 301       1.564  -0.485 -18.290  1.00 96.30           C  
ATOM   4815 HD11 LEU A 301       1.852   0.459 -17.828  1.00 96.30           H  
ATOM   4816 HD12 LEU A 301       1.648  -0.389 -19.372  1.00 96.30           H  
ATOM   4817 HD13 LEU A 301       0.535  -0.733 -18.030  1.00 96.30           H  
ATOM   4818  CD2 LEU A 301       2.421  -1.633 -16.265  1.00 96.30           C  
ATOM   4819 HD21 LEU A 301       2.678  -0.658 -15.850  1.00 96.30           H  
ATOM   4820 HD22 LEU A 301       1.404  -1.876 -15.958  1.00 96.30           H  
ATOM   4821 HD23 LEU A 301       3.112  -2.375 -15.866  1.00 96.30           H  
ATOM   4822  N   ASN A 302       2.138  -6.182 -17.755  1.00 93.60           N  
ATOM   4823  H   ASN A 302       2.108  -5.839 -16.805  1.00 93.60           H  
ATOM   4824  CA  ASN A 302       1.476  -7.448 -18.057  1.00 93.60           C  
ATOM   4825  HA  ASN A 302       1.912  -7.832 -18.979  1.00 93.60           H  
ATOM   4826  C   ASN A 302      -0.025  -7.255 -18.354  1.00 93.60           C  
ATOM   4827  CB  ASN A 302       1.802  -8.490 -16.965  1.00 93.60           C  
ATOM   4828  HB2 ASN A 302       2.821  -8.337 -16.609  1.00 93.60           H  
ATOM   4829  HB3 ASN A 302       1.756  -9.484 -17.411  1.00 93.60           H  
ATOM   4830  O   ASN A 302      -0.574  -6.158 -18.249  1.00 93.60           O  
ATOM   4831  CG  ASN A 302       0.901  -8.500 -15.745  1.00 93.60           C  
ATOM   4832  ND2 ASN A 302       1.096  -9.466 -14.888  1.00 93.60           N  
ATOM   4833 HD21 ASN A 302       1.897 -10.073 -14.985  1.00 93.60           H  
ATOM   4834 HD22 ASN A 302       0.757  -9.280 -13.955  1.00 93.60           H  
ATOM   4835  OD1 ASN A 302       0.003  -7.700 -15.564  1.00 93.60           O  
ATOM   4836  N   HIS A 303      -0.711  -8.337 -18.730  1.00 94.22           N  
ATOM   4837  H   HIS A 303      -0.232  -9.223 -18.800  1.00 94.22           H  
ATOM   4838  CA  HIS A 303      -2.125  -8.270 -19.102  1.00 94.22           C  
ATOM   4839  HA  HIS A 303      -2.226  -7.541 -19.906  1.00 94.22           H  
ATOM   4840  C   HIS A 303      -3.038  -7.793 -17.956  1.00 94.22           C  
ATOM   4841  CB  HIS A 303      -2.561  -9.637 -19.638  1.00 94.22           C  
ATOM   4842  HB2 HIS A 303      -2.469 -10.378 -18.844  1.00 94.22           H  
ATOM   4843  HB3 HIS A 303      -1.899  -9.928 -20.454  1.00 94.22           H  
ATOM   4844  O   HIS A 303      -3.912  -6.964 -18.193  1.00 94.22           O  
ATOM   4845  CG  HIS A 303      -3.975  -9.653 -20.157  1.00 94.22           C  
ATOM   4846  CD2 HIS A 303      -4.905 -10.635 -19.944  1.00 94.22           C  
ATOM   4847  HD2 HIS A 303      -4.756 -11.540 -19.374  1.00 94.22           H  
ATOM   4848  ND1 HIS A 303      -4.586  -8.677 -20.916  1.00 94.22           N  
ATOM   4849  HD1 HIS A 303      -4.208  -7.769 -21.145  1.00 94.22           H  
ATOM   4850  CE1 HIS A 303      -5.849  -9.064 -21.152  1.00 94.22           C  
ATOM   4851  HE1 HIS A 303      -6.589  -8.483 -21.683  1.00 94.22           H  
ATOM   4852  NE2 HIS A 303      -6.084 -10.260 -20.593  1.00 94.22           N  
ATOM   4853  N   HIS A 304      -2.808  -8.248 -16.719  1.00 94.53           N  
ATOM   4854  H   HIS A 304      -2.020  -8.859 -16.558  1.00 94.53           H  
ATOM   4855  CA  HIS A 304      -3.588  -7.825 -15.548  1.00 94.53           C  
ATOM   4856  HA  HIS A 304      -4.646  -7.969 -15.763  1.00 94.53           H  
ATOM   4857  C   HIS A 304      -3.392  -6.336 -15.235  1.00 94.53           C  
ATOM   4858  CB  HIS A 304      -3.223  -8.699 -14.340  1.00 94.53           C  
ATOM   4859  HB2 HIS A 304      -3.796  -8.362 -13.476  1.00 94.53           H  
ATOM   4860  HB3 HIS A 304      -2.166  -8.576 -14.104  1.00 94.53           H  
ATOM   4861  O   HIS A 304      -4.356  -5.648 -14.910  1.00 94.53           O  
ATOM   4862  CG  HIS A 304      -3.517 -10.160 -14.568  1.00 94.53           C  
ATOM   4863  CD2 HIS A 304      -2.612 -11.134 -14.893  1.00 94.53           C  
ATOM   4864  HD2 HIS A 304      -1.546 -10.997 -15.003  1.00 94.53           H  
ATOM   4865  ND1 HIS A 304      -4.757 -10.756 -14.531  1.00 94.53           N  
ATOM   4866  HD1 HIS A 304      -5.622 -10.316 -14.249  1.00 94.53           H  
ATOM   4867  CE1 HIS A 304      -4.602 -12.057 -14.829  1.00 94.53           C  
ATOM   4868  HE1 HIS A 304      -5.397 -12.787 -14.852  1.00 94.53           H  
ATOM   4869  NE2 HIS A 304      -3.311 -12.330 -15.080  1.00 94.53           N  
ATOM   4870  N   ALA A 305      -2.181  -5.811 -15.431  1.00 96.11           N  
ATOM   4871  H   ALA A 305      -1.414  -6.431 -15.649  1.00 96.11           H  
ATOM   4872  CA  ALA A 305      -1.898  -4.386 -15.326  1.00 96.11           C  
ATOM   4873  HA  ALA A 305      -2.206  -4.033 -14.341  1.00 96.11           H  
ATOM   4874  C   ALA A 305      -2.655  -3.561 -16.369  1.00 96.11           C  
ATOM   4875  CB  ALA A 305      -0.397  -4.180 -15.458  1.00 96.11           C  
ATOM   4876  HB1 ALA A 305      -0.156  -3.163 -15.145  1.00 96.11           H  
ATOM   4877  HB2 ALA A 305      -0.075  -4.338 -16.487  1.00 96.11           H  
ATOM   4878  HB3 ALA A 305       0.119  -4.896 -14.818  1.00 96.11           H  
ATOM   4879  O   ALA A 305      -3.261  -2.550 -16.021  1.00 96.11           O  
ATOM   4880  N   TYR A 306      -2.679  -4.007 -17.630  1.00 95.56           N  
ATOM   4881  H   TYR A 306      -2.136  -4.825 -17.869  1.00 95.56           H  
ATOM   4882  CA  TYR A 306      -3.489  -3.352 -18.656  1.00 95.56           C  
ATOM   4883  HA  TYR A 306      -3.213  -2.298 -18.677  1.00 95.56           H  
ATOM   4884  C   TYR A 306      -4.982  -3.385 -18.304  1.00 95.56           C  
ATOM   4885  CB  TYR A 306      -3.207  -3.935 -20.048  1.00 95.56           C  
ATOM   4886  HB2 TYR A 306      -4.021  -3.646 -20.713  1.00 95.56           H  
ATOM   4887  HB3 TYR A 306      -3.204  -5.024 -19.994  1.00 95.56           H  
ATOM   4888  O   TYR A 306      -5.614  -2.341 -18.409  1.00 95.56           O  
ATOM   4889  CG  TYR A 306      -1.914  -3.437 -20.675  1.00 95.56           C  
ATOM   4890  CD1 TYR A 306      -1.797  -2.083 -21.047  1.00 95.56           C  
ATOM   4891  HD1 TYR A 306      -2.634  -1.418 -20.892  1.00 95.56           H  
ATOM   4892  CD2 TYR A 306      -0.835  -4.312 -20.898  1.00 95.56           C  
ATOM   4893  HD2 TYR A 306      -0.913  -5.352 -20.616  1.00 95.56           H  
ATOM   4894  CE1 TYR A 306      -0.600  -1.595 -21.609  1.00 95.56           C  
ATOM   4895  HE1 TYR A 306      -0.510  -0.554 -21.884  1.00 95.56           H  
ATOM   4896  CE2 TYR A 306       0.359  -3.835 -21.474  1.00 95.56           C  
ATOM   4897  HE2 TYR A 306       1.197  -4.497 -21.626  1.00 95.56           H  
ATOM   4898  OH  TYR A 306       1.658  -2.006 -22.326  1.00 95.56           O  
ATOM   4899  HH  TYR A 306       1.661  -1.049 -22.397  1.00 95.56           H  
ATOM   4900  CZ  TYR A 306       0.484  -2.473 -21.820  1.00 95.56           C  
ATOM   4901  N   LEU A 307      -5.525  -4.508 -17.811  1.00 95.63           N  
ATOM   4902  H   LEU A 307      -4.944  -5.331 -17.751  1.00 95.63           H  
ATOM   4903  CA  LEU A 307      -6.925  -4.609 -17.361  1.00 95.63           C  
ATOM   4904  HA  LEU A 307      -7.578  -4.291 -18.174  1.00 95.63           H  
ATOM   4905  C   LEU A 307      -7.241  -3.697 -16.157  1.00 95.63           C  
ATOM   4906  CB  LEU A 307      -7.254  -6.072 -17.005  1.00 95.63           C  
ATOM   4907  HB2 LEU A 307      -6.514  -6.426 -16.288  1.00 95.63           H  
ATOM   4908  HB3 LEU A 307      -8.223  -6.091 -16.505  1.00 95.63           H  
ATOM   4909  O   LEU A 307      -8.305  -3.083 -16.112  1.00 95.63           O  
ATOM   4910  CG  LEU A 307      -7.312  -7.053 -18.190  1.00 95.63           C  
ATOM   4911  HG  LEU A 307      -6.385  -7.008 -18.761  1.00 95.63           H  
ATOM   4912  CD1 LEU A 307      -7.484  -8.473 -17.649  1.00 95.63           C  
ATOM   4913 HD11 LEU A 307      -8.401  -8.545 -17.065  1.00 95.63           H  
ATOM   4914 HD12 LEU A 307      -6.631  -8.731 -17.021  1.00 95.63           H  
ATOM   4915 HD13 LEU A 307      -7.529  -9.181 -18.477  1.00 95.63           H  
ATOM   4916  CD2 LEU A 307      -8.475  -6.763 -19.140  1.00 95.63           C  
ATOM   4917 HD21 LEU A 307      -8.326  -5.798 -19.623  1.00 95.63           H  
ATOM   4918 HD22 LEU A 307      -9.415  -6.747 -18.588  1.00 95.63           H  
ATOM   4919 HD23 LEU A 307      -8.521  -7.531 -19.912  1.00 95.63           H  
ATOM   4920  N   PHE A 308      -6.318  -3.563 -15.202  1.00 96.68           N  
ATOM   4921  H   PHE A 308      -5.492  -4.143 -15.245  1.00 96.68           H  
ATOM   4922  CA  PHE A 308      -6.474  -2.657 -14.061  1.00 96.68           C  
ATOM   4923  HA  PHE A 308      -7.435  -2.844 -13.582  1.00 96.68           H  
ATOM   4924  C   PHE A 308      -6.450  -1.186 -14.487  1.00 96.68           C  
ATOM   4925  CB  PHE A 308      -5.363  -2.925 -13.042  1.00 96.68           C  
ATOM   4926  HB2 PHE A 308      -5.452  -3.949 -12.679  1.00 96.68           H  
ATOM   4927  HB3 PHE A 308      -4.394  -2.827 -13.530  1.00 96.68           H  
ATOM   4928  O   PHE A 308      -7.323  -0.410 -14.104  1.00 96.68           O  
ATOM   4929  CG  PHE A 308      -5.416  -1.974 -11.864  1.00 96.68           C  
ATOM   4930  CD1 PHE A 308      -4.709  -0.753 -11.896  1.00 96.68           C  
ATOM   4931  HD1 PHE A 308      -4.113  -0.491 -12.757  1.00 96.68           H  
ATOM   4932  CD2 PHE A 308      -6.207  -2.294 -10.748  1.00 96.68           C  
ATOM   4933  HD2 PHE A 308      -6.772  -3.214 -10.723  1.00 96.68           H  
ATOM   4934  CE1 PHE A 308      -4.774   0.126 -10.801  1.00 96.68           C  
ATOM   4935  HE1 PHE A 308      -4.239   1.065 -10.828  1.00 96.68           H  
ATOM   4936  CE2 PHE A 308      -6.287  -1.402  -9.669  1.00 96.68           C  
ATOM   4937  HE2 PHE A 308      -6.925  -1.637  -8.830  1.00 96.68           H  
ATOM   4938  CZ  PHE A 308      -5.568  -0.195  -9.688  1.00 96.68           C
[truncated: 683,569 more chars]
