# Supplementary material for: Shared structural features of Miro binding control mitochondrial homeostasis
Source: EMBO J. 2024 Jan 24;43(4):6. doi: 10.1038/s44318-024-00028-1 (PMC10897228; doi:10.1038/s44318-024-00028-1)
Supplement: Supplementary file 2 — DataSet EV1 [file 44318_2024_28_MOESM2_ESM.zip › _All structures/Miro1_Trak2.pdb]

ATOM      1  N   GLY A   1      18.284   8.684 -33.410  1.00 47.80           N  
ATOM      2  H   GLY A   1      19.117   8.484 -33.945  1.00 47.80           H  
ATOM      3  H2  GLY A   1      18.282   9.651 -33.117  1.00 47.80           H  
ATOM      4  H3  GLY A   1      17.489   8.497 -34.004  1.00 47.80           H  
ATOM      5  CA  GLY A   1      18.219   7.783 -32.243  1.00 47.80           C  
ATOM      6  HA2 GLY A   1      17.335   8.004 -31.645  1.00 47.80           H  
ATOM      7  HA3 GLY A   1      19.118   7.881 -31.635  1.00 47.80           H  
ATOM      8  C   GLY A   1      18.109   6.371 -32.760  1.00 47.80           C  
ATOM      9  O   GLY A   1      17.595   6.214 -33.859  1.00 47.80           O  
ATOM     10  N   SER A   2      18.614   5.388 -32.019  1.00 76.25           N  
ATOM     11  H   SER A   2      18.979   5.578 -31.096  1.00 76.25           H  
ATOM     12  CA  SER A   2      18.663   3.999 -32.484  1.00 76.25           C  
ATOM     13  HA  SER A   2      19.049   4.009 -33.503  1.00 76.25           H  
ATOM     14  C   SER A   2      17.259   3.368 -32.531  1.00 76.25           C  
ATOM     15  CB  SER A   2      19.685   3.226 -31.632  1.00 76.25           C  
ATOM     16  HB2 SER A   2      19.683   3.630 -30.619  1.00 76.25           H  
ATOM     17  HB3 SER A   2      20.680   3.379 -32.051  1.00 76.25           H  
ATOM     18  O   SER A   2      16.527   3.383 -31.541  1.00 76.25           O  
ATOM     19  OG  SER A   2      19.427   1.845 -31.537  1.00 76.25           O  
ATOM     20  HG  SER A   2      20.256   1.404 -31.337  1.00 76.25           H  
ATOM     21  N   GLN A   3      16.885   2.812 -33.683  1.00 87.12           N  
ATOM     22  H   GLN A   3      17.560   2.836 -34.434  1.00 87.12           H  
ATOM     23  CA  GLN A   3      15.699   1.995 -33.934  1.00 87.12           C  
ATOM     24  HA  GLN A   3      14.815   2.599 -33.732  1.00 87.12           H  
ATOM     25  C   GLN A   3      15.660   0.751 -33.031  1.00 87.12           C  
ATOM     26  CB  GLN A   3      15.727   1.609 -35.429  1.00 87.12           C  
ATOM     27  HB2 GLN A   3      15.783   2.522 -36.022  1.00 87.12           H  
ATOM     28  HB3 GLN A   3      16.629   1.031 -35.629  1.00 87.12           H  
ATOM     29  O   GLN A   3      14.577   0.301 -32.658  1.00 87.12           O  
ATOM     30  CG  GLN A   3      14.529   0.790 -35.931  1.00 87.12           C  
ATOM     31  HG2 GLN A   3      14.663   0.592 -36.995  1.00 87.12           H  
ATOM     32  HG3 GLN A   3      14.495  -0.170 -35.417  1.00 87.12           H  
ATOM     33  CD  GLN A   3      13.207   1.519 -35.740  1.00 87.12           C  
ATOM     34  NE2 GLN A   3      12.549   1.333 -34.619  1.00 87.12           N  
ATOM     35 HE21 GLN A   3      11.677   1.835 -34.532  1.00 87.12           H  
ATOM     36 HE22 GLN A   3      12.940   0.746 -33.896  1.00 87.12           H  
ATOM     37  OE1 GLN A   3      12.753   2.281 -36.575  1.00 87.12           O  
ATOM     38  N   THR A   4      16.821   0.234 -32.625  1.00 89.83           N  
ATOM     39  H   THR A   4      17.649   0.621 -33.057  1.00 89.83           H  
ATOM     40  CA  THR A   4      16.996  -0.824 -31.618  1.00 89.83           C  
ATOM     41  HA  THR A   4      16.417  -1.701 -31.908  1.00 89.83           H  
ATOM     42  C   THR A   4      16.553  -0.364 -30.245  1.00 89.83           C  
ATOM     43  CB  THR A   4      18.470  -1.211 -31.427  1.00 89.83           C  
ATOM     44  HB  THR A   4      19.001  -0.428 -30.885  1.00 89.83           H  
ATOM     45  O   THR A   4      15.828  -1.083 -29.563  1.00 89.83           O  
ATOM     46  CG2 THR A   4      18.608  -2.497 -30.602  1.00 89.83           C  
ATOM     47 HG21 THR A   4      19.662  -2.737 -30.463  1.00 89.83           H  
ATOM     48 HG22 THR A   4      18.184  -2.355 -29.608  1.00 89.83           H  
ATOM     49 HG23 THR A   4      18.087  -3.329 -31.078  1.00 89.83           H  
ATOM     50  OG1 THR A   4      19.117  -1.381 -32.660  1.00 89.83           O  
ATOM     51  HG1 THR A   4      19.018  -0.584 -33.186  1.00 89.83           H  
ATOM     52  N   LEU A   5      17.025   0.816 -29.840  1.00 90.52           N  
ATOM     53  H   LEU A   5      17.610   1.339 -30.476  1.00 90.52           H  
ATOM     54  CA  LEU A   5      16.722   1.408 -28.546  1.00 90.52           C  
ATOM     55  HA  LEU A   5      16.869   0.667 -27.760  1.00 90.52           H  
ATOM     56  C   LEU A   5      15.240   1.793 -28.479  1.00 90.52           C  
ATOM     57  CB  LEU A   5      17.672   2.597 -28.318  1.00 90.52           C  
ATOM     58  HB2 LEU A   5      17.286   3.161 -27.469  1.00 90.52           H  
ATOM     59  HB3 LEU A   5      17.634   3.260 -29.183  1.00 90.52           H  
ATOM     60  O   LEU A   5      14.577   1.496 -27.493  1.00 90.52           O  
ATOM     61  CG  LEU A   5      19.143   2.235 -28.026  1.00 90.52           C  
ATOM     62  HG  LEU A   5      19.571   1.740 -28.898  1.00 90.52           H  
ATOM     63  CD1 LEU A   5      19.954   3.502 -27.738  1.00 90.52           C  
ATOM     64 HD11 LEU A   5      19.640   3.941 -26.792  1.00 90.52           H  
ATOM     65 HD12 LEU A   5      21.012   3.246 -27.671  1.00 90.52           H  
ATOM     66 HD13 LEU A   5      19.817   4.236 -28.533  1.00 90.52           H  
ATOM     67  CD2 LEU A   5      19.308   1.310 -26.822  1.00 90.52           C  
ATOM     68 HD21 LEU A   5      18.840   1.746 -25.939  1.00 90.52           H  
ATOM     69 HD22 LEU A   5      18.852   0.343 -27.032  1.00 90.52           H  
ATOM     70 HD23 LEU A   5      20.368   1.146 -26.625  1.00 90.52           H  
ATOM     71  N   TYR A   6      14.686   2.314 -29.577  1.00 90.78           N  
ATOM     72  H   TYR A   6      15.289   2.569 -30.347  1.00 90.78           H  
ATOM     73  CA  TYR A   6      13.242   2.469 -29.727  1.00 90.78           C  
ATOM     74  HA  TYR A   6      12.876   3.086 -28.906  1.00 90.78           H  
ATOM     75  C   TYR A   6      12.504   1.123 -29.640  1.00 90.78           C  
ATOM     76  CB  TYR A   6      12.937   3.191 -31.042  1.00 90.78           C  
ATOM     77  HB2 TYR A   6      13.485   4.133 -31.065  1.00 90.78           H  
ATOM     78  HB3 TYR A   6      13.286   2.584 -31.878  1.00 90.78           H  
ATOM     79  O   TYR A   6      11.511   1.030 -28.930  1.00 90.78           O  
ATOM     80  CG  TYR A   6      11.462   3.488 -31.221  1.00 90.78           C  
ATOM     81  CD1 TYR A   6      10.661   2.651 -32.023  1.00 90.78           C  
ATOM     82  HD1 TYR A   6      11.090   1.779 -32.494  1.00 90.78           H  
ATOM     83  CD2 TYR A   6      10.878   4.567 -30.530  1.00 90.78           C  
ATOM     84  HD2 TYR A   6      11.477   5.174 -29.867  1.00 90.78           H  
ATOM     85  CE1 TYR A   6       9.288   2.921 -32.174  1.00 90.78           C  
ATOM     86  HE1 TYR A   6       8.660   2.284 -32.779  1.00 90.78           H  
ATOM     87  CE2 TYR A   6       9.500   4.824 -30.657  1.00 90.78           C  
ATOM     88  HE2 TYR A   6       9.051   5.633 -30.099  1.00 90.78           H  
ATOM     89  OH  TYR A   6       7.375   4.239 -31.616  1.00 90.78           O  
ATOM     90  HH  TYR A   6       7.062   4.896 -30.989  1.00 90.78           H  
ATOM     91  CZ  TYR A   6       8.706   4.006 -31.489  1.00 90.78           C  
ATOM     92  N   HIS A   7      12.988   0.056 -30.291  1.00 91.01           N  
ATOM     93  H   HIS A   7      13.791   0.165 -30.893  1.00 91.01           H  
ATOM     94  CA  HIS A   7      12.347  -1.261 -30.200  1.00 91.01           C  
ATOM     95  HA  HIS A   7      11.302  -1.134 -30.480  1.00 91.01           H  
ATOM     96  C   HIS A   7      12.349  -1.807 -28.763  1.00 91.01           C  
ATOM     97  CB  HIS A   7      12.979  -2.253 -31.190  1.00 91.01           C  
ATOM     98  HB2 HIS A   7      14.019  -2.428 -30.914  1.00 91.01           H  
ATOM     99  HB3 HIS A   7      12.961  -1.817 -32.188  1.00 91.01           H  
ATOM    100  O   HIS A   7      11.302  -2.241 -28.298  1.00 91.01           O  
ATOM    101  CG  HIS A   7      12.256  -3.580 -31.254  1.00 91.01           C  
ATOM    102  CD2 HIS A   7      10.899  -3.762 -31.320  1.00 91.01           C  
ATOM    103  HD2 HIS A   7      10.150  -2.984 -31.324  1.00 91.01           H  
ATOM    104  ND1 HIS A   7      12.826  -4.838 -31.274  1.00 91.01           N  
ATOM    105  HD1 HIS A   7      13.802  -5.072 -31.162  1.00 91.01           H  
ATOM    106  CE1 HIS A   7      11.836  -5.744 -31.360  1.00 91.01           C  
ATOM    107  HE1 HIS A   7      11.972  -6.815 -31.378  1.00 91.01           H  
ATOM    108  NE2 HIS A   7      10.643  -5.131 -31.393  1.00 91.01           N  
ATOM    109  N   TRP A   8      13.461  -1.696 -28.023  1.00 90.74           N  
ATOM    110  H   TRP A   8      14.282  -1.294 -28.453  1.00 90.74           H  
ATOM    111  CA  TRP A   8      13.518  -2.027 -26.588  1.00 90.74           C  
ATOM    112  HA  TRP A   8      13.273  -3.082 -26.461  1.00 90.74           H  
ATOM    113  C   TRP A   8      12.468  -1.233 -25.799  1.00 90.74           C  
ATOM    114  CB  TRP A   8      14.949  -1.801 -26.069  1.00 90.74           C  
ATOM    115  HB2 TRP A   8      15.228  -0.773 -26.300  1.00 90.74           H  
ATOM    116  HB3 TRP A   8      15.615  -2.444 -26.645  1.00 90.74           H  
ATOM    117  O   TRP A   8      11.702  -1.837 -25.052  1.00 90.74           O  
ATOM    118  CG  TRP A   8      15.282  -2.018 -24.612  1.00 90.74           C  
ATOM    119  CD1 TRP A   8      14.474  -2.414 -23.595  1.00 90.74           C  
ATOM    120  HD1 TRP A   8      13.427  -2.667 -23.683  1.00 90.74           H  
ATOM    121  CD2 TRP A   8      16.589  -1.812 -23.993  1.00 90.74           C  
ATOM    122  CE2 TRP A   8      16.491  -2.060 -22.593  1.00 90.74           C  
ATOM    123  CE3 TRP A   8      17.854  -1.434 -24.487  1.00 90.74           C  
ATOM    124  HE3 TRP A   8      17.964  -1.247 -25.545  1.00 90.74           H  
ATOM    125  NE1 TRP A   8      15.175  -2.404 -22.400  1.00 90.74           N  
ATOM    126  HE1 TRP A   8      14.772  -2.567 -21.488  1.00 90.74           H  
ATOM    127  CH2 TRP A   8      18.828  -1.543 -22.248  1.00 90.74           C  
ATOM    128  HH2 TRP A   8      19.681  -1.439 -21.594  1.00 90.74           H  
ATOM    129  CZ2 TRP A   8      17.581  -1.921 -21.723  1.00 90.74           C  
ATOM    130  HZ2 TRP A   8      17.460  -2.103 -20.666  1.00 90.74           H  
ATOM    131  CZ3 TRP A   8      18.962  -1.312 -23.629  1.00 90.74           C  
ATOM    132  HZ3 TRP A   8      19.925  -1.043 -24.038  1.00 90.74           H  
ATOM    133  N   GLN A   9      12.339   0.076 -26.039  1.00 89.68           N  
ATOM    134  H   GLN A   9      13.018   0.529 -26.632  1.00 89.68           H  
ATOM    135  CA  GLN A   9      11.285   0.910 -25.446  1.00 89.68           C  
ATOM    136  HA  GLN A   9      11.415   0.900 -24.364  1.00 89.68           H  
ATOM    137  C   GLN A   9       9.855   0.412 -25.760  1.00 89.68           C  
ATOM    138  CB  GLN A   9      11.459   2.353 -25.948  1.00 89.68           C  
ATOM    139  HB2 GLN A   9      10.990   2.438 -26.928  1.00 89.68           H  
ATOM    140  HB3 GLN A   9      12.518   2.585 -26.063  1.00 89.68           H  
ATOM    141  O   GLN A   9       8.952   0.621 -24.955  1.00 89.68           O  
ATOM    142  CG  GLN A   9      10.844   3.396 -25.003  1.00 89.68           C  
ATOM    143  HG2 GLN A   9       9.834   3.101 -24.720  1.00 89.68           H  
ATOM    144  HG3 GLN A   9      11.448   3.456 -24.097  1.00 89.68           H  
ATOM    145  CD  GLN A   9      10.758   4.773 -25.658  1.00 89.68           C  
ATOM    146  NE2 GLN A   9      11.017   5.846 -24.951  1.00 89.68           N  
ATOM    147 HE21 GLN A   9      11.430   5.790 -24.032  1.00 89.68           H  
ATOM    148 HE22 GLN A   9      10.996   6.728 -25.444  1.00 89.68           H  
ATOM    149  OE1 GLN A   9      10.431   4.926 -26.827  1.00 89.68           O  
ATOM    150  N   GLN A  10       9.628  -0.243 -26.908  1.00 89.83           N  
ATOM    151  H   GLN A  10      10.406  -0.378 -27.538  1.00 89.83           H  
ATOM    152  CA  GLN A  10       8.325  -0.810 -27.288  1.00 89.83           C  
ATOM    153  HA  GLN A  10       7.541  -0.219 -26.814  1.00 89.83           H  
ATOM    154  C   GLN A  10       8.099  -2.264 -26.812  1.00 89.83           C  
ATOM    155  CB  GLN A  10       8.103  -0.724 -28.815  1.00 89.83           C  
ATOM    156  HB2 GLN A  10       7.113  -1.127 -29.027  1.00 89.83           H  
ATOM    157  HB3 GLN A  10       8.826  -1.374 -29.307  1.00 89.83           H  
ATOM    158  O   GLN A  10       6.958  -2.721 -26.835  1.00 89.83           O  
ATOM    159  CG  GLN A  10       8.178   0.664 -29.480  1.00 89.83           C  
ATOM    160  HG2 GLN A  10       7.852   0.568 -30.515  1.00 89.83           H  
ATOM    161  HG3 GLN A  10       9.213   1.006 -29.507  1.00 89.83           H  
ATOM    162  CD  GLN A  10       7.327   1.740 -28.815  1.00 89.83           C  
ATOM    163  NE2 GLN A  10       7.918   2.640 -28.059  1.00 89.83           N  
ATOM    164 HE21 GLN A  10       7.326   3.320 -27.604  1.00 89.83           H  
ATOM    165 HE22 GLN A  10       8.921   2.634 -27.942  1.00 89.83           H  
ATOM    166  OE1 GLN A  10       6.119   1.799 -28.966  1.00 89.83           O  
ATOM    167  N   LEU A  11       9.129  -3.009 -26.375  1.00 89.25           N  
ATOM    168  H   LEU A  11      10.050  -2.596 -26.385  1.00 89.25           H  
ATOM    169  CA  LEU A  11       9.005  -4.450 -26.070  1.00 89.25           C  
ATOM    170  HA  LEU A  11       8.560  -4.933 -26.940  1.00 89.25           H  
ATOM    171  C   LEU A  11       8.056  -4.775 -24.902  1.00 89.25           C  
ATOM    172  CB  LEU A  11      10.394  -5.071 -25.804  1.00 89.25           C  
ATOM    173  HB2 LEU A  11      10.983  -4.379 -25.201  1.00 89.25           H  
ATOM    174  HB3 LEU A  11      10.260  -5.973 -25.207  1.00 89.25           H  
ATOM    175  O   LEU A  11       7.496  -5.877 -24.859  1.00 89.25           O  
ATOM    176  CG  LEU A  11      11.196  -5.469 -27.058  1.00 89.25           C  
ATOM    177  HG  LEU A  11      11.360  -4.600 -27.695  1.00 89.25           H  
ATOM    178  CD1 LEU A  11      12.554  -6.016 -26.630  1.00 89.25           C  
ATOM    179 HD11 LEU A  11      13.113  -5.251 -26.090  1.00 89.25           H  
ATOM    180 HD12 LEU A  11      12.411  -6.883 -25.985  1.00 89.25           H  
ATOM    181 HD13 LEU A  11      13.119  -6.312 -27.514  1.00 89.25           H  
ATOM    182  CD2 LEU A  11      10.513  -6.562 -27.883  1.00 89.25           C  
ATOM    183 HD21 LEU A  11       9.602  -6.175 -28.342  1.00 89.25           H  
ATOM    184 HD22 LEU A  11      11.169  -6.878 -28.694  1.00 89.25           H  
ATOM    185 HD23 LEU A  11      10.276  -7.421 -27.256  1.00 89.25           H  
ATOM    186  N   ALA A  12       7.850  -3.838 -23.973  1.00 87.63           N  
ATOM    187  H   ALA A  12       8.310  -2.947 -24.093  1.00 87.63           H  
ATOM    188  CA  ALA A  12       6.867  -3.945 -22.898  1.00 87.63           C  
ATOM    189  HA  ALA A  12       6.237  -4.818 -23.069  1.00 87.63           H  
ATOM    190  C   ALA A  12       5.947  -2.720 -22.865  1.00 87.63           C  
ATOM    191  CB  ALA A  12       7.579  -4.158 -21.560  1.00 87.63           C  
ATOM    192  HB1 ALA A  12       8.353  -3.403 -21.419  1.00 87.63           H  
ATOM    193  HB2 ALA A  12       8.018  -5.155 -21.544  1.00 87.63           H  
ATOM    194  HB3 ALA A  12       6.863  -4.077 -20.742  1.00 87.63           H  
ATOM    195  O   ALA A  12       6.394  -1.595 -22.667  1.00 87.63           O  
ATOM    196  N   GLN A  13       4.647  -2.973 -23.018  1.00 88.92           N  
ATOM    197  H   GLN A  13       4.371  -3.919 -23.239  1.00 88.92           H  
ATOM    198  CA  GLN A  13       3.565  -2.008 -22.813  1.00 88.92           C  
ATOM    199  HA  GLN A  13       3.931  -1.158 -22.237  1.00 88.92           H  
ATOM    200  C   GLN A  13       2.470  -2.706 -21.986  1.00 88.92           C  
ATOM    201  CB  GLN A  13       3.070  -1.462 -24.167  1.00 88.92           C  
ATOM    202  HB2 GLN A  13       2.772  -2.284 -24.818  1.00 88.92           H  
ATOM    203  HB3 GLN A  13       2.208  -0.818 -23.992  1.00 88.92           H  
ATOM    204  O   GLN A  13       1.476  -3.173 -22.550  1.00 88.92           O  
ATOM    205  CG  GLN A  13       4.178  -0.638 -24.844  1.00 88.92           C  
ATOM    206  HG2 GLN A  13       5.017  -1.289 -25.088  1.00 88.92           H  
ATOM    207  HG3 GLN A  13       4.533   0.121 -24.146  1.00 88.92           H  
ATOM    208  CD  GLN A  13       3.768   0.061 -26.132  1.00 88.92           C  
ATOM    209  NE2 GLN A  13       4.695   0.788 -26.712  1.00 88.92           N  
ATOM    210 HE21 GLN A  13       5.620   0.831 -26.310  1.00 88.92           H  
ATOM    211 HE22 GLN A  13       4.515   1.151 -27.637  1.00 88.92           H  
ATOM    212  OE1 GLN A  13       2.657  -0.024 -26.627  1.00 88.92           O  
ATOM    213  N   PRO A  14       2.700  -2.907 -20.672  1.00 91.68           N  
ATOM    214  CA  PRO A  14       1.813  -3.697 -19.822  1.00 91.68           C  
ATOM    215  HA  PRO A  14       1.752  -4.715 -20.206  1.00 91.68           H  
ATOM    216  C   PRO A  14       0.404  -3.095 -19.788  1.00 91.68           C  
ATOM    217  CB  PRO A  14       2.480  -3.737 -18.443  1.00 91.68           C  
ATOM    218  HB2 PRO A  14       1.752  -3.730 -17.632  1.00 91.68           H  
ATOM    219  HB3 PRO A  14       3.116  -4.620 -18.373  1.00 91.68           H  
ATOM    220  O   PRO A  14       0.235  -1.886 -19.663  1.00 91.68           O  
ATOM    221  CG  PRO A  14       3.353  -2.484 -18.422  1.00 91.68           C  
ATOM    222  HG2 PRO A  14       4.210  -2.595 -17.757  1.00 91.68           H  
ATOM    223  HG3 PRO A  14       2.752  -1.620 -18.137  1.00 91.68           H  
ATOM    224  CD  PRO A  14       3.790  -2.351 -19.878  1.00 91.68           C  
ATOM    225  HD2 PRO A  14       4.698  -2.932 -20.041  1.00 91.68           H  
ATOM    226  HD3 PRO A  14       3.970  -1.301 -20.107  1.00 91.68           H  
ATOM    227  N   ASN A  15      -0.602  -3.954 -19.945  1.00 94.70           N  
ATOM    228  H   ASN A  15      -0.368  -4.931 -20.055  1.00 94.70           H  
ATOM    229  CA  ASN A  15      -2.032  -3.653 -19.862  1.00 94.70           C  
ATOM    230  HA  ASN A  15      -2.212  -3.068 -18.960  1.00 94.70           H  
ATOM    231  C   ASN A  15      -2.822  -4.972 -19.732  1.00 94.70           C  
ATOM    232  CB  ASN A  15      -2.484  -2.825 -21.086  1.00 94.70           C  
ATOM    233  HB2 ASN A  15      -1.886  -1.917 -21.167  1.00 94.70           H  
ATOM    234  HB3 ASN A  15      -3.522  -2.527 -20.936  1.00 94.70           H  
ATOM    235  O   ASN A  15      -2.286  -6.040 -20.047  1.00 94.70           O  
ATOM    236  CG  ASN A  15      -2.450  -3.568 -22.406  1.00 94.70           C  
ATOM    237  ND2 ASN A  15      -1.412  -3.441 -23.197  1.00 94.70           N  
ATOM    238 HD21 ASN A  15      -1.436  -3.955 -24.066  1.00 94.70           H  
ATOM    239 HD22 ASN A  15      -0.573  -2.969 -22.891  1.00 94.70           H  
ATOM    240  OD1 ASN A  15      -3.377  -4.288 -22.731  1.00 94.70           O  
ATOM    241  N   LEU A  16      -4.092  -4.926 -19.316  1.00 93.08           N  
ATOM    242  H   LEU A  16      -4.505  -4.032 -19.092  1.00 93.08           H  
ATOM    243  CA  LEU A  16      -4.907  -6.139 -19.142  1.00 93.08           C  
ATOM    244  HA  LEU A  16      -4.373  -6.797 -18.457  1.00 93.08           H  
ATOM    245  C   LEU A  16      -5.105  -6.935 -20.448  1.00 93.08           C  
ATOM    246  CB  LEU A  16      -6.274  -5.782 -18.530  1.00 93.08           C  
ATOM    247  HB2 LEU A  16      -6.715  -4.970 -19.109  1.00 93.08           H  
ATOM    248  HB3 LEU A  16      -6.924  -6.651 -18.633  1.00 93.08           H  
ATOM    249  O   LEU A  16      -5.148  -8.163 -20.426  1.00 93.08           O  
ATOM    250  CG  LEU A  16      -6.275  -5.371 -17.047  1.00 93.08           C  
ATOM    251  HG  LEU A  16      -5.707  -4.449 -16.921  1.00 93.08           H  
ATOM    252  CD1 LEU A  16      -7.719  -5.119 -16.611  1.00 93.08           C  
ATOM    253 HD11 LEU A  16      -8.155  -4.320 -17.211  1.00 93.08           H  
ATOM    254 HD12 LEU A  16      -7.750  -4.820 -15.563  1.00 93.08           H  
ATOM    255 HD13 LEU A  16      -8.313  -6.025 -16.732  1.00 93.08           H  
ATOM    256  CD2 LEU A  16      -5.679  -6.455 -16.145  1.00 93.08           C  
ATOM    257 HD21 LEU A  16      -6.117  -7.423 -16.388  1.00 93.08           H  
ATOM    258 HD22 LEU A  16      -5.898  -6.237 -15.100  1.00 93.08           H  
ATOM    259 HD23 LEU A  16      -4.598  -6.500 -16.272  1.00 93.08           H  
ATOM    260  N   GLY A  17      -5.166  -6.250 -21.593  1.00 90.38           N  
ATOM    261  H   GLY A  17      -5.015  -5.252 -21.561  1.00 90.38           H  
ATOM    262  CA  GLY A  17      -5.291  -6.863 -22.917  1.00 90.38           C  
ATOM    263  HA2 GLY A  17      -6.149  -7.535 -22.928  1.00 90.38           H  
ATOM    264  HA3 GLY A  17      -5.459  -6.073 -23.650  1.00 90.38           H  
ATOM    265  C   GLY A  17      -4.057  -7.648 -23.372  1.00 90.38           C  
ATOM    266  O   GLY A  17      -4.177  -8.475 -24.273  1.00 90.38           O  
ATOM    267  N   THR A  18      -2.893  -7.479 -22.730  1.00 89.54           N  
ATOM    268  H   THR A  18      -2.857  -6.790 -21.992  1.00 89.54           H  
ATOM    269  CA  THR A  18      -1.639  -8.140 -23.150  1.00 89.54           C  
ATOM    270  HA  THR A  18      -1.418  -7.819 -24.168  1.00 89.54           H  
ATOM    271  C   THR A  18      -1.699  -9.667 -23.180  1.00 89.54           C  
ATOM    272  CB  THR A  18      -0.442  -7.773 -22.267  1.00 89.54           C  
ATOM    273  HB  THR A  18       0.397  -8.394 -22.582  1.00 89.54           H  
ATOM    274  O   THR A  18      -0.859 -10.289 -23.829  1.00 89.54           O  
ATOM    275  CG2 THR A  18       0.019  -6.333 -22.401  1.00 89.54           C  
ATOM    276 HG21 THR A  18       0.237  -6.111 -23.446  1.00 89.54           H  
ATOM    277 HG22 THR A  18       0.916  -6.174 -21.802  1.00 89.54           H  
ATOM    278 HG23 THR A  18      -0.775  -5.670 -22.057  1.00 89.54           H  
ATOM    279  OG1 THR A  18      -0.667  -8.061 -20.911  1.00 89.54           O  
ATOM    280  HG1 THR A  18      -1.257  -7.395 -20.551  1.00 89.54           H  
ATOM    281  N   ILE A  19      -2.669 -10.299 -22.511  1.00 88.26           N  
ATOM    282  H   ILE A  19      -3.339  -9.741 -22.001  1.00 88.26           H  
ATOM    283  CA  ILE A  19      -2.850 -11.756 -22.565  1.00 88.26           C  
ATOM    284  HA  ILE A  19      -1.850 -12.185 -22.489  1.00 88.26           H  
ATOM    285  C   ILE A  19      -3.407 -12.248 -23.913  1.00 88.26           C  
ATOM    286  CB  ILE A  19      -3.693 -12.229 -21.357  1.00 88.26           C  
ATOM    287  HB  ILE A  19      -3.405 -11.639 -20.486  1.00 88.26           H  
ATOM    288  O   ILE A  19      -3.269 -13.429 -24.232  1.00 88.26           O  
ATOM    289  CG1 ILE A  19      -3.430 -13.701 -20.985  1.00 88.26           C  
ATOM    290 HG12 ILE A  19      -4.123 -13.989 -20.194  1.00 88.26           H  
ATOM    291 HG13 ILE A  19      -3.621 -14.338 -21.849  1.00 88.26           H  
ATOM    292  CG2 ILE A  19      -5.195 -11.987 -21.581  1.00 88.26           C  
ATOM    293 HG21 ILE A  19      -5.745 -12.206 -20.665  1.00 88.26           H  
ATOM    294 HG22 ILE A  19      -5.364 -10.942 -21.841  1.00 88.26           H  
ATOM    295 HG23 ILE A  19      -5.580 -12.625 -22.376  1.00 88.26           H  
ATOM    296  CD1 ILE A  19      -2.002 -13.942 -20.468  1.00 88.26           C  
ATOM    297 HD11 ILE A  19      -1.250 -13.658 -21.204  1.00 88.26           H  
ATOM    298 HD12 ILE A  19      -1.862 -15.002 -20.257  1.00 88.26           H  
ATOM    299 HD13 ILE A  19      -1.842 -13.371 -19.553  1.00 88.26           H  
ATOM    300  N   LEU A  20      -4.013 -11.349 -24.696  1.00 87.20           N  
ATOM    301  H   LEU A  20      -4.072 -10.397 -24.363  1.00 87.20           H  
ATOM    302  CA  LEU A  20      -4.552 -11.606 -26.034  1.00 87.20           C  
ATOM    303  HA  LEU A  20      -4.961 -12.616 -26.073  1.00 87.20           H  
ATOM    304  C   LEU A  20      -3.468 -11.508 -27.121  1.00 87.20           C  
ATOM    305  CB  LEU A  20      -5.678 -10.591 -26.319  1.00 87.20           C  
ATOM    306  HB2 LEU A  20      -5.227  -9.607 -26.442  1.00 87.20           H  
ATOM    307  HB3 LEU A  20      -6.142 -10.855 -27.270  1.00 87.20           H  
ATOM    308  O   LEU A  20      -3.589 -12.129 -28.175  1.00 87.20           O  
ATOM    309  CG  LEU A  20      -6.778 -10.484 -25.244  1.00 87.20           C  
ATOM    310  HG  LEU A  20      -6.340 -10.201 -24.288  1.00 87.20           H  
ATOM    311  CD1 LEU A  20      -7.769  -9.395 -25.644  1.00 87.20           C  
ATOM    312 HD11 LEU A  20      -8.540  -9.307 -24.878  1.00 87.20           H  
ATOM    313 HD12 LEU A  20      -7.248  -8.442 -25.729  1.00 87.20           H  
ATOM    314 HD13 LEU A  20      -8.237  -9.639 -26.598  1.00 87.20           H  
ATOM    315  CD2 LEU A  20      -7.534 -11.800 -25.059  1.00 87.20           C  
ATOM    316 HD21 LEU A  20      -6.845 -12.577 -24.726  1.00 87.20           H  
ATOM    317 HD22 LEU A  20      -8.306 -11.673 -24.301  1.00 87.20           H  
ATOM    318 HD23 LEU A  20      -7.998 -12.100 -25.999  1.00 87.20           H  
ATOM    319  N   ASP A  21      -2.404 -10.747 -26.855  1.00 86.33           N  
ATOM    320  H   ASP A  21      -2.389 -10.264 -25.968  1.00 86.33           H  
ATOM    321  CA  ASP A  21      -1.307 -10.492 -27.785  1.00 86.33           C  
ATOM    322  HA  ASP A  21      -1.720 -10.269 -28.769  1.00 86.33           H  
ATOM    323  C   ASP A  21      -0.333 -11.693 -27.860  1.00 86.33           C  
ATOM    324  CB  ASP A  21      -0.520  -9.262 -27.311  1.00 86.33           C  
ATOM    325  HB2 ASP A  21       0.405  -9.193 -27.884  1.00 86.33           H  
ATOM    326  HB3 ASP A  21      -0.272  -9.418 -26.261  1.00 86.33           H  
ATOM    327  O   ASP A  21       0.374 -11.979 -26.878  1.00 86.33           O  
ATOM    328  CG  ASP A  21      -1.225  -7.916 -27.399  1.00 86.33           C  
ATOM    329  OD1 ASP A  21      -0.891  -7.093 -26.515  1.00 86.33           O  
ATOM    330  OD2 ASP A  21      -2.001  -7.712 -28.355  1.00 86.33           O  
ATOM    331  N   PRO A  22      -0.176 -12.369 -29.013  1.00 78.78           N  
ATOM    332  CA  PRO A  22       0.851 -13.393 -29.175  1.00 78.78           C  
ATOM    333  HA  PRO A  22       0.824 -14.083 -28.331  1.00 78.78           H  
ATOM    334  C   PRO A  22       2.254 -12.765 -29.272  1.00 78.78           C  
ATOM    335  CB  PRO A  22       0.456 -14.149 -30.448  1.00 78.78           C  
ATOM    336  HB2 PRO A  22      -0.249 -14.941 -30.194  1.00 78.78           H  
ATOM    337  HB3 PRO A  22       1.320 -14.563 -30.969  1.00 78.78           H  
ATOM    338  O   PRO A  22       2.488 -11.869 -30.080  1.00 78.78           O  
ATOM    339  CG  PRO A  22      -0.258 -13.087 -31.286  1.00 78.78           C  
ATOM    340  HG2 PRO A  22       0.475 -12.493 -31.832  1.00 78.78           H  
ATOM    341  HG3 PRO A  22      -0.976 -13.531 -31.976  1.00 78.78           H  
ATOM    342  CD  PRO A  22      -0.948 -12.213 -30.239  1.00 78.78           C  
ATOM    343  HD2 PRO A  22      -0.962 -11.176 -30.574  1.00 78.78           H  
ATOM    344  HD3 PRO A  22      -1.965 -12.571 -30.077  1.00 78.78           H  
ATOM    345  N   ARG A  23       3.224 -13.277 -28.499  1.00 75.06           N  
ATOM    346  H   ARG A  23       2.966 -14.003 -27.847  1.00 75.06           H  
ATOM    347  CA  ARG A  23       4.666 -13.011 -28.697  1.00 75.06           C  
ATOM    348  HA  ARG A  23       4.794 -12.116 -29.305  1.00 75.06           H  
ATOM    349  C   ARG A  23       5.287 -14.195 -29.465  1.00 75.06           C  
ATOM    350  CB  ARG A  23       5.378 -12.751 -27.347  1.00 75.06           C  
ATOM    351  HB2 ARG A  23       4.972 -13.416 -26.585  1.00 75.06           H  
ATOM    352  HB3 ARG A  23       6.435 -12.991 -27.469  1.00 75.06           H  
ATOM    353  O   ARG A  23       5.620 -15.195 -28.832  1.00 75.06           O  
ATOM    354  CG  ARG A  23       5.303 -11.287 -26.864  1.00 75.06           C  
ATOM    355  HG2 ARG A  23       5.799 -10.650 -27.595  1.00 75.06           H  
ATOM    356  HG3 ARG A  23       4.258 -10.986 -26.792  1.00 75.06           H  
ATOM    357  CD  ARG A  23       5.989 -11.110 -25.490  1.00 75.06           C  
ATOM    358  HD2 ARG A  23       6.997 -11.519 -25.553  1.00 75.06           H  
ATOM    359  HD3 ARG A  23       5.431 -11.692 -24.757  1.00 75.06           H  
ATOM    360  NE  ARG A  23       6.081  -9.695 -25.049  1.00 75.06           N  
ATOM    361  HE  ARG A  23       6.116  -8.985 -25.767  1.00 75.06           H  
ATOM    362  NH1 ARG A  23       6.206 -10.020 -22.751  1.00 75.06           N  
ATOM    363 HH11 ARG A  23       6.137 -11.025 -22.826  1.00 75.06           H  
ATOM    364 HH12 ARG A  23       6.232  -9.558 -21.854  1.00 75.06           H  
ATOM    365  NH2 ARG A  23       6.288  -7.992 -23.506  1.00 75.06           N  
ATOM    366 HH21 ARG A  23       6.553  -7.300 -24.193  1.00 75.06           H  
ATOM    367 HH22 ARG A  23       6.356  -7.762 -22.525  1.00 75.06           H  
ATOM    368  CZ  ARG A  23       6.190  -9.252 -23.800  1.00 75.06           C  
ATOM    369  N   PRO A  24       5.418 -14.148 -30.808  1.00 77.19           N  
ATOM    370  CA  PRO A  24       6.000 -15.252 -31.574  1.00 77.19           C  
ATOM    371  HA  PRO A  24       5.426 -16.159 -31.387  1.00 77.19           H  
ATOM    372  C   PRO A  24       7.463 -15.512 -31.181  1.00 77.19           C  
ATOM    373  CB  PRO A  24       5.849 -14.866 -33.050  1.00 77.19           C  
ATOM    374  HB2 PRO A  24       6.675 -15.229 -33.661  1.00 77.19           H  
ATOM    375  HB3 PRO A  24       4.900 -15.244 -33.429  1.00 77.19           H  
ATOM    376  O   PRO A  24       8.194 -14.600 -30.795  1.00 77.19           O  
ATOM    377  CG  PRO A  24       5.806 -13.339 -33.010  1.00 77.19           C  
ATOM    378  HG2 PRO A  24       6.822 -12.946 -32.956  1.00 77.19           H  
ATOM    379  HG3 PRO A  24       5.279 -12.923 -33.869  1.00 77.19           H  
ATOM    380  CD  PRO A  24       5.075 -13.049 -31.700  1.00 77.19           C  
ATOM    381  HD2 PRO A  24       5.401 -12.085 -31.308  1.00 77.19           H  
ATOM    382  HD3 PRO A  24       3.999 -13.042 -31.874  1.00 77.19           H  
ATOM    383  N   GLY A  25       7.883 -16.777 -31.254  1.00 76.96           N  
ATOM    384  H   GLY A  25       7.220 -17.480 -31.548  1.00 76.96           H  
ATOM    385  CA  GLY A  25       9.229 -17.234 -30.881  1.00 76.96           C  
ATOM    386  HA2 GLY A  25       9.400 -18.224 -31.305  1.00 76.96           H  
ATOM    387  HA3 GLY A  25       9.961 -16.551 -31.311  1.00 76.96           H  
ATOM    388  C   GLY A  25       9.504 -17.315 -29.371  1.00 76.96           C  
ATOM    389  O   GLY A  25      10.338 -18.122 -28.963  1.00 76.96           O  
ATOM    390  N   VAL A  26       8.787 -16.542 -28.544  1.00 79.90           N  
ATOM    391  H   VAL A  26       8.115 -15.904 -28.946  1.00 79.90           H  
ATOM    392  CA  VAL A  26       8.920 -16.565 -27.081  1.00 79.90           C  
ATOM    393  HA  VAL A  26       9.980 -16.651 -26.841  1.00 79.90           H  
ATOM    394  C   VAL A  26       8.225 -17.804 -26.524  1.00 79.90           C  
ATOM    395  CB  VAL A  26       8.413 -15.269 -26.419  1.00 79.90           C  
ATOM    396  HB  VAL A  26       7.341 -15.166 -26.583  1.00 79.90           H  
ATOM    397  O   VAL A  26       7.012 -17.836 -26.317  1.00 79.90           O  
ATOM    398  CG1 VAL A  26       8.685 -15.275 -24.906  1.00 79.90           C  
ATOM    399 HG11 VAL A  26       8.316 -14.352 -24.461  1.00 79.90           H  
ATOM    400 HG12 VAL A  26       8.167 -16.110 -24.434  1.00 79.90           H  
ATOM    401 HG13 VAL A  26       9.755 -15.371 -24.718  1.00 79.90           H  
ATOM    402  CG2 VAL A  26       9.116 -14.036 -27.005  1.00 79.90           C  
ATOM    403 HG21 VAL A  26      10.196 -14.129 -26.888  1.00 79.90           H  
ATOM    404 HG22 VAL A  26       8.781 -13.134 -26.493  1.00 79.90           H  
ATOM    405 HG23 VAL A  26       8.882 -13.935 -28.065  1.00 79.90           H  
ATOM    406  N   ILE A  27       9.030 -18.832 -26.289  1.00 78.19           N  
ATOM    407  H   ILE A  27      10.014 -18.695 -26.472  1.00 78.19           H  
ATOM    408  CA  ILE A  27       8.675 -20.047 -25.569  1.00 78.19           C  
ATOM    409  HA  ILE A  27       7.589 -20.141 -25.575  1.00 78.19           H  
ATOM    410  C   ILE A  27       9.100 -19.862 -24.098  1.00 78.19           C  
ATOM    411  CB  ILE A  27       9.253 -21.308 -26.286  1.00 78.19           C  
ATOM    412  HB  ILE A  27      10.332 -21.336 -26.137  1.00 78.19           H  
ATOM    413  O   ILE A  27       9.617 -18.827 -23.662  1.00 78.19           O  
ATOM    414  CG1 ILE A  27       8.969 -21.286 -27.813  1.00 78.19           C  
ATOM    415 HG12 ILE A  27       7.892 -21.317 -27.984  1.00 78.19           H  
ATOM    416 HG13 ILE A  27       9.344 -20.355 -28.238  1.00 78.19           H  
ATOM    417  CG2 ILE A  27       8.622 -22.594 -25.712  1.00 78.19           C  
ATOM    418 HG21 ILE A  27       8.828 -23.464 -26.336  1.00 78.19           H  
ATOM    419 HG22 ILE A  27       7.544 -22.453 -25.636  1.00 78.19           H  
ATOM    420 HG23 ILE A  27       9.039 -22.846 -24.737  1.00 78.19           H  
ATOM    421  CD1 ILE A  27       9.638 -22.406 -28.626  1.00 78.19           C  
ATOM    422 HD11 ILE A  27       9.143 -23.363 -28.462  1.00 78.19           H  
ATOM    423 HD12 ILE A  27       9.562 -22.170 -29.688  1.00 78.19           H  
ATOM    424 HD13 ILE A  27      10.691 -22.483 -28.358  1.00 78.19           H  
ATOM    425  N   THR A  28       8.808 -20.855 -23.282  1.00 73.57           N  
ATOM    426  H   THR A  28       8.381 -21.686 -23.666  1.00 73.57           H  
ATOM    427  CA  THR A  28       8.846 -20.786 -21.828  1.00 73.57           C  
ATOM    428  HA  THR A  28       9.513 -19.987 -21.505  1.00 73.57           H  
ATOM    429  C   THR A  28       9.385 -22.080 -21.241  1.00 73.57           C  
ATOM    430  CB  THR A  28       7.450 -20.495 -21.293  1.00 73.57           C  
ATOM    431  HB  THR A  28       7.351 -20.961 -20.313  1.00 73.57           H  
ATOM    432  O   THR A  28       9.239 -23.162 -21.808  1.00 73.57           O  
ATOM    433  CG2 THR A  28       7.172 -18.994 -21.239  1.00 73.57           C  
ATOM    434 HG21 THR A  28       8.003 -18.502 -20.734  1.00 73.57           H  
ATOM    435 HG22 THR A  28       6.290 -18.806 -20.626  1.00 73.57           H  
ATOM    436 HG23 THR A  28       7.052 -18.572 -22.238  1.00 73.57           H  
ATOM    437  OG1 THR A  28       6.474 -21.056 -22.118  1.00 73.57           O  
ATOM    438  HG1 THR A  28       6.215 -20.376 -22.745  1.00 73.57           H  
ATOM    439  N   LYS A  29      10.081 -21.969 -20.115  1.00 68.39           N  
ATOM    440  H   LYS A  29      10.105 -21.065 -19.667  1.00 68.39           H  
ATOM    441  CA  LYS A  29      10.769 -23.069 -19.446  1.00 68.39           C  
ATOM    442  HA  LYS A  29      11.428 -23.564 -20.160  1.00 68.39           H  
ATOM    443  C   LYS A  29       9.734 -24.076 -18.954  1.00 68.39           C  
ATOM    444  CB  LYS A  29      11.611 -22.479 -18.309  1.00 68.39           C  
ATOM    445  HB2 LYS A  29      12.316 -21.754 -18.718  1.00 68.39           H  
ATOM    446  HB3 LYS A  29      10.940 -21.964 -17.622  1.00 68.39           H  
ATOM    447  O   LYS A  29       8.694 -23.704 -18.425  1.00 68.39           O  
ATOM    448  CG  LYS A  29      12.386 -23.548 -17.535  1.00 68.39           C  
ATOM    449  HG2 LYS A  29      11.683 -24.298 -17.171  1.00 68.39           H  
ATOM    450  HG3 LYS A  29      13.102 -24.029 -18.201  1.00 68.39           H  
ATOM    451  CD  LYS A  29      13.126 -22.956 -16.330  1.00 68.39           C  
ATOM    452  HD2 LYS A  29      14.027 -22.442 -16.665  1.00 68.39           H  
ATOM    453  HD3 LYS A  29      12.480 -22.256 -15.800  1.00 68.39           H  
ATOM    454  CE  LYS A  29      13.478 -24.113 -15.392  1.00 68.39           C  
ATOM    455  HE2 LYS A  29      13.970 -24.883 -15.986  1.00 68.39           H  
ATOM    456  HE3 LYS A  29      12.551 -24.535 -15.003  1.00 68.39           H  
ATOM    457  NZ  LYS A  29      14.352 -23.700 -14.264  1.00 68.39           N  
ATOM    458  HZ1 LYS A  29      15.277 -23.492 -14.612  1.00 68.39           H  
ATOM    459  HZ2 LYS A  29      13.982 -22.894 -13.779  1.00 68.39           H  
ATOM    460  HZ3 LYS A  29      14.460 -24.456 -13.603  1.00 68.39           H  
ATOM    461  N   GLY A  30       9.986 -25.360 -19.186  1.00 55.91           N  
ATOM    462  H   GLY A  30      10.868 -25.613 -19.610  1.00 55.91           H  
ATOM    463  CA  GLY A  30       9.001 -26.409 -18.921  1.00 55.91           C  
ATOM    464  HA2 GLY A  30       9.483 -27.382 -19.004  1.00 55.91           H  
ATOM    465  HA3 GLY A  30       8.629 -26.299 -17.903  1.00 55.91           H  
ATOM    466  C   GLY A  30       7.792 -26.398 -19.866  1.00 55.91           C  
ATOM    467  O   GLY A  30       7.005 -27.341 -19.815  1.00 55.91           O  
ATOM    468  N   PHE A  31       7.634 -25.417 -20.769  1.00 50.01           N  
ATOM    469  H   PHE A  31       8.284 -24.645 -20.801  1.00 50.01           H  
ATOM    470  CA  PHE A  31       6.745 -25.586 -21.915  1.00 50.01           C  
ATOM    471  HA  PHE A  31       5.809 -26.012 -21.554  1.00 50.01           H  
ATOM    472  C   PHE A  31       7.391 -26.606 -22.846  1.00 50.01           C  
ATOM    473  CB  PHE A  31       6.382 -24.260 -22.602  1.00 50.01           C  
ATOM    474  HB2 PHE A  31       7.234 -23.881 -23.165  1.00 50.01           H  
ATOM    475  HB3 PHE A  31       6.148 -23.545 -21.814  1.00 50.01           H  
ATOM    476  O   PHE A  31       8.106 -26.275 -23.793  1.00 50.01           O  
ATOM    477  CG  PHE A  31       5.165 -24.334 -23.517  1.00 50.01           C  
ATOM    478  CD1 PHE A  31       5.251 -24.156 -24.909  1.00 50.01           C  
ATOM    479  HD1 PHE A  31       6.219 -24.042 -25.374  1.00 50.01           H  
ATOM    480  CD2 PHE A  31       3.909 -24.576 -22.950  1.00 50.01           C  
ATOM    481  HD2 PHE A  31       3.846 -24.757 -21.887  1.00 50.01           H  
ATOM    482  CE1 PHE A  31       4.087 -24.163 -25.704  1.00 50.01           C  
ATOM    483  HE1 PHE A  31       4.159 -24.012 -26.771  1.00 50.01           H  
ATOM    484  CE2 PHE A  31       2.751 -24.635 -23.737  1.00 50.01           C  
ATOM    485  HE2 PHE A  31       1.809 -24.876 -23.266  1.00 50.01           H  
ATOM    486  CZ  PHE A  31       2.835 -24.420 -25.121  1.00 50.01           C  
ATOM    487  HZ  PHE A  31       1.950 -24.489 -25.736  1.00 50.01           H  
ATOM    488  N   THR A  32       7.124 -27.873 -22.539  1.00 44.08           N  
ATOM    489  H   THR A  32       6.676 -28.039 -21.649  1.00 44.08           H  
ATOM    490  CA  THR A  32       6.843 -28.897 -23.531  1.00 44.08           C  
ATOM    491  HA  THR A  32       7.754 -29.193 -24.051  1.00 44.08           H  
ATOM    492  C   THR A  32       5.880 -28.278 -24.528  1.00 44.08           C  
ATOM    493  CB  THR A  32       6.206 -30.129 -22.850  1.00 44.08           C  
ATOM    494  HB  THR A  32       5.667 -30.725 -23.586  1.00 44.08           H  
ATOM    495  O   THR A  32       4.669 -28.313 -24.343  1.00 44.08           O  
ATOM    496  CG2 THR A  32       7.280 -31.001 -22.208  1.00 44.08           C  
ATOM    497 HG21 THR A  32       7.953 -31.384 -22.976  1.00 44.08           H  
ATOM    498 HG22 THR A  32       7.847 -30.425 -21.477  1.00 44.08           H  
ATOM    499 HG23 THR A  32       6.804 -31.843 -21.705  1.00 44.08           H  
ATOM    500  OG1 THR A  32       5.332 -29.754 -21.800  1.00 44.08           O  
ATOM    501  HG1 THR A  32       4.444 -29.837 -22.156  1.00 44.08           H  
ATOM    502  N   GLN A  33       6.421 -27.629 -25.560  1.00 38.78           N  
ATOM    503  H   GLN A  33       7.423 -27.516 -25.605  1.00 38.78           H  
ATOM    504  CA  GLN A  33       5.601 -27.225 -26.682  1.00 38.78           C  
ATOM    505  HA  GLN A  33       4.832 -26.541 -26.323  1.00 38.78           H  
ATOM    506  C   GLN A  33       4.933 -28.489 -27.182  1.00 38.78           C  
ATOM    507  CB  GLN A  33       6.434 -26.542 -27.774  1.00 38.78           C  
ATOM    508  HB2 GLN A  33       6.963 -25.695 -27.337  1.00 38.78           H  
ATOM    509  HB3 GLN A  33       7.166 -27.244 -28.172  1.00 38.78           H  
ATOM    510  O   GLN A  33       5.592 -29.513 -27.350  1.00 38.78           O  
ATOM    511  CG  GLN A  33       5.536 -26.032 -28.911  1.00 38.78           C  
ATOM    512  HG2 GLN A  33       4.757 -25.388 -28.504  1.00 38.78           H  
ATOM    513  HG3 GLN A  33       5.053 -26.877 -29.402  1.00 38.78           H  
ATOM    514  CD  GLN A  33       6.321 -25.276 -29.973  1.00 38.78           C  
ATOM    515  NE2 GLN A  33       6.116 -23.986 -30.124  1.00 38.78           N  
ATOM    516 HE21 GLN A  33       5.427 -23.505 -29.563  1.00 38.78           H  
ATOM    517 HE22 GLN A  33       6.663 -23.547 -30.851  1.00 38.78           H  
ATOM    518  OE1 GLN A  33       7.141 -25.815 -30.691  1.00 38.78           O  
ATOM    519  N   LEU A  34       3.630 -28.413 -27.384  1.00 37.52           N  
ATOM    520  H   LEU A  34       3.126 -27.572 -27.142  1.00 37.52           H  
ATOM    521  CA  LEU A  34       2.904 -29.529 -27.933  1.00 37.52           C  
ATOM    522  HA  LEU A  34       3.173 -30.428 -27.378  1.00 37.52           H  
ATOM    523  C   LEU A  34       3.329 -29.726 -29.380  1.00 37.52           C  
ATOM    524  CB  LEU A  34       1.398 -29.260 -27.807  1.00 37.52           C  
ATOM    525  HB2 LEU A  34       1.130 -28.410 -28.434  1.00 37.52           H  
ATOM    526  HB3 LEU A  34       0.843 -30.127 -28.166  1.00 37.52           H  
ATOM    527  O   LEU A  34       3.274 -28.769 -30.161  1.00 37.52           O  
ATOM    528  CG  LEU A  34       0.987 -28.957 -26.362  1.00 37.52           C  
ATOM    529  HG  LEU A  34       1.447 -28.022 -26.043  1.00 37.52           H  
ATOM    530  CD1 LEU A  34      -0.516 -28.744 -26.325  1.00 37.52           C  
ATOM    531 HD11 LEU A  34      -0.803 -27.988 -27.056  1.00 37.52           H  
ATOM    532 HD12 LEU A  34      -1.021 -29.679 -26.569  1.00 37.52           H  
ATOM    533 HD13 LEU A  34      -0.800 -28.397 -25.332  1.00 37.52           H  
ATOM    534  CD2 LEU A  34       1.436 -30.067 -25.420  1.00 37.52           C  
ATOM    535 HD21 LEU A  34       1.847 -30.935 -25.937  1.00 37.52           H  
ATOM    536 HD22 LEU A  34       0.565 -30.445 -24.885  1.00 37.52           H  
ATOM    537 HD23 LEU A  34       2.191 -29.693 -24.727  1.00 37.52           H  
ATOM    538  N   PRO A  35       3.654 -30.963 -29.782  1.00 37.18           N  
ATOM    539  CA  PRO A  35       3.279 -31.484 -31.087  1.00 37.18           C  
ATOM    540  HA  PRO A  35       3.764 -30.880 -31.854  1.00 37.18           H  
ATOM    541  C   PRO A  35       1.750 -31.386 -31.271  1.00 37.18           C  
ATOM    542  CB  PRO A  35       3.851 -32.912 -31.145  1.00 37.18           C  
ATOM    543  HB2 PRO A  35       4.249 -33.134 -32.134  1.00 37.18           H  
ATOM    544  HB3 PRO A  35       3.100 -33.657 -30.882  1.00 37.18           H  
ATOM    545  O   PRO A  35       1.046 -32.381 -31.170  1.00 37.18           O  
ATOM    546  CG  PRO A  35       4.957 -32.920 -30.088  1.00 37.18           C  
ATOM    547  HG2 PRO A  35       5.101 -33.910 -29.655  1.00 37.18           H  
ATOM    548  HG3 PRO A  35       5.884 -32.563 -30.535  1.00 37.18           H  
ATOM    549  CD  PRO A  35       4.479 -31.910 -29.051  1.00 37.18           C  
ATOM    550  HD2 PRO A  35       3.896 -32.390 -28.265  1.00 37.18           H  
ATOM    551  HD3 PRO A  35       5.357 -31.433 -28.615  1.00 37.18           H  
ATOM    552  N   GLY A  36       1.275 -30.144 -31.442  1.00 35.38           N  
ATOM    553  H   GLY A  36       1.975 -29.419 -31.370  1.00 35.38           H  
ATOM    554  CA  GLY A  36      -0.077 -29.650 -31.729  1.00 35.38           C  
ATOM    555  HA2 GLY A  36      -0.364 -30.014 -32.715  1.00 35.38           H  
ATOM    556  HA3 GLY A  36      -0.033 -28.563 -31.797  1.00 35.38           H  
ATOM    557  C   GLY A  36      -1.218 -29.988 -30.757  1.00 35.38           C  
ATOM    558  O   GLY A  36      -2.024 -29.112 -30.450  1.00 35.38           O  
ATOM    559  N   ASP A  37      -1.314 -31.240 -30.309  1.00 37.15           N  
ATOM    560  H   ASP A  37      -0.483 -31.795 -30.453  1.00 37.15           H  
ATOM    561  CA  ASP A  37      -2.525 -32.004 -30.641  1.00 37.15           C  
ATOM    562  HA  ASP A  37      -3.332 -31.309 -30.873  1.00 37.15           H  
ATOM    563  C   ASP A  37      -3.065 -32.940 -29.535  1.00 37.15           C  
ATOM    564  CB  ASP A  37      -2.234 -32.834 -31.917  1.00 37.15           C  
ATOM    565  HB2 ASP A  37      -3.110 -33.435 -32.165  1.00 37.15           H  
ATOM    566  HB3 ASP A  37      -1.415 -33.524 -31.711  1.00 37.15           H  
ATOM    567  O   ASP A  37      -3.921 -33.775 -29.830  1.00 37.15           O  
ATOM    568  CG  ASP A  37      -1.908 -32.007 -33.167  1.00 37.15           C  
ATOM    569  OD1 ASP A  37      -0.895 -32.311 -33.839  1.00 37.15           O  
ATOM    570  OD2 ASP A  37      -2.679 -31.069 -33.471  1.00 37.15           O  
ATOM    571  N   ALA A  38      -2.602 -32.852 -28.285  1.00 31.71           N  
ATOM    572  H   ALA A  38      -1.955 -32.112 -28.053  1.00 31.71           H  
ATOM    573  CA  ALA A  38      -3.108 -33.702 -27.191  1.00 31.71           C  
ATOM    574  HA  ALA A  38      -3.929 -34.316 -27.560  1.00 31.71           H  
ATOM    575  C   ALA A  38      -3.726 -32.886 -26.042  1.00 31.71           C  
ATOM    576  CB  ALA A  38      -2.019 -34.677 -26.798  1.00 31.71           C  
ATOM    577  HB1 ALA A  38      -1.634 -35.189 -27.680  1.00 31.71           H  
ATOM    578  HB2 ALA A  38      -1.215 -34.121 -26.315  1.00 31.71           H  
ATOM    579  HB3 ALA A  38      -2.431 -35.426 -26.123  1.00 31.71           H  
ATOM    580  O   ALA A  38      -3.993 -31.709 -26.288  1.00 31.71           O  
ATOM    581  N   ILE A  39      -4.114 -33.524 -24.906  1.00 34.10           N  
ATOM    582  H   ILE A  39      -3.776 -34.467 -24.779  1.00 34.10           H  
ATOM    583  CA  ILE A  39      -5.151 -33.055 -23.936  1.00 34.10           C  
ATOM    584  HA  ILE A  39      -5.117 -31.967 -23.880  1.00 34.10           H  
ATOM    585  C   ILE A  39      -4.951 -33.536 -22.448  1.00 34.10           C  
ATOM    586  CB  ILE A  39      -6.587 -33.340 -24.495  1.00 34.10           C  
ATOM    587  HB  ILE A  39      -6.788 -34.408 -24.415  1.00 34.10           H  
ATOM    588  O   ILE A  39      -5.697 -34.393 -21.991  1.00 34.10           O  
ATOM    589  CG1 ILE A  39      -6.776 -32.922 -25.987  1.00 34.10           C  
ATOM    590 HG12 ILE A  39      -6.169 -33.580 -26.609  1.00 34.10           H  
ATOM    591 HG13 ILE A  39      -6.433 -31.896 -26.117  1.00 34.10           H  
ATOM    592  CG2 ILE A  39      -7.635 -32.578 -23.660  1.00 34.10           C  
ATOM    593 HG21 ILE A  39      -7.513 -32.789 -22.597  1.00 34.10           H  
ATOM    594 HG22 ILE A  39      -8.644 -32.895 -23.924  1.00 34.10           H  
ATOM    595 HG23 ILE A  39      -7.533 -31.503 -23.808  1.00 34.10           H  
ATOM    596  CD1 ILE A  39      -8.188 -32.970 -26.579  1.00 34.10           C  
ATOM    597 HD11 ILE A  39      -8.633 -33.947 -26.391  1.00 34.10           H  
ATOM    598 HD12 ILE A  39      -8.131 -32.804 -27.655  1.00 34.10           H  
ATOM    599 HD13 ILE A  39      -8.811 -32.190 -26.141  1.00 34.10           H  
ATOM    600  N   TYR A  40      -4.014 -32.948 -21.668  1.00 34.57           N  
ATOM    601  H   TYR A  40      -3.417 -32.272 -22.124  1.00 34.57           H  
ATOM    602  CA  TYR A  40      -3.968 -32.986 -20.170  1.00 34.57           C  
ATOM    603  HA  TYR A  40      -3.996 -34.014 -19.811  1.00 34.57           H  
ATOM    604  C   TYR A  40      -5.193 -32.238 -19.636  1.00 34.57           C  
ATOM    605  CB  TYR A  40      -2.771 -32.223 -19.507  1.00 34.57           C  
ATOM    606  HB2 TYR A  40      -2.701 -31.235 -19.963  1.00 34.57           H  
ATOM    607  HB3 TYR A  40      -3.048 -32.038 -18.469  1.00 34.57           H  
ATOM    608  O   TYR A  40      -5.580 -31.233 -20.217  1.00 34.57           O  
ATOM    609  CG  TYR A  40      -1.369 -32.822 -19.399  1.00 34.57           C  
ATOM    610  CD1 TYR A  40      -1.111 -33.954 -18.604  1.00 34.57           C  
ATOM    611  HD1 TYR A  40      -1.924 -34.449 -18.093  1.00 34.57           H  
ATOM    612  CD2 TYR A  40      -0.286 -32.184 -20.023  1.00 34.57           C  
ATOM    613  HD2 TYR A  40      -0.477 -31.293 -20.604  1.00 34.57           H  
ATOM    614  CE1 TYR A  40       0.196 -34.478 -18.509  1.00 34.57           C  
ATOM    615  HE1 TYR A  40       0.357 -35.380 -17.938  1.00 34.57           H  
ATOM    616  CE2 TYR A  40       1.018 -32.710 -19.965  1.00 34.57           C  
ATOM    617  HE2 TYR A  40       1.831 -32.240 -20.499  1.00 34.57           H  
ATOM    618  OH  TYR A  40       2.510 -34.398 -19.162  1.00 34.57           O  
ATOM    619  HH  TYR A  40       2.475 -35.233 -18.690  1.00 34.57           H  
ATOM    620  CZ  TYR A  40       1.262 -33.866 -19.204  1.00 34.57           C  
ATOM    621  N   HIS A  41      -5.742 -32.588 -18.488  1.00 36.05           N  
ATOM    622  H   HIS A  41      -5.376 -33.406 -18.022  1.00 36.05           H  
ATOM    623  CA  HIS A  41      -6.696 -31.766 -17.748  1.00 36.05           C  
ATOM    624  HA  HIS A  41      -6.762 -30.793 -18.234  1.00 36.05           H  
ATOM    625  C   HIS A  41      -6.187 -31.368 -16.337  1.00 36.05           C  
ATOM    626  CB  HIS A  41      -8.084 -32.367 -17.931  1.00 36.05           C  
ATOM    627  HB2 HIS A  41      -8.728 -31.905 -17.183  1.00 36.05           H  
ATOM    628  HB3 HIS A  41      -8.064 -33.447 -17.778  1.00 36.05           H  
ATOM    629  O   HIS A  41      -4.978 -31.271 -16.158  1.00 36.05           O  
ATOM    630  CG  HIS A  41      -8.723 -32.016 -19.258  1.00 36.05           C  
ATOM    631  CD2 HIS A  41      -9.338 -32.867 -20.135  1.00 36.05           C  
ATOM    632  HD2 HIS A  41      -9.411 -33.939 -20.023  1.00 36.05           H  
ATOM    633  ND1 HIS A  41      -8.859 -30.744 -19.771  1.00 36.05           N  
ATOM    634  HD1 HIS A  41      -8.312 -29.945 -19.483  1.00 36.05           H  
ATOM    635  CE1 HIS A  41      -9.533 -30.830 -20.928  1.00 36.05           C  
ATOM    636  HE1 HIS A  41      -9.720 -30.002 -21.596  1.00 36.05           H  
ATOM    637  NE2 HIS A  41      -9.880 -32.100 -21.179  1.00 36.05           N  
ATOM    638  N   ILE A  42      -7.037 -30.861 -15.422  1.00 36.16           N  
ATOM    639  H   ILE A  42      -8.029 -30.964 -15.579  1.00 36.16           H  
ATOM    640  CA  ILE A  42      -6.615 -29.989 -14.279  1.00 36.16           C  
ATOM    641  HA  ILE A  42      -5.641 -30.334 -13.934  1.00 36.16           H  
ATOM    642  C   ILE A  42      -7.510 -30.074 -13.030  1.00 36.16           C  
ATOM    643  CB  ILE A  42      -6.372 -28.532 -14.789  1.00 36.16           C  
ATOM    644  HB  ILE A  42      -5.449 -28.703 -15.343  1.00 36.16           H  
ATOM    645  O   ILE A  42      -7.594 -29.107 -12.295  1.00 36.16           O  
ATOM    646  CG1 ILE A  42      -5.910 -27.306 -13.940  1.00 36.16           C  
ATOM    647 HG12 ILE A  42      -6.590 -27.118 -13.109  1.00 36.16           H  
ATOM    648 HG13 ILE A  42      -4.940 -27.536 -13.500  1.00 36.16           H  
ATOM    649  CG2 ILE A  42      -7.556 -28.140 -15.703  1.00 36.16           C  
ATOM    650 HG21 ILE A  42      -8.414 -28.006 -15.044  1.00 36.16           H  
ATOM    651 HG22 ILE A  42      -7.385 -27.238 -16.291  1.00 36.16           H  
ATOM    652 HG23 ILE A  42      -7.803 -28.886 -16.458  1.00 36.16           H  
ATOM    653  CD1 ILE A  42      -5.796 -25.986 -14.756  1.00 36.16           C  
ATOM    654 HD11 ILE A  42      -6.735 -25.679 -15.216  1.00 36.16           H  
ATOM    655 HD12 ILE A  42      -5.088 -26.036 -15.583  1.00 36.16           H  
ATOM    656 HD13 ILE A  42      -5.480 -25.150 -14.132  1.00 36.16           H  
ATOM    657  N   SER A  43      -8.231 -31.125 -12.621  1.00 33.77           N  
ATOM    658  H   SER A  43      -8.677 -30.866 -11.752  1.00 33.77           H  
ATOM    659  CA  SER A  43      -8.546 -32.522 -13.012  1.00 33.77           C  
ATOM    660  HA  SER A  43      -8.873 -32.935 -12.058  1.00 33.77           H  
ATOM    661  C   SER A  43      -7.455 -33.536 -13.401  1.00 33.77           C  
ATOM    662  CB  SER A  43      -9.826 -32.645 -13.838  1.00 33.77           C  
ATOM    663  HB2 SER A  43     -10.353 -33.542 -13.511  1.00 33.77           H  
ATOM    664  HB3 SER A  43     -10.475 -31.790 -13.651  1.00 33.77           H  
ATOM    665  O   SER A  43      -7.660 -34.720 -13.166  1.00 33.77           O  
ATOM    666  OG  SER A  43      -9.582 -32.778 -15.216  1.00 33.77           O  
ATOM    667  HG  SER A  43      -8.963 -33.502 -15.336  1.00 33.77           H  
ATOM    668  N   ASP A  44      -6.319 -33.081 -13.900  1.00 33.86           N  
ATOM    669  H   ASP A  44      -6.309 -32.113 -14.187  1.00 33.86           H  
ATOM    670  CA  ASP A  44      -4.977 -33.593 -13.665  1.00 33.86           C  
ATOM    671  HA  ASP A  44      -5.033 -34.490 -13.048  1.00 33.86           H  
ATOM    672  C   ASP A  44      -4.375 -32.426 -12.858  1.00 33.86           C  
ATOM    673  CB  ASP A  44      -4.155 -33.972 -14.928  1.00 33.86           C  
ATOM    674  HB2 ASP A  44      -3.489 -34.786 -14.641  1.00 33.86           H  
ATOM    675  HB3 ASP A  44      -3.501 -33.146 -15.206  1.00 33.86           H  
ATOM    676  O   ASP A  44      -3.625 -31.589 -13.350  1.00 33.86           O  
ATOM    677  CG  ASP A  44      -4.885 -34.397 -16.211  1.00 33.86           C  
ATOM    678  OD1 ASP A  44      -4.178 -34.487 -17.239  1.00 33.86           O  
ATOM    679  OD2 ASP A  44      -6.131 -34.539 -16.258  1.00 33.86           O  
ATOM    680  N   LEU A  45      -4.930 -32.152 -11.674  1.00 36.95           N  
ATOM    681  H   LEU A  45      -4.932 -31.163 -11.471  1.00 36.95           H  
ATOM    682  CA  LEU A  45      -4.547 -32.920 -10.491  1.00 36.95           C  
ATOM    683  HA  LEU A  45      -4.707 -32.255  -9.642  1.00 36.95           H  
ATOM    684  C   LEU A  45      -3.023 -33.117 -10.478  1.00 36.95           C  
ATOM    685  CB  LEU A  45      -5.423 -34.168 -10.234  1.00 36.95           C  
ATOM    686  HB2 LEU A  45      -5.404 -34.831 -11.100  1.00 36.95           H  
ATOM    687  HB3 LEU A  45      -4.987 -34.737  -9.413  1.00 36.95           H  
ATOM    688  O   LEU A  45      -2.497 -34.207 -10.290  1.00 36.95           O  
ATOM    689  CG  LEU A  45      -6.884 -33.848  -9.865  1.00 36.95           C  
ATOM    690  HG  LEU A  45      -7.305 -33.188 -10.624  1.00 36.95           H  
ATOM    691  CD1 LEU A  45      -7.719 -35.129  -9.816  1.00 36.95           C  
ATOM    692 HD11 LEU A  45      -7.644 -35.653 -10.769  1.00 36.95           H  
ATOM    693 HD12 LEU A  45      -7.338 -35.779  -9.029  1.00 36.95           H  
ATOM    694 HD13 LEU A  45      -8.764 -34.887  -9.621  1.00 36.95           H  
ATOM    695  CD2 LEU A  45      -7.040 -33.155  -8.509  1.00 36.95           C  
ATOM    696 HD21 LEU A  45      -6.587 -33.765  -7.727  1.00 36.95           H  
ATOM    697 HD22 LEU A  45      -8.095 -33.006  -8.282  1.00 36.95           H  
ATOM    698 HD23 LEU A  45      -6.553 -32.180  -8.526  1.00 36.95           H  
ATOM    699  N   GLU A  46      -2.314 -32.007 -10.675  1.00 34.67           N  
ATOM    700  H   GLU A  46      -2.824 -31.201 -11.006  1.00 34.67           H  
ATOM    701  CA  GLU A  46      -1.133 -31.709  -9.876  1.00 34.67           C  
ATOM    702  HA  GLU A  46      -0.461 -32.567  -9.850  1.00 34.67           H  
ATOM    703  C   GLU A  46      -1.658 -31.446  -8.459  1.00 34.67           C  
ATOM    704  CB  GLU A  46      -0.391 -30.501 -10.476  1.00 34.67           C  
ATOM    705  HB2 GLU A  46      -1.078 -29.660 -10.574  1.00 34.67           H  
ATOM    706  HB3 GLU A  46       0.419 -30.222  -9.802  1.00 34.67           H  
ATOM    707  O   GLU A  46      -2.084 -30.337  -8.164  1.00 34.67           O  
ATOM    708  CG  GLU A  46       0.201 -30.825 -11.856  1.00 34.67           C  
ATOM    709  HG2 GLU A  46      -0.603 -31.045 -12.558  1.00 34.67           H  
ATOM    710  HG3 GLU A  46       0.827 -31.713 -11.769  1.00 34.67           H  
ATOM    711  CD  GLU A  46       1.044 -29.681 -12.425  1.00 34.67           C  
ATOM    712  OE1 GLU A  46       1.840 -29.926 -13.369  1.00 34.67           O  
ATOM    713  OE2 GLU A  46       0.888 -28.511 -12.012  1.00 34.67           O  
ATOM    714  N   GLU A  47      -1.791 -32.517  -7.666  1.00 35.68           N  
ATOM    715  H   GLU A  47      -1.441 -33.392  -8.029  1.00 35.68           H  
ATOM    716  CA  GLU A  47      -2.630 -32.636  -6.455  1.00 35.68           C  
ATOM    717  HA  GLU A  47      -3.632 -32.294  -6.713  1.00 35.68           H  
ATOM    718  C   GLU A  47      -2.198 -31.760  -5.254  1.00 35.68           C  
ATOM    719  CB  GLU A  47      -2.741 -34.126  -6.034  1.00 35.68           C  
ATOM    720  HB2 GLU A  47      -3.340 -34.193  -5.126  1.00 35.68           H  
ATOM    721  HB3 GLU A  47      -1.741 -34.500  -5.813  1.00 35.68           H  
ATOM    722  O   GLU A  47      -1.998 -32.269  -4.152  1.00 35.68           O  
ATOM    723  CG  GLU A  47      -3.399 -35.047  -7.070  1.00 35.68           C  
ATOM    724  HG2 GLU A  47      -4.402 -34.669  -7.265  1.00 35.68           H  
ATOM    725  HG3 GLU A  47      -2.820 -35.007  -7.993  1.00 35.68           H  
ATOM    726  CD  GLU A  47      -3.474 -36.521  -6.622  1.00 35.68           C  
ATOM    727  OE1 GLU A  47      -4.593 -37.090  -6.646  1.00 35.68           O  
ATOM    728  OE2 GLU A  47      -2.412 -37.108  -6.302  1.00 35.68           O  
ATOM    729  N   ASP A  48      -2.095 -30.445  -5.439  1.00 31.78           N  
ATOM    730  H   ASP A  48      -2.170 -30.092  -6.383  1.00 31.78           H  
ATOM    731  CA  ASP A  48      -1.849 -29.473  -4.375  1.00 31.78           C  
ATOM    732  HA  ASP A  48      -1.487 -30.017  -3.503  1.00 31.78           H  
ATOM    733  C   ASP A  48      -3.159 -28.788  -3.926  1.00 31.78           C  
ATOM    734  CB  ASP A  48      -0.702 -28.527  -4.769  1.00 31.78           C  
ATOM    735  HB2 ASP A  48      -0.711 -27.667  -4.099  1.00 31.78           H  
ATOM    736  HB3 ASP A  48      -0.851 -28.167  -5.786  1.00 31.78           H  
ATOM    737  O   ASP A  48      -3.976 -28.320  -4.728  1.00 31.78           O  
ATOM    738  CG  ASP A  48       0.664 -29.228  -4.633  1.00 31.78           C  
ATOM    739  OD1 ASP A  48       1.406 -29.314  -5.640  1.00 31.78           O  
ATOM    740  OD2 ASP A  48       0.977 -29.671  -3.501  1.00 31.78           O  
ATOM    741  N   GLU A  49      -3.381 -28.827  -2.607  1.00 33.28           N  
ATOM    742  H   GLU A  49      -2.630 -29.197  -2.043  1.00 33.28           H  
ATOM    743  CA  GLU A  49      -4.624 -28.469  -1.910  1.00 33.28           C  
ATOM    744  HA  GLU A  49      -5.440 -28.448  -2.634  1.00 33.28           H  
ATOM    745  C   GLU A  49      -4.554 -27.064  -1.249  1.00 33.28           C  
ATOM    746  CB  GLU A  49      -4.949 -29.549  -0.843  1.00 33.28           C  
ATOM    747  HB2 GLU A  49      -4.210 -29.458  -0.046  1.00 33.28           H  
ATOM    748  HB3 GLU A  49      -5.927 -29.321  -0.419  1.00 33.28           H  
ATOM    749  O   GLU A  49      -3.790 -26.198  -1.653  1.00 33.28           O  
ATOM    750  CG  GLU A  49      -5.015 -31.027  -1.260  1.00 33.28           C  
ATOM    751  HG2 GLU A  49      -5.705 -31.122  -2.098  1.00 33.28           H  
ATOM    752  HG3 GLU A  49      -4.028 -31.359  -1.582  1.00 33.28           H  
ATOM    753  CD  GLU A  49      -5.495 -31.899  -0.076  1.00 33.28           C  
ATOM    754  OE1 GLU A  49      -6.420 -32.724  -0.273  1.00 33.28           O  
ATOM    755  OE2 GLU A  49      -4.984 -31.716   1.056  1.00 33.28           O  
ATOM    756  N   GLU A  50      -5.338 -26.869  -0.178  1.00 32.25           N  
ATOM    757  H   GLU A  50      -5.875 -27.676   0.104  1.00 32.25           H  
ATOM    758  CA  GLU A  50      -5.489 -25.669   0.660  1.00 32.25           C  
ATOM    759  HA  GLU A  50      -6.198 -25.974   1.429  1.00 32.25           H  
ATOM    760  C   GLU A  50      -6.142 -24.457  -0.030  1.00 32.25           C  
ATOM    761  CB  GLU A  50      -4.197 -25.332   1.442  1.00 32.25           C  
ATOM    762  HB2 GLU A  50      -3.429 -24.955   0.766  1.00 32.25           H  
ATOM    763  HB3 GLU A  50      -3.833 -26.243   1.916  1.00 32.25           H  
ATOM    764  O   GLU A  50      -5.656 -23.917  -1.012  1.00 32.25           O  
ATOM    765  CG  GLU A  50      -4.475 -24.286   2.537  1.00 32.25           C  
ATOM    766  HG2 GLU A  50      -5.406 -24.548   3.039  1.00 32.25           H  
ATOM    767  HG3 GLU A  50      -4.630 -23.314   2.069  1.00 32.25           H  
ATOM    768  CD  GLU A  50      -3.362 -24.172   3.597  1.00 32.25           C  
ATOM    769  OE1 GLU A  50      -3.568 -24.711   4.712  1.00 32.25           O  
ATOM    770  OE2 GLU A  50      -2.365 -23.455   3.349  1.00 32.25           O  
ATOM    771  N   GLU A  51      -7.242 -23.959   0.557  1.00 30.10           N  
ATOM    772  H   GLU A  51      -7.591 -24.435   1.376  1.00 30.10           H  
ATOM    773  CA  GLU A  51      -8.054 -22.837   0.043  1.00 30.10           C  
ATOM    774  HA  GLU A  51      -8.144 -22.986  -1.033  1.00 30.10           H  
ATOM    775  C   GLU A  51      -7.397 -21.442   0.197  1.00 30.10           C  
ATOM    776  CB  GLU A  51      -9.483 -22.881   0.614  1.00 30.10           C  
ATOM    777  HB2 GLU A  51      -9.429 -22.846   1.702  1.00 30.10           H  
ATOM    778  HB3 GLU A  51     -10.026 -22.003   0.264  1.00 30.10           H  
ATOM    779  O   GLU A  51      -8.062 -20.401   0.273  1.00 30.10           O  
ATOM    780  CG  GLU A  51     -10.281 -24.123   0.178  1.00 30.10           C  
ATOM    781  HG2 GLU A  51      -9.747 -25.017   0.498  1.00 30.10           H  
ATOM    782  HG3 GLU A  51     -10.342 -24.134  -0.911  1.00 30.10           H  
ATOM    783  CD  GLU A  51     -11.706 -24.155   0.764  1.00 30.10           C  
ATOM    784  OE1 GLU A  51     -12.341 -25.230   0.683  1.00 30.10           O  
ATOM    785  OE2 GLU A  51     -12.168 -23.121   1.306  1.00 30.10           O  
ATOM    786  N   GLY A  52      -6.066 -21.389   0.103  1.00 33.74           N  
ATOM    787  H   GLY A  52      -5.624 -22.295   0.041  1.00 33.74           H  
ATOM    788  CA  GLY A  52      -5.494 -20.407  -0.810  1.00 33.74           C  
ATOM    789  HA2 GLY A  52      -4.426 -20.590  -0.925  1.00 33.74           H  
ATOM    790  HA3 GLY A  52      -5.659 -19.402  -0.421  1.00 33.74           H  
ATOM    791  C   GLY A  52      -6.171 -20.555  -2.179  1.00 33.74           C  
ATOM    792  O   GLY A  52      -6.700 -21.608  -2.531  1.00 33.74           O  
ATOM    793  N   ILE A  53      -6.235 -19.486  -2.969  1.00 36.60           N  
ATOM    794  H   ILE A  53      -5.760 -18.634  -2.708  1.00 36.60           H  
ATOM    795  CA  ILE A  53      -6.782 -19.644  -4.318  1.00 36.60           C  
ATOM    796  HA  ILE A  53      -7.572 -20.394  -4.294  1.00 36.60           H  
ATOM    797  C   ILE A  53      -5.648 -20.243  -5.147  1.00 36.60           C  
ATOM    798  CB  ILE A  53      -7.462 -18.369  -4.850  1.00 36.60           C  
ATOM    799  HB  ILE A  53      -6.711 -17.601  -5.035  1.00 36.60           H  
ATOM    800  O   ILE A  53      -4.824 -19.511  -5.688  1.00 36.60           O  
ATOM    801  CG1 ILE A  53      -8.495 -17.858  -3.811  1.00 36.60           C  
ATOM    802 HG12 ILE A  53      -7.991 -17.656  -2.866  1.00 36.60           H  
ATOM    803 HG13 ILE A  53      -9.230 -18.642  -3.628  1.00 36.60           H  
ATOM    804  CG2 ILE A  53      -8.193 -18.726  -6.157  1.00 36.60           C  
ATOM    805 HG21 ILE A  53      -7.514 -19.238  -6.839  1.00 36.60           H  
ATOM    806 HG22 ILE A  53      -9.030 -19.393  -5.954  1.00 36.60           H  
ATOM    807 HG23 ILE A  53      -8.568 -17.823  -6.639  1.00 36.60           H  
ATOM    808  CD1 ILE A  53      -9.241 -16.573  -4.182  1.00 36.60           C  
ATOM    809 HD11 ILE A  53      -9.965 -16.345  -3.400  1.00 36.60           H  
ATOM    810 HD12 ILE A  53      -8.531 -15.748  -4.243  1.00 36.60           H  
ATOM    811 HD13 ILE A  53      -9.775 -16.683  -5.126  1.00 36.60           H  
ATOM    812  N   THR A  54      -5.572 -21.572  -5.118  1.00 36.46           N  
ATOM    813  H   THR A  54      -6.199 -22.083  -4.514  1.00 36.46           H  
ATOM    814  CA  THR A  54      -4.637 -22.396  -5.873  1.00 36.46           C  
ATOM    815  HA  THR A  54      -3.617 -22.102  -5.625  1.00 36.46           H  
ATOM    816  C   THR A  54      -4.858 -22.148  -7.354  1.00 36.46           C  
ATOM    817  CB  THR A  54      -4.783 -23.888  -5.514  1.00 36.46           C  
ATOM    818  HB  THR A  54      -4.375 -24.514  -6.307  1.00 36.46           H  
ATOM    819  O   THR A  54      -5.981 -22.196  -7.866  1.00 36.46           O  
ATOM    820  CG2 THR A  54      -4.076 -24.210  -4.204  1.00 36.46           C  
ATOM    821 HG21 THR A  54      -4.581 -23.734  -3.363  1.00 36.46           H  
ATOM    822 HG22 THR A  54      -3.042 -23.864  -4.232  1.00 36.46           H  
ATOM    823 HG23 THR A  54      -4.058 -25.290  -4.060  1.00 36.46           H  
ATOM    824  OG1 THR A  54      -6.128 -24.261  -5.295  1.00 36.46           O  
ATOM    825  HG1 THR A  54      -6.049 -25.088  -4.815  1.00 36.46           H  
ATOM    826  N   PHE A  55      -3.767 -21.812  -8.034  1.00 38.62           N  
ATOM    827  H   PHE A  55      -2.902 -22.024  -7.558  1.00 38.62           H  
ATOM    828  CA  PHE A  55      -3.717 -21.665  -9.482  1.00 38.62           C  
ATOM    829  HA  PHE A  55      -4.728 -21.787  -9.871  1.00 38.62           H  
ATOM    830  C   PHE A  55      -2.940 -22.826 -10.082  1.00 38.62           C  
ATOM    831  CB  PHE A  55      -3.260 -20.262  -9.916  1.00 38.62           C  
ATOM    832  HB2 PHE A  55      -3.123 -20.262 -10.998  1.00 38.62           H  
ATOM    833  HB3 PHE A  55      -2.306 -20.025  -9.445  1.00 38.62           H  
ATOM    834  O   PHE A  55      -2.096 -22.604 -10.942  1.00 38.62           O  
ATOM    835  CG  PHE A  55      -4.291 -19.209  -9.580  1.00 38.62           C  
ATOM    836  CD1 PHE A  55      -5.430 -19.075 -10.389  1.00 38.62           C  
ATOM    837  HD1 PHE A  55      -5.481 -19.617 -11.322  1.00 38.62           H  
ATOM    838  CD2 PHE A  55      -4.200 -18.493  -8.379  1.00 38.62           C  
ATOM    839  HD2 PHE A  55      -3.346 -18.627  -7.731  1.00 38.62           H  
ATOM    840  CE1 PHE A  55      -6.540 -18.355  -9.924  1.00 38.62           C  
ATOM    841  HE1 PHE A  55      -7.472 -18.369 -10.471  1.00 38.62           H  
ATOM    842  CE2 PHE A  55      -5.285 -17.715  -7.949  1.00 38.62           C  
ATOM    843  HE2 PHE A  55      -5.237 -17.235  -6.983  1.00 38.62           H  
ATOM    844  CZ  PHE A  55      -6.464 -17.670  -8.709  1.00 38.62           C  
ATOM    845  HZ  PHE A  55      -7.336 -17.148  -8.344  1.00 38.62           H  
ATOM    846  N   GLN A  56      -3.253 -24.043  -9.628  1.00 36.56           N  
ATOM    847  H   GLN A  56      -3.704 -24.096  -8.726  1.00 36.56           H  
ATOM    848  CA  GLN A  56      -2.886 -25.314 -10.241  1.00 36.56           C  
ATOM    849  HA  GLN A  56      -1.830 -25.513 -10.059  1.00 36.56           H  
ATOM    850  C   GLN A  56      -3.174 -25.245 -11.735  1.00 36.56           C  
ATOM    851  CB  GLN A  56      -3.747 -26.420  -9.613  1.00 36.56           C  
ATOM    852  HB2 GLN A  56      -3.704 -26.336  -8.527  1.00 36.56           H  
ATOM    853  HB3 GLN A  56      -4.784 -26.293  -9.925  1.00 36.56           H  
ATOM    854  O   GLN A  56      -4.251 -24.791 -12.111  1.00 36.56           O  
ATOM    855  CG  GLN A  56      -3.256 -27.820 -10.010  1.00 36.56           C  
ATOM    856  HG2 GLN A  56      -2.315 -28.013  -9.494  1.00 36.56           H  
ATOM    857  HG3 GLN A  56      -3.082 -27.873 -11.085  1.00 36.56           H  
ATOM    858  CD  GLN A  56      -4.256 -28.909  -9.647  1.00 36.56           C  
ATOM    859  NE2 GLN A  56      -4.621 -29.053  -8.391  1.00 36.56           N  
ATOM    860 HE21 GLN A  56      -4.111 -28.571  -7.665  1.00 36.56           H  
ATOM    861 HE22 GLN A  56      -5.265 -29.799  -8.171  1.00 36.56           H  
ATOM    862  OE1 GLN A  56      -4.733 -29.642 -10.505  1.00 36.56           O  
ATOM    863  N   VAL A  57      -2.256 -25.684 -12.597  1.00 36.98           N  
ATOM    864  H   VAL A  57      -1.436 -26.150 -12.235  1.00 36.98           H  
ATOM    865  CA  VAL A  57      -2.455 -25.578 -14.050  1.00 36.98           C  
ATOM    866  HA  VAL A  57      -3.504 -25.335 -14.223  1.00 36.98           H  
ATOM    867  C   VAL A  57      -2.219 -26.912 -14.761  1.00 36.98           C  
ATOM    868  CB  VAL A  57      -1.681 -24.394 -14.650  1.00 36.98           C  
ATOM    869  HB  VAL A  57      -0.620 -24.637 -14.692  1.00 36.98           H  
ATOM    870  O   VAL A  57      -1.234 -27.570 -14.443  1.00 36.98           O  
ATOM    871  CG1 VAL A  57      -2.225 -24.106 -16.037  1.00 36.98           C  
ATOM    872 HG11 VAL A  57      -3.310 -24.034 -15.967  1.00 36.98           H  
ATOM    873 HG12 VAL A  57      -1.964 -24.918 -16.716  1.00 36.98           H  
ATOM    874 HG13 VAL A  57      -1.834 -23.167 -16.429  1.00 36.98           H  
ATOM    875  CG2 VAL A  57      -1.854 -23.087 -13.875  1.00 36.98           C  
ATOM    876 HG21 VAL A  57      -2.870 -23.006 -13.489  1.00 36.98           H  
ATOM    877 HG22 VAL A  57      -1.138 -23.095 -13.053  1.00 36.98           H  
ATOM    878 HG23 VAL A  57      -1.671 -22.219 -14.508  1.00 36.98           H  
ATOM    879  N   GLN A  58      -3.049 -27.294 -15.753  1.00 34.39           N  
ATOM    880  H   GLN A  58      -3.719 -26.623 -16.102  1.00 34.39           H  
ATOM    881  CA  GLN A  58      -2.807 -28.466 -16.613  1.00 34.39           C  
ATOM    882  HA  GLN A  58      -2.843 -29.369 -16.003  1.00 34.39           H  
ATOM    883  C   GLN A  58      -1.412 -28.255 -17.159  1.00 34.39           C  
ATOM    884  CB  GLN A  58      -3.726 -28.645 -17.868  1.00 34.39           C  
ATOM    885  HB2 GLN A  58      -3.309 -28.038 -18.672  1.00 34.39           H  
ATOM    886  HB3 GLN A  58      -3.638 -29.677 -18.210  1.00 34.39           H  
ATOM    887  O   GLN A  58      -0.989 -27.125 -17.406  1.00 34.39           O  
ATOM    888  CG  GLN A  58      -5.214 -28.328 -17.697  1.00 34.39           C  
ATOM    889  HG2 GLN A  58      -5.292 -27.489 -17.005  1.00 34.39           H  
ATOM    890  HG3 GLN A  58      -5.668 -29.226 -17.278  1.00 34.39           H  
ATOM    891  CD  GLN A  58      -6.156 -27.952 -18.815  1.00 34.39           C  
ATOM    892  NE2 GLN A  58      -6.600 -28.837 -19.657  1.00 34.39           N  
ATOM    893 HE21 GLN A  58      -6.104 -29.716 -19.703  1.00 34.39           H  
ATOM    894 HE22 GLN A  58      -6.836 -28.420 -20.547  1.00 34.39           H  
ATOM    895  OE1 GLN A  58      -6.675 -26.857 -18.888  1.00 34.39           O  
ATOM    896  N   GLN A  59      -0.683 -29.321 -17.404  1.00 32.32           N  
ATOM    897  H   GLN A  59      -1.060 -30.241 -17.227  1.00 32.32           H  
ATOM    898  CA  GLN A  59       0.511 -29.156 -18.206  1.00 32.32           C  
ATOM    899  HA  GLN A  59       1.036 -28.264 -17.865  1.00 32.32           H  
ATOM    900  C   GLN A  59       0.135 -28.887 -19.678  1.00 32.32           C  
ATOM    901  CB  GLN A  59       1.425 -30.345 -17.928  1.00 32.32           C  
ATOM    902  HB2 GLN A  59       0.849 -31.271 -17.932  1.00 32.32           H  
ATOM    903  HB3 GLN A  59       2.226 -30.391 -18.665  1.00 32.32           H  
ATOM    904  O   GLN A  59      -1.028 -29.049 -20.057  1.00 32.32           O  
ATOM    905  CG  GLN A  59       1.995 -30.203 -16.519  1.00 32.32           C  
ATOM    906  HG2 GLN A  59       1.215 -30.458 -15.802  1.00 32.32           H  
ATOM    907  HG3 GLN A  59       2.298 -29.171 -16.344  1.00 32.32           H  
ATOM    908  CD  GLN A  59       3.205 -31.078 -16.261  1.00 32.32           C  
ATOM    909  NE2 GLN A  59       3.528 -31.305 -15.015  1.00 32.32           N  
ATOM    910 HE21 GLN A  59       2.890 -30.977 -14.304  1.00 32.32           H  
ATOM    911 HE22 GLN A  59       4.196 -32.032 -14.803  1.00 32.32           H  
ATOM    912  OE1 GLN A  59       4.007 -31.385 -17.133  1.00 32.32           O  
ATOM    913  N   PRO A  60       1.112 -28.486 -20.514  1.00 34.42           N  
ATOM    914  CA  PRO A  60       1.007 -28.467 -21.970  1.00 34.42           C  
ATOM    915  HA  PRO A  60       0.388 -27.654 -22.350  1.00 34.42           H  
ATOM    916  C   PRO A  60       0.374 -29.727 -22.488  1.00 34.42           C  
ATOM    917  CB  PRO A  60       2.396 -28.163 -22.487  1.00 34.42           C  
ATOM    918  HB2 PRO A  60       2.355 -27.628 -23.436  1.00 34.42           H  
ATOM    919  HB3 PRO A  60       2.975 -29.083 -22.561  1.00 34.42           H  
ATOM    920  O   PRO A  60       0.997 -30.789 -22.475  1.00 34.42           O  
ATOM    921  CG  PRO A  60       2.929 -27.283 -21.364  1.00 34.42           C  
ATOM    922  HG2 PRO A  60       4.017 -27.219 -21.376  1.00 34.42           H  
ATOM    923  HG3 PRO A  60       2.455 -26.302 -21.407  1.00 34.42           H  
ATOM    924  CD  PRO A  60       2.418 -27.995 -20.129  1.00 34.42           C  
ATOM    925  HD2 PRO A  60       2.367 -27.302 -19.289  1.00 34.42           H  
ATOM    926  HD3 PRO A  60       3.070 -28.840 -19.907  1.00 34.42           H  
ATOM    927  N   LEU A  61      -0.888 -29.550 -22.885  1.00 31.36           N  
ATOM    928  H   LEU A  61      -1.244 -28.610 -22.784  1.00 31.36           H  
ATOM    929  CA  LEU A  61      -1.901 -30.575 -23.021  1.00 31.36           C  
ATOM    930  HA  LEU A  61      -2.373 -30.702 -22.046  1.00 31.36           H  
ATOM    931  C   LEU A  61      -1.381 -31.949 -23.490  1.00 31.36           C  
ATOM    932  CB  LEU A  61      -2.942 -30.087 -24.026  1.00 31.36           C  
ATOM    933  HB2 LEU A  61      -3.453 -31.030 -24.224  1.00 31.36           H  
ATOM    934  HB3 LEU A  61      -2.479 -29.781 -24.964  1.00 31.36           H  
ATOM    935  O   LEU A  61      -1.098 -32.121 -24.670  1.00 31.36           O  
ATOM    936  CG  LEU A  61      -4.079 -29.129 -23.683  1.00 31.36           C  
ATOM    937  HG  LEU A  61      -3.740 -28.095 -23.613  1.00 31.36           H  
ATOM    938  CD1 LEU A  61      -5.137 -29.223 -24.789  1.00 31.36           C  
ATOM    939 HD11 LEU A  61      -6.060 -28.725 -24.495  1.00 31.36           H  
ATOM    940 HD12 LEU A  61      -5.430 -30.260 -24.955  1.00 31.36           H  
ATOM    941 HD13 LEU A  61      -4.743 -28.841 -25.731  1.00 31.36           H  
ATOM    942  CD2 LEU A  61      -4.719 -29.572 -22.389  1.00 31.36           C  
ATOM    943 HD21 LEU A  61      -5.788 -29.359 -22.366  1.00 31.36           H  
ATOM    944 HD22 LEU A  61      -4.206 -29.114 -21.543  1.00 31.36           H  
ATOM    945 HD23 LEU A  61      -4.646 -30.656 -22.307  1.00 31.36           H  
ATOM    946  N   GLU A  62      -1.334 -32.910 -22.563  1.00 31.19           N  
ATOM    947  H   GLU A  62      -1.655 -32.658 -21.639  1.00 31.19           H  
ATOM    948  CA  GLU A  62      -0.615 -34.188 -22.562  1.00 31.19           C  
ATOM    949  HA  GLU A  62       0.304 -34.029 -21.998  1.00 31.19           H  
ATOM    950  C   GLU A  62      -0.161 -34.669 -23.929  1.00 31.19           C  
ATOM    951  CB  GLU A  62      -1.403 -35.299 -21.813  1.00 31.19           C  
ATOM    952  HB2 GLU A  62      -1.870 -34.892 -20.916  1.00 31.19           H  
ATOM    953  HB3 GLU A  62      -2.204 -35.686 -22.443  1.00 31.19           H  
ATOM    954  O   GLU A  62      -0.679 -35.659 -24.430  1.00 31.19           O  
ATOM    955  CG  GLU A  62      -0.434 -36.430 -21.399  1.00 31.19           C  
ATOM    956  HG2 GLU A  62       0.366 -35.993 -20.802  1.00 31.19           H  
ATOM    957  HG3 GLU A  62       0.048 -36.844 -22.284  1.00 31.19           H  
ATOM    958  CD  GLU A  62      -1.065 -37.591 -20.616  1.00 31.19           C  
ATOM    959  OE1 GLU A  62      -0.316 -38.167 -19.787  1.00 31.19           O  
ATOM    960  OE2 GLU A  62      -2.236 -37.934 -20.883  1.00 31.19           O  
ATOM    961  N   VAL A  63       0.883 -34.067 -24.516  1.00 26.36           N  
ATOM    962  H   VAL A  63       1.221 -33.195 -24.135  1.00 26.36           H  
ATOM    963  CA  VAL A  63       1.594 -34.739 -25.618  1.00 26.36           C  
ATOM    964  HA  VAL A  63       0.853 -35.337 -26.148  1.00 26.36           H  
ATOM    965  C   VAL A  63       2.550 -35.778 -25.034  1.00 26.36           C  
ATOM    966  CB  VAL A  63       2.151 -33.828 -26.719  1.00 26.36           C  
ATOM    967  HB  VAL A  63       2.903 -33.151 -26.313  1.00 26.36           H  
ATOM    968  O   VAL A  63       3.777 -35.719 -25.148  1.00 26.36           O  
ATOM    969  CG1 VAL A  63       2.757 -34.709 -27.826  1.00 26.36           C  
ATOM    970 HG11 VAL A  63       3.769 -35.011 -27.555  1.00 26.36           H  
ATOM    971 HG12 VAL A  63       2.783 -34.175 -28.776  1.00 26.36           H  
ATOM    972 HG13 VAL A  63       2.149 -35.602 -27.973  1.00 26.36           H  
ATOM    973  CG2 VAL A  63       1.045 -33.021 -27.417  1.00 26.36           C  
ATOM    974 HG21 VAL A  63       1.485 -32.322 -28.129  1.00 26.36           H  
ATOM    975 HG22 VAL A  63       0.381 -33.691 -27.964  1.00 26.36           H  
ATOM    976 HG23 VAL A  63       0.450 -32.469 -26.689  1.00 26.36           H  
ATOM    977  N   GLU A  64       1.913 -36.713 -24.332  1.00 32.27           N  
ATOM    978  H   GLU A  64       0.973 -36.436 -24.090  1.00 32.27           H  
ATOM    979  CA  GLU A  64       1.921 -38.140 -24.600  1.00 32.27           C  
ATOM    980  HA  GLU A  64       2.015 -38.631 -23.632  1.00 32.27           H  
ATOM    981  C   GLU A  64       3.058 -38.658 -25.484  1.00 32.27           C  
ATOM    982  CB  GLU A  64       0.571 -38.587 -25.209  1.00 32.27           C  
ATOM    983  HB2 GLU A  64       0.763 -39.456 -25.838  1.00 32.27           H  
ATOM    984  HB3 GLU A  64       0.175 -37.815 -25.869  1.00 32.27           H  
ATOM    985  O   GLU A  64       3.337 -38.194 -26.594  1.00 32.27           O  
ATOM    986  CG  GLU A  64      -0.493 -38.999 -24.173  1.00 32.27           C  
ATOM    987  HG2 GLU A  64       0.004 -39.326 -23.259  1.00 32.27           H  
ATOM    988  HG3 GLU A  64      -1.124 -38.145 -23.929  1.00 32.27           H  
ATOM    989  CD  GLU A  64      -1.359 -40.152 -24.708  1.00 32.27           C  
ATOM    990  OE1 GLU A  64      -1.230 -41.276 -24.166  1.00 32.27           O  
ATOM    991  OE2 GLU A  64      -2.050 -39.951 -25.736  1.00 32.27           O  
ATOM    992  N   GLU A  65       3.612 -39.770 -25.006  1.00 33.90           N  
ATOM    993  H   GLU A  65       3.227 -40.092 -24.130  1.00 33.90           H  
ATOM    994  CA  GLU A  65       4.478 -40.705 -25.715  1.00 33.90           C  
ATOM    995  HA  GLU A  65       4.725 -41.504 -25.016  1.00 33.90           H  
ATOM    996  C   GLU A  65       5.811 -40.160 -26.236  1.00 33.90           C  
ATOM    997  CB  GLU A  65       3.732 -41.360 -26.882  1.00 33.90           C  
ATOM    998  HB2 GLU A  65       3.492 -40.593 -27.618  1.00 33.90           H  
ATOM    999  HB3 GLU A  65       4.422 -42.060 -27.352  1.00 33.90           H  
ATOM   1000  O   GLU A  65       6.865 -40.689 -25.885  1.00 33.90           O  
ATOM   1001  CG  GLU A  65       2.446 -42.122 -26.549  1.00 33.90           C  
ATOM   1002  HG2 GLU A  65       2.656 -42.830 -25.748  1.00 33.90           H  
ATOM   1003  HG3 GLU A  65       1.671 -41.430 -26.219  1.00 33.90           H  
ATOM   1004  CD  GLU A  65       1.983 -42.869 -27.810  1.00 33.90           C  
ATOM   1005  OE1 GLU A  65       1.654 -44.069 -27.698  1.00 33.90           O  
ATOM   1006  OE2 GLU A  65       2.148 -42.314 -28.935  1.00 33.90           O  
ATOM   1007  N   LYS A  66       5.820 -39.183 -27.143  1.00 28.70           N  
ATOM   1008  H   LYS A  66       4.943 -38.709 -27.304  1.00 28.70           H  
ATOM   1009  CA  LYS A  66       6.965 -38.945 -28.043  1.00 28.70           C  
ATOM   1010  HA  LYS A  66       7.525 -39.878 -28.103  1.00 28.70           H  
ATOM   1011  C   LYS A  66       8.013 -37.985 -27.479  1.00 28.70           C  
ATOM   1012  CB  LYS A  66       6.473 -38.671 -29.474  1.00 28.70           C  
ATOM   1013  HB2 LYS A  66       5.771 -37.838 -29.469  1.00 28.70           H  
ATOM   1014  HB3 LYS A  66       7.320 -38.423 -30.114  1.00 28.70           H  
ATOM   1015  O   LYS A  66       9.066 -37.829 -28.084  1.00 28.70           O  
ATOM   1016  CG  LYS A  66       5.790 -39.952 -30.003  1.00 28.70           C  
ATOM   1017  HG2 LYS A  66       6.514 -40.767 -30.011  1.00 28.70           H  
ATOM   1018  HG3 LYS A  66       4.978 -40.227 -29.330  1.00 28.70           H  
ATOM   1019  CD  LYS A  66       5.192 -39.814 -31.405  1.00 28.70           C  
ATOM   1020  HD2 LYS A  66       4.554 -38.931 -31.448  1.00 28.70           H  
ATOM   1021  HD3 LYS A  66       6.006 -39.686 -32.119  1.00 28.70           H  
ATOM   1022  CE  LYS A  66       4.377 -41.065 -31.784  1.00 28.70           C  
ATOM   1023  HE2 LYS A  66       4.944 -41.959 -31.524  1.00 28.70           H  
ATOM   1024  HE3 LYS A  66       4.234 -41.053 -32.865  1.00 28.70           H  
ATOM   1025  NZ  LYS A  66       3.038 -41.108 -31.130  1.00 28.70           N  
ATOM   1026  HZ1 LYS A  66       2.535 -40.233 -31.167  1.00 28.70           H  
ATOM   1027  HZ2 LYS A  66       2.439 -41.849 -31.465  1.00 28.70           H  
ATOM   1028  HZ3 LYS A  66       3.075 -41.347 -30.149  1.00 28.70           H  
ATOM   1029  N   LEU A  67       7.788 -37.502 -26.257  1.00 29.73           N  
ATOM   1030  H   LEU A  67       6.855 -37.617 -25.887  1.00 29.73           H  
ATOM   1031  CA  LEU A  67       8.822 -36.989 -25.351  1.00 29.73           C  
ATOM   1032  HA  LEU A  67       9.496 -36.338 -25.908  1.00 29.73           H  
ATOM   1033  C   LEU A  67       9.695 -38.107 -24.728  1.00 29.73           C  
ATOM   1034  CB  LEU A  67       8.119 -36.175 -24.242  1.00 29.73           C  
ATOM   1035  HB2 LEU A  67       7.378 -36.815 -23.765  1.00 29.73           H  
ATOM   1036  HB3 LEU A  67       8.854 -35.906 -23.483  1.00 29.73           H  
ATOM   1037  O   LEU A  67      10.784 -37.821 -24.238  1.00 29.73           O  
ATOM   1038  CG  LEU A  67       7.421 -34.882 -24.717  1.00 29.73           C  
ATOM   1039  HG  LEU A  67       6.778 -35.099 -25.570  1.00 29.73           H  
ATOM   1040  CD1 LEU A  67       6.557 -34.314 -23.594  1.00 29.73           C  
ATOM   1041 HD11 LEU A  67       7.164 -34.095 -22.715  1.00 29.73           H  
ATOM   1042 HD12 LEU A  67       5.784 -35.035 -23.328  1.00 29.73           H  
ATOM   1043 HD13 LEU A  67       6.056 -33.408 -23.935  1.00 29.73           H  
ATOM   1044  CD2 LEU A  67       8.436 -33.807 -25.118  1.00 29.73           C  
ATOM   1045 HD21 LEU A  67       9.095 -33.580 -24.281  1.00 29.73           H  
ATOM   1046 HD22 LEU A  67       9.028 -34.150 -25.967  1.00 29.73           H  
ATOM   1047 HD23 LEU A  67       7.905 -32.903 -25.416  1.00 29.73           H  
ATOM   1048  N   SER A  68       9.248 -39.374 -24.715  1.00 32.27           N  
ATOM   1049  H   SER A  68       8.354 -39.562 -25.147  1.00 32.27           H  
ATOM   1050  CA  SER A  68       9.832 -40.426 -23.855  1.00 32.27           C  
ATOM   1051  HA  SER A  68       9.919 -40.015 -22.849  1.00 32.27           H  
ATOM   1052  C   SER A  68      11.233 -40.915 -24.244  1.00 32.27           C  
ATOM   1053  CB  SER A  68       8.903 -41.645 -23.770  1.00 32.27           C  
ATOM   1054  HB2 SER A  68       7.932 -41.338 -23.382  1.00 32.27           H  
ATOM   1055  HB3 SER A  68       9.334 -42.372 -23.081  1.00 32.27           H  
ATOM   1056  O   SER A  68      12.116 -41.023 -23.394  1.00 32.27           O  
ATOM   1057  OG  SER A  68       8.733 -42.256 -25.041  1.00 32.27           O  
ATOM   1058  HG  SER A  68       7.985 -41.803 -25.437  1.00 32.27           H  
ATOM   1059  N   THR A  69      11.434 -41.300 -25.508  1.00 35.39           N  
ATOM   1060  H   THR A  69      10.648 -41.212 -26.137  1.00 35.39           H  
ATOM   1061  CA  THR A  69      12.616 -42.075 -25.948  1.00 35.39           C  
ATOM   1062  HA  THR A  69      13.187 -42.359 -25.064  1.00 35.39           H  
ATOM   1063  C   THR A  69      13.598 -41.279 -26.794  1.00 35.39           C  
ATOM   1064  CB  THR A  69      12.232 -43.384 -26.645  1.00 35.39           C  
ATOM   1065  HB  THR A  69      13.115 -43.809 -27.122  1.00 35.39           H  
ATOM   1066  O   THR A  69      14.750 -41.694 -26.953  1.00 35.39           O  
ATOM   1067  CG2 THR A  69      11.686 -44.409 -25.653  1.00 35.39           C  
ATOM   1068 HG21 THR A  69      11.398 -45.315 -26.186  1.00 35.39           H  
ATOM   1069 HG22 THR A  69      10.817 -44.010 -25.130  1.00 35.39           H  
ATOM   1070 HG23 THR A  69      12.456 -44.657 -24.922  1.00 35.39           H  
ATOM   1071  OG1 THR A  69      11.246 -43.168 -27.622  1.00 35.39           O  
ATOM   1072  HG1 THR A  69      10.405 -43.098 -27.163  1.00 35.39           H  
ATOM   1073  N   SER A  70      13.218 -40.071 -27.209  1.00 31.11           N  
ATOM   1074  H   SER A  70      12.259 -39.791 -27.062  1.00 31.11           H  
ATOM   1075  CA  SER A  70      14.164 -38.970 -27.333  1.00 31.11           C  
ATOM   1076  HA  SER A  70      14.983 -39.253 -27.995  1.00 31.11           H  
ATOM   1077  C   SER A  70      14.730 -38.662 -25.944  1.00 31.11           C  
ATOM   1078  CB  SER A  70      13.458 -37.742 -27.928  1.00 31.11           C  
ATOM   1079  HB2 SER A  70      13.231 -37.934 -28.977  1.00 31.11           H  
ATOM   1080  HB3 SER A  70      14.107 -36.868 -27.864  1.00 31.11           H  
ATOM   1081  O   SER A  70      14.245 -37.764 -25.262  1.00 31.11           O  
ATOM   1082  OG  SER A  70      12.248 -37.495 -27.242  1.00 31.11           O  
ATOM   1083  HG  SER A  70      12.451 -37.227 -26.343  1.00 31.11           H  
ATOM   1084  N   LYS A  71      15.768 -39.404 -25.514  1.00 34.47           N  
ATOM   1085  H   LYS A  71      16.026 -40.199 -26.081  1.00 34.47           H  
ATOM   1086  CA  LYS A  71      16.654 -38.962 -24.421  1.00 34.47           C  
ATOM   1087  HA  LYS A  71      16.133 -39.045 -23.467  1.00 34.47           H  
ATOM   1088  C   LYS A  71      16.981 -37.491 -24.715  1.00 34.47           C  
ATOM   1089  CB  LYS A  71      17.974 -39.753 -24.411  1.00 34.47           C  
ATOM   1090  HB2 LYS A  71      18.279 -39.971 -25.435  1.00 34.47           H  
ATOM   1091  HB3 LYS A  71      18.737 -39.110 -23.972  1.00 34.47           H  
ATOM   1092  O   LYS A  71      17.643 -37.291 -25.735  1.00 34.47           O  
ATOM   1093  CG  LYS A  71      17.942 -41.046 -23.594  1.00 34.47           C  
ATOM   1094  HG2 LYS A  71      17.593 -40.822 -22.586  1.00 34.47           H  
ATOM   1095  HG3 LYS A  71      17.269 -41.767 -24.059  1.00 34.47           H  
ATOM   1096  CD  LYS A  71      19.368 -41.613 -23.528  1.00 34.47           C  
ATOM   1097  HD2 LYS A  71      19.668 -41.942 -24.523  1.00 34.47           H  
ATOM   1098  HD3 LYS A  71      20.045 -40.827 -23.195  1.00 34.47           H  
ATOM   1099  CE  LYS A  71      19.441 -42.780 -22.543  1.00 34.47           C  
ATOM   1100  HE2 LYS A  71      18.813 -43.591 -22.913  1.00 34.47           H  
ATOM   1101  HE3 LYS A  71      19.031 -42.449 -21.589  1.00 34.47           H  
ATOM   1102  NZ  LYS A  71      20.843 -43.233 -22.367  1.00 34.47           N  
ATOM   1103  HZ1 LYS A  71      21.221 -43.544 -23.251  1.00 34.47           H  
ATOM   1104  HZ2 LYS A  71      21.406 -42.467 -22.025  1.00 34.47           H  
ATOM   1105  HZ3 LYS A  71      20.884 -43.990 -21.699  1.00 34.47           H  
ATOM   1106  N   PRO A  72      16.506 -36.513 -23.917  1.00 34.38           N  
ATOM   1107  CA  PRO A  72      16.412 -35.109 -24.335  1.00 34.38           C  
ATOM   1108  HA  PRO A  72      15.719 -35.013 -25.171  1.00 34.38           H  
ATOM   1109  C   PRO A  72      17.793 -34.630 -24.767  1.00 34.38           C  
ATOM   1110  CB  PRO A  72      15.852 -34.350 -23.125  1.00 34.38           C  
ATOM   1111  HB2 PRO A  72      14.778 -34.215 -23.255  1.00 34.38           H  
ATOM   1112  HB3 PRO A  72      16.336 -33.384 -22.985  1.00 34.38           H  
ATOM   1113  O   PRO A  72      18.737 -34.788 -23.992  1.00 34.38           O  
ATOM   1114  CG  PRO A  72      16.105 -35.287 -21.942  1.00 34.38           C  
ATOM   1115  HG2 PRO A  72      15.378 -35.136 -21.144  1.00 34.38           H  
ATOM   1116  HG3 PRO A  72      17.120 -35.146 -21.572  1.00 34.38           H  
ATOM   1117  CD  PRO A  72      15.975 -36.669 -22.575  1.00 34.38           C  
ATOM   1118  HD2 PRO A  72      14.924 -36.955 -22.630  1.00 34.38           H  
ATOM   1119  HD3 PRO A  72      16.542 -37.399 -21.996  1.00 34.38           H  
ATOM   1120  N   VAL A  73      17.937 -34.245 -26.043  1.00 34.02           N  
ATOM   1121  H   VAL A  73      17.122 -33.897 -26.527  1.00 34.02           H  
ATOM   1122  CA  VAL A  73      19.060 -34.730 -26.874  1.00 34.02           C  
ATOM   1123  HA  VAL A  73      18.995 -35.817 -26.914  1.00 34.02           H  
ATOM   1124  C   VAL A  73      20.419 -34.426 -26.249  1.00 34.02           C  
ATOM   1125  CB  VAL A  73      18.939 -34.271 -28.344  1.00 34.02           C  
ATOM   1126  HB  VAL A  73      18.826 -33.187 -28.389  1.00 34.02           H  
ATOM   1127  O   VAL A  73      20.996 -33.362 -26.443  1.00 34.02           O  
ATOM   1128  CG1 VAL A  73      20.155 -34.684 -29.195  1.00 34.02           C  
ATOM   1129 HG11 VAL A  73      19.968 -34.428 -30.237  1.00 34.02           H  
ATOM   1130 HG12 VAL A  73      20.330 -35.757 -29.109  1.00 34.02           H  
ATOM   1131 HG13 VAL A  73      21.040 -34.130 -28.880  1.00 34.02           H  
ATOM   1132  CG2 VAL A  73      17.715 -34.944 -28.987  1.00 34.02           C  
ATOM   1133 HG21 VAL A  73      17.767 -36.027 -28.877  1.00 34.02           H  
ATOM   1134 HG22 VAL A  73      17.657 -34.689 -30.045  1.00 34.02           H  
ATOM   1135 HG23 VAL A  73      16.806 -34.576 -28.509  1.00 34.02           H  
ATOM   1136  N   THR A  74      20.995 -35.426 -25.564  1.00 34.47           N  
ATOM   1137  H   THR A  74      20.409 -36.225 -25.367  1.00 34.47           H  
ATOM   1138  CA  THR A  74      22.241 -35.290 -24.782  1.00 34.47           C  
ATOM   1139  HA  THR A  74      22.192 -34.311 -24.305  1.00 34.47           H  
ATOM   1140  C   THR A  74      23.510 -35.254 -25.649  1.00 34.47           C  
ATOM   1141  CB  THR A  74      22.370 -36.305 -23.631  1.00 34.47           C  
ATOM   1142  HB  THR A  74      23.196 -35.986 -22.994  1.00 34.47           H  
ATOM   1143  O   THR A  74      24.583 -35.710 -25.246  1.00 34.47           O  
ATOM   1144  CG2 THR A  74      21.132 -36.436 -22.747  1.00 34.47           C  
ATOM   1145 HG21 THR A  74      21.356 -37.079 -21.897  1.00 34.47           H  
ATOM   1146 HG22 THR A  74      20.842 -35.452 -22.379  1.00 34.47           H  
ATOM   1147 HG23 THR A  74      20.304 -36.862 -23.313  1.00 34.47           H  
ATOM   1148  OG1 THR A  74      22.683 -37.585 -24.137  1.00 34.47           O  
ATOM   1149  HG1 THR A  74      23.537 -37.470 -24.559  1.00 34.47           H  
ATOM   1150  N   GLY A  75      23.406 -34.682 -26.850  1.00 35.22           N  
ATOM   1151  H   GLY A  75      22.449 -34.488 -27.108  1.00 35.22           H  
ATOM   1152  CA  GLY A  75      24.287 -33.563 -27.151  1.00 35.22           C  
ATOM   1153  HA2 GLY A  75      24.136 -33.240 -28.181  1.00 35.22           H  
ATOM   1154  HA3 GLY A  75      25.328 -33.845 -26.998  1.00 35.22           H  
ATOM   1155  C   GLY A  75      23.923 -32.436 -26.186  1.00 35.22           C  
ATOM   1156  O   GLY A  75      24.093 -32.591 -24.979  1.00 35.22           O  
ATOM   1157  N   ILE A  76      23.377 -31.345 -26.713  1.00 36.51           N  
ATOM   1158  H   ILE A  76      23.173 -31.359 -27.702  1.00 36.51           H  
ATOM   1159  CA  ILE A  76      22.487 -30.519 -25.898  1.00 36.51           C  
ATOM   1160  HA  ILE A  76      21.960 -31.199 -25.228  1.00 36.51           H  
ATOM   1161  C   ILE A  76      21.368 -29.958 -26.811  1.00 36.51           C  
ATOM   1162  CB  ILE A  76      23.282 -29.509 -24.996  1.00 36.51           C  
ATOM   1163  HB  ILE A  76      23.121 -28.498 -25.371  1.00 36.51           H  
ATOM   1164  O   ILE A  76      20.196 -30.117 -26.520  1.00 36.51           O  
ATOM   1165  CG1 ILE A  76      24.833 -29.571 -24.983  1.00 36.51           C  
ATOM   1166 HG12 ILE A  76      25.191 -30.537 -24.626  1.00 36.51           H  
ATOM   1167 HG13 ILE A  76      25.193 -29.419 -26.001  1.00 36.51           H  
ATOM   1168  CG2 ILE A  76      22.702 -29.608 -23.572  1.00 36.51           C  
ATOM   1169 HG21 ILE A  76      22.967 -30.567 -23.127  1.00 36.51           H  
ATOM   1170 HG22 ILE A  76      21.616 -29.522 -23.612  1.00 36.51           H  
ATOM   1171 HG23 ILE A  76      23.070 -28.798 -22.942  1.00 36.51           H  
ATOM   1172  CD1 ILE A  76      25.496 -28.520 -24.086  1.00 36.51           C  
ATOM   1173 HD11 ILE A  76      25.036 -27.546 -24.249  1.00 36.51           H  
ATOM   1174 HD12 ILE A  76      25.382 -28.795 -23.038  1.00 36.51           H  
ATOM   1175 HD13 ILE A  76      26.561 -28.472 -24.314  1.00 36.51           H  
ATOM   1176  N   PHE A  77      21.748 -29.379 -27.957  1.00 38.65           N  
ATOM   1177  H   PHE A  77      22.735 -29.180 -28.033  1.00 38.65           H  
ATOM   1178  CA  PHE A  77      20.934 -28.830 -29.062  1.00 38.65           C  
ATOM   1179  HA  PHE A  77      20.788 -27.766 -28.877  1.00 38.65           H  
ATOM   1180  C   PHE A  77      19.514 -29.372 -29.286  1.00 38.65           C  
ATOM   1181  CB  PHE A  77      21.757 -28.947 -30.359  1.00 38.65           C  
ATOM   1182  HB2 PHE A  77      21.902 -30.001 -30.593  1.00 38.65           H  
ATOM   1183  HB3 PHE A  77      21.184 -28.510 -31.176  1.00 38.65           H  
ATOM   1184  O   PHE A  77      19.345 -30.580 -29.420  1.00 38.65           O  
ATOM   1185  CG  PHE A  77      23.117 -28.264 -30.288  1.00 38.65           C  
ATOM   1186  CD1 PHE A  77      23.287 -26.976 -30.826  1.00 38.65           C  
ATOM   1187  HD1 PHE A  77      22.472 -26.502 -31.352  1.00 38.65           H  
ATOM   1188  CD2 PHE A  77      24.202 -28.888 -29.636  1.00 38.65           C  
ATOM   1189  HD2 PHE A  77      24.090 -29.890 -29.248  1.00 38.65           H  
ATOM   1190  CE1 PHE A  77      24.506 -26.297 -30.665  1.00 38.65           C  
ATOM   1191  HE1 PHE A  77      24.619 -25.300 -31.065  1.00 38.65           H  
ATOM   1192  CE2 PHE A  77      25.419 -28.207 -29.465  1.00 38.65           C  
ATOM   1193  HE2 PHE A  77      26.236 -28.675 -28.936  1.00 38.65           H  
ATOM   1194  CZ  PHE A  77      25.570 -26.909 -29.982  1.00 38.65           C  
ATOM   1195  HZ  PHE A  77      26.505 -26.381 -29.868  1.00 38.65           H  
ATOM   1196  N   LEU A  78      18.551 -28.444 -29.494  1.00 37.59           N  
ATOM   1197  H   LEU A  78      18.818 -27.472 -29.418  1.00 37.59           H  
ATOM   1198  CA  LEU A  78      17.250 -28.742 -30.132  1.00 37.59           C  
ATOM   1199  HA  LEU A  78      16.636 -29.398 -29.514  1.00 37.59           H  
ATOM   1200  C   LEU A  78      17.595 -29.480 -31.429  1.00 37.59           C  
ATOM   1201  CB  LEU A  78      16.414 -27.450 -30.406  1.00 37.59           C  
ATOM   1202  HB2 LEU A  78      16.218 -27.372 -31.476  1.00 37.59           H  
ATOM   1203  HB3 LEU A  78      17.030 -26.584 -30.163  1.00 37.59           H  
ATOM   1204  O   LEU A  78      18.273 -28.874 -32.265  1.00 37.59           O  
ATOM   1205  CG  LEU A  78      15.049 -27.316 -29.679  1.00 37.59           C  
ATOM   1206  HG  LEU A  78      15.158 -27.694 -28.662  1.00 37.59           H  
ATOM   1207  CD1 LEU A  78      14.600 -25.856 -29.579  1.00 37.59           C  
ATOM   1208 HD11 LEU A  78      14.655 -25.374 -30.555  1.00 37.59           H  
ATOM   1209 HD12 LEU A  78      13.578 -25.807 -29.203  1.00 37.59           H  
ATOM   1210 HD13 LEU A  78      15.241 -25.337 -28.867  1.00 37.59           H  
ATOM   1211  CD2 LEU A  78      13.916 -28.068 -30.360  1.00 37.59           C  
ATOM   1212 HD21 LEU A  78      13.758 -27.701 -31.375  1.00 37.59           H  
ATOM   1213 HD22 LEU A  78      14.184 -29.120 -30.455  1.00 37.59           H  
ATOM   1214 HD23 LEU A  78      12.999 -28.005 -29.774  1.00 37.59           H  
ATOM   1215  N   PRO A  79      17.173 -30.745 -31.644  1.00 38.76           N  
ATOM   1216  CA  PRO A  79      16.717 -31.151 -32.966  1.00 38.76           C  
ATOM   1217  HA  PRO A  79      17.568 -31.342 -33.620  1.00 38.76           H  
ATOM   1218  C   PRO A  79      15.848 -30.000 -33.476  1.00 38.76           C  
ATOM   1219  CB  PRO A  79      15.907 -32.438 -32.764  1.00 38.76           C  
ATOM   1220  HB2 PRO A  79      16.549 -33.300 -32.948  1.00 38.76           H  
ATOM   1221  HB3 PRO A  79      15.027 -32.481 -33.406  1.00 38.76           H  
ATOM   1222  O   PRO A  79      14.784 -29.747 -32.914  1.00 38.76           O  
ATOM   1223  CG  PRO A  79      15.522 -32.404 -31.284  1.00 38.76           C  
ATOM   1224  HG2 PRO A  79      15.358 -33.402 -30.877  1.00 38.76           H  
ATOM   1225  HG3 PRO A  79      14.643 -31.777 -31.133  1.00 38.76           H  
ATOM   1226  CD  PRO A  79      16.745 -31.738 -30.670  1.00 38.76           C  
ATOM   1227  HD2 PRO A  79      16.509 -31.333 -29.686  1.00 38.76           H  
ATOM   1228  HD3 PRO A  79      17.544 -32.470 -30.555  1.00 38.76           H  
ATOM   1229  N   PRO A  80      16.362 -29.195 -34.413  1.00 37.74           N  
ATOM   1230  CA  PRO A  80      15.920 -27.823 -34.549  1.00 37.74           C  
ATOM   1231  HA  PRO A  80      16.129 -27.276 -33.630  1.00 37.74           H  
ATOM   1232  C   PRO A  80      14.436 -27.786 -34.831  1.00 37.74           C  
ATOM   1233  CB  PRO A  80      16.749 -27.230 -35.679  1.00 37.74           C  
ATOM   1234  HB2 PRO A  80      17.569 -26.691 -35.204  1.00 37.74           H  
ATOM   1235  HB3 PRO A  80      16.169 -26.569 -36.324  1.00 37.74           H  
ATOM   1236  O   PRO A  80      13.963 -28.538 -35.685  1.00 37.74           O  
ATOM   1237  CG  PRO A  80      17.268 -28.463 -36.432  1.00 37.74           C  
ATOM   1238  HG2 PRO A  80      18.219 -28.299 -36.940  1.00 37.74           H  
ATOM   1239  HG3 PRO A  80      16.511 -28.814 -37.134  1.00 37.74           H  
ATOM   1240  CD  PRO A  80      17.451 -29.477 -35.320  1.00 37.74           C  
ATOM   1241  HD2 PRO A  80      17.390 -30.490 -35.719  1.00 37.74           H  
ATOM   1242  HD3 PRO A  80      18.405 -29.314 -34.818  1.00 37.74           H  
ATOM   1243  N   ILE A  81      13.725 -26.867 -34.166  1.00 35.16           N  
ATOM   1244  H   ILE A  81      14.167 -26.341 -33.426  1.00 35.16           H  
ATOM   1245  CA  ILE A  81      12.409 -26.461 -34.644  1.00 35.16           C  
ATOM   1246  HA  ILE A  81      11.780 -27.348 -34.713  1.00 35.16           H  
ATOM   1247  C   ILE A  81      12.662 -25.916 -36.046  1.00 35.16           C  
ATOM   1248  CB  ILE A  81      11.695 -25.434 -33.734  1.00 35.16           C  
ATOM   1249  HB  ILE A  81      12.245 -24.493 -33.763  1.00 35.16           H  
ATOM   1250  O   ILE A  81      13.144 -24.794 -36.219  1.00 35.16           O  
ATOM   1251  CG1 ILE A  81      11.651 -25.911 -32.266  1.00 35.16           C  
ATOM   1252 HG12 ILE A  81      11.245 -26.921 -32.221  1.00 35.16           H  
ATOM   1253 HG13 ILE A  81      12.677 -25.927 -31.897  1.00 35.16           H  
ATOM   1254  CG2 ILE A  81      10.277 -25.191 -34.288  1.00 35.16           C  
ATOM   1255 HG21 ILE A  81       9.788 -24.389 -33.734  1.00 35.16           H  
ATOM   1256 HG22 ILE A  81      10.316 -24.894 -35.336  1.00 35.16           H  
ATOM   1257 HG23 ILE A  81       9.681 -26.098 -34.193  1.00 35.16           H  
ATOM   1258  CD1 ILE A  81      10.863 -25.019 -31.300  1.00 35.16           C  
ATOM   1259 HD11 ILE A  81       9.797 -25.057 -31.527  1.00 35.16           H  
ATOM   1260 HD12 ILE A  81      11.218 -23.990 -31.366  1.00 35.16           H  
ATOM   1261 HD13 ILE A  81      11.008 -25.378 -30.281  1.00 35.16           H  
ATOM   1262  N   THR A  82      12.402 -26.766 -37.035  1.00 35.01           N  
ATOM   1263  H   THR A  82      12.159 -27.711 -36.776  1.00 35.01           H  
ATOM   1264  CA  THR A  82      12.449 -26.507 -38.467  1.00 35.01           C  
ATOM   1265  HA  THR A  82      13.381 -26.003 -38.725  1.00 35.01           H  
ATOM   1266  C   THR A  82      11.299 -25.565 -38.755  1.00 35.01           C  
ATOM   1267  CB  THR A  82      12.346 -27.827 -39.261  1.00 35.01           C  
ATOM   1268  HB  THR A  82      11.915 -27.637 -40.244  1.00 35.01           H  
ATOM   1269  O   THR A  82      10.233 -25.967 -39.216  1.00 35.01           O  
ATOM   1270  CG2 THR A  82      13.713 -28.470 -39.462  1.00 35.01           C  
ATOM   1271 HG21 THR A  82      14.220 -28.579 -38.503  1.00 35.01           H  
ATOM   1272 HG22 THR A  82      14.308 -27.840 -40.122  1.00 35.01           H  
ATOM   1273 HG23 THR A  82      13.604 -29.449 -39.928  1.00 35.01           H  
ATOM   1274  OG1 THR A  82      11.564 -28.787 -38.582  1.00 35.01           O  
ATOM   1275  HG1 THR A  82      11.676 -29.631 -39.025  1.00 35.01           H  
ATOM   1276  N   SER A  83      11.485 -24.304 -38.363  1.00 33.88           N  
ATOM   1277  H   SER A  83      12.365 -24.061 -37.931  1.00 33.88           H  
ATOM   1278  CA  SER A  83      10.439 -23.301 -38.328  1.00 33.88           C  
ATOM   1279  HA  SER A  83       9.615 -23.693 -37.732  1.00 33.88           H  
ATOM   1280  C   SER A  83       9.930 -23.075 -39.742  1.00 33.88           C  
ATOM   1281  CB  SER A  83      10.917 -22.008 -37.642  1.00 33.88           C  
ATOM   1282  HB2 SER A  83      10.195 -21.215 -37.834  1.00 33.88           H  
ATOM   1283  HB3 SER A  83      10.958 -22.182 -36.566  1.00 33.88           H  
ATOM   1284  O   SER A  83      10.476 -22.293 -40.510  1.00 33.88           O  
ATOM   1285  OG  SER A  83      12.199 -21.598 -38.075  1.00 33.88           O  
ATOM   1286  HG  SER A  83      12.242 -20.639 -38.094  1.00 33.88           H  
ATOM   1287  N   ALA A  84       8.813 -23.731 -40.064  1.00 35.62           N  
ATOM   1288  H   ALA A  84       8.541 -24.488 -39.453  1.00 35.62           H  
ATOM   1289  CA  ALA A  84       8.094 -23.598 -41.327  1.00 35.62           C  
ATOM   1290  HA  ALA A  84       8.823 -23.705 -42.131  1.00 35.62           H  
ATOM   1291  C   ALA A  84       7.447 -22.207 -41.512  1.00 35.62           C  
ATOM   1292  CB  ALA A  84       7.097 -24.756 -41.441  1.00 35.62           C  
ATOM   1293  HB1 ALA A  84       7.620 -25.707 -41.341  1.00 35.62           H  
ATOM   1294  HB2 ALA A  84       6.606 -24.725 -42.414  1.00 35.62           H  
ATOM   1295  HB3 ALA A  84       6.341 -24.677 -40.660  1.00 35.62           H  
ATOM   1296  O   ALA A  84       6.662 -21.993 -42.436  1.00 35.62           O  
ATOM   1297  N   GLY A  85       7.824 -21.233 -40.677  1.00 30.50           N  
ATOM   1298  H   GLY A  85       8.510 -21.497 -39.984  1.00 30.50           H  
ATOM   1299  CA  GLY A  85       7.875 -19.845 -41.096  1.00 30.50           C  
ATOM   1300  HA2 GLY A  85       8.252 -19.225 -40.282  1.00 30.50           H  
ATOM   1301  HA3 GLY A  85       6.882 -19.500 -41.383  1.00 30.50           H  
ATOM   1302  C   GLY A  85       8.830 -19.728 -42.279  1.00 30.50           C  
ATOM   1303  O   GLY A  85      10.041 -19.602 -42.104  1.00 30.50           O  
ATOM   1304  N   GLY A  86       8.263 -19.759 -43.489  1.00 33.65           N  
ATOM   1305  H   GLY A  86       7.283 -19.994 -43.542  1.00 33.65           H  
ATOM   1306  CA  GLY A  86       8.977 -19.389 -44.707  1.00 33.65           C  
ATOM   1307  HA2 GLY A  86       8.281 -19.324 -45.544  1.00 33.65           H  
ATOM   1308  HA3 GLY A  86       9.724 -20.154 -44.920  1.00 33.65           H  
ATOM   1309  C   GLY A  86       9.678 -18.037 -44.533  1.00 33.65           C  
ATOM   1310  O   GLY A  86       9.268 -17.248 -43.674  1.00 33.65           O  
ATOM   1311  N   PRO A  87      10.741 -17.766 -45.313  1.00 33.94           N  
ATOM   1312  CA  PRO A  87      11.627 -16.635 -45.079  1.00 33.94           C  
ATOM   1313  HA  PRO A  87      12.205 -16.801 -44.170  1.00 33.94           H  
ATOM   1314  C   PRO A  87      10.810 -15.360 -44.935  1.00 33.94           C  
ATOM   1315  CB  PRO A  87      12.574 -16.581 -46.285  1.00 33.94           C  
ATOM   1316  HB2 PRO A  87      13.490 -17.123 -46.047  1.00 33.94           H  
ATOM   1317  HB3 PRO A  87      12.808 -15.560 -46.586  1.00 33.94           H  
ATOM   1318  O   PRO A  87      10.164 -14.918 -45.887  1.00 33.94           O  
ATOM   1319  CG  PRO A  87      11.809 -17.334 -47.374  1.00 33.94           C  
ATOM   1320  HG2 PRO A  87      12.480 -17.771 -48.114  1.00 33.94           H  
ATOM   1321  HG3 PRO A  87      11.089 -16.668 -47.851  1.00 33.94           H  
ATOM   1322  CD  PRO A  87      11.072 -18.406 -46.573  1.00 33.94           C  
ATOM   1323  HD2 PRO A  87      11.731 -19.254 -46.388  1.00 33.94           H  
ATOM   1324  HD3 PRO A  87      10.179 -18.727 -47.110  1.00 33.94           H  
ATOM   1325  N   VAL A  88      10.835 -14.784 -43.732  1.00 32.97           N  
ATOM   1326  H   VAL A  88      11.305 -15.257 -42.973  1.00 32.97           H  
ATOM   1327  CA  VAL A  88      10.205 -13.495 -43.481  1.00 32.97           C  
ATOM   1328  HA  VAL A  88       9.174 -13.547 -43.830  1.00 32.97           H  
ATOM   1329  C   VAL A  88      10.983 -12.507 -44.326  1.00 32.97           C  
ATOM   1330  CB  VAL A  88      10.213 -13.070 -42.002  1.00 32.97           C  
ATOM   1331  HB  VAL A  88      11.126 -12.518 -41.780  1.00 32.97           H  
ATOM   1332  O   VAL A  88      12.123 -12.168 -44.010  1.00 32.97           O  
ATOM   1333  CG1 VAL A  88       9.011 -12.151 -41.751  1.00 32.97           C  
ATOM   1334 HG11 VAL A  88       9.070 -11.733 -40.746  1.00 32.97           H  
ATOM   1335 HG12 VAL A  88       8.084 -12.717 -41.845  1.00 32.97           H  
ATOM   1336 HG13 VAL A  88       8.996 -11.336 -42.475  1.00 32.97           H  
ATOM   1337  CG2 VAL A  88      10.147 -14.241 -41.024  1.00 32.97           C  
ATOM   1338 HG21 VAL A  88       9.257 -14.844 -41.207  1.00 32.97           H  
ATOM   1339 HG22 VAL A  88      11.039 -14.862 -41.106  1.00 32.97           H  
ATOM   1340 HG23 VAL A  88      10.123 -13.824 -40.018  1.00 32.97           H  
ATOM   1341  N   THR A  89      10.408 -12.125 -45.461  1.00 33.48           N  
ATOM   1342  H   THR A  89       9.531 -12.545 -45.733  1.00 33.48           H  
ATOM   1343  CA  THR A  89      11.049 -11.214 -46.397  1.00 33.48           C  
ATOM   1344  HA  THR A  89      12.059 -11.561 -46.614  1.00 33.48           H  
ATOM   1345  C   THR A  89      11.135  -9.868 -45.714  1.00 33.48           C  
ATOM   1346  CB  THR A  89      10.273 -11.109 -47.718  1.00 33.48           C  
ATOM   1347  HB  THR A  89      10.674 -10.278 -48.297  1.00 33.48           H  
ATOM   1348  O   THR A  89      10.165  -9.106 -45.742  1.00 33.48           O  
ATOM   1349  CG2 THR A  89      10.399 -12.382 -48.551  1.00 33.48           C  
ATOM   1350 HG21 THR A  89       9.969 -13.227 -48.014  1.00 33.48           H  
ATOM   1351 HG22 THR A  89      11.449 -12.585 -48.763  1.00 33.48           H  
ATOM   1352 HG23 THR A  89       9.863 -12.251 -49.492  1.00 33.48           H  
ATOM   1353  OG1 THR A  89       8.904 -10.884 -47.476  1.00 33.48           O  
ATOM   1354  HG1 THR A  89       8.865 -10.123 -46.893  1.00 33.48           H  
ATOM   1355  N   VAL A  90      12.272  -9.597 -45.067  1.00 29.16           N  
ATOM   1356  H   VAL A  90      12.934 -10.345 -44.916  1.00 29.16           H  
ATOM   1357  CA  VAL A  90      12.479  -8.317 -44.405  1.00 29.16           C  
ATOM   1358  HA  VAL A  90      11.682  -8.186 -43.673  1.00 29.16           H  
ATOM   1359  C   VAL A  90      12.330  -7.245 -45.453  1.00 29.16           C  
ATOM   1360  CB  VAL A  90      13.823  -8.160 -43.678  1.00 29.16           C  
ATOM   1361  HB  VAL A  90      14.631  -8.034 -44.399  1.00 29.16           H  
ATOM   1362  O   VAL A  90      13.135  -7.141 -46.382  1.00 29.16           O  
ATOM   1363  CG1 VAL A  90      13.734  -6.905 -42.799  1.00 29.16           C  
ATOM   1364 HG11 VAL A  90      12.897  -6.983 -42.106  1.00 29.16           H  
ATOM   1365 HG12 VAL A  90      14.663  -6.782 -42.242  1.00 29.16           H  
ATOM   1366 HG13 VAL A  90      13.602  -6.016 -43.415  1.00 29.16           H  
ATOM   1367  CG2 VAL A  90      14.153  -9.370 -42.808  1.00 29.16           C  
ATOM   1368 HG21 VAL A  90      15.008  -9.162 -42.166  1.00 29.16           H  
ATOM   1369 HG22 VAL A  90      14.393 -10.219 -43.448  1.00 29.16           H  
ATOM   1370 HG23 VAL A  90      13.287  -9.628 -42.199  1.00 29.16           H  
ATOM   1371  N   ALA A  91      11.283  -6.449 -45.279  1.00 32.16           N  
ATOM   1372  H   ALA A  91      10.622  -6.674 -44.548  1.00 32.16           H  
ATOM   1373  CA  ALA A  91      11.129  -5.200 -45.973  1.00 32.16           C  
ATOM   1374  HA  ALA A  91      11.208  -5.374 -47.046  1.00 32.16           H  
ATOM   1375  C   ALA A  91      12.279  -4.287 -45.539  1.00 32.16           C  
ATOM   1376  CB  ALA A  91       9.735  -4.632 -45.691  1.00 32.16           C  
ATOM   1377  HB1 ALA A  91       9.608  -4.461 -44.622  1.00 32.16           H  
ATOM   1378  HB2 ALA A  91       8.973  -5.330 -46.039  1.00 32.16           H  
ATOM   1379  HB3 ALA A  91       9.618  -3.684 -46.216  1.00 32.16           H  
ATOM   1380  O   ALA A  91      12.194  -3.550 -44.564  1.00 32.16           O  
ATOM   1381  N   THR A  92      13.360  -4.383 -46.309  1.00 34.09           N  
ATOM   1382  H   THR A  92      13.392  -5.214 -46.881  1.00 34.09           H  
ATOM   1383  CA  THR A  92      14.173  -3.259 -46.759  1.00 34.09           C  
ATOM   1384  HA  THR A  92      15.045  -3.683 -47.257  1.00 34.09           H  
ATOM   1385  C   THR A  92      14.697  -2.313 -45.682  1.00 34.09           C  
ATOM   1386  CB  THR A  92      13.418  -2.452 -47.832  1.00 34.09           C  
ATOM   1387  HB  THR A  92      14.006  -1.572 -48.097  1.00 34.09           H  
ATOM   1388  O   THR A  92      14.017  -1.385 -45.261  1.00 34.09           O  
ATOM   1389  CG2 THR A  92      13.183  -3.273 -49.100  1.00 34.09           C  
ATOM   1390 HG21 THR A  92      12.535  -4.123 -48.890  1.00 34.09           H  
ATOM   1391 HG22 THR A  92      12.703  -2.642 -49.848  1.00 34.09           H  
ATOM   1392 HG23 THR A  92      14.135  -3.627 -49.496  1.00 34.09           H  
ATOM   1393  OG1 THR A  92      12.156  -2.031 -47.370  1.00 34.09           O  
ATOM   1394  HG1 THR A  92      12.298  -1.648 -46.501  1.00 34.09           H  
ATOM   1395  N   ALA A  93      16.002  -2.425 -45.444  1.00 35.54           N  
ATOM   1396  H   ALA A  93      16.377  -3.360 -45.514  1.00 35.54           H  
ATOM   1397  CA  ALA A  93      16.943  -1.393 -45.893  1.00 35.54           C  
ATOM   1398  HA  ALA A  93      17.900  -1.670 -45.451  1.00 35.54           H  
ATOM   1399  C   ALA A  93      16.736   0.065 -45.422  1.00 35.54           C  
ATOM   1400  CB  ALA A  93      17.126  -1.513 -47.416  1.00 35.54           C  
ATOM   1401  HB1 ALA A  93      17.311  -2.550 -47.697  1.00 35.54           H  
ATOM   1402  HB2 ALA A  93      16.240  -1.140 -47.931  1.00 35.54           H  
ATOM   1403  HB3 ALA A  93      17.981  -0.914 -47.727  1.00 35.54           H  
ATOM   1404  O   ALA A  93      17.321   0.970 -46.013  1.00 35.54           O  
ATOM   1405  N   ASN A  94      16.030   0.299 -44.316  1.00 33.16           N  
ATOM   1406  H   ASN A  94      15.461  -0.454 -43.956  1.00 33.16           H  
ATOM   1407  CA  ASN A  94      16.528   1.283 -43.361  1.00 33.16           C  
ATOM   1408  HA  ASN A  94      16.798   2.198 -43.888  1.00 33.16           H  
ATOM   1409  C   ASN A  94      17.785   0.658 -42.729  1.00 33.16           C  
ATOM   1410  CB  ASN A  94      15.447   1.623 -42.319  1.00 33.16           C  
ATOM   1411  HB2 ASN A  94      14.903   0.720 -42.042  1.00 33.16           H  
ATOM   1412  HB3 ASN A  94      15.932   2.009 -41.422  1.00 33.16           H  
ATOM   1413  O   ASN A  94      17.644  -0.348 -42.028  1.00 33.16           O  
ATOM   1414  CG  ASN A  94      14.477   2.692 -42.792  1.00 33.16           C  
ATOM   1415  ND2 ASN A  94      13.292   2.731 -42.232  1.00 33.16           N  
ATOM   1416 HD21 ASN A  94      13.048   2.070 -41.509  1.00 33.16           H  
ATOM   1417 HD22 ASN A  94      12.672   3.462 -42.551  1.00 33.16           H  
ATOM   1418  OD1 ASN A  94      14.764   3.529 -43.631  1.00 33.16           O  
ATOM   1419  N   PRO A  95      19.003   1.162 -43.019  1.00 34.81           N  
ATOM   1420  CA  PRO A  95      20.207   0.677 -42.359  1.00 34.81           C  
ATOM   1421  HA  PRO A  95      20.318  -0.394 -42.528  1.00 34.81           H  
ATOM   1422  C   PRO A  95      20.081   0.937 -40.858  1.00 34.81           C  
ATOM   1423  CB  PRO A  95      21.381   1.418 -42.999  1.00 34.81           C  
ATOM   1424  HB2 PRO A  95      21.721   0.873 -43.880  1.00 34.81           H  
ATOM   1425  HB3 PRO A  95      22.205   1.572 -42.302  1.00 34.81           H  
ATOM   1426  O   PRO A  95      19.484   1.924 -40.428  1.00 34.81           O  
ATOM   1427  CG  PRO A  95      20.744   2.738 -43.428  1.00 34.81           C  
ATOM   1428  HG2 PRO A  95      20.704   3.418 -42.578  1.00 34.81           H  
ATOM   1429  HG3 PRO A  95      21.281   3.195 -44.259  1.00 34.81           H  
ATOM   1430  CD  PRO A  95      19.325   2.330 -43.827  1.00 34.81           C  
ATOM   1431  HD2 PRO A  95      19.307   2.062 -44.883  1.00 34.81           H  
ATOM   1432  HD3 PRO A  95      18.644   3.158 -43.632  1.00 34.81           H  
ATOM   1433  N   GLY A  96      20.567  -0.020 -40.083  1.00 35.68           N  
ATOM   1434  H   GLY A  96      21.085  -0.765 -40.527  1.00 35.68           H  
ATOM   1435  CA  GLY A  96      19.922  -0.383 -38.834  1.00 35.68           C  
ATOM   1436  HA2 GLY A  96      19.154   0.339 -38.558  1.00 35.68           H  
ATOM   1437  HA3 GLY A  96      20.683  -0.409 -38.054  1.00 35.68           H  
ATOM   1438  C   GLY A  96      19.303  -1.774 -38.944  1.00 35.68           C  
ATOM   1439  O   GLY A  96      19.612  -2.548 -39.855  1.00 35.68           O  
ATOM   1440  N   LYS A  97      18.478  -2.142 -37.962  1.00 34.66           N  
ATOM   1441  H   LYS A  97      18.231  -1.453 -37.266  1.00 34.66           H  
ATOM   1442  CA  LYS A  97      18.131  -3.551 -37.739  1.00 34.66           C  
ATOM   1443  HA  LYS A  97      19.060  -4.115 -37.829  1.00 34.66           H  
ATOM   1444  C   LYS A  97      17.212  -4.126 -38.815  1.00 34.66           C  
ATOM   1445  CB  LYS A  97      17.615  -3.768 -36.313  1.00 34.66           C  
ATOM   1446  HB2 LYS A  97      16.675  -3.235 -36.166  1.00 34.66           H  
ATOM   1447  HB3 LYS A  97      17.428  -4.835 -36.192  1.00 34.66           H  
ATOM   1448  O   LYS A  97      16.238  -3.506 -39.229  1.00 34.66           O  
ATOM   1449  CG  LYS A  97      18.660  -3.273 -35.291  1.00 34.66           C  
ATOM   1450  HG2 LYS A  97      18.407  -2.254 -34.999  1.00 34.66           H  
ATOM   1451  HG3 LYS A  97      19.640  -3.231 -35.766  1.00 34.66           H  
ATOM   1452  CD  LYS A  97      18.753  -4.169 -34.046  1.00 34.66           C  
ATOM   1453  HD2 LYS A  97      18.204  -3.717 -33.220  1.00 34.66           H  
ATOM   1454  HD3 LYS A  97      18.257  -5.120 -34.238  1.00 34.66           H  
ATOM   1455  CE  LYS A  97      20.216  -4.460 -33.682  1.00 34.66           C  
ATOM   1456  HE2 LYS A  97      20.278  -5.470 -33.276  1.00 34.66           H  
ATOM   1457  HE3 LYS A  97      20.814  -4.436 -34.593  1.00 34.66           H  
ATOM   1458  NZ  LYS A  97      20.772  -3.489 -32.731  1.00 34.66           N  
ATOM   1459  HZ1 LYS A  97      20.417  -2.569 -32.951  1.00 34.66           H  
ATOM   1460  HZ2 LYS A  97      21.776  -3.404 -32.798  1.00 34.66           H  
ATOM   1461  HZ3 LYS A  97      20.492  -3.678 -31.779  1.00 34.66           H  
ATOM   1462  N   CYS A  98      17.504  -5.360 -39.228  1.00 38.65           N  
ATOM   1463  H   CYS A  98      18.310  -5.813 -38.822  1.00 38.65           H  
ATOM   1464  CA  CYS A  98      16.767  -6.079 -40.266  1.00 38.65           C  
ATOM   1465  HA  CYS A  98      16.546  -5.372 -41.066  1.00 38.65           H  
ATOM   1466  C   CYS A  98      15.419  -6.595 -39.709  1.00 38.65           C  
ATOM   1467  CB  CYS A  98      17.703  -7.158 -40.842  1.00 38.65           C  
ATOM   1468  HB2 CYS A  98      17.628  -8.075 -40.257  1.00 38.65           H  
ATOM   1469  HB3 CYS A  98      18.733  -6.804 -40.795  1.00 38.65           H  
ATOM   1470  O   CYS A  98      15.273  -7.766 -39.352  1.00 38.65           O  
ATOM   1471  SG  CYS A  98      17.312  -7.476 -42.586  1.00 38.65           S  
ATOM   1472  HG  CYS A  98      18.320  -8.320 -42.826  1.00 38.65           H  
ATOM   1473  N   LEU A  99      14.452  -5.674 -39.620  1.00 36.70           N  
ATOM   1474  H   LEU A  99      14.732  -4.757 -39.937  1.00 36.70           H  
ATOM   1475  CA  LEU A  99      13.255  -5.655 -38.760  1.00 36.70           C  
ATOM   1476  HA  LEU A  99      13.606  -5.588 -37.730  1.00 36.70           H  
ATOM   1477  C   LEU A  99      12.289  -6.861 -38.756  1.00 36.70           C  
ATOM   1478  CB  LEU A  99      12.476  -4.355 -39.095  1.00 36.70           C  
ATOM   1479  HB2 LEU A  99      11.406  -4.512 -38.957  1.00 36.70           H  
ATOM   1480  HB3 LEU A  99      12.616  -4.122 -40.151  1.00 36.70           H  
ATOM   1481  O   LEU A  99      11.363  -6.835 -37.952  1.00 36.70           O  
ATOM   1482  CG  LEU A  99      12.877  -3.133 -38.245  1.00 36.70           C  
ATOM   1483  HG  LEU A  99      13.963  -3.064 -38.188  1.00 36.70           H  
ATOM   1484  CD1 LEU A  99      12.343  -1.849 -38.882  1.00 36.70           C  
ATOM   1485 HD11 LEU A  99      11.256  -1.889 -38.951  1.00 36.70           H  
ATOM   1486 HD12 LEU A  99      12.636  -0.990 -38.280  1.00 36.70           H  
ATOM   1487 HD13 LEU A  99      12.766  -1.734 -39.880  1.00 36.70           H  
ATOM   1488  CD2 LEU A  99      12.318  -3.221 -36.823  1.00 36.70           C  
ATOM   1489 HD21 LEU A  99      12.616  -2.341 -36.253  1.00 36.70           H  
ATOM   1490 HD22 LEU A  99      12.701  -4.108 -36.318  1.00 36.70           H  
ATOM   1491 HD23 LEU A  99      11.230  -3.278 -36.850  1.00 36.70           H  
ATOM   1492  N   SER A 100      12.445  -7.893 -39.598  1.00 36.74           N  
ATOM   1493  H   SER A 100      13.246  -7.886 -40.213  1.00 36.74           H  
ATOM   1494  CA  SER A 100      11.516  -9.046 -39.603  1.00 36.74           C  
ATOM   1495  HA  SER A 100      10.986  -9.040 -38.650  1.00 36.74           H  
ATOM   1496  C   SER A 100      12.143 -10.445 -39.647  1.00 36.74           C  
ATOM   1497  CB  SER A 100      10.425  -8.877 -40.667  1.00 36.74           C  
ATOM   1498  HB2 SER A 100      10.213  -7.818 -40.815  1.00 36.74           H  
ATOM   1499  HB3 SER A 100       9.515  -9.359 -40.311  1.00 36.74           H  
ATOM   1500  O   SER A 100      11.428 -11.426 -39.461  1.00 36.74           O  
ATOM   1501  OG  SER A 100      10.794  -9.470 -41.894  1.00 36.74           O  
ATOM   1502  HG  SER A 100      10.751 -10.422 -41.781  1.00 36.74           H  
ATOM   1503  N   CYS A 101      13.466 -10.600 -39.803  1.00 41.09           N  
ATOM   1504  H   CYS A 101      14.044  -9.781 -39.926  1.00 41.09           H  
ATOM   1505  CA  CYS A 101      14.115 -11.905 -39.547  1.00 41.09           C  
ATOM   1506  HA  CYS A 101      13.515 -12.690 -40.006  1.00 41.09           H  
ATOM   1507  C   CYS A 101      14.148 -12.238 -38.038  1.00 41.09           C  
ATOM   1508  CB  CYS A 101      15.508 -11.945 -40.188  1.00 41.09           C  
ATOM   1509  HB2 CYS A 101      15.987 -10.968 -40.120  1.00 41.09           H  
ATOM   1510  HB3 CYS A 101      16.122 -12.680 -39.666  1.00 41.09           H  
ATOM   1511  O   CYS A 101      14.523 -13.337 -37.622  1.00 41.09           O  
ATOM   1512  SG  CYS A 101      15.345 -12.466 -41.920  1.00 41.09           S  
ATOM   1513  HG  CYS A 101      16.639 -12.403 -42.248  1.00 41.09           H  
ATOM   1514  N   THR A 102      13.713 -11.278 -37.228  1.00 37.12           N  
ATOM   1515  H   THR A 102      13.447 -10.398 -37.647  1.00 37.12           H  
ATOM   1516  CA  THR A 102      13.397 -11.348 -35.806  1.00 37.12           C  
ATOM   1517  HA  THR A 102      14.230 -11.800 -35.267  1.00 37.12           H  
ATOM   1518  C   THR A 102      12.164 -12.194 -35.476  1.00 37.12           C  
ATOM   1519  CB  THR A 102      13.207  -9.918 -35.271  1.00 37.12           C  
ATOM   1520  HB  THR A 102      12.681  -9.934 -34.317  1.00 37.12           H  
ATOM   1521  O   THR A 102      12.058 -12.587 -34.329  1.00 37.12           O  
ATOM   1522  CG2 THR A 102      14.556  -9.217 -35.101  1.00 37.12           C  
ATOM   1523 HG21 THR A 102      15.073  -9.137 -36.058  1.00 37.12           H  
ATOM   1524 HG22 THR A 102      14.392  -8.219 -34.693  1.00 37.12           H  
ATOM   1525 HG23 THR A 102      15.164  -9.782 -34.395  1.00 37.12           H  
ATOM   1526  OG1 THR A 102      12.482  -9.165 -36.225  1.00 37.12           O  
ATOM   1527  HG1 THR A 102      12.059  -8.432 -35.772  1.00 37.12           H  
ATOM   1528  N   ASN A 103      11.292 -12.612 -36.415  1.00 42.16           N  
ATOM   1529  H   ASN A 103      11.303 -12.187 -37.331  1.00 42.16           H  
ATOM   1530  CA  ASN A 103      10.187 -13.541 -36.065  1.00 42.16           C  
ATOM   1531  HA  ASN A 103       9.542 -13.057 -35.333  1.00 42.16           H  
ATOM   1532  C   ASN A 103      10.683 -14.860 -35.437  1.00 42.16           C  
ATOM   1533  CB  ASN A 103       9.352 -13.942 -37.293  1.00 42.16           C  
ATOM   1534  HB2 ASN A 103       8.623 -14.684 -36.966  1.00 42.16           H  
ATOM   1535  HB3 ASN A 103      10.003 -14.430 -38.018  1.00 42.16           H  
ATOM   1536  O   ASN A 103       9.949 -15.524 -34.712  1.00 42.16           O  
ATOM   1537  CG  ASN A 103       8.565 -12.835 -37.969  1.00 42.16           C  
ATOM   1538  ND2 ASN A 103       7.600 -13.197 -38.782  1.00 42.16           N  
ATOM   1539 HD21 ASN A 103       7.076 -12.441 -39.198  1.00 42.16           H  
ATOM   1540 HD22 ASN A 103       7.383 -14.172 -38.932  1.00 42.16           H  
ATOM   1541  OD1 ASN A 103       8.789 -11.654 -37.801  1.00 42.16           O  
ATOM   1542  N   SER A 104      11.923 -15.263 -35.741  1.00 43.69           N  
ATOM   1543  H   SER A 104      12.471 -14.643 -36.320  1.00 43.69           H  
ATOM   1544  CA  SER A 104      12.610 -16.373 -35.069  1.00 43.69           C  
ATOM   1545  HA  SER A 104      11.865 -17.100 -34.746  1.00 43.69           H  
ATOM   1546  C   SER A 104      13.312 -15.894 -33.791  1.00 43.69           C  
ATOM   1547  CB  SER A 104      13.538 -17.098 -36.043  1.00 43.69           C  
ATOM   1548  HB2 SER A 104      14.069 -17.895 -35.521  1.00 43.69           H  
ATOM   1549  HB3 SER A 104      14.261 -16.392 -36.452  1.00 43.69           H  
ATOM   1550  O   SER A 104      14.508 -16.140 -33.586  1.00 43.69           O  
ATOM   1551  OG  SER A 104      12.785 -17.662 -37.095  1.00 43.69           O  
ATOM   1552  HG  SER A 104      12.059 -17.069 -37.301  1.00 43.69           H  
ATOM   1553  N   THR A 105      12.559 -15.196 -32.940  1.00 48.95           N  
ATOM   1554  H   THR A 105      11.635 -14.924 -33.246  1.00 48.95           H  
ATOM   1555  CA  THR A 105      12.833 -14.820 -31.545  1.00 48.95           C  
ATOM   1556  HA  THR A 105      13.821 -14.364 -31.486  1.00 48.95           H  
ATOM   1557  C   THR A 105      12.879 -16.047 -30.636  1.00 48.95           C  
ATOM   1558  CB  THR A 105      11.817 -13.756 -31.036  1.00 48.95           C  
ATOM   1559  HB  THR A 105      11.529 -13.927 -29.999  1.00 48.95           H  
ATOM   1560  O   THR A 105      12.242 -16.048 -29.591  1.00 48.95           O  
ATOM   1561  CG2 THR A 105      12.426 -12.355 -31.067  1.00 48.95           C  
ATOM   1562 HG21 THR A 105      11.666 -11.616 -30.812  1.00 48.95           H  
ATOM   1563 HG22 THR A 105      13.233 -12.289 -30.338  1.00 48.95           H  
ATOM   1564 HG23 THR A 105      12.825 -12.124 -32.054  1.00 48.95           H  
ATOM   1565  OG1 THR A 105      10.640 -13.779 -31.818  1.00 48.95           O  
ATOM   1566  HG1 THR A 105       9.878 -13.891 -31.245  1.00 48.95           H  
ATOM   1567  N   PHE A 106      13.631 -17.094 -31.009  1.00 74.94           N  
ATOM   1568  H   PHE A 106      14.150 -17.032 -31.873  1.00 74.94           H  
ATOM   1569  CA  PHE A 106      13.839 -18.276 -30.169  1.00 74.94           C  
ATOM   1570  HA  PHE A 106      12.877 -18.761 -30.005  1.00 74.94           H  
ATOM   1571  C   PHE A 106      14.385 -17.834 -28.809  1.00 74.94           C  
ATOM   1572  CB  PHE A 106      14.779 -19.290 -30.837  1.00 74.94           C  
ATOM   1573  HB2 PHE A 106      15.722 -18.798 -31.077  1.00 74.94           H  
ATOM   1574  HB3 PHE A 106      15.000 -20.074 -30.113  1.00 74.94           H  
ATOM   1575  O   PHE A 106      15.554 -17.467 -28.665  1.00 74.94           O  
ATOM   1576  CG  PHE A 106      14.232 -19.972 -32.076  1.00 74.94           C  
ATOM   1577  CD1 PHE A 106      13.136 -20.851 -31.975  1.00 74.94           C  
ATOM   1578  HD1 PHE A 106      12.667 -21.026 -31.017  1.00 74.94           H  
ATOM   1579  CD2 PHE A 106      14.858 -19.781 -33.322  1.00 74.94           C  
ATOM   1580  HD2 PHE A 106      15.735 -19.154 -33.388  1.00 74.94           H  
ATOM   1581  CE1 PHE A 106      12.666 -21.528 -33.114  1.00 74.94           C  
ATOM   1582  HE1 PHE A 106      11.833 -22.211 -33.030  1.00 74.94           H  
ATOM   1583  CE2 PHE A 106      14.383 -20.453 -34.464  1.00 74.94           C  
ATOM   1584  HE2 PHE A 106      14.878 -20.332 -35.416  1.00 74.94           H  
ATOM   1585  CZ  PHE A 106      13.292 -21.333 -34.358  1.00 74.94           C  
ATOM   1586  HZ  PHE A 106      12.951 -21.876 -35.227  1.00 74.94           H  
ATOM   1587  N   THR A 107      13.478 -17.817 -27.841  1.00 82.59           N  
ATOM   1588  H   THR A 107      12.529 -18.054 -28.091  1.00 82.59           H  
ATOM   1589  CA  THR A 107      13.665 -17.298 -26.493  1.00 82.59           C  
ATOM   1590  HA  THR A 107      14.728 -17.261 -26.256  1.00 82.59           H  
ATOM   1591  C   THR A 107      12.936 -18.246 -25.562  1.00 82.59           C  
ATOM   1592  CB  THR A 107      13.070 -15.888 -26.347  1.00 82.59           C  
ATOM   1593  HB  THR A 107      12.010 -15.919 -26.598  1.00 82.59           H  
ATOM   1594  O   THR A 107      11.767 -18.532 -25.799  1.00 82.59           O  
ATOM   1595  CG2 THR A 107      13.205 -15.337 -24.931  1.00 82.59           C  
ATOM   1596 HG21 THR A 107      12.878 -14.297 -24.911  1.00 82.59           H  
ATOM   1597 HG22 THR A 107      14.241 -15.402 -24.597  1.00 82.59           H  
ATOM   1598 HG23 THR A 107      12.573 -15.908 -24.252  1.00 82.59           H  
ATOM   1599  OG1 THR A 107      13.696 -15.002 -27.245  1.00 82.59           O  
ATOM   1600  HG1 THR A 107      13.352 -15.249 -28.106  1.00 82.59           H  
ATOM   1601  N   PHE A 108      13.597 -18.714 -24.511  1.00 80.14           N  
ATOM   1602  H   PHE A 108      14.537 -18.376 -24.359  1.00 80.14           H  
ATOM   1603  CA  PHE A 108      12.959 -19.442 -23.416  1.00 80.14           C  
ATOM   1604  HA  PHE A 108      11.911 -19.634 -23.646  1.00 80.14           H  
ATOM   1605  C   PHE A 108      13.017 -18.561 -22.168  1.00 80.14           C  
ATOM   1606  CB  PHE A 108      13.644 -20.803 -23.205  1.00 80.14           C  
ATOM   1607  HB2 PHE A 108      14.724 -20.686 -23.294  1.00 80.14           H  
ATOM   1608  HB3 PHE A 108      13.442 -21.133 -22.186  1.00 80.14           H  
ATOM   1609  O   PHE A 108      14.105 -18.139 -21.792  1.00 80.14           O  
ATOM   1610  CG  PHE A 108      13.169 -21.898 -24.146  1.00 80.14           C  
ATOM   1611  CD1 PHE A 108      12.086 -22.716 -23.775  1.00 80.14           C  
ATOM   1612  HD1 PHE A 108      11.605 -22.573 -22.818  1.00 80.14           H  
ATOM   1613  CD2 PHE A 108      13.802 -22.116 -25.384  1.00 80.14           C  
ATOM   1614  HD2 PHE A 108      14.647 -21.506 -25.669  1.00 80.14           H  
ATOM   1615  CE1 PHE A 108      11.641 -23.741 -24.627  1.00 80.14           C  
ATOM   1616  HE1 PHE A 108      10.823 -24.378 -24.323  1.00 80.14           H  
ATOM   1617  CE2 PHE A 108      13.334 -23.120 -26.254  1.00 80.14           C  
ATOM   1618  HE2 PHE A 108      13.793 -23.272 -27.219  1.00 80.14           H  
ATOM   1619  CZ  PHE A 108      12.257 -23.937 -25.873  1.00 80.14           C  
ATOM   1620  HZ  PHE A 108      11.907 -24.718 -26.531  1.00 80.14           H  
ATOM   1621  N   THR A 109      11.882 -18.282 -21.522  1.00 74.40           N  
ATOM   1622  H   THR A 109      11.020 -18.633 -21.913  1.00 74.40           H  
ATOM   1623  CA  THR A 109      11.819 -17.538 -20.237  1.00 74.40           C  
ATOM   1624  HA  THR A 109      12.817 -17.184 -19.980  1.00 74.40           H  
ATOM   1625  C   THR A 109      11.376 -18.455 -19.089  1.00 74.40           C  
ATOM   1626  CB  THR A 109      10.932 -16.282 -20.327  1.00 74.40           C  
ATOM   1627  HB  THR A 109      11.041 -15.716 -19.402  1.00 74.40           H  
ATOM   1628  O   THR A 109      10.682 -19.429 -19.344  1.00 74.40           O  
ATOM   1629  CG2 THR A 109      11.274 -15.370 -21.502  1.00 74.40           C  
ATOM   1630 HG21 THR A 109      10.646 -14.480 -21.452  1.00 74.40           H  
ATOM   1631 HG22 THR A 109      11.093 -15.879 -22.449  1.00 74.40           H  
ATOM   1632 HG23 THR A 109      12.321 -15.069 -21.446  1.00 74.40           H  
ATOM   1633  OG1 THR A 109       9.573 -16.592 -20.504  1.00 74.40           O  
ATOM   1634  HG1 THR A 109       9.491 -17.108 -21.310  1.00 74.40           H  
ATOM   1635  N   THR A 110      11.777 -18.198 -17.842  1.00 63.86           N  
ATOM   1636  H   THR A 110      12.347 -17.381 -17.672  1.00 63.86           H  
ATOM   1637  CA  THR A 110      11.540 -19.049 -16.641  1.00 63.86           C  
ATOM   1638  HA  THR A 110      12.089 -19.984 -16.753  1.00 63.86           H  
ATOM   1639  C   THR A 110      10.103 -19.411 -16.328  1.00 63.86           C  
ATOM   1640  CB  THR A 110      11.993 -18.339 -15.358  1.00 63.86           C  
ATOM   1641  HB  THR A 110      11.349 -18.598 -14.518  1.00 63.86           H  
ATOM   1642  O   THR A 110       9.847 -20.519 -15.860  1.00 63.86           O  
ATOM   1643  CG2 THR A 110      13.389 -18.806 -14.993  1.00 63.86           C  
ATOM   1644 HG21 THR A 110      13.355 -19.851 -14.686  1.00 63.86           H  
ATOM   1645 HG22 THR A 110      14.032 -18.722 -15.870  1.00 63.86           H  
ATOM   1646 HG23 THR A 110      13.771 -18.219 -14.158  1.00 63.86           H  
ATOM   1647  OG1 THR A 110      11.883 -16.950 -15.577  1.00 63.86           O  
ATOM   1648  HG1 THR A 110      12.401 -16.462 -14.933  1.00 63.86           H  
ATOM   1649  N   CYS A 111       9.178 -18.476 -16.510  1.00 60.55           N  
ATOM   1650  H   CYS A 111       9.464 -17.589 -16.899  1.00 60.55           H  
ATOM   1651  CA  CYS A 111       7.762 -18.754 -16.322  1.00 60.55           C  
ATOM   1652  HA  CYS A 111       7.581 -19.098 -15.303  1.00 60.55           H  
ATOM   1653  C   CYS A 111       7.352 -19.845 -17.307  1.00 60.55           C  
ATOM   1654  CB  CYS A 111       6.981 -17.473 -16.586  1.00 60.55           C  
ATOM   1655  HB2 CYS A 111       7.195 -17.114 -17.593  1.00 60.55           H  
ATOM   1656  HB3 CYS A 111       5.914 -17.683 -16.512  1.00 60.55           H  
ATOM   1657  O   CYS A 111       7.707 -19.738 -18.472  1.00 60.55           O  
ATOM   1658  SG  CYS A 111       7.442 -16.225 -15.358  1.00 60.55           S  
ATOM   1659  HG  CYS A 111       8.747 -16.500 -15.276  1.00 60.55           H  
ATOM   1660  N   ARG A 112       6.618 -20.871 -16.875  1.00 51.00           N  
ATOM   1661  H   ARG A 112       6.363 -20.909 -15.898  1.00 51.00           H  
ATOM   1662  CA  ARG A 112       6.061 -21.888 -17.777  1.00 51.00           C  
ATOM   1663  HA  ARG A 112       6.784 -22.112 -18.561  1.00 51.00           H  
ATOM   1664  C   ARG A 112       4.803 -21.303 -18.422  1.00 51.00           C  
ATOM   1665  CB  ARG A 112       5.813 -23.177 -16.956  1.00 51.00           C  
ATOM   1666  HB2 ARG A 112       6.725 -23.401 -16.403  1.00 51.00           H  
ATOM   1667  HB3 ARG A 112       5.019 -23.001 -16.231  1.00 51.00           H  
ATOM   1668  O   ARG A 112       3.868 -21.020 -17.678  1.00 51.00           O  
ATOM   1669  CG  ARG A 112       5.460 -24.419 -17.795  1.00 51.00           C  
ATOM   1670  HG2 ARG A 112       4.479 -24.282 -18.249  1.00 51.00           H  
ATOM   1671  HG3 ARG A 112       6.199 -24.529 -18.590  1.00 51.00           H  
ATOM   1672  CD  ARG A 112       5.432 -25.699 -16.939  1.00 51.00           C  
ATOM   1673  HD2 ARG A 112       4.594 -25.609 -16.247  1.00 51.00           H  
ATOM   1674  HD3 ARG A 112       6.360 -25.773 -16.372  1.00 51.00           H  
ATOM   1675  NE  ARG A 112       5.259 -26.914 -17.758  1.00 51.00           N  
ATOM   1676  HE  ARG A 112       5.347 -26.795 -18.757  1.00 51.00           H  
ATOM   1677  NH1 ARG A 112       5.139 -28.569 -16.142  1.00 51.00           N  
ATOM   1678 HH11 ARG A 112       5.276 -27.912 -15.388  1.00 51.00           H  
ATOM   1679 HH12 ARG A 112       4.992 -29.546 -15.929  1.00 51.00           H  
ATOM   1680  NH2 ARG A 112       5.069 -29.113 -18.290  1.00 51.00           N  
ATOM   1681 HH21 ARG A 112       5.229 -28.915 -19.267  1.00 51.00           H  
ATOM   1682 HH22 ARG A 112       4.859 -30.061 -18.010  1.00 51.00           H  
ATOM   1683  CZ  ARG A 112       5.152 -28.181 -17.386  1.00 51.00           C  
ATOM   1684  N   ILE A 113       4.737 -21.132 -19.756  1.00 46.39           N  
ATOM   1685  H   ILE A 113       5.531 -21.379 -20.328  1.00 46.39           H  
ATOM   1686  CA  ILE A 113       3.427 -20.987 -20.418  1.00 46.39           C  
ATOM   1687  HA  ILE A 113       2.895 -20.139 -19.986  1.00 46.39           H  
ATOM   1688  C   ILE A 113       2.704 -22.250 -20.053  1.00 46.39           C  
ATOM   1689  CB  ILE A 113       3.423 -20.853 -21.972  1.00 46.39           C  
ATOM   1690  HB  ILE A 113       4.140 -21.562 -22.386  1.00 46.39           H  
ATOM   1691  O   ILE A 113       3.241 -23.345 -20.200  1.00 46.39           O  
ATOM   1692  CG1 ILE A 113       3.754 -19.416 -22.417  1.00 46.39           C  
ATOM   1693 HG12 ILE A 113       4.520 -19.003 -21.759  1.00 46.39           H  
ATOM   1694 HG13 ILE A 113       2.863 -18.799 -22.306  1.00 46.39           H  
ATOM   1695  CG2 ILE A 113       2.066 -21.194 -22.625  1.00 46.39           C  
ATOM   1696 HG21 ILE A 113       1.854 -22.255 -22.492  1.00 46.39           H  
ATOM   1697 HG22 ILE A 113       1.268 -20.596 -22.187  1.00 46.39           H  
ATOM   1698 HG23 ILE A 113       2.099 -21.031 -23.703  1.00 46.39           H  
ATOM   1699  CD1 ILE A 113       4.239 -19.280 -23.868  1.00 46.39           C  
ATOM   1700 HD11 ILE A 113       3.427 -19.481 -24.567  1.00 46.39           H  
ATOM   1701 HD12 ILE A 113       4.589 -18.261 -24.034  1.00 46.39           H  
ATOM   1702 HD13 ILE A 113       5.060 -19.969 -24.066  1.00 46.39           H  
ATOM   1703  N   LEU A 114       1.473 -22.073 -19.634  1.00 47.85           N  
ATOM   1704  H   LEU A 114       1.126 -21.140 -19.460  1.00 47.85           H  
ATOM   1705  CA  LEU A 114       0.500 -23.118 -19.763  1.00 47.85           C  
ATOM   1706  HA  LEU A 114       0.954 -24.019 -20.174  1.00 47.85           H  
ATOM   1707  C   LEU A 114      -0.455 -22.564 -20.837  1.00 47.85           C  
ATOM   1708  CB  LEU A 114       0.050 -23.486 -18.345  1.00 47.85           C  
ATOM   1709  HB2 LEU A 114      -0.430 -22.609 -17.913  1.00 47.85           H  
ATOM   1710  HB3 LEU A 114      -0.665 -24.306 -18.410  1.00 47.85           H  
ATOM   1711  O   LEU A 114      -0.862 -21.394 -20.850  1.00 47.85           O  
ATOM   1712  CG  LEU A 114       1.275 -23.916 -17.472  1.00 47.85           C  
ATOM   1713  HG  LEU A 114       2.202 -23.834 -18.040  1.00 47.85           H  
ATOM   1714  CD1 LEU A 114       1.477 -23.026 -16.259  1.00 47.85           C  
ATOM   1715 HD11 LEU A 114       1.659 -22.013 -16.617  1.00 47.85           H  
ATOM   1716 HD12 LEU A 114       0.582 -23.034 -15.638  1.00 47.85           H  
ATOM   1717 HD13 LEU A 114       2.337 -23.353 -15.674  1.00 47.85           H  
ATOM   1718  CD2 LEU A 114       1.298 -25.359 -17.023  1.00 47.85           C  
ATOM   1719 HD21 LEU A 114       1.156 -25.986 -17.904  1.00 47.85           H  
ATOM   1720 HD22 LEU A 114       0.490 -25.541 -16.316  1.00 47.85           H  
ATOM   1721 HD23 LEU A 114       2.265 -25.586 -16.574  1.00 47.85           H  
ATOM   1722  N   HIS A 115      -0.534 -23.312 -21.926  1.00 42.65           N  
ATOM   1723  H   HIS A 115      -0.191 -24.255 -21.812  1.00 42.65           H  
ATOM   1724  CA  HIS A 115      -1.249 -23.054 -23.171  1.00 42.65           C  
ATOM   1725  HA  HIS A 115      -0.949 -22.072 -23.536  1.00 42.65           H  
ATOM   1726  C   HIS A 115      -2.760 -22.981 -22.883  1.00 42.65           C  
ATOM   1727  CB  HIS A 115      -0.727 -24.104 -24.175  1.00 42.65           C  
ATOM   1728  HB2 HIS A 115       0.113 -23.648 -24.701  1.00 42.65           H  
ATOM   1729  HB3 HIS A 115      -0.321 -24.963 -23.641  1.00 42.65           H  
ATOM   1730  O   HIS A 115      -3.166 -23.328 -21.786  1.00 42.65           O  
ATOM   1731  CG  HIS A 115      -1.641 -24.701 -25.196  1.00 42.65           C  
ATOM   1732  CD2 HIS A 115      -1.657 -24.402 -26.528  1.00 42.65           C  
ATOM   1733  HD2 HIS A 115      -1.099 -23.612 -27.009  1.00 42.65           H  
ATOM   1734  ND1 HIS A 115      -2.359 -25.859 -25.032  1.00 42.65           N  
ATOM   1735  HD1 HIS A 115      -2.380 -26.403 -24.182  1.00 42.65           H  
ATOM   1736  CE1 HIS A 115      -2.818 -26.235 -26.239  1.00 42.65           C  
ATOM   1737  HE1 HIS A 115      -3.370 -27.141 -26.440  1.00 42.65           H  
ATOM   1738  NE2 HIS A 115      -2.440 -25.350 -27.178  1.00 42.65           N  
ATOM   1739  N   PRO A 116      -3.616 -22.382 -23.737  1.00 42.58           N  
ATOM   1740  CA  PRO A 116      -4.953 -21.928 -23.325  1.00 42.58           C  
ATOM   1741  HA  PRO A 116      -4.866 -21.144 -22.573  1.00 42.58           H  
ATOM   1742  C   PRO A 116      -5.781 -23.066 -22.754  1.00 42.58           C  
ATOM   1743  CB  PRO A 116      -5.602 -21.313 -24.567  1.00 42.58           C  
ATOM   1744  HB2 PRO A 116      -6.210 -20.444 -24.312  1.00 42.58           H  
ATOM   1745  HB3 PRO A 116      -6.201 -22.046 -25.107  1.00 42.58           H  
ATOM   1746  O   PRO A 116      -6.228 -23.026 -21.612  1.00 42.58           O  
ATOM   1747  CG  PRO A 116      -4.398 -20.922 -25.419  1.00 42.58           C  
ATOM   1748  HG2 PRO A 116      -4.007 -19.960 -25.087  1.00 42.58           H  
ATOM   1749  HG3 PRO A 116      -4.649 -20.887 -26.479  1.00 42.58           H  
ATOM   1750  CD  PRO A 116      -3.384 -22.020 -25.118  1.00 42.58           C  
ATOM   1751  HD2 PRO A 116      -3.605 -22.880 -25.751  1.00 42.58           H  
ATOM   1752  HD3 PRO A 116      -2.369 -21.664 -25.292  1.00 42.58           H  
ATOM   1753  N   SER A 117      -5.838 -24.135 -23.533  1.00 40.90           N  
ATOM   1754  H   SER A 117      -5.350 -24.150 -24.417  1.00 40.90           H  
ATOM   1755  CA  SER A 117      -6.482 -25.357 -23.140  1.00 40.90           C  
ATOM   1756  HA  SER A 117      -7.444 -25.078 -22.711  1.00 40.90           H  
ATOM   1757  C   SER A 117      -5.700 -26.136 -22.081  1.00 40.90           C  
ATOM   1758  CB  SER A 117      -6.793 -26.167 -24.386  1.00 40.90           C  
ATOM   1759  HB2 SER A 117      -7.508 -25.610 -24.990  1.00 40.90           H  
ATOM   1760  HB3 SER A 117      -7.253 -27.116 -24.110  1.00 40.90           H  
ATOM   1761  O   SER A 117      -6.192 -27.177 -21.701  1.00 40.90           O  
ATOM   1762  OG  SER A 117      -5.610 -26.336 -25.137  1.00 40.90           O  
ATOM   1763  HG  SER A 117      -5.187 -27.140 -24.825  1.00 40.90           H  
ATOM   1764  N   ASP A 118      -4.558 -25.645 -21.581  1.00 40.39           N  
ATOM   1765  H   ASP A 118      -4.195 -24.790 -21.978  1.00 40.39           H  
ATOM   1766  CA  ASP A 118      -3.888 -26.091 -20.352  1.00 40.39           C  
ATOM   1767  HA  ASP A 118      -4.114 -27.151 -20.234  1.00 40.39           H  
ATOM   1768  C   ASP A 118      -4.288 -25.297 -19.097  1.00 40.39           C  
ATOM   1769  CB  ASP A 118      -2.369 -25.896 -20.323  1.00 40.39           C  
ATOM   1770  HB2 ASP A 118      -2.157 -24.848 -20.111  1.00 40.39           H  
ATOM   1771  HB3 ASP A 118      -1.980 -26.454 -19.472  1.00 40.39           H  
ATOM   1772  O   ASP A 118      -3.989 -25.717 -17.987  1.00 40.39           O  
ATOM   1773  CG  ASP A 118      -1.500 -26.281 -21.484  1.00 40.39           C  
ATOM   1774  OD1 ASP A 118      -0.318 -25.884 -21.369  1.00 40.39           O  
ATOM   1775  OD2 ASP A 118      -1.954 -26.834 -22.513  1.00 40.39           O  
ATOM   1776  N   ILE A 119      -4.885 -24.110 -19.215  1.00 41.42           N  
ATOM   1777  H   ILE A 119      -5.095 -23.750 -20.135  1.00 41.42           H  
ATOM   1778  CA  ILE A 119      -5.348 -23.390 -18.018  1.00 41.42           C  
ATOM   1779  HA  ILE A 119      -4.917 -23.866 -17.137  1.00 41.42           H  
ATOM   1780  C   ILE A 119      -6.841 -23.602 -17.786  1.00 41.42           C  
ATOM   1781  CB  ILE A 119      -4.881 -21.914 -17.935  1.00 41.42           C  
ATOM   1782  HB  ILE A 119      -5.687 -21.302 -18.340  1.00 41.42           H  
ATOM   1783  O   ILE A 119      -7.324 -23.150 -16.764  1.00 41.42           O  
ATOM   1784  CG1 ILE A 119      -3.557 -21.572 -18.653  1.00 41.42           C  
ATOM   1785 HG12 ILE A 119      -2.935 -20.921 -18.039  1.00 41.42           H  
ATOM   1786 HG13 ILE A 119      -2.963 -22.464 -18.853  1.00 41.42           H  
ATOM   1787  CG2 ILE A 119      -4.663 -21.483 -16.475  1.00 41.42           C  
ATOM   1788 HG21 ILE A 119      -3.694 -21.812 -16.100  1.00 41.42           H  
ATOM   1789 HG22 ILE A 119      -5.422 -21.934 -15.835  1.00 41.42           H  
ATOM   1790 HG23 ILE A 119      -4.714 -20.399 -16.376  1.00 41.42           H  
ATOM   1791  CD1 ILE A 119      -3.845 -20.826 -19.942  1.00 41.42           C  
ATOM   1792 HD11 ILE A 119      -2.918 -20.341 -20.247  1.00 41.42           H  
ATOM   1793 HD12 ILE A 119      -4.619 -20.068 -19.824  1.00 41.42           H  
ATOM   1794 HD13 ILE A 119      -4.207 -21.542 -20.680  1.00 41.42           H  
ATOM   1795  N   THR A 120      -7.539 -24.308 -18.691  1.00 40.64           N  
ATOM   1796  H   THR A 120      -6.965 -24.755 -19.392  1.00 40.64           H  
ATOM   1797  CA  THR A 120      -8.998 -24.530 -18.861  1.00 40.64           C  
ATOM   1798  HA  THR A 120      -9.373 -23.645 -19.374  1.00 40.64           H  
ATOM   1799  C   THR A 120      -9.836 -24.803 -17.618  1.00 40.64           C  
ATOM   1800  CB  THR A 120      -9.347 -25.699 -19.795  1.00 40.64           C  
ATOM   1801  HB  THR A 120      -9.430 -26.627 -19.229  1.00 40.64           H  
ATOM   1802  O   THR A 120     -11.059 -24.667 -17.663  1.00 40.64           O  
ATOM   1803  CG2 THR A 120     -10.617 -25.487 -20.624  1.00 40.64           C  
ATOM   1804 HG21 THR A 120     -10.541 -24.572 -21.210  1.00 40.64           H  
ATOM   1805 HG22 THR A 120     -11.492 -25.423 -19.978  1.00 40.64           H  
ATOM   1806 HG23 THR A 120     -10.753 -26.333 -21.299  1.00 40.64           H  
ATOM   1807  OG1 THR A 120      -8.360 -25.866 -20.748  1.00 40.64           O  
ATOM   1808  HG1 THR A 120      -7.642 -26.318 -20.299  1.00 40.64           H  
ATOM   1809  N   GLN A 121      -9.229 -25.243 -16.530  1.00 38.37           N  
ATOM   1810  H   GLN A 121      -8.219 -25.270 -16.521  1.00 38.37           H  
ATOM   1811  CA  GLN A 121      -9.944 -25.444 -15.282  1.00 38.37           C  
ATOM   1812  HA  GLN A 121     -10.587 -24.577 -15.132  1.00 38.37           H  
ATOM   1813  C   GLN A 121      -8.974 -25.404 -14.098  1.00 38.37           C  
ATOM   1814  CB  GLN A 121     -10.888 -26.693 -15.351  1.00 38.37           C  
ATOM   1815  HB2 GLN A 121     -11.877 -26.288 -15.565  1.00 38.37           H  
ATOM   1816  HB3 GLN A 121     -11.006 -27.131 -14.360  1.00 38.37           H  
ATOM   1817  O   GLN A 121      -8.896 -26.400 -13.402  1.00 38.37           O  
ATOM   1818  CG  GLN A 121     -10.673 -27.816 -16.413  1.00 38.37           C  
ATOM   1819  HG2 GLN A 121     -11.537 -27.813 -17.076  1.00 38.37           H  
ATOM   1820  HG3 GLN A 121      -9.810 -27.613 -17.047  1.00 38.37           H  
ATOM   1821  CD  GLN A 121     -10.525 -29.242 -15.863  1.00 38.37           C  
ATOM   1822  NE2 GLN A 121     -10.488 -30.247 -16.706  1.00 38.37           N  
ATOM   1823 HE21 GLN A 121     -10.351 -31.152 -16.279  1.00 38.37           H  
ATOM   1824 HE22 GLN A 121     -10.513 -30.120 -17.708  1.00 38.37           H  
ATOM   1825  OE1 GLN A 121     -10.430 -29.508 -14.681  1.00 38.37           O  
ATOM   1826  N   VAL A 122      -8.230 -24.295 -13.868  1.00 36.12           N  
ATOM   1827  H   VAL A 122      -8.287 -23.539 -14.535  1.00 36.12           H  
ATOM   1828  CA  VAL A 122      -7.458 -24.089 -12.598  1.00 36.12           C  
ATOM   1829  HA  VAL A 122      -6.556 -24.699 -12.542  1.00 36.12           H  
ATOM   1830  C   VAL A 122      -8.351 -24.580 -11.495  1.00 36.12           C  
ATOM   1831  CB  VAL A 122      -7.120 -22.598 -12.354  1.00 36.12           C  
ATOM   1832  HB  VAL A 122      -7.861 -21.989 -12.873  1.00 36.12           H  
ATOM   1833  O   VAL A 122      -9.425 -24.019 -11.466  1.00 36.12           O  
ATOM   1834  CG1 VAL A 122      -7.136 -22.198 -10.870  1.00 36.12           C  
ATOM   1835 HG11 VAL A 122      -6.518 -22.892 -10.299  1.00 36.12           H  
ATOM   1836 HG12 VAL A 122      -6.766 -21.181 -10.737  1.00 36.12           H  
ATOM   1837 HG13 VAL A 122      -8.144 -22.208 -10.456  1.00 36.12           H  
ATOM   1838  CG2 VAL A 122      -5.736 -22.238 -12.902  1.00 36.12           C  
ATOM   1839 HG21 VAL A 122      -5.647 -21.166 -13.080  1.00 36.12           H  
ATOM   1840 HG22 VAL A 122      -4.964 -22.512 -12.182  1.00 36.12           H  
ATOM   1841 HG23 VAL A 122      -5.554 -22.783 -13.828  1.00 36.12           H  
ATOM   1842  N   THR A 123      -8.004 -25.618 -10.724  1.00 36.18           N  
ATOM   1843  H   THR A 123      -7.046 -25.934 -10.777  1.00 36.18           H  
ATOM   1844  CA  THR A 123      -8.946 -26.695 -10.313  1.00 36.18           C  
ATOM   1845  HA  THR A 123      -9.281 -27.210 -11.213  1.00 36.18           H  
ATOM   1846  C   THR A 123     -10.175 -26.201  -9.559  1.00 36.18           C  
ATOM   1847  CB  THR A 123      -8.229 -27.756  -9.472  1.00 36.18           C  
ATOM   1848  HB  THR A 123      -8.071 -27.397  -8.455  1.00 36.18           H  
ATOM   1849  O   THR A 123     -10.207 -26.268  -8.330  1.00 36.18           O  
ATOM   1850  CG2 THR A 123      -8.979 -29.092  -9.437  1.00 36.18           C  
ATOM   1851 HG21 THR A 123      -9.851 -29.001  -8.789  1.00 36.18           H  
ATOM   1852 HG22 THR A 123      -8.322 -29.861  -9.030  1.00 36.18           H  
ATOM   1853 HG23 THR A 123      -9.306 -29.380 -10.436  1.00 36.18           H  
ATOM   1854  OG1 THR A 123      -6.972 -27.959 -10.028  1.00 36.18           O  
ATOM   1855  HG1 THR A 123      -7.079 -28.435 -10.855  1.00 36.18           H  
ATOM   1856  N   PRO A 124     -11.198 -25.661 -10.250  1.00 39.29           N  
ATOM   1857  CA  PRO A 124     -11.733 -24.323  -9.989  1.00 39.29           C  
ATOM   1858  HA  PRO A 124     -11.134 -23.491 -10.360  1.00 39.29           H  
ATOM   1859  C   PRO A 124     -11.857 -24.013  -8.535  1.00 39.29           C  
ATOM   1860  CB  PRO A 124     -13.005 -24.266 -10.818  1.00 39.29           C  
ATOM   1861  HB2 PRO A 124     -13.292 -23.235 -11.022  1.00 39.29           H  
ATOM   1862  HB3 PRO A 124     -13.810 -24.821 -10.336  1.00 39.29           H  
ATOM   1863  O   PRO A 124     -12.979 -24.100  -8.086  1.00 39.29           O  
ATOM   1864  CG  PRO A 124     -12.570 -25.003 -12.084  1.00 39.29           C  
ATOM   1865  HG2 PRO A 124     -11.944 -24.355 -12.697  1.00 39.29           H  
ATOM   1866  HG3 PRO A 124     -13.420 -25.375 -12.655  1.00 39.29           H  
ATOM   1867  CD  PRO A 124     -11.731 -26.147 -11.515  1.00 39.29           C  
ATOM   1868  HD2 PRO A 124     -10.946 -26.421 -12.219  1.00 39.29           H  
ATOM   1869  HD3 PRO A 124     -12.370 -27.009 -11.322  1.00 39.29           H  
ATOM   1870  N   SER A 125     -10.768 -23.625  -7.836  1.00 33.60           N  
ATOM   1871  H   SER A 125      -9.911 -23.563  -8.366  1.00 33.60           H  
ATOM   1872  CA  SER A 125     -10.563 -23.881  -6.385  1.00 33.60           C  
ATOM   1873  HA  SER A 125      -9.886 -24.733  -6.313  1.00 33.60           H  
ATOM   1874  C   SER A 125     -11.860 -24.293  -5.669  1.00 33.60           C  
ATOM   1875  CB  SER A 125      -9.820 -22.734  -5.688  1.00 33.60           C  
ATOM   1876  HB2 SER A 125      -8.843 -22.608  -6.154  1.00 33.60           H  
ATOM   1877  HB3 SER A 125      -9.661 -23.007  -4.645  1.00 33.60           H  
ATOM   1878  O   SER A 125     -12.693 -23.446  -5.350  1.00 33.60           O  
ATOM   1879  OG  SER A 125     -10.523 -21.501  -5.741  1.00 33.60           O  
ATOM   1880  HG  SER A 125     -10.155 -20.981  -5.023  1.00 33.60           H  
ATOM   1881  N   SER A 126     -12.087 -25.612  -5.677  1.00 34.46           N  
ATOM   1882  H   SER A 126     -11.292 -26.166  -5.960  1.00 34.46           H  
ATOM   1883  CA  SER A 126     -13.377 -26.317  -5.861  1.00 34.46           C  
ATOM   1884  HA  SER A 126     -13.354 -26.714  -6.876  1.00 34.46           H  
ATOM   1885  C   SER A 126     -14.702 -25.525  -5.764  1.00 34.46           C  
ATOM   1886  CB  SER A 126     -13.423 -27.539  -4.944  1.00 34.46           C  
ATOM   1887  HB2 SER A 126     -14.397 -28.020  -5.036  1.00 34.46           H  
ATOM   1888  HB3 SER A 126     -13.273 -27.238  -3.907  1.00 34.46           H  
ATOM   1889  O   SER A 126     -15.375 -25.525  -4.741  1.00 34.46           O  
ATOM   1890  OG  SER A 126     -12.427 -28.463  -5.343  1.00 34.46           O  
ATOM   1891  HG  SER A 126     -11.638 -28.311  -4.817  1.00 34.46           H  
ATOM   1892  N   GLY A 127     -15.135 -24.964  -6.898  1.00 30.54           N  
ATOM   1893  H   GLY A 127     -14.477 -24.991  -7.663  1.00 30.54           H  
ATOM   1894  CA  GLY A 127     -16.361 -24.202  -7.134  1.00 30.54           C  
ATOM   1895  HA2 GLY A 127     -16.410 -23.936  -8.189  1.00 30.54           H  
ATOM   1896  HA3 GLY A 127     -17.214 -24.841  -6.909  1.00 30.54           H  
ATOM   1897  C   GLY A 127     -16.502 -22.931  -6.288  1.00 30.54           C  
ATOM   1898  O   GLY A 127     -17.077 -22.988  -5.207  1.00 30.54           O  
ATOM   1899  N   PHE A 128     -16.125 -21.753  -6.809  1.00 32.48           N  
ATOM   1900  H   PHE A 128     -15.916 -21.753  -7.797  1.00 32.48           H  
ATOM   1901  CA  PHE A 128     -16.467 -20.472  -6.144  1.00 32.48           C  
ATOM   1902  HA  PHE A 128     -17.227 -20.659  -5.385  1.00 32.48           H  
ATOM   1903  C   PHE A 128     -17.128 -19.493  -7.117  1.00 32.48           C  
ATOM   1904  CB  PHE A 128     -15.283 -19.828  -5.391  1.00 32.48           C  
ATOM   1905  HB2 PHE A 128     -14.432 -19.711  -6.061  1.00 32.48           H  
ATOM   1906  HB3 PHE A 128     -15.583 -18.823  -5.095  1.00 32.48           H  
ATOM   1907  O   PHE A 128     -16.461 -18.529  -7.499  1.00 32.48           O  
ATOM   1908  CG  PHE A 128     -14.862 -20.521  -4.112  1.00 32.48           C  
ATOM   1909  CD1 PHE A 128     -15.812 -20.768  -3.102  1.00 32.48           C  
ATOM   1910  HD1 PHE A 128     -16.847 -20.494  -3.242  1.00 32.48           H  
ATOM   1911  CD2 PHE A 128     -13.516 -20.874  -3.897  1.00 32.48           C  
ATOM   1912  HD2 PHE A 128     -12.767 -20.675  -4.650  1.00 32.48           H  
ATOM   1913  CE1 PHE A 128     -15.429 -21.404  -1.909  1.00 32.48           C  
ATOM   1914  HE1 PHE A 128     -16.162 -21.627  -1.148  1.00 32.48           H  
ATOM   1915  CE2 PHE A 128     -13.135 -21.514  -2.706  1.00 32.48           C  
ATOM   1916  HE2 PHE A 128     -12.112 -21.824  -2.552  1.00 32.48           H  
ATOM   1917  CZ  PHE A 128     -14.091 -21.785  -1.713  1.00 32.48           C  
ATOM   1918  HZ  PHE A 128     -13.795 -22.296  -0.809  1.00 32.48           H  
ATOM   1919  N   PRO A 129     -18.391 -19.772  -7.531  1.00 33.58           N  
ATOM   1920  CA  PRO A 129     -19.178 -19.050  -8.530  1.00 33.58           C  
ATOM   1921  HA  PRO A 129     -19.075 -19.559  -9.488  1.00 33.58           H  
ATOM   1922  C   PRO A 129     -18.793 -17.596  -8.738  1.00 33.58           C  
ATOM   1923  CB  PRO A 129     -20.629 -19.242  -8.112  1.00 33.58           C  
ATOM   1924  HB2 PRO A 129     -20.867 -18.621  -7.248  1.00 33.58           H  
ATOM   1925  HB3 PRO A 129     -21.319 -19.058  -8.936  1.00 33.58           H  
ATOM   1926  O   PRO A 129     -18.842 -16.787  -7.814  1.00 33.58           O  
ATOM   1927  CG  PRO A 129     -20.591 -20.716  -7.716  1.00 33.58           C  
ATOM   1928  HG2 PRO A 129     -21.404 -20.973  -7.037  1.00 33.58           H  
ATOM   1929  HG3 PRO A 129     -20.629 -21.338  -8.611  1.00 33.58           H  
ATOM   1930  CD  PRO A 129     -19.223 -20.869  -7.044  1.00 33.58           C  
ATOM   1931  HD2 PRO A 129     -19.343 -20.790  -5.964  1.00 33.58           H  
ATOM   1932  HD3 PRO A 129     -18.796 -21.836  -7.308  1.00 33.58           H  
ATOM   1933  N   SER A 130     -18.417 -17.283  -9.981  1.00 33.25           N  
ATOM   1934  H   SER A 130     -18.413 -18.008 -10.684  1.00 33.25           H  
ATOM   1935  CA  SER A 130     -18.029 -15.941 -10.379  1.00 33.25           C  
ATOM   1936  HA  SER A 130     -17.305 -15.551  -9.663  1.00 33.25           H  
ATOM   1937  C   SER A 130     -19.240 -15.060 -10.370  1.00 33.25           C  
ATOM   1938  CB  SER A 130     -17.419 -15.856 -11.764  1.00 33.25           C  
ATOM   1939  HB2 SER A 130     -16.361 -16.112 -11.705  1.00 33.25           H  
ATOM   1940  HB3 SER A 130     -17.462 -14.824 -12.114  1.00 33.25           H  
ATOM   1941  O   SER A 130     -19.897 -14.884 -11.388  1.00 33.25           O  
ATOM   1942  OG  SER A 130     -18.108 -16.706 -12.663  1.00 33.25           O  
ATOM   1943  HG  SER A 130     -19.016 -16.393 -12.653  1.00 33.25           H  
ATOM   1944  N   LEU A 131     -19.491 -14.481  -9.221  1.00 29.88           N  
ATOM   1945  H   LEU A 131     -18.983 -14.802  -8.409  1.00 29.88           H  
ATOM   1946  CA  LEU A 131     -20.123 -13.194  -9.159  1.00 29.88           C  
ATOM   1947  HA  LEU A 131     -21.047 -13.202  -9.737  1.00 29.88           H  
ATOM   1948  C   LEU A 131     -19.137 -12.228  -9.836  1.00 29.88           C  
ATOM   1949  CB  LEU A 131     -20.454 -12.935  -7.682  1.00 29.88           C  
ATOM   1950  HB2 LEU A 131     -19.522 -12.920  -7.118  1.00 29.88           H  
ATOM   1951  HB3 LEU A 131     -20.938 -11.963  -7.584  1.00 29.88           H  
ATOM   1952  O   LEU A 131     -17.914 -12.351  -9.696  1.00 29.88           O  
ATOM   1953  CG  LEU A 131     -21.380 -14.012  -7.079  1.00 29.88           C  
ATOM   1954  HG  LEU A 131     -21.036 -15.015  -7.332  1.00 29.88           H  
ATOM   1955  CD1 LEU A 131     -21.364 -13.924  -5.556  1.00 29.88           C  
ATOM   1956 HD11 LEU A 131     -20.349 -14.090  -5.194  1.00 29.88           H  
ATOM   1957 HD12 LEU A 131     -22.023 -14.682  -5.133  1.00 29.88           H  
ATOM   1958 HD13 LEU A 131     -21.693 -12.933  -5.243  1.00 29.88           H  
ATOM   1959  CD2 LEU A 131     -22.818 -13.863  -7.575  1.00 29.88           C  
ATOM   1960 HD21 LEU A 131     -23.198 -12.873  -7.322  1.00 29.88           H  
ATOM   1961 HD22 LEU A 131     -22.857 -13.975  -8.658  1.00 29.88           H  
ATOM   1962 HD23 LEU A 131     -23.451 -14.624  -7.119  1.00 29.88           H  
ATOM   1963  N   SER A 132     -19.656 -11.371 -10.698  1.00 32.66           N  
ATOM   1964  H   SER A 132     -20.656 -11.386 -10.839  1.00 32.66           H  
ATOM   1965  CA  SER A 132     -18.861 -10.457 -11.502  1.00 32.66           C  
ATOM   1966  HA  SER A 132     -18.155  -9.944 -10.848  1.00 32.66           H  
ATOM   1967  C   SER A 132     -19.732  -9.349 -12.067  1.00 32.66           C  
ATOM   1968  CB  SER A 132     -17.964 -11.169 -12.526  1.00 32.66           C  
ATOM   1969  HB2 SER A 132     -17.225 -10.420 -12.813  1.00 32.66           H  
ATOM   1970  HB3 SER A 132     -17.429 -11.994 -12.056  1.00 32.66           H  
ATOM   1971  O   SER A 132     -20.044  -9.313 -13.251  1.00 32.66           O  
ATOM   1972  OG  SER A 132     -18.602 -11.638 -13.688  1.00 32.66           O  
ATOM   1973  HG  SER A 132     -19.476 -11.858 -13.357  1.00 32.66           H  
ATOM   1974  N   CYS A 133     -20.021  -8.359 -11.233  1.00 33.40           N  
ATOM   1975  H   CYS A 133     -19.834  -8.530 -10.255  1.00 33.40           H  
ATOM   1976  CA  CYS A 133     -19.835  -6.963 -11.619  1.00 33.40           C  
ATOM   1977  HA  CYS A 133     -20.781  -6.540 -11.957  1.00 33.40           H  
ATOM   1978  C   CYS A 133     -18.750  -6.910 -12.717  1.00 33.40           C  
ATOM   1979  CB  CYS A 133     -19.384  -6.275 -10.314  1.00 33.40           C  
ATOM   1980  HB2 CYS A 133     -18.300  -6.277 -10.194  1.00 33.40           H  
ATOM   1981  HB3 CYS A 133     -19.794  -6.833  -9.471  1.00 33.40           H  
ATOM   1982  O   CYS A 133     -17.665  -7.440 -12.488  1.00 33.40           O  
ATOM   1983  SG  CYS A 133     -20.099  -4.643 -10.049  1.00 33.40           S  
ATOM   1984  HG  CYS A 133     -19.868  -4.570  -8.735  1.00 33.40           H  
ATOM   1985  N   GLY A 134     -18.961  -6.423 -13.954  1.00 29.46           N  
ATOM   1986  H   GLY A 134     -18.183  -6.586 -14.576  1.00 29.46           H  
ATOM   1987  CA  GLY A 134     -20.241  -6.085 -14.589  1.00 29.46           C  
ATOM   1988  HA2 GLY A 134     -20.155  -6.273 -15.659  1.00 29.46           H  
ATOM   1989  HA3 GLY A 134     -21.016  -6.752 -14.210  1.00 29.46           H  
ATOM   1990  C   GLY A 134     -20.719  -4.641 -14.398  1.00 29.46           C  
ATOM   1991  O   GLY A 134     -21.666  -4.413 -13.664  1.00 29.46           O  
ATOM   1992  N   SER A 135     -20.138  -3.639 -15.070  1.00 29.09           N  
ATOM   1993  H   SER A 135     -19.443  -3.839 -15.774  1.00 29.09           H  
ATOM   1994  CA  SER A 135     -20.500  -2.232 -14.799  1.00 29.09           C  
ATOM   1995  HA  SER A 135     -21.494  -2.205 -14.353  1.00 29.09           H  
ATOM   1996  C   SER A 135     -20.592  -1.327 -16.024  1.00 29.09           C  
ATOM   1997  CB  SER A 135     -19.557  -1.687 -13.737  1.00 29.09           C  
ATOM   1998  HB2 SER A 135     -18.537  -1.762 -14.113  1.00 29.09           H  
ATOM   1999  HB3 SER A 135     -19.677  -2.322 -12.859  1.00 29.09           H  
ATOM   2000  O   SER A 135     -20.182  -1.659 -17.133  1.00 29.09           O  
ATOM   2001  OG  SER A 135     -19.814  -0.357 -13.327  1.00 29.09           O  
ATOM   2002  HG  SER A 135     -19.494  -0.323 -12.423  1.00 29.09           H  
ATOM   2003  N   SER A 136     -21.198  -0.163 -15.796  1.00 29.15           N  
ATOM   2004  H   SER A 136     -21.338   0.061 -14.821  1.00 29.15           H  
ATOM   2005  CA  SER A 136     -21.760   0.753 -16.792  1.00 29.15           C  
ATOM   2006  HA  SER A 136     -21.951   0.189 -17.705  1.00 29.15           H  
ATOM   2007  C   SER A 136     -20.841   1.919 -17.186  1.00 29.15           C  
ATOM   2008  CB  SER A 136     -23.109   1.264 -16.271  1.00 29.15           C  
ATOM   2009  HB2 SER A 136     -23.533   1.969 -16.987  1.00 29.15           H  
ATOM   2010  HB3 SER A 136     -23.796   0.424 -16.167  1.00 29.15           H  
ATOM   2011  O   SER A 136     -21.231   2.749 -18.006  1.00 29.15           O  
ATOM   2012  OG  SER A 136     -22.968   1.903 -15.013  1.00 29.15           O  
ATOM   2013  HG  SER A 136     -23.068   1.258 -14.309  1.00 29.15           H  
ATOM   2014  N   GLY A 137     -19.628   1.986 -16.622  1.00 27.78           N  
ATOM   2015  H   GLY A 137     -19.377   1.233 -15.997  1.00 27.78           H  
ATOM   2016  CA  GLY A 137     -18.702   3.110 -16.794  1.00 27.78           C  
ATOM   2017  HA2 GLY A 137     -17.688   2.722 -16.890  1.00 27.78           H  
ATOM   2018  HA3 GLY A 137     -18.941   3.651 -17.710  1.00 27.78           H  
ATOM   2019  C   GLY A 137     -18.730   4.108 -15.635  1.00 27.78           C  
ATOM   2020  O   GLY A 137     -18.824   5.308 -15.879  1.00 27.78           O  
ATOM   2021  N   SER A 138     -18.628   3.636 -14.385  1.00 30.01           N  
ATOM   2022  H   SER A 138     -18.602   2.635 -14.249  1.00 30.01           H  
ATOM   2023  CA  SER A 138     -18.407   4.482 -13.206  1.00 30.01           C  
ATOM   2024  HA  SER A 138     -19.135   5.291 -13.252  1.00 30.01           H  
ATOM   2025  C   SER A 138     -17.016   5.135 -13.225  1.00 30.01           C  
ATOM   2026  CB  SER A 138     -18.686   3.730 -11.897  1.00 30.01           C  
ATOM   2027  HB2 SER A 138     -17.825   3.122 -11.618  1.00 30.01           H  
ATOM   2028  HB3 SER A 138     -19.548   3.076 -12.029  1.00 30.01           H  
ATOM   2029  O   SER A 138     -16.139   4.880 -12.403  1.00 30.01           O  
ATOM   2030  OG  SER A 138     -18.983   4.667 -10.878  1.00 30.01           O  
ATOM   2031  HG  SER A 138     -18.918   4.208 -10.037  1.00 30.01           H  
ATOM   2032  N   SER A 139     -16.851   6.101 -14.130  1.00 30.78           N  
ATOM   2033  H   SER A 139     -17.542   6.136 -14.867  1.00 30.78           H  
ATOM   2034  CA  SER A 139     -16.411   7.403 -13.660  1.00 30.78           C  
ATOM   2035  HA  SER A 139     -15.429   7.310 -13.197  1.00 30.78           H  
ATOM   2036  C   SER A 139     -17.416   7.849 -12.599  1.00 30.78           C  
ATOM   2037  CB  SER A 139     -16.319   8.414 -14.813  1.00 30.78           C  
ATOM   2038  HB2 SER A 139     -16.017   9.379 -14.406  1.00 30.78           H  
ATOM   2039  HB3 SER A 139     -15.561   8.084 -15.523  1.00 30.78           H  
ATOM   2040  O   SER A 139     -18.406   8.517 -12.913  1.00 30.78           O  
ATOM   2041  OG  SER A 139     -17.555   8.561 -15.487  1.00 30.78           O  
ATOM   2042  HG  SER A 139     -18.232   8.573 -14.808  1.00 30.78           H  
ATOM   2043  N   SER A 140     -17.151   7.455 -11.353  1.00 28.74           N  
ATOM   2044  H   SER A 140     -16.394   6.801 -11.212  1.00 28.74           H  
ATOM   2045  CA  SER A 140     -17.517   8.224 -10.174  1.00 28.74           C  
ATOM   2046  HA  SER A 140     -18.595   8.182 -10.017  1.00 28.74           H  
ATOM   2047  C   SER A 140     -17.091   9.649 -10.497  1.00 28.74           C  
ATOM   2048  CB  SER A 140     -16.803   7.645  -8.938  1.00 28.74           C  
ATOM   2049  HB2 SER A 140     -17.369   6.780  -8.591  1.00 28.74           H  
ATOM   2050  HB3 SER A 140     -16.782   8.388  -8.141  1.00 28.74           H  
ATOM   2051  O   SER A 140     -15.902   9.969 -10.566  1.00 28.74           O  
ATOM   2052  OG  SER A 140     -15.483   7.215  -9.238  1.00 28.74           O  
ATOM   2053  HG  SER A 140     -15.222   6.538  -8.610  1.00 28.74           H  
ATOM   2054  N   SER A 141     -18.059  10.457 -10.941  1.00 31.26           N  
ATOM   2055  H   SER A 141     -19.010  10.119 -10.986  1.00 31.26           H  
ATOM   2056  CA  SER A 141     -17.738  11.726 -11.585  1.00 31.26           C  
ATOM   2057  HA  SER A 141     -17.099  11.520 -12.444  1.00 31.26           H  
ATOM   2058  C   SER A 141     -16.940  12.555 -10.599  1.00 31.26           C  
ATOM   2059  CB  SER A 141     -18.994  12.454 -12.085  1.00 31.26           C  
ATOM   2060  HB2 SER A 141     -19.264  12.028 -13.051  1.00 31.26           H  
ATOM   2061  HB3 SER A 141     -18.768  13.510 -12.231  1.00 31.26           H  
ATOM   2062  O   SER A 141     -17.203  12.465  -9.413  1.00 31.26           O  
ATOM   2063  OG  SER A 141     -20.118  12.325 -11.235  1.00 31.26           O  
ATOM   2064  HG  SER A 141     -19.906  12.664 -10.362  1.00 31.26           H  
ATOM   2065  N   ASN A 142     -15.984  13.366 -11.047  1.00 30.13           N  
ATOM   2066  H   ASN A 142     -15.730  13.341 -12.024  1.00 30.13           H  
ATOM   2067  CA  ASN A 142     -15.306  14.302 -10.150  1.00 30.13           C  
ATOM   2068  HA  ASN A 142     -15.280  13.838  -9.164  1.00 30.13           H  
ATOM   2069  C   ASN A 142     -16.164  15.582 -10.013  1.00 30.13           C  
ATOM   2070  CB  ASN A 142     -13.839  14.481 -10.601  1.00 30.13           C  
ATOM   2071  HB2 ASN A 142     -13.600  13.732 -11.357  1.00 30.13           H  
ATOM   2072  HB3 ASN A 142     -13.682  15.465 -11.043  1.00 30.13           H  
ATOM   2073  O   ASN A 142     -15.733  16.700 -10.272  1.00 30.13           O  
ATOM   2074  CG  ASN A 142     -12.847  14.297  -9.462  1.00 30.13           C  
ATOM   2075  ND2 ASN A 142     -11.633  13.908  -9.774  1.00 30.13           N  
ATOM   2076 HD21 ASN A 142     -11.405  13.624 -10.716  1.00 30.13           H  
ATOM   2077 HD22 ASN A 142     -11.022  13.700  -8.997  1.00 30.13           H  
ATOM   2078  OD1 ASN A 142     -13.135  14.502  -8.295  1.00 30.13           O  
ATOM   2079  N   THR A 143     -17.471  15.438  -9.792  1.00 31.51           N  
ATOM   2080  H   THR A 143     -18.031  16.063 -10.355  1.00 31.51           H  
ATOM   2081  CA  THR A 143     -17.980  15.324  -8.419  1.00 31.51           C  
ATOM   2082  HA  THR A 143     -18.064  16.376  -8.146  1.00 31.51           H  
ATOM   2083  C   THR A 143     -17.047  14.646  -7.372  1.00 31.51           C  
ATOM   2084  CB  THR A 143     -19.411  14.734  -8.334  1.00 31.51           C  
ATOM   2085  HB  THR A 143     -19.686  14.665  -7.282  1.00 31.51           H  
ATOM   2086  O   THR A 143     -17.213  13.495  -7.021  1.00 31.51           O  
ATOM   2087  CG2 THR A 143     -20.463  15.607  -9.013  1.00 31.51           C  
ATOM   2088 HG21 THR A 143     -20.431  16.618  -8.606  1.00 31.51           H  
ATOM   2089 HG22 THR A 143     -21.450  15.184  -8.824  1.00 31.51           H  
ATOM   2090 HG23 THR A 143     -20.294  15.636 -10.089  1.00 31.51           H  
ATOM   2091  OG1 THR A 143     -19.544  13.453  -8.874  1.00 31.51           O  
ATOM   2092  HG1 THR A 143     -18.740  12.981  -8.648  1.00 31.51           H  
ATOM   2093  N   ALA A 144     -16.059  15.316  -6.781  1.00 28.94           N  
ATOM   2094  H   ALA A 144     -15.290  14.708  -6.538  1.00 28.94           H  
ATOM   2095  CA  ALA A 144     -16.236  16.420  -5.825  1.00 28.94           C  
ATOM   2096  HA  ALA A 144     -16.167  15.997  -4.823  1.00 28.94           H  
ATOM   2097  C   ALA A 144     -17.607  17.139  -5.887  1.00 28.94           C  
ATOM   2098  CB  ALA A 144     -15.044  17.370  -6.001  1.00 28.94           C  
ATOM   2099  HB1 ALA A 144     -14.111  16.817  -5.890  1.00 28.94           H  
ATOM   2100  HB2 ALA A 144     -15.087  18.155  -5.245  1.00 28.94           H  
ATOM   2101  HB3 ALA A 144     -15.076  17.820  -6.994  1.00 28.94           H  
ATOM   2102  O   ALA A 144     -17.703  18.335  -6.168  1.00 28.94           O  
ATOM   2103  N   VAL A 145     -18.734  16.414  -5.860  1.00 29.43           N  
ATOM   2104  H   VAL A 145     -19.358  16.691  -6.605  1.00 29.43           H  
ATOM   2105  CA  VAL A 145     -19.514  16.096  -4.670  1.00 29.43           C  
ATOM   2106  HA  VAL A 145     -20.521  16.376  -4.981  1.00 29.43           H  
ATOM   2107  C   VAL A 145     -19.097  17.001  -3.533  1.00 29.43           C  
ATOM   2108  CB  VAL A 145     -19.669  14.631  -4.190  1.00 29.43           C  
ATOM   2109  HB  VAL A 145     -19.878  14.719  -3.124  1.00 29.43           H  
ATOM   2110  O   VAL A 145     -17.986  16.892  -3.032  1.00 29.43           O  
ATOM   2111  CG1 VAL A 145     -20.901  13.938  -4.800  1.00 29.43           C  
ATOM   2112 HG11 VAL A 145     -21.786  14.572  -4.747  1.00 29.43           H  
ATOM   2113 HG12 VAL A 145     -21.103  13.023  -4.243  1.00 29.43           H  
ATOM   2114 HG13 VAL A 145     -20.723  13.653  -5.837  1.00 29.43           H  
ATOM   2115  CG2 VAL A 145     -18.483  13.678  -4.261  1.00 29.43           C  
ATOM   2116 HG21 VAL A 145     -18.499  13.025  -3.389  1.00 29.43           H  
ATOM   2117 HG22 VAL A 145     -18.558  13.034  -5.138  1.00 29.43           H  
ATOM   2118 HG23 VAL A 145     -17.545  14.231  -4.266  1.00 29.43           H  
ATOM   2119  N   ASN A 146     -19.920  17.975  -3.155  1.00 31.50           N  
ATOM   2120  H   ASN A 146     -19.538  18.462  -2.357  1.00 31.50           H  
ATOM   2121  CA  ASN A 146     -21.238  18.428  -3.662  1.00 31.50           C  
ATOM   2122  HA  ASN A 146     -21.691  19.053  -2.893  1.00 31.50           H  
ATOM   2123  C   ASN A 146     -22.356  17.374  -3.947  1.00 31.50           C  
ATOM   2124  CB  ASN A 146     -20.970  19.398  -4.830  1.00 31.50           C  
ATOM   2125  HB2 ASN A 146     -21.913  19.816  -5.184  1.00 31.50           H  
ATOM   2126  HB3 ASN A 146     -20.501  18.867  -5.658  1.00 31.50           H  
ATOM   2127  O   ASN A 146     -22.868  17.373  -5.060  1.00 31.50           O  
ATOM   2128  CG  ASN A 146     -20.089  20.555  -4.394  1.00 31.50           C  
ATOM   2129  ND2 ASN A 146     -18.844  20.588  -4.805  1.00 31.50           N  
ATOM   2130 HD21 ASN A 146     -18.250  21.314  -4.432  1.00 31.50           H  
ATOM   2131 HD22 ASN A 146     -18.464  19.828  -5.352  1.00 31.50           H  
ATOM   2132  OD1 ASN A 146     -20.500  21.411  -3.627  1.00 31.50           O  
ATOM   2133  N   SER A 147     -22.789  16.430  -3.092  1.00 29.24           N  
ATOM   2134  H   SER A 147     -23.438  15.792  -3.528  1.00 29.24           H  
ATOM   2135  CA  SER A 147     -22.561  16.093  -1.668  1.00 29.24           C  
ATOM   2136  HA  SER A 147     -23.492  16.308  -1.145  1.00 29.24           H  
ATOM   2137  C   SER A 147     -21.417  16.850  -0.975  1.00 29.24           C  
ATOM   2138  CB  SER A 147     -22.388  14.570  -1.524  1.00 29.24           C  
ATOM   2139  HB2 SER A 147     -21.536  14.211  -2.102  1.00 29.24           H  
ATOM   2140  HB3 SER A 147     -22.217  14.299  -0.482  1.00 29.24           H  
ATOM   2141  O   SER A 147     -20.309  16.339  -0.960  1.00 29.24           O  
ATOM   2142  OG  SER A 147     -23.565  13.938  -1.988  1.00 29.24           O  
ATOM   2143  HG  SER A 147     -23.458  12.993  -1.852  1.00 29.24           H  
ATOM   2144  N   PRO A 148     -21.675  18.088  -0.486  1.00 32.92           N  
ATOM   2145  CA  PRO A 148     -20.764  19.258  -0.410  1.00 32.92           C  
ATOM   2146  HA  PRO A 148     -20.372  19.530  -1.389  1.00 32.92           H  
ATOM   2147  C   PRO A 148     -19.520  19.128   0.472  1.00 32.92           C  
ATOM   2148  CB  PRO A 148     -21.699  20.426  -0.022  1.00 32.92           C  
ATOM   2149  HB2 PRO A 148     -21.253  21.207   0.594  1.00 32.92           H  
ATOM   2150  HB3 PRO A 148     -22.071  20.887  -0.937  1.00 32.92           H  
ATOM   2151  O   PRO A 148     -19.052  18.067   0.814  1.00 32.92           O  
ATOM   2152  CG  PRO A 148     -22.867  19.771   0.696  1.00 32.92           C  
ATOM   2153  HG2 PRO A 148     -22.604  19.530   1.726  1.00 32.92           H  
ATOM   2154  HG3 PRO A 148     -23.765  20.387   0.658  1.00 32.92           H  
ATOM   2155  CD  PRO A 148     -23.021  18.503  -0.122  1.00 32.92           C  
ATOM   2156  HD2 PRO A 148     -23.590  18.720  -1.025  1.00 32.92           H  
ATOM   2157  HD3 PRO A 148     -23.538  17.747   0.468  1.00 32.92           H  
ATOM   2158  N   ALA A 149     -19.017  20.260   0.929  1.00 31.43           N  
ATOM   2159  H   ALA A 149     -19.302  21.112   0.468  1.00 31.43           H  
ATOM   2160  CA  ALA A 149     -18.811  20.357   2.356  1.00 31.43           C  
ATOM   2161  HA  ALA A 149     -18.069  19.621   2.665  1.00 31.43           H  
ATOM   2162  C   ALA A 149     -20.174  20.107   3.088  1.00 31.43           C  
ATOM   2163  CB  ALA A 149     -18.237  21.775   2.561  1.00 31.43           C  
ATOM   2164  HB1 ALA A 149     -18.912  22.516   2.133  1.00 31.43           H  
ATOM   2165  HB2 ALA A 149     -17.269  21.848   2.065  1.00 31.43           H  
ATOM   2166  HB3 ALA A 149     -18.106  22.017   3.616  1.00 31.43           H  
ATOM   2167  O   ALA A 149     -20.872  21.076   3.378  1.00 31.43           O  
ATOM   2168  N   LEU A 150     -20.666  18.905   3.449  1.00 30.89           N  
ATOM   2169  H   LEU A 150     -21.566  18.979   3.902  1.00 30.89           H  
ATOM   2170  CA  LEU A 150     -20.145  17.516   3.435  1.00 30.89           C  
ATOM   2171  HA  LEU A 150     -20.524  17.070   4.354  1.00 30.89           H  
ATOM   2172  C   LEU A 150     -18.620  17.338   3.686  1.00 30.89           C  
ATOM   2173  CB  LEU A 150     -20.945  16.520   2.567  1.00 30.89           C  
ATOM   2174  HB2 LEU A 150     -20.824  16.736   1.505  1.00 30.89           H  
ATOM   2175  HB3 LEU A 150     -20.521  15.528   2.722  1.00 30.89           H  
ATOM   2176  O   LEU A 150     -17.903  16.640   2.985  1.00 30.89           O  
ATOM   2177  CG  LEU A 150     -22.463  16.445   2.885  1.00 30.89           C  
ATOM   2178  HG  LEU A 150     -22.921  17.403   2.635  1.00 30.89           H  
ATOM   2179  CD1 LEU A 150     -23.143  15.370   2.044  1.00 30.89           C  
ATOM   2180 HD11 LEU A 150     -24.209  15.318   2.266  1.00 30.89           H  
ATOM   2181 HD12 LEU A 150     -23.024  15.607   0.987  1.00 30.89           H  
ATOM   2182 HD13 LEU A 150     -22.690  14.399   2.241  1.00 30.89           H  
ATOM   2183  CD2 LEU A 150     -22.827  16.137   4.340  1.00 30.89           C  
ATOM   2184 HD21 LEU A 150     -23.890  15.913   4.430  1.00 30.89           H  
ATOM   2185 HD22 LEU A 150     -22.619  16.998   4.975  1.00 30.89           H  
ATOM   2186 HD23 LEU A 150     -22.256  15.273   4.682  1.00 30.89           H  
ATOM   2187  N   SER A 151     -18.039  17.959   4.729  1.00 32.84           N  
ATOM   2188  H   SER A 151     -17.066  17.709   4.840  1.00 32.84           H  
ATOM   2189  CA  SER A 151     -18.677  18.611   5.894  1.00 32.84           C  
ATOM   2190  HA  SER A 151     -17.946  18.534   6.699  1.00 32.84           H  
ATOM   2191  C   SER A 151     -19.943  17.846   6.369  1.00 32.84           C  
ATOM   2192  CB  SER A 151     -18.658  20.149   5.843  1.00 32.84           C  
ATOM   2193  HB2 SER A 151     -18.276  20.448   4.867  1.00 32.84           H  
ATOM   2194  HB3 SER A 151     -17.910  20.492   6.557  1.00 32.84           H  
ATOM   2195  O   SER A 151     -21.040  18.380   6.283  1.00 32.84           O  
ATOM   2196  OG  SER A 151     -19.848  20.857   6.140  1.00 32.84           O  
ATOM   2197  HG  SER A 151     -20.518  20.578   5.512  1.00 32.84           H  
ATOM   2198  N   TYR A 152     -19.928  16.529   6.649  1.00 32.60           N  
ATOM   2199  H   TYR A 152     -20.843  16.113   6.749  1.00 32.60           H  
ATOM   2200  CA  TYR A 152     -18.809  15.664   7.046  1.00 32.60           C  
ATOM   2201  HA  TYR A 152     -19.196  14.979   7.800  1.00 32.60           H  
ATOM   2202  C   TYR A 152     -17.699  16.504   7.692  1.00 32.60           C  
ATOM   2203  CB  TYR A 152     -18.317  14.709   5.945  1.00 32.60           C  
ATOM   2204  HB2 TYR A 152     -17.635  13.998   6.410  1.00 32.60           H  
ATOM   2205  HB3 TYR A 152     -17.739  15.272   5.213  1.00 32.60           H  
ATOM   2206  O   TYR A 152     -16.643  16.691   7.099  1.00 32.60           O  
ATOM   2207  CG  TYR A 152     -19.372  13.899   5.212  1.00 32.60           C  
ATOM   2208  CD1 TYR A 152     -20.548  13.451   5.854  1.00 32.60           C  
ATOM   2209  HD1 TYR A 152     -20.707  13.640   6.905  1.00 32.60           H  
ATOM   2210  CD2 TYR A 152     -19.156  13.583   3.858  1.00 32.60           C  
ATOM   2211  HD2 TYR A 152     -18.253  13.900   3.358  1.00 32.60           H  
ATOM   2212  CE1 TYR A 152     -21.518  12.725   5.132  1.00 32.60           C  
ATOM   2213  HE1 TYR A 152     -22.410  12.365   5.623  1.00 32.60           H  
ATOM   2214  CE2 TYR A 152     -20.132  12.881   3.132  1.00 32.60           C  
ATOM   2215  HE2 TYR A 152     -19.980  12.671   2.084  1.00 32.60           H  
ATOM   2216  OH  TYR A 152     -22.257  11.777   3.054  1.00 32.60           O  
ATOM   2217  HH  TYR A 152     -22.888  11.314   3.610  1.00 32.60           H  
ATOM   2218  CZ  TYR A 152     -21.312  12.444   3.765  1.00 32.60           C  
ATOM   2219  N   ARG A 153     -17.954  17.254   8.781  1.00 30.98           N  
ATOM   2220  H   ARG A 153     -17.156  17.785   9.100  1.00 30.98           H  
ATOM   2221  CA  ARG A 153     -19.027  17.060   9.774  1.00 30.98           C  
ATOM   2222  HA  ARG A 153     -18.672  17.532  10.690  1.00 30.98           H  
ATOM   2223  C   ARG A 153     -19.130  15.556  10.109  1.00 30.98           C  
ATOM   2224  CB  ARG A 153     -20.366  17.822   9.527  1.00 30.98           C  
ATOM   2225  HB2 ARG A 153     -20.980  17.698  10.420  1.00 30.98           H  
ATOM   2226  HB3 ARG A 153     -20.952  17.362   8.731  1.00 30.98           H  
ATOM   2227  O   ARG A 153     -20.210  15.003   9.989  1.00 30.98           O  
ATOM   2228  CG  ARG A 153     -20.210  19.346   9.292  1.00 30.98           C  
ATOM   2229  HG2 ARG A 153     -19.857  19.791  10.223  1.00 30.98           H  
ATOM   2230  HG3 ARG A 153     -19.440  19.525   8.541  1.00 30.98           H  
ATOM   2231  CD  ARG A 153     -21.506  20.065   8.845  1.00 30.98           C  
ATOM   2232  HD2 ARG A 153     -21.772  19.774   7.828  1.00 30.98           H  
ATOM   2233  HD3 ARG A 153     -22.356  19.721   9.435  1.00 30.98           H  
ATOM   2234  NE  ARG A 153     -21.393  21.542   8.842  1.00 30.98           N  
ATOM   2235  HE  ARG A 153     -20.788  21.912   8.124  1.00 30.98           H  
ATOM   2236  NH1 ARG A 153     -22.927  21.993  10.501  1.00 30.98           N  
ATOM   2237 HH11 ARG A 153     -22.957  21.011  10.734  1.00 30.98           H  
ATOM   2238 HH12 ARG A 153     -23.453  22.636  11.076  1.00 30.98           H  
ATOM   2239  NH2 ARG A 153     -22.000  23.678   9.410  1.00 30.98           N  
ATOM   2240 HH21 ARG A 153     -22.550  24.299   9.987  1.00 30.98           H  
ATOM   2241 HH22 ARG A 153     -21.447  24.033   8.643  1.00 30.98           H  
ATOM   2242  CZ  ARG A 153     -22.104  22.387   9.576  1.00 30.98           C  
ATOM   2243  N   LEU A 154     -18.018  14.812  10.315  1.00 32.25           N  
ATOM   2244  H   LEU A 154     -18.217  13.824  10.383  1.00 32.25           H  
ATOM   2245  CA  LEU A 154     -16.662  15.234  10.782  1.00 32.25           C  
ATOM   2246  HA  LEU A 154     -16.407  14.480  11.527  1.00 32.25           H  
ATOM   2247  C   LEU A 154     -16.742  16.506  11.616  1.00 32.25           C  
ATOM   2248  CB  LEU A 154     -15.492  15.179   9.757  1.00 32.25           C  
ATOM   2249  HB2 LEU A 154     -14.836  16.039   9.892  1.00 32.25           H  
ATOM   2250  HB3 LEU A 154     -15.912  15.241   8.753  1.00 32.25           H  
ATOM   2251  O   LEU A 154     -16.267  17.592  11.267  1.00 32.25           O  
ATOM   2252  CG  LEU A 154     -14.605  13.921   9.677  1.00 32.25           C  
ATOM   2253  HG  LEU A 154     -14.443  13.708   8.620  1.00 32.25           H  
ATOM   2254  CD1 LEU A 154     -13.267  13.981  10.389  1.00 32.25           C  
ATOM   2255 HD11 LEU A 154     -12.662  13.112  10.129  1.00 32.25           H  
ATOM   2256 HD12 LEU A 154     -13.449  13.969  11.464  1.00 32.25           H  
ATOM   2257 HD13 LEU A 154     -12.738  14.908  10.173  1.00 32.25           H  
ATOM   2258  CD2 LEU A 154     -15.239  12.693  10.232  1.00 32.25           C  
ATOM   2259 HD21 LEU A 154     -14.703  11.818   9.865  1.00 32.25           H  
ATOM   2260 HD22 LEU A 154     -16.260  12.705   9.850  1.00 32.25           H  
ATOM   2261 HD23 LEU A 154     -15.244  12.695  11.322  1.00 32.25           H  
ATOM   2262  N   SER A 155     -17.536  16.322  12.658  1.00 28.23           N  
ATOM   2263  H   SER A 155     -17.808  15.372  12.868  1.00 28.23           H  
ATOM   2264  CA  SER A 155     -18.052  17.290  13.589  1.00 28.23           C  
ATOM   2265  HA  SER A 155     -17.420  18.178  13.596  1.00 28.23           H  
ATOM   2266  C   SER A 155     -17.983  16.702  14.971  1.00 28.23           C  
ATOM   2267  CB  SER A 155     -19.477  17.675  13.232  1.00 28.23           C  
ATOM   2268  HB2 SER A 155     -19.426  18.329  12.362  1.00 28.23           H  
ATOM   2269  HB3 SER A 155     -19.909  18.211  14.077  1.00 28.23           H  
ATOM   2270  O   SER A 155     -18.347  15.513  15.141  1.00 28.23           O  
ATOM   2271  OG  SER A 155     -20.321  16.609  12.859  1.00 28.23           O  
ATOM   2272  HG  SER A 155     -21.220  16.938  12.921  1.00 28.23           H  
ATOM   2273  OXT SER A 155     -17.604  17.500  15.845  1.00 28.23           O  
TER    2274      SER A 155                                                       
ATOM   2274  N   MET B   1      12.801  -1.952  -5.393  1.00 69.43           N  
ATOM   2275  H   MET B   1      13.516  -2.637  -5.194  1.00 69.43           H  
ATOM   2276  H2  MET B   1      12.852  -1.186  -4.737  1.00 69.43           H  
ATOM   2277  H3  MET B   1      11.934  -2.462  -5.300  1.00 69.43           H  
ATOM   2278  CA  MET B   1      12.949  -1.486  -6.789  1.00 69.43           C  
ATOM   2279  HA  MET B   1      12.953  -2.374  -7.422  1.00 69.43           H  
ATOM   2280  C   MET B   1      14.288  -0.784  -6.933  1.00 69.43           C  
ATOM   2281  CB  MET B   1      11.787  -0.580  -7.235  1.00 69.43           C  
ATOM   2282  HB2 MET B   1      10.845  -1.078  -7.005  1.00 69.43           H  
ATOM   2283  HB3 MET B   1      11.823   0.364  -6.691  1.00 69.43           H  
ATOM   2284  O   MET B   1      14.629   0.036  -6.083  1.00 69.43           O  
ATOM   2285  CG  MET B   1      11.827  -0.302  -8.746  1.00 69.43           C  
ATOM   2286  HG2 MET B   1      11.825  -1.256  -9.273  1.00 69.43           H  
ATOM   2287  HG3 MET B   1      12.748   0.225  -8.995  1.00 69.43           H  
ATOM   2288  SD  MET B   1      10.434   0.683  -9.359  1.00 69.43           S  
ATOM   2289  CE  MET B   1      10.713   0.555 -11.150  1.00 69.43           C  
ATOM   2290  HE1 MET B   1       9.956   1.134 -11.680  1.00 69.43           H  
ATOM   2291  HE2 MET B   1      10.645  -0.486 -11.464  1.00 69.43           H  
ATOM   2292  HE3 MET B   1      11.699   0.947 -11.401  1.00 69.43           H  
ATOM   2293  N   LYS B   2      15.064  -1.117  -7.970  1.00 84.21           N  
ATOM   2294  H   LYS B   2      14.711  -1.761  -8.663  1.00 84.21           H  
ATOM   2295  CA  LYS B   2      16.422  -0.578  -8.175  1.00 84.21           C  
ATOM   2296  HA  LYS B   2      16.861  -0.402  -7.194  1.00 84.21           H  
ATOM   2297  C   LYS B   2      16.387   0.783  -8.884  1.00 84.21           C  
ATOM   2298  CB  LYS B   2      17.320  -1.609  -8.891  1.00 84.21           C  
ATOM   2299  HB2 LYS B   2      18.351  -1.260  -8.848  1.00 84.21           H  
ATOM   2300  HB3 LYS B   2      17.031  -1.691  -9.939  1.00 84.21           H  
ATOM   2301  O   LYS B   2      15.445   1.074  -9.615  1.00 84.21           O  
ATOM   2302  CG  LYS B   2      17.227  -2.998  -8.229  1.00 84.21           C  
ATOM   2303  HG2 LYS B   2      17.219  -2.880  -7.145  1.00 84.21           H  
ATOM   2304  HG3 LYS B   2      16.287  -3.460  -8.531  1.00 84.21           H  
ATOM   2305  CD  LYS B   2      18.381  -3.940  -8.593  1.00 84.21           C  
ATOM   2306  HD2 LYS B   2      19.293  -3.596  -8.104  1.00 84.21           H  
ATOM   2307  HD3 LYS B   2      18.538  -3.928  -9.671  1.00 84.21           H  
ATOM   2308  CE  LYS B   2      18.011  -5.353  -8.107  1.00 84.21           C  
ATOM   2309  HE2 LYS B   2      17.109  -5.674  -8.627  1.00 84.21           H  
ATOM   2310  HE3 LYS B   2      17.766  -5.300  -7.046  1.00 84.21           H  
ATOM   2311  NZ  LYS B   2      19.096  -6.345  -8.321  1.00 84.21           N  
ATOM   2312  HZ1 LYS B   2      19.279  -6.467  -9.307  1.00 84.21           H  
ATOM   2313  HZ2 LYS B   2      18.817  -7.243  -7.952  1.00 84.21           H  
ATOM   2314  HZ3 LYS B   2      19.945  -6.057  -7.855  1.00 84.21           H  
ATOM   2315  N   LYS B   3      17.399   1.622  -8.634  1.00 87.34           N  
ATOM   2316  H   LYS B   3      18.163   1.278  -8.069  1.00 87.34           H  
ATOM   2317  CA  LYS B   3      17.526   2.980  -9.212  1.00 87.34           C  
ATOM   2318  HA  LYS B   3      16.534   3.398  -9.382  1.00 87.34           H  
ATOM   2319  C   LYS B   3      18.211   2.991 -10.578  1.00 87.34           C  
ATOM   2320  CB  LYS B   3      18.300   3.888  -8.247  1.00 87.34           C  
ATOM   2321  HB2 LYS B   3      19.261   3.432  -8.010  1.00 87.34           H  
ATOM   2322  HB3 LYS B   3      18.489   4.843  -8.738  1.00 87.34           H  
ATOM   2323  O   LYS B   3      18.033   3.937 -11.336  1.00 87.34           O  
ATOM   2324  CG  LYS B   3      17.506   4.146  -6.963  1.00 87.34           C  
ATOM   2325  HG2 LYS B   3      17.311   3.201  -6.456  1.00 87.34           H  
ATOM   2326  HG3 LYS B   3      16.554   4.610  -7.219  1.00 87.34           H  
ATOM   2327  CD  LYS B   3      18.280   5.066  -6.015  1.00 87.34           C  
ATOM   2328  HD2 LYS B   3      18.468   6.020  -6.507  1.00 87.34           H  
ATOM   2329  HD3 LYS B   3      19.229   4.595  -5.759  1.00 87.34           H  
ATOM   2330  CE  LYS B   3      17.433   5.274  -4.757  1.00 87.34           C  
ATOM   2331  HE2 LYS B   3      16.502   5.765  -5.039  1.00 87.34           H  
ATOM   2332  HE3 LYS B   3      17.176   4.295  -4.351  1.00 87.34           H  
ATOM   2333  NZ  LYS B   3      18.154   6.070  -3.736  1.00 87.34           N  
ATOM   2334  HZ1 LYS B   3      19.005   5.595  -3.472  1.00 87.34           H  
ATOM   2335  HZ2 LYS B   3      18.382   6.983  -4.102  1.00 87.34           H  
ATOM   2336  HZ3 LYS B   3      17.576   6.174  -2.914  1.00 87.34           H  
ATOM   2337  N   ASP B   4      18.963   1.939 -10.854  1.00 93.08           N  
ATOM   2338  H   ASP B   4      19.077   1.244 -10.129  1.00 93.08           H  
ATOM   2339  CA  ASP B   4      19.738   1.656 -12.051  1.00 93.08           C  
ATOM   2340  HA  ASP B   4      19.209   2.035 -12.925  1.00 93.08           H  
ATOM   2341  C   ASP B   4      19.882   0.124 -12.177  1.00 93.08           C  
ATOM   2342  CB  ASP B   4      21.100   2.367 -11.962  1.00 93.08           C  
ATOM   2343  HB2 ASP B   4      21.668   2.155 -12.867  1.00 93.08           H  
ATOM   2344  HB3 ASP B   4      20.935   3.444 -11.926  1.00 93.08           H  
ATOM   2345  O   ASP B   4      19.510  -0.618 -11.258  1.00 93.08           O  
ATOM   2346  CG  ASP B   4      21.909   1.940 -10.732  1.00 93.08           C  
ATOM   2347  OD1 ASP B   4      21.620   2.473  -9.630  1.00 93.08           O  
ATOM   2348  OD2 ASP B   4      22.783   1.064 -10.901  1.00 93.08           O  
ATOM   2349  N   VAL B   5      20.364  -0.357 -13.326  1.00 96.32           N  
ATOM   2350  H   VAL B   5      20.564   0.306 -14.061  1.00 96.32           H  
ATOM   2351  CA  VAL B   5      20.628  -1.785 -13.576  1.00 96.32           C  
ATOM   2352  HA  VAL B   5      20.649  -2.309 -12.621  1.00 96.32           H  
ATOM   2353  C   VAL B   5      21.992  -1.972 -14.242  1.00 96.32           C  
ATOM   2354  CB  VAL B   5      19.511  -2.417 -14.439  1.00 96.32           C  
ATOM   2355  HB  VAL B   5      19.430  -1.878 -15.383  1.00 96.32           H  
ATOM   2356  O   VAL B   5      22.186  -1.513 -15.365  1.00 96.32           O  
ATOM   2357  CG1 VAL B   5      19.815  -3.890 -14.748  1.00 96.32           C  
ATOM   2358 HG11 VAL B   5      20.666  -3.964 -15.425  1.00 96.32           H  
ATOM   2359 HG12 VAL B   5      20.045  -4.419 -13.824  1.00 96.32           H  
ATOM   2360 HG13 VAL B   5      18.958  -4.359 -15.232  1.00 96.32           H  
ATOM   2361  CG2 VAL B   5      18.146  -2.361 -13.740  1.00 96.32           C  
ATOM   2362 HG21 VAL B   5      17.829  -1.322 -13.646  1.00 96.32           H  
ATOM   2363 HG22 VAL B   5      18.217  -2.796 -12.743  1.00 96.32           H  
ATOM   2364 HG23 VAL B   5      17.397  -2.897 -14.323  1.00 96.32           H  
ATOM   2365  N   ARG B   6      22.920  -2.702 -13.607  1.00 97.20           N  
ATOM   2366  H   ARG B   6      22.723  -2.959 -12.650  1.00 97.20           H  
ATOM   2367  CA  ARG B   6      24.207  -3.117 -14.205  1.00 97.20           C  
ATOM   2368  HA  ARG B   6      24.444  -2.417 -15.006  1.00 97.20           H  
ATOM   2369  C   ARG B   6      24.105  -4.505 -14.851  1.00 97.20           C  
ATOM   2370  CB  ARG B   6      25.334  -3.004 -13.155  1.00 97.20           C  
ATOM   2371  HB2 ARG B   6      25.232  -2.047 -12.643  1.00 97.20           H  
ATOM   2372  HB3 ARG B   6      25.218  -3.793 -12.412  1.00 97.20           H  
ATOM   2373  O   ARG B   6      23.958  -5.509 -14.154  1.00 97.20           O  
ATOM   2374  CG  ARG B   6      26.753  -3.070 -13.761  1.00 97.20           C  
ATOM   2375  HG2 ARG B   6      26.893  -4.026 -14.266  1.00 97.20           H  
ATOM   2376  HG3 ARG B   6      26.862  -2.269 -14.492  1.00 97.20           H  
ATOM   2377  CD  ARG B   6      27.828  -2.917 -12.665  1.00 97.20           C  
ATOM   2378  HD2 ARG B   6      27.609  -2.038 -12.060  1.00 97.20           H  
ATOM   2379  HD3 ARG B   6      27.769  -3.792 -12.018  1.00 97.20           H  
ATOM   2380  NE  ARG B   6      29.209  -2.827 -13.190  1.00 97.20           N  
ATOM   2381  HE  ARG B   6      29.811  -3.633 -13.105  1.00 97.20           H  
ATOM   2382  NH1 ARG B   6      29.145  -0.651 -13.918  1.00 97.20           N  
ATOM   2383 HH11 ARG B   6      29.548   0.053 -14.519  1.00 97.20           H  
ATOM   2384 HH12 ARG B   6      28.208  -0.520 -13.565  1.00 97.20           H  
ATOM   2385  NH2 ARG B   6      30.976  -1.853 -14.254  1.00 97.20           N  
ATOM   2386 HH21 ARG B   6      31.268  -1.080 -14.836  1.00 97.20           H  
ATOM   2387 HH22 ARG B   6      31.531  -2.694 -14.193  1.00 97.20           H  
ATOM   2388  CZ  ARG B   6      29.774  -1.780 -13.766  1.00 97.20           C  
ATOM   2389  N   ILE B   7      24.206  -4.556 -16.178  1.00 97.44           N  
ATOM   2390  H   ILE B   7      24.320  -3.676 -16.660  1.00 97.44           H  
ATOM   2391  CA  ILE B   7      24.235  -5.767 -17.011  1.00 97.44           C  
ATOM   2392  HA  ILE B   7      23.824  -6.602 -16.445  1.00 97.44           H  
ATOM   2393  C   ILE B   7      25.692  -6.086 -17.369  1.00 97.44           C  
ATOM   2394  CB  ILE B   7      23.391  -5.580 -18.302  1.00 97.44           C  
ATOM   2395  HB  ILE B   7      23.868  -4.811 -18.910  1.00 97.44           H  
ATOM   2396  O   ILE B   7      26.348  -5.299 -18.053  1.00 97.44           O  
ATOM   2397  CG1 ILE B   7      21.949  -5.100 -18.003  1.00 97.44           C  
ATOM   2398 HG12 ILE B   7      21.452  -5.823 -17.355  1.00 97.44           H  
ATOM   2399 HG13 ILE B   7      21.995  -4.150 -17.471  1.00 97.44           H  
ATOM   2400  CG2 ILE B   7      23.382  -6.890 -19.119  1.00 97.44           C  
ATOM   2401 HG21 ILE B   7      22.922  -6.728 -20.094  1.00 97.44           H  
ATOM   2402 HG22 ILE B   7      22.833  -7.666 -18.585  1.00 97.44           H  
ATOM   2403 HG23 ILE B   7      24.398  -7.241 -19.298  1.00 97.44           H  
ATOM   2404  CD1 ILE B   7      21.070  -4.878 -19.241  1.00 97.44           C  
ATOM   2405 HD11 ILE B   7      20.091  -4.520 -18.924  1.00 97.44           H  
ATOM   2406 HD12 ILE B   7      21.530  -4.138 -19.896  1.00 97.44           H  
ATOM   2407 HD13 ILE B   7      20.927  -5.808 -19.791  1.00 97.44           H  
ATOM   2408  N   LEU B   8      26.189  -7.256 -16.966  1.00 97.95           N  
ATOM   2409  H   LEU B   8      25.602  -7.864 -16.412  1.00 97.95           H  
ATOM   2410  CA  LEU B   8      27.539  -7.724 -17.307  1.00 97.95           C  
ATOM   2411  HA  LEU B   8      28.122  -6.891 -17.700  1.00 97.95           H  
ATOM   2412  C   LEU B   8      27.495  -8.810 -18.390  1.00 97.95           C  
ATOM   2413  CB  LEU B   8      28.221  -8.209 -16.017  1.00 97.95           C  
ATOM   2414  HB2 LEU B   8      27.591  -8.980 -15.575  1.00 97.95           H  
ATOM   2415  HB3 LEU B   8      28.277  -7.378 -15.313  1.00 97.95           H  
ATOM   2416  O   LEU B   8      26.802  -9.812 -18.225  1.00 97.95           O  
ATOM   2417  CG  LEU B   8      29.633  -8.791 -16.216  1.00 97.95           C  
ATOM   2418  HG  LEU B   8      29.593  -9.589 -16.957  1.00 97.95           H  
ATOM   2419  CD1 LEU B   8      30.631  -7.743 -16.705  1.00 97.95           C  
ATOM   2420 HD11 LEU B   8      30.392  -7.441 -17.724  1.00 97.95           H  
ATOM   2421 HD12 LEU B   8      30.602  -6.869 -16.054  1.00 97.95           H  
ATOM   2422 HD13 LEU B   8      31.639  -8.157 -16.698  1.00 97.95           H  
ATOM   2423  CD2 LEU B   8      30.129  -9.389 -14.901  1.00 97.95           C  
ATOM   2424 HD21 LEU B   8      31.137  -9.784 -15.023  1.00 97.95           H  
ATOM   2425 HD22 LEU B   8      29.468 -10.197 -14.589  1.00 97.95           H  
ATOM   2426 HD23 LEU B   8      30.133  -8.618 -14.130  1.00 97.95           H  
ATOM   2427  N   LEU B   9      28.262  -8.654 -19.473  1.00 97.85           N  
ATOM   2428  H   LEU B   9      28.780  -7.793 -19.577  1.00 97.85           H  
ATOM   2429  CA  LEU B   9      28.434  -9.682 -20.504  1.00 97.85           C  
ATOM   2430  HA  LEU B   9      27.614 -10.397 -20.432  1.00 97.85           H  
ATOM   2431  C   LEU B   9      29.730 -10.472 -20.273  1.00 97.85           C  
ATOM   2432  CB  LEU B   9      28.380  -9.073 -21.920  1.00 97.85           C  
ATOM   2433  HB2 LEU B   9      28.921  -8.127 -21.943  1.00 97.85           H  
ATOM   2434  HB3 LEU B   9      28.898  -9.762 -22.588  1.00 97.85           H  
ATOM   2435  O   LEU B   9      30.829  -9.971 -20.514  1.00 97.85           O  
ATOM   2436  CG  LEU B   9      26.958  -8.890 -22.480  1.00 97.85           C  
ATOM   2437  HG  LEU B   9      26.400  -9.815 -22.334  1.00 97.85           H  
ATOM   2438  CD1 LEU B   9      26.192  -7.744 -21.824  1.00 97.85           C  
ATOM   2439 HD11 LEU B   9      25.199  -7.665 -22.266  1.00 97.85           H  
ATOM   2440 HD12 LEU B   9      26.735  -6.807 -21.952  1.00 97.85           H  
ATOM   2441 HD13 LEU B   9      26.072  -7.940 -20.758  1.00 97.85           H  
ATOM   2442  CD2 LEU B   9      27.015  -8.629 -23.986  1.00 97.85           C  
ATOM   2443 HD21 LEU B   9      27.631  -7.751 -24.181  1.00 97.85           H  
ATOM   2444 HD22 LEU B   9      26.010  -8.464 -24.374  1.00 97.85           H  
ATOM   2445 HD23 LEU B   9      27.454  -9.488 -24.494  1.00 97.85           H  
ATOM   2446  N   VAL B  10      29.594 -11.742 -19.887  1.00 97.77           N  
ATOM   2447  H   VAL B  10      28.652 -12.093 -19.791  1.00 97.77           H  
ATOM   2448  CA  VAL B  10      30.698 -12.711 -19.734  1.00 97.77           C  
ATOM   2449  HA  VAL B  10      31.642 -12.186 -19.879  1.00 97.77           H  
ATOM   2450  C   VAL B  10      30.627 -13.804 -20.804  1.00 97.77           C  
ATOM   2451  CB  VAL B  10      30.759 -13.314 -18.318  1.00 97.77           C  
ATOM   2452  HB  VAL B  10      31.687 -13.882 -18.253  1.00 97.77           H  
ATOM   2453  O   VAL B  10      29.670 -13.865 -21.572  1.00 97.77           O  
ATOM   2454  CG1 VAL B  10      30.819 -12.241 -17.231  1.00 97.77           C  
ATOM   2455 HG11 VAL B  10      31.585 -11.503 -17.468  1.00 97.77           H  
ATOM   2456 HG12 VAL B  10      29.849 -11.750 -17.148  1.00 97.77           H  
ATOM   2457 HG13 VAL B  10      31.058 -12.701 -16.272  1.00 97.77           H  
ATOM   2458  CG2 VAL B  10      29.599 -14.270 -18.025  1.00 97.77           C  
ATOM   2459 HG21 VAL B  10      29.646 -14.598 -16.987  1.00 97.77           H  
ATOM   2460 HG22 VAL B  10      28.648 -13.768 -18.199  1.00 97.77           H  
ATOM   2461 HG23 VAL B  10      29.665 -15.151 -18.662  1.00 97.77           H  
ATOM   2462  N   GLY B  11      31.651 -14.653 -20.907  1.00 96.95           N  
ATOM   2463  H   GLY B  11      32.393 -14.608 -20.223  1.00 96.95           H  
ATOM   2464  CA  GLY B  11      31.729 -15.705 -21.928  1.00 96.95           C  
ATOM   2465  HA2 GLY B  11      30.952 -15.569 -22.680  1.00 96.95           H  
ATOM   2466  HA3 GLY B  11      31.553 -16.669 -21.450  1.00 96.95           H  
ATOM   2467  C   GLY B  11      33.071 -15.743 -22.657  1.00 96.95           C  
ATOM   2468  O   GLY B  11      33.797 -14.743 -22.697  1.00 96.95           O  
ATOM   2469  N   GLU B  12      33.380 -16.908 -23.238  1.00 97.45           N  
ATOM   2470  H   GLU B  12      32.688 -17.641 -23.182  1.00 97.45           H  
ATOM   2471  CA  GLU B  12      34.679 -17.245 -23.845  1.00 97.45           C  
ATOM   2472  HA  GLU B  12      35.425 -17.217 -23.051  1.00 97.45           H  
ATOM   2473  C   GLU B  12      35.125 -16.267 -24.964  1.00 97.45           C  
ATOM   2474  CB  GLU B  12      34.631 -18.674 -24.429  1.00 97.45           C  
ATOM   2475  HB2 GLU B  12      33.836 -18.709 -25.174  1.00 97.45           H  
ATOM   2476  HB3 GLU B  12      35.565 -18.885 -24.949  1.00 97.45           H  
ATOM   2477  O   GLU B  12      34.299 -15.589 -25.590  1.00 97.45           O  
ATOM   2478  CG  GLU B  12      34.386 -19.808 -23.424  1.00 97.45           C  
ATOM   2479  HG2 GLU B  12      33.475 -19.607 -22.860  1.00 97.45           H  
ATOM   2480  HG3 GLU B  12      34.213 -20.719 -23.997  1.00 97.45           H  
ATOM   2481  CD  GLU B  12      35.560 -20.058 -22.463  1.00 97.45           C  
ATOM   2482  OE1 GLU B  12      35.449 -19.685 -21.275  1.00 97.45           O  
ATOM   2483  OE2 GLU B  12      36.544 -20.722 -22.856  1.00 97.45           O  
ATOM   2484  N   PRO B  13      36.427 -16.210 -25.304  1.00 95.98           N  
ATOM   2485  CA  PRO B  13      36.931 -15.306 -26.331  1.00 95.98           C  
ATOM   2486  HA  PRO B  13      36.732 -14.288 -25.997  1.00 95.98           H  
ATOM   2487  C   PRO B  13      36.280 -15.530 -27.700  1.00 95.98           C  
ATOM   2488  CB  PRO B  13      38.449 -15.515 -26.372  1.00 95.98           C  
ATOM   2489  HB2 PRO B  13      38.979 -14.593 -26.609  1.00 95.98           H  
ATOM   2490  HB3 PRO B  13      38.705 -16.302 -27.082  1.00 95.98           H  
ATOM   2491  O   PRO B  13      36.094 -16.659 -28.161  1.00 95.98           O  
ATOM   2492  CG  PRO B  13      38.759 -15.995 -24.956  1.00 95.98           C  
ATOM   2493  HG2 PRO B  13      39.688 -16.562 -24.906  1.00 95.98           H  
ATOM   2494  HG3 PRO B  13      38.791 -15.140 -24.281  1.00 95.98           H  
ATOM   2495  CD  PRO B  13      37.544 -16.863 -24.639  1.00 95.98           C  
ATOM   2496  HD2 PRO B  13      37.687 -17.861 -25.052  1.00 95.98           H  
ATOM   2497  HD3 PRO B  13      37.398 -16.926 -23.560  1.00 95.98           H  
ATOM   2498  N   ARG B  14      36.004 -14.426 -28.405  1.00 95.79           N  
ATOM   2499  H   ARG B  14      36.218 -13.546 -27.957  1.00 95.79           H  
ATOM   2500  CA  ARG B  14      35.429 -14.393 -29.766  1.00 95.79           C  
ATOM   2501  HA  ARG B  14      35.345 -13.342 -30.040  1.00 95.79           H  
ATOM   2502  C   ARG B  14      33.993 -14.935 -29.899  1.00 95.79           C  
ATOM   2503  CB  ARG B  14      36.396 -15.032 -30.791  1.00 95.79           C  
ATOM   2504  HB2 ARG B  14      36.419 -16.110 -30.629  1.00 95.79           H  
ATOM   2505  HB3 ARG B  14      36.008 -14.862 -31.795  1.00 95.79           H  
ATOM   2506  O   ARG B  14      33.541 -15.133 -31.029  1.00 95.79           O  
ATOM   2507  CG  ARG B  14      37.831 -14.474 -30.742  1.00 95.79           C  
ATOM   2508  HG2 ARG B  14      38.236 -14.532 -29.732  1.00 95.79           H  
ATOM   2509  HG3 ARG B  14      37.811 -13.426 -31.042  1.00 95.79           H  
ATOM   2510  CD  ARG B  14      38.773 -15.241 -31.680  1.00 95.79           C  
ATOM   2511  HD2 ARG B  14      39.718 -14.701 -31.722  1.00 95.79           H  
ATOM   2512  HD3 ARG B  14      38.340 -15.261 -32.680  1.00 95.79           H  
ATOM   2513  NE  ARG B  14      39.020 -16.618 -31.200  1.00 95.79           N  
ATOM   2514  HE  ARG B  14      38.549 -16.886 -30.347  1.00 95.79           H  
ATOM   2515  NH1 ARG B  14      40.500 -17.257 -32.836  1.00 95.79           N  
ATOM   2516 HH11 ARG B  14      41.146 -17.933 -33.217  1.00 95.79           H  
ATOM   2517 HH12 ARG B  14      40.411 -16.343 -33.258  1.00 95.79           H  
ATOM   2518  NH2 ARG B  14      40.004 -18.669 -31.181  1.00 95.79           N  
ATOM   2519 HH21 ARG B  14      40.649 -19.339 -31.576  1.00 95.79           H  
ATOM   2520 HH22 ARG B  14      39.544 -18.878 -30.306  1.00 95.79           H  
ATOM   2521  CZ  ARG B  14      39.836 -17.505 -31.741  1.00 95.79           C  
ATOM   2522  N   VAL B  15      33.227 -15.103 -28.813  1.00 97.04           N  
ATOM   2523  H   VAL B  15      33.656 -15.066 -27.899  1.00 97.04           H  
ATOM   2524  CA  VAL B  15      31.762 -15.344 -28.898  1.00 97.04           C  
ATOM   2525  HA  VAL B  15      31.593 -16.147 -29.615  1.00 97.04           H  
ATOM   2526  C   VAL B  15      30.985 -14.125 -29.426  1.00 97.04           C  
ATOM   2527  CB  VAL B  15      31.154 -15.824 -27.563  1.00 97.04           C  
ATOM   2528  HB  VAL B  15      30.091 -16.006 -27.722  1.00 97.04           H  
ATOM   2529  O   VAL B  15      29.917 -14.291 -30.007  1.00 97.04           O  
ATOM   2530  CG1 VAL B  15      31.772 -17.159 -27.132  1.00 97.04           C  
ATOM   2531 HG11 VAL B  15      31.529 -17.930 -27.863  1.00 97.04           H  
ATOM   2532 HG12 VAL B  15      31.361 -17.451 -26.165  1.00 97.04           H  
ATOM   2533 HG13 VAL B  15      32.855 -17.079 -27.035  1.00 97.04           H  
ATOM   2534  CG2 VAL B  15      31.279 -14.760 -26.469  1.00 97.04           C  
ATOM   2535 HG21 VAL B  15      30.990 -15.183 -25.507  1.00 97.04           H  
ATOM   2536 HG22 VAL B  15      30.607 -13.931 -26.690  1.00 97.04           H  
ATOM   2537 HG23 VAL B  15      32.301 -14.391 -26.385  1.00 97.04           H  
ATOM   2538  N   GLY B  16      31.556 -12.916 -29.323  1.00 96.32           N  
ATOM   2539  H   GLY B  16      32.442 -12.863 -28.842  1.00 96.32           H  
ATOM   2540  CA  GLY B  16      31.021 -11.679 -29.917  1.00 96.32           C  
ATOM   2541  HA2 GLY B  16      31.848 -11.124 -30.359  1.00 96.32           H  
ATOM   2542  HA3 GLY B  16      30.326 -11.918 -30.723  1.00 96.32           H  
ATOM   2543  C   GLY B  16      30.311 -10.730 -28.944  1.00 96.32           C  
ATOM   2544  O   GLY B  16      29.401 -10.026 -29.365  1.00 96.32           O  
ATOM   2545  N   LYS B  17      30.713 -10.713 -27.665  1.00 96.41           N  
ATOM   2546  H   LYS B  17      31.473 -11.324 -27.400  1.00 96.41           H  
ATOM   2547  CA  LYS B  17      30.140  -9.865 -26.598  1.00 96.41           C  
ATOM   2548  HA  LYS B  17      29.086 -10.112 -26.467  1.00 96.41           H  
ATOM   2549  C   LYS B  17      30.188  -8.376 -26.958  1.00 96.41           C  
ATOM   2550  CB  LYS B  17      30.870 -10.121 -25.266  1.00 96.41           C  
ATOM   2551  HB2 LYS B  17      31.871  -9.690 -25.303  1.00 96.41           H  
ATOM   2552  HB3 LYS B  17      30.315  -9.626 -24.470  1.00 96.41           H  
ATOM   2553  O   LYS B  17      29.149  -7.744 -27.123  1.00 96.41           O  
ATOM   2554  CG  LYS B  17      31.009 -11.617 -24.958  1.00 96.41           C  
ATOM   2555  HG2 LYS B  17      30.093 -12.118 -25.272  1.00 96.41           H  
ATOM   2556  HG3 LYS B  17      31.842 -12.024 -25.531  1.00 96.41           H  
ATOM   2557  CD  LYS B  17      31.226 -11.927 -23.479  1.00 96.41           C  
ATOM   2558  HD2 LYS B  17      31.334 -13.006 -23.366  1.00 96.41           H  
ATOM   2559  HD3 LYS B  17      30.332 -11.622 -22.936  1.00 96.41           H  
ATOM   2560  CE  LYS B  17      32.426 -11.223 -22.844  1.00 96.41           C  
ATOM   2561  HE2 LYS B  17      32.290 -11.221 -21.763  1.00 96.41           H  
ATOM   2562  HE3 LYS B  17      32.447 -10.176 -23.146  1.00 96.41           H  
ATOM   2563  NZ  LYS B  17      33.716 -11.882 -23.161  1.00 96.41           N  
ATOM   2564  HZ1 LYS B  17      34.423 -11.369 -22.654  1.00 96.41           H  
ATOM   2565  HZ2 LYS B  17      33.930 -11.801 -24.144  1.00 96.41           H  
ATOM   2566  HZ3 LYS B  17      33.732 -12.849 -22.869  1.00 96.41           H  
ATOM   2567  N   THR B  18      31.389  -7.889 -27.258  1.00 95.42           N  
ATOM   2568  H   THR B  18      32.202  -8.400 -26.947  1.00 95.42           H  
ATOM   2569  CA  THR B  18      31.668  -6.556 -27.804  1.00 95.42           C  
ATOM   2570  HA  THR B  18      31.468  -5.810 -27.034  1.00 95.42           H  
ATOM   2571  C   THR B  18      30.814  -6.241 -29.029  1.00 95.42           C  
ATOM   2572  CB  THR B  18      33.150  -6.476 -28.205  1.00 95.42           C  
ATOM   2573  HB  THR B  18      33.285  -6.951 -29.177  1.00 95.42           H  
ATOM   2574  O   THR B  18      30.222  -5.172 -29.120  1.00 95.42           O  
ATOM   2575  CG2 THR B  18      33.637  -5.039 -28.298  1.00 95.42           C  
ATOM   2576 HG21 THR B  18      34.725  -5.024 -28.361  1.00 95.42           H  
ATOM   2577 HG22 THR B  18      33.217  -4.551 -29.178  1.00 95.42           H  
ATOM   2578 HG23 THR B  18      33.329  -4.496 -27.404  1.00 95.42           H  
ATOM   2579  OG1 THR B  18      33.943  -7.196 -27.290  1.00 95.42           O  
ATOM   2580  HG1 THR B  18      33.820  -6.778 -26.435  1.00 95.42           H  
ATOM   2581  N   SER B  19      30.666  -7.196 -29.956  1.00 96.21           N  
ATOM   2582  H   SER B  19      31.159  -8.070 -29.842  1.00 96.21           H  
ATOM   2583  CA  SER B  19      29.842  -7.016 -31.155  1.00 96.21           C  
ATOM   2584  HA  SER B  19      30.184  -6.122 -31.676  1.00 96.21           H  
ATOM   2585  C   SER B  19      28.358  -6.821 -30.835  1.00 96.21           C  
ATOM   2586  CB  SER B  19      29.974  -8.204 -32.112  1.00 96.21           C  
ATOM   2587  HB2 SER B  19      29.545  -7.921 -33.074  1.00 96.21           H  
ATOM   2588  HB3 SER B  19      29.412  -9.051 -31.720  1.00 96.21           H  
ATOM   2589  O   SER B  19      27.713  -6.040 -31.527  1.00 96.21           O  
ATOM   2590  OG  SER B  19      31.321  -8.601 -32.293  1.00 96.21           O  
ATOM   2591  HG  SER B  19      31.789  -7.877 -32.716  1.00 96.21           H  
ATOM   2592  N   LEU B  20      27.806  -7.489 -29.813  1.00 96.94           N  
ATOM   2593  H   LEU B  20      28.398  -8.089 -29.257  1.00 96.94           H  
ATOM   2594  CA  LEU B  20      26.414  -7.295 -29.371  1.00 96.94           C  
ATOM   2595  HA  LEU B  20      25.749  -7.384 -30.231  1.00 96.94           H  
ATOM   2596  C   LEU B  20      26.201  -5.888 -28.792  1.00 96.94           C  
ATOM   2597  CB  LEU B  20      26.031  -8.358 -28.319  1.00 96.94           C  
ATOM   2598  HB2 LEU B  20      26.750  -8.317 -27.501  1.00 96.94           H  
ATOM   2599  HB3 LEU B  20      25.061  -8.096 -27.896  1.00 96.94           H  
ATOM   2600  O   LEU B  20      25.205  -5.242 -29.115  1.00 96.94           O  
ATOM   2601  CG  LEU B  20      25.953  -9.803 -28.842  1.00 96.94           C  
ATOM   2602  HG  LEU B  20      26.834 -10.031 -29.442  1.00 96.94           H  
ATOM   2603  CD1 LEU B  20      25.899 -10.785 -27.672  1.00 96.94           C  
ATOM   2604 HD11 LEU B  20      25.035 -10.570 -27.044  1.00 96.94           H  
ATOM   2605 HD12 LEU B  20      26.804 -10.691 -27.071  1.00 96.94           H  
ATOM   2606 HD13 LEU B  20      25.825 -11.807 -28.044  1.00 96.94           H  
ATOM   2607  CD2 LEU B  20      24.712 -10.020 -29.703  1.00 96.94           C  
ATOM   2608 HD21 LEU B  20      23.812  -9.829 -29.118  1.00 96.94           H  
ATOM   2609 HD22 LEU B  20      24.690 -11.048 -30.065  1.00 96.94           H  
ATOM   2610 HD23 LEU B  20      24.733  -9.352 -30.564  1.00 96.94           H  
ATOM   2611  N   ILE B  21      27.156  -5.412 -27.987  1.00 96.36           N  
ATOM   2612  H   ILE B  21      27.935  -6.019 -27.771  1.00 96.36           H  
ATOM   2613  CA  ILE B  21      27.135  -4.081 -27.360  1.00 96.36           C  
ATOM   2614  HA  ILE B  21      26.167  -3.935 -26.881  1.00 96.36           H  
ATOM   2615  C   ILE B  21      27.275  -2.982 -28.417  1.00 96.36           C  
ATOM   2616  CB  ILE B  21      28.228  -3.989 -26.267  1.00 96.36           C  
ATOM   2617  HB  ILE B  21      29.188  -4.252 -26.710  1.00 96.36           H  
ATOM   2618  O   ILE B  21      26.453  -2.071 -28.455  1.00 96.36           O  
ATOM   2619  CG1 ILE B  21      27.910  -4.989 -25.134  1.00 96.36           C  
ATOM   2620 HG12 ILE B  21      27.703  -5.970 -25.562  1.00 96.36           H  
ATOM   2621 HG13 ILE B  21      27.014  -4.666 -24.604  1.00 96.36           H  
ATOM   2622  CG2 ILE B  21      28.332  -2.559 -25.707  1.00 96.36           C  
ATOM   2623 HG21 ILE B  21      28.627  -1.862 -26.492  1.00 96.36           H  
ATOM   2624 HG22 ILE B  21      27.377  -2.245 -25.285  1.00 96.36           H  
ATOM   2625 HG23 ILE B  21      29.097  -2.496 -24.933  1.00 96.36           H  
ATOM   2626  CD1 ILE B  21      29.051  -5.176 -24.130  1.00 96.36           C  
ATOM   2627 HD11 ILE B  21      28.765  -5.910 -23.377  1.00 96.36           H  
ATOM   2628 HD12 ILE B  21      29.933  -5.538 -24.659  1.00 96.36           H  
ATOM   2629 HD13 ILE B  21      29.279  -4.242 -23.616  1.00 96.36           H  
ATOM   2630  N   MET B  22      28.239  -3.102 -29.336  1.00 95.17           N  
ATOM   2631  H   MET B  22      28.917  -3.843 -29.235  1.00 95.17           H  
ATOM   2632  CA  MET B  22      28.365  -2.174 -30.466  1.00 95.17           C  
ATOM   2633  HA  MET B  22      28.503  -1.165 -30.078  1.00 95.17           H  
ATOM   2634  C   MET B  22      27.072  -2.159 -31.290  1.00 95.17           C  
ATOM   2635  CB  MET B  22      29.579  -2.535 -31.338  1.00 95.17           C  
ATOM   2636  HB2 MET B  22      29.555  -1.928 -32.243  1.00 95.17           H  
ATOM   2637  HB3 MET B  22      29.514  -3.582 -31.635  1.00 95.17           H  
ATOM   2638  O   MET B  22      26.465  -1.104 -31.445  1.00 95.17           O  
ATOM   2639  CG  MET B  22      30.920  -2.302 -30.625  1.00 95.17           C  
ATOM   2640  HG2 MET B  22      30.958  -2.927 -29.733  1.00 95.17           H  
ATOM   2641  HG3 MET B  22      31.724  -2.624 -31.286  1.00 95.17           H  
ATOM   2642  SD  MET B  22      31.262  -0.600 -30.100  1.00 95.17           S  
ATOM   2643  CE  MET B  22      31.491   0.214 -31.704  1.00 95.17           C  
ATOM   2644  HE1 MET B  22      31.768   1.256 -31.543  1.00 95.17           H  
ATOM   2645  HE2 MET B  22      32.285  -0.284 -32.261  1.00 95.17           H  
ATOM   2646  HE3 MET B  22      30.564   0.178 -32.277  1.00 95.17           H  
ATOM   2647  N   SER B  23      26.573  -3.337 -31.691  1.00 94.74           N  
ATOM   2648  H   SER B  23      27.097  -4.172 -31.473  1.00 94.74           H  
ATOM   2649  CA  SER B  23      25.347  -3.471 -32.495  1.00 94.74           C  
ATOM   2650  HA  SER B  23      25.511  -2.992 -33.461  1.00 94.74           H  
ATOM   2651  C   SER B  23      24.116  -2.823 -31.856  1.00 94.74           C  
ATOM   2652  CB  SER B  23      24.994  -4.944 -32.734  1.00 94.74           C  
ATOM   2653  HB2 SER B  23      24.841  -5.442 -31.776  1.00 94.74           H  
ATOM   2654  HB3 SER B  23      24.065  -4.997 -33.300  1.00 94.74           H  
ATOM   2655  O   SER B  23      23.211  -2.421 -32.584  1.00 94.74           O  
ATOM   2656  OG  SER B  23      25.996  -5.625 -33.454  1.00 94.74           O  
ATOM   2657  HG  SER B  23      26.748  -5.708 -32.864  1.00 94.74           H  
ATOM   2658  N   LEU B  24      24.013  -2.746 -30.522  1.00 94.22           N  
ATOM   2659  H   LEU B  24      24.774  -3.106 -29.964  1.00 94.22           H  
ATOM   2660  CA  LEU B  24      22.926  -2.044 -29.820  1.00 94.22           C  
ATOM   2661  HA  LEU B  24      21.966  -2.439 -30.151  1.00 94.22           H  
ATOM   2662  C   LEU B  24      22.931  -0.533 -30.115  1.00 94.22           C  
ATOM   2663  CB  LEU B  24      23.079  -2.315 -28.309  1.00 94.22           C  
ATOM   2664  HB2 LEU B  24      22.981  -3.386 -28.129  1.00 94.22           H  
ATOM   2665  HB3 LEU B  24      24.086  -2.024 -28.010  1.00 94.22           H  
ATOM   2666  O   LEU B  24      21.865   0.064 -30.291  1.00 94.22           O  
ATOM   2667  CG  LEU B  24      22.109  -1.555 -27.384  1.00 94.22           C  
ATOM   2668  HG  LEU B  24      22.172  -0.484 -27.580  1.00 94.22           H  
ATOM   2669  CD1 LEU B  24      20.665  -2.008 -27.585  1.00 94.22           C  
ATOM   2670 HD11 LEU B  24      20.292  -1.598 -28.524  1.00 94.22           H  
ATOM   2671 HD12 LEU B  24      20.047  -1.631 -26.770  1.00 94.22           H  
ATOM   2672 HD13 LEU B  24      20.605  -3.097 -27.589  1.00 94.22           H  
ATOM   2673  CD2 LEU B  24      22.507  -1.767 -25.928  1.00 94.22           C  
ATOM   2674 HD21 LEU B  24      22.426  -2.819 -25.657  1.00 94.22           H  
ATOM   2675 HD22 LEU B  24      23.536  -1.440 -25.776  1.00 94.22           H  
ATOM   2676 HD23 LEU B  24      21.861  -1.177 -25.278  1.00 94.22           H  
ATOM   2677  N   VAL B  25      24.124   0.063 -30.164  1.00 91.56           N  
ATOM   2678  H   VAL B  25      24.942  -0.525 -30.093  1.00 91.56           H  
ATOM   2679  CA  VAL B  25      24.344   1.516 -30.144  1.00 91.56           C  
ATOM   2680  HA  VAL B  25      23.446   2.003 -29.764  1.00 91.56           H  
ATOM   2681  C   VAL B  25      24.596   2.091 -31.537  1.00 91.56           C  
ATOM   2682  CB  VAL B  25      25.498   1.858 -29.181  1.00 91.56           C  
ATOM   2683  HB  VAL B  25      26.410   1.364 -29.519  1.00 91.56           H  
ATOM   2684  O   VAL B  25      23.968   3.088 -31.886  1.00 91.56           O  
ATOM   2685  CG1 VAL B  25      25.764   3.367 -29.097  1.00 91.56           C  
ATOM   2686 HG11 VAL B  25      26.559   3.562 -28.378  1.00 91.56           H  
ATOM   2687 HG12 VAL B  25      24.861   3.891 -28.786  1.00 91.56           H  
ATOM   2688 HG13 VAL B  25      26.088   3.749 -30.065  1.00 91.56           H  
ATOM   2689  CG2 VAL B  25      25.169   1.369 -27.767  1.00 91.56           C  
ATOM   2690 HG21 VAL B  25      25.954   1.703 -27.087  1.00 91.56           H  
ATOM   2691 HG22 VAL B  25      24.213   1.772 -27.435  1.00 91.56           H  
ATOM   2692 HG23 VAL B  25      25.140   0.280 -27.735  1.00 91.56           H  
ATOM   2693  N   SER B  26      25.462   1.463 -32.340  1.00 89.92           N  
ATOM   2694  H   SER B  26      25.921   0.624 -32.014  1.00 89.92           H  
ATOM   2695  CA  SER B  26      25.743   1.871 -33.728  1.00 89.92           C  
ATOM   2696  HA  SER B  26      25.857   2.954 -33.767  1.00 89.92           H  
ATOM   2697  C   SER B  26      24.626   1.496 -34.701  1.00 89.92           C  
ATOM   2698  CB  SER B  26      27.049   1.232 -34.222  1.00 89.92           C  
ATOM   2699  HB2 SER B  26      27.875   1.575 -33.599  1.00 89.92           H  
ATOM   2700  HB3 SER B  26      27.241   1.538 -35.251  1.00 89.92           H  
ATOM   2701  O   SER B  26      24.573   2.029 -35.800  1.00 89.92           O  
ATOM   2702  OG  SER B  26      26.961  -0.180 -34.138  1.00 89.92           O  
ATOM   2703  HG  SER B  26      27.197  -0.592 -34.973  1.00 89.92           H  
ATOM   2704  N   GLU B  27      23.752   0.564 -34.307  1.00 91.78           N  
ATOM   2705  H   GLU B  27      23.910   0.175 -33.389  1.00 91.78           H  
ATOM   2706  CA  GLU B  27      22.726  -0.079 -35.144  1.00 91.78           C  
ATOM   2707  HA  GLU B  27      22.180  -0.766 -34.497  1.00 91.78           H  
ATOM   2708  C   GLU B  27      23.236  -0.945 -36.299  1.00 91.78           C  
ATOM   2709  CB  GLU B  27      21.705   0.933 -35.663  1.00 91.78           C  
ATOM   2710  HB2 GLU B  27      22.153   1.615 -36.386  1.00 91.78           H  
ATOM   2711  HB3 GLU B  27      20.937   0.364 -36.187  1.00 91.78           H  
ATOM   2712  O   GLU B  27      22.444  -1.636 -36.933  1.00 91.78           O  
ATOM   2713  CG  GLU B  27      21.034   1.725 -34.549  1.00 91.78           C  
ATOM   2714  HG2 GLU B  27      21.365   2.764 -34.570  1.00 91.78           H  
ATOM   2715  HG3 GLU B  27      21.274   1.304 -33.573  1.00 91.78           H  
ATOM   2716  CD  GLU B  27      19.538   1.628 -34.775  1.00 91.78           C  
ATOM   2717  OE1 GLU B  27      18.946   0.637 -34.285  1.00 91.78           O  
ATOM   2718  OE2 GLU B  27      18.965   2.542 -35.402  1.00 91.78           O  
ATOM   2719  N   GLU B  28      24.541  -0.968 -36.534  1.00 91.15           N  
ATOM   2720  H   GLU B  28      25.114  -0.333 -35.997  1.00 91.15           H  
ATOM   2721  CA  GLU B  28      25.214  -1.731 -37.580  1.00 91.15           C  
ATOM   2722  HA  GLU B  28      24.483  -2.364 -38.084  1.00 91.15           H  
ATOM   2723  C   GLU B  28      26.285  -2.647 -36.979  1.00 91.15           C  
ATOM   2724  CB  GLU B  28      25.784  -0.767 -38.633  1.00 91.15           C  
ATOM   2725  HB2 GLU B  28      26.169  -1.350 -39.470  1.00 91.15           H  
ATOM   2726  HB3 GLU B  28      24.965  -0.147 -38.998  1.00 91.15           H  
ATOM   2727  O   GLU B  28      26.828  -2.373 -35.906  1.00 91.15           O  
ATOM   2728  CG  GLU B  28      26.907   0.133 -38.087  1.00 91.15           C  
ATOM   2729  HG2 GLU B  28      26.580   0.575 -37.146  1.00 91.15           H  
ATOM   2730  HG3 GLU B  28      27.780  -0.485 -37.875  1.00 91.15           H  
ATOM   2731  CD  GLU B  28      27.314   1.269 -39.039  1.00 91.15           C  
ATOM   2732  OE1 GLU B  28      28.135   2.100 -38.591  1.00 91.15           O  
ATOM   2733  OE2 GLU B  28      26.812   1.303 -40.187  1.00 91.15           O  
ATOM   2734  N   PHE B  29      26.606  -3.742 -37.668  1.00 91.97           N  
ATOM   2735  H   PHE B  29      26.198  -3.884 -38.581  1.00 91.97           H  
ATOM   2736  CA  PHE B  29      27.733  -4.585 -37.280  1.00 91.97           C  
ATOM   2737  HA  PHE B  29      27.736  -4.676 -36.194  1.00 91.97           H  
ATOM   2738  C   PHE B  29      29.039  -3.925 -37.757  1.00 91.97           C  
ATOM   2739  CB  PHE B  29      27.547  -5.989 -37.856  1.00 91.97           C  
ATOM   2740  HB2 PHE B  29      26.573  -6.360 -37.537  1.00 91.97           H  
ATOM   2741  HB3 PHE B  29      27.540  -5.938 -38.945  1.00 91.97           H  
ATOM   2742  O   PHE B  29      29.207  -3.778 -38.969  1.00 91.97           O  
ATOM   2743  CG  PHE B  29      28.620  -6.961 -37.408  1.00 91.97           C  
ATOM   2744  CD1 PHE B  29      29.803  -7.107 -38.154  1.00 91.97           C  
ATOM   2745  HD1 PHE B  29      29.965  -6.504 -39.035  1.00 91.97           H  
ATOM   2746  CD2 PHE B  29      28.453  -7.692 -36.217  1.00 91.97           C  
ATOM   2747  HD2 PHE B  29      27.564  -7.539 -35.624  1.00 91.97           H  
ATOM   2748  CE1 PHE B  29      30.807  -7.991 -37.720  1.00 91.97           C  
ATOM   2749  HE1 PHE B  29      31.734  -8.050 -38.271  1.00 91.97           H  
ATOM   2750  CE2 PHE B  29      29.440  -8.605 -35.802  1.00 91.97           C  
ATOM   2751  HE2 PHE B  29      29.303  -9.179 -34.898  1.00 91.97           H  
ATOM   2752  CZ  PHE B  29      30.621  -8.748 -36.550  1.00 91.97           C  
ATOM   2753  HZ  PHE B  29      31.403  -9.414 -36.215  1.00 91.97           H  
ATOM   2754  N   PRO B  30      29.953  -3.520 -36.855  1.00 91.96           N  
ATOM   2755  CA  PRO B  30      31.136  -2.753 -37.236  1.00 91.96           C  
ATOM   2756  HA  PRO B  30      30.841  -1.921 -37.876  1.00 91.96           H  
ATOM   2757  C   PRO B  30      32.159  -3.612 -37.993  1.00 91.96           C  
ATOM   2758  CB  PRO B  30      31.695  -2.198 -35.923  1.00 91.96           C  
ATOM   2759  HB2 PRO B  30      31.192  -1.262 -35.679  1.00 91.96           H  
ATOM   2760  HB3 PRO B  30      32.774  -2.051 -35.961  1.00 91.96           H  
ATOM   2761  O   PRO B  30      32.300  -4.807 -37.724  1.00 91.96           O  
ATOM   2762  CG  PRO B  30      31.297  -3.270 -34.911  1.00 91.96           C  
ATOM   2763  HG2 PRO B  30      32.004  -4.097 -34.981  1.00 91.96           H  
ATOM   2764  HG3 PRO B  30      31.256  -2.877 -33.896  1.00 91.96           H  
ATOM   2765  CD  PRO B  30      29.925  -3.719 -35.413  1.00 91.96           C  
ATOM   2766  HD2 PRO B  30      29.757  -4.766 -35.160  1.00 91.96           H  
ATOM   2767  HD3 PRO B  30      29.151  -3.090 -34.973  1.00 91.96           H  
ATOM   2768  N   GLU B  31      32.897  -2.989 -38.916  1.00 89.93           N  
ATOM   2769  H   GLU B  31      32.697  -2.022 -39.127  1.00 89.93           H  
ATOM   2770  CA  GLU B  31      33.930  -3.662 -39.721  1.00 89.93           C  
ATOM   2771  HA  GLU B  31      33.492  -4.542 -40.192  1.00 89.93           H  
ATOM   2772  C   GLU B  31      35.105  -4.153 -38.860  1.00 89.93           C  
ATOM   2773  CB  GLU B  31      34.440  -2.725 -40.833  1.00 89.93           C  
ATOM   2774  HB2 GLU B  31      35.200  -3.260 -41.403  1.00 89.93           H  
ATOM   2775  HB3 GLU B  31      34.901  -1.847 -40.380  1.00 89.93           H  
ATOM   2776  O   GLU B  31      35.547  -5.295 -38.999  1.00 89.93           O  
ATOM   2777  CG  GLU B  31      33.331  -2.274 -41.800  1.00 89.93           C  
ATOM   2778  HG2 GLU B  31      32.653  -1.599 -41.277  1.00 89.93           H  
ATOM   2779  HG3 GLU B  31      32.762  -3.154 -42.102  1.00 89.93           H  
ATOM   2780  CD  GLU B  31      33.879  -1.570 -43.056  1.00 89.93           C  
ATOM   2781  OE1 GLU B  31      33.278  -1.772 -44.137  1.00 89.93           O  
ATOM   2782  OE2 GLU B  31      34.897  -0.851 -42.942  1.00 89.93           O  
ATOM   2783  N   GLU B  32      35.558  -3.321 -37.916  1.00 91.80           N  
ATOM   2784  H   GLU B  32      35.139  -2.404 -37.851  1.00 91.80           H  
ATOM   2785  CA  GLU B  32      36.532  -3.684 -36.886  1.00 91.80           C  
ATOM   2786  HA  GLU B  32      36.891  -4.694 -37.084  1.00 91.80           H  
ATOM   2787  C   GLU B  32      35.860  -3.700 -35.504  1.00 91.80           C  
ATOM   2788  CB  GLU B  32      37.767  -2.764 -36.925  1.00 91.80           C  
ATOM   2789  HB2 GLU B  32      38.418  -3.046 -36.097  1.00 91.80           H  
ATOM   2790  HB3 GLU B  32      37.457  -1.728 -36.788  1.00 91.80           H  
ATOM   2791  O   GLU B  32      35.212  -2.738 -35.089  1.00 91.80           O  
ATOM   2792  CG  GLU B  32      38.557  -2.901 -38.241  1.00 91.80           C  
ATOM   2793  HG2 GLU B  32      38.685  -3.963 -38.450  1.00 91.80           H  
ATOM   2794  HG3 GLU B  32      37.972  -2.470 -39.054  1.00 91.80           H  
ATOM   2795  CD  GLU B  32      39.948  -2.238 -38.212  1.00 91.80           C  
ATOM   2796  OE1 GLU B  32      40.784  -2.624 -39.063  1.00 91.80           O  
ATOM   2797  OE2 GLU B  32      40.193  -1.381 -37.332  1.00 91.80           O  
ATOM   2798  N   VAL B  33      36.010  -4.811 -34.778  1.00 93.74           N  
ATOM   2799  H   VAL B  33      36.595  -5.543 -35.156  1.00 93.74           H  
ATOM   2800  CA  VAL B  33      35.500  -4.984 -33.409  1.00 93.74           C  
ATOM   2801  HA  VAL B  33      34.779  -4.194 -33.199  1.00 93.74           H  
ATOM   2802  C   VAL B  33      36.692  -4.884 -32.444  1.00 93.74           C  
ATOM   2803  CB  VAL B  33      34.774  -6.337 -33.242  1.00 93.74           C  
ATOM   2804  HB  VAL B  33      35.487  -7.144 -33.407  1.00 93.74           H  
ATOM   2805  O   VAL B  33      37.618  -5.688 -32.585  1.00 93.74           O  
ATOM   2806  CG1 VAL B  33      34.171  -6.496 -31.839  1.00 93.74           C  
ATOM   2807 HG11 VAL B  33      33.446  -5.706 -31.645  1.00 93.74           H  
ATOM   2808 HG12 VAL B  33      34.959  -6.442 -31.088  1.00 93.74           H  
ATOM   2809 HG13 VAL B  33      33.696  -7.473 -31.744  1.00 93.74           H  
ATOM   2810  CG2 VAL B  33      33.609  -6.536 -34.224  1.00 93.74           C  
ATOM   2811 HG21 VAL B  33      32.792  -5.858 -33.977  1.00 93.74           H  
ATOM   2812 HG22 VAL B  33      33.930  -6.336 -35.246  1.00 93.74           H  
ATOM   2813 HG23 VAL B  33      33.256  -7.567 -34.178  1.00 93.74           H  
ATOM   2814  N   PRO B  34      36.701  -3.953 -31.468  1.00 94.40           N  
ATOM   2815  CA  PRO B  34      37.773  -3.875 -30.474  1.00 94.40           C  
ATOM   2816  HA  PRO B  34      38.732  -3.822 -30.990  1.00 94.40           H  
ATOM   2817  C   PRO B  34      37.775  -5.108 -29.543  1.00 94.40           C  
ATOM   2818  CB  PRO B  34      37.533  -2.557 -29.726  1.00 94.40           C  
ATOM   2819  HB2 PRO B  34      38.050  -1.749 -30.245  1.00 94.40           H  
ATOM   2820  HB3 PRO B  34      37.857  -2.600 -28.686  1.00 94.40           H  
ATOM   2821  O   PRO B  34      36.795  -5.855 -29.512  1.00 94.40           O  
ATOM   2822  CG  PRO B  34      36.025  -2.345 -29.841  1.00 94.40           C  
ATOM   2823  HG2 PRO B  34      35.514  -2.912 -29.063  1.00 94.40           H  
ATOM   2824  HG3 PRO B  34      35.758  -1.289 -29.779  1.00 94.40           H  
ATOM   2825  CD  PRO B  34      35.690  -2.934 -31.211  1.00 94.40           C  
ATOM   2826  HD2 PRO B  34      35.757  -2.160 -31.974  1.00 94.40           H  
ATOM   2827  HD3 PRO B  34      34.687  -3.360 -31.191  1.00 94.40           H  
ATOM   2828  N   PRO B  35      38.843  -5.357 -28.757  1.00 93.86           N  
ATOM   2829  CA  PRO B  35      38.893  -6.513 -27.854  1.00 93.86           C  
ATOM   2830  HA  PRO B  35      38.663  -7.412 -28.426  1.00 93.86           H  
ATOM   2831  C   PRO B  35      37.906  -6.419 -26.679  1.00 93.86           C  
ATOM   2832  CB  PRO B  35      40.338  -6.595 -27.349  1.00 93.86           C  
ATOM   2833  HB2 PRO B  35      40.396  -6.216 -26.329  1.00 93.86           H  
ATOM   2834  HB3 PRO B  35      40.714  -7.618 -27.380  1.00 93.86           H  
ATOM   2835  O   PRO B  35      37.626  -7.438 -26.042  1.00 93.86           O  
ATOM   2836  CG  PRO B  35      41.133  -5.681 -28.283  1.00 93.86           C  
ATOM   2837  HG2 PRO B  35      41.981  -5.224 -27.774  1.00 93.86           H  
ATOM   2838  HG3 PRO B  35      41.463  -6.246 -29.154  1.00 93.86           H  
ATOM   2839  CD  PRO B  35      40.105  -4.638 -28.713  1.00 93.86           C  
ATOM   2840  HD2 PRO B  35      40.049  -3.849 -27.963  1.00 93.86           H  
ATOM   2841  HD3 PRO B  35      40.383  -4.221 -29.682  1.00 93.86           H  
ATOM   2842  N   ARG B  36      37.406  -5.210 -26.398  1.00 96.46           N  
ATOM   2843  H   ARG B  36      37.759  -4.434 -26.939  1.00 96.46           H  
ATOM   2844  CA  ARG B  36      36.441  -4.853 -25.356  1.00 96.46           C  
ATOM   2845  HA  ARG B  36      35.721  -5.662 -25.227  1.00 96.46           H  
ATOM   2846  C   ARG B  36      35.704  -3.567 -25.761  1.00 96.46           C  
ATOM   2847  CB  ARG B  36      37.232  -4.628 -24.056  1.00 96.46           C  
ATOM   2848  HB2 ARG B  36      37.973  -5.419 -23.939  1.00 96.46           H  
ATOM   2849  HB3 ARG B  36      37.763  -3.679 -24.132  1.00 96.46           H  
ATOM   2850  O   ARG B  36      36.285  -2.729 -26.449  1.00 96.46           O  
ATOM   2851  CG  ARG B  36      36.352  -4.620 -22.807  1.00 96.46           C  
ATOM   2852  HG2 ARG B  36      35.537  -3.908 -22.939  1.00 96.46           H  
ATOM   2853  HG3 ARG B  36      35.927  -5.612 -22.654  1.00 96.46           H  
ATOM   2854  CD  ARG B  36      37.151  -4.203 -21.571  1.00 96.46           C  
ATOM   2855  HD2 ARG B  36      37.957  -4.916 -21.401  1.00 96.46           H  
ATOM   2856  HD3 ARG B  36      37.585  -3.220 -21.753  1.00 96.46           H  
ATOM   2857  NE  ARG B  36      36.250  -4.170 -20.407  1.00 96.46           N  
ATOM   2858  HE  ARG B  36      35.486  -4.830 -20.423  1.00 96.46           H  
ATOM   2859  NH1 ARG B  36      37.218  -2.506 -19.169  1.00 96.46           N  
ATOM   2860 HH11 ARG B  36      37.161  -1.870 -18.386  1.00 96.46           H  
ATOM   2861 HH12 ARG B  36      37.919  -2.417 -19.891  1.00 96.46           H  
ATOM   2862  NH2 ARG B  36      35.331  -3.516 -18.462  1.00 96.46           N  
ATOM   2863 HH21 ARG B  36      35.319  -3.042 -17.570  1.00 96.46           H  
ATOM   2864 HH22 ARG B  36      34.618  -4.211 -18.633  1.00 96.46           H  
ATOM   2865  CZ  ARG B  36      36.277  -3.388 -19.351  1.00 96.46           C  
ATOM   2866  N   ALA B  37      34.456  -3.389 -25.333  1.00 95.77           N  
ATOM   2867  H   ALA B  37      34.012  -4.154 -24.844  1.00 95.77           H  
ATOM   2868  CA  ALA B  37      33.770  -2.091 -25.358  1.00 95.77           C  
ATOM   2869  HA  ALA B  37      34.207  -1.469 -26.139  1.00 95.77           H  
ATOM   2870  C   ALA B  37      33.946  -1.341 -24.024  1.00 95.77           C  
ATOM   2871  CB  ALA B  37      32.286  -2.289 -25.704  1.00 95.77           C  
ATOM   2872  HB1 ALA B  37      31.826  -2.974 -24.992  1.00 95.77           H  
ATOM   2873  HB2 ALA B  37      32.181  -2.683 -26.715  1.00 95.77           H  
ATOM   2874  HB3 ALA B  37      31.769  -1.331 -25.649  1.00 95.77           H  
ATOM   2875  O   ALA B  37      33.994  -1.960 -22.960  1.00 95.77           O  
ATOM   2876  N   GLU B  38      33.993  -0.007 -24.069  1.00 94.95           N  
ATOM   2877  H   GLU B  38      33.940   0.460 -24.963  1.00 94.95           H  
ATOM   2878  CA  GLU B  38      33.824   0.818 -22.865  1.00 94.95           C  
ATOM   2879  HA  GLU B  38      34.535   0.480 -22.110  1.00 94.95           H  
ATOM   2880  C   GLU B  38      32.412   0.635 -22.274  1.00 94.95           C  
ATOM   2881  CB  GLU B  38      34.115   2.302 -23.159  1.00 94.95           C  
ATOM   2882  HB2 GLU B  38      33.908   2.876 -22.256  1.00 94.95           H  
ATOM   2883  HB3 GLU B  38      33.452   2.648 -23.952  1.00 94.95           H  
ATOM   2884  O   GLU B  38      31.486   0.211 -22.968  1.00 94.95           O  
ATOM   2885  CG  GLU B  38      35.580   2.548 -23.564  1.00 94.95           C  
ATOM   2886  HG2 GLU B  38      36.222   2.066 -22.826  1.00 94.95           H  
ATOM   2887  HG3 GLU B  38      35.765   2.075 -24.529  1.00 94.95           H  
ATOM   2888  CD  GLU B  38      35.955   4.040 -23.654  1.00 94.95           C  
ATOM   2889  OE1 GLU B  38      37.170   4.331 -23.559  1.00 94.95           O  
ATOM   2890  OE2 GLU B  38      35.044   4.882 -23.823  1.00 94.95           O  
ATOM   2891  N   GLU B  39      32.236   0.935 -20.984  1.00 96.34           N  
ATOM   2892  H   GLU B  39      32.996   1.350 -20.465  1.00 96.34           H  
ATOM   2893  CA  GLU B  39      30.939   0.789 -20.314  1.00 96.34           C  
ATOM   2894  HA  GLU B  39      30.574  -0.221 -20.503  1.00 96.34           H  
ATOM   2895  C   GLU B  39      29.905   1.775 -20.876  1.00 96.34           C  
ATOM   2896  CB  GLU B  39      31.106   0.949 -18.795  1.00 96.34           C  
ATOM   2897  HB2 GLU B  39      31.827   0.209 -18.447  1.00 96.34           H  
ATOM   2898  HB3 GLU B  39      31.490   1.944 -18.571  1.00 96.34           H  
ATOM   2899  O   GLU B  39      30.103   2.992 -20.854  1.00 96.34           O  
ATOM   2900  CG  GLU B  39      29.773   0.742 -18.061  1.00 96.34           C  
ATOM   2901  HG2 GLU B  39      29.052   1.486 -18.399  1.00 96.34           H  
ATOM   2902  HG3 GLU B  39      29.378  -0.242 -18.313  1.00 96.34           H  
ATOM   2903  CD  GLU B  39      29.911   0.848 -16.541  1.00 96.34           C  
ATOM   2904  OE1 GLU B  39      28.986   1.391 -15.899  1.00 96.34           O  
ATOM   2905  OE2 GLU B  39      30.878   0.298 -15.965  1.00 96.34           O  
ATOM   2906  N   ILE B  40      28.769   1.254 -21.343  1.00 94.97           N  
ATOM   2907  H   ILE B  40      28.643   0.254 -21.279  1.00 94.97           H  
ATOM   2908  CA  ILE B  40      27.721   2.055 -21.985  1.00 94.97           C  
ATOM   2909  HA  ILE B  40      28.128   3.042 -22.205  1.00 94.97           H  
ATOM   2910  C   ILE B  40      26.548   2.240 -21.028  1.00 94.97           C  
ATOM   2911  CB  ILE B  40      27.294   1.445 -23.339  1.00 94.97           C  
ATOM   2912  HB  ILE B  40      26.816   0.483 -23.157  1.00 94.97           H  
ATOM   2913  O   ILE B  40      25.966   1.267 -20.556  1.00 94.97           O  
ATOM   2914  CG1 ILE B  40      28.545   1.202 -24.221  1.00 94.97           C  
ATOM   2915 HG12 ILE B  40      29.222   2.051 -24.133  1.00 94.97           H  
ATOM   2916 HG13 ILE B  40      29.059   0.321 -23.835  1.00 94.97           H  
ATOM   2917  CG2 ILE B  40      26.261   2.367 -24.017  1.00 94.97           C  
ATOM   2918 HG21 ILE B  40      25.416   2.559 -23.357  1.00 94.97           H  
ATOM   2919 HG22 ILE B  40      25.859   1.877 -24.904  1.00 94.97           H  
ATOM   2920 HG23 ILE B  40      26.727   3.312 -24.297  1.00 94.97           H  
ATOM   2921  CD1 ILE B  40      28.293   0.960 -25.712  1.00 94.97           C  
ATOM   2922 HD11 ILE B  40      27.499   0.225 -25.845  1.00 94.97           H  
ATOM   2923 HD12 ILE B  40      28.020   1.899 -26.194  1.00 94.97           H  
ATOM   2924 HD13 ILE B  40      29.208   0.591 -26.175  1.00 94.97           H  
ATOM   2925  N   THR B  41      26.152   3.490 -20.783  1.00 95.53           N  
ATOM   2926  H   THR B  41      26.652   4.245 -21.231  1.00 95.53           H  
ATOM   2927  CA  THR B  41      24.936   3.814 -20.019  1.00 95.53           C  
ATOM   2928  HA  THR B  41      24.635   2.949 -19.428  1.00 95.53           H  
ATOM   2929  C   THR B  41      23.794   4.164 -20.969  1.00 95.53           C  
ATOM   2930  CB  THR B  41      25.183   4.960 -19.031  1.00 95.53           C  
ATOM   2931  HB  THR B  41      25.383   5.879 -19.582  1.00 95.53           H  
ATOM   2932  O   THR B  41      23.877   5.135 -21.720  1.00 95.53           O  
ATOM   2933  CG2 THR B  41      23.992   5.178 -18.096  1.00 95.53           C  
ATOM   2934 HG21 THR B  41      24.242   5.945 -17.363  1.00 95.53           H  
ATOM   2935 HG22 THR B  41      23.120   5.503 -18.662  1.00 95.53           H  
ATOM   2936 HG23 THR B  41      23.757   4.252 -17.570  1.00 95.53           H  
ATOM   2937  OG1 THR B  41      26.299   4.666 -18.224  1.00 95.53           O  
ATOM   2938  HG1 THR B  41      26.973   4.268 -18.780  1.00 95.53           H  
ATOM   2939  N   ILE B  42      22.712   3.391 -20.920  1.00 94.76           N  
ATOM   2940  H   ILE B  42      22.726   2.602 -20.289  1.00 94.76           H  
ATOM   2941  CA  ILE B  42      21.463   3.652 -21.638  1.00 94.76           C  
ATOM   2942  HA  ILE B  42      21.706   4.145 -22.579  1.00 94.76           H  
ATOM   2943  C   ILE B  42      20.582   4.571 -20.772  1.00 94.76           C  
ATOM   2944  CB  ILE B  42      20.758   2.326 -21.996  1.00 94.76           C  
ATOM   2945  HB  ILE B  42      20.478   1.831 -21.067  1.00 94.76           H  
ATOM   2946  O   ILE B  42      20.296   4.212 -19.624  1.00 94.76           O  
ATOM   2947  CG1 ILE B  42      21.685   1.355 -22.768  1.00 94.76           C  
ATOM   2948 HG12 ILE B  42      22.514   1.062 -22.125  1.00 94.76           H  
ATOM   2949 HG13 ILE B  42      21.127   0.444 -22.981  1.00 94.76           H  
ATOM   2950  CG2 ILE B  42      19.461   2.588 -22.786  1.00 94.76           C  
ATOM   2951 HG21 ILE B  42      18.747   3.125 -22.162  1.00 94.76           H  
ATOM   2952 HG22 ILE B  42      19.661   3.176 -23.681  1.00 94.76           H  
ATOM   2953 HG23 ILE B  42      19.004   1.640 -23.069  1.00 94.76           H  
ATOM   2954  CD1 ILE B  42      22.266   1.888 -24.087  1.00 94.76           C  
ATOM   2955 HD11 ILE B  42      21.464   2.177 -24.767  1.00 94.76           H  
ATOM   2956 HD12 ILE B  42      22.909   2.747 -23.897  1.00 94.76           H  
ATOM   2957 HD13 ILE B  42      22.864   1.108 -24.558  1.00 94.76           H  
ATOM   2958  N   PRO B  43      20.158   5.750 -21.276  1.00 92.58           N  
ATOM   2959  CA  PRO B  43      19.319   6.681 -20.524  1.00 92.58           C  
ATOM   2960  HA  PRO B  43      19.868   6.984 -19.633  1.00 92.58           H  
ATOM   2961  C   PRO B  43      17.975   6.083 -20.102  1.00 92.58           C  
ATOM   2962  CB  PRO B  43      19.124   7.902 -21.428  1.00 92.58           C  
ATOM   2963  HB2 PRO B  43      18.235   7.772 -22.045  1.00 92.58           H  
ATOM   2964  HB3 PRO B  43      19.060   8.827 -20.855  1.00 92.58           H  
ATOM   2965  O   PRO B  43      17.384   5.276 -20.819  1.00 92.58           O  
ATOM   2966  CG  PRO B  43      20.355   7.874 -22.327  1.00 92.58           C  
ATOM   2967  HG2 PRO B  43      20.176   8.386 -23.272  1.00 92.58           H  
ATOM   2968  HG3 PRO B  43      21.206   8.310 -21.804  1.00 92.58           H  
ATOM   2969  CD  PRO B  43      20.579   6.376 -22.522  1.00 92.58           C  
ATOM   2970  HD2 PRO B  43      21.633   6.199 -22.735  1.00 92.58           H  
ATOM   2971  HD3 PRO B  43      19.957   6.008 -23.338  1.00 92.58           H  
ATOM   2972  N   ALA B  44      17.476   6.528 -18.946  1.00 92.16           N  
ATOM   2973  H   ALA B  44      18.007   7.218 -18.435  1.00 92.16           H  
ATOM   2974  CA  ALA B  44      16.216   6.077 -18.363  1.00 92.16           C  
ATOM   2975  HA  ALA B  44      16.329   5.052 -18.009  1.00 92.16           H  
ATOM   2976  C   ALA B  44      15.056   6.104 -19.370  1.00 92.16           C  
ATOM   2977  CB  ALA B  44      15.906   6.995 -17.175  1.00 92.16           C  
ATOM   2978  HB1 ALA B  44      15.904   8.037 -17.495  1.00 92.16           H  
ATOM   2979  HB2 ALA B  44      16.651   6.864 -16.391  1.00 92.16           H  
ATOM   2980  HB3 ALA B  44      14.921   6.759 -16.772  1.00 92.16           H  
ATOM   2981  O   ALA B  44      14.426   5.078 -19.614  1.00 92.16           O  
ATOM   2982  N   ASP B  45      14.824   7.261 -19.992  1.00 89.09           N  
ATOM   2983  H   ASP B  45      15.513   7.992 -19.894  1.00 89.09           H  
ATOM   2984  CA  ASP B  45      13.728   7.563 -20.919  1.00 89.09           C  
ATOM   2985  HA  ASP B  45      12.785   7.425 -20.391  1.00 89.09           H  
ATOM   2986  C   ASP B  45      13.670   6.657 -22.158  1.00 89.09           C  
ATOM   2987  CB  ASP B  45      13.841   9.047 -21.325  1.00 89.09           C  
ATOM   2988  HB2 ASP B  45      13.694   9.661 -20.437  1.00 89.09           H  
ATOM   2989  HB3 ASP B  45      13.036   9.285 -22.021  1.00 89.09           H  
ATOM   2990  O   ASP B  45      12.625   6.560 -22.800  1.00 89.09           O  
ATOM   2991  CG  ASP B  45      15.196   9.415 -21.953  1.00 89.09           C  
ATOM   2992  OD1 ASP B  45      15.206   9.815 -23.137  1.00 89.09           O  
ATOM   2993  OD2 ASP B  45      16.212   9.311 -21.223  1.00 89.09           O  
ATOM   2994  N   VAL B  46      14.762   5.955 -22.460  1.00 90.76           N  
ATOM   2995  H   VAL B  46      15.564   6.070 -21.858  1.00 90.76           H  
ATOM   2996  CA  VAL B  46      14.899   5.028 -23.589  1.00 90.76           C  
ATOM   2997  HA  VAL B  46      14.244   5.359 -24.395  1.00 90.76           H  
ATOM   2998  C   VAL B  46      14.467   3.595 -23.228  1.00 90.76           C  
ATOM   2999  CB  VAL B  46      16.354   5.110 -24.093  1.00 90.76           C  
ATOM   3000  HB  VAL B  46      17.033   4.805 -23.297  1.00 90.76           H  
ATOM   3001  O   VAL B  46      14.227   2.783 -24.118  1.00 90.76           O  
ATOM   3002  CG1 VAL B  46      16.626   4.218 -25.297  1.00 90.76           C  
ATOM   3003 HG11 VAL B  46      15.900   4.425 -26.084  1.00 90.76           H  
ATOM   3004 HG12 VAL B  46      17.639   4.402 -25.655  1.00 90.76           H  
ATOM   3005 HG13 VAL B  46      16.558   3.169 -25.010  1.00 90.76           H  
ATOM   3006  CG2 VAL B  46      16.722   6.540 -24.528  1.00 90.76           C  
ATOM   3007 HG21 VAL B  46      16.627   7.233 -23.692  1.00 90.76           H  
ATOM   3008 HG22 VAL B  46      16.058   6.873 -25.327  1.00 90.76           H  
ATOM   3009 HG23 VAL B  46      17.756   6.576 -24.871  1.00 90.76           H  
ATOM   3010  N   THR B  47      14.311   3.274 -21.941  1.00 91.66           N  
ATOM   3011  H   THR B  47      14.419   4.010 -21.258  1.00 91.66           H  
ATOM   3012  CA  THR B  47      13.891   1.943 -21.459  1.00 91.66           C  
ATOM   3013  HA  THR B  47      14.008   1.235 -22.279  1.00 91.66           H  
ATOM   3014  C   THR B  47      12.416   1.933 -21.017  1.00 91.66           C  
ATOM   3015  CB  THR B  47      14.789   1.441 -20.320  1.00 91.66           C  
ATOM   3016  HB  THR B  47      14.528   0.400 -20.129  1.00 91.66           H  
ATOM   3017  O   THR B  47      11.932   2.974 -20.566  1.00 91.66           O  
ATOM   3018  CG2 THR B  47      16.282   1.506 -20.649  1.00 91.66           C  
ATOM   3019 HG21 THR B  47      16.609   2.542 -20.740  1.00 91.66           H  
ATOM   3020 HG22 THR B  47      16.853   1.027 -19.854  1.00 91.66           H  
ATOM   3021 HG23 THR B  47      16.474   0.980 -21.584  1.00 91.66           H  
ATOM   3022  OG1 THR B  47      14.572   2.173 -19.133  1.00 91.66           O  
ATOM   3023  HG1 THR B  47      14.646   3.103 -19.359  1.00 91.66           H  
ATOM   3024  N   PRO B  48      11.689   0.794 -21.089  1.00 88.92           N  
ATOM   3025  CA  PRO B  48      10.262   0.737 -20.736  1.00 88.92           C  
ATOM   3026  HA  PRO B  48       9.708   1.345 -21.451  1.00 88.92           H  
ATOM   3027  C   PRO B  48       9.946   1.250 -19.322  1.00 88.92           C  
ATOM   3028  CB  PRO B  48       9.845  -0.729 -20.918  1.00 88.92           C  
ATOM   3029  HB2 PRO B  48       8.806  -0.812 -21.236  1.00 88.92           H  
ATOM   3030  HB3 PRO B  48      10.006  -1.295 -20.000  1.00 88.92           H  
ATOM   3031  O   PRO B  48       9.134   2.159 -19.158  1.00 88.92           O  
ATOM   3032  CG  PRO B  48      10.807  -1.225 -21.993  1.00 88.92           C  
ATOM   3033  HG2 PRO B  48      10.938  -2.306 -21.957  1.00 88.92           H  
ATOM   3034  HG3 PRO B  48      10.436  -0.914 -22.969  1.00 88.92           H  
ATOM   3035  CD  PRO B  48      12.102  -0.480 -21.668  1.00 88.92           C  
ATOM   3036  HD2 PRO B  48      12.679  -0.346 -22.584  1.00 88.92           H  
ATOM   3037  HD3 PRO B  48      12.680  -1.042 -20.935  1.00 88.92           H  
ATOM   3038  N   GLU B  49      10.661   0.743 -18.312  1.00 86.12           N  
ATOM   3039  H   GLU B  49      11.292  -0.019 -18.518  1.00 86.12           H  
ATOM   3040  CA  GLU B  49      10.439   1.070 -16.892  1.00 86.12           C  
ATOM   3041  HA  GLU B  49       9.369   1.204 -16.727  1.00 86.12           H  
ATOM   3042  C   GLU B  49      11.100   2.380 -16.437  1.00 86.12           C  
ATOM   3043  CB  GLU B  49      10.919  -0.092 -16.007  1.00 86.12           C  
ATOM   3044  HB2 GLU B  49      11.997  -0.195 -16.129  1.00 86.12           H  
ATOM   3045  HB3 GLU B  49      10.718   0.145 -14.963  1.00 86.12           H  
ATOM   3046  O   GLU B  49      11.044   2.738 -15.262  1.00 86.12           O  
ATOM   3047  CG  GLU B  49      10.256  -1.438 -16.329  1.00 86.12           C  
ATOM   3048  HG2 GLU B  49      10.663  -1.807 -17.270  1.00 86.12           H  
ATOM   3049  HG3 GLU B  49      10.530  -2.155 -15.555  1.00 86.12           H  
ATOM   3050  CD  GLU B  49       8.726  -1.340 -16.426  1.00 86.12           C  
ATOM   3051  OE1 GLU B  49       8.189  -1.948 -17.381  1.00 86.12           O  
ATOM   3052  OE2 GLU B  49       8.116  -0.664 -15.568  1.00 86.12           O  
ATOM   3053  N   ARG B  50      11.741   3.112 -17.356  1.00 89.79           N  
ATOM   3054  H   ARG B  50      11.698   2.786 -18.311  1.00 89.79           H  
ATOM   3055  CA  ARG B  50      12.438   4.378 -17.084  1.00 89.79           C  
ATOM   3056  HA  ARG B  50      12.929   4.646 -18.019  1.00 89.79           H  
ATOM   3057  C   ARG B  50      13.572   4.267 -16.055  1.00 89.79           C  
ATOM   3058  CB  ARG B  50      11.438   5.506 -16.789  1.00 89.79           C  
ATOM   3059  HB2 ARG B  50      11.983   6.446 -16.699  1.00 89.79           H  
ATOM   3060  HB3 ARG B  50      10.932   5.309 -15.844  1.00 89.79           H  
ATOM   3061  O   ARG B  50      13.766   5.167 -15.239  1.00 89.79           O  
ATOM   3062  CG  ARG B  50      10.402   5.643 -17.909  1.00 89.79           C  
ATOM   3063  HG2 ARG B  50      10.909   5.834 -18.855  1.00 89.79           H  
ATOM   3064  HG3 ARG B  50       9.818   4.726 -17.996  1.00 89.79           H  
ATOM   3065  CD  ARG B  50       9.452   6.793 -17.592  1.00 89.79           C  
ATOM   3066  HD2 ARG B  50       8.977   6.595 -16.631  1.00 89.79           H  
ATOM   3067  HD3 ARG B  50      10.027   7.717 -17.528  1.00 89.79           H  
ATOM   3068  NE  ARG B  50       8.425   6.909 -18.638  1.00 89.79           N  
ATOM   3069  HE  ARG B  50       8.444   6.191 -19.348  1.00 89.79           H  
ATOM   3070  NH1 ARG B  50       7.323   8.718 -17.767  1.00 89.79           N  
ATOM   3071 HH11 ARG B  50       6.551   9.368 -17.787  1.00 89.79           H  
ATOM   3072 HH12 ARG B  50       7.961   8.692 -16.984  1.00 89.79           H  
ATOM   3073  NH2 ARG B  50       6.602   7.783 -19.666  1.00 89.79           N  
ATOM   3074 HH21 ARG B  50       5.833   8.438 -19.691  1.00 89.79           H  
ATOM   3075 HH22 ARG B  50       6.670   7.052 -20.359  1.00 89.79           H  
ATOM   3076  CZ  ARG B  50       7.459   7.803 -18.686  1.00 89.79           C  
ATOM   3077  N   VAL B  51      14.361   3.192 -16.133  1.00 92.79           N  
ATOM   3078  H   VAL B  51      14.171   2.530 -16.871  1.00 92.79           H  
ATOM   3079  CA  VAL B  51      15.508   2.931 -15.245  1.00 92.79           C  
ATOM   3080  HA  VAL B  51      15.532   3.700 -14.474  1.00 92.79           H  
ATOM   3081  C   VAL B  51      16.825   2.970 -16.044  1.00 92.79           C  
ATOM   3082  CB  VAL B  51      15.337   1.592 -14.495  1.00 92.79           C  
ATOM   3083  HB  VAL B  51      15.283   0.775 -15.214  1.00 92.79           H  
ATOM   3084  O   VAL B  51      16.963   2.201 -17.001  1.00 92.79           O  
ATOM   3085  CG1 VAL B  51      16.513   1.338 -13.548  1.00 92.79           C  
ATOM   3086 HG11 VAL B  51      17.424   1.167 -14.121  1.00 92.79           H  
ATOM   3087 HG12 VAL B  51      16.325   0.454 -12.938  1.00 92.79           H  
ATOM   3088 HG13 VAL B  51      16.648   2.193 -12.886  1.00 92.79           H  
ATOM   3089  CG2 VAL B  51      14.061   1.581 -13.642  1.00 92.79           C  
ATOM   3090 HG21 VAL B  51      13.181   1.651 -14.280  1.00 92.79           H  
ATOM   3091 HG22 VAL B  51      13.994   0.650 -13.079  1.00 92.79           H  
ATOM   3092 HG23 VAL B  51      14.065   2.419 -12.945  1.00 92.79           H  
ATOM   3093  N   PRO B  52      17.808   3.826 -15.684  1.00 95.50           N  
ATOM   3094  CA  PRO B  52      19.136   3.836 -16.302  1.00 95.50           C  
ATOM   3095  HA  PRO B  52      19.043   4.204 -17.324  1.00 95.50           H  
ATOM   3096  C   PRO B  52      19.773   2.446 -16.304  1.00 95.50           C  
ATOM   3097  CB  PRO B  52      19.991   4.807 -15.479  1.00 95.50           C  
ATOM   3098  HB2 PRO B  52      20.693   5.356 -16.106  1.00 95.50           H  
ATOM   3099  HB3 PRO B  52      20.527   4.271 -14.695  1.00 95.50           H  
ATOM   3100  O   PRO B  52      19.719   1.732 -15.304  1.00 95.50           O  
ATOM   3101  CG  PRO B  52      18.966   5.730 -14.832  1.00 95.50           C  
ATOM   3102  HG2 PRO B  52      19.330   6.139 -13.889  1.00 95.50           H  
ATOM   3103  HG3 PRO B  52      18.713   6.532 -15.526  1.00 95.50           H  
ATOM   3104  CD  PRO B  52      17.761   4.815 -14.619  1.00 95.50           C  
ATOM   3105  HD2 PRO B  52      17.860   4.297 -13.665  1.00 95.50           H  
ATOM   3106  HD3 PRO B  52      16.838   5.394 -14.639  1.00 95.50           H  
ATOM   3107  N   THR B  53      20.375   2.049 -17.423  1.00 96.51           N  
ATOM   3108  H   THR B  53      20.415   2.683 -18.208  1.00 96.51           H  
ATOM   3109  CA  THR B  53      20.923   0.693 -17.576  1.00 96.51           C  
ATOM   3110  HA  THR B  53      20.922   0.189 -16.609  1.00 96.51           H  
ATOM   3111  C   THR B  53      22.371   0.745 -18.053  1.00 96.51           C  
ATOM   3112  CB  THR B  53      20.029  -0.146 -18.495  1.00 96.51           C  
ATOM   3113  HB  THR B  53      19.987   0.307 -19.485  1.00 96.51           H  
ATOM   3114  O   THR B  53      22.652   1.218 -19.151  1.00 96.51           O  
ATOM   3115  CG2 THR B  53      20.508  -1.588 -18.621  1.00 96.51           C  
ATOM   3116 HG21 THR B  53      21.475  -1.622 -19.124  1.00 96.51           H  
ATOM   3117 HG22 THR B  53      20.599  -2.037 -17.632  1.00 96.51           H  
ATOM   3118 HG23 THR B  53      19.784  -2.155 -19.206  1.00 96.51           H  
ATOM   3119  OG1 THR B  53      18.723  -0.210 -17.960  1.00 96.51           O  
ATOM   3120  HG1 THR B  53      18.426   0.687 -17.791  1.00 96.51           H  
ATOM   3121  N   HIS B  54      23.285   0.259 -17.219  1.00 97.16           N  
ATOM   3122  H   HIS B  54      22.950  -0.191 -16.378  1.00 97.16           H  
ATOM   3123  CA  HIS B  54      24.722   0.179 -17.465  1.00 97.16           C  
ATOM   3124  HA  HIS B  54      25.022   0.976 -18.144  1.00 97.16           H  
ATOM   3125  C   HIS B  54      25.060  -1.170 -18.105  1.00 97.16           C  
ATOM   3126  CB  HIS B  54      25.470   0.370 -16.135  1.00 97.16           C  
ATOM   3127  HB2 HIS B  54      26.540   0.267 -16.314  1.00 97.16           H  
ATOM   3128  HB3 HIS B  54      25.171  -0.404 -15.429  1.00 97.16           H  
ATOM   3129  O   HIS B  54      24.625  -2.210 -17.615  1.00 97.16           O  
ATOM   3130  CG  HIS B  54      25.212   1.714 -15.507  1.00 97.16           C  
ATOM   3131  CD2 HIS B  54      24.176   2.062 -14.680  1.00 97.16           C  
ATOM   3132  HD2 HIS B  54      23.399   1.403 -14.321  1.00 97.16           H  
ATOM   3133  ND1 HIS B  54      25.964   2.842 -15.713  1.00 97.16           N  
ATOM   3134  HD1 HIS B  54      26.862   2.872 -16.174  1.00 97.16           H  
ATOM   3135  CE1 HIS B  54      25.375   3.857 -15.061  1.00 97.16           C  
ATOM   3136  HE1 HIS B  54      25.751   4.869 -15.034  1.00 97.16           H  
ATOM   3137  NE2 HIS B  54      24.272   3.435 -14.423  1.00 97.16           N  
ATOM   3138  N   ILE B  55      25.829  -1.172 -19.192  1.00 97.18           N  
ATOM   3139  H   ILE B  55      26.126  -0.281 -19.564  1.00 97.18           H  
ATOM   3140  CA  ILE B  55      26.179  -2.368 -19.965  1.00 97.18           C  
ATOM   3141  HA  ILE B  55      25.787  -3.251 -19.459  1.00 97.18           H  
ATOM   3142  C   ILE B  55      27.700  -2.498 -20.018  1.00 97.18           C  
ATOM   3143  CB  ILE B  55      25.541  -2.323 -21.372  1.00 97.18           C  
ATOM   3144  HB  ILE B  55      25.907  -1.436 -21.890  1.00 97.18           H  
ATOM   3145  O   ILE B  55      28.391  -1.605 -20.510  1.00 97.18           O  
ATOM   3146  CG1 ILE B  55      23.997  -2.240 -21.280  1.00 97.18           C  
ATOM   3147 HG12 ILE B  55      23.610  -3.162 -20.846  1.00 97.18           H  
ATOM   3148 HG13 ILE B  55      23.713  -1.416 -20.627  1.00 97.18           H  
ATOM   3149  CG2 ILE B  55      25.967  -3.570 -22.171  1.00 97.18           C  
ATOM   3150 HG21 ILE B  55      25.517  -3.554 -23.164  1.00 97.18           H  
ATOM   3151 HG22 ILE B  55      27.048  -3.582 -22.305  1.00 97.18           H  
ATOM   3152 HG23 ILE B  55      25.661  -4.472 -21.641  1.00 97.18           H  
ATOM   3153  CD1 ILE B  55      23.300  -1.987 -22.622  1.00 97.18           C  
ATOM   3154 HD11 ILE B  55      22.233  -1.846 -22.450  1.00 97.18           H  
ATOM   3155 HD12 ILE B  55      23.708  -1.089 -23.086  1.00 97.18           H  
ATOM   3156 HD13 ILE B  55      23.431  -2.836 -23.293  1.00 97.18           H  
ATOM   3157  N   VAL B  56      28.207  -3.629 -19.526  1.00 97.48           N  
ATOM   3158  H   VAL B  56      27.559  -4.297 -19.133  1.00 97.48           H  
ATOM   3159  CA  VAL B  56      29.634  -3.883 -19.302  1.00 97.48           C  
ATOM   3160  HA  VAL B  56      30.206  -2.998 -19.581  1.00 97.48           H  
ATOM   3161  C   VAL B  56      30.107  -5.065 -20.144  1.00 97.48           C  
ATOM   3162  CB  VAL B  56      29.905  -4.176 -17.814  1.00 97.48           C  
ATOM   3163  HB  VAL B  56      29.499  -5.158 -17.572  1.00 97.48           H  
ATOM   3164  O   VAL B  56      29.521  -6.148 -20.088  1.00 97.48           O  
ATOM   3165  CG1 VAL B  56      31.409  -4.190 -17.529  1.00 97.48           C  
ATOM   3166 HG11 VAL B  56      31.846  -3.215 -17.745  1.00 97.48           H  
ATOM   3167 HG12 VAL B  56      31.911  -4.959 -18.115  1.00 97.48           H  
ATOM   3168 HG13 VAL B  56      31.568  -4.414 -16.474  1.00 97.48           H  
ATOM   3169  CG2 VAL B  56      29.251  -3.175 -16.857  1.00 97.48           C  
ATOM   3170 HG21 VAL B  56      29.439  -3.510 -15.837  1.00 97.48           H  
ATOM   3171 HG22 VAL B  56      29.674  -2.181 -17.001  1.00 97.48           H  
ATOM   3172 HG23 VAL B  56      28.171  -3.141 -17.000  1.00 97.48           H  
ATOM   3173  N   ASP B  57      31.200  -4.887 -20.884  1.00 96.99           N  
ATOM   3174  H   ASP B  57      31.635  -3.975 -20.894  1.00 96.99           H  
ATOM   3175  CA  ASP B  57      31.890  -5.966 -21.597  1.00 96.99           C  
ATOM   3176  HA  ASP B  57      31.187  -6.777 -21.791  1.00 96.99           H  
ATOM   3177  C   ASP B  57      33.051  -6.506 -20.748  1.00 96.99           C  
ATOM   3178  CB  ASP B  57      32.394  -5.428 -22.945  1.00 96.99           C  
ATOM   3179  HB2 ASP B  57      33.280  -4.815 -22.777  1.00 96.99           H  
ATOM   3180  HB3 ASP B  57      31.638  -4.769 -23.372  1.00 96.99           H  
ATOM   3181  O   ASP B  57      33.921  -5.733 -20.336  1.00 96.99           O  
ATOM   3182  CG  ASP B  57      32.722  -6.507 -23.982  1.00 96.99           C  
ATOM   3183  OD1 ASP B  57      33.308  -6.121 -25.019  1.00 96.99           O  
ATOM   3184  OD2 ASP B  57      32.363  -7.695 -23.802  1.00 96.99           O  
ATOM   3185  N   TYR B  58      33.097  -7.818 -20.495  1.00 97.09           N  
ATOM   3186  H   TYR B  58      32.340  -8.404 -20.815  1.00 97.09           H  
ATOM   3187  CA  TYR B  58      34.273  -8.458 -19.895  1.00 97.09           C  
ATOM   3188  HA  TYR B  58      34.819  -7.716 -19.312  1.00 97.09           H  
ATOM   3189  C   TYR B  58      35.219  -9.000 -20.974  1.00 97.09           C  
ATOM   3190  CB  TYR B  58      33.874  -9.568 -18.914  1.00 97.09           C  
ATOM   3191  HB2 TYR B  58      33.140 -10.222 -19.386  1.00 97.09           H  
ATOM   3192  HB3 TYR B  58      33.414  -9.121 -18.032  1.00 97.09           H  
ATOM   3193  O   TYR B  58      34.807  -9.828 -21.793  1.00 97.09           O  
ATOM   3194  CG  TYR B  58      35.071 -10.400 -18.490  1.00 97.09           C  
ATOM   3195  CD1 TYR B  58      35.272 -11.680 -19.046  1.00 97.09           C  
ATOM   3196  HD1 TYR B  58      34.532 -12.103 -19.708  1.00 97.09           H  
ATOM   3197  CD2 TYR B  58      36.049  -9.840 -17.643  1.00 97.09           C  
ATOM   3198  HD2 TYR B  58      35.906  -8.853 -17.229  1.00 97.09           H  
ATOM   3199  CE1 TYR B  58      36.455 -12.389 -18.767  1.00 97.09           C  
ATOM   3200  HE1 TYR B  58      36.646 -13.359 -19.202  1.00 97.09           H  
ATOM   3201  CE2 TYR B  58      37.229 -10.555 -17.356  1.00 97.09           C  
ATOM   3202  HE2 TYR B  58      37.981 -10.133 -16.706  1.00 97.09           H  
ATOM   3203  OH  TYR B  58      38.573 -12.526 -17.677  1.00 97.09           O  
ATOM   3204  HH  TYR B  58      39.203 -12.043 -17.137  1.00 97.09           H  
ATOM   3205  CZ  TYR B  58      37.435 -11.830 -17.922  1.00 97.09           C  
ATOM   3206  N   SER B  59      36.505  -8.641 -20.942  1.00 95.68           N  
ATOM   3207  H   SER B  59      36.807  -7.992 -20.230  1.00 95.68           H  
ATOM   3208  CA  SER B  59      37.500  -9.203 -21.868  1.00 95.68           C  
ATOM   3209  HA  SER B  59      37.019  -9.964 -22.482  1.00 95.68           H  
ATOM   3210  C   SER B  59      38.662  -9.895 -21.160  1.00 95.68           C  
ATOM   3211  CB  SER B  59      37.991  -8.148 -22.855  1.00 95.68           C  
ATOM   3212  HB2 SER B  59      37.134  -7.587 -23.230  1.00 95.68           H  
ATOM   3213  HB3 SER B  59      38.689  -7.461 -22.377  1.00 95.68           H  
ATOM   3214  O   SER B  59      39.527  -9.252 -20.578  1.00 95.68           O  
ATOM   3215  OG  SER B  59      38.605  -8.810 -23.945  1.00 95.68           O  
ATOM   3216  HG  SER B  59      38.388  -8.286 -24.720  1.00 95.68           H  
ATOM   3217  N   GLU B  60      38.736 -11.219 -21.315  1.00 94.79           N  
ATOM   3218  H   GLU B  60      37.959 -11.676 -21.770  1.00 94.79           H  
ATOM   3219  CA  GLU B  60      39.839 -12.090 -20.861  1.00 94.79           C  
ATOM   3220  HA  GLU B  60      39.954 -11.996 -19.781  1.00 94.79           H  
ATOM   3221  C   GLU B  60      41.206 -11.730 -21.488  1.00 94.79           C  
ATOM   3222  CB  GLU B  60      39.412 -13.533 -21.201  1.00 94.79           C  
ATOM   3223  HB2 GLU B  60      38.430 -13.702 -20.758  1.00 94.79           H  
ATOM   3224  HB3 GLU B  60      39.301 -13.610 -22.283  1.00 94.79           H  
ATOM   3225  O   GLU B  60      42.244 -12.201 -21.035  1.00 94.79           O  
ATOM   3226  CG  GLU B  60      40.337 -14.665 -20.724  1.00 94.79           C  
ATOM   3227  HG2 GLU B  60      41.269 -14.634 -21.289  1.00 94.79           H  
ATOM   3228  HG3 GLU B  60      40.561 -14.514 -19.668  1.00 94.79           H  
ATOM   3229  CD  GLU B  60      39.690 -16.048 -20.917  1.00 94.79           C  
ATOM   3230  OE1 GLU B  60      39.898 -16.954 -20.081  1.00 94.79           O  
ATOM   3231  OE2 GLU B  60      38.918 -16.246 -21.880  1.00 94.79           O  
ATOM   3232  N   ALA B  61      41.225 -10.883 -22.525  1.00 93.06           N  
ATOM   3233  H   ALA B  61      40.347 -10.486 -22.829  1.00 93.06           H  
ATOM   3234  CA  ALA B  61      42.450 -10.344 -23.116  1.00 93.06           C  
ATOM   3235  HA  ALA B  61      43.244 -11.084 -23.023  1.00 93.06           H  
ATOM   3236  C   ALA B  61      42.960  -9.058 -22.428  1.00 93.06           C  
ATOM   3237  CB  ALA B  61      42.184 -10.112 -24.608  1.00 93.06           C  
ATOM   3238  HB1 ALA B  61      43.095  -9.753 -25.087  1.00 93.06           H  
ATOM   3239  HB2 ALA B  61      41.873 -11.044 -25.080  1.00 93.06           H  
ATOM   3240  HB3 ALA B  61      41.403  -9.361 -24.732  1.00 93.06           H  
ATOM   3241  O   ALA B  61      44.112  -8.685 -22.640  1.00 93.06           O  
ATOM   3242  N   GLU B  62      42.122  -8.379 -21.635  1.00 95.53           N  
ATOM   3243  H   GLU B  62      41.200  -8.761 -21.480  1.00 95.53           H  
ATOM   3244  CA  GLU B  62      42.409  -7.056 -21.049  1.00 95.53           C  
ATOM   3245  HA  GLU B  62      43.456  -6.800 -21.210  1.00 95.53           H  
ATOM   3246  C   GLU B  62      42.170  -6.972 -19.529  1.00 95.53           C  
ATOM   3247  CB  GLU B  62      41.548  -5.982 -21.738  1.00 95.53           C  
ATOM   3248  HB2 GLU B  62      41.758  -5.026 -21.260  1.00 95.53           H  
ATOM   3249  HB3 GLU B  62      40.496  -6.219 -21.577  1.00 95.53           H  
ATOM   3250  O   GLU B  62      42.642  -6.031 -18.894  1.00 95.53           O  
ATOM   3251  CG  GLU B  62      41.811  -5.829 -23.246  1.00 95.53           C  
ATOM   3252  HG2 GLU B  62      41.507  -6.742 -23.757  1.00 95.53           H  
ATOM   3253  HG3 GLU B  62      42.881  -5.692 -23.400  1.00 95.53           H  
ATOM   3254  CD  GLU B  62      41.054  -4.639 -23.861  1.00 95.53           C  
ATOM   3255  OE1 GLU B  62      41.358  -4.316 -25.032  1.00 95.53           O  
ATOM   3256  OE2 GLU B  62      40.160  -4.083 -23.180  1.00 95.53           O  
ATOM   3257  N   GLN B  63      41.442  -7.926 -18.937  1.00 96.87           N  
ATOM   3258  H   GLN B  63      41.064  -8.666 -19.512  1.00 96.87           H  
ATOM   3259  CA  GLN B  63      41.033  -7.920 -17.529  1.00 96.87           C  
ATOM   3260  HA  GLN B  63      41.529  -7.096 -17.017  1.00 96.87           H  
ATOM   3261  C   GLN B  63      41.417  -9.223 -16.817  1.00 96.87           C  
ATOM   3262  CB  GLN B  63      39.515  -7.710 -17.427  1.00 96.87           C  
ATOM   3263  HB2 GLN B  63      39.016  -8.468 -18.030  1.00 96.87           H  
ATOM   3264  HB3 GLN B  63      39.208  -7.845 -16.390  1.00 96.87           H  
ATOM   3265  O   GLN B  63      41.152 -10.314 -17.325  1.00 96.87           O  
ATOM   3266  CG  GLN B  63      39.046  -6.328 -17.892  1.00 96.87           C  
ATOM   3267  HG2 GLN B  63      39.349  -6.160 -18.926  1.00 96.87           H  
ATOM   3268  HG3 GLN B  63      39.500  -5.558 -17.267  1.00 96.87           H  
ATOM   3269  CD  GLN B  63      37.529  -6.233 -17.814  1.00 96.87           C  
ATOM   3270  NE2 GLN B  63      36.973  -5.734 -16.728  1.00 96.87           N  
ATOM   3271 HE21 GLN B  63      35.967  -5.652 -16.690  1.00 96.87           H  
ATOM   3272 HE22 GLN B  63      37.535  -5.438 -15.943  1.00 96.87           H  
ATOM   3273  OE1 GLN B  63      36.826  -6.635 -18.727  1.00 96.87           O  
ATOM   3274  N   SER B  64      41.986  -9.107 -15.615  1.00 95.26           N  
ATOM   3275  H   SER B  64      42.139  -8.182 -15.240  1.00 95.26           H  
ATOM   3276  CA  SER B  64      42.355 -10.255 -14.774  1.00 95.26           C  
ATOM   3277  HA  SER B  64      42.823 -11.001 -15.417  1.00 95.26           H  
ATOM   3278  C   SER B  64      41.148 -10.933 -14.108  1.00 95.26           C  
ATOM   3279  CB  SER B  64      43.398  -9.838 -13.730  1.00 95.26           C  
ATOM   3280  HB2 SER B  64      44.143  -9.191 -14.193  1.00 95.26           H  
ATOM   3281  HB3 SER B  64      43.903 -10.732 -13.366  1.00 95.26           H  
ATOM   3282  O   SER B  64      40.034 -10.400 -14.107  1.00 95.26           O  
ATOM   3283  OG  SER B  64      42.816  -9.175 -12.624  1.00 95.26           O  
ATOM   3284  HG  SER B  64      43.109  -9.668 -11.854  1.00 95.26           H  
ATOM   3285  N   ASP B  65      41.373 -12.097 -13.492  1.00 94.58           N  
ATOM   3286  H   ASP B  65      42.294 -12.510 -13.525  1.00 94.58           H  
ATOM   3287  CA  ASP B  65      40.343 -12.805 -12.722  1.00 94.58           C  
ATOM   3288  HA  ASP B  65      39.480 -12.977 -13.367  1.00 94.58           H  
ATOM   3289  C   ASP B  65      39.855 -11.978 -11.516  1.00 94.58           C  
ATOM   3290  CB  ASP B  65      40.869 -14.176 -12.263  1.00 94.58           C  
ATOM   3291  HB2 ASP B  65      41.816 -14.037 -11.741  1.00 94.58           H  
ATOM   3292  HB3 ASP B  65      40.159 -14.597 -11.551  1.00 94.58           H  
ATOM   3293  O   ASP B  65      38.669 -11.995 -11.196  1.00 94.58           O  
ATOM   3294  CG  ASP B  65      41.044 -15.191 -13.403  1.00 94.58           C  
ATOM   3295  OD1 ASP B  65      42.032 -15.956 -13.344  1.00 94.58           O  
ATOM   3296  OD2 ASP B  65      40.178 -15.227 -14.308  1.00 94.58           O  
ATOM   3297  N   GLU B  66      40.714 -11.177 -10.874  1.00 95.99           N  
ATOM   3298  H   GLU B  66      41.687 -11.190 -11.144  1.00 95.99           H  
ATOM   3299  CA  GLU B  66      40.298 -10.246  -9.812  1.00 95.99           C  
ATOM   3300  HA  GLU B  66      39.757 -10.807  -9.050  1.00 95.99           H  
ATOM   3301  C   GLU B  66      39.341  -9.167 -10.336  1.00 95.99           C  
ATOM   3302  CB  GLU B  66      41.500  -9.556  -9.141  1.00 95.99           C  
ATOM   3303  HB2 GLU B  66      41.993  -8.889  -9.849  1.00 95.99           H  
ATOM   3304  HB3 GLU B  66      41.105  -8.930  -8.341  1.00 95.99           H  
ATOM   3305  O   GLU B  66      38.367  -8.827  -9.663  1.00 95.99           O  
ATOM   3306  CG  GLU B  66      42.530 -10.506  -8.507  1.00 95.99           C  
ATOM   3307  HG2 GLU B  66      43.124  -9.927  -7.799  1.00 95.99           H  
ATOM   3308  HG3 GLU B  66      41.998 -11.270  -7.940  1.00 95.99           H  
ATOM   3309  CD  GLU B  66      43.492 -11.169  -9.508  1.00 95.99           C  
ATOM   3310  OE1 GLU B  66      44.220 -12.085  -9.073  1.00 95.99           O  
ATOM   3311  OE2 GLU B  66      43.504 -10.754 -10.693  1.00 95.99           O  
ATOM   3312  N   GLN B  67      39.580  -8.660 -11.549  1.00 96.57           N  
ATOM   3313  H   GLN B  67      40.366  -9.018 -12.072  1.00 96.57           H  
ATOM   3314  CA  GLN B  67      38.682  -7.701 -12.195  1.00 96.57           C  
ATOM   3315  HA  GLN B  67      38.429  -6.922 -11.476  1.00 96.57           H  
ATOM   3316  C   GLN B  67      37.365  -8.367 -12.614  1.00 96.57           C  
ATOM   3317  CB  GLN B  67      39.383  -7.039 -13.389  1.00 96.57           C  
ATOM   3318  HB2 GLN B  67      39.719  -7.810 -14.082  1.00 96.57           H  
ATOM   3319  HB3 GLN B  67      38.670  -6.398 -13.906  1.00 96.57           H  
ATOM   3320  O   GLN B  67      36.307  -7.769 -12.439  1.00 96.57           O  
ATOM   3321  CG  GLN B  67      40.587  -6.189 -12.956  1.00 96.57           C  
ATOM   3322  HG2 GLN B  67      40.248  -5.383 -12.305  1.00 96.57           H  
ATOM   3323  HG3 GLN B  67      41.300  -6.801 -12.405  1.00 96.57           H  
ATOM   3324  CD  GLN B  67      41.302  -5.608 -14.166  1.00 96.57           C  
ATOM   3325  NE2 GLN B  67      41.050  -4.372 -14.535  1.00 96.57           N  
ATOM   3326 HE21 GLN B  67      40.417  -3.792 -14.003  1.00 96.57           H  
ATOM   3327 HE22 GLN B  67      41.544  -4.058 -15.358  1.00 96.57           H  
ATOM   3328  OE1 GLN B  67      42.074  -6.270 -14.834  1.00 96.57           O  
ATOM   3329  N   LEU B  68      37.396  -9.620 -13.085  1.00 96.50           N  
ATOM   3330  H   LEU B  68      38.296 -10.056 -13.226  1.00 96.50           H  
ATOM   3331  CA  LEU B  68      36.187 -10.409 -13.344  1.00 96.50           C  
ATOM   3332  HA  LEU B  68      35.569  -9.860 -14.055  1.00 96.50           H  
ATOM   3333  C   LEU B  68      35.356 -10.601 -12.065  1.00 96.50           C  
ATOM   3334  CB  LEU B  68      36.592 -11.753 -13.974  1.00 96.50           C  
ATOM   3335  HB2 LEU B  68      37.122 -11.557 -14.906  1.00 96.50           H  
ATOM   3336  HB3 LEU B  68      37.290 -12.257 -13.305  1.00 96.50           H  
ATOM   3337  O   LEU B  68      34.152 -10.353 -12.076  1.00 96.50           O  
ATOM   3338  CG  LEU B  68      35.432 -12.728 -14.247  1.00 96.50           C  
ATOM   3339  HG  LEU B  68      34.998 -13.039 -13.296  1.00 96.50           H  
ATOM   3340  CD1 LEU B  68      34.323 -12.142 -15.124  1.00 96.50           C  
ATOM   3341 HD11 LEU B  68      34.737 -11.823 -16.080  1.00 96.50           H  
ATOM   3342 HD12 LEU B  68      33.552 -12.894 -15.292  1.00 96.50           H  
ATOM   3343 HD13 LEU B  68      33.861 -11.289 -14.626  1.00 96.50           H  
ATOM   3344  CD2 LEU B  68      35.981 -13.970 -14.948  1.00 96.50           C  
ATOM   3345 HD21 LEU B  68      35.189 -14.709 -15.067  1.00 96.50           H  
ATOM   3346 HD22 LEU B  68      36.387 -13.703 -15.924  1.00 96.50           H  
ATOM   3347 HD23 LEU B  68      36.781 -14.404 -14.348  1.00 96.50           H  
ATOM   3348  N   HIS B  69      35.987 -10.974 -10.948  1.00 96.10           N  
ATOM   3349  H   HIS B  69      36.970 -11.199 -11.004  1.00 96.10           H  
ATOM   3350  CA  HIS B  69      35.314 -11.085  -9.650  1.00 96.10           C  
ATOM   3351  HA  HIS B  69      34.491 -11.793  -9.741  1.00 96.10           H  
ATOM   3352  C   HIS B  69      34.709  -9.745  -9.191  1.00 96.10           C  
ATOM   3353  CB  HIS B  69      36.305 -11.606  -8.596  1.00 96.10           C  
ATOM   3354  HB2 HIS B  69      37.124 -10.893  -8.502  1.00 96.10           H  
ATOM   3355  HB3 HIS B  69      35.792 -11.644  -7.635  1.00 96.10           H  
ATOM   3356  O   HIS B  69      33.613  -9.729  -8.629  1.00 96.10           O  
ATOM   3357  CG  HIS B  69      36.893 -12.975  -8.855  1.00 96.10           C  
ATOM   3358  CD2 HIS B  69      36.289 -14.043  -9.463  1.00 96.10           C  
ATOM   3359  HD2 HIS B  69      35.294 -14.057  -9.882  1.00 96.10           H  
ATOM   3360  ND1 HIS B  69      38.158 -13.383  -8.496  1.00 96.10           N  
ATOM   3361  HD1 HIS B  69      38.901 -12.781  -8.171  1.00 96.10           H  
ATOM   3362  CE1 HIS B  69      38.316 -14.659  -8.880  1.00 96.10           C  
ATOM   3363  HE1 HIS B  69      39.232 -15.224  -8.794  1.00 96.10           H  
ATOM   3364  NE2 HIS B  69      37.177 -15.127  -9.413  1.00 96.10           N  
ATOM   3365  N   GLN B  70      35.389  -8.622  -9.448  1.00 96.31           N  
ATOM   3366  H   GLN B  70      36.305  -8.701  -9.867  1.00 96.31           H  
ATOM   3367  CA  GLN B  70      34.894  -7.283  -9.121  1.00 96.31           C  
ATOM   3368  HA  GLN B  70      34.533  -7.300  -8.093  1.00 96.31           H  
ATOM   3369  C   GLN B  70      33.705  -6.842  -9.996  1.00 96.31           C  
ATOM   3370  CB  GLN B  70      36.065  -6.285  -9.191  1.00 96.31           C  
ATOM   3371  HB2 GLN B  70      36.498  -6.292 -10.192  1.00 96.31           H  
ATOM   3372  HB3 GLN B  70      36.830  -6.586  -8.475  1.00 96.31           H  
ATOM   3373  O   GLN B  70      32.815  -6.153  -9.501  1.00 96.31           O  
ATOM   3374  CG  GLN B  70      35.596  -4.862  -8.861  1.00 96.31           C  
ATOM   3375  HG2 GLN B  70      35.037  -4.876  -7.925  1.00 96.31           H  
ATOM   3376  HG3 GLN B  70      34.939  -4.529  -9.665  1.00 96.31           H  
ATOM   3377  CD  GLN B  70      36.699  -3.818  -8.751  1.00 96.31           C  
ATOM   3378  NE2 GLN B  70      36.360  -2.623  -8.320  1.00 96.31           N  
ATOM   3379 HE21 GLN B  70      37.103  -1.939  -8.290  1.00 96.31           H  
ATOM   3380 HE22 GLN B  70      35.398  -2.413  -8.095  1.00 96.31           H  
ATOM   3381  OE1 GLN B  70      37.860  -4.023  -9.057  1.00 96.31           O  
ATOM   3382  N   GLU B  71      33.671  -7.209 -11.278  1.00 96.86           N  
ATOM   3383  H   GLU B  71      34.467  -7.692 -11.669  1.00 96.86           H  
ATOM   3384  CA  GLU B  71      32.529  -6.912 -12.156  1.00 96.86           C  
ATOM   3385  HA  GLU B  71      32.217  -5.877 -12.011  1.00 96.86           H  
ATOM   3386  C   GLU B  71      31.322  -7.801 -11.800  1.00 96.86           C  
ATOM   3387  CB  GLU B  71      32.934  -7.079 -13.630  1.00 96.86           C  
ATOM   3388  HB2 GLU B  71      33.311  -8.093 -13.766  1.00 96.86           H  
ATOM   3389  HB3 GLU B  71      32.050  -6.971 -14.258  1.00 96.86           H  
ATOM   3390  O   GLU B  71      30.197  -7.306 -11.735  1.00 96.86           O  
ATOM   3391  CG  GLU B  71      34.013  -6.092 -14.122  1.00 96.86           C  
ATOM   3392  HG2 GLU B  71      34.512  -6.560 -14.972  1.00 96.86           H  
ATOM   3393  HG3 GLU B  71      34.769  -5.946 -13.350  1.00 96.86           H  
ATOM   3394  CD  GLU B  71      33.504  -4.711 -14.569  1.00 96.86           C  
ATOM   3395  OE1 GLU B  71      34.188  -4.129 -15.450  1.00 96.86           O  
ATOM   3396  OE2 GLU B  71      32.459  -4.235 -14.054  1.00 96.86           O  
ATOM   3397  N   ILE B  72      31.548  -9.088 -11.485  1.00 96.67           N  
ATOM   3398  H   ILE B  72      32.493  -9.434 -11.571  1.00 96.67           H  
ATOM   3399  CA  ILE B  72      30.506 -10.015 -10.999  1.00 96.67           C  
ATOM   3400  HA  ILE B  72      29.716 -10.070 -11.748  1.00 96.67           H  
ATOM   3401  C   ILE B  72      29.852  -9.477  -9.718  1.00 96.67           C  
ATOM   3402  CB  ILE B  72      31.084 -11.443 -10.797  1.00 96.67           C  
ATOM   3403  HB  ILE B  72      32.016 -11.359 -10.238  1.00 96.67           H  
ATOM   3404  O   ILE B  72      28.628  -9.486  -9.619  1.00 96.67           O  
ATOM   3405  CG1 ILE B  72      31.386 -12.099 -12.166  1.00 96.67           C  
ATOM   3406 HG12 ILE B  72      31.929 -11.393 -12.795  1.00 96.67           H  
ATOM   3407 HG13 ILE B  72      30.449 -12.325 -12.673  1.00 96.67           H  
ATOM   3408  CG2 ILE B  72      30.130 -12.352  -9.988  1.00 96.67           C  
ATOM   3409 HG21 ILE B  72      29.154 -12.404 -10.469  1.00 96.67           H  
ATOM   3410 HG22 ILE B  72      30.533 -13.360  -9.895  1.00 96.67           H  
ATOM   3411 HG23 ILE B  72      30.001 -11.969  -8.975  1.00 96.67           H  
ATOM   3412  CD1 ILE B  72      32.223 -13.385 -12.082  1.00 96.67           C  
ATOM   3413 HD11 ILE B  72      33.140 -13.196 -11.525  1.00 96.67           H  
ATOM   3414 HD12 ILE B  72      31.660 -14.185 -11.602  1.00 96.67           H  
ATOM   3415 HD13 ILE B  72      32.481 -13.710 -13.090  1.00 96.67           H  
ATOM   3416  N   SER B  73      30.634  -8.960  -8.762  1.00 95.43           N  
ATOM   3417  H   SER B  73      31.636  -8.964  -8.892  1.00 95.43           H  
ATOM   3418  CA  SER B  73      30.101  -8.444  -7.489  1.00 95.43           C  
ATOM   3419  HA  SER B  73      29.401  -9.185  -7.102  1.00 95.43           H  
ATOM   3420  C   SER B  73      29.310  -7.134  -7.607  1.00 95.43           C  
ATOM   3421  CB  SER B  73      31.222  -8.302  -6.457  1.00 95.43           C  
ATOM   3422  HB2 SER B  73      30.783  -8.093  -5.482  1.00 95.43           H  
ATOM   3423  HB3 SER B  73      31.764  -9.246  -6.396  1.00 95.43           H  
ATOM   3424  O   SER B  73      28.606  -6.765  -6.669  1.00 95.43           O  
ATOM   3425  OG  SER B  73      32.124  -7.264  -6.788  1.00 95.43           O  
ATOM   3426  HG  SER B  73      32.969  -7.475  -6.384  1.00 95.43           H  
ATOM   3427  N   GLN B  74      29.399  -6.440  -8.746  1.00 96.36           N  
ATOM   3428  H   GLN B  74      30.022  -6.790  -9.460  1.00 96.36           H  
ATOM   3429  CA  GLN B  74      28.631  -5.223  -9.039  1.00 96.36           C  
ATOM   3430  HA  GLN B  74      28.224  -4.813  -8.114  1.00 96.36           H  
ATOM   3431  C   GLN B  74      27.436  -5.474  -9.969  1.00 96.36           C  
ATOM   3432  CB  GLN B  74      29.567  -4.177  -9.657  1.00 96.36           C  
ATOM   3433  HB2 GLN B  74      30.078  -4.611 -10.516  1.00 96.36           H  
ATOM   3434  HB3 GLN B  74      28.977  -3.326  -9.998  1.00 96.36           H  
ATOM   3435  O   GLN B  74      26.543  -4.629 -10.062  1.00 96.36           O  
ATOM   3436  CG  GLN B  74      30.600  -3.659  -8.651  1.00 96.36           C  
ATOM   3437  HG2 GLN B  74      31.123  -4.499  -8.192  1.00 96.36           H  
ATOM   3438  HG3 GLN B  74      30.096  -3.102  -7.861  1.00 96.36           H  
ATOM   3439  CD  GLN B  74      31.612  -2.749  -9.327  1.00 96.36           C  
ATOM   3440  NE2 GLN B  74      32.883  -3.039  -9.209  1.00 96.36           N  
ATOM   3441 HE21 GLN B  74      33.452  -2.537  -9.875  1.00 96.36           H  
ATOM   3442 HE22 GLN B  74      33.078  -3.993  -8.940  1.00 96.36           H  
ATOM   3443  OE1 GLN B  74      31.299  -1.788 -10.004  1.00 96.36           O  
ATOM   3444  N   ALA B  75      27.416  -6.598 -10.688  1.00 96.81           N  
ATOM   3445  H   ALA B  75      28.163  -7.268 -10.566  1.00 96.81           H  
ATOM   3446  CA  ALA B  75      26.350  -6.928 -11.620  1.00 96.81           C  
ATOM   3447  HA  ALA B  75      26.264  -6.112 -12.338  1.00 96.81           H  
ATOM   3448  C   ALA B  75      24.996  -7.075 -10.905  1.00 96.81           C  
ATOM   3449  CB  ALA B  75      26.735  -8.196 -12.392  1.00 96.81           C  
ATOM   3450  HB1 ALA B  75      27.700  -8.054 -12.879  1.00 96.81           H  
ATOM   3451  HB2 ALA B  75      26.806  -9.039 -11.704  1.00 96.81           H  
ATOM   3452  HB3 ALA B  75      25.982  -8.413 -13.148  1.00 96.81           H  
ATOM   3453  O   ALA B  75      24.894  -7.551  -9.776  1.00 96.81           O  
ATOM   3454  N   ASN B  76      23.919  -6.689 -11.586  1.00 96.88           N  
ATOM   3455  H   ASN B  76      24.053  -6.250 -12.486  1.00 96.88           H  
ATOM   3456  CA  ASN B  76      22.554  -7.006 -11.165  1.00 96.88           C  
ATOM   3457  HA  ASN B  76      22.556  -7.347 -10.130  1.00 96.88           H  
ATOM   3458  C   ASN B  76      21.948  -8.155 -11.973  1.00 96.88           C  
ATOM   3459  CB  ASN B  76      21.683  -5.752 -11.263  1.00 96.88           C  
ATOM   3460  HB2 ASN B  76      21.596  -5.468 -12.312  1.00 96.88           H  
ATOM   3461  HB3 ASN B  76      20.688  -5.989 -10.885  1.00 96.88           H  
ATOM   3462  O   ASN B  76      20.951  -8.720 -11.538  1.00 96.88           O  
ATOM   3463  CG  ASN B  76      22.204  -4.556 -10.498  1.00 96.88           C  
ATOM   3464  ND2 ASN B  76      22.791  -4.722  -9.336  1.00 96.88           N  
ATOM   3465 HD21 ASN B  76      23.211  -3.879  -8.972  1.00 96.88           H  
ATOM   3466 HD22 ASN B  76      23.204  -5.616  -9.111  1.00 96.88           H  
ATOM   3467  OD1 ASN B  76      22.040  -3.439 -10.938  1.00 96.88           O  
ATOM   3468  N   VAL B  77      22.545  -8.470 -13.122  1.00 97.59           N  
ATOM   3469  H   VAL B  77      23.328  -7.898 -13.407  1.00 97.59           H  
ATOM   3470  CA  VAL B  77      22.233  -9.587 -14.018  1.00 97.59           C  
ATOM   3471  HA  VAL B  77      21.964 -10.458 -13.420  1.00 97.59           H  
ATOM   3472  C   VAL B  77      23.488  -9.913 -14.825  1.00 97.59           C  
ATOM   3473  CB  VAL B  77      21.049  -9.236 -14.942  1.00 97.59           C  
ATOM   3474  HB  VAL B  77      20.178  -9.095 -14.302  1.00 97.59           H  
ATOM   3475  O   VAL B  77      24.232  -9.002 -15.209  1.00 97.59           O  
ATOM   3476  CG1 VAL B  77      21.260  -7.944 -15.739  1.00 97.59           C  
ATOM   3477 HG11 VAL B  77      21.489  -7.112 -15.073  1.00 97.59           H  
ATOM   3478 HG12 VAL B  77      20.348  -7.699 -16.282  1.00 97.59           H  
ATOM   3479 HG13 VAL B  77      22.075  -8.078 -16.451  1.00 97.59           H  
ATOM   3480  CG2 VAL B  77      20.681 -10.341 -15.936  1.00 97.59           C  
ATOM   3481 HG21 VAL B  77      20.492 -11.273 -15.403  1.00 97.59           H  
ATOM   3482 HG22 VAL B  77      19.763 -10.064 -16.454  1.00 97.59           H  
ATOM   3483 HG23 VAL B  77      21.475 -10.491 -16.667  1.00 97.59           H  
ATOM   3484  N   ILE B  78      23.731 -11.197 -15.094  1.00 97.81           N  
ATOM   3485  H   ILE B  78      23.086 -11.893 -14.749  1.00 97.81           H  
ATOM   3486  CA  ILE B  78      24.869 -11.631 -15.914  1.00 97.81           C  
ATOM   3487  HA  ILE B  78      25.414 -10.747 -16.245  1.00 97.81           H  
ATOM   3488  C   ILE B  78      24.383 -12.328 -17.184  1.00 97.81           C  
ATOM   3489  CB  ILE B  78      25.889 -12.462 -15.106  1.00 97.81           C  
ATOM   3490  HB  ILE B  78      25.389 -13.336 -14.689  1.00 97.81           H  
ATOM   3491  O   ILE B  78      23.721 -13.363 -17.149  1.00 97.81           O  
ATOM   3492  CG1 ILE B  78      26.452 -11.606 -13.947  1.00 97.81           C  
ATOM   3493 HG12 ILE B  78      26.908 -10.703 -14.354  1.00 97.81           H  
ATOM   3494 HG13 ILE B  78      25.628 -11.298 -13.302  1.00 97.81           H  
ATOM   3495  CG2 ILE B  78      27.020 -12.932 -16.041  1.00 97.81           C  
ATOM   3496 HG21 ILE B  78      27.768 -13.499 -15.486  1.00 97.81           H  
ATOM   3497 HG22 ILE B  78      27.497 -12.072 -16.512  1.00 97.81           H  
ATOM   3498 HG23 ILE B  78      26.624 -13.598 -16.808  1.00 97.81           H  
ATOM   3499  CD1 ILE B  78      27.486 -12.307 -13.063  1.00 97.81           C  
ATOM   3500 HD11 ILE B  78      27.068 -13.234 -12.669  1.00 97.81           H  
ATOM   3501 HD12 ILE B  78      28.393 -12.521 -13.629  1.00 97.81           H  
ATOM   3502 HD13 ILE B  78      27.747 -11.650 -12.233  1.00 97.81           H  
ATOM   3503  N   CYS B  79      24.779 -11.768 -18.322  1.00 97.70           N  
ATOM   3504  H   CYS B  79      25.351 -10.938 -18.253  1.00 97.70           H  
ATOM   3505  CA  CYS B  79      24.595 -12.334 -19.647  1.00 97.70           C  
ATOM   3506  HA  CYS B  79      23.683 -12.931 -19.670  1.00 97.70           H  
ATOM   3507  C   CYS B  79      25.792 -13.236 -19.987  1.00 97.70           C  
ATOM   3508  CB  CYS B  79      24.444 -11.173 -20.638  1.00 97.70           C  
ATOM   3509  HB2 CYS B  79      24.514 -11.551 -21.657  1.00 97.70           H  
ATOM   3510  HB3 CYS B  79      25.246 -10.455 -20.469  1.00 97.70           H  
ATOM   3511  O   CYS B  79      26.867 -12.739 -20.331  1.00 97.70           O  
ATOM   3512  SG  CYS B  79      22.839 -10.357 -20.401  1.00 97.70           S  
ATOM   3513  HG  CYS B  79      23.023  -9.347 -21.255  1.00 97.70           H  
ATOM   3514  N   ILE B  80      25.624 -14.558 -19.913  1.00 97.72           N  
ATOM   3515  H   ILE B  80      24.705 -14.904 -19.675  1.00 97.72           H  
ATOM   3516  CA  ILE B  80      26.654 -15.523 -20.325  1.00 97.72           C  
ATOM   3517  HA  ILE B  80      27.632 -15.074 -20.153  1.00 97.72           H  
ATOM   3518  C   ILE B  80      26.501 -15.776 -21.827  1.00 97.72           C  
ATOM   3519  CB  ILE B  80      26.614 -16.833 -19.508  1.00 97.72           C  
ATOM   3520  HB  ILE B  80      25.708 -17.368 -19.792  1.00 97.72           H  
ATOM   3521  O   ILE B  80      25.584 -16.465 -22.282  1.00 97.72           O  
ATOM   3522  CG1 ILE B  80      26.569 -16.588 -17.981  1.00 97.72           C  
ATOM   3523 HG12 ILE B  80      25.721 -15.945 -17.744  1.00 97.72           H  
ATOM   3524 HG13 ILE B  80      27.478 -16.076 -17.666  1.00 97.72           H  
ATOM   3525  CG2 ILE B  80      27.823 -17.710 -19.896  1.00 97.72           C  
ATOM   3526 HG21 ILE B  80      27.841 -17.884 -20.972  1.00 97.72           H  
ATOM   3527 HG22 ILE B  80      28.752 -17.226 -19.595  1.00 97.72           H  
ATOM   3528 HG23 ILE B  80      27.751 -18.684 -19.411  1.00 97.72           H  
ATOM   3529  CD1 ILE B  80      26.406 -17.861 -17.142  1.00 97.72           C  
ATOM   3530 HD11 ILE B  80      25.530 -18.419 -17.472  1.00 97.72           H  
ATOM   3531 HD12 ILE B  80      27.292 -18.492 -17.213  1.00 97.72           H  
ATOM   3532 HD13 ILE B  80      26.266 -17.581 -16.098  1.00 97.72           H  
ATOM   3533  N   VAL B  81      27.411 -15.200 -22.607  1.00 97.62           N  
ATOM   3534  H   VAL B  81      28.127 -14.642 -22.164  1.00 97.62           H  
ATOM   3535  CA  VAL B  81      27.409 -15.280 -24.067  1.00 97.62           C  
ATOM   3536  HA  VAL B  81      26.379 -15.424 -24.394  1.00 97.62           H  
ATOM   3537  C   VAL B  81      28.194 -16.494 -24.545  1.00 97.62           C  
ATOM   3538  CB  VAL B  81      27.930 -13.985 -24.717  1.00 97.62           C  
ATOM   3539  HB  VAL B  81      29.009 -13.939 -24.569  1.00 97.62           H  
ATOM   3540  O   VAL B  81      29.377 -16.662 -24.242  1.00 97.62           O  
ATOM   3541  CG1 VAL B  81      27.640 -13.969 -26.227  1.00 97.62           C  
ATOM   3542 HG11 VAL B  81      28.111 -14.823 -26.713  1.00 97.62           H  
ATOM   3543 HG12 VAL B  81      26.564 -14.022 -26.395  1.00 97.62           H  
ATOM   3544 HG13 VAL B  81      28.028 -13.053 -26.672  1.00 97.62           H  
ATOM   3545  CG2 VAL B  81      27.318 -12.707 -24.121  1.00 97.62           C  
ATOM   3546 HG21 VAL B  81      27.598 -12.609 -23.072  1.00 97.62           H  
ATOM   3547 HG22 VAL B  81      27.690 -11.832 -24.653  1.00 97.62           H  
ATOM   3548 HG23 VAL B  81      26.230 -12.734 -24.194  1.00 97.62           H  
ATOM   3549  N   TYR B  82      27.549 -17.304 -25.374  1.00 96.60           N  
ATOM   3550  H   TYR B  82      26.588 -17.086 -25.597  1.00 96.60           H  
ATOM   3551  CA  TYR B  82      28.166 -18.378 -26.141  1.00 96.60           C  
ATOM   3552  HA  TYR B  82      29.244 -18.366 -25.977  1.00 96.60           H  
ATOM   3553  C   TYR B  82      27.928 -18.135 -27.640  1.00 96.60           C  
ATOM   3554  CB  TYR B  82      27.648 -19.730 -25.631  1.00 96.60           C  
ATOM   3555  HB2 TYR B  82      27.835 -19.797 -24.559  1.00 96.60           H  
ATOM   3556  HB3 TYR B  82      28.228 -20.525 -26.100  1.00 96.60           H  
ATOM   3557  O   TYR B  82      27.161 -17.256 -28.034  1.00 96.60           O  
ATOM   3558  CG  TYR B  82      26.176 -19.983 -25.889  1.00 96.60           C  
ATOM   3559  CD1 TYR B  82      25.198 -19.557 -24.967  1.00 96.60           C  
ATOM   3560  HD1 TYR B  82      25.488 -19.036 -24.066  1.00 96.60           H  
ATOM   3561  CD2 TYR B  82      25.788 -20.651 -27.066  1.00 96.60           C  
ATOM   3562  HD2 TYR B  82      26.536 -20.989 -27.769  1.00 96.60           H  
ATOM   3563  CE1 TYR B  82      23.833 -19.779 -25.242  1.00 96.60           C  
ATOM   3564  HE1 TYR B  82      23.065 -19.427 -24.570  1.00 96.60           H  
ATOM   3565  CE2 TYR B  82      24.433 -20.923 -27.313  1.00 96.60           C  
ATOM   3566  HE2 TYR B  82      24.136 -21.479 -28.190  1.00 96.60           H  
ATOM   3567  OH  TYR B  82      22.138 -20.603 -26.730  1.00 96.60           O  
ATOM   3568  HH  TYR B  82      21.978 -21.119 -27.524  1.00 96.60           H  
ATOM   3569  CZ  TYR B  82      23.450 -20.455 -26.420  1.00 96.60           C  
ATOM   3570  N   ALA B  83      28.613 -18.884 -28.503  1.00 96.70           N  
ATOM   3571  H   ALA B  83      29.204 -19.620 -28.143  1.00 96.70           H  
ATOM   3572  CA  ALA B  83      28.316 -18.892 -29.933  1.00 96.70           C  
ATOM   3573  HA  ALA B  83      27.623 -18.086 -30.174  1.00 96.70           H  
ATOM   3574  C   ALA B  83      27.627 -20.212 -30.291  1.00 96.70           C  
ATOM   3575  CB  ALA B  83      29.601 -18.629 -30.723  1.00 96.70           C  
ATOM   3576  HB1 ALA B  83      29.393 -18.730 -31.788  1.00 96.70           H  
ATOM   3577  HB2 ALA B  83      30.369 -19.346 -30.433  1.00 96.70           H  
ATOM   3578  HB3 ALA B  83      29.949 -17.617 -30.513  1.00 96.70           H  
ATOM   3579  O   ALA B  83      28.192 -21.277 -30.038  1.00 96.70           O  
ATOM   3580  N   VAL B  84      26.432 -20.156 -30.893  1.00 95.61           N  
ATOM   3581  H   VAL B  84      26.027 -19.249 -31.076  1.00 95.61           H  
ATOM   3582  CA  VAL B  84      25.613 -21.355 -31.182  1.00 95.61           C  
ATOM   3583  HA  VAL B  84      25.409 -21.862 -30.239  1.00 95.61           H  
ATOM   3584  C   VAL B  84      26.348 -22.369 -32.067  1.00 95.61           C  
ATOM   3585  CB  VAL B  84      24.245 -20.999 -31.806  1.00 95.61           C  
ATOM   3586  HB  VAL B  84      23.704 -21.928 -31.985  1.00 95.61           H  
ATOM   3587  O   VAL B  84      26.153 -23.571 -31.933  1.00 95.61           O  
ATOM   3588  CG1 VAL B  84      23.394 -20.126 -30.880  1.00 95.61           C  
ATOM   3589 HG11 VAL B  84      22.440 -19.901 -31.358  1.00 95.61           H  
ATOM   3590 HG12 VAL B  84      23.906 -19.190 -30.657  1.00 95.61           H  
ATOM   3591 HG13 VAL B  84      23.177 -20.660 -29.955  1.00 95.61           H  
ATOM   3592  CG2 VAL B  84      24.358 -20.255 -33.137  1.00 95.61           C  
ATOM   3593 HG21 VAL B  84      23.364 -20.180 -33.577  1.00 95.61           H  
ATOM   3594 HG22 VAL B  84      24.764 -19.255 -32.984  1.00 95.61           H  
ATOM   3595 HG23 VAL B  84      24.996 -20.799 -33.834  1.00 95.61           H  
ATOM   3596  N   ASN B  85      27.267 -21.905 -32.920  1.00 93.91           N  
ATOM   3597  H   ASN B  85      27.401 -20.905 -32.966  1.00 93.91           H  
ATOM   3598  CA  ASN B  85      28.085 -22.750 -33.789  1.00 93.91           C  
ATOM   3599  HA  ASN B  85      27.507 -23.647 -34.008  1.00 93.91           H  
ATOM   3600  C   ASN B  85      29.400 -23.248 -33.146  1.00 93.91           C  
ATOM   3601  CB  ASN B  85      28.306 -22.027 -35.128  1.00 93.91           C  
ATOM   3602  HB2 ASN B  85      28.618 -22.775 -35.858  1.00 93.91           H  
ATOM   3603  HB3 ASN B  85      27.369 -21.600 -35.484  1.00 93.91           H  
ATOM   3604  O   ASN B  85      30.234 -23.833 -33.836  1.00 93.91           O  
ATOM   3605  CG  ASN B  85      29.354 -20.927 -35.096  1.00 93.91           C  
ATOM   3606  ND2 ASN B  85      30.005 -20.709 -36.212  1.00 93.91           N  
ATOM   3607 HD21 ASN B  85      29.763 -21.249 -37.030  1.00 93.91           H  
ATOM   3608 HD22 ASN B  85      30.680 -19.957 -36.226  1.00 93.91           H  
ATOM   3609  OD1 ASN B  85      29.595 -20.240 -34.111  1.00 93.91           O  
ATOM   3610  N   ASN B  86      29.622 -23.013 -31.848  1.00 95.49           N  
ATOM   3611  H   ASN B  86      28.907 -22.531 -31.323  1.00 95.49           H  
ATOM   3612  CA  ASN B  86      30.841 -23.400 -31.136  1.00 95.49           C  
ATOM   3613  HA  ASN B  86      31.423 -24.082 -31.756  1.00 95.49           H  
ATOM   3614  C   ASN B  86      30.516 -24.141 -29.832  1.00 95.49           C  
ATOM   3615  CB  ASN B  86      31.703 -22.149 -30.895  1.00 95.49           C  
ATOM   3616  HB2 ASN B  86      31.961 -21.699 -31.854  1.00 95.49           H  
ATOM   3617  HB3 ASN B  86      31.120 -21.433 -30.317  1.00 95.49           H  
ATOM   3618  O   ASN B  86      30.422 -23.531 -28.760  1.00 95.49           O  
ATOM   3619  CG  ASN B  86      32.985 -22.453 -30.133  1.00 95.49           C  
ATOM   3620  ND2 ASN B  86      33.686 -21.439 -29.688  1.00 95.49           N  
ATOM   3621 HD21 ASN B  86      33.328 -20.499 -29.779  1.00 95.49           H  
ATOM   3622 HD22 ASN B  86      34.514 -21.663 -29.154  1.00 95.49           H  
ATOM   3623  OD1 ASN B  86      33.371 -23.588 -29.906  1.00 95.49           O  
ATOM   3624  N   LYS B  87      30.453 -25.477 -29.917  1.00 94.97           N  
ATOM   3625  H   LYS B  87      30.502 -25.892 -30.836  1.00 94.97           H  
ATOM   3626  CA  LYS B  87      30.214 -26.356 -28.763  1.00 94.97           C  
ATOM   3627  HA  LYS B  87      29.210 -26.152 -28.393  1.00 94.97           H  
ATOM   3628  C   LYS B  87      31.153 -26.068 -27.581  1.00 94.97           C  
ATOM   3629  CB  LYS B  87      30.262 -27.838 -29.193  1.00 94.97           C  
ATOM   3630  HB2 LYS B  87      31.262 -28.094 -29.544  1.00 94.97           H  
ATOM   3631  HB3 LYS B  87      29.542 -28.011 -29.992  1.00 94.97           H  
ATOM   3632  O   LYS B  87      30.684 -26.067 -26.452  1.00 94.97           O  
ATOM   3633  CG  LYS B  87      29.898 -28.714 -27.985  1.00 94.97           C  
ATOM   3634  HG2 LYS B  87      30.644 -28.535 -27.211  1.00 94.97           H  
ATOM   3635  HG3 LYS B  87      28.928 -28.397 -27.603  1.00 94.97           H  
ATOM   3636  CD  LYS B  87      29.864 -30.226 -28.211  1.00 94.97           C  
ATOM   3637  HD2 LYS B  87      30.816 -30.565 -28.621  1.00 94.97           H  
ATOM   3638  HD3 LYS B  87      29.038 -30.489 -28.872  1.00 94.97           H  
ATOM   3639  CE  LYS B  87      29.652 -30.799 -26.802  1.00 94.97           C  
ATOM   3640  HE2 LYS B  87      30.475 -30.464 -26.172  1.00 94.97           H  
ATOM   3641  HE3 LYS B  87      28.758 -30.351 -26.367  1.00 94.97           H  
ATOM   3642  NZ  LYS B  87      29.565 -32.272 -26.752  1.00 94.97           N  
ATOM   3643  HZ1 LYS B  87      29.422 -32.532 -25.786  1.00 94.97           H  
ATOM   3644  HZ2 LYS B  87      30.431 -32.682 -27.072  1.00 94.97           H  
ATOM   3645  HZ3 LYS B  87      28.779 -32.601 -27.294  1.00 94.97           H  
ATOM   3646  N   HIS B  88      32.428 -25.733 -27.800  1.00 95.94           N  
ATOM   3647  H   HIS B  88      32.762 -25.637 -28.749  1.00 95.94           H  
ATOM   3648  CA  HIS B  88      33.336 -25.441 -26.682  1.00 95.94           C  
ATOM   3649  HA  HIS B  88      33.345 -26.306 -26.019  1.00 95.94           H  
ATOM   3650  C   HIS B  88      32.869 -24.240 -25.845  1.00 95.94           C  
ATOM   3651  CB  HIS B  88      34.763 -25.213 -27.199  1.00 95.94           C  
ATOM   3652  HB2 HIS B  88      35.051 -26.051 -27.833  1.00 95.94           H  
ATOM   3653  HB3 HIS B  88      34.794 -24.304 -27.801  1.00 95.94           H  
ATOM   3654  O   HIS B  88      32.955 -24.276 -24.623  1.00 95.94           O  
ATOM   3655  CG  HIS B  88      35.769 -25.097 -26.079  1.00 95.94           C  
ATOM   3656  CD2 HIS B  88      36.413 -23.965 -25.649  1.00 95.94           C  
ATOM   3657  HD2 HIS B  88      36.299 -22.971 -26.056  1.00 95.94           H  
ATOM   3658  ND1 HIS B  88      36.181 -26.127 -25.266  1.00 95.94           N  
ATOM   3659  HD1 HIS B  88      35.823 -27.071 -25.275  1.00 95.94           H  
ATOM   3660  CE1 HIS B  88      37.067 -25.636 -24.386  1.00 95.94           C  
ATOM   3661  HE1 HIS B  88      37.555 -26.213 -23.614  1.00 95.94           H  
ATOM   3662  NE2 HIS B  88      37.245 -24.321 -24.580  1.00 95.94           N  
ATOM   3663  N   SER B  89      32.317 -23.197 -26.480  1.00 96.65           N  
ATOM   3664  H   SER B  89      32.184 -23.257 -27.480  1.00 96.65           H  
ATOM   3665  CA  SER B  89      31.766 -22.045 -25.748  1.00 96.65           C  
ATOM   3666  HA  SER B  89      32.498 -21.753 -24.995  1.00 96.65           H  
ATOM   3667  C   SER B  89      30.482 -22.362 -24.976  1.00 96.65           C  
ATOM   3668  CB  SER B  89      31.574 -20.836 -26.668  1.00 96.65           C  
ATOM   3669  HB2 SER B  89      32.527 -20.609 -27.148  1.00 96.65           H  
ATOM   3670  HB3 SER B  89      31.299 -19.977 -26.056  1.00 96.65           H  
ATOM   3671  O   SER B  89      30.167 -21.659 -24.024  1.00 96.65           O  
ATOM   3672  OG  SER B  89      30.584 -21.006 -27.671  1.00 96.65           O  
ATOM   3673  HG  SER B  89      30.475 -21.931 -27.902  1.00 96.65           H  
ATOM   3674  N   ILE B  90      29.784 -23.433 -25.358  1.00 95.62           N  
ATOM   3675  H   ILE B  90      30.154 -23.993 -26.113  1.00 95.62           H  
ATOM   3676  CA  ILE B  90      28.565 -23.934 -24.716  1.00 95.62           C  
ATOM   3677  HA  ILE B  90      27.997 -23.099 -24.306  1.00 95.62           H  
ATOM   3678  C   ILE B  90      28.919 -24.859 -23.547  1.00 95.62           C  
ATOM   3679  CB  ILE B  90      27.693 -24.626 -25.782  1.00 95.62           C  
ATOM   3680  HB  ILE B  90      28.309 -25.334 -26.336  1.00 95.62           H  
ATOM   3681  O   ILE B  90      28.451 -24.635 -22.436  1.00 95.62           O  
ATOM   3682  CG1 ILE B  90      27.133 -23.580 -26.766  1.00 95.62           C  
ATOM   3683 HG12 ILE B  90      27.905 -22.855 -27.023  1.00 95.62           H  
ATOM   3684 HG13 ILE B  90      26.318 -23.053 -26.270  1.00 95.62           H  
ATOM   3685  CG2 ILE B  90      26.545 -25.414 -25.149  1.00 95.62           C  
ATOM   3686 HG21 ILE B  90      25.836 -24.743 -24.664  1.00 95.62           H  
ATOM   3687 HG22 ILE B  90      26.920 -26.124 -24.412  1.00 95.62           H  
ATOM   3688 HG23 ILE B  90      26.048 -25.996 -25.925  1.00 95.62           H  
ATOM   3689  CD1 ILE B  90      26.617 -24.163 -28.083  1.00 95.62           C  
ATOM   3690 HD11 ILE B  90      25.814 -24.878 -27.901  1.00 95.62           H  
ATOM   3691 HD12 ILE B  90      26.230 -23.358 -28.708  1.00 95.62           H  
ATOM   3692 HD13 ILE B  90      27.436 -24.652 -28.612  1.00 95.62           H  
ATOM   3693  N   ASP B  91      29.816 -25.831 -23.754  1.00 95.59           N  
ATOM   3694  H   ASP B  91      30.120 -26.010 -24.700  1.00 95.59           H  
ATOM   3695  CA  ASP B  91      30.335 -26.704 -22.689  1.00 95.59           C  
ATOM   3696  HA  ASP B  91      29.520 -27.304 -22.284  1.00 95.59           H  
ATOM   3697  C   ASP B  91      30.938 -25.864 -21.538  1.00 95.59           C  
ATOM   3698  CB  ASP B  91      31.420 -27.646 -23.257  1.00 95.59           C  
ATOM   3699  HB2 ASP B  91      32.223 -27.034 -23.668  1.00 95.59           H  
ATOM   3700  HB3 ASP B  91      31.841 -28.213 -22.426  1.00 95.59           H  
ATOM   3701  O   ASP B  91      30.872 -26.235 -20.366  1.00 95.59           O  
ATOM   3702  CG  ASP B  91      30.981 -28.660 -24.331  1.00 95.59           C  
ATOM   3703  OD1 ASP B  91      31.874 -29.127 -25.080  1.00 95.59           O  
ATOM   3704  OD2 ASP B  91      29.786 -29.021 -24.421  1.00 95.59           O  
ATOM   3705  N   LYS B  92      31.498 -24.688 -21.857  1.00 96.98           N  
ATOM   3706  H   LYS B  92      31.563 -24.473 -22.842  1.00 96.98           H  
ATOM   3707  CA  LYS B  92      32.023 -23.702 -20.898  1.00 96.98           C  
ATOM   3708  HA  LYS B  92      32.632 -24.223 -20.158  1.00 96.98           H  
ATOM   3709  C   LYS B  92      30.959 -22.972 -20.074  1.00 96.98           C  
ATOM   3710  CB  LYS B  92      32.914 -22.704 -21.652  1.00 96.98           C  
ATOM   3711  HB2 LYS B  92      33.064 -21.808 -21.050  1.00 96.98           H  
ATOM   3712  HB3 LYS B  92      32.412 -22.399 -22.571  1.00 96.98           H  
ATOM   3713  O   LYS B  92      31.304 -22.475 -19.005  1.00 96.98           O  
ATOM   3714  CG  LYS B  92      34.286 -23.305 -21.996  1.00 96.98           C  
ATOM   3715  HG2 LYS B  92      34.171 -24.321 -22.373  1.00 96.98           H  
ATOM   3716  HG3 LYS B  92      34.740 -22.706 -22.785  1.00 96.98           H  
ATOM   3717  CD  LYS B  92      35.218 -23.334 -20.779  1.00 96.98           C  
ATOM   3718  HD2 LYS B  92      35.222 -22.353 -20.303  1.00 96.98           H  
ATOM   3719  HD3 LYS B  92      34.854 -24.068 -20.060  1.00 96.98           H  
ATOM   3720  CE  LYS B  92      36.631 -23.724 -21.217  1.00 96.98           C  
ATOM   3721  HE2 LYS B  92      36.977 -24.555 -20.602  1.00 96.98           H  
ATOM   3722  HE3 LYS B  92      36.592 -24.053 -22.256  1.00 96.98           H  
ATOM   3723  NZ  LYS B  92      37.559 -22.578 -21.104  1.00 96.98           N  
ATOM   3724  HZ1 LYS B  92      37.220 -21.831 -21.694  1.00 96.98           H  
ATOM   3725  HZ2 LYS B  92      37.604 -22.209 -20.164  1.00 96.98           H  
ATOM   3726  HZ3 LYS B  92      38.482 -22.800 -21.448  1.00 96.98           H  
ATOM   3727  N   VAL B  93      29.695 -22.913 -20.501  1.00 96.67           N  
ATOM   3728  H   VAL B  93      29.447 -23.391 -21.355  1.00 96.67           H  
ATOM   3729  CA  VAL B  93      28.611 -22.298 -19.708  1.00 96.67           C  
ATOM   3730  HA  VAL B  93      28.879 -21.266 -19.479  1.00 96.67           H  
ATOM   3731  C   VAL B  93      28.468 -23.033 -18.374  1.00 96.67           C  
ATOM   3732  CB  VAL B  93      27.275 -22.273 -20.484  1.00 96.67           C  
ATOM   3733  HB  VAL B  93      27.012 -23.288 -20.782  1.00 96.67           H  
ATOM   3734  O   VAL B  93      28.554 -22.408 -17.319  1.00 96.67           O  
ATOM   3735  CG1 VAL B  93      26.121 -21.724 -19.640  1.00 96.67           C  
ATOM   3736 HG11 VAL B  93      25.909 -22.400 -18.812  1.00 96.67           H  
ATOM   3737 HG12 VAL B  93      25.220 -21.656 -20.250  1.00 96.67           H  
ATOM   3738 HG13 VAL B  93      26.367 -20.737 -19.248  1.00 96.67           H  
ATOM   3739  CG2 VAL B  93      27.382 -21.396 -21.738  1.00 96.67           C  
ATOM   3740 HG21 VAL B  93      27.615 -20.367 -21.463  1.00 96.67           H  
ATOM   3741 HG22 VAL B  93      26.439 -21.416 -22.285  1.00 96.67           H  
ATOM   3742 HG23 VAL B  93      28.164 -21.777 -22.395  1.00 96.67           H  
ATOM   3743  N   THR B  94      28.362 -24.363 -18.411  1.00 95.66           N  
ATOM   3744  H   THR B  94      28.323 -24.829 -19.306  1.00 95.66           H  
ATOM   3745  CA  THR B  94      28.211 -25.205 -17.212  1.00 95.66           C  
ATOM   3746  HA  THR B  94      27.659 -24.649 -16.455  1.00 95.66           H  
ATOM   3747  C   THR B  94      29.539 -25.610 -16.570  1.00 95.66           C  
ATOM   3748  CB  THR B  94      27.397 -26.465 -17.535  1.00 95.66           C  
ATOM   3749  HB  THR B  94      27.357 -27.109 -16.656  1.00 95.66           H  
ATOM   3750  O   THR B  94      29.571 -25.822 -15.363  1.00 95.66           O  
ATOM   3751  CG2 THR B  94      25.973 -26.123 -17.965  1.00 95.66           C  
ATOM   3752 HG21 THR B  94      25.388 -27.037 -18.066  1.00 95.66           H  
ATOM   3753 HG22 THR B  94      25.509 -25.493 -17.206  1.00 95.66           H  
ATOM   3754 HG23 THR B  94      25.980 -25.588 -18.914  1.00 95.66           H  
ATOM   3755  OG1 THR B  94      27.993 -27.157 -18.608  1.00 95.66           O  
ATOM   3756  HG1 THR B  94      27.395 -27.867 -18.852  1.00 95.66           H  
ATOM   3757  N   SER B  95      30.645 -25.694 -17.325  1.00 96.29           N  
ATOM   3758  H   SER B  95      30.534 -25.624 -18.326  1.00 96.29           H  
ATOM   3759  CA  SER B  95      31.961 -26.097 -16.778  1.00 96.29           C  
ATOM   3760  HA  SER B  95      31.782 -26.688 -15.881  1.00 96.29           H  
ATOM   3761  C   SER B  95      32.878 -24.951 -16.328  1.00 96.29           C  
ATOM   3762  CB  SER B  95      32.709 -27.021 -17.743  1.00 96.29           C  
ATOM   3763  HB2 SER B  95      33.616 -27.381 -17.258  1.00 96.29           H  
ATOM   3764  HB3 SER B  95      32.081 -27.879 -17.983  1.00 96.29           H  
ATOM   3765  O   SER B  95      33.884 -25.217 -15.671  1.00 96.29           O  
ATOM   3766  OG  SER B  95      33.062 -26.349 -18.935  1.00 96.29           O  
ATOM   3767  HG  SER B  95      32.276 -26.352 -19.486  1.00 96.29           H  
ATOM   3768  N   ARG B  96      32.561 -23.689 -16.656  1.00 95.77           N  
ATOM   3769  H   ARG B  96      31.742 -23.549 -17.230  1.00 95.77           H  
ATOM   3770  CA  ARG B  96      33.304 -22.496 -16.201  1.00 95.77           C  
ATOM   3771  HA  ARG B  96      33.955 -22.780 -15.375  1.00 95.77           H  
ATOM   3772  C   ARG B  96      32.374 -21.430 -15.635  1.00 95.77           C  
ATOM   3773  CB  ARG B  96      34.186 -21.933 -17.338  1.00 95.77           C  
ATOM   3774  HB2 ARG B  96      34.846 -22.724 -17.696  1.00 95.77           H  
ATOM   3775  HB3 ARG B  96      33.551 -21.620 -18.167  1.00 95.77           H  
ATOM   3776  O   ARG B  96      32.521 -21.061 -14.477  1.00 95.77           O  
ATOM   3777  CG  ARG B  96      35.046 -20.730 -16.900  1.00 95.77           C  
ATOM   3778  HG2 ARG B  96      34.425 -19.984 -16.403  1.00 95.77           H  
ATOM   3779  HG3 ARG B  96      35.806 -21.074 -16.199  1.00 95.77           H  
ATOM   3780  CD  ARG B  96      35.717 -20.053 -18.104  1.00 95.77           C  
ATOM   3781  HD2 ARG B  96      36.280 -20.799 -18.665  1.00 95.77           H  
ATOM   3782  HD3 ARG B  96      34.941 -19.645 -18.752  1.00 95.77           H  
ATOM   3783  NE  ARG B  96      36.624 -18.968 -17.692  1.00 95.77           N  
ATOM   3784  HE  ARG B  96      36.623 -18.696 -16.719  1.00 95.77           H  
ATOM   3785  NH1 ARG B  96      37.543 -18.480 -19.758  1.00 95.77           N  
ATOM   3786 HH11 ARG B  96      36.787 -18.925 -20.260  1.00 95.77           H  
ATOM   3787 HH12 ARG B  96      38.248 -17.944 -20.243  1.00 95.77           H  
ATOM   3788  NH2 ARG B  96      38.363 -17.523 -17.942  1.00 95.77           N  
ATOM   3789 HH21 ARG B  96      38.417 -17.297 -16.959  1.00 95.77           H  
ATOM   3790 HH22 ARG B  96      39.062 -17.146 -18.566  1.00 95.77           H  
ATOM   3791  CZ  ARG B  96      37.489 -18.329 -18.462  1.00 95.77           C  
ATOM   3792  N   TRP B  97      31.454 -20.912 -16.449  1.00 96.32           N  
ATOM   3793  H   TRP B  97      31.353 -21.306 -17.373  1.00 96.32           H  
ATOM   3794  CA  TRP B  97      30.810 -19.626 -16.163  1.00 96.32           C  
ATOM   3795  HA  TRP B  97      31.582 -18.944 -15.807  1.00 96.32           H  
ATOM   3796  C   TRP B  97      29.794 -19.691 -15.017  1.00 96.32           C  
ATOM   3797  CB  TRP B  97      30.258 -19.019 -17.460  1.00 96.32           C  
ATOM   3798  HB2 TRP B  97      29.566 -19.722 -17.924  1.00 96.32           H  
ATOM   3799  HB3 TRP B  97      29.702 -18.116 -17.208  1.00 96.32           H  
ATOM   3800  O   TRP B  97      29.925 -18.908 -14.082  1.00 96.32           O  
ATOM   3801  CG  TRP B  97      31.335 -18.638 -18.437  1.00 96.32           C  
ATOM   3802  CD1 TRP B  97      31.685 -19.312 -19.557  1.00 96.32           C  
ATOM   3803  HD1 TRP B  97      31.192 -20.205 -19.913  1.00 96.32           H  
ATOM   3804  CD2 TRP B  97      32.285 -17.534 -18.333  1.00 96.32           C  
ATOM   3805  CE2 TRP B  97      33.214 -17.629 -19.411  1.00 96.32           C  
ATOM   3806  CE3 TRP B  97      32.481 -16.484 -17.411  1.00 96.32           C  
ATOM   3807  HE3 TRP B  97      31.808 -16.382 -16.572  1.00 96.32           H  
ATOM   3808  NE1 TRP B  97      32.820 -18.745 -20.112  1.00 96.32           N  
ATOM   3809  HE1 TRP B  97      33.393 -19.185 -20.817  1.00 96.32           H  
ATOM   3810  CH2 TRP B  97      34.454 -15.710 -18.630  1.00 96.32           C  
ATOM   3811  HH2 TRP B  97      35.292 -15.034 -18.708  1.00 96.32           H  
ATOM   3812  CZ2 TRP B  97      34.284 -16.740 -19.569  1.00 96.32           C  
ATOM   3813  HZ2 TRP B  97      34.989 -16.867 -20.377  1.00 96.32           H  
ATOM   3814  CZ3 TRP B  97      33.554 -15.584 -17.558  1.00 96.32           C  
ATOM   3815  HZ3 TRP B  97      33.695 -14.794 -16.835  1.00 96.32           H  
ATOM   3816  N   ILE B  98      28.852 -20.640 -15.028  1.00 96.34           N  
ATOM   3817  H   ILE B  98      28.789 -21.266 -15.818  1.00 96.34           H  
ATOM   3818  CA  ILE B  98      27.882 -20.796 -13.927  1.00 96.34           C  
ATOM   3819  HA  ILE B  98      27.428 -19.821 -13.751  1.00 96.34           H  
ATOM   3820  C   ILE B  98      28.584 -21.162 -12.600  1.00 96.34           C  
ATOM   3821  CB  ILE B  98      26.721 -21.750 -14.311  1.00 96.34           C  
ATOM   3822  HB  ILE B  98      27.126 -22.713 -14.621  1.00 96.34           H  
ATOM   3823  O   ILE B  98      28.351 -20.461 -11.616  1.00 96.34           O  
ATOM   3824  CG1 ILE B  98      25.904 -21.181 -15.495  1.00 96.34           C  
ATOM   3825 HG12 ILE B  98      25.342 -20.309 -15.161  1.00 96.34           H  
ATOM   3826 HG13 ILE B  98      26.580 -20.858 -16.287  1.00 96.34           H  
ATOM   3827  CG2 ILE B  98      25.804 -21.982 -13.097  1.00 96.34           C  
ATOM   3828 HG21 ILE B  98      25.423 -21.033 -12.719  1.00 96.34           H  
ATOM   3829 HG22 ILE B  98      24.949 -22.603 -13.363  1.00 96.34           H  
ATOM   3830 HG23 ILE B  98      26.334 -22.487 -12.290  1.00 96.34           H  
ATOM   3831  CD1 ILE B  98      24.934 -22.194 -16.117  1.00 96.34           C  
ATOM   3832 HD11 ILE B  98      24.449 -21.742 -16.982  1.00 96.34           H  
ATOM   3833 HD12 ILE B  98      24.162 -22.478 -15.401  1.00 96.34           H  
ATOM   3834 HD13 ILE B  98      25.477 -23.084 -16.434  1.00 96.34           H  
ATOM   3835  N   PRO B  99      29.502 -22.156 -12.529  1.00 95.90           N  
ATOM   3836  CA  PRO B  99      30.224 -22.448 -11.287  1.00 95.90           C  
ATOM   3837  HA  PRO B  99      29.500 -22.759 -10.534  1.00 95.90           H  
ATOM   3838  C   PRO B  99      31.014 -21.257 -10.733  1.00 95.90           C  
ATOM   3839  CB  PRO B  99      31.155 -23.623 -11.603  1.00 95.90           C  
ATOM   3840  HB2 PRO B  99      31.281 -24.278 -10.741  1.00 95.90           H  
ATOM   3841  HB3 PRO B  99      32.122 -23.259 -11.950  1.00 95.90           H  
ATOM   3842  O   PRO B  99      30.985 -21.029  -9.528  1.00 95.90           O  
ATOM   3843  CG  PRO B  99      30.446 -24.328 -12.753  1.00 95.90           C  
ATOM   3844  HG2 PRO B  99      29.663 -24.978 -12.361  1.00 95.90           H  
ATOM   3845  HG3 PRO B  99      31.146 -24.893 -13.369  1.00 95.90           H  
ATOM   3846  CD  PRO B  99      29.816 -23.172 -13.525  1.00 95.90           C  
ATOM   3847  HD2 PRO B  99      28.928 -23.533 -14.044  1.00 95.90           H  
ATOM   3848  HD3 PRO B  99      30.533 -22.777 -14.244  1.00 95.90           H  
ATOM   3849  N   LEU B 100      31.684 -20.480 -11.595  1.00 96.16           N  
ATOM   3850  H   LEU B 100      31.677 -20.719 -12.576  1.00 96.16           H  
ATOM   3851  CA  LEU B 100      32.464 -19.310 -11.180  1.00 96.16           C  
ATOM   3852  HA  LEU B 100      33.149 -19.617 -10.390  1.00 96.16           H  
ATOM   3853  C   LEU B 100      31.582 -18.193 -10.610  1.00 96.16           C  
ATOM   3854  CB  LEU B 100      33.276 -18.812 -12.389  1.00 96.16           C  
ATOM   3855  HB2 LEU B 100      32.584 -18.592 -13.202  1.00 96.16           H  
ATOM   3856  HB3 LEU B 100      33.938 -19.614 -12.713  1.00 96.16           H  
ATOM   3857  O   LEU B 100      31.964 -17.562  -9.627  1.00 96.16           O  
ATOM   3858  CG  LEU B 100      34.120 -17.552 -12.123  1.00 96.16           C  
ATOM   3859  HG  LEU B 100      33.476 -16.724 -11.826  1.00 96.16           H  
ATOM   3860  CD1 LEU B 100      35.178 -17.778 -11.043  1.00 96.16           C  
ATOM   3861 HD11 LEU B 100      35.797 -18.639 -11.292  1.00 96.16           H  
ATOM   3862 HD12 LEU B 100      34.697 -17.946 -10.080  1.00 96.16           H  
ATOM   3863 HD13 LEU B 100      35.811 -16.894 -10.959  1.00 96.16           H  
ATOM   3864  CD2 LEU B 100      34.832 -17.150 -13.415  1.00 96.16           C  
ATOM   3865 HD21 LEU B 100      35.486 -17.956 -13.747  1.00 96.16           H  
ATOM   3866 HD22 LEU B 100      34.095 -16.927 -14.187  1.00 96.16           H  
ATOM   3867 HD23 LEU B 100      35.432 -16.260 -13.228  1.00 96.16           H  
ATOM   3868  N   ILE B 101      30.412 -17.949 -11.206  1.00 96.20           N  
ATOM   3869  H   ILE B 101      30.147 -18.502 -12.008  1.00 96.20           H  
ATOM   3870  CA  ILE B 101      29.459 -16.960 -10.688  1.00 96.20           C  
ATOM   3871  HA  ILE B 101      29.990 -16.027 -10.501  1.00 96.20           H  
ATOM   3872  C   ILE B 101      28.919 -17.436  -9.336  1.00 96.20           C  
ATOM   3873  CB  ILE B 101      28.349 -16.673 -11.722  1.00 96.20           C  
ATOM   3874  HB  ILE B 101      27.889 -17.618 -12.010  1.00 96.20           H  
ATOM   3875  O   ILE B 101      29.006 -16.695  -8.362  1.00 96.20           O  
ATOM   3876  CG1 ILE B 101      28.948 -15.991 -12.977  1.00 96.20           C  
ATOM   3877 HG12 ILE B 101      29.149 -14.941 -12.765  1.00 96.20           H  
ATOM   3878 HG13 ILE B 101      29.900 -16.454 -13.239  1.00 96.20           H  
ATOM   3879  CG2 ILE B 101      27.271 -15.766 -11.107  1.00 96.20           C  
ATOM   3880 HG21 ILE B 101      27.724 -14.870 -10.682  1.00 96.20           H  
ATOM   3881 HG22 ILE B 101      26.731 -16.297 -10.323  1.00 96.20           H  
ATOM   3882 HG23 ILE B 101      26.542 -15.471 -11.862  1.00 96.20           H  
ATOM   3883  CD1 ILE B 101      28.039 -16.101 -14.206  1.00 96.20           C  
ATOM   3884 HD11 ILE B 101      28.568 -15.724 -15.081  1.00 96.20           H  
ATOM   3885 HD12 ILE B 101      27.129 -15.519 -14.062  1.00 96.20           H  
ATOM   3886 HD13 ILE B 101      27.779 -17.145 -14.375  1.00 96.20           H  
ATOM   3887  N   ASN B 102      28.492 -18.696  -9.234  1.00 92.99           N  
ATOM   3888  H   ASN B 102      28.421 -19.244 -10.080  1.00 92.99           H  
ATOM   3889  CA  ASN B 102      27.909 -19.260  -8.012  1.00 92.99           C  
ATOM   3890  HA  ASN B 102      27.174 -18.548  -7.635  1.00 92.99           H  
ATOM   3891  C   ASN B 102      28.936 -19.466  -6.868  1.00 92.99           C  
ATOM   3892  CB  ASN B 102      27.159 -20.558  -8.375  1.00 92.99           C  
ATOM   3893  HB2 ASN B 102      26.775 -21.000  -7.456  1.00 92.99           H  
ATOM   3894  HB3 ASN B 102      27.857 -21.261  -8.830  1.00 92.99           H  
ATOM   3895  O   ASN B 102      28.543 -19.699  -5.726  1.00 92.99           O  
ATOM   3896  CG  ASN B 102      25.975 -20.369  -9.322  1.00 92.99           C  
ATOM   3897  ND2 ASN B 102      25.215 -21.418  -9.538  1.00 92.99           N  
ATOM   3898 HD21 ASN B 102      24.393 -21.274 -10.106  1.00 92.99           H  
ATOM   3899 HD22 ASN B 102      25.343 -22.285  -9.036  1.00 92.99           H  
ATOM   3900  OD1 ASN B 102      25.726 -19.311  -9.873  1.00 92.99           O  
ATOM   3901  N   GLU B 103      30.246 -19.373  -7.141  1.00 92.72           N  
ATOM   3902  H   GLU B 103      30.512 -19.331  -8.114  1.00 92.72           H  
ATOM   3903  CA  GLU B 103      31.328 -19.285  -6.134  1.00 92.72           C  
ATOM   3904  HA  GLU B 103      31.031 -19.855  -5.254  1.00 92.72           H  
ATOM   3905  C   GLU B 103      31.605 -17.832  -5.676  1.00 92.72           C  
ATOM   3906  CB  GLU B 103      32.618 -19.909  -6.715  1.00 92.72           C  
ATOM   3907  HB2 GLU B 103      32.359 -20.777  -7.322  1.00 92.72           H  
ATOM   3908  HB3 GLU B 103      33.091 -19.174  -7.367  1.00 92.72           H  
ATOM   3909  O   GLU B 103      32.384 -17.593  -4.748  1.00 92.72           O  
ATOM   3910  CG  GLU B 103      33.634 -20.384  -5.656  1.00 92.72           C  
ATOM   3911  HG2 GLU B 103      33.326 -21.365  -5.291  1.00 92.72           H  
ATOM   3912  HG3 GLU B 103      33.628 -19.714  -4.797  1.00 92.72           H  
ATOM   3913  CD  GLU B 103      35.069 -20.465  -6.205  1.00 92.72           C  
ATOM   3914  OE1 GLU B 103      35.972 -19.843  -5.587  1.00 92.72           O  
ATOM   3915  OE2 GLU B 103      35.288 -21.111  -7.248  1.00 92.72           O  
ATOM   3916  N   ARG B 104      31.029 -16.835  -6.358  1.00 92.20           N  
ATOM   3917  H   ARG B 104      30.413 -17.091  -7.116  1.00 92.20           H  
ATOM   3918  CA  ARG B 104      31.282 -15.395  -6.147  1.00 92.20           C  
ATOM   3919  HA  ARG B 104      31.951 -15.268  -5.297  1.00 92.20           H  
ATOM   3920  C   ARG B 104      30.037 -14.603  -5.751  1.00 92.20           C  
ATOM   3921  CB  ARG B 104      31.939 -14.807  -7.409  1.00 92.20           C  
ATOM   3922  HB2 ARG B 104      32.019 -13.725  -7.310  1.00 92.20           H  
ATOM   3923  HB3 ARG B 104      31.299 -15.019  -8.265  1.00 92.20           H  
ATOM   3924  O   ARG B 104      30.184 -13.495  -5.240  1.00 92.20           O  
ATOM   3925  CG  ARG B 104      33.335 -15.382  -7.687  1.00 92.20           C  
ATOM   3926  HG2 ARG B 104      33.638 -15.079  -8.689  1.00 92.20           H  
ATOM   3927  HG3 ARG B 104      33.292 -16.472  -7.674  1.00 92.20           H  
ATOM   3928  CD  ARG B 104      34.393 -14.910  -6.680  1.00 92.20           C  
ATOM   3929  HD2 ARG B 104      34.569 -13.844  -6.824  1.00 92.20           H  
ATOM   3930  HD3 ARG B 104      34.031 -15.056  -5.662  1.00 92.20           H  
ATOM   3931  NE  ARG B 104      35.646 -15.652  -6.884  1.00 92.20           N  
ATOM   3932  HE  ARG B 104      36.203 -15.400  -7.688  1.00 92.20           H  
ATOM   3933  NH1 ARG B 104      35.353 -17.258  -5.258  1.00 92.20           N  
ATOM   3934 HH11 ARG B 104      34.440 -16.910  -5.006  1.00 92.20           H  
ATOM   3935 HH12 ARG B 104      35.564 -18.220  -5.037  1.00 92.20           H  
ATOM   3936  NH2 ARG B 104      36.921 -17.528  -6.785  1.00 92.20           N  
ATOM   3937 HH21 ARG B 104      36.912 -18.481  -6.451  1.00 92.20           H  
ATOM   3938 HH22 ARG B 104      37.292 -17.318  -7.701  1.00 92.20           H  
ATOM   3939  CZ  ARG B 104      35.975 -16.785  -6.297  1.00 92.20           C  
ATOM   3940  N   THR B 105      28.845 -15.158  -5.937  1.00 89.46           N  
ATOM   3941  H   THR B 105      28.795 -16.024  -6.453  1.00 89.46           H  
ATOM   3942  CA  THR B 105      27.579 -14.640  -5.406  1.00 89.46           C  
ATOM   3943  HA  THR B 105      27.671 -13.567  -5.239  1.00 89.46           H  
ATOM   3944  C   THR B 105      27.231 -15.295  -4.073  1.00 89.46           C  
ATOM   3945  CB  THR B 105      26.428 -14.865  -6.397  1.00 89.46           C  
ATOM   3946  HB  THR B 105      25.495 -14.524  -5.950  1.00 89.46           H  
ATOM   3947  O   THR B 105      27.557 -16.457  -3.837  1.00 89.46           O  
ATOM   3948  CG2 THR B 105      26.654 -14.094  -7.693  1.00 89.46           C  
ATOM   3949 HG21 THR B 105      27.569 -14.428  -8.184  1.00 89.46           H  
ATOM   3950 HG22 THR B 105      25.811 -14.286  -8.356  1.00 89.46           H  
ATOM   3951 HG23 THR B 105      26.722 -13.027  -7.481  1.00 89.46           H  
ATOM   3952  OG1 THR B 105      26.305 -16.225  -6.733  1.00 89.46           O  
ATOM   3953  HG1 THR B 105      25.908 -16.676  -5.984  1.00 89.46           H  
ATOM   3954  N   ASP B 106      26.521 -14.570  -3.209  1.00 80.66           N  
ATOM   3955  H   ASP B 106      26.250 -13.627  -3.447  1.00 80.66           H  
ATOM   3956  CA  ASP B 106      25.891 -15.188  -2.039  1.00 80.66           C  
ATOM   3957  HA  ASP B 106      26.644 -15.793  -1.534  1.00 80.66           H  
ATOM   3958  C   ASP B 106      24.748 -16.122  -2.480  1.00 80.66           C  
ATOM   3959  CB  ASP B 106      25.413 -14.110  -1.055  1.00 80.66           C  
ATOM   3960  HB2 ASP B 106      24.440 -13.732  -1.367  1.00 80.66           H  
ATOM   3961  HB3 ASP B 106      26.121 -13.281  -1.071  1.00 80.66           H  
ATOM   3962  O   ASP B 106      24.090 -15.861  -3.486  1.00 80.66           O  
ATOM   3963  CG  ASP B 106      25.327 -14.636   0.382  1.00 80.66           C  
ATOM   3964  OD1 ASP B 106      25.448 -13.794   1.295  1.00 80.66           O  
ATOM   3965  OD2 ASP B 106      25.202 -15.874   0.545  1.00 80.66           O  
ATOM   3966  N   LYS B 107      24.499 -17.202  -1.737  1.00 72.39           N  
ATOM   3967  H   LYS B 107      24.927 -17.212  -0.822  1.00 72.39           H  
ATOM   3968  CA  LYS B 107      23.498 -18.227  -2.088  1.00 72.39           C  
ATOM   3969  HA  LYS B 107      23.592 -18.468  -3.146  1.00 72.39           H  
ATOM   3970  C   LYS B 107      22.065 -17.747  -1.904  1.00 72.39           C  
ATOM   3971  CB  LYS B 107      23.720 -19.483  -1.248  1.00 72.39           C  
ATOM   3972  HB2 LYS B 107      22.899 -20.175  -1.435  1.00 72.39           H  
ATOM   3973  HB3 LYS B 107      23.720 -19.222  -0.190  1.00 72.39           H  
ATOM   3974  O   LYS B 107      21.181 -18.182  -2.636  1.00 72.39           O  
ATOM   3975  CG  LYS B 107      25.038 -20.159  -1.627  1.00 72.39           C  
ATOM   3976  HG2 LYS B 107      25.876 -19.505  -1.387  1.00 72.39           H  
ATOM   3977  HG3 LYS B 107      25.041 -20.366  -2.698  1.00 72.39           H  
ATOM   3978  CD  LYS B 107      25.178 -21.467  -0.856  1.00 72.39           C  
ATOM   3979  HD2 LYS B 107      24.322 -22.105  -1.076  1.00 72.39           H  
ATOM   3980  HD3 LYS B 107      25.211 -21.253   0.212  1.00 72.39           H  
ATOM   3981  CE  LYS B 107      26.468 -22.145  -1.306  1.00 72.39           C  
ATOM   3982  HE2 LYS B 107      26.435 -22.265  -2.388  1.00 72.39           H  
ATOM   3983  HE3 LYS B 107      27.305 -21.486  -1.072  1.00 72.39           H  
ATOM   3984  NZ  LYS B 107      26.623 -23.455  -0.638  1.00 72.39           N  
ATOM   3985  HZ1 LYS B 107      25.836 -24.044  -0.872  1.00 72.39           H  
ATOM   3986  HZ2 LYS B 107      27.478 -23.898  -0.943  1.00 72.39           H  
ATOM   3987  HZ3 LYS B 107      26.645 -23.321   0.363  1.00 72.39           H  
ATOM   3988  N   ASP B 108      21.861 -16.841  -0.956  1.00 70.56           N  
ATOM   3989  H   ASP B 108      22.628 -16.604  -0.343  1.00 70.56           H  
ATOM   3990  CA  ASP B 108      20.565 -16.206  -0.722  1.00 70.56           C  
ATOM   3991  HA  ASP B 108      19.777 -16.942  -0.881  1.00 70.56           H  
ATOM   3992  C   ASP B 108      20.319 -15.055  -1.723  1.00 70.56           C  
ATOM   3993  CB  ASP B 108      20.495 -15.765   0.752  1.00 70.56           C  
ATOM   3994  HB2 ASP B 108      19.533 -15.282   0.926  1.00 70.56           H  
ATOM   3995  HB3 ASP B 108      21.279 -15.032   0.937  1.00 70.56           H  
ATOM   3996  O   ASP B 108      19.179 -14.645  -1.953  1.00 70.56           O  
ATOM   3997  CG  ASP B 108      20.641 -16.935   1.745  1.00 70.56           C  
ATOM   3998  OD1 ASP B 108      21.141 -16.690   2.864  1.00 70.56           O  
ATOM   3999  OD2 ASP B 108      20.251 -18.074   1.390  1.00 70.56           O  
ATOM   4000  N   SER B 109      21.379 -14.570  -2.389  1.00 67.52           N  
ATOM   4001  H   SER B 109      22.264 -15.038  -2.259  1.00 67.52           H  
ATOM   4002  CA  SER B 109      21.299 -13.549  -3.435  1.00 67.52           C  
ATOM   4003  HA  SER B 109      20.509 -12.846  -3.170  1.00 67.52           H  
ATOM   4004  C   SER B 109      20.962 -14.173  -4.788  1.00 67.52           C  
ATOM   4005  CB  SER B 109      22.600 -12.751  -3.518  1.00 67.52           C  
ATOM   4006  HB2 SER B 109      23.405 -13.392  -3.879  1.00 67.52           H  
ATOM   4007  HB3 SER B 109      22.857 -12.379  -2.527  1.00 67.52           H  
ATOM   4008  O   SER B 109      21.811 -14.734  -5.483  1.00 67.52           O  
ATOM   4009  OG  SER B 109      22.431 -11.651  -4.395  1.00 67.52           O  
ATOM   4010  HG  SER B 109      23.295 -11.262  -4.551  1.00 67.52           H  
ATOM   4011  N   ARG B 110      19.701 -14.029  -5.199  1.00 71.79           N  
ATOM   4012  H   ARG B 110      19.059 -13.598  -4.550  1.00 71.79           H  
ATOM   4013  CA  ARG B 110      19.209 -14.450  -6.518  1.00 71.79           C  
ATOM   4014  HA  ARG B 110      19.604 -15.441  -6.744  1.00 71.79           H  
ATOM   4015  C   ARG B 110      19.727 -13.506  -7.608  1.00 71.79           C  
ATOM   4016  CB  ARG B 110      17.672 -14.521  -6.500  1.00 71.79           C  
ATOM   4017  HB2 ARG B 110      17.275 -13.535  -6.259  1.00 71.79           H  
ATOM   4018  HB3 ARG B 110      17.320 -14.798  -7.493  1.00 71.79           H  
ATOM   4019  O   ARG B 110      18.996 -12.624  -8.054  1.00 71.79           O  
ATOM   4020  CG  ARG B 110      17.130 -15.536  -5.483  1.00 71.79           C  
ATOM   4021  HG2 ARG B 110      17.449 -16.540  -5.763  1.00 71.79           H  
ATOM   4022  HG3 ARG B 110      17.510 -15.307  -4.488  1.00 71.79           H  
ATOM   4023  CD  ARG B 110      15.600 -15.467  -5.451  1.00 71.79           C  
ATOM   4024  HD2 ARG B 110      15.213 -15.719  -6.439  1.00 71.79           H  
ATOM   4025  HD3 ARG B 110      15.301 -14.444  -5.223  1.00 71.79           H  
ATOM   4026  NE  ARG B 110      15.058 -16.358  -4.407  1.00 71.79           N  
ATOM   4027  HE  ARG B 110      15.354 -16.146  -3.465  1.00 71.79           H  
ATOM   4028  NH1 ARG B 110      13.830 -17.783  -5.734  1.00 71.79           N  
ATOM   4029 HH11 ARG B 110      13.359 -18.668  -5.853  1.00 71.79           H  
ATOM   4030 HH12 ARG B 110      14.131 -17.261  -6.545  1.00 71.79           H  
ATOM   4031  NH2 ARG B 110      13.986 -18.159  -3.539  1.00 71.79           N  
ATOM   4032 HH21 ARG B 110      14.364 -17.919  -2.633  1.00 71.79           H  
ATOM   4033 HH22 ARG B 110      13.490 -19.031  -3.657  1.00 71.79           H  
ATOM   4034  CZ  ARG B 110      14.290 -17.420  -4.567  1.00 71.79           C  
ATOM   4035  N   LEU B 111      20.984 -13.664  -8.025  1.00 91.78           N  
ATOM   4036  H   LEU B 111      21.556 -14.346  -7.547  1.00 91.78           H  
ATOM   4037  CA  LEU B 111      21.532 -12.960  -9.187  1.00 91.78           C  
ATOM   4038  HA  LEU B 111      21.179 -11.930  -9.140  1.00 91.78           H  
ATOM   4039  C   LEU B 111      21.017 -13.632 -10.476  1.00 91.78           C  
ATOM   4040  CB  LEU B 111      23.074 -12.937  -9.122  1.00 91.78           C  
ATOM   4041  HB2 LEU B 111      23.440 -13.961  -9.187  1.00 91.78           H  
ATOM   4042  HB3 LEU B 111      23.386 -12.530  -8.160  1.00 91.78           H  
ATOM   4043  O   LEU B 111      21.443 -14.749 -10.770  1.00 91.78           O  
ATOM   4044  CG  LEU B 111      23.714 -12.105 -10.254  1.00 91.78           C  
ATOM   4045  HG  LEU B 111      23.338 -12.439 -11.221  1.00 91.78           H  
ATOM   4046  CD1 LEU B 111      23.433 -10.609 -10.105  1.00 91.78           C  
ATOM   4047 HD11 LEU B 111      23.920 -10.065 -10.914  1.00 91.78           H  
ATOM   4048 HD12 LEU B 111      22.361 -10.419 -10.152  1.00 91.78           H  
ATOM   4049 HD13 LEU B 111      23.824 -10.248  -9.153  1.00 91.78           H  
ATOM   4050  CD2 LEU B 111      25.231 -12.259 -10.254  1.00 91.78           C  
ATOM   4051 HD21 LEU B 111      25.636 -11.955  -9.289  1.00 91.78           H  
ATOM   4052 HD22 LEU B 111      25.492 -13.297 -10.460  1.00 91.78           H  
ATOM   4053 HD23 LEU B 111      25.668 -11.622 -11.023  1.00 91.78           H  
ATOM   4054  N   PRO B 112      20.121 -12.999 -11.256  1.00 94.56           N  
ATOM   4055  CA  PRO B 112      19.586 -13.613 -12.463  1.00 94.56           C  
ATOM   4056  HA  PRO B 112      19.174 -14.592 -12.220  1.00 94.56           H  
ATOM   4057  C   PRO B 112      20.665 -13.784 -13.537  1.00 94.56           C  
ATOM   4058  CB  PRO B 112      18.449 -12.698 -12.921  1.00 94.56           C  
ATOM   4059  HB2 PRO B 112      17.526 -13.002 -12.427  1.00 94.56           H  
ATOM   4060  HB3 PRO B 112      18.331 -12.698 -14.005  1.00 94.56           H  
ATOM   4061  O   PRO B 112      21.476 -12.886 -13.795  1.00 94.56           O  
ATOM   4062  CG  PRO B 112      18.863 -11.330 -12.388  1.00 94.56           C  
ATOM   4063  HG2 PRO B 112      19.608 -10.887 -13.049  1.00 94.56           H  
ATOM   4064  HG3 PRO B 112      18.010 -10.663 -12.258  1.00 94.56           H  
ATOM   4065  CD  PRO B 112      19.511 -11.692 -11.056  1.00 94.56           C  
ATOM   4066  HD2 PRO B 112      18.733 -11.760 -10.296  1.00 94.56           H  
ATOM   4067  HD3 PRO B 112      20.249 -10.939 -10.779  1.00 94.56           H  
ATOM   4068  N   LEU B 113      20.631 -14.934 -14.206  1.00 96.35           N  
ATOM   4069  H   LEU B 113      19.980 -15.640 -13.894  1.00 96.35           H  
ATOM   4070  CA  LEU B 113      21.474 -15.254 -15.352  1.00 96.35           C  
ATOM   4071  HA  LEU B 113      22.242 -14.488 -15.451  1.00 96.35           H  
ATOM   4072  C   LEU B 113      20.651 -15.247 -16.643  1.00 96.35           C  
ATOM   4073  CB  LEU B 113      22.183 -16.604 -15.140  1.00 96.35           C  
ATOM   4074  HB2 LEU B 113      21.429 -17.391 -15.143  1.00 96.35           H  
ATOM   4075  HB3 LEU B 113      22.848 -16.772 -15.988  1.00 96.35           H  
ATOM   4076  O   LEU B 113      19.527 -15.750 -16.693  1.00 96.35           O  
ATOM   4077  CG  LEU B 113      22.994 -16.743 -13.838  1.00 96.35           C  
ATOM   4078  HG  LEU B 113      22.315 -16.755 -12.986  1.00 96.35           H  
ATOM   4079  CD1 LEU B 113      23.770 -18.062 -13.871  1.00 96.35           C  
ATOM   4080 HD11 LEU B 113      23.082 -18.893 -14.024  1.00 96.35           H  
ATOM   4081 HD12 LEU B 113      24.508 -18.050 -14.673  1.00 96.35           H  
ATOM   4082 HD13 LEU B 113      24.275 -18.211 -12.916  1.00 96.35           H  
ATOM   4083  CD2 LEU B 113      24.014 -15.622 -13.652  1.00 96.35           C  
ATOM   4084 HD21 LEU B 113      24.561 -15.807 -12.728  1.00 96.35           H  
ATOM   4085 HD22 LEU B 113      24.698 -15.589 -14.500  1.00 96.35           H  
ATOM   4086 HD23 LEU B 113      23.502 -14.666 -13.542  1.00 96.35           H  
ATOM   4087  N   ILE B 114      21.243 -14.719 -17.712  1.00 96.44           N  
ATOM   4088  H   ILE B 114      22.159 -14.314 -17.586  1.00 96.44           H  
ATOM   4089  CA  ILE B 114      20.692 -14.764 -19.068  1.00 96.44           C  
ATOM   4090  HA  ILE B 114      19.752 -15.316 -19.047  1.00 96.44           H  
ATOM   4091  C   ILE B 114      21.683 -15.519 -19.950  1.00 96.44           C  
ATOM   4092  CB  ILE B 114      20.399 -13.350 -19.618  1.00 96.44           C  
ATOM   4093  HB  ILE B 114      21.356 -12.852 -19.769  1.00 96.44           H  
ATOM   4094  O   ILE B 114      22.849 -15.131 -20.047  1.00 96.44           O  
ATOM   4095  CG1 ILE B 114      19.590 -12.455 -18.654  1.00 96.44           C  
ATOM   4096 HG12 ILE B 114      20.106 -12.406 -17.695  1.00 96.44           H  
ATOM   4097 HG13 ILE B 114      19.588 -11.445 -19.063  1.00 96.44           H  
ATOM   4098  CG2 ILE B 114      19.700 -13.432 -20.989  1.00 96.44           C  
ATOM   4099 HG21 ILE B 114      19.474 -12.428 -21.348  1.00 96.44           H  
ATOM   4100 HG22 ILE B 114      18.774 -14.001 -20.909  1.00 96.44           H  
ATOM   4101 HG23 ILE B 114      20.349 -13.920 -21.716  1.00 96.44           H  
ATOM   4102  CD1 ILE B 114      18.135 -12.865 -18.394  1.00 96.44           C  
ATOM   4103 HD11 ILE B 114      17.731 -12.254 -17.587  1.00 96.44           H  
ATOM   4104 HD12 ILE B 114      17.538 -12.690 -19.289  1.00 96.44           H  
ATOM   4105 HD13 ILE B 114      18.077 -13.915 -18.105  1.00 96.44           H  
ATOM   4106  N   LEU B 115      21.248 -16.587 -20.615  1.00 96.80           N  
ATOM   4107  H   LEU B 115      20.276 -16.843 -20.518  1.00 96.80           H  
ATOM   4108  CA  LEU B 115      22.095 -17.305 -21.573  1.00 96.80           C  
ATOM   4109  HA  LEU B 115      23.141 -17.122 -21.328  1.00 96.80           H  
ATOM   4110  C   LEU B 115      21.903 -16.738 -22.983  1.00 96.80           C  
ATOM   4111  CB  LEU B 115      21.868 -18.823 -21.469  1.00 96.80           C  
ATOM   4112  HB2 LEU B 115      20.810 -19.034 -21.626  1.00 96.80           H  
ATOM   4113  HB3 LEU B 115      22.434 -19.300 -22.270  1.00 96.80           H  
ATOM   4114  O   LEU B 115      20.777 -16.570 -23.448  1.00 96.80           O  
ATOM   4115  CG  LEU B 115      22.297 -19.451 -20.125  1.00 96.80           C  
ATOM   4116  HG  LEU B 115      21.607 -19.131 -19.344  1.00 96.80           H  
ATOM   4117  CD1 LEU B 115      22.264 -20.974 -20.216  1.00 96.80           C  
ATOM   4118 HD11 LEU B 115      22.690 -21.318 -21.158  1.00 96.80           H  
ATOM   4119 HD12 LEU B 115      21.226 -21.292 -20.118  1.00 96.80           H  
ATOM   4120 HD13 LEU B 115      22.824 -21.426 -19.397  1.00 96.80           H  
ATOM   4121  CD2 LEU B 115      23.697 -19.051 -19.682  1.00 96.80           C  
ATOM   4122 HD21 LEU B 115      24.411 -19.218 -20.489  1.00 96.80           H  
ATOM   4123 HD22 LEU B 115      23.678 -18.001 -19.390  1.00 96.80           H  
ATOM   4124 HD23 LEU B 115      23.987 -19.623 -18.801  1.00 96.80           H  
ATOM   4125  N   VAL B 116      23.000 -16.425 -23.672  1.00 97.28           N  
ATOM   4126  H   VAL B 116      23.896 -16.560 -23.225  1.00 97.28           H  
ATOM   4127  CA  VAL B 116      22.959 -15.637 -24.915  1.00 97.28           C  
ATOM   4128  HA  VAL B 116      21.920 -15.460 -25.194  1.00 97.28           H  
ATOM   4129  C   VAL B 116      23.609 -16.402 -26.062  1.00 97.28           C  
ATOM   4130  CB  VAL B 116      23.598 -14.252 -24.714  1.00 97.28           C  
ATOM   4131  HB  VAL B 116      24.677 -14.360 -24.608  1.00 97.28           H  
ATOM   4132  O   VAL B 116      24.836 -16.439 -26.187  1.00 97.28           O  
ATOM   4133  CG1 VAL B 116      23.339 -13.356 -25.930  1.00 97.28           C  
ATOM   4134 HG11 VAL B 116      23.815 -13.785 -26.812  1.00 97.28           H  
ATOM   4135 HG12 VAL B 116      22.267 -13.267 -26.106  1.00 97.28           H  
ATOM   4136 HG13 VAL B 116      23.766 -12.368 -25.752  1.00 97.28           H  
ATOM   4137  CG2 VAL B 116      23.098 -13.550 -23.448  1.00 97.28           C  
ATOM   4138 HG21 VAL B 116      23.522 -12.547 -23.397  1.00 97.28           H  
ATOM   4139 HG22 VAL B 116      22.010 -13.499 -23.451  1.00 97.28           H  
ATOM   4140 HG23 VAL B 116      23.424 -14.093 -22.561  1.00 97.28           H  
ATOM   4141  N   GLY B 117      22.777 -16.994 -26.917  1.00 96.10           N  
ATOM   4142  H   GLY B 117      21.785 -16.883 -26.761  1.00 96.10           H  
ATOM   4143  CA  GLY B 117      23.193 -17.758 -28.089  1.00 96.10           C  
ATOM   4144  HA2 GLY B 117      22.404 -18.460 -28.361  1.00 96.10           H  
ATOM   4145  HA3 GLY B 117      24.100 -18.316 -27.855  1.00 96.10           H  
ATOM   4146  C   GLY B 117      23.483 -16.867 -29.283  1.00 96.10           C  
ATOM   4147  O   GLY B 117      22.659 -16.744 -30.188  1.00 96.10           O  
ATOM   4148  N   ASN B 118      24.659 -16.244 -29.307  1.00 96.14           N  
ATOM   4149  H   ASN B 118      25.308 -16.416 -28.553  1.00 96.14           H  
ATOM   4150  CA  ASN B 118      25.059 -15.383 -30.417  1.00 96.14           C  
ATOM   4151  HA  ASN B 118      24.195 -14.777 -30.692  1.00 96.14           H  
ATOM   4152  C   ASN B 118      25.453 -16.194 -31.664  1.00 96.14           C  
ATOM   4153  CB  ASN B 118      26.169 -14.432 -29.939  1.00 96.14           C  
ATOM   4154  HB2 ASN B 118      27.083 -15.006 -29.783  1.00 96.14           H  
ATOM   4155  HB3 ASN B 118      25.877 -14.003 -28.981  1.00 96.14           H  
ATOM   4156  O   ASN B 118      25.803 -17.375 -31.592  1.00 96.14           O  
ATOM   4157  CG  ASN B 118      26.453 -13.273 -30.888  1.00 96.14           C  
ATOM   4158  ND2 ASN B 118      27.626 -12.701 -30.794  1.00 96.14           N  
ATOM   4159 HD21 ASN B 118      27.772 -11.843 -31.306  1.00 96.14           H  
ATOM   4160 HD22 ASN B 118      28.315 -13.095 -30.170  1.00 96.14           H  
ATOM   4161  OD1 ASN B 118      25.664 -12.874 -31.735  1.00 96.14           O  
ATOM   4162  N   LYS B 119      25.484 -15.511 -32.811  1.00 95.70           N  
ATOM   4163  H   LYS B 119      25.210 -14.541 -32.748  1.00 95.70           H  
ATOM   4164  CA  LYS B 119      25.830 -16.043 -34.140  1.00 95.70           C  
ATOM   4165  HA  LYS B 119      25.788 -15.195 -34.823  1.00 95.70           H  
ATOM   4166  C   LYS B 119      24.821 -17.043 -34.713  1.00 95.70           C  
ATOM   4167  CB  LYS B 119      27.273 -16.567 -34.208  1.00 95.70           C  
ATOM   4168  HB2 LYS B 119      27.534 -16.671 -35.261  1.00 95.70           H  
ATOM   4169  HB3 LYS B 119      27.320 -17.555 -33.749  1.00 95.70           H  
ATOM   4170  O   LYS B 119      25.199 -17.945 -35.459  1.00 95.70           O  
ATOM   4171  CG  LYS B 119      28.306 -15.659 -33.534  1.00 95.70           C  
ATOM   4172  HG2 LYS B 119      28.147 -15.663 -32.455  1.00 95.70           H  
ATOM   4173  HG3 LYS B 119      28.211 -14.641 -33.911  1.00 95.70           H  
ATOM   4174  CD  LYS B 119      29.705 -16.190 -33.837  1.00 95.70           C  
ATOM   4175  HD2 LYS B 119      29.934 -16.015 -34.888  1.00 95.70           H  
ATOM   4176  HD3 LYS B 119      29.740 -17.260 -33.634  1.00 95.70           H  
ATOM   4177  CE  LYS B 119      30.710 -15.465 -32.948  1.00 95.70           C  
ATOM   4178  HE2 LYS B 119      30.652 -14.394 -33.141  1.00 95.70           H  
ATOM   4179  HE3 LYS B 119      30.428 -15.629 -31.908  1.00 95.70           H  
ATOM   4180  NZ  LYS B 119      32.077 -15.969 -33.194  1.00 95.70           N  
ATOM   4181  HZ1 LYS B 119      32.383 -15.725 -34.125  1.00 95.70           H  
ATOM   4182  HZ2 LYS B 119      32.709 -15.559 -32.521  1.00 95.70           H  
ATOM   4183  HZ3 LYS B 119      32.102 -16.971 -33.076  1.00 95.70           H  
ATOM   4184  N   SER B 120      23.531 -16.857 -34.422  1.00 93.99           N  
ATOM   4185  H   SER B 120      23.292 -16.140 -33.752  1.00 93.99           H  
ATOM   4186  CA  SER B 120      22.439 -17.607 -35.075  1.00 93.99           C  
ATOM   4187  HA  SER B 120      22.659 -18.670 -34.974  1.00 93.99           H  
ATOM   4188  C   SER B 120      22.321 -17.370 -36.593  1.00 93.99           C  
ATOM   4189  CB  SER B 120      21.098 -17.372 -34.365  1.00 93.99           C  
ATOM   4190  HB2 SER B 120      20.318 -17.936 -34.876  1.00 93.99           H  
ATOM   4191  HB3 SER B 120      21.168 -17.742 -33.341  1.00 93.99           H  
ATOM   4192  O   SER B 120      21.509 -18.008 -37.247  1.00 93.99           O  
ATOM   4193  OG  SER B 120      20.749 -15.998 -34.338  1.00 93.99           O  
ATOM   4194  HG  SER B 120      21.303 -15.597 -33.665  1.00 93.99           H  
ATOM   4195  N   ASP B 121      23.153 -16.504 -37.180  1.00 94.37           N  
ATOM   4196  H   ASP B 121      23.791 -15.977 -36.601  1.00 94.37           H  
ATOM   4197  CA  ASP B 121      23.374 -16.391 -38.629  1.00 94.37           C  
ATOM   4198  HA  ASP B 121      22.418 -16.515 -39.138  1.00 94.37           H  
ATOM   4199  C   ASP B 121      24.323 -17.460 -39.211  1.00 94.37           C  
ATOM   4200  CB  ASP B 121      23.899 -14.978 -38.940  1.00 94.37           C  
ATOM   4201  HB2 ASP B 121      24.006 -14.862 -40.018  1.00 94.37           H  
ATOM   4202  HB3 ASP B 121      23.159 -14.255 -38.599  1.00 94.37           H  
ATOM   4203  O   ASP B 121      24.461 -17.547 -40.429  1.00 94.37           O  
ATOM   4204  CG  ASP B 121      25.234 -14.663 -38.255  1.00 94.37           C  
ATOM   4205  OD1 ASP B 121      26.261 -14.518 -38.955  1.00 94.37           O  
ATOM   4206  OD2 ASP B 121      25.201 -14.504 -37.008  1.00 94.37           O  
ATOM   4207  N   LEU B 122      24.985 -18.260 -38.364  1.00 93.86           N  
ATOM   4208  H   LEU B 122      24.839 -18.119 -37.374  1.00 93.86           H  
ATOM   4209  CA  LEU B 122      25.966 -19.282 -38.761  1.00 93.86           C  
ATOM   4210  HA  LEU B 122      26.174 -19.168 -39.825  1.00 93.86           H  
ATOM   4211  C   LEU B 122      25.454 -20.726 -38.611  1.00 93.86           C  
ATOM   4212  CB  LEU B 122      27.286 -19.066 -37.993  1.00 93.86           C  
ATOM   4213  HB2 LEU B 122      28.006 -19.806 -38.342  1.00 93.86           H  
ATOM   4214  HB3 LEU B 122      27.102 -19.252 -36.935  1.00 93.86           H  
ATOM   4215  O   LEU B 122      26.245 -21.665 -38.710  1.00 93.86           O  
ATOM   4216  CG  LEU B 122      27.920 -17.672 -38.144  1.00 93.86           C  
ATOM   4217  HG  LEU B 122      27.272 -16.924 -37.688  1.00 93.86           H  
ATOM   4218  CD1 LEU B 122      29.270 -17.652 -37.417  1.00 93.86           C  
ATOM   4219 HD11 LEU B 122      29.970 -18.315 -37.924  1.00 93.86           H  
ATOM   4220 HD12 LEU B 122      29.128 -17.980 -36.388  1.00 93.86           H  
ATOM   4221 HD13 LEU B 122      29.658 -16.633 -37.423  1.00 93.86           H  
ATOM   4222  CD2 LEU B 122      28.185 -17.291 -39.602  1.00 93.86           C  
ATOM   4223 HD21 LEU B 122      27.234 -17.169 -40.119  1.00 93.86           H  
ATOM   4224 HD22 LEU B 122      28.703 -16.333 -39.639  1.00 93.86           H  
ATOM   4225 HD23 LEU B 122      28.774 -18.062 -40.099  1.00 93.86           H  
ATOM   4226  N   VAL B 123      24.158 -20.908 -38.346  1.00 92.20           N  
ATOM   4227  H   VAL B 123      23.561 -20.094 -38.307  1.00 92.20           H  
ATOM   4228  CA  VAL B 123      23.487 -22.211 -38.231  1.00 92.20           C  
ATOM   4229  HA  VAL B 123      24.054 -22.954 -38.792  1.00 92.20           H  
ATOM   4230  C   VAL B 123      22.097 -22.079 -38.859  1.00 92.20           C  
ATOM   4231  CB  VAL B 123      23.380 -22.676 -36.757  1.00 92.20           C  
ATOM   4232  HB  VAL B 123      22.644 -22.063 -36.238  1.00 92.20           H  
ATOM   4233  O   VAL B 123      21.414 -21.089 -38.628  1.00 92.20           O  
ATOM   4234  CG1 VAL B 123      22.957 -24.145 -36.676  1.00 92.20           C  
ATOM   4235 HG11 VAL B 123      23.696 -24.786 -37.158  1.00 92.20           H  
ATOM   4236 HG12 VAL B 123      21.992 -24.276 -37.165  1.00 92.20           H  
ATOM   4237 HG13 VAL B 123      22.842 -24.440 -35.633  1.00 92.20           H  
ATOM   4238  CG2 VAL B 123      24.708 -22.583 -35.992  1.00 92.20           C  
ATOM   4239 HG21 VAL B 123      24.577 -22.959 -34.978  1.00 92.20           H  
ATOM   4240 HG22 VAL B 123      25.024 -21.541 -35.941  1.00 92.20           H  
ATOM   4241 HG23 VAL B 123      25.473 -23.168 -36.502  1.00 92.20           H  
ATOM   4242  N   GLU B 124      21.654 -23.072 -39.633  1.00 88.24           N  
ATOM   4243  H   GLU B 124      22.261 -23.858 -39.817  1.00 88.24           H  
ATOM   4244  CA  GLU B 124      20.333 -23.082 -40.303  1.00 88.24           C  
ATOM   4245  HA  GLU B 124      20.200 -22.152 -40.855  1.00 88.24           H  
ATOM   4246  C   GLU B 124      19.144 -23.203 -39.323  1.00 88.24           C  
ATOM   4247  CB  GLU B 124      20.295 -24.259 -41.301  1.00 88.24           C  
ATOM   4248  HB2 GLU B 124      19.328 -24.270 -41.804  1.00 88.24           H  
ATOM   4249  HB3 GLU B 124      20.407 -25.188 -40.741  1.00 88.24           H  
ATOM   4250  O   GLU B 124      17.981 -23.202 -39.720  1.00 88.24           O  
ATOM   4251  CG  GLU B 124      21.400 -24.190 -42.370  1.00 88.24           C  
ATOM   4252  HG2 GLU B 124      22.375 -24.203 -41.883  1.00 88.24           H  
ATOM   4253  HG3 GLU B 124      21.304 -23.242 -42.899  1.00 88.24           H  
ATOM   4254  CD  GLU B 124      21.354 -25.353 -43.379  1.00 88.24           C  
ATOM   4255  OE1 GLU B 124      21.756 -25.109 -44.540  1.00 88.24           O  
ATOM   4256  OE2 GLU B 124      20.985 -26.483 -42.983  1.00 88.24           O  
ATOM   4257  N   TYR B 125      19.445 -23.376 -38.037  1.00 86.20           N  
ATOM   4258  H   TYR B 125      20.394 -23.164 -37.761  1.00 86.20           H  
ATOM   4259  CA  TYR B 125      18.709 -24.247 -37.137  1.00 86.20           C  
ATOM   4260  HA  TYR B 125      17.641 -24.185 -37.346  1.00 86.20           H  
ATOM   4261  C   TYR B 125      18.925 -23.813 -35.683  1.00 86.20           C  
ATOM   4262  CB  TYR B 125      19.248 -25.671 -37.392  1.00 86.20           C  
ATOM   4263  HB2 TYR B 125      20.331 -25.617 -37.502  1.00 86.20           H  
ATOM   4264  HB3 TYR B 125      19.111 -26.284 -36.501  1.00 86.20           H  
ATOM   4265  O   TYR B 125      20.065 -23.615 -35.261  1.00 86.20           O  
ATOM   4266  CG  TYR B 125      18.705 -26.414 -38.610  1.00 86.20           C  
ATOM   4267  CD1 TYR B 125      17.398 -26.196 -39.099  1.00 86.20           C  
ATOM   4268  HD1 TYR B 125      16.736 -25.479 -38.636  1.00 86.20           H  
ATOM   4269  CD2 TYR B 125      19.535 -27.350 -39.262  1.00 86.20           C  
ATOM   4270  HD2 TYR B 125      20.540 -27.521 -38.904  1.00 86.20           H  
ATOM   4271  CE1 TYR B 125      16.951 -26.863 -40.252  1.00 86.20           C  
ATOM   4272  HE1 TYR B 125      15.988 -26.629 -40.680  1.00 86.20           H  
ATOM   4273  CE2 TYR B 125      19.085 -28.026 -40.412  1.00 86.20           C  
ATOM   4274  HE2 TYR B 125      19.751 -28.691 -40.943  1.00 86.20           H  
ATOM   4275  OH  TYR B 125      17.365 -28.393 -42.046  1.00 86.20           O  
ATOM   4276  HH  TYR B 125      18.112 -28.784 -42.504  1.00 86.20           H  
ATOM   4277  CZ  TYR B 125      17.790 -27.779 -40.912  1.00 86.20           C  
ATOM   4278  N   SER B 126      17.833 -23.658 -34.923  1.00 87.26           N  
ATOM   4279  H   SER B 126      16.926 -23.857 -35.321  1.00 87.26           H  
ATOM   4280  CA  SER B 126      17.904 -23.229 -33.520  1.00 87.26           C  
ATOM   4281  HA  SER B 126      18.452 -22.287 -33.477  1.00 87.26           H  
ATOM   4282  C   SER B 126      18.634 -24.250 -32.663  1.00 87.26           C  
ATOM   4283  CB  SER B 126      16.519 -22.998 -32.914  1.00 87.26           C  
ATOM   4284  HB2 SER B 126      15.975 -22.276 -33.524  1.00 87.26           H  
ATOM   4285  HB3 SER B 126      15.963 -23.935 -32.893  1.00 87.26           H  
ATOM   4286  O   SER B 126      18.371 -25.449 -32.736  1.00 87.26           O  
ATOM   4287  OG  SER B 126      16.652 -22.500 -31.595  1.00 87.26           O  
ATOM   4288  HG  SER B 126      17.093 -21.650 -31.656  1.00 87.26           H  
ATOM   4289  N   SER B 127      19.504 -23.756 -31.791  1.00 85.07           N  
ATOM   4290  H   SER B 127      19.630 -22.755 -31.758  1.00 85.07           H  
ATOM   4291  CA  SER B 127      20.209 -24.569 -30.817  1.00 85.07           C  
ATOM   4292  HA  SER B 127      20.431 -25.526 -31.290  1.00 85.07           H  
ATOM   4293  C   SER B 127      19.377 -24.887 -29.573  1.00 85.07           C  
ATOM   4294  CB  SER B 127      21.554 -23.915 -30.456  1.00 85.07           C  
ATOM   4295  HB2 SER B 127      22.104 -23.703 -31.373  1.00 85.07           H  
ATOM   4296  HB3 SER B 127      22.143 -24.615 -29.863  1.00 85.07           H  
ATOM   4297  O   SER B 127      19.862 -25.637 -28.749  1.00 85.07           O  
ATOM   4298  OG  SER B 127      21.411 -22.720 -29.711  1.00 85.07           O  
ATOM   4299  HG  SER B 127      20.900 -22.104 -30.240  1.00 85.07           H  
ATOM   4300  N   MET B 128      18.157 -24.384 -29.372  1.00 85.27           N  
ATOM   4301  H   MET B 128      17.748 -23.846 -30.122  1.00 85.27           H  
ATOM   4302  CA  MET B 128      17.657 -24.111 -28.008  1.00 85.27           C  
ATOM   4303  HA  MET B 128      18.486 -23.614 -27.504  1.00 85.27           H  
ATOM   4304  C   MET B 128      17.327 -25.263 -27.012  1.00 85.27           C  
ATOM   4305  CB  MET B 128      16.549 -23.053 -28.089  1.00 85.27           C  
ATOM   4306  HB2 MET B 128      15.875 -23.263 -28.920  1.00 85.27           H  
ATOM   4307  HB3 MET B 128      15.982 -23.050 -27.158  1.00 85.27           H  
ATOM   4308  O   MET B 128      17.406 -24.976 -25.818  1.00 85.27           O  
ATOM   4309  CG  MET B 128      17.151 -21.664 -28.284  1.00 85.27           C  
ATOM   4310  HG2 MET B 128      16.390 -21.001 -28.698  1.00 85.27           H  
ATOM   4311  HG3 MET B 128      17.970 -21.725 -29.001  1.00 85.27           H  
ATOM   4312  SD  MET B 128      17.764 -20.961 -26.737  1.00 85.27           S  
ATOM   4313  CE  MET B 128      16.527 -19.668 -26.466  1.00 85.27           C  
ATOM   4314  HE1 MET B 128      16.395 -19.522 -25.394  1.00 85.27           H  
ATOM   4315  HE2 MET B 128      15.572 -19.949 -26.911  1.00 85.27           H  
ATOM   4316  HE3 MET B 128      16.876 -18.738 -26.916  1.00 85.27           H  
ATOM   4317  N   GLU B 129      17.120 -26.553 -27.363  1.00 83.93           N  
ATOM   4318  H   GLU B 129      17.024 -26.820 -28.332  1.00 83.93           H  
ATOM   4319  CA  GLU B 129      17.234 -27.628 -26.327  1.00 83.93           C  
ATOM   4320  HA  GLU B 129      16.616 -27.336 -25.478  1.00 83.93           H  
ATOM   4321  C   GLU B 129      18.674 -27.683 -25.802  1.00 83.93           C  
ATOM   4322  CB  GLU B 129      16.809 -29.086 -26.677  1.00 83.93           C  
ATOM   4323  HB2 GLU B 129      17.288 -29.746 -25.954  1.00 83.93           H  
ATOM   4324  HB3 GLU B 129      17.259 -29.390 -27.622  1.00 83.93           H  
ATOM   4325  O   GLU B 129      18.881 -28.226 -24.733  1.00 83.93           O  
ATOM   4326  CG  GLU B 129      15.331 -29.509 -26.625  1.00 83.93           C  
ATOM   4327  HG2 GLU B 129      15.077 -29.751 -25.593  1.00 83.93           H  
ATOM   4328  HG3 GLU B 129      14.682 -28.679 -26.906  1.00 83.93           H  
ATOM   4329  CD  GLU B 129      15.080 -30.740 -27.525  1.00 83.93           C  
ATOM   4330  OE1 GLU B 129      14.467 -30.547 -28.594  1.00 83.93           O  
ATOM   4331  OE2 GLU B 129      15.542 -31.855 -27.179  1.00 83.93           O  
ATOM   4332  N   THR B 130      19.667 -27.033 -26.433  1.00 84.28           N  
ATOM   4333  H   THR B 130      19.461 -26.576 -27.310  1.00 84.28           H  
ATOM   4334  CA  THR B 130      20.998 -26.857 -25.824  1.00 84.28           C  
ATOM   4335  HA  THR B 130      21.398 -27.864 -25.699  1.00 84.28           H  
ATOM   4336  C   THR B 130      20.874 -26.290 -24.439  1.00 84.28           C  
ATOM   4337  CB  THR B 130      21.974 -25.916 -26.571  1.00 84.28           C  
ATOM   4338  HB  THR B 130      21.553 -24.910 -26.580  1.00 84.28           H  
ATOM   4339  O   THR B 130      21.565 -26.691 -23.506  1.00 84.28           O  
ATOM   4340  CG2 THR B 130      23.393 -25.843 -26.023  1.00 84.28           C  
ATOM   4341 HG21 THR B 130      23.880 -24.961 -26.440  1.00 84.28           H  
ATOM   4342 HG22 THR B 130      23.956 -26.728 -26.320  1.00 84.28           H  
ATOM   4343 HG23 THR B 130      23.408 -25.757 -24.936  1.00 84.28           H  
ATOM   4344  OG1 THR B 130      22.213 -26.291 -27.888  1.00 84.28           O  
ATOM   4345  HG1 THR B 130      21.400 -26.065 -28.347  1.00 84.28           H  
ATOM   4346  N   ILE B 131      19.986 -25.318 -24.335  1.00 89.24           N  
ATOM   4347  H   ILE B 131      19.379 -25.121 -25.117  1.00 89.24           H  
ATOM   4348  CA  ILE B 131      19.865 -24.503 -23.163  1.00 89.24           C  
ATOM   4349  HA  ILE B 131      20.752 -24.649 -22.547  1.00 89.24           H  
ATOM   4350  C   ILE B 131      18.694 -24.974 -22.306  1.00 89.24           C  
ATOM   4351  CB  ILE B 131      19.853 -23.027 -23.600  1.00 89.24           C  
ATOM   4352  HB  ILE B 131      18.907 -22.807 -24.095  1.00 89.24           H  
ATOM   4353  O   ILE B 131      18.676 -24.652 -21.130  1.00 89.24           O  
ATOM   4354  CG1 ILE B 131      20.994 -22.669 -24.585  1.00 89.24           C  
ATOM   4355 HG12 ILE B 131      20.933 -21.600 -24.787  1.00 89.24           H  
ATOM   4356 HG13 ILE B 131      20.817 -23.165 -25.539  1.00 89.24           H  
ATOM   4357  CG2 ILE B 131      19.965 -22.162 -22.352  1.00 89.24           C  
ATOM   4358 HG21 ILE B 131      18.960 -21.978 -21.971  1.00 89.24           H  
ATOM   4359 HG22 ILE B 131      20.555 -22.679 -21.595  1.00 89.24           H  
ATOM   4360 HG23 ILE B 131      20.434 -21.204 -22.576  1.00 89.24           H  
ATOM   4361  CD1 ILE B 131      22.425 -22.974 -24.114  1.00 89.24           C  
ATOM   4362 HD11 ILE B 131      22.687 -22.327 -23.277  1.00 89.24           H  
ATOM   4363 HD12 ILE B 131      22.518 -24.014 -23.802  1.00 89.24           H  
ATOM   4364 HD13 ILE B 131      23.124 -22.793 -24.930  1.00 89.24           H  
ATOM   4365  N   LEU B 132      17.782 -25.816 -22.807  1.00 86.70           N  
ATOM   4366  H   LEU B 132      17.853 -26.083 -23.778  1.00 86.70           H  
ATOM   4367  CA  LEU B 132      16.621 -26.263 -22.033  1.00 86.70           C  
ATOM   4368  HA  LEU B 132      16.208 -25.357 -21.589  1.00 86.70           H  
ATOM   4369  C   LEU B 132      16.978 -27.175 -20.832  1.00 86.70           C  
ATOM   4370  CB  LEU B 132      15.538 -26.809 -22.983  1.00 86.70           C  
ATOM   4371  HB2 LEU B 132      15.877 -27.743 -23.430  1.00 86.70           H  
ATOM   4372  HB3 LEU B 132      15.394 -26.088 -23.787  1.00 86.70           H  
ATOM   4373  O   LEU B 132      16.558 -26.836 -19.728  1.00 86.70           O  
ATOM   4374  CG  LEU B 132      14.172 -27.063 -22.321  1.00 86.70           C  
ATOM   4375  HG  LEU B 132      14.282 -27.812 -21.536  1.00 86.70           H  
ATOM   4376  CD1 LEU B 132      13.556 -25.797 -21.718  1.00 86.70           C  
ATOM   4377 HD11 LEU B 132      14.134 -25.480 -20.850  1.00 86.70           H  
ATOM   4378 HD12 LEU B 132      13.539 -25.001 -22.462  1.00 86.70           H  
ATOM   4379 HD13 LEU B 132      12.537 -26.004 -21.391  1.00 86.70           H  
ATOM   4380  CD2 LEU B 132      13.206 -27.609 -23.373  1.00 86.70           C  
ATOM   4381 HD21 LEU B 132      13.591 -28.542 -23.783  1.00 86.70           H  
ATOM   4382 HD22 LEU B 132      13.084 -26.889 -24.182  1.00 86.70           H  
ATOM   4383 HD23 LEU B 132      12.232 -27.804 -22.925  1.00 86.70           H  
ATOM   4384  N   PRO B 133      17.800 -28.246 -20.931  1.00 89.95           N  
ATOM   4385  CA  PRO B 133      18.294 -28.982 -19.767  1.00 89.95           C  
ATOM   4386  HA  PRO B 133      17.441 -29.360 -19.204  1.00 89.95           H  
ATOM   4387  C   PRO B 133      19.156 -28.119 -18.843  1.00 89.95           C  
ATOM   4388  CB  PRO B 133      19.099 -30.172 -20.310  1.00 89.95           C  
ATOM   4389  HB2 PRO B 133      18.963 -31.063 -19.696  1.00 89.95           H  
ATOM   4390  HB3 PRO B 133      20.156 -29.918 -20.380  1.00 89.95           H  
ATOM   4391  O   PRO B 133      19.087 -28.291 -17.632  1.00 89.95           O  
ATOM   4392  CG  PRO B 133      18.538 -30.366 -21.713  1.00 89.95           C  
ATOM   4393  HG2 PRO B 133      19.255 -30.842 -22.381  1.00 89.95           H  
ATOM   4394  HG3 PRO B 133      17.606 -30.930 -21.671  1.00 89.95           H  
ATOM   4395  CD  PRO B 133      18.255 -28.926 -22.120  1.00 89.95           C  
ATOM   4396  HD2 PRO B 133      17.502 -28.921 -22.908  1.00 89.95           H  
ATOM   4397  HD3 PRO B 133      19.186 -28.458 -22.439  1.00 89.95           H  
ATOM   4398  N   ILE B 134      19.923 -27.165 -19.388  1.00 91.56           N  
ATOM   4399  H   ILE B 134      19.905 -27.052 -20.392  1.00 91.56           H  
ATOM   4400  CA  ILE B 134      20.749 -26.243 -18.592  1.00 91.56           C  
ATOM   4401  HA  ILE B 134      21.311 -26.833 -17.868  1.00 91.56           H  
ATOM   4402  C   ILE B 134      19.842 -25.301 -17.778  1.00 91.56           C  
ATOM   4403  CB  ILE B 134      21.774 -25.498 -19.489  1.00 91.56           C  
ATOM   4404  HB  ILE B 134      21.227 -24.905 -20.222  1.00 91.56           H  
ATOM   4405  O   ILE B 134      19.965 -25.232 -16.563  1.00 91.56           O  
ATOM   4406  CG1 ILE B 134      22.682 -26.501 -20.247  1.00 91.56           C  
ATOM   4407 HG12 ILE B 134      23.225 -27.113 -19.526  1.00 91.56           H  
ATOM   4408 HG13 ILE B 134      22.059 -27.167 -20.844  1.00 91.56           H  
ATOM   4409  CG2 ILE B 134      22.632 -24.540 -18.643  1.00 91.56           C  
ATOM   4410 HG21 ILE B 134      21.998 -23.831 -18.110  1.00 91.56           H  
ATOM   4411 HG22 ILE B 134      23.302 -23.960 -19.277  1.00 91.56           H  
ATOM   4412 HG23 ILE B 134      23.214 -25.104 -17.914  1.00 91.56           H  
ATOM   4413  CD1 ILE B 134      23.693 -25.859 -21.209  1.00 91.56           C  
ATOM   4414 HD11 ILE B 134      24.467 -25.323 -20.659  1.00 91.56           H  
ATOM   4415 HD12 ILE B 134      23.180 -25.165 -21.875  1.00 91.56           H  
ATOM   4416 HD13 ILE B 134      24.169 -26.637 -21.806  1.00 91.56           H  
ATOM   4417  N   MET B 135      18.860 -24.652 -18.407  1.00 90.04           N  
ATOM   4418  H   MET B 135      18.783 -24.762 -19.408  1.00 90.04           H  
ATOM   4419  CA  MET B 135      17.833 -23.842 -17.740  1.00 90.04           C  
ATOM   4420  HA  MET B 135      18.305 -23.037 -17.176  1.00 90.04           H  
ATOM   4421  C   MET B 135      17.002 -24.648 -16.746  1.00 90.04           C  
ATOM   4422  CB  MET B 135      16.871 -23.241 -18.774  1.00 90.04           C  
ATOM   4423  HB2 MET B 135      15.980 -22.886 -18.257  1.00 90.04           H  
ATOM   4424  HB3 MET B 135      16.566 -24.003 -19.491  1.00 90.04           H  
ATOM   4425  O   MET B 135      16.594 -24.112 -15.721  1.00 90.04           O  
ATOM   4426  CG  MET B 135      17.498 -22.058 -19.504  1.00 90.04           C  
ATOM   4427  HG2 MET B 135      18.410 -22.398 -19.994  1.00 90.04           H  
ATOM   4428  HG3 MET B 135      17.775 -21.309 -18.763  1.00 90.04           H  
ATOM   4429  SD  MET B 135      16.405 -21.273 -20.719  1.00 90.04           S  
ATOM   4430  CE  MET B 135      15.334 -20.357 -19.574  1.00 90.04           C  
ATOM   4431  HE1 MET B 135      14.873 -21.040 -18.861  1.00 90.04           H  
ATOM   4432  HE2 MET B 135      14.543 -19.852 -20.128  1.00 90.04           H  
ATOM   4433  HE3 MET B 135      15.921 -19.619 -19.028  1.00 90.04           H  
ATOM   4434  N   ASN B 136      16.726 -25.921 -17.026  1.00 87.31           N  
ATOM   4435  H   ASN B 136      16.990 -26.285 -17.931  1.00 87.31           H  
ATOM   4436  CA  ASN B 136      16.010 -26.795 -16.100  1.00 87.31           C  
ATOM   4437  HA  ASN B 136      15.159 -26.259 -15.681  1.00 87.31           H  
ATOM   4438  C   ASN B 136      16.869 -27.173 -14.886  1.00 87.31           C  
ATOM   4439  CB  ASN B 136      15.448 -28.005 -16.865  1.00 87.31           C  
ATOM   4440  HB2 ASN B 136      16.249 -28.484 -17.429  1.00 87.31           H  
ATOM   4441  HB3 ASN B 136      15.063 -28.726 -16.143  1.00 87.31           H  
ATOM   4442  O   ASN B 136      16.337 -27.222 -13.783  1.00 87.31           O  
ATOM   4443  CG  ASN B 136      14.304 -27.647 -17.807  1.00 87.31           C  
ATOM   4444  ND2 ASN B 136      13.887 -28.578 -18.632  1.00 87.31           N  
ATOM   4445 HD21 ASN B 136      14.317 -29.491 -18.633  1.00 87.31           H  
ATOM   4446 HD22 ASN B 136      13.120 -28.330 -19.241  1.00 87.31           H  
ATOM   4447  OD1 ASN B 136      13.744 -26.561 -17.797  1.00 87.31           O  
ATOM   4448  N   GLN B 137      18.177 -27.371 -15.066  1.00 90.71           N  
ATOM   4449  H   GLN B 137      18.541 -27.342 -16.008  1.00 90.71           H  
ATOM   4450  CA  GLN B 137      19.124 -27.675 -13.990  1.00 90.71           C  
ATOM   4451  HA  GLN B 137      18.685 -28.439 -13.349  1.00 90.71           H  
ATOM   4452  C   GLN B 137      19.443 -26.465 -13.092  1.00 90.71           C  
ATOM   4453  CB  GLN B 137      20.397 -28.252 -14.636  1.00 90.71           C  
ATOM   4454  HB2 GLN B 137      20.125 -29.135 -15.215  1.00 90.71           H  
ATOM   4455  HB3 GLN B 137      20.830 -27.514 -15.311  1.00 90.71           H  
ATOM   4456  O   GLN B 137      19.693 -26.650 -11.903  1.00 90.71           O  
ATOM   4457  CG  GLN B 137      21.455 -28.656 -13.600  1.00 90.71           C  
ATOM   4458  HG2 GLN B 137      21.781 -27.770 -13.053  1.00 90.71           H  
ATOM   4459  HG3 GLN B 137      21.012 -29.353 -12.888  1.00 90.71           H  
ATOM   4460  CD  GLN B 137      22.700 -29.301 -14.199  1.00 90.71           C  
ATOM   4461  NE2 GLN B 137      23.692 -29.570 -13.381  1.00 90.71           N  
ATOM   4462 HE21 GLN B 137      23.631 -29.271 -12.418  1.00 90.71           H  
ATOM   4463 HE22 GLN B 137      24.540 -29.907 -13.814  1.00 90.71           H  
ATOM   4464  OE1 GLN B 137      22.830 -29.579 -15.380  1.00 90.71           O  
ATOM   4465  N   TYR B 138      19.447 -25.253 -13.650  1.00 92.07           N  
ATOM   4466  H   TYR B 138      19.281 -25.191 -14.644  1.00 92.07           H  
ATOM   4467  CA  TYR B 138      19.864 -24.020 -12.975  1.00 92.07           C  
ATOM   4468  HA  TYR B 138      20.181 -24.233 -11.954  1.00 92.07           H  
ATOM   4469  C   TYR B 138      18.688 -23.032 -12.897  1.00 92.07           C  
ATOM   4470  CB  TYR B 138      21.080 -23.461 -13.726  1.00 92.07           C  
ATOM   4471  HB2 TYR B 138      21.334 -22.481 -13.323  1.00 92.07           H  
ATOM   4472  HB3 TYR B 138      20.797 -23.323 -14.769  1.00 92.07           H  
ATOM   4473  O   TYR B 138      18.306 -22.405 -13.890  1.00 92.07           O  
ATOM   4474  CG  TYR B 138      22.321 -24.340 -13.662  1.00 92.07           C  
ATOM   4475  CD1 TYR B 138      23.077 -24.398 -12.477  1.00 92.07           C  
ATOM   4476  HD1 TYR B 138      22.772 -23.805 -11.628  1.00 92.07           H  
ATOM   4477  CD2 TYR B 138      22.722 -25.097 -14.779  1.00 92.07           C  
ATOM   4478  HD2 TYR B 138      22.144 -25.052 -15.690  1.00 92.07           H  
ATOM   4479  CE1 TYR B 138      24.239 -25.192 -12.415  1.00 92.07           C  
ATOM   4480  HE1 TYR B 138      24.822 -25.202 -11.506  1.00 92.07           H  
ATOM   4481  CE2 TYR B 138      23.863 -25.917 -14.717  1.00 92.07           C  
ATOM   4482  HE2 TYR B 138      24.151 -26.523 -15.562  1.00 92.07           H  
ATOM   4483  OH  TYR B 138      25.764 -26.704 -13.493  1.00 92.07           O  
ATOM   4484  HH  TYR B 138      26.218 -26.576 -12.657  1.00 92.07           H  
ATOM   4485  CZ  TYR B 138      24.634 -25.950 -13.539  1.00 92.07           C  
ATOM   4486  N   THR B 139      18.066 -22.924 -11.719  1.00 87.39           N  
ATOM   4487  H   THR B 139      18.513 -23.333 -10.911  1.00 87.39           H  
ATOM   4488  CA  THR B 139      16.878 -22.083 -11.475  1.00 87.39           C  
ATOM   4489  HA  THR B 139      16.153 -22.274 -12.267  1.00 87.39           H  
ATOM   4490  C   THR B 139      17.174 -20.585 -11.532  1.00 87.39           C  
ATOM   4491  CB  THR B 139      16.212 -22.423 -10.132  1.00 87.39           C  
ATOM   4492  HB  THR B 139      15.439 -21.686  -9.913  1.00 87.39           H  
ATOM   4493  O   THR B 139      16.259 -19.799 -11.764  1.00 87.39           O  
ATOM   4494  CG2 THR B 139      15.566 -23.808 -10.148  1.00 87.39           C  
ATOM   4495 HG21 THR B 139      14.797 -23.849 -10.920  1.00 87.39           H  
ATOM   4496 HG22 THR B 139      15.085 -24.004  -9.190  1.00 87.39           H  
ATOM   4497 HG23 THR B 139      16.313 -24.578 -10.340  1.00 87.39           H  
ATOM   4498  OG1 THR B 139      17.155 -22.431  -9.088  1.00 87.39           O  
ATOM   4499  HG1 THR B 139      16.732 -22.828  -8.323  1.00 87.39           H  
ATOM   4500  N   GLU B 140      18.440 -20.193 -11.400  1.00 91.14           N  
ATOM   4501  H   GLU B 140      19.120 -20.902 -11.167  1.00 91.14           H  
ATOM   4502  CA  GLU B 140      18.941 -18.827 -11.554  1.00 91.14           C  
ATOM   4503  HA  GLU B 140      18.291 -18.165 -10.982  1.00 91.14           H  
ATOM   4504  C   GLU B 140      18.908 -18.303 -13.005  1.00 91.14           C  
ATOM   4505  CB  GLU B 140      20.354 -18.733 -10.934  1.00 91.14           C  
ATOM   4506  HB2 GLU B 140      20.651 -17.685 -10.975  1.00 91.14           H  
ATOM   4507  HB3 GLU B 140      20.305 -19.006  -9.880  1.00 91.14           H  
ATOM   4508  O   GLU B 140      19.062 -17.101 -13.230  1.00 91.14           O  
ATOM   4509  CG  GLU B 140      21.466 -19.558 -11.619  1.00 91.14           C  
ATOM   4510  HG2 GLU B 140      21.279 -19.603 -12.692  1.00 91.14           H  
ATOM   4511  HG3 GLU B 140      22.399 -19.011 -11.479  1.00 91.14           H  
ATOM   4512  CD  GLU B 140      21.671 -20.987 -11.079  1.00 91.14           C  
ATOM   4513  OE1 GLU B 140      22.844 -21.400 -10.935  1.00 91.14           O  
ATOM   4514  OE2 GLU B 140      20.671 -21.716 -10.884  1.00 91.14           O  
ATOM   4515  N   ILE B 141      18.691 -19.169 -14.005  1.00 93.49           N  
ATOM   4516  H   ILE B 141      18.541 -20.140 -13.770  1.00 93.49           H  
ATOM   4517  CA  ILE B 141      18.649 -18.772 -15.420  1.00 93.49           C  
ATOM   4518  HA  ILE B 141      19.313 -17.916 -15.541  1.00 93.49           H  
ATOM   4519  C   ILE B 141      17.242 -18.299 -15.805  1.00 93.49           C  
ATOM   4520  CB  ILE B 141      19.191 -19.877 -16.355  1.00 93.49           C  
ATOM   4521  HB  ILE B 141      18.500 -20.720 -16.345  1.00 93.49           H  
ATOM   4522  O   ILE B 141      16.421 -19.079 -16.290  1.00 93.49           O  
ATOM   4523  CG1 ILE B 141      20.576 -20.377 -15.881  1.00 93.49           C  
ATOM   4524 HG12 ILE B 141      20.495 -20.756 -14.862  1.00 93.49           H  
ATOM   4525 HG13 ILE B 141      21.285 -19.549 -15.879  1.00 93.49           H  
ATOM   4526  CG2 ILE B 141      19.277 -19.307 -17.788  1.00 93.49           C  
ATOM   4527 HG21 ILE B 141      18.295 -18.980 -18.132  1.00 93.49           H  
ATOM   4528 HG22 ILE B 141      19.627 -20.068 -18.485  1.00 93.49           H  
ATOM   4529 HG23 ILE B 141      19.951 -18.451 -17.806  1.00 93.49           H  
ATOM   4530  CD1 ILE B 141      21.150 -21.506 -16.733  1.00 93.49           C  
ATOM   4531 HD11 ILE B 141      21.438 -21.116 -17.709  1.00 93.49           H  
ATOM   4532 HD12 ILE B 141      22.037 -21.911 -16.246  1.00 93.49           H  
ATOM   4533 HD13 ILE B 141      20.412 -22.300 -16.855  1.00 93.49           H  
ATOM   4534  N   GLU B 142      16.983 -17.000 -15.629  1.00 93.07           N  
ATOM   4535  H   GLU B 142      17.715 -16.443 -15.211  1.00 93.07           H  
ATOM   4536  CA  GLU B 142      15.690 -16.356 -15.911  1.00 93.07           C  
ATOM   4537  HA  GLU B 142      14.907 -16.881 -15.365  1.00 93.07           H  
ATOM   4538  C   GLU B 142      15.298 -16.403 -17.400  1.00 93.07           C  
ATOM   4539  CB  GLU B 142      15.671 -14.913 -15.374  1.00 93.07           C  
ATOM   4540  HB2 GLU B 142      16.600 -14.423 -15.665  1.00 93.07           H  
ATOM   4541  HB3 GLU B 142      14.856 -14.361 -15.841  1.00 93.07           H  
ATOM   4542  O   GLU B 142      14.113 -16.451 -17.736  1.00 93.07           O  
ATOM   4543  CG  GLU B 142      15.515 -14.812 -13.837  1.00 93.07           C  
ATOM   4544  HG2 GLU B 142      16.241 -15.469 -13.360  1.00 93.07           H  
ATOM   4545  HG3 GLU B 142      15.768 -13.788 -13.561  1.00 93.07           H  
ATOM   4546  CD  GLU B 142      14.103 -15.093 -13.269  1.00 93.07           C  
ATOM   4547  OE1 GLU B 142      13.897 -14.959 -12.042  1.00 93.07           O  
ATOM   4548  OE2 GLU B 142      13.170 -15.402 -14.043  1.00 93.07           O  
ATOM   4549  N   THR B 143      16.257 -16.390 -18.334  1.00 93.18           N  
ATOM   4550  H   THR B 143      17.219 -16.365 -18.028  1.00 93.18           H  
ATOM   4551  CA  THR B 143      15.970 -16.451 -19.782  1.00 93.18           C  
ATOM   4552  HA  THR B 143      15.140 -17.142 -19.931  1.00 93.18           H  
ATOM   4553  C   THR B 143      17.159 -16.977 -20.593  1.00 93.18           C  
ATOM   4554  CB  THR B 143      15.538 -15.058 -20.299  1.00 93.18           C  
ATOM   4555  HB  THR B 143      16.297 -14.331 -20.009  1.00 93.18           H  
ATOM   4556  O   THR B 143      18.316 -16.726 -20.259  1.00 93.18           O  
ATOM   4557  CG2 THR B 143      15.316 -14.938 -21.805  1.00 93.18           C  
ATOM   4558 HG21 THR B 143      14.608 -15.693 -22.146  1.00 93.18           H  
ATOM   4559 HG22 THR B 143      14.916 -13.952 -22.041  1.00 93.18           H  
ATOM   4560 HG23 THR B 143      16.264 -15.057 -22.329  1.00 93.18           H  
ATOM   4561  OG1 THR B 143      14.307 -14.676 -19.730  1.00 93.18           O  
ATOM   4562  HG1 THR B 143      14.209 -15.172 -18.914  1.00 93.18           H  
ATOM   4563  N   CYS B 144      16.890 -17.637 -21.720  1.00 94.54           N  
ATOM   4564  H   CYS B 144      15.922 -17.839 -21.925  1.00 94.54           H  
ATOM   4565  CA  CYS B 144      17.843 -17.754 -22.822  1.00 94.54           C  
ATOM   4566  HA  CYS B 144      18.746 -17.212 -22.541  1.00 94.54           H  
ATOM   4567  C   CYS B 144      17.302 -17.095 -24.097  1.00 94.54           C  
ATOM   4568  CB  CYS B 144      18.231 -19.217 -23.033  1.00 94.54           C  
ATOM   4569  HB2 CYS B 144      18.616 -19.621 -22.096  1.00 94.54           H  
ATOM   4570  HB3 CYS B 144      17.362 -19.802 -23.335  1.00 94.54           H  
ATOM   4571  O   CYS B 144      16.119 -17.236 -24.401  1.00 94.54           O  
ATOM   4572  SG  CYS B 144      19.512 -19.291 -24.317  1.00 94.54           S  
ATOM   4573  HG  CYS B 144      20.259 -18.279 -23.865  1.00 94.54           H  
ATOM   4574  N   VAL B 145      18.168 -16.402 -24.845  1.00 94.27           N  
ATOM   4575  H   VAL B 145      19.126 -16.367 -24.526  1.00 94.27           H  
ATOM   4576  CA  VAL B 145      17.864 -15.743 -26.128  1.00 94.27           C  
ATOM   4577  HA  VAL B 145      16.873 -16.042 -26.468  1.00 94.27           H  
ATOM   4578  C   VAL B 145      18.895 -16.168 -27.176  1.00 94.27           C  
ATOM   4579  CB  VAL B 145      17.888 -14.199 -25.991  1.00 94.27           C  
ATOM   4580  HB  VAL B 145      18.911 -13.875 -25.800  1.00 94.27           H  
ATOM   4581  O   VAL B 145      20.095 -15.978 -26.968  1.00 94.27           O  
ATOM   4582  CG1 VAL B 145      17.406 -13.508 -27.274  1.00 94.27           C  
ATOM   4583 HG11 VAL B 145      16.396 -13.838 -27.517  1.00 94.27           H  
ATOM   4584 HG12 VAL B 145      17.405 -12.426 -27.140  1.00 94.27           H  
ATOM   4585 HG13 VAL B 145      18.075 -13.743 -28.102  1.00 94.27           H  
ATOM   4586  CG2 VAL B 145      17.026 -13.674 -24.839  1.00 94.27           C  
ATOM   4587 HG21 VAL B 145      17.450 -13.997 -23.888  1.00 94.27           H  
ATOM   4588 HG22 VAL B 145      16.005 -14.043 -24.938  1.00 94.27           H  
ATOM   4589 HG23 VAL B 145      17.012 -12.584 -24.843  1.00 94.27           H  
ATOM   4590  N   GLU B 146      18.459 -16.669 -28.334  1.00 95.06           N  
ATOM   4591  H   GLU B 146      17.472 -16.845 -28.455  1.00 95.06           H  
ATOM   4592  CA  GLU B 146      19.333 -16.736 -29.516  1.00 95.06           C  
ATOM   4593  HA  GLU B 146      20.351 -16.953 -29.193  1.00 95.06           H  
ATOM   4594  C   GLU B 146      19.348 -15.399 -30.249  1.00 95.06           C  
ATOM   4595  CB  GLU B 146      18.918 -17.832 -30.499  1.00 95.06           C  
ATOM   4596  HB2 GLU B 146      17.867 -17.717 -30.762  1.00 95.06           H  
ATOM   4597  HB3 GLU B 146      19.516 -17.723 -31.404  1.00 95.06           H  
ATOM   4598  O   GLU B 146      18.302 -14.802 -30.489  1.00 95.06           O  
ATOM   4599  CG  GLU B 146      19.170 -19.222 -29.925  1.00 95.06           C  
ATOM   4600  HG2 GLU B 146      20.171 -19.255 -29.494  1.00 95.06           H  
ATOM   4601  HG3 GLU B 146      18.445 -19.408 -29.133  1.00 95.06           H  
ATOM   4602  CD  GLU B 146      19.051 -20.290 -31.012  1.00 95.06           C  
ATOM   4603  OE1 GLU B 146      19.982 -21.118 -31.122  1.00 95.06           O  
ATOM   4604  OE2 GLU B 146      18.037 -20.312 -31.746  1.00 95.06           O  
ATOM   4605  N   CYS B 147      20.520 -14.932 -30.666  1.00 95.29           N  
ATOM   4606  H   CYS B 147      21.348 -15.477 -30.472  1.00 95.29           H  
ATOM   4607  CA  CYS B 147      20.695 -13.636 -31.313  1.00 95.29           C  
ATOM   4608  HA  CYS B 147      19.761 -13.351 -31.796  1.00 95.29           H  
ATOM   4609  C   CYS B 147      21.759 -13.686 -32.420  1.00 95.29           C  
ATOM   4610  CB  CYS B 147      20.989 -12.589 -30.223  1.00 95.29           C  
ATOM   4611  HB2 CYS B 147      20.191 -12.624 -29.480  1.00 95.29           H  
ATOM   4612  HB3 CYS B 147      21.002 -11.588 -30.653  1.00 95.29           H  
ATOM   4613  O   CYS B 147      22.437 -14.696 -32.644  1.00 95.29           O  
ATOM   4614  SG  CYS B 147      22.577 -12.917 -29.409  1.00 95.29           S  
ATOM   4615  HG  CYS B 147      22.378 -12.119 -28.356  1.00 95.29           H  
ATOM   4616  N   SER B 148      21.889 -12.600 -33.173  1.00 95.71           N  
ATOM   4617  H   SER B 148      21.280 -11.816 -32.983  1.00 95.71           H  
ATOM   4618  CA  SER B 148      23.024 -12.388 -34.072  1.00 95.71           C  
ATOM   4619  HA  SER B 148      23.888 -12.946 -33.710  1.00 95.71           H  
ATOM   4620  C   SER B 148      23.372 -10.912 -34.075  1.00 95.71           C  
ATOM   4621  CB  SER B 148      22.716 -12.866 -35.496  1.00 95.71           C  
ATOM   4622  HB2 SER B 148      21.786 -12.412 -35.838  1.00 95.71           H  
ATOM   4623  HB3 SER B 148      22.609 -13.951 -35.510  1.00 95.71           H  
ATOM   4624  O   SER B 148      22.586 -10.099 -34.556  1.00 95.71           O  
ATOM   4625  OG  SER B 148      23.758 -12.470 -36.372  1.00 95.71           O  
ATOM   4626  HG  SER B 148      24.304 -13.236 -36.564  1.00 95.71           H  
ATOM   4627  N   ALA B 149      24.566 -10.574 -33.583  1.00 95.66           N  
ATOM   4628  H   ALA B 149      25.104 -11.276 -33.096  1.00 95.66           H  
ATOM   4629  CA  ALA B 149      25.126  -9.233 -33.744  1.00 95.66           C  
ATOM   4630  HA  ALA B 149      24.510  -8.511 -33.209  1.00 95.66           H  
ATOM   4631  C   ALA B 149      25.143  -8.817 -35.229  1.00 95.66           C  
ATOM   4632  CB  ALA B 149      26.536  -9.224 -33.135  1.00 95.66           C  
ATOM   4633  HB1 ALA B 149      27.176  -9.940 -33.652  1.00 95.66           H  
ATOM   4634  HB2 ALA B 149      26.491  -9.480 -32.077  1.00 95.66           H  
ATOM   4635  HB3 ALA B 149      26.963  -8.226 -33.237  1.00 95.66           H  
ATOM   4636  O   ALA B 149      24.677  -7.740 -35.581  1.00 95.66           O  
ATOM   4637  N   LYS B 150      25.606  -9.712 -36.112  1.00 95.11           N  
ATOM   4638  H   LYS B 150      25.872 -10.621 -35.761  1.00 95.11           H  
ATOM   4639  CA  LYS B 150      25.801  -9.445 -37.544  1.00 95.11           C  
ATOM   4640  HA  LYS B 150      26.411  -8.549 -37.662  1.00 95.11           H  
ATOM   4641  C   LYS B 150      24.499  -9.161 -38.290  1.00 95.11           C  
ATOM   4642  CB  LYS B 150      26.550 -10.627 -38.159  1.00 95.11           C  
ATOM   4643  HB2 LYS B 150      25.916 -11.512 -38.105  1.00 95.11           H  
ATOM   4644  HB3 LYS B 150      27.457 -10.819 -37.587  1.00 95.11           H  
ATOM   4645  O   LYS B 150      24.408  -8.174 -39.009  1.00 95.11           O  
ATOM   4646  CG  LYS B 150      26.940 -10.353 -39.618  1.00 95.11           C  
ATOM   4647  HG2 LYS B 150      27.742  -9.616 -39.656  1.00 95.11           H  
ATOM   4648  HG3 LYS B 150      26.084  -9.984 -40.183  1.00 95.11           H  
ATOM   4649  CD  LYS B 150      27.393 -11.665 -40.245  1.00 95.11           C  
ATOM   4650  HD2 LYS B 150      28.272 -12.045 -39.724  1.00 95.11           H  
ATOM   4651  HD3 LYS B 150      26.577 -12.380 -40.143  1.00 95.11           H  
ATOM   4652  CE  LYS B 150      27.687 -11.490 -41.730  1.00 95.11           C  
ATOM   4653  HE2 LYS B 150      26.842 -10.975 -42.186  1.00 95.11           H  
ATOM   4654  HE3 LYS B 150      28.576 -10.872 -41.854  1.00 95.11           H  
ATOM   4655  NZ  LYS B 150      27.861 -12.826 -42.343  1.00 95.11           N  
ATOM   4656  HZ1 LYS B 150      27.044 -13.385 -42.142  1.00 95.11           H  
ATOM   4657  HZ2 LYS B 150      27.981 -12.755 -43.343  1.00 95.11           H  
ATOM   4658  HZ3 LYS B 150      28.650 -13.300 -41.926  1.00 95.11           H  
ATOM   4659  N   ASN B 151      23.489 -10.009 -38.101  1.00 93.55           N  
ATOM   4660  H   ASN B 151      23.641 -10.806 -37.500  1.00 93.55           H  
ATOM   4661  CA  ASN B 151      22.171  -9.825 -38.715  1.00 93.55           C  
ATOM   4662  HA  ASN B 151      22.298  -9.281 -39.652  1.00 93.55           H  
ATOM   4663  C   ASN B 151      21.249  -8.946 -37.857  1.00 93.55           C  
ATOM   4664  CB  ASN B 151      21.556 -11.194 -39.058  1.00 93.55           C  
ATOM   4665  HB2 ASN B 151      20.519 -11.049 -39.360  1.00 93.55           H  
ATOM   4666  HB3 ASN B 151      21.566 -11.835 -38.176  1.00 93.55           H  
ATOM   4667  O   ASN B 151      20.060  -8.834 -38.155  1.00 93.55           O  
ATOM   4668  CG  ASN B 151      22.255 -11.913 -40.201  1.00 93.55           C  
ATOM   4669  ND2 ASN B 151      21.721 -13.037 -40.613  1.00 93.55           N  
ATOM   4670 HD21 ASN B 151      20.899 -13.417 -40.165  1.00 93.55           H  
ATOM   4671 HD22 ASN B 151      22.215 -13.528 -41.345  1.00 93.55           H  
ATOM   4672  OD1 ASN B 151      23.267 -11.501 -40.742  1.00 93.55           O  
ATOM   4673  N   LEU B 152      21.790  -8.336 -36.792  1.00 94.49           N  
ATOM   4674  H   LEU B 152      22.778  -8.458 -36.626  1.00 94.49           H  
ATOM   4675  CA  LEU B 152      21.094  -7.409 -35.902  1.00 94.49           C  
ATOM   4676  HA  LEU B 152      21.777  -7.186 -35.083  1.00 94.49           H  
ATOM   4677  C   LEU B 152      19.853  -8.038 -35.231  1.00 94.49           C  
ATOM   4678  CB  LEU B 152      20.857  -6.113 -36.705  1.00 94.49           C  
ATOM   4679  HB2 LEU B 152      20.251  -6.352 -37.578  1.00 94.49           H  
ATOM   4680  HB3 LEU B 152      20.267  -5.408 -36.119  1.00 94.49           H  
ATOM   4681  O   LEU B 152      18.939  -7.342 -34.798  1.00 94.49           O  
ATOM   4682  CG  LEU B 152      22.163  -5.437 -37.185  1.00 94.49           C  
ATOM   4683  HG  LEU B 152      22.799  -6.169 -37.683  1.00 94.49           H  
ATOM   4684  CD1 LEU B 152      21.826  -4.369 -38.215  1.00 94.49           C  
ATOM   4685 HD11 LEU B 152      22.743  -3.902 -38.574  1.00 94.49           H  
ATOM   4686 HD12 LEU B 152      21.311  -4.810 -39.069  1.00 94.49           H  
ATOM   4687 HD13 LEU B 152      21.199  -3.598 -37.768  1.00 94.49           H  
ATOM   4688  CD2 LEU B 152      22.968  -4.800 -36.051  1.00 94.49           C  
ATOM   4689 HD21 LEU B 152      23.912  -4.432 -36.453  1.00 94.49           H  
ATOM   4690 HD22 LEU B 152      22.435  -3.950 -35.624  1.00 94.49           H  
ATOM   4691 HD23 LEU B 152      23.205  -5.541 -35.288  1.00 94.49           H  
ATOM   4692  N   LYS B 153      19.837  -9.369 -35.123  1.00 94.21           N  
ATOM   4693  H   LYS B 153      20.704  -9.834 -35.354  1.00 94.21           H  
ATOM   4694  CA  LYS B 153      18.700 -10.191 -34.702  1.00 94.21           C  
ATOM   4695  HA  LYS B 153      17.783  -9.704 -35.034  1.00 94.21           H  
ATOM   4696  C   LYS B 153      18.650 -10.311 -33.176  1.00 94.21           C  
ATOM   4697  CB  LYS B 153      18.812 -11.554 -35.410  1.00 94.21           C  
ATOM   4698  HB2 LYS B 153      18.868 -11.395 -36.487  1.00 94.21           H  
ATOM   4699  HB3 LYS B 153      19.728 -12.045 -35.082  1.00 94.21           H  
ATOM   4700  O   LYS B 153      19.637 -10.720 -32.564  1.00 94.21           O  
ATOM   4701  CG  LYS B 153      17.628 -12.478 -35.107  1.00 94.21           C  
ATOM   4702  HG2 LYS B 153      17.564 -12.589 -34.025  1.00 94.21           H  
ATOM   4703  HG3 LYS B 153      16.708 -12.030 -35.483  1.00 94.21           H  
ATOM   4704  CD  LYS B 153      17.803 -13.884 -35.690  1.00 94.21           C  
ATOM   4705  HD2 LYS B 153      17.840 -13.846 -36.779  1.00 94.21           H  
ATOM   4706  HD3 LYS B 153      18.731 -14.308 -35.306  1.00 94.21           H  
ATOM   4707  CE  LYS B 153      16.610 -14.728 -35.232  1.00 94.21           C  
ATOM   4708  HE2 LYS B 153      15.772 -14.566 -35.910  1.00 94.21           H  
ATOM   4709  HE3 LYS B 153      16.300 -14.367 -34.251  1.00 94.21           H  
ATOM   4710  NZ  LYS B 153      16.938 -16.172 -35.120  1.00 94.21           N  
ATOM   4711  HZ1 LYS B 153      17.768 -16.304 -34.560  1.00 94.21           H  
ATOM   4712  HZ2 LYS B 153      16.179 -16.636 -34.641  1.00 94.21           H  
ATOM   4713  HZ3 LYS B 153      17.083 -16.596 -36.025  1.00 94.21           H  
ATOM   4714  N   ASN B 154      17.481 -10.028 -32.601  1.00 93.25           N  
ATOM   4715  H   ASN B 154      16.718  -9.754 -33.204  1.00 93.25           H  
ATOM   4716  CA  ASN B 154      17.116 -10.218 -31.190  1.00 93.25           C  
ATOM   4717  HA  ASN B 154      16.110  -9.808 -31.099  1.00 93.25           H  
ATOM   4718  C   ASN B 154      17.981  -9.421 -30.183  1.00 93.25           C  
ATOM   4719  CB  ASN B 154      16.967 -11.720 -30.872  1.00 93.25           C  
ATOM   4720  HB2 ASN B 154      16.530 -11.829 -29.880  1.00 93.25           H  
ATOM   4721  HB3 ASN B 154      17.956 -12.176 -30.847  1.00 93.25           H  
ATOM   4722  O   ASN B 154      18.178  -9.829 -29.038  1.00 93.25           O  
ATOM   4723  CG  ASN B 154      16.092 -12.500 -31.849  1.00 93.25           C  
ATOM   4724  ND2 ASN B 154      16.138 -13.806 -31.796  1.00 93.25           N  
ATOM   4725 HD21 ASN B 154      15.479 -14.323 -32.360  1.00 93.25           H  
ATOM   4726 HD22 ASN B 154      16.737 -14.246 -31.112  1.00 93.25           H  
ATOM   4727  OD1 ASN B 154      15.426 -11.988 -32.733  1.00 93.25           O  
ATOM   4728  N   ILE B 155      18.556  -8.295 -30.627  1.00 94.60           N  
ATOM   4729  H   ILE B 155      18.327  -8.002 -31.566  1.00 94.60           H  
ATOM   4730  CA  ILE B 155      19.465  -7.466 -29.816  1.00 94.60           C  
ATOM   4731  HA  ILE B 155      20.120  -8.125 -29.246  1.00 94.60           H  
ATOM   4732  C   ILE B 155      18.692  -6.634 -28.788  1.00 94.60           C  
ATOM   4733  CB  ILE B 155      20.341  -6.566 -30.721  1.00 94.60           C  
ATOM   4734  HB  ILE B 155      19.671  -5.885 -31.247  1.00 94.60           H  
ATOM   4735  O   ILE B 155      19.146  -6.498 -27.657  1.00 94.60           O  
ATOM   4736  CG1 ILE B 155      21.122  -7.360 -31.795  1.00 94.60           C  
ATOM   4737 HG12 ILE B 155      20.414  -7.852 -32.462  1.00 94.60           H  
ATOM   4738 HG13 ILE B 155      21.708  -6.666 -32.398  1.00 94.60           H  
ATOM   4739  CG2 ILE B 155      21.319  -5.703 -29.900  1.00 94.60           C  
ATOM   4740 HG21 ILE B 155      21.894  -6.333 -29.222  1.00 94.60           H  
ATOM   4741 HG22 ILE B 155      20.774  -4.974 -29.301  1.00 94.60           H  
ATOM   4742 HG23 ILE B 155      22.014  -5.172 -30.551  1.00 94.60           H  
ATOM   4743  CD1 ILE B 155      22.078  -8.422 -31.247  1.00 94.60           C  
ATOM   4744 HD11 ILE B 155      22.558  -8.934 -32.081  1.00 94.60           H  
ATOM   4745 HD12 ILE B 155      21.534  -9.162 -30.660  1.00 94.60           H  
ATOM   4746 HD13 ILE B 155      22.844  -7.951 -30.632  1.00 94.60           H  
ATOM   4747  N   SER B 156      17.532  -6.087 -29.159  1.00 93.70           N  
ATOM   4748  H   SER B 156      17.123  -6.339 -30.047  1.00 93.70           H  
ATOM   4749  CA  SER B 156      16.667  -5.323 -28.247  1.00 93.70           C  
ATOM   4750  HA  SER B 156      17.230  -4.501 -27.806  1.00 93.70           H  
ATOM   4751  C   SER B 156      16.162  -6.225 -27.119  1.00 93.70           C  
ATOM   4752  CB  SER B 156      15.447  -4.765 -29.004  1.00 93.70           C  
ATOM   4753  HB2 SER B 156      15.151  -3.819 -28.551  1.00 93.70           H  
ATOM   4754  HB3 SER B 156      14.610  -5.458 -28.917  1.00 93.70           H  
ATOM   4755  O   SER B 156      16.170  -5.852 -25.951  1.00 93.70           O  
ATOM   4756  OG  SER B 156      15.693  -4.569 -30.387  1.00 93.70           O  
ATOM   4757  HG  SER B 156      15.874  -3.632 -30.498  1.00 93.70           H  
ATOM   4758  N   GLU B 157      15.774  -7.436 -27.502  1.00 94.09           N  
ATOM   4759  H   GLU B 157      15.784  -7.607 -28.497  1.00 94.09           H  
ATOM   4760  CA  GLU B 157      15.205  -8.500 -26.693  1.00 94.09           C  
ATOM   4761  HA  GLU B 157      14.337  -8.123 -26.151  1.00 94.09           H  
ATOM   4762  C   GLU B 157      16.211  -8.987 -25.653  1.00 94.09           C  
ATOM   4763  CB  GLU B 157      14.743  -9.645 -27.618  1.00 94.09           C  
ATOM   4764  HB2 GLU B 157      15.589 -10.040 -28.180  1.00 94.09           H  
ATOM   4765  HB3 GLU B 157      14.377 -10.447 -26.978  1.00 94.09           H  
ATOM   4766  O   GLU B 157      15.871  -9.057 -24.478  1.00 94.09           O  
ATOM   4767  CG  GLU B 157      13.604  -9.276 -28.595  1.00 94.09           C  
ATOM   4768  HG2 GLU B 157      13.081 -10.203 -28.832  1.00 94.09           H  
ATOM   4769  HG3 GLU B 157      12.888  -8.637 -28.078  1.00 94.09           H  
ATOM   4770  CD  GLU B 157      14.025  -8.616 -29.931  1.00 94.09           C  
ATOM   4771  OE1 GLU B 157      13.254  -8.728 -30.903  1.00 94.09           O  
ATOM   4772  OE2 GLU B 157      15.121  -8.007 -30.027  1.00 94.09           O  
ATOM   4773  N   LEU B 158      17.466  -9.230 -26.048  1.00 95.53           N  
ATOM   4774  H   LEU B 158      17.670  -9.171 -27.035  1.00 95.53           H  
ATOM   4775  CA  LEU B 158      18.563  -9.563 -25.133  1.00 95.53           C  
ATOM   4776  HA  LEU B 158      18.374 -10.547 -24.704  1.00 95.53           H  
ATOM   4777  C   LEU B 158      18.668  -8.573 -23.957  1.00 95.53           C  
ATOM   4778  CB  LEU B 158      19.863  -9.620 -25.961  1.00 95.53           C  
ATOM   4779  HB2 LEU B 158      19.897  -8.751 -26.617  1.00 95.53           H  
ATOM   4780  HB3 LEU B 158      19.830 -10.509 -26.591  1.00 95.53           H  
ATOM   4781  O   LEU B 158      18.624  -8.983 -22.796  1.00 95.53           O  
ATOM   4782  CG  LEU B 158      21.165  -9.624 -25.139  1.00 95.53           C  
ATOM   4783  HG  LEU B 158      21.248  -8.699 -24.569  1.00 95.53           H  
ATOM   4784  CD1 LEU B 158      21.232 -10.802 -24.173  1.00 95.53           C  
ATOM   4785 HD11 LEU B 158      22.181 -10.774 -23.638  1.00 95.53           H  
ATOM   4786 HD12 LEU B 158      21.124 -11.739 -24.720  1.00 95.53           H  
ATOM   4787 HD13 LEU B 158      20.436 -10.736 -23.431  1.00 95.53           H  
ATOM   4788  CD2 LEU B 158      22.365  -9.692 -26.085  1.00 95.53           C  
ATOM   4789 HD21 LEU B 158      22.357  -8.818 -26.736  1.00 95.53           H  
ATOM   4790 HD22 LEU B 158      23.285  -9.684 -25.502  1.00 95.53           H  
ATOM   4791 HD23 LEU B 158      22.314 -10.599 -26.689  1.00 95.53           H  
ATOM   4792  N   PHE B 159      18.802  -7.276 -24.247  1.00 96.12           N  
ATOM   4793  H   PHE B 159      18.795  -6.986 -25.215  1.00 96.12           H  
ATOM   4794  CA  PHE B 159      18.987  -6.266 -23.200  1.00 96.12           C  
ATOM   4795  HA  PHE B 159      19.686  -6.665 -22.464  1.00 96.12           H  
ATOM   4796  C   PHE B 159      17.692  -5.985 -22.423  1.00 96.12           C  
ATOM   4797  CB  PHE B 159      19.631  -5.009 -23.797  1.00 96.12           C  
ATOM   4798  HB2 PHE B 159      19.020  -4.642 -24.622  1.00 96.12           H  
ATOM   4799  HB3 PHE B 159      19.651  -4.234 -23.031  1.00 96.12           H  
ATOM   4800  O   PHE B 159      17.749  -5.772 -21.213  1.00 96.12           O  
ATOM   4801  CG  PHE B 159      21.060  -5.242 -24.265  1.00 96.12           C  
ATOM   4802  CD1 PHE B 159      22.087  -5.417 -23.319  1.00 96.12           C  
ATOM   4803  HD1 PHE B 159      21.864  -5.356 -22.264  1.00 96.12           H  
ATOM   4804  CD2 PHE B 159      21.370  -5.310 -25.636  1.00 96.12           C  
ATOM   4805  HD2 PHE B 159      20.591  -5.145 -26.365  1.00 96.12           H  
ATOM   4806  CE1 PHE B 159      23.406  -5.660 -23.743  1.00 96.12           C  
ATOM   4807  HE1 PHE B 159      24.190  -5.773 -23.009  1.00 96.12           H  
ATOM   4808  CE2 PHE B 159      22.688  -5.563 -26.062  1.00 96.12           C  
ATOM   4809  HE2 PHE B 159      22.920  -5.606 -27.116  1.00 96.12           H  
ATOM   4810  CZ  PHE B 159      23.709  -5.735 -25.113  1.00 96.12           C  
ATOM   4811  HZ  PHE B 159      24.725  -5.911 -25.434  1.00 96.12           H  
ATOM   4812  N   TYR B 160      16.529  -6.098 -23.071  1.00 93.16           N  
ATOM   4813  H   TYR B 160      16.545  -6.238 -24.072  1.00 93.16           H  
ATOM   4814  CA  TYR B 160      15.223  -6.068 -22.412  1.00 93.16           C  
ATOM   4815  HA  TYR B 160      15.135  -5.136 -21.853  1.00 93.16           H  
ATOM   4816  C   TYR B 160      15.043  -7.210 -21.404  1.00 93.16           C  
ATOM   4817  CB  TYR B 160      14.118  -6.097 -23.474  1.00 93.16           C  
ATOM   4818  HB2 TYR B 160      14.393  -6.817 -24.245  1.00 93.16           H  
ATOM   4819  HB3 TYR B 160      14.060  -5.117 -23.949  1.00 93.16           H  
ATOM   4820  O   TYR B 160      14.687  -6.937 -20.261  1.00 93.16           O  
ATOM   4821  CG  TYR B 160      12.749  -6.480 -22.946  1.00 93.16           C  
ATOM   4822  CD1 TYR B 160      12.259  -7.780 -23.177  1.00 93.16           C  
ATOM   4823  HD1 TYR B 160      12.848  -8.491 -23.738  1.00 93.16           H  
ATOM   4824  CD2 TYR B 160      11.998  -5.569 -22.180  1.00 93.16           C  
ATOM   4825  HD2 TYR B 160      12.389  -4.582 -21.979  1.00 93.16           H  
ATOM   4826  CE1 TYR B 160      11.009  -8.164 -22.664  1.00 93.16           C  
ATOM   4827  HE1 TYR B 160      10.631  -9.158 -22.851  1.00 93.16           H  
ATOM   4828  CE2 TYR B 160      10.750  -5.954 -21.652  1.00 93.16           C  
ATOM   4829  HE2 TYR B 160      10.194  -5.258 -21.042  1.00 93.16           H  
ATOM   4830  OH  TYR B 160       9.046  -7.658 -21.420  1.00 93.16           O  
ATOM   4831  HH  TYR B 160       8.564  -6.948 -20.989  1.00 93.16           H  
ATOM   4832  CZ  TYR B 160      10.248  -7.252 -21.907  1.00 93.16           C  
ATOM   4833  N   TYR B 161      15.305  -8.469 -21.774  1.00 94.72           N  
ATOM   4834  H   TYR B 161      15.591  -8.650 -22.726  1.00 94.72           H  
ATOM   4835  CA  TYR B 161      15.153  -9.607 -20.859  1.00 94.72           C  
ATOM   4836  HA  TYR B 161      14.159  -9.553 -20.415  1.00 94.72           H  
ATOM   4837  C   TYR B 161      16.143  -9.535 -19.694  1.00 94.72           C  
ATOM   4838  CB  TYR B 161      15.257 -10.942 -21.612  1.00 94.72           C  
ATOM   4839  HB2 TYR B 161      16.102 -10.912 -22.299  1.00 94.72           H  
ATOM   4840  HB3 TYR B 161      15.453 -11.733 -20.888  1.00 94.72           H  
ATOM   4841  O   TYR B 161      15.759  -9.812 -18.559  1.00 94.72           O  
ATOM   4842  CG  TYR B 161      13.985 -11.315 -22.354  1.00 94.72           C  
ATOM   4843  CD1 TYR B 161      12.818 -11.611 -21.622  1.00 94.72           C  
ATOM   4844  HD1 TYR B 161      12.853 -11.611 -20.543  1.00 94.72           H  
ATOM   4845  CD2 TYR B 161      13.962 -11.388 -23.760  1.00 94.72           C  
ATOM   4846  HD2 TYR B 161      14.869 -11.226 -24.324  1.00 94.72           H  
ATOM   4847  CE1 TYR B 161      11.626 -11.945 -22.293  1.00 94.72           C  
ATOM   4848  HE1 TYR B 161      10.742 -12.194 -21.725  1.00 94.72           H  
ATOM   4849  CE2 TYR B 161      12.767 -11.691 -24.438  1.00 94.72           C  
ATOM   4850  HE2 TYR B 161      12.745 -11.752 -25.516  1.00 94.72           H  
ATOM   4851  OH  TYR B 161      10.459 -12.328 -24.350  1.00 94.72           O  
ATOM   4852  HH  TYR B 161       9.799 -12.668 -23.741  1.00 94.72           H  
ATOM   4853  CZ  TYR B 161      11.600 -11.981 -23.703  1.00 94.72           C  
ATOM   4854  N   ALA B 162      17.372  -9.072 -19.943  1.00 95.83           N  
ATOM   4855  H   ALA B 162      17.639  -8.886 -20.900  1.00 95.83           H  
ATOM   4856  CA  ALA B 162      18.337  -8.800 -18.885  1.00 95.83           C  
ATOM   4857  HA  ALA B 162      18.457  -9.707 -18.292  1.00 95.83           H  
ATOM   4858  C   ALA B 162      17.853  -7.704 -17.917  1.00 95.83           C  
ATOM   4859  CB  ALA B 162      19.681  -8.465 -19.538  1.00 95.83           C  
ATOM   4860  HB1 ALA B 162      20.428  -8.278 -18.766  1.00 95.83           H  
ATOM   4861  HB2 ALA B 162      20.009  -9.301 -20.156  1.00 95.83           H  
ATOM   4862  HB3 ALA B 162      19.575  -7.583 -20.169  1.00 95.83           H  
ATOM   4863  O   ALA B 162      17.850  -7.924 -16.709  1.00 95.83           O  
ATOM   4864  N   GLN B 163      17.375  -6.556 -18.414  1.00 94.66           N  
ATOM   4865  H   GLN B 163      17.400  -6.407 -19.413  1.00 94.66           H  
ATOM   4866  CA  GLN B 163      16.820  -5.493 -17.563  1.00 94.66           C  
ATOM   4867  HA  GLN B 163      17.578  -5.209 -16.833  1.00 94.66           H  
ATOM   4868  C   GLN B 163      15.577  -5.973 -16.789  1.00 94.66           C  
ATOM   4869  CB  GLN B 163      16.491  -4.267 -18.437  1.00 94.66           C  
ATOM   4870  HB2 GLN B 163      17.336  -4.049 -19.090  1.00 94.66           H  
ATOM   4871  HB3 GLN B 163      15.628  -4.501 -19.060  1.00 94.66           H  
ATOM   4872  O   GLN B 163      15.451  -5.747 -15.585  1.00 94.66           O  
ATOM   4873  CG  GLN B 163      16.205  -3.011 -17.591  1.00 94.66           C  
ATOM   4874  HG2 GLN B 163      17.142  -2.666 -17.155  1.00 94.66           H  
ATOM   4875  HG3 GLN B 163      15.530  -3.263 -16.773  1.00 94.66           H  
ATOM   4876  CD  GLN B 163      15.559  -1.862 -18.370  1.00 94.66           C  
ATOM   4877  NE2 GLN B 163      15.706  -0.646 -17.889  1.00 94.66           N  
ATOM   4878 HE21 GLN B 163      15.293   0.130 -18.385  1.00 94.66           H  
ATOM   4879 HE22 GLN B 163      16.378  -0.472 -17.156  1.00 94.66           H  
ATOM   4880  OE1 GLN B 163      14.895  -2.036 -19.386  1.00 94.66           O  
ATOM   4881  N   LYS B 164      14.667  -6.681 -17.466  1.00 93.57           N  
ATOM   4882  H   LYS B 164      14.836  -6.824 -18.451  1.00 93.57           H  
ATOM   4883  CA  LYS B 164      13.417  -7.208 -16.907  1.00 93.57           C  
ATOM   4884  HA  LYS B 164      12.848  -6.385 -16.475  1.00 93.57           H  
ATOM   4885  C   LYS B 164      13.654  -8.201 -15.774  1.00 93.57           C  
ATOM   4886  CB  LYS B 164      12.604  -7.817 -18.054  1.00 93.57           C  
ATOM   4887  HB2 LYS B 164      12.269  -7.009 -18.704  1.00 93.57           H  
ATOM   4888  HB3 LYS B 164      13.248  -8.480 -18.632  1.00 93.57           H  
ATOM   4889  O   LYS B 164      13.013  -8.058 -14.739  1.00 93.57           O  
ATOM   4890  CG  LYS B 164      11.396  -8.635 -17.584  1.00 93.57           C  
ATOM   4891  HG2 LYS B 164      10.807  -8.062 -16.868  1.00 93.57           H  
ATOM   4892  HG3 LYS B 164      11.744  -9.555 -17.116  1.00 93.57           H  
ATOM   4893  CD  LYS B 164      10.528  -8.971 -18.793  1.00 93.57           C  
ATOM   4894  HD2 LYS B 164      11.158  -9.219 -19.647  1.00 93.57           H  
ATOM   4895  HD3 LYS B 164       9.922  -8.096 -19.028  1.00 93.57           H  
ATOM   4896  CE  LYS B 164       9.628 -10.160 -18.487  1.00 93.57           C  
ATOM   4897  HE2 LYS B 164       9.069  -9.958 -17.573  1.00 93.57           H  
ATOM   4898  HE3 LYS B 164      10.248 -11.039 -18.308  1.00 93.57           H  
ATOM   4899  NZ  LYS B 164       8.686 -10.397 -19.595  1.00 93.57           N  
ATOM   4900  HZ1 LYS B 164       7.908  -9.761 -19.496  1.00 93.57           H  
ATOM   4901  HZ2 LYS B 164       9.110 -10.245 -20.499  1.00 93.57           H  
ATOM   4902  HZ3 LYS B 164       8.252 -11.308 -19.541  1.00 93.57           H  
ATOM   4903  N   ALA B 165      14.597  -9.133 -15.920  1.00 94.13           N  
ATOM   4904  H   ALA B 165      15.084  -9.205 -16.802  1.00 94.13           H  
ATOM   4905  CA  ALA B 165      14.940 -10.093 -14.867  1.00 94.13           C  
ATOM   4906  HA  ALA B 165      14.057 -10.687 -14.631  1.00 94.13           H  
ATOM   4907  C   ALA B 165      15.397  -9.418 -13.554  1.00 94.13           C  
ATOM   4908  CB  ALA B 165      16.020 -11.028 -15.422  1.00 94.13           C  
ATOM   4909  HB1 ALA B 165      15.649 -11.536 -16.312  1.00 94.13           H  
ATOM   4910  HB2 ALA B 165      16.917 -10.462 -15.672  1.00 94.13           H  
ATOM   4911  HB3 ALA B 165      16.265 -11.777 -14.669  1.00 94.13           H  
ATOM   4912  O   ALA B 165      15.297 -10.013 -12.484  1.00 94.13           O  
ATOM   4913  N   VAL B 166      15.862  -8.163 -13.621  1.00 96.05           N  
ATOM   4914  H   VAL B 166      15.947  -7.743 -14.535  1.00 96.05           H  
ATOM   4915  CA  VAL B 166      16.278  -7.364 -12.457  1.00 96.05           C  
ATOM   4916  HA  VAL B 166      16.638  -8.041 -11.683  1.00 96.05           H  
ATOM   4917  C   VAL B 166      15.138  -6.554 -11.839  1.00 96.05           C  
ATOM   4918  CB  VAL B 166      17.432  -6.423 -12.849  1.00 96.05           C  
ATOM   4919  HB  VAL B 166      17.118  -5.738 -13.637  1.00 96.05           H  
ATOM   4920  O   VAL B 166      15.094  -6.403 -10.619  1.00 96.05           O  
ATOM   4921  CG1 VAL B 166      17.920  -5.595 -11.662  1.00 96.05           C  
ATOM   4922 HG11 VAL B 166      18.801  -5.020 -11.944  1.00 96.05           H  
ATOM   4923 HG12 VAL B 166      17.145  -4.891 -11.358  1.00 96.05           H  
ATOM   4924 HG13 VAL B 166      18.155  -6.273 -10.841  1.00 96.05           H  
ATOM   4925  CG2 VAL B 166      18.617  -7.243 -13.344  1.00 96.05           C  
ATOM   4926 HG21 VAL B 166      18.362  -7.712 -14.294  1.00 96.05           H  
ATOM   4927 HG22 VAL B 166      18.844  -8.027 -12.622  1.00 96.05           H  
ATOM   4928 HG23 VAL B 166      19.495  -6.616 -13.501  1.00 96.05           H  
ATOM   4929  N   LEU B 167      14.254  -5.986 -12.661  1.00 95.00           N  
ATOM   4930  H   LEU B 167      14.368  -6.136 -13.654  1.00 95.00           H  
ATOM   4931  CA  LEU B 167      13.169  -5.104 -12.203  1.00 95.00           C  
ATOM   4932  HA  LEU B 167      13.491  -4.574 -11.306  1.00 95.00           H  
ATOM   4933  C   LEU B 167      11.903  -5.877 -11.801  1.00 95.00           C  
ATOM   4934  CB  LEU B 167      12.869  -4.072 -13.308  1.00 95.00           C  
ATOM   4935  HB2 LEU B 167      12.036  -3.450 -12.981  1.00 95.00           H  
ATOM   4936  HB3 LEU B 167      12.549  -4.604 -14.204  1.00 95.00           H  
ATOM   4937  O   LEU B 167      11.154  -5.440 -10.919  1.00 95.00           O
[truncated: 561,906 more chars]
