# Supplementary material for: Shared structural features of Miro binding control mitochondrial homeostasis
Source: EMBO J. 2024 Jan 24;43(4):6. doi: 10.1038/s44318-024-00028-1 (PMC10897228; doi:10.1038/s44318-024-00028-1)
Supplement: Supplementary file 2 — DataSet EV1 [file 44318_2024_28_MOESM2_ESM.zip › _All structures/Miro1_Vps13D.pdb]

MODEL     1                                                                     
ATOM      1  N   MET A   1     -10.523 -33.719  -8.758  1.00 63.84           N  
ATOM      2  CA  MET A   1      -9.164 -33.250  -8.484  1.00 63.84           C  
ATOM      3  C   MET A   1      -8.148 -34.375  -8.719  1.00 63.84           C  
ATOM      4  CB  MET A   1      -9.055 -32.750  -7.055  1.00 63.84           C  
ATOM      5  O   MET A   1      -8.453 -35.531  -8.500  1.00 63.84           O  
ATOM      6  CG  MET A   1      -8.117 -31.547  -6.902  1.00 63.84           C  
ATOM      7  SD  MET A   1      -8.086 -30.891  -5.191  1.00 63.84           S  
ATOM      8  CE  MET A   1      -6.516 -29.984  -5.227  1.00 63.84           C  
ATOM      9  N   LYS A   2      -7.090 -34.000  -9.398  1.00 73.44           N  
ATOM     10  CA  LYS A   2      -6.070 -35.000  -9.656  1.00 73.44           C  
ATOM     11  C   LYS A   2      -5.574 -35.625  -8.352  1.00 73.44           C  
ATOM     12  CB  LYS A   2      -4.898 -34.406 -10.430  1.00 73.44           C  
ATOM     13  O   LYS A   2      -5.430 -34.938  -7.344  1.00 73.44           O  
ATOM     14  CG  LYS A   2      -5.172 -34.219 -11.914  1.00 73.44           C  
ATOM     15  CD  LYS A   2      -3.883 -34.062 -12.703  1.00 73.44           C  
ATOM     16  CE  LYS A   2      -4.152 -33.938 -14.203  1.00 73.44           C  
ATOM     17  NZ  LYS A   2      -2.889 -33.781 -14.984  1.00 73.44           N  
ATOM     18  N   LYS A   3      -5.531 -36.938  -8.297  1.00 78.31           N  
ATOM     19  CA  LYS A   3      -5.164 -37.688  -7.102  1.00 78.31           C  
ATOM     20  C   LYS A   3      -3.676 -37.531  -6.793  1.00 78.31           C  
ATOM     21  CB  LYS A   3      -5.516 -39.156  -7.277  1.00 78.31           C  
ATOM     22  O   LYS A   3      -3.273 -37.562  -5.629  1.00 78.31           O  
ATOM     23  CG  LYS A   3      -7.008 -39.469  -7.254  1.00 78.31           C  
ATOM     24  CD  LYS A   3      -7.293 -40.938  -7.301  1.00 78.31           C  
ATOM     25  CE  LYS A   3      -8.789 -41.250  -7.285  1.00 78.31           C  
ATOM     26  NZ  LYS A   3      -9.070 -42.719  -7.340  1.00 78.31           N  
ATOM     27  N   ASP A   4      -2.943 -37.438  -7.828  1.00 88.12           N  
ATOM     28  CA  ASP A   4      -1.511 -37.219  -7.637  1.00 88.12           C  
ATOM     29  C   ASP A   4      -0.926 -36.375  -8.750  1.00 88.12           C  
ATOM     30  CB  ASP A   4      -0.778 -38.562  -7.570  1.00 88.12           C  
ATOM     31  O   ASP A   4      -1.562 -36.188  -9.789  1.00 88.12           O  
ATOM     32  CG  ASP A   4      -0.990 -39.438  -8.805  1.00 88.12           C  
ATOM     33  OD1 ASP A   4      -1.636 -38.969  -9.766  1.00 88.12           O  
ATOM     34  OD2 ASP A   4      -0.508 -40.594  -8.820  1.00 88.12           O  
ATOM     35  N   VAL A   5       0.169 -35.750  -8.430  1.00 93.62           N  
ATOM     36  CA  VAL A   5       0.853 -34.875  -9.391  1.00 93.62           C  
ATOM     37  C   VAL A   5       2.246 -35.438  -9.680  1.00 93.62           C  
ATOM     38  CB  VAL A   5       0.954 -33.438  -8.875  1.00 93.62           C  
ATOM     39  O   VAL A   5       3.014 -35.719  -8.758  1.00 93.62           O  
ATOM     40  CG1 VAL A   5       1.755 -32.562  -9.852  1.00 93.62           C  
ATOM     41  CG2 VAL A   5      -0.439 -32.844  -8.664  1.00 93.62           C  
ATOM     42  N   ARG A   6       2.496 -35.625 -10.969  1.00 95.69           N  
ATOM     43  CA  ARG A   6       3.803 -36.125 -11.391  1.00 95.69           C  
ATOM     44  C   ARG A   6       4.590 -35.031 -12.117  1.00 95.69           C  
ATOM     45  CB  ARG A   6       3.650 -37.344 -12.297  1.00 95.69           C  
ATOM     46  O   ARG A   6       4.223 -34.625 -13.227  1.00 95.69           O  
ATOM     47  CG  ARG A   6       4.926 -38.156 -12.461  1.00 95.69           C  
ATOM     48  CD  ARG A   6       4.676 -39.469 -13.180  1.00 95.69           C  
ATOM     49  NE  ARG A   6       5.902 -40.250 -13.336  1.00 95.69           N  
ATOM     50  NH1 ARG A   6       5.145 -42.062 -12.125  1.00 95.69           N  
ATOM     51  NH2 ARG A   6       7.254 -42.094 -13.023  1.00 95.69           N  
ATOM     52  CZ  ARG A   6       6.098 -41.469 -12.828  1.00 95.69           C  
ATOM     53  N   ILE A   7       5.730 -34.656 -11.500  1.00 96.88           N  
ATOM     54  CA  ILE A   7       6.586 -33.625 -12.047  1.00 96.88           C  
ATOM     55  C   ILE A   7       7.832 -34.250 -12.672  1.00 96.88           C  
ATOM     56  CB  ILE A   7       6.984 -32.594 -10.961  1.00 96.88           C  
ATOM     57  O   ILE A   7       8.602 -34.906 -11.984  1.00 96.88           O  
ATOM     58  CG1 ILE A   7       5.734 -32.031 -10.281  1.00 96.88           C  
ATOM     59  CG2 ILE A   7       7.840 -31.469 -11.570  1.00 96.88           C  
ATOM     60  CD1 ILE A   7       6.035 -31.094  -9.117  1.00 96.88           C  
ATOM     61  N   LEU A   8       8.031 -33.969 -13.945  1.00 97.81           N  
ATOM     62  CA  LEU A   8       9.195 -34.500 -14.648  1.00 97.81           C  
ATOM     63  C   LEU A   8      10.203 -33.406 -14.938  1.00 97.81           C  
ATOM     64  CB  LEU A   8       8.773 -35.188 -15.953  1.00 97.81           C  
ATOM     65  O   LEU A   8       9.852 -32.344 -15.484  1.00 97.81           O  
ATOM     66  CG  LEU A   8       9.906 -35.688 -16.844  1.00 97.81           C  
ATOM     67  CD1 LEU A   8      10.656 -36.812 -16.156  1.00 97.81           C  
ATOM     68  CD2 LEU A   8       9.352 -36.125 -18.203  1.00 97.81           C  
ATOM     69  N   LEU A   9      11.469 -33.625 -14.484  1.00 97.81           N  
ATOM     70  CA  LEU A   9      12.547 -32.688 -14.797  1.00 97.81           C  
ATOM     71  C   LEU A   9      13.383 -33.219 -15.969  1.00 97.81           C  
ATOM     72  CB  LEU A   9      13.438 -32.469 -13.578  1.00 97.81           C  
ATOM     73  O   LEU A   9      13.922 -34.312 -15.914  1.00 97.81           O  
ATOM     74  CG  LEU A   9      12.922 -31.500 -12.531  1.00 97.81           C  
ATOM     75  CD1 LEU A   9      11.844 -32.156 -11.672  1.00 97.81           C  
ATOM     76  CD2 LEU A   9      14.070 -30.984 -11.664  1.00 97.81           C  
ATOM     77  N   VAL A  10      13.445 -32.375 -17.047  1.00 97.50           N  
ATOM     78  CA  VAL A  10      14.250 -32.719 -18.219  1.00 97.50           C  
ATOM     79  C   VAL A  10      15.203 -31.562 -18.547  1.00 97.50           C  
ATOM     80  CB  VAL A  10      13.367 -33.031 -19.438  1.00 97.50           C  
ATOM     81  O   VAL A  10      15.031 -30.453 -18.047  1.00 97.50           O  
ATOM     82  CG1 VAL A  10      12.453 -34.219 -19.141  1.00 97.50           C  
ATOM     83  CG2 VAL A  10      12.539 -31.812 -19.844  1.00 97.50           C  
ATOM     84  N   GLY A  11      16.219 -31.891 -19.328  1.00 96.06           N  
ATOM     85  CA  GLY A  11      17.219 -30.906 -19.734  1.00 96.06           C  
ATOM     86  C   GLY A  11      18.547 -31.547 -20.125  1.00 96.06           C  
ATOM     87  O   GLY A  11      18.734 -32.750 -19.969  1.00 96.06           O  
ATOM     88  N   GLU A  12      19.469 -30.672 -20.562  1.00 94.31           N  
ATOM     89  CA  GLU A  12      20.797 -31.141 -20.984  1.00 94.31           C  
ATOM     90  C   GLU A  12      21.578 -31.688 -19.797  1.00 94.31           C  
ATOM     91  CB  GLU A  12      21.578 -30.016 -21.656  1.00 94.31           C  
ATOM     92  O   GLU A  12      21.266 -31.391 -18.641  1.00 94.31           O  
ATOM     93  CG  GLU A  12      21.016 -29.609 -23.016  1.00 94.31           C  
ATOM     94  CD  GLU A  12      21.062 -30.719 -24.047  1.00 94.31           C  
ATOM     95  OE1 GLU A  12      20.000 -31.250 -24.406  1.00 94.31           O  
ATOM     96  OE2 GLU A  12      22.188 -31.062 -24.484  1.00 94.31           O  
ATOM     97  N   PRO A  13      22.578 -32.500 -20.172  1.00 93.69           N  
ATOM     98  CA  PRO A  13      23.422 -33.000 -19.078  1.00 93.69           C  
ATOM     99  C   PRO A  13      24.188 -31.891 -18.375  1.00 93.69           C  
ATOM    100  CB  PRO A  13      24.391 -33.969 -19.781  1.00 93.69           C  
ATOM    101  O   PRO A  13      24.625 -30.938 -19.016  1.00 93.69           O  
ATOM    102  CG  PRO A  13      23.703 -34.312 -21.062  1.00 93.69           C  
ATOM    103  CD  PRO A  13      22.828 -33.156 -21.469  1.00 93.69           C  
ATOM    104  N   ARG A  14      24.219 -31.922 -17.047  1.00 93.12           N  
ATOM    105  CA  ARG A  14      25.031 -31.078 -16.188  1.00 93.12           C  
ATOM    106  C   ARG A  14      24.391 -29.703 -16.000  1.00 93.12           C  
ATOM    107  CB  ARG A  14      26.438 -30.922 -16.766  1.00 93.12           C  
ATOM    108  O   ARG A  14      25.062 -28.734 -15.703  1.00 93.12           O  
ATOM    109  CG  ARG A  14      27.250 -32.219 -16.766  1.00 93.12           C  
ATOM    110  CD  ARG A  14      28.688 -31.953 -17.188  1.00 93.12           C  
ATOM    111  NE  ARG A  14      29.500 -33.188 -17.094  1.00 93.12           N  
ATOM    112  NH1 ARG A  14      31.469 -32.156 -17.766  1.00 93.12           N  
ATOM    113  NH2 ARG A  14      31.422 -34.406 -17.250  1.00 93.12           N  
ATOM    114  CZ  ARG A  14      30.797 -33.250 -17.375  1.00 93.12           C  
ATOM    115  N   VAL A  15      23.125 -29.625 -16.266  1.00 95.44           N  
ATOM    116  CA  VAL A  15      22.453 -28.359 -16.031  1.00 95.44           C  
ATOM    117  C   VAL A  15      22.016 -28.250 -14.570  1.00 95.44           C  
ATOM    118  CB  VAL A  15      21.234 -28.188 -16.969  1.00 95.44           C  
ATOM    119  O   VAL A  15      21.641 -27.188 -14.102  1.00 95.44           O  
ATOM    120  CG1 VAL A  15      21.688 -28.062 -18.422  1.00 95.44           C  
ATOM    121  CG2 VAL A  15      20.266 -29.359 -16.797  1.00 95.44           C  
ATOM    122  N   GLY A  16      22.031 -29.406 -13.812  1.00 95.25           N  
ATOM    123  CA  GLY A  16      21.781 -29.406 -12.375  1.00 95.25           C  
ATOM    124  C   GLY A  16      20.406 -29.922 -12.008  1.00 95.25           C  
ATOM    125  O   GLY A  16      19.812 -29.484 -11.031  1.00 95.25           O  
ATOM    126  N   LYS A  17      19.812 -30.812 -12.797  1.00 96.19           N  
ATOM    127  CA  LYS A  17      18.516 -31.406 -12.516  1.00 96.19           C  
ATOM    128  C   LYS A  17      18.531 -32.156 -11.188  1.00 96.19           C  
ATOM    129  CB  LYS A  17      18.094 -32.344 -13.641  1.00 96.19           C  
ATOM    130  O   LYS A  17      17.734 -31.844 -10.289  1.00 96.19           O  
ATOM    131  CG  LYS A  17      17.969 -31.672 -15.000  1.00 96.19           C  
ATOM    132  CD  LYS A  17      17.469 -32.656 -16.062  1.00 96.19           C  
ATOM    133  CE  LYS A  17      18.469 -33.750 -16.312  1.00 96.19           C  
ATOM    134  NZ  LYS A  17      19.734 -33.250 -16.938  1.00 96.19           N  
ATOM    135  N   THR A  18      19.500 -33.031 -11.070  1.00 94.94           N  
ATOM    136  CA  THR A  18      19.594 -33.844  -9.867  1.00 94.94           C  
ATOM    137  C   THR A  18      19.922 -32.969  -8.656  1.00 94.94           C  
ATOM    138  CB  THR A  18      20.656 -34.938 -10.023  1.00 94.94           C  
ATOM    139  O   THR A  18      19.391 -33.188  -7.566  1.00 94.94           O  
ATOM    140  CG2 THR A  18      20.562 -35.938  -8.891  1.00 94.94           C  
ATOM    141  OG1 THR A  18      20.469 -35.594 -11.273  1.00 94.94           O  
ATOM    142  N   SER A  19      20.719 -32.000  -8.836  1.00 95.06           N  
ATOM    143  CA  SER A  19      21.078 -31.094  -7.742  1.00 95.06           C  
ATOM    144  C   SER A  19      19.859 -30.344  -7.227  1.00 95.06           C  
ATOM    145  CB  SER A  19      22.141 -30.109  -8.195  1.00 95.06           C  
ATOM    146  O   SER A  19      19.719 -30.109  -6.020  1.00 95.06           O  
ATOM    147  OG  SER A  19      23.328 -30.781  -8.570  1.00 95.06           O  
ATOM    148  N   LEU A  20      18.969 -29.969  -8.156  1.00 95.75           N  
ATOM    149  CA  LEU A  20      17.766 -29.250  -7.770  1.00 95.75           C  
ATOM    150  C   LEU A  20      16.859 -30.125  -6.902  1.00 95.75           C  
ATOM    151  CB  LEU A  20      16.984 -28.781  -9.008  1.00 95.75           C  
ATOM    152  O   LEU A  20      16.359 -29.672  -5.871  1.00 95.75           O  
ATOM    153  CG  LEU A  20      17.547 -27.547  -9.719  1.00 95.75           C  
ATOM    154  CD1 LEU A  20      16.844 -27.344 -11.062  1.00 95.75           C  
ATOM    155  CD2 LEU A  20      17.375 -26.312  -8.836  1.00 95.75           C  
ATOM    156  N   ILE A  21      16.719 -31.328  -7.266  1.00 95.25           N  
ATOM    157  CA  ILE A  21      15.852 -32.250  -6.555  1.00 95.25           C  
ATOM    158  C   ILE A  21      16.438 -32.562  -5.180  1.00 95.25           C  
ATOM    159  CB  ILE A  21      15.648 -33.562  -7.355  1.00 95.25           C  
ATOM    160  O   ILE A  21      15.727 -32.531  -4.172  1.00 95.25           O  
ATOM    161  CG1 ILE A  21      14.953 -33.281  -8.688  1.00 95.25           C  
ATOM    162  CG2 ILE A  21      14.859 -34.594  -6.531  1.00 95.25           C  
ATOM    163  CD1 ILE A  21      14.922 -34.469  -9.641  1.00 95.25           C  
ATOM    164  N   MET A  22      17.734 -32.812  -5.145  1.00 93.88           N  
ATOM    165  CA  MET A  22      18.375 -33.156  -3.883  1.00 93.88           C  
ATOM    166  C   MET A  22      18.406 -31.953  -2.934  1.00 93.88           C  
ATOM    167  CB  MET A  22      19.797 -33.656  -4.129  1.00 93.88           C  
ATOM    168  O   MET A  22      18.281 -32.125  -1.719  1.00 93.88           O  
ATOM    169  CG  MET A  22      19.859 -35.000  -4.840  1.00 93.88           C  
ATOM    170  SD  MET A  22      19.234 -36.375  -3.801  1.00 93.88           S  
ATOM    171  CE  MET A  22      20.625 -36.594  -2.664  1.00 93.88           C  
ATOM    172  N   SER A  23      18.594 -30.797  -3.488  1.00 93.38           N  
ATOM    173  CA  SER A  23      18.594 -29.609  -2.650  1.00 93.38           C  
ATOM    174  C   SER A  23      17.219 -29.391  -2.018  1.00 93.38           C  
ATOM    175  CB  SER A  23      18.984 -28.375  -3.467  1.00 93.38           C  
ATOM    176  O   SER A  23      17.125 -28.906  -0.889  1.00 93.38           O  
ATOM    177  OG  SER A  23      20.328 -28.469  -3.898  1.00 93.38           O  
ATOM    178  N   LEU A  24      16.188 -29.734  -2.748  1.00 90.81           N  
ATOM    179  CA  LEU A  24      14.828 -29.625  -2.213  1.00 90.81           C  
ATOM    180  C   LEU A  24      14.625 -30.578  -1.036  1.00 90.81           C  
ATOM    181  CB  LEU A  24      13.797 -29.906  -3.303  1.00 90.81           C  
ATOM    182  O   LEU A  24      14.062 -30.188  -0.010  1.00 90.81           O  
ATOM    183  CG  LEU A  24      12.328 -29.875  -2.871  1.00 90.81           C  
ATOM    184  CD1 LEU A  24      11.898 -28.453  -2.553  1.00 90.81           C  
ATOM    185  CD2 LEU A  24      11.438 -30.484  -3.953  1.00 90.81           C  
ATOM    186  N   VAL A  25      15.109 -31.688  -1.078  1.00 88.38           N  
ATOM    187  CA  VAL A  25      14.852 -32.719  -0.083  1.00 88.38           C  
ATOM    188  C   VAL A  25      15.766 -32.531   1.120  1.00 88.38           C  
ATOM    189  CB  VAL A  25      15.039 -34.125  -0.673  1.00 88.38           C  
ATOM    190  O   VAL A  25      15.328 -32.594   2.268  1.00 88.38           O  
ATOM    191  CG1 VAL A  25      14.844 -35.219   0.404  1.00 88.38           C  
ATOM    192  CG2 VAL A  25      14.078 -34.375  -1.836  1.00 88.38           C  
ATOM    193  N   SER A  26      17.000 -32.219   0.828  1.00 89.56           N  
ATOM    194  CA  SER A  26      17.984 -32.125   1.906  1.00 89.56           C  
ATOM    195  C   SER A  26      18.047 -30.719   2.482  1.00 89.56           C  
ATOM    196  CB  SER A  26      19.375 -32.562   1.409  1.00 89.56           C  
ATOM    197  O   SER A  26      18.609 -30.516   3.559  1.00 89.56           O  
ATOM    198  OG  SER A  26      19.859 -31.625   0.447  1.00 89.56           O  
ATOM    199  N   GLU A  27      17.578 -29.766   1.854  1.00 88.62           N  
ATOM    200  CA  GLU A  27      17.625 -28.359   2.230  1.00 88.62           C  
ATOM    201  C   GLU A  27      19.078 -27.891   2.391  1.00 88.62           C  
ATOM    202  CB  GLU A  27      16.859 -28.125   3.527  1.00 88.62           C  
ATOM    203  O   GLU A  27      19.375 -27.078   3.273  1.00 88.62           O  
ATOM    204  CG  GLU A  27      15.359 -28.375   3.400  1.00 88.62           C  
ATOM    205  CD  GLU A  27      14.570 -27.938   4.629  1.00 88.62           C  
ATOM    206  OE1 GLU A  27      13.320 -27.969   4.586  1.00 88.62           O  
ATOM    207  OE2 GLU A  27      15.211 -27.562   5.637  1.00 88.62           O  
ATOM    208  N   GLU A  28      19.906 -28.594   1.741  1.00 91.31           N  
ATOM    209  CA  GLU A  28      21.312 -28.234   1.626  1.00 91.31           C  
ATOM    210  C   GLU A  28      21.875 -28.641   0.268  1.00 91.31           C  
ATOM    211  CB  GLU A  28      22.125 -28.891   2.748  1.00 91.31           C  
ATOM    212  O   GLU A  28      21.391 -29.594  -0.354  1.00 91.31           O  
ATOM    213  CG  GLU A  28      22.109 -30.406   2.717  1.00 91.31           C  
ATOM    214  CD  GLU A  28      22.875 -31.047   3.863  1.00 91.31           C  
ATOM    215  OE1 GLU A  28      23.000 -32.281   3.896  1.00 91.31           O  
ATOM    216  OE2 GLU A  28      23.359 -30.297   4.738  1.00 91.31           O  
ATOM    217  N   PHE A  29      22.906 -27.875  -0.134  1.00 91.38           N  
ATOM    218  CA  PHE A  29      23.484 -28.172  -1.437  1.00 91.38           C  
ATOM    219  C   PHE A  29      24.359 -29.422  -1.371  1.00 91.38           C  
ATOM    220  CB  PHE A  29      24.312 -26.984  -1.938  1.00 91.38           C  
ATOM    221  O   PHE A  29      25.297 -29.484  -0.585  1.00 91.38           O  
ATOM    222  CG  PHE A  29      24.938 -27.203  -3.293  1.00 91.38           C  
ATOM    223  CD1 PHE A  29      26.312 -27.375  -3.428  1.00 91.38           C  
ATOM    224  CD2 PHE A  29      24.141 -27.219  -4.434  1.00 91.38           C  
ATOM    225  CE1 PHE A  29      26.875 -27.578  -4.680  1.00 91.38           C  
ATOM    226  CE2 PHE A  29      24.703 -27.422  -5.688  1.00 91.38           C  
ATOM    227  CZ  PHE A  29      26.078 -27.609  -5.812  1.00 91.38           C  
ATOM    228  N   PRO A  30      24.047 -30.359  -2.227  1.00 89.25           N  
ATOM    229  CA  PRO A  30      24.859 -31.578  -2.246  1.00 89.25           C  
ATOM    230  C   PRO A  30      26.141 -31.422  -3.053  1.00 89.25           C  
ATOM    231  CB  PRO A  30      23.938 -32.625  -2.895  1.00 89.25           C  
ATOM    232  O   PRO A  30      26.094 -31.094  -4.242  1.00 89.25           O  
ATOM    233  CG  PRO A  30      23.047 -31.828  -3.795  1.00 89.25           C  
ATOM    234  CD  PRO A  30      22.906 -30.438  -3.223  1.00 89.25           C  
ATOM    235  N   GLU A  31      27.219 -31.766  -2.484  1.00 89.19           N  
ATOM    236  CA  GLU A  31      28.500 -31.641  -3.172  1.00 89.19           C  
ATOM    237  C   GLU A  31      28.688 -32.750  -4.203  1.00 89.19           C  
ATOM    238  CB  GLU A  31      29.656 -31.656  -2.166  1.00 89.19           C  
ATOM    239  O   GLU A  31      29.234 -32.500  -5.285  1.00 89.19           O  
ATOM    240  CG  GLU A  31      29.688 -30.453  -1.239  1.00 89.19           C  
ATOM    241  CD  GLU A  31      30.109 -29.172  -1.940  1.00 89.19           C  
ATOM    242  OE1 GLU A  31      29.969 -28.078  -1.339  1.00 89.19           O  
ATOM    243  OE2 GLU A  31      30.562 -29.250  -3.102  1.00 89.19           O  
ATOM    244  N   GLU A  32      28.203 -33.906  -3.891  1.00 90.69           N  
ATOM    245  CA  GLU A  32      28.219 -35.031  -4.828  1.00 90.69           C  
ATOM    246  C   GLU A  32      26.797 -35.500  -5.113  1.00 90.69           C  
ATOM    247  CB  GLU A  32      29.078 -36.156  -4.281  1.00 90.69           C  
ATOM    248  O   GLU A  32      26.016 -35.750  -4.191  1.00 90.69           O  
ATOM    249  CG  GLU A  32      30.562 -35.844  -4.184  1.00 90.69           C  
ATOM    250  CD  GLU A  32      31.391 -37.000  -3.674  1.00 90.69           C  
ATOM    251  OE1 GLU A  32      32.625 -36.812  -3.535  1.00 90.69           O  
ATOM    252  OE2 GLU A  32      30.812 -38.062  -3.414  1.00 90.69           O  
ATOM    253  N   VAL A  33      26.609 -35.562  -6.488  1.00 90.81           N  
ATOM    254  CA  VAL A  33      25.266 -35.969  -6.852  1.00 90.81           C  
ATOM    255  C   VAL A  33      25.328 -37.156  -7.801  1.00 90.81           C  
ATOM    256  CB  VAL A  33      24.469 -34.812  -7.504  1.00 90.81           C  
ATOM    257  O   VAL A  33      26.234 -37.250  -8.641  1.00 90.81           O  
ATOM    258  CG1 VAL A  33      24.125 -33.750  -6.473  1.00 90.81           C  
ATOM    259  CG2 VAL A  33      25.266 -34.219  -8.664  1.00 90.81           C  
ATOM    260  N   PRO A  34      24.438 -38.125  -7.605  1.00 91.12           N  
ATOM    261  CA  PRO A  34      24.344 -39.219  -8.578  1.00 91.12           C  
ATOM    262  C   PRO A  34      23.875 -38.750  -9.953  1.00 91.12           C  
ATOM    263  CB  PRO A  34      23.312 -40.188  -7.953  1.00 91.12           C  
ATOM    264  O   PRO A  34      23.391 -37.625 -10.094  1.00 91.12           O  
ATOM    265  CG  PRO A  34      22.406 -39.281  -7.164  1.00 91.12           C  
ATOM    266  CD  PRO A  34      23.203 -38.125  -6.648  1.00 91.12           C  
ATOM    267  N   PRO A  35      24.141 -39.562 -11.000  1.00 90.88           N  
ATOM    268  CA  PRO A  35      23.672 -39.188 -12.336  1.00 90.88           C  
ATOM    269  C   PRO A  35      22.156 -39.000 -12.414  1.00 90.88           C  
ATOM    270  CB  PRO A  35      24.156 -40.312 -13.227  1.00 90.88           C  
ATOM    271  O   PRO A  35      21.672 -38.188 -13.203  1.00 90.88           O  
ATOM    272  CG  PRO A  35      25.219 -41.000 -12.438  1.00 90.88           C  
ATOM    273  CD  PRO A  35      24.984 -40.719 -10.984  1.00 90.88           C  
ATOM    274  N   ARG A  36      21.500 -39.781 -11.656  1.00 92.88           N  
ATOM    275  CA  ARG A  36      20.047 -39.719 -11.617  1.00 92.88           C  
ATOM    276  C   ARG A  36      19.516 -39.906 -10.203  1.00 92.88           C  
ATOM    277  CB  ARG A  36      19.438 -40.750 -12.562  1.00 92.88           C  
ATOM    278  O   ARG A  36      19.969 -40.812  -9.492  1.00 92.88           O  
ATOM    279  CG  ARG A  36      17.922 -40.688 -12.633  1.00 92.88           C  
ATOM    280  CD  ARG A  36      17.359 -41.844 -13.477  1.00 92.88           C  
ATOM    281  NE  ARG A  36      15.906 -41.938 -13.344  1.00 92.88           N  
ATOM    282  NH1 ARG A  36      15.789 -44.125 -14.094  1.00 92.88           N  
ATOM    283  NH2 ARG A  36      13.875 -43.000 -13.477  1.00 92.88           N  
ATOM    284  CZ  ARG A  36      15.195 -43.031 -13.641  1.00 92.88           C  
ATOM    285  N   ALA A  37      18.578 -38.969  -9.859  1.00 91.81           N  
ATOM    286  CA  ALA A  37      17.953 -39.156  -8.555  1.00 91.81           C  
ATOM    287  C   ALA A  37      16.766 -40.125  -8.641  1.00 91.81           C  
ATOM    288  CB  ALA A  37      17.484 -37.812  -8.008  1.00 91.81           C  
ATOM    289  O   ALA A  37      16.062 -40.156  -9.648  1.00 91.81           O  
ATOM    290  N   GLU A  38      16.641 -40.969  -7.598  1.00 90.88           N  
ATOM    291  CA  GLU A  38      15.461 -41.812  -7.516  1.00 90.88           C  
ATOM    292  C   GLU A  38      14.195 -41.000  -7.402  1.00 90.88           C  
ATOM    293  CB  GLU A  38      15.570 -42.781  -6.328  1.00 90.88           C  
ATOM    294  O   GLU A  38      14.234 -39.844  -6.973  1.00 90.88           O  
ATOM    295  CG  GLU A  38      16.688 -43.812  -6.465  1.00 90.88           C  
ATOM    296  CD  GLU A  38      16.734 -44.812  -5.320  1.00 90.88           C  
ATOM    297  OE1 GLU A  38      17.547 -45.750  -5.375  1.00 90.88           O  
ATOM    298  OE2 GLU A  38      15.953 -44.625  -4.359  1.00 90.88           O  
ATOM    299  N   GLU A  39      13.164 -41.656  -7.879  1.00 93.06           N  
ATOM    300  CA  GLU A  39      11.883 -40.938  -7.789  1.00 93.06           C  
ATOM    301  C   GLU A  39      11.555 -40.594  -6.344  1.00 93.06           C  
ATOM    302  CB  GLU A  39      10.758 -41.812  -8.383  1.00 93.06           C  
ATOM    303  O   GLU A  39      11.648 -41.406  -5.445  1.00 93.06           O  
ATOM    304  CG  GLU A  39       9.391 -41.156  -8.352  1.00 93.06           C  
ATOM    305  CD  GLU A  39       8.305 -42.000  -8.992  1.00 93.06           C  
ATOM    306  OE1 GLU A  39       7.109 -41.781  -8.672  1.00 93.06           O  
ATOM    307  OE2 GLU A  39       8.648 -42.844  -9.828  1.00 93.06           O  
ATOM    308  N   ILE A  40      11.258 -39.250  -6.156  1.00 92.12           N  
ATOM    309  CA  ILE A  40      10.930 -38.750  -4.820  1.00 92.12           C  
ATOM    310  C   ILE A  40       9.430 -38.469  -4.723  1.00 92.12           C  
ATOM    311  CB  ILE A  40      11.734 -37.500  -4.477  1.00 92.12           C  
ATOM    312  O   ILE A  40       8.852 -37.844  -5.617  1.00 92.12           O  
ATOM    313  CG1 ILE A  40      13.242 -37.781  -4.512  1.00 92.12           C  
ATOM    314  CG2 ILE A  40      11.320 -36.938  -3.107  1.00 92.12           C  
ATOM    315  CD1 ILE A  40      14.117 -36.531  -4.422  1.00 92.12           C  
ATOM    316  N   THR A  41       8.859 -39.000  -3.609  1.00 91.94           N  
ATOM    317  CA  THR A  41       7.449 -38.719  -3.359  1.00 91.94           C  
ATOM    318  C   THR A  41       7.270 -37.844  -2.141  1.00 91.94           C  
ATOM    319  CB  THR A  41       6.668 -40.031  -3.152  1.00 91.94           C  
ATOM    320  O   THR A  41       7.719 -38.156  -1.043  1.00 91.94           O  
ATOM    321  CG2 THR A  41       5.172 -39.781  -3.010  1.00 91.94           C  
ATOM    322  OG1 THR A  41       6.883 -40.906  -4.277  1.00 91.94           O  
ATOM    323  N   ILE A  42       6.750 -36.656  -2.408  1.00 88.25           N  
ATOM    324  CA  ILE A  42       6.383 -35.750  -1.310  1.00 88.25           C  
ATOM    325  C   ILE A  42       4.953 -36.062  -0.862  1.00 88.25           C  
ATOM    326  CB  ILE A  42       6.520 -34.281  -1.714  1.00 88.25           C  
ATOM    327  O   ILE A  42       4.012 -35.938  -1.645  1.00 88.25           O  
ATOM    328  CG1 ILE A  42       7.926 -34.000  -2.262  1.00 88.25           C  
ATOM    329  CG2 ILE A  42       6.207 -33.375  -0.527  1.00 88.25           C  
ATOM    330  CD1 ILE A  42       8.117 -32.594  -2.781  1.00 88.25           C  
ATOM    331  N   PRO A  43       4.781 -36.406   0.406  1.00 86.06           N  
ATOM    332  CA  PRO A  43       3.443 -36.781   0.892  1.00 86.06           C  
ATOM    333  C   PRO A  43       2.484 -35.594   0.890  1.00 86.06           C  
ATOM    334  CB  PRO A  43       3.703 -37.250   2.318  1.00 86.06           C  
ATOM    335  O   PRO A  43       2.926 -34.438   0.883  1.00 86.06           O  
ATOM    336  CG  PRO A  43       5.020 -36.656   2.693  1.00 86.06           C  
ATOM    337  CD  PRO A  43       5.781 -36.344   1.436  1.00 86.06           C  
ATOM    338  N   ALA A  44       1.220 -35.906   0.933  1.00 83.69           N  
ATOM    339  CA  ALA A  44       0.155 -34.906   0.841  1.00 83.69           C  
ATOM    340  C   ALA A  44       0.191 -33.969   2.033  1.00 83.69           C  
ATOM    341  CB  ALA A  44      -1.207 -35.594   0.752  1.00 83.69           C  
ATOM    342  O   ALA A  44      -0.120 -32.781   1.897  1.00 83.69           O  
ATOM    343  N   ASP A  45       0.677 -34.469   3.096  1.00 77.62           N  
ATOM    344  CA  ASP A  45       0.635 -33.688   4.324  1.00 77.62           C  
ATOM    345  C   ASP A  45       1.647 -32.531   4.281  1.00 77.62           C  
ATOM    346  CB  ASP A  45       0.899 -34.562   5.539  1.00 77.62           C  
ATOM    347  O   ASP A  45       1.531 -31.562   5.035  1.00 77.62           O  
ATOM    348  CG  ASP A  45       2.094 -35.500   5.352  1.00 77.62           C  
ATOM    349  OD1 ASP A  45       2.453 -35.781   4.195  1.00 77.62           O  
ATOM    350  OD2 ASP A  45       2.676 -35.906   6.371  1.00 77.62           O  
ATOM    351  N   VAL A  46       2.564 -32.688   3.355  1.00 72.50           N  
ATOM    352  CA  VAL A  46       3.639 -31.703   3.332  1.00 72.50           C  
ATOM    353  C   VAL A  46       3.381 -30.672   2.225  1.00 72.50           C  
ATOM    354  CB  VAL A  46       5.020 -32.375   3.131  1.00 72.50           C  
ATOM    355  O   VAL A  46       3.961 -29.594   2.229  1.00 72.50           O  
ATOM    356  CG1 VAL A  46       6.141 -31.328   3.254  1.00 72.50           C  
ATOM    357  CG2 VAL A  46       5.215 -33.500   4.137  1.00 72.50           C  
ATOM    358  N   THR A  47       2.482 -31.016   1.415  1.00 74.56           N  
ATOM    359  CA  THR A  47       2.205 -30.094   0.318  1.00 74.56           C  
ATOM    360  C   THR A  47       1.078 -29.141   0.687  1.00 74.56           C  
ATOM    361  CB  THR A  47       1.836 -30.859  -0.969  1.00 74.56           C  
ATOM    362  O   THR A  47       0.144 -29.516   1.397  1.00 74.56           O  
ATOM    363  CG2 THR A  47       2.943 -31.828  -1.373  1.00 74.56           C  
ATOM    364  OG1 THR A  47       0.627 -31.594  -0.751  1.00 74.56           O  
ATOM    365  N   PRO A  48       1.203 -27.938   0.275  1.00 69.12           N  
ATOM    366  CA  PRO A  48       0.167 -26.953   0.603  1.00 69.12           C  
ATOM    367  C   PRO A  48      -1.217 -27.375   0.110  1.00 69.12           C  
ATOM    368  CB  PRO A  48       0.643 -25.688  -0.112  1.00 69.12           C  
ATOM    369  O   PRO A  48      -2.225 -27.062   0.753  1.00 69.12           O  
ATOM    370  CG  PRO A  48       2.086 -25.938  -0.410  1.00 69.12           C  
ATOM    371  CD  PRO A  48       2.334 -27.422  -0.368  1.00 69.12           C  
ATOM    372  N   GLU A  49      -1.270 -28.250  -0.938  1.00 71.12           N  
ATOM    373  CA  GLU A  49      -2.541 -28.641  -1.542  1.00 71.12           C  
ATOM    374  C   GLU A  49      -2.973 -30.031  -1.080  1.00 71.12           C  
ATOM    375  CB  GLU A  49      -2.445 -28.594  -3.070  1.00 71.12           C  
ATOM    376  O   GLU A  49      -3.980 -30.562  -1.550  1.00 71.12           O  
ATOM    377  CG  GLU A  49      -2.133 -27.219  -3.631  1.00 71.12           C  
ATOM    378  CD  GLU A  49      -3.334 -26.281  -3.631  1.00 71.12           C  
ATOM    379  OE1 GLU A  49      -3.148 -25.062  -3.801  1.00 71.12           O  
ATOM    380  OE2 GLU A  49      -4.469 -26.781  -3.461  1.00 71.12           O  
ATOM    381  N   ARG A  50      -2.191 -30.594  -0.263  1.00 79.12           N  
ATOM    382  CA  ARG A  50      -2.449 -31.906   0.330  1.00 79.12           C  
ATOM    383  C   ARG A  50      -2.641 -32.969  -0.748  1.00 79.12           C  
ATOM    384  CB  ARG A  50      -3.682 -31.844   1.235  1.00 79.12           C  
ATOM    385  O   ARG A  50      -3.559 -33.781  -0.665  1.00 79.12           O  
ATOM    386  CG  ARG A  50      -3.508 -30.969   2.461  1.00 79.12           C  
ATOM    387  CD  ARG A  50      -4.656 -31.125   3.445  1.00 79.12           C  
ATOM    388  NE  ARG A  50      -4.438 -30.359   4.668  1.00 79.12           N  
ATOM    389  NH1 ARG A  50      -6.395 -31.047   5.691  1.00 79.12           N  
ATOM    390  NH2 ARG A  50      -4.969 -29.609   6.770  1.00 79.12           N  
ATOM    391  CZ  ARG A  50      -5.266 -30.344   5.707  1.00 79.12           C  
ATOM    392  N   VAL A  51      -1.873 -32.875  -1.858  1.00 86.31           N  
ATOM    393  CA  VAL A  51      -1.835 -33.875  -2.928  1.00 86.31           C  
ATOM    394  C   VAL A  51      -0.422 -34.438  -3.061  1.00 86.31           C  
ATOM    395  CB  VAL A  51      -2.301 -33.281  -4.273  1.00 86.31           C  
ATOM    396  O   VAL A  51       0.554 -33.688  -3.074  1.00 86.31           O  
ATOM    397  CG1 VAL A  51      -2.230 -34.312  -5.383  1.00 86.31           C  
ATOM    398  CG2 VAL A  51      -3.717 -32.719  -4.148  1.00 86.31           C  
ATOM    399  N   PRO A  52      -0.420 -35.781  -3.070  1.00 91.12           N  
ATOM    400  CA  PRO A  52       0.913 -36.344  -3.248  1.00 91.12           C  
ATOM    401  C   PRO A  52       1.578 -35.906  -4.551  1.00 91.12           C  
ATOM    402  CB  PRO A  52       0.644 -37.844  -3.254  1.00 91.12           C  
ATOM    403  O   PRO A  52       0.912 -35.812  -5.582  1.00 91.12           O  
ATOM    404  CG  PRO A  52      -0.812 -38.000  -3.570  1.00 91.12           C  
ATOM    405  CD  PRO A  52      -1.490 -36.688  -3.223  1.00 91.12           C  
ATOM    406  N   THR A  53       2.863 -35.594  -4.426  1.00 92.12           N  
ATOM    407  CA  THR A  53       3.617 -35.094  -5.570  1.00 92.12           C  
ATOM    408  C   THR A  53       4.844 -35.969  -5.828  1.00 92.12           C  
ATOM    409  CB  THR A  53       4.055 -33.625  -5.363  1.00 92.12           C  
ATOM    410  O   THR A  53       5.648 -36.188  -4.922  1.00 92.12           O  
ATOM    411  CG2 THR A  53       4.750 -33.094  -6.605  1.00 92.12           C  
ATOM    412  OG1 THR A  53       2.900 -32.844  -5.082  1.00 92.12           O  
ATOM    413  N   HIS A  54       4.852 -36.531  -7.082  1.00 95.00           N  
ATOM    414  CA  HIS A  54       5.996 -37.344  -7.496  1.00 95.00           C  
ATOM    415  C   HIS A  54       6.953 -36.531  -8.359  1.00 95.00           C  
ATOM    416  CB  HIS A  54       5.531 -38.562  -8.258  1.00 95.00           C  
ATOM    417  O   HIS A  54       6.539 -35.875  -9.328  1.00 95.00           O  
ATOM    418  CG  HIS A  54       4.480 -39.344  -7.539  1.00 95.00           C  
ATOM    419  CD2 HIS A  54       3.131 -39.250  -7.551  1.00 95.00           C  
ATOM    420  ND1 HIS A  54       4.781 -40.406  -6.680  1.00 95.00           N  
ATOM    421  CE1 HIS A  54       3.656 -40.906  -6.195  1.00 95.00           C  
ATOM    422  NE2 HIS A  54       2.641 -40.219  -6.707  1.00 95.00           N  
ATOM    423  N   ILE A  55       8.219 -36.562  -7.934  1.00 96.38           N  
ATOM    424  CA  ILE A  55       9.250 -35.844  -8.688  1.00 96.38           C  
ATOM    425  C   ILE A  55      10.156 -36.844  -9.391  1.00 96.38           C  
ATOM    426  CB  ILE A  55      10.086 -34.938  -7.773  1.00 96.38           C  
ATOM    427  O   ILE A  55      10.789 -37.688  -8.734  1.00 96.38           O  
ATOM    428  CG1 ILE A  55       9.180 -33.906  -7.059  1.00 96.38           C  
ATOM    429  CG2 ILE A  55      11.172 -34.188  -8.586  1.00 96.38           C  
ATOM    430  CD1 ILE A  55       9.883 -33.094  -5.988  1.00 96.38           C  
ATOM    431  N   VAL A  56      10.203 -36.750 -10.727  1.00 96.94           N  
ATOM    432  CA  VAL A  56      10.961 -37.688 -11.523  1.00 96.94           C  
ATOM    433  C   VAL A  56      12.133 -37.000 -12.211  1.00 96.94           C  
ATOM    434  CB  VAL A  56      10.070 -38.406 -12.578  1.00 96.94           C  
ATOM    435  O   VAL A  56      11.953 -35.938 -12.820  1.00 96.94           O  
ATOM    436  CG1 VAL A  56      10.867 -39.438 -13.367  1.00 96.94           C  
ATOM    437  CG2 VAL A  56       8.859 -39.031 -11.906  1.00 96.94           C  
ATOM    438  N   ASP A  57      13.281 -37.625 -12.070  1.00 95.81           N  
ATOM    439  CA  ASP A  57      14.523 -37.125 -12.648  1.00 95.81           C  
ATOM    440  C   ASP A  57      14.906 -37.906 -13.906  1.00 95.81           C  
ATOM    441  CB  ASP A  57      15.656 -37.188 -11.625  1.00 95.81           C  
ATOM    442  O   ASP A  57      15.141 -39.094 -13.844  1.00 95.81           O  
ATOM    443  CG  ASP A  57      16.922 -36.469 -12.094  1.00 95.81           C  
ATOM    444  OD1 ASP A  57      16.859 -35.719 -13.070  1.00 95.81           O  
ATOM    445  OD2 ASP A  57      17.984 -36.719 -11.477  1.00 95.81           O  
ATOM    446  N   TYR A  58      14.984 -37.156 -15.023  1.00 95.50           N  
ATOM    447  CA  TYR A  58      15.438 -37.812 -16.234  1.00 95.50           C  
ATOM    448  C   TYR A  58      16.922 -37.562 -16.484  1.00 95.50           C  
ATOM    449  CB  TYR A  58      14.617 -37.375 -17.438  1.00 95.50           C  
ATOM    450  O   TYR A  58      17.391 -36.438 -16.359  1.00 95.50           O  
ATOM    451  CG  TYR A  58      15.164 -37.844 -18.766  1.00 95.50           C  
ATOM    452  CD1 TYR A  58      15.891 -37.000 -19.594  1.00 95.50           C  
ATOM    453  CD2 TYR A  58      14.945 -39.156 -19.188  1.00 95.50           C  
ATOM    454  CE1 TYR A  58      16.391 -37.438 -20.812  1.00 95.50           C  
ATOM    455  CE2 TYR A  58      15.445 -39.625 -20.406  1.00 95.50           C  
ATOM    456  OH  TYR A  58      16.656 -39.188 -22.422  1.00 95.50           O  
ATOM    457  CZ  TYR A  58      16.156 -38.750 -21.219  1.00 95.50           C  
ATOM    458  N   SER A  59      17.609 -38.688 -16.797  1.00 93.88           N  
ATOM    459  CA  SER A  59      19.031 -38.594 -17.141  1.00 93.88           C  
ATOM    460  C   SER A  59      19.328 -39.344 -18.438  1.00 93.88           C  
ATOM    461  CB  SER A  59      19.875 -39.156 -16.000  1.00 93.88           C  
ATOM    462  O   SER A  59      19.047 -40.531 -18.547  1.00 93.88           O  
ATOM    463  OG  SER A  59      21.250 -39.219 -16.375  1.00 93.88           O  
ATOM    464  N   GLU A  60      19.953 -38.562 -19.281  1.00 90.06           N  
ATOM    465  CA  GLU A  60      20.312 -39.188 -20.562  1.00 90.06           C  
ATOM    466  C   GLU A  60      21.391 -40.250 -20.406  1.00 90.06           C  
ATOM    467  CB  GLU A  60      20.781 -38.094 -21.547  1.00 90.06           C  
ATOM    468  O   GLU A  60      21.531 -41.125 -21.250  1.00 90.06           O  
ATOM    469  CG  GLU A  60      20.750 -38.531 -23.000  1.00 90.06           C  
ATOM    470  CD  GLU A  60      20.969 -37.406 -23.984  1.00 90.06           C  
ATOM    471  OE1 GLU A  60      20.922 -37.625 -25.219  1.00 90.06           O  
ATOM    472  OE2 GLU A  60      21.203 -36.250 -23.516  1.00 90.06           O  
ATOM    473  N   ALA A  61      22.125 -40.188 -19.344  1.00 90.75           N  
ATOM    474  CA  ALA A  61      23.219 -41.125 -19.094  1.00 90.75           C  
ATOM    475  C   ALA A  61      22.688 -42.500 -18.672  1.00 90.75           C  
ATOM    476  CB  ALA A  61      24.156 -40.594 -18.016  1.00 90.75           C  
ATOM    477  O   ALA A  61      23.297 -43.531 -18.984  1.00 90.75           O  
ATOM    478  N   GLU A  62      21.547 -42.562 -18.094  1.00 92.00           N  
ATOM    479  CA  GLU A  62      21.062 -43.812 -17.531  1.00 92.00           C  
ATOM    480  C   GLU A  62      19.781 -44.281 -18.234  1.00 92.00           C  
ATOM    481  CB  GLU A  62      20.812 -43.656 -16.031  1.00 92.00           C  
ATOM    482  O   GLU A  62      19.406 -45.438 -18.141  1.00 92.00           O  
ATOM    483  CG  GLU A  62      22.078 -43.438 -15.211  1.00 92.00           C  
ATOM    484  CD  GLU A  62      21.828 -43.531 -13.711  1.00 92.00           C  
ATOM    485  OE1 GLU A  62      22.812 -43.500 -12.938  1.00 92.00           O  
ATOM    486  OE2 GLU A  62      20.656 -43.625 -13.312  1.00 92.00           O  
ATOM    487  N   GLN A  63      19.109 -43.406 -18.938  1.00 92.00           N  
ATOM    488  CA  GLN A  63      17.812 -43.750 -19.531  1.00 92.00           C  
ATOM    489  C   GLN A  63      17.828 -43.594 -21.047  1.00 92.00           C  
ATOM    490  CB  GLN A  63      16.703 -42.906 -18.906  1.00 92.00           C  
ATOM    491  O   GLN A  63      18.484 -42.688 -21.562  1.00 92.00           O  
ATOM    492  CG  GLN A  63      16.453 -43.188 -17.438  1.00 92.00           C  
ATOM    493  CD  GLN A  63      15.383 -42.312 -16.828  1.00 92.00           C  
ATOM    494  NE2 GLN A  63      14.203 -42.875 -16.609  1.00 92.00           N  
ATOM    495  OE1 GLN A  63      15.617 -41.125 -16.562  1.00 92.00           O  
ATOM    496  N   SER A  64      17.016 -44.500 -21.703  1.00 93.06           N  
ATOM    497  CA  SER A  64      16.906 -44.469 -23.156  1.00 93.06           C  
ATOM    498  C   SER A  64      15.836 -43.500 -23.609  1.00 93.06           C  
ATOM    499  CB  SER A  64      16.609 -45.875 -23.688  1.00 93.06           C  
ATOM    500  O   SER A  64      15.086 -42.938 -22.797  1.00 93.06           O  
ATOM    501  OG  SER A  64      15.312 -46.281 -23.297  1.00 93.06           O  
ATOM    502  N   ASP A  65      15.812 -43.312 -24.922  1.00 92.00           N  
ATOM    503  CA  ASP A  65      14.812 -42.438 -25.516  1.00 92.00           C  
ATOM    504  C   ASP A  65      13.406 -42.969 -25.312  1.00 92.00           C  
ATOM    505  CB  ASP A  65      15.086 -42.219 -27.016  1.00 92.00           C  
ATOM    506  O   ASP A  65      12.453 -42.219 -25.141  1.00 92.00           O  
ATOM    507  CG  ASP A  65      16.266 -41.312 -27.281  1.00 92.00           C  
ATOM    508  OD1 ASP A  65      16.703 -40.594 -26.359  1.00 92.00           O  
ATOM    509  OD2 ASP A  65      16.766 -41.312 -28.422  1.00 92.00           O  
ATOM    510  N   GLU A  66      13.312 -44.250 -25.344  1.00 93.19           N  
ATOM    511  CA  GLU A  66      12.008 -44.875 -25.125  1.00 93.19           C  
ATOM    512  C   GLU A  66      11.508 -44.594 -23.703  1.00 93.19           C  
ATOM    513  CB  GLU A  66      12.062 -46.375 -25.391  1.00 93.19           C  
ATOM    514  O   GLU A  66      10.320 -44.344 -23.484  1.00 93.19           O  
ATOM    515  CG  GLU A  66      12.117 -46.719 -26.875  1.00 93.19           C  
ATOM    516  CD  GLU A  66      13.516 -46.656 -27.453  1.00 93.19           C  
ATOM    517  OE1 GLU A  66      13.656 -46.750 -28.703  1.00 93.19           O  
ATOM    518  OE2 GLU A  66      14.477 -46.500 -26.672  1.00 93.19           O  
ATOM    519  N   GLN A  67      12.383 -44.656 -22.812  1.00 94.44           N  
ATOM    520  CA  GLN A  67      12.016 -44.375 -21.422  1.00 94.44           C  
ATOM    521  C   GLN A  67      11.625 -42.906 -21.250  1.00 94.44           C  
ATOM    522  CB  GLN A  67      13.172 -44.750 -20.484  1.00 94.44           C  
ATOM    523  O   GLN A  67      10.719 -42.594 -20.469  1.00 94.44           O  
ATOM    524  CG  GLN A  67      13.422 -46.219 -20.359  1.00 94.44           C  
ATOM    525  CD  GLN A  67      14.617 -46.562 -19.484  1.00 94.44           C  
ATOM    526  NE2 GLN A  67      14.500 -47.625 -18.688  1.00 94.44           N  
ATOM    527  OE1 GLN A  67      15.641 -45.875 -19.531  1.00 94.44           O  
ATOM    528  N   LEU A  68      12.328 -42.094 -21.906  1.00 94.94           N  
ATOM    529  CA  LEU A  68      11.969 -40.688 -21.875  1.00 94.94           C  
ATOM    530  C   LEU A  68      10.547 -40.469 -22.391  1.00 94.94           C  
ATOM    531  CB  LEU A  68      12.953 -39.844 -22.703  1.00 94.94           C  
ATOM    532  O   LEU A  68       9.766 -39.719 -21.781  1.00 94.94           O  
ATOM    533  CG  LEU A  68      12.648 -38.344 -22.828  1.00 94.94           C  
ATOM    534  CD1 LEU A  68      12.594 -37.719 -21.453  1.00 94.94           C  
ATOM    535  CD2 LEU A  68      13.680 -37.688 -23.719  1.00 94.94           C  
ATOM    536  N   HIS A  69      10.227 -41.156 -23.438  1.00 93.62           N  
ATOM    537  CA  HIS A  69       8.883 -41.031 -24.000  1.00 93.62           C  
ATOM    538  C   HIS A  69       7.828 -41.500 -23.016  1.00 93.62           C  
ATOM    539  CB  HIS A  69       8.773 -41.812 -25.312  1.00 93.62           C  
ATOM    540  O   HIS A  69       6.762 -40.906 -22.891  1.00 93.62           O  
ATOM    541  CG  HIS A  69       9.617 -41.250 -26.406  1.00 93.62           C  
ATOM    542  CD2 HIS A  69       9.930 -39.969 -26.734  1.00 93.62           C  
ATOM    543  ND1 HIS A  69      10.258 -42.031 -27.344  1.00 93.62           N  
ATOM    544  CE1 HIS A  69      10.922 -41.281 -28.188  1.00 93.62           C  
ATOM    545  NE2 HIS A  69      10.742 -40.031 -27.844  1.00 93.62           N  
ATOM    546  N   GLN A  70       8.141 -42.500 -22.359  1.00 93.69           N  
ATOM    547  CA  GLN A  70       7.211 -43.031 -21.359  1.00 93.69           C  
ATOM    548  C   GLN A  70       7.031 -42.031 -20.219  1.00 93.69           C  
ATOM    549  CB  GLN A  70       7.699 -44.375 -20.828  1.00 93.69           C  
ATOM    550  O   GLN A  70       5.910 -41.812 -19.750  1.00 93.69           O  
ATOM    551  CG  GLN A  70       7.520 -45.531 -21.812  1.00 93.69           C  
ATOM    552  CD  GLN A  70       8.031 -46.844 -21.266  1.00 93.69           C  
ATOM    553  NE2 GLN A  70       7.918 -47.906 -22.062  1.00 93.69           N  
ATOM    554  OE1 GLN A  70       8.523 -46.906 -20.125  1.00 93.69           O  
ATOM    555  N   GLU A  71       8.102 -41.500 -19.766  1.00 94.56           N  
ATOM    556  CA  GLU A  71       8.023 -40.531 -18.672  1.00 94.56           C  
ATOM    557  C   GLU A  71       7.227 -39.312 -19.078  1.00 94.56           C  
ATOM    558  CB  GLU A  71       9.430 -40.125 -18.219  1.00 94.56           C  
ATOM    559  O   GLU A  71       6.465 -38.750 -18.266  1.00 94.56           O  
ATOM    560  CG  GLU A  71      10.219 -41.281 -17.594  1.00 94.56           C  
ATOM    561  CD  GLU A  71       9.641 -41.750 -16.266  1.00 94.56           C  
ATOM    562  OE1 GLU A  71      10.094 -42.812 -15.750  1.00 94.56           O  
ATOM    563  OE2 GLU A  71       8.727 -41.094 -15.750  1.00 94.56           O  
ATOM    564  N   ILE A  72       7.438 -38.875 -20.250  1.00 94.50           N  
ATOM    565  CA  ILE A  72       6.723 -37.719 -20.750  1.00 94.50           C  
ATOM    566  C   ILE A  72       5.227 -38.000 -20.812  1.00 94.50           C  
ATOM    567  CB  ILE A  72       7.242 -37.281 -22.141  1.00 94.50           C  
ATOM    568  O   ILE A  72       4.402 -37.156 -20.453  1.00 94.50           O  
ATOM    569  CG1 ILE A  72       8.641 -36.656 -22.016  1.00 94.50           C  
ATOM    570  CG2 ILE A  72       6.273 -36.281 -22.797  1.00 94.50           C  
ATOM    571  CD1 ILE A  72       9.305 -36.375 -23.359  1.00 94.50           C  
ATOM    572  N   SER A  73       4.855 -39.156 -21.203  1.00 91.44           N  
ATOM    573  CA  SER A  73       3.453 -39.531 -21.328  1.00 91.44           C  
ATOM    574  C   SER A  73       2.779 -39.625 -19.969  1.00 91.44           C  
ATOM    575  CB  SER A  73       3.320 -40.875 -22.047  1.00 91.44           C  
ATOM    576  O   SER A  73       1.577 -39.375 -19.844  1.00 91.44           O  
ATOM    577  OG  SER A  73       3.797 -41.938 -21.234  1.00 91.44           O  
ATOM    578  N   GLN A  74       3.561 -39.906 -18.984  1.00 92.12           N  
ATOM    579  CA  GLN A  74       2.992 -40.062 -17.641  1.00 92.12           C  
ATOM    580  C   GLN A  74       3.061 -38.750 -16.859  1.00 92.12           C  
ATOM    581  CB  GLN A  74       3.717 -41.188 -16.875  1.00 92.12           C  
ATOM    582  O   GLN A  74       2.436 -38.625 -15.805  1.00 92.12           O  
ATOM    583  CG  GLN A  74       3.523 -42.562 -17.469  1.00 92.12           C  
ATOM    584  CD  GLN A  74       4.273 -43.625 -16.703  1.00 92.12           C  
ATOM    585  NE2 GLN A  74       4.223 -44.875 -17.219  1.00 92.12           N  
ATOM    586  OE1 GLN A  74       4.891 -43.375 -15.672  1.00 92.12           O  
ATOM    587  N   ALA A  75       3.756 -37.844 -17.344  1.00 94.75           N  
ATOM    588  CA  ALA A  75       3.988 -36.594 -16.594  1.00 94.75           C  
ATOM    589  C   ALA A  75       2.762 -35.688 -16.656  1.00 94.75           C  
ATOM    590  CB  ALA A  75       5.211 -35.875 -17.156  1.00 94.75           C  
ATOM    591  O   ALA A  75       2.066 -35.625 -17.672  1.00 94.75           O  
ATOM    592  N   ASN A  76       2.486 -35.031 -15.477  1.00 93.75           N  
ATOM    593  CA  ASN A  76       1.425 -34.031 -15.430  1.00 93.75           C  
ATOM    594  C   ASN A  76       1.954 -32.625 -15.734  1.00 93.75           C  
ATOM    595  CB  ASN A  76       0.733 -34.031 -14.062  1.00 93.75           C  
ATOM    596  O   ASN A  76       1.194 -31.750 -16.141  1.00 93.75           O  
ATOM    597  CG  ASN A  76       0.152 -35.406 -13.727  1.00 93.75           C  
ATOM    598  ND2 ASN A  76      -0.778 -35.875 -14.547  1.00 93.75           N  
ATOM    599  OD1 ASN A  76       0.535 -36.031 -12.727  1.00 93.75           O  
ATOM    600  N   VAL A  77       3.174 -32.438 -15.430  1.00 95.62           N  
ATOM    601  CA  VAL A  77       3.883 -31.172 -15.703  1.00 95.62           C  
ATOM    602  C   VAL A  77       5.359 -31.469 -15.961  1.00 95.62           C  
ATOM    603  CB  VAL A  77       3.732 -30.172 -14.539  1.00 95.62           C  
ATOM    604  O   VAL A  77       5.938 -32.375 -15.352  1.00 95.62           O  
ATOM    605  CG1 VAL A  77       4.344 -30.734 -13.258  1.00 95.62           C  
ATOM    606  CG2 VAL A  77       4.383 -28.844 -14.898  1.00 95.62           C  
ATOM    607  N   ILE A  78       5.957 -30.719 -16.844  1.00 97.19           N  
ATOM    608  CA  ILE A  78       7.355 -30.938 -17.172  1.00 97.19           C  
ATOM    609  C   ILE A  78       8.156 -29.672 -16.938  1.00 97.19           C  
ATOM    610  CB  ILE A  78       7.520 -31.406 -18.641  1.00 97.19           C  
ATOM    611  O   ILE A  78       7.781 -28.594 -17.391  1.00 97.19           O  
ATOM    612  CG1 ILE A  78       6.805 -32.750 -18.875  1.00 97.19           C  
ATOM    613  CG2 ILE A  78       9.000 -31.500 -19.016  1.00 97.19           C  
ATOM    614  CD1 ILE A  78       6.859 -33.250 -20.312  1.00 97.19           C  
ATOM    615  N   CYS A  79       9.227 -29.859 -16.188  1.00 97.88           N  
ATOM    616  CA  CYS A  79      10.164 -28.766 -15.945  1.00 97.88           C  
ATOM    617  C   CYS A  79      11.398 -28.906 -16.812  1.00 97.88           C  
ATOM    618  CB  CYS A  79      10.570 -28.734 -14.469  1.00 97.88           C  
ATOM    619  O   CYS A  79      12.188 -29.828 -16.656  1.00 97.88           O  
ATOM    620  SG  CYS A  79       9.188 -28.500 -13.336  1.00 97.88           S  
ATOM    621  N   ILE A  80      11.562 -27.969 -17.734  1.00 97.75           N  
ATOM    622  CA  ILE A  80      12.750 -27.969 -18.578  1.00 97.75           C  
ATOM    623  C   ILE A  80      13.844 -27.125 -17.938  1.00 97.75           C  
ATOM    624  CB  ILE A  80      12.430 -27.438 -20.000  1.00 97.75           C  
ATOM    625  O   ILE A  80      13.734 -25.891 -17.891  1.00 97.75           O  
ATOM    626  CG1 ILE A  80      11.281 -28.250 -20.625  1.00 97.75           C  
ATOM    627  CG2 ILE A  80      13.680 -27.484 -20.891  1.00 97.75           C  
ATOM    628  CD1 ILE A  80      10.781 -27.688 -21.953  1.00 97.75           C  
ATOM    629  N   VAL A  81      14.898 -27.828 -17.516  1.00 97.81           N  
ATOM    630  CA  VAL A  81      15.969 -27.172 -16.781  1.00 97.81           C  
ATOM    631  C   VAL A  81      17.094 -26.781 -17.734  1.00 97.81           C  
ATOM    632  CB  VAL A  81      16.516 -28.047 -15.633  1.00 97.81           C  
ATOM    633  O   VAL A  81      17.516 -27.609 -18.547  1.00 97.81           O  
ATOM    634  CG1 VAL A  81      17.562 -27.297 -14.812  1.00 97.81           C  
ATOM    635  CG2 VAL A  81      15.367 -28.531 -14.734  1.00 97.81           C  
ATOM    636  N   TYR A  82      17.562 -25.562 -17.688  1.00 96.88           N  
ATOM    637  CA  TYR A  82      18.734 -25.078 -18.406  1.00 96.88           C  
ATOM    638  C   TYR A  82      19.672 -24.328 -17.469  1.00 96.88           C  
ATOM    639  CB  TYR A  82      18.328 -24.172 -19.562  1.00 96.88           C  
ATOM    640  O   TYR A  82      19.281 -23.938 -16.375  1.00 96.88           O  
ATOM    641  CG  TYR A  82      17.656 -22.891 -19.141  1.00 96.88           C  
ATOM    642  CD1 TYR A  82      16.281 -22.828 -18.953  1.00 96.88           C  
ATOM    643  CD2 TYR A  82      18.406 -21.734 -18.922  1.00 96.88           C  
ATOM    644  CE1 TYR A  82      15.656 -21.656 -18.547  1.00 96.88           C  
ATOM    645  CE2 TYR A  82      17.797 -20.547 -18.516  1.00 96.88           C  
ATOM    646  OH  TYR A  82      15.812 -19.359 -17.938  1.00 96.88           O  
ATOM    647  CZ  TYR A  82      16.422 -20.516 -18.344  1.00 96.88           C  
ATOM    648  N   ALA A  83      20.922 -24.281 -17.828  1.00 96.12           N  
ATOM    649  CA  ALA A  83      21.906 -23.531 -17.047  1.00 96.12           C  
ATOM    650  C   ALA A  83      22.031 -22.094 -17.562  1.00 96.12           C  
ATOM    651  CB  ALA A  83      23.266 -24.234 -17.094  1.00 96.12           C  
ATOM    652  O   ALA A  83      22.297 -21.875 -18.750  1.00 96.12           O  
ATOM    653  N   VAL A  84      21.922 -21.156 -16.641  1.00 94.06           N  
ATOM    654  CA  VAL A  84      21.875 -19.750 -17.016  1.00 94.06           C  
ATOM    655  C   VAL A  84      23.234 -19.328 -17.594  1.00 94.06           C  
ATOM    656  CB  VAL A  84      21.516 -18.844 -15.828  1.00 94.06           C  
ATOM    657  O   VAL A  84      23.312 -18.438 -18.438  1.00 94.06           O  
ATOM    658  CG1 VAL A  84      21.531 -17.375 -16.234  1.00 94.06           C  
ATOM    659  CG2 VAL A  84      20.156 -19.219 -15.266  1.00 94.06           C  
ATOM    660  N   ASN A  85      24.297 -20.031 -17.188  1.00 92.19           N  
ATOM    661  CA  ASN A  85      25.641 -19.703 -17.656  1.00 92.19           C  
ATOM    662  C   ASN A  85      26.000 -20.469 -18.922  1.00 92.19           C  
ATOM    663  CB  ASN A  85      26.672 -20.000 -16.547  1.00 92.19           C  
ATOM    664  O   ASN A  85      27.125 -20.359 -19.422  1.00 92.19           O  
ATOM    665  CG  ASN A  85      26.703 -21.453 -16.156  1.00 92.19           C  
ATOM    666  ND2 ASN A  85      27.844 -21.906 -15.641  1.00 92.19           N  
ATOM    667  OD1 ASN A  85      25.734 -22.188 -16.328  1.00 92.19           O  
ATOM    668  N   ASN A  86      25.109 -21.297 -19.453  1.00 92.69           N  
ATOM    669  CA  ASN A  86      25.359 -22.109 -20.656  1.00 92.69           C  
ATOM    670  C   ASN A  86      24.344 -21.797 -21.750  1.00 92.69           C  
ATOM    671  CB  ASN A  86      25.328 -23.594 -20.312  1.00 92.69           C  
ATOM    672  O   ASN A  86      23.203 -22.266 -21.703  1.00 92.69           O  
ATOM    673  CG  ASN A  86      25.781 -24.469 -21.453  1.00 92.69           C  
ATOM    674  ND2 ASN A  86      26.188 -25.688 -21.141  1.00 92.69           N  
ATOM    675  OD1 ASN A  86      25.766 -24.047 -22.609  1.00 92.69           O  
ATOM    676  N   LYS A  87      24.781 -21.109 -22.781  1.00 92.00           N  
ATOM    677  CA  LYS A  87      23.906 -20.688 -23.859  1.00 92.00           C  
ATOM    678  C   LYS A  87      23.406 -21.891 -24.672  1.00 92.00           C  
ATOM    679  CB  LYS A  87      24.625 -19.688 -24.781  1.00 92.00           C  
ATOM    680  O   LYS A  87      22.297 -21.875 -25.188  1.00 92.00           O  
ATOM    681  CG  LYS A  87      23.688 -18.891 -25.688  1.00 92.00           C  
ATOM    682  CD  LYS A  87      24.438 -17.828 -26.453  1.00 92.00           C  
ATOM    683  CE  LYS A  87      23.531 -17.094 -27.422  1.00 92.00           C  
ATOM    684  NZ  LYS A  87      24.266 -16.031 -28.188  1.00 92.00           N  
ATOM    685  N   HIS A  88      24.281 -22.859 -24.719  1.00 94.56           N  
ATOM    686  CA  HIS A  88      23.891 -24.062 -25.453  1.00 94.56           C  
ATOM    687  C   HIS A  88      22.672 -24.719 -24.812  1.00 94.56           C  
ATOM    688  CB  HIS A  88      25.062 -25.062 -25.484  1.00 94.56           C  
ATOM    689  O   HIS A  88      21.750 -25.141 -25.531  1.00 94.56           O  
ATOM    690  CG  HIS A  88      24.750 -26.312 -26.250  1.00 94.56           C  
ATOM    691  CD2 HIS A  88      24.672 -27.609 -25.844  1.00 94.56           C  
ATOM    692  ND1 HIS A  88      24.469 -26.312 -27.594  1.00 94.56           N  
ATOM    693  CE1 HIS A  88      24.234 -27.562 -27.984  1.00 94.56           C  
ATOM    694  NE2 HIS A  88      24.344 -28.359 -26.938  1.00 94.56           N  
ATOM    695  N   SER A  89      22.641 -24.766 -23.562  1.00 94.56           N  
ATOM    696  CA  SER A  89      21.516 -25.375 -22.859  1.00 94.56           C  
ATOM    697  C   SER A  89      20.234 -24.578 -23.078  1.00 94.56           C  
ATOM    698  CB  SER A  89      21.812 -25.500 -21.359  1.00 94.56           C  
ATOM    699  O   SER A  89      19.141 -25.141 -23.109  1.00 94.56           O  
ATOM    700  OG  SER A  89      21.797 -24.219 -20.750  1.00 94.56           O  
ATOM    701  N   ILE A  90      20.359 -23.297 -23.281  1.00 94.00           N  
ATOM    702  CA  ILE A  90      19.203 -22.438 -23.516  1.00 94.00           C  
ATOM    703  C   ILE A  90      18.656 -22.672 -24.922  1.00 94.00           C  
ATOM    704  CB  ILE A  90      19.547 -20.938 -23.312  1.00 94.00           C  
ATOM    705  O   ILE A  90      17.453 -22.781 -25.125  1.00 94.00           O  
ATOM    706  CG1 ILE A  90      19.969 -20.688 -21.859  1.00 94.00           C  
ATOM    707  CG2 ILE A  90      18.359 -20.062 -23.719  1.00 94.00           C  
ATOM    708  CD1 ILE A  90      20.469 -19.266 -21.609  1.00 94.00           C  
ATOM    709  N   ASP A  91      19.531 -22.812 -25.844  1.00 94.81           N  
ATOM    710  CA  ASP A  91      19.141 -23.047 -27.219  1.00 94.81           C  
ATOM    711  C   ASP A  91      18.422 -24.375 -27.375  1.00 94.81           C  
ATOM    712  CB  ASP A  91      20.359 -22.984 -28.141  1.00 94.81           C  
ATOM    713  O   ASP A  91      17.516 -24.516 -28.188  1.00 94.81           O  
ATOM    714  CG  ASP A  91      20.953 -21.594 -28.266  1.00 94.81           C  
ATOM    715  OD1 ASP A  91      20.234 -20.609 -27.969  1.00 94.81           O  
ATOM    716  OD2 ASP A  91      22.125 -21.484 -28.672  1.00 94.81           O  
ATOM    717  N   LYS A  92      18.812 -25.328 -26.625  1.00 96.25           N  
ATOM    718  CA  LYS A  92      18.234 -26.672 -26.734  1.00 96.25           C  
ATOM    719  C   LYS A  92      16.812 -26.703 -26.203  1.00 96.25           C  
ATOM    720  CB  LYS A  92      19.109 -27.688 -25.969  1.00 96.25           C  
ATOM    721  O   LYS A  92      16.047 -27.641 -26.500  1.00 96.25           O  
ATOM    722  CG  LYS A  92      20.406 -28.031 -26.672  1.00 96.25           C  
ATOM    723  CD  LYS A  92      20.172 -28.906 -27.891  1.00 96.25           C  
ATOM    724  CE  LYS A  92      21.484 -29.406 -28.484  1.00 96.25           C  
ATOM    725  NZ  LYS A  92      21.250 -30.297 -29.656  1.00 96.25           N  
ATOM    726  N   VAL A  93      16.484 -25.734 -25.406  1.00 95.25           N  
ATOM    727  CA  VAL A  93      15.117 -25.672 -24.906  1.00 95.25           C  
ATOM    728  C   VAL A  93      14.141 -25.562 -26.078  1.00 95.25           C  
ATOM    729  CB  VAL A  93      14.922 -24.484 -23.938  1.00 95.25           C  
ATOM    730  O   VAL A  93      13.156 -26.297 -26.156  1.00 95.25           O  
ATOM    731  CG1 VAL A  93      13.445 -24.312 -23.578  1.00 95.25           C  
ATOM    732  CG2 VAL A  93      15.758 -24.688 -22.672  1.00 95.25           C  
ATOM    733  N   THR A  94      14.422 -24.703 -27.062  1.00 94.19           N  
ATOM    734  CA  THR A  94      13.523 -24.469 -28.188  1.00 94.19           C  
ATOM    735  C   THR A  94      13.820 -25.438 -29.328  1.00 94.19           C  
ATOM    736  CB  THR A  94      13.641 -23.031 -28.703  1.00 94.19           C  
ATOM    737  O   THR A  94      12.914 -25.828 -30.078  1.00 94.19           O  
ATOM    738  CG2 THR A  94      13.156 -22.031 -27.656  1.00 94.19           C  
ATOM    739  OG1 THR A  94      15.008 -22.750 -29.016  1.00 94.19           O  
ATOM    740  N   SER A  95      15.055 -25.859 -29.422  1.00 95.25           N  
ATOM    741  CA  SER A  95      15.438 -26.672 -30.562  1.00 95.25           C  
ATOM    742  C   SER A  95      15.164 -28.156 -30.312  1.00 95.25           C  
ATOM    743  CB  SER A  95      16.922 -26.469 -30.891  1.00 95.25           C  
ATOM    744  O   SER A  95      14.898 -28.922 -31.234  1.00 95.25           O  
ATOM    745  OG  SER A  95      17.734 -26.875 -29.812  1.00 95.25           O  
ATOM    746  N   ARG A  96      15.172 -28.547 -29.078  1.00 95.25           N  
ATOM    747  CA  ARG A  96      15.062 -29.984 -28.828  1.00 95.25           C  
ATOM    748  C   ARG A  96      13.906 -30.281 -27.875  1.00 95.25           C  
ATOM    749  CB  ARG A  96      16.375 -30.516 -28.234  1.00 95.25           C  
ATOM    750  O   ARG A  96      12.945 -30.953 -28.266  1.00 95.25           O  
ATOM    751  CG  ARG A  96      16.328 -32.000 -27.891  1.00 95.25           C  
ATOM    752  CD  ARG A  96      17.625 -32.469 -27.234  1.00 95.25           C  
ATOM    753  NE  ARG A  96      17.578 -33.875 -26.875  1.00 95.25           N  
ATOM    754  NH1 ARG A  96      19.656 -33.906 -25.891  1.00 95.25           N  
ATOM    755  NH2 ARG A  96      18.391 -35.812 -25.969  1.00 95.25           N  
ATOM    756  CZ  ARG A  96      18.531 -34.531 -26.250  1.00 95.25           C  
ATOM    757  N   TRP A  97      13.938 -29.734 -26.797  1.00 96.00           N  
ATOM    758  CA  TRP A  97      13.086 -30.219 -25.719  1.00 96.00           C  
ATOM    759  C   TRP A  97      11.625 -29.859 -25.969  1.00 96.00           C  
ATOM    760  CB  TRP A  97      13.547 -29.641 -24.375  1.00 96.00           C  
ATOM    761  O   TRP A  97      10.742 -30.703 -25.859  1.00 96.00           O  
ATOM    762  CG  TRP A  97      14.828 -30.234 -23.859  1.00 96.00           C  
ATOM    763  CD1 TRP A  97      16.047 -29.625 -23.797  1.00 96.00           C  
ATOM    764  CD2 TRP A  97      15.000 -31.562 -23.344  1.00 96.00           C  
ATOM    765  CE2 TRP A  97      16.359 -31.688 -22.984  1.00 96.00           C  
ATOM    766  CE3 TRP A  97      14.141 -32.656 -23.141  1.00 96.00           C  
ATOM    767  NE1 TRP A  97      16.984 -30.500 -23.266  1.00 96.00           N  
ATOM    768  CH2 TRP A  97      16.016 -33.906 -22.250  1.00 96.00           C  
ATOM    769  CZ2 TRP A  97      16.875 -32.875 -22.438  1.00 96.00           C  
ATOM    770  CZ3 TRP A  97      14.656 -33.812 -22.594  1.00 96.00           C  
ATOM    771  N   ILE A  98      11.289 -28.641 -26.391  1.00 94.75           N  
ATOM    772  CA  ILE A  98       9.898 -28.250 -26.609  1.00 94.75           C  
ATOM    773  C   ILE A  98       9.312 -29.031 -27.781  1.00 94.75           C  
ATOM    774  CB  ILE A  98       9.773 -26.734 -26.844  1.00 94.75           C  
ATOM    775  O   ILE A  98       8.242 -29.625 -27.672  1.00 94.75           O  
ATOM    776  CG1 ILE A  98      10.070 -25.953 -25.562  1.00 94.75           C  
ATOM    777  CG2 ILE A  98       8.383 -26.391 -27.391  1.00 94.75           C  
ATOM    778  CD1 ILE A  98       9.992 -24.438 -25.719  1.00 94.75           C  
ATOM    779  N   PRO A  99      10.031 -29.125 -28.906  1.00 93.62           N  
ATOM    780  CA  PRO A  99       9.500 -29.922 -30.016  1.00 93.62           C  
ATOM    781  C   PRO A  99       9.320 -31.391 -29.641  1.00 93.62           C  
ATOM    782  CB  PRO A  99      10.555 -29.766 -31.109  1.00 93.62           C  
ATOM    783  O   PRO A  99       8.336 -32.031 -30.047  1.00 93.62           O  
ATOM    784  CG  PRO A  99      11.242 -28.469 -30.797  1.00 93.62           C  
ATOM    785  CD  PRO A  99      11.250 -28.281 -29.297  1.00 93.62           C  
ATOM    786  N   LEU A 100      10.242 -31.938 -28.875  1.00 93.81           N  
ATOM    787  CA  LEU A 100      10.148 -33.344 -28.453  1.00 93.81           C  
ATOM    788  C   LEU A 100       8.922 -33.562 -27.594  1.00 93.81           C  
ATOM    789  CB  LEU A 100      11.414 -33.750 -27.703  1.00 93.81           C  
ATOM    790  O   LEU A 100       8.211 -34.562 -27.766  1.00 93.81           O  
ATOM    791  CG  LEU A 100      11.516 -35.219 -27.312  1.00 93.81           C  
ATOM    792  CD1 LEU A 100      12.906 -35.781 -27.641  1.00 93.81           C  
ATOM    793  CD2 LEU A 100      11.203 -35.406 -25.828  1.00 93.81           C  
ATOM    794  N   ILE A 101       8.656 -32.656 -26.672  1.00 93.69           N  
ATOM    795  CA  ILE A 101       7.520 -32.781 -25.766  1.00 93.69           C  
ATOM    796  C   ILE A 101       6.219 -32.594 -26.547  1.00 93.69           C  
ATOM    797  CB  ILE A 101       7.605 -31.781 -24.609  1.00 93.69           C  
ATOM    798  O   ILE A 101       5.254 -33.344 -26.344  1.00 93.69           O  
ATOM    799  CG1 ILE A 101       8.781 -32.094 -23.688  1.00 93.69           C  
ATOM    800  CG2 ILE A 101       6.289 -31.750 -23.828  1.00 93.69           C  
ATOM    801  CD1 ILE A 101       9.188 -30.969 -22.766  1.00 93.69           C  
ATOM    802  N   ASN A 102       6.156 -31.734 -27.500  1.00 89.88           N  
ATOM    803  CA  ASN A 102       4.953 -31.469 -28.281  1.00 89.88           C  
ATOM    804  C   ASN A 102       4.617 -32.625 -29.203  1.00 89.88           C  
ATOM    805  CB  ASN A 102       5.113 -30.172 -29.078  1.00 89.88           C  
ATOM    806  O   ASN A 102       3.447 -32.875 -29.500  1.00 89.88           O  
ATOM    807  CG  ASN A 102       4.965 -28.938 -28.219  1.00 89.88           C  
ATOM    808  ND2 ASN A 102       5.414 -27.797 -28.734  1.00 89.88           N  
ATOM    809  OD1 ASN A 102       4.449 -29.000 -27.094  1.00 89.88           O  
ATOM    810  N   GLU A 103       5.633 -33.250 -29.672  1.00 88.38           N  
ATOM    811  CA  GLU A 103       5.426 -34.406 -30.547  1.00 88.38           C  
ATOM    812  C   GLU A 103       4.812 -35.594 -29.781  1.00 88.38           C  
ATOM    813  CB  GLU A 103       6.742 -34.844 -31.188  1.00 88.38           C  
ATOM    814  O   GLU A 103       4.062 -36.375 -30.359  1.00 88.38           O  
ATOM    815  CG  GLU A 103       7.141 -34.000 -32.406  1.00 88.38           C  
ATOM    816  CD  GLU A 103       8.469 -34.406 -33.000  1.00 88.38           C  
ATOM    817  OE1 GLU A 103       8.930 -33.750 -33.969  1.00 88.38           O  
ATOM    818  OE2 GLU A 103       9.047 -35.406 -32.531  1.00 88.38           O  
ATOM    819  N   ARG A 104       5.082 -35.719 -28.547  1.00 85.62           N  
ATOM    820  CA  ARG A 104       4.668 -36.875 -27.766  1.00 85.62           C  
ATOM    821  C   ARG A 104       3.381 -36.594 -27.000  1.00 85.62           C  
ATOM    822  CB  ARG A 104       5.777 -37.281 -26.797  1.00 85.62           C  
ATOM    823  O   ARG A 104       2.795 -37.500 -26.406  1.00 85.62           O  
ATOM    824  CG  ARG A 104       7.059 -37.750 -27.484  1.00 85.62           C  
ATOM    825  CD  ARG A 104       6.867 -39.062 -28.234  1.00 85.62           C  
ATOM    826  NE  ARG A 104       8.109 -39.531 -28.828  1.00 85.62           N  
ATOM    827  NH1 ARG A 104       7.141 -41.250 -30.016  1.00 85.62           N  
ATOM    828  NH2 ARG A 104       9.398 -40.875 -30.156  1.00 85.62           N  
ATOM    829  CZ  ARG A 104       8.211 -40.562 -29.672  1.00 85.62           C  
ATOM    830  N   THR A 105       3.049 -35.375 -26.875  1.00 82.81           N  
ATOM    831  CA  THR A 105       1.823 -35.031 -26.156  1.00 82.81           C  
ATOM    832  C   THR A 105       0.705 -34.688 -27.141  1.00 82.81           C  
ATOM    833  CB  THR A 105       2.045 -33.844 -25.203  1.00 82.81           C  
ATOM    834  O   THR A 105       0.967 -34.219 -28.250  1.00 82.81           O  
ATOM    835  CG2 THR A 105       2.822 -34.281 -23.969  1.00 82.81           C  
ATOM    836  OG1 THR A 105       2.779 -32.812 -25.875  1.00 82.81           O  
ATOM    837  N   ASP A 106      -0.535 -35.250 -26.781  1.00 73.38           N  
ATOM    838  CA  ASP A 106      -1.696 -34.969 -27.625  1.00 73.38           C  
ATOM    839  C   ASP A 106      -1.972 -33.469 -27.719  1.00 73.38           C  
ATOM    840  CB  ASP A 106      -2.930 -35.688 -27.094  1.00 73.38           C  
ATOM    841  O   ASP A 106      -1.781 -32.750 -26.750  1.00 73.38           O  
ATOM    842  CG  ASP A 106      -2.943 -37.188 -27.438  1.00 73.38           C  
ATOM    843  OD1 ASP A 106      -2.279 -37.594 -28.422  1.00 73.38           O  
ATOM    844  OD2 ASP A 106      -3.629 -37.938 -26.734  1.00 73.38           O  
ATOM    845  N   LYS A 107      -2.135 -32.969 -28.984  1.00 65.00           N  
ATOM    846  CA  LYS A 107      -2.369 -31.562 -29.297  1.00 65.00           C  
ATOM    847  C   LYS A 107      -3.469 -30.984 -28.406  1.00 65.00           C  
ATOM    848  CB  LYS A 107      -2.738 -31.391 -30.766  1.00 65.00           C  
ATOM    849  O   LYS A 107      -3.443 -29.797 -28.062  1.00 65.00           O  
ATOM    850  CG  LYS A 107      -1.552 -31.469 -31.719  1.00 65.00           C  
ATOM    851  CD  LYS A 107      -1.956 -31.141 -33.156  1.00 65.00           C  
ATOM    852  CE  LYS A 107      -0.772 -31.234 -34.094  1.00 65.00           C  
ATOM    853  NZ  LYS A 107      -1.166 -30.922 -35.500  1.00 65.00           N  
ATOM    854  N   ASP A 108      -4.344 -31.922 -28.016  1.00 62.28           N  
ATOM    855  CA  ASP A 108      -5.469 -31.406 -27.234  1.00 62.28           C  
ATOM    856  C   ASP A 108      -5.102 -31.297 -25.750  1.00 62.28           C  
ATOM    857  CB  ASP A 108      -6.691 -32.312 -27.391  1.00 62.28           C  
ATOM    858  O   ASP A 108      -5.777 -30.594 -25.000  1.00 62.28           O  
ATOM    859  CG  ASP A 108      -7.336 -32.188 -28.766  1.00 62.28           C  
ATOM    860  OD1 ASP A 108      -7.273 -31.094 -29.375  1.00 62.28           O  
ATOM    861  OD2 ASP A 108      -7.918 -33.188 -29.234  1.00 62.28           O  
ATOM    862  N   SER A 109      -3.990 -32.094 -25.453  1.00 65.44           N  
ATOM    863  CA  SER A 109      -3.621 -32.094 -24.031  1.00 65.44           C  
ATOM    864  C   SER A 109      -2.682 -30.938 -23.703  1.00 65.44           C  
ATOM    865  CB  SER A 109      -2.963 -33.406 -23.656  1.00 65.44           C  
ATOM    866  O   SER A 109      -1.733 -30.672 -24.453  1.00 65.44           O  
ATOM    867  OG  SER A 109      -2.816 -33.531 -22.250  1.00 65.44           O  
ATOM    868  N   ARG A 110      -3.154 -29.875 -23.062  1.00 75.62           N  
ATOM    869  CA  ARG A 110      -2.357 -28.719 -22.672  1.00 75.62           C  
ATOM    870  C   ARG A 110      -1.437 -29.062 -21.500  1.00 75.62           C  
ATOM    871  CB  ARG A 110      -3.264 -27.547 -22.281  1.00 75.62           C  
ATOM    872  O   ARG A 110      -1.716 -28.703 -20.359  1.00 75.62           O  
ATOM    873  CG  ARG A 110      -3.891 -26.844 -23.469  1.00 75.62           C  
ATOM    874  CD  ARG A 110      -4.691 -25.609 -23.047  1.00 75.62           C  
ATOM    875  NE  ARG A 110      -5.277 -24.922 -24.188  1.00 75.62           N  
ATOM    876  NH1 ARG A 110      -6.344 -23.312 -22.938  1.00 75.62           N  
ATOM    877  NH2 ARG A 110      -6.531 -23.297 -25.219  1.00 75.62           N  
ATOM    878  CZ  ARG A 110      -6.051 -23.844 -24.109  1.00 75.62           C  
ATOM    879  N   LEU A 111      -0.334 -29.906 -21.766  1.00 87.94           N  
ATOM    880  CA  LEU A 111       0.671 -30.203 -20.766  1.00 87.94           C  
ATOM    881  C   LEU A 111       1.455 -28.953 -20.391  1.00 87.94           C  
ATOM    882  CB  LEU A 111       1.629 -31.297 -21.250  1.00 87.94           C  
ATOM    883  O   LEU A 111       2.150 -28.375 -21.219  1.00 87.94           O  
ATOM    884  CG  LEU A 111       2.631 -31.828 -20.234  1.00 87.94           C  
ATOM    885  CD1 LEU A 111       1.919 -32.719 -19.203  1.00 87.94           C  
ATOM    886  CD2 LEU A 111       3.738 -32.625 -20.938  1.00 87.94           C  
ATOM    887  N   PRO A 112       1.295 -28.531 -19.141  1.00 92.31           N  
ATOM    888  CA  PRO A 112       2.000 -27.312 -18.734  1.00 92.31           C  
ATOM    889  C   PRO A 112       3.514 -27.500 -18.672  1.00 92.31           C  
ATOM    890  CB  PRO A 112       1.423 -27.016 -17.359  1.00 92.31           C  
ATOM    891  O   PRO A 112       3.988 -28.547 -18.219  1.00 92.31           O  
ATOM    892  CG  PRO A 112       0.926 -28.328 -16.844  1.00 92.31           C  
ATOM    893  CD  PRO A 112       0.563 -29.188 -18.031  1.00 92.31           C  
ATOM    894  N   LEU A 113       4.227 -26.484 -19.141  1.00 95.38           N  
ATOM    895  CA  LEU A 113       5.684 -26.484 -19.125  1.00 95.38           C  
ATOM    896  C   LEU A 113       6.211 -25.359 -18.234  1.00 95.38           C  
ATOM    897  CB  LEU A 113       6.242 -26.328 -20.547  1.00 95.38           C  
ATOM    898  O   LEU A 113       5.676 -24.250 -18.250  1.00 95.38           O  
ATOM    899  CG  LEU A 113       5.852 -27.422 -21.547  1.00 95.38           C  
ATOM    900  CD1 LEU A 113       6.398 -27.094 -22.922  1.00 95.38           C  
ATOM    901  CD2 LEU A 113       6.355 -28.781 -21.078  1.00 95.38           C  
ATOM    902  N   ILE A 114       7.246 -25.703 -17.438  1.00 96.38           N  
ATOM    903  CA  ILE A 114       7.930 -24.719 -16.609  1.00 96.38           C  
ATOM    904  C   ILE A 114       9.398 -24.609 -17.031  1.00 96.38           C  
ATOM    905  CB  ILE A 114       7.820 -25.047 -15.109  1.00 96.38           C  
ATOM    906  O   ILE A 114      10.086 -25.625 -17.125  1.00 96.38           O  
ATOM    907  CG1 ILE A 114       6.352 -25.172 -14.695  1.00 96.38           C  
ATOM    908  CG2 ILE A 114       8.547 -24.000 -14.266  1.00 96.38           C  
ATOM    909  CD1 ILE A 114       6.145 -25.359 -13.195  1.00 96.38           C  
ATOM    910  N   LEU A 115       9.844 -23.422 -17.344  1.00 96.69           N  
ATOM    911  CA  LEU A 115      11.250 -23.219 -17.672  1.00 96.69           C  
ATOM    912  C   LEU A 115      12.047 -22.859 -16.422  1.00 96.69           C  
ATOM    913  CB  LEU A 115      11.406 -22.109 -18.719  1.00 96.69           C  
ATOM    914  O   LEU A 115      11.695 -21.922 -15.695  1.00 96.69           O  
ATOM    915  CG  LEU A 115      10.836 -22.406 -20.109  1.00 96.69           C  
ATOM    916  CD1 LEU A 115      11.141 -21.250 -21.062  1.00 96.69           C  
ATOM    917  CD2 LEU A 115      11.383 -23.719 -20.641  1.00 96.69           C  
ATOM    918  N   VAL A 116      13.109 -23.672 -16.219  1.00 97.19           N  
ATOM    919  CA  VAL A 116      13.883 -23.516 -15.000  1.00 97.19           C  
ATOM    920  C   VAL A 116      15.328 -23.156 -15.344  1.00 97.19           C  
ATOM    921  CB  VAL A 116      13.844 -24.781 -14.125  1.00 97.19           C  
ATOM    922  O   VAL A 116      16.062 -23.984 -15.883  1.00 97.19           O  
ATOM    923  CG1 VAL A 116      14.539 -24.547 -12.789  1.00 97.19           C  
ATOM    924  CG2 VAL A 116      12.398 -25.219 -13.906  1.00 97.19           C  
ATOM    925  N   GLY A 117      15.766 -21.906 -15.016  1.00 96.44           N  
ATOM    926  CA  GLY A 117      17.156 -21.500 -15.172  1.00 96.44           C  
ATOM    927  C   GLY A 117      17.969 -21.688 -13.914  1.00 96.44           C  
ATOM    928  O   GLY A 117      17.938 -20.844 -13.008  1.00 96.44           O  
ATOM    929  N   ASN A 118      18.734 -22.781 -13.914  1.00 96.19           N  
ATOM    930  CA  ASN A 118      19.547 -23.094 -12.742  1.00 96.19           C  
ATOM    931  C   ASN A 118      20.922 -22.453 -12.836  1.00 96.19           C  
ATOM    932  CB  ASN A 118      19.672 -24.594 -12.562  1.00 96.19           C  
ATOM    933  O   ASN A 118      21.281 -21.875 -13.867  1.00 96.19           O  
ATOM    934  CG  ASN A 118      20.219 -24.984 -11.203  1.00 96.19           C  
ATOM    935  ND2 ASN A 118      20.797 -26.172 -11.117  1.00 96.19           N  
ATOM    936  OD1 ASN A 118      20.109 -24.219 -10.242  1.00 96.19           O  
ATOM    937  N   LYS A 119      21.688 -22.422 -11.688  1.00 95.69           N  
ATOM    938  CA  LYS A 119      23.047 -21.891 -11.539  1.00 95.69           C  
ATOM    939  C   LYS A 119      23.062 -20.375 -11.688  1.00 95.69           C  
ATOM    940  CB  LYS A 119      23.984 -22.531 -12.562  1.00 95.69           C  
ATOM    941  O   LYS A 119      23.984 -19.812 -12.297  1.00 95.69           O  
ATOM    942  CG  LYS A 119      24.016 -24.062 -12.508  1.00 95.69           C  
ATOM    943  CD  LYS A 119      25.109 -24.625 -13.391  1.00 95.69           C  
ATOM    944  CE  LYS A 119      25.125 -26.156 -13.359  1.00 95.69           C  
ATOM    945  NZ  LYS A 119      26.219 -26.719 -14.203  1.00 95.69           N  
ATOM    946  N   SER A 120      22.094 -19.750 -11.211  1.00 92.06           N  
ATOM    947  CA  SER A 120      22.000 -18.297 -11.289  1.00 92.06           C  
ATOM    948  C   SER A 120      23.047 -17.625 -10.406  1.00 92.06           C  
ATOM    949  CB  SER A 120      20.609 -17.828 -10.891  1.00 92.06           C  
ATOM    950  O   SER A 120      23.344 -16.438 -10.570  1.00 92.06           O  
ATOM    951  OG  SER A 120      20.344 -18.109  -9.523  1.00 92.06           O  
ATOM    952  N   ASP A 121      23.578 -18.375  -9.492  1.00 89.75           N  
ATOM    953  CA  ASP A 121      24.609 -17.844  -8.609  1.00 89.75           C  
ATOM    954  C   ASP A 121      25.906 -17.594  -9.383  1.00 89.75           C  
ATOM    955  CB  ASP A 121      24.875 -18.812  -7.449  1.00 89.75           C  
ATOM    956  O   ASP A 121      26.781 -16.844  -8.922  1.00 89.75           O  
ATOM    957  CG  ASP A 121      25.109 -20.234  -7.902  1.00 89.75           C  
ATOM    958  OD1 ASP A 121      24.172 -20.875  -8.406  1.00 89.75           O  
ATOM    959  OD2 ASP A 121      26.250 -20.719  -7.746  1.00 89.75           O  
ATOM    960  N   LEU A 122      26.000 -18.172 -10.508  1.00 90.50           N  
ATOM    961  CA  LEU A 122      27.234 -18.062 -11.273  1.00 90.50           C  
ATOM    962  C   LEU A 122      27.219 -16.844 -12.180  1.00 90.50           C  
ATOM    963  CB  LEU A 122      27.469 -19.328 -12.109  1.00 90.50           C  
ATOM    964  O   LEU A 122      28.234 -16.500 -12.789  1.00 90.50           O  
ATOM    965  CG  LEU A 122      27.656 -20.641 -11.328  1.00 90.50           C  
ATOM    966  CD1 LEU A 122      27.906 -21.797 -12.289  1.00 90.50           C  
ATOM    967  CD2 LEU A 122      28.812 -20.500 -10.344  1.00 90.50           C  
ATOM    968  N   VAL A 123      26.094 -16.250 -12.320  1.00 85.19           N  
ATOM    969  CA  VAL A 123      25.984 -15.102 -13.211  1.00 85.19           C  
ATOM    970  C   VAL A 123      25.469 -13.898 -12.430  1.00 85.19           C  
ATOM    971  CB  VAL A 123      25.062 -15.398 -14.414  1.00 85.19           C  
ATOM    972  O   VAL A 123      24.750 -14.055 -11.438  1.00 85.19           O  
ATOM    973  CG1 VAL A 123      25.188 -14.305 -15.469  1.00 85.19           C  
ATOM    974  CG2 VAL A 123      25.391 -16.766 -15.008  1.00 85.19           C  
ATOM    975  N   GLU A 124      25.797 -12.695 -12.867  1.00 76.69           N  
ATOM    976  CA  GLU A 124      25.375 -11.469 -12.195  1.00 76.69           C  
ATOM    977  C   GLU A 124      24.188 -10.828 -12.914  1.00 76.69           C  
ATOM    978  CB  GLU A 124      26.531 -10.477 -12.102  1.00 76.69           C  
ATOM    979  O   GLU A 124      23.641  -9.828 -12.453  1.00 76.69           O  
ATOM    980  CG  GLU A 124      27.656 -10.914 -11.172  1.00 76.69           C  
ATOM    981  CD  GLU A 124      28.766  -9.891 -11.031  1.00 76.69           C  
ATOM    982  OE1 GLU A 124      29.688 -10.102 -10.219  1.00 76.69           O  
ATOM    983  OE2 GLU A 124      28.703  -8.859 -11.742  1.00 76.69           O  
ATOM    984  N   TYR A 125      23.828 -11.352 -14.094  1.00 73.00           N  
ATOM    985  CA  TYR A 125      22.703 -10.797 -14.836  1.00 73.00           C  
ATOM    986  C   TYR A 125      21.516 -11.766 -14.828  1.00 73.00           C  
ATOM    987  CB  TYR A 125      23.109 -10.477 -16.281  1.00 73.00           C  
ATOM    988  O   TYR A 125      21.672 -12.938 -14.469  1.00 73.00           O  
ATOM    989  CG  TYR A 125      23.688 -11.656 -17.016  1.00 73.00           C  
ATOM    990  CD1 TYR A 125      25.062 -11.898 -17.016  1.00 73.00           C  
ATOM    991  CD2 TYR A 125      22.859 -12.531 -17.719  1.00 73.00           C  
ATOM    992  CE1 TYR A 125      25.594 -12.977 -17.703  1.00 73.00           C  
ATOM    993  CE2 TYR A 125      23.391 -13.617 -18.422  1.00 73.00           C  
ATOM    994  OH  TYR A 125      25.297 -14.906 -19.078  1.00 73.00           O  
ATOM    995  CZ  TYR A 125      24.766 -13.828 -18.391  1.00 73.00           C  
ATOM    996  N   SER A 126      20.422 -11.203 -15.047  1.00 76.81           N  
ATOM    997  CA  SER A 126      19.250 -12.062 -15.102  1.00 76.81           C  
ATOM    998  C   SER A 126      19.047 -12.633 -16.500  1.00 76.81           C  
ATOM    999  CB  SER A 126      18.000 -11.289 -14.680  1.00 76.81           C  
ATOM   1000  O   SER A 126      19.188 -11.914 -17.500  1.00 76.81           O  
ATOM   1001  OG  SER A 126      16.828 -12.047 -14.930  1.00 76.81           O  
ATOM   1002  N   SER A 127      18.891 -13.938 -16.547  1.00 79.94           N  
ATOM   1003  CA  SER A 127      18.625 -14.625 -17.812  1.00 79.94           C  
ATOM   1004  C   SER A 127      17.188 -14.398 -18.266  1.00 79.94           C  
ATOM   1005  CB  SER A 127      18.891 -16.125 -17.672  1.00 79.94           C  
ATOM   1006  O   SER A 127      16.812 -14.812 -19.375  1.00 79.94           O  
ATOM   1007  OG  SER A 127      17.969 -16.719 -16.781  1.00 79.94           O  
ATOM   1008  N   MET A 128      16.469 -13.688 -17.500  1.00 81.38           N  
ATOM   1009  CA  MET A 128      15.031 -13.586 -17.781  1.00 81.38           C  
ATOM   1010  C   MET A 128      14.781 -12.805 -19.062  1.00 81.38           C  
ATOM   1011  CB  MET A 128      14.312 -12.914 -16.609  1.00 81.38           C  
ATOM   1012  O   MET A 128      13.828 -13.086 -19.781  1.00 81.38           O  
ATOM   1013  CG  MET A 128      14.055 -13.836 -15.430  1.00 81.38           C  
ATOM   1014  SD  MET A 128      12.984 -15.258 -15.867  1.00 81.38           S  
ATOM   1015  CE  MET A 128      12.523 -15.844 -14.211  1.00 81.38           C  
ATOM   1016  N   GLU A 129      15.633 -11.930 -19.391  1.00 79.75           N  
ATOM   1017  CA  GLU A 129      15.453 -11.164 -20.625  1.00 79.75           C  
ATOM   1018  C   GLU A 129      15.547 -12.055 -21.859  1.00 79.75           C  
ATOM   1019  CB  GLU A 129      16.484 -10.031 -20.703  1.00 79.75           C  
ATOM   1020  O   GLU A 129      14.859 -11.820 -22.859  1.00 79.75           O  
ATOM   1021  CG  GLU A 129      16.297  -8.945 -19.656  1.00 79.75           C  
ATOM   1022  CD  GLU A 129      17.312  -7.828 -19.766  1.00 79.75           C  
ATOM   1023  OE1 GLU A 129      17.234  -6.859 -18.984  1.00 79.75           O  
ATOM   1024  OE2 GLU A 129      18.203  -7.922 -20.641  1.00 79.75           O  
ATOM   1025  N   THR A 130      16.281 -13.070 -21.734  1.00 84.69           N  
ATOM   1026  CA  THR A 130      16.500 -13.992 -22.859  1.00 84.69           C  
ATOM   1027  C   THR A 130      15.375 -15.023 -22.922  1.00 84.69           C  
ATOM   1028  CB  THR A 130      17.859 -14.711 -22.734  1.00 84.69           C  
ATOM   1029  O   THR A 130      15.031 -15.500 -24.000  1.00 84.69           O  
ATOM   1030  CG2 THR A 130      18.203 -15.445 -24.031  1.00 84.69           C  
ATOM   1031  OG1 THR A 130      18.875 -13.750 -22.453  1.00 84.69           O  
ATOM   1032  N   ILE A 131      14.820 -15.328 -21.797  1.00 89.31           N  
ATOM   1033  CA  ILE A 131      13.883 -16.438 -21.734  1.00 89.31           C  
ATOM   1034  C   ILE A 131      12.461 -15.922 -21.953  1.00 89.31           C  
ATOM   1035  CB  ILE A 131      13.984 -17.188 -20.391  1.00 89.31           C  
ATOM   1036  O   ILE A 131      11.586 -16.672 -22.406  1.00 89.31           O  
ATOM   1037  CG1 ILE A 131      15.312 -17.938 -20.297  1.00 89.31           C  
ATOM   1038  CG2 ILE A 131      12.797 -18.141 -20.203  1.00 89.31           C  
ATOM   1039  CD1 ILE A 131      15.469 -19.047 -21.328  1.00 89.31           C  
ATOM   1040  N   LEU A 132      12.211 -14.656 -21.766  1.00 87.44           N  
ATOM   1041  CA  LEU A 132      10.867 -14.094 -21.828  1.00 87.44           C  
ATOM   1042  C   LEU A 132      10.289 -14.203 -23.234  1.00 87.44           C  
ATOM   1043  CB  LEU A 132      10.883 -12.625 -21.375  1.00 87.44           C  
ATOM   1044  O   LEU A 132       9.133 -14.594 -23.391  1.00 87.44           O  
ATOM   1045  CG  LEU A 132      10.828 -12.375 -19.875  1.00 87.44           C  
ATOM   1046  CD1 LEU A 132      11.086 -10.898 -19.578  1.00 87.44           C  
ATOM   1047  CD2 LEU A 132       9.477 -12.812 -19.312  1.00 87.44           C  
ATOM   1048  N   PRO A 133      11.102 -13.906 -24.250  1.00 87.88           N  
ATOM   1049  CA  PRO A 133      10.555 -14.086 -25.594  1.00 87.88           C  
ATOM   1050  C   PRO A 133      10.141 -15.531 -25.875  1.00 87.88           C  
ATOM   1051  CB  PRO A 133      11.711 -13.664 -26.500  1.00 87.88           C  
ATOM   1052  O   PRO A 133       9.156 -15.773 -26.578  1.00 87.88           O  
ATOM   1053  CG  PRO A 133      12.539 -12.742 -25.656  1.00 87.88           C  
ATOM   1054  CD  PRO A 133      12.461 -13.195 -24.234  1.00 87.88           C  
ATOM   1055  N   ILE A 134      10.836 -16.516 -25.328  1.00 90.88           N  
ATOM   1056  CA  ILE A 134      10.500 -17.938 -25.516  1.00 90.88           C  
ATOM   1057  C   ILE A 134       9.180 -18.250 -24.812  1.00 90.88           C  
ATOM   1058  CB  ILE A 134      11.625 -18.859 -24.984  1.00 90.88           C  
ATOM   1059  O   ILE A 134       8.328 -18.953 -25.359  1.00 90.88           O  
ATOM   1060  CG1 ILE A 134      12.938 -18.578 -25.734  1.00 90.88           C  
ATOM   1061  CG2 ILE A 134      11.219 -20.328 -25.125  1.00 90.88           C  
ATOM   1062  CD1 ILE A 134      14.133 -19.328 -25.172  1.00 90.88           C  
ATOM   1063  N   MET A 135       9.039 -17.672 -23.656  1.00 89.31           N  
ATOM   1064  CA  MET A 135       7.812 -17.859 -22.891  1.00 89.31           C  
ATOM   1065  C   MET A 135       6.605 -17.344 -23.656  1.00 89.31           C  
ATOM   1066  CB  MET A 135       7.910 -17.156 -21.531  1.00 89.31           C  
ATOM   1067  O   MET A 135       5.535 -17.953 -23.625  1.00 89.31           O  
ATOM   1068  CG  MET A 135       6.699 -17.375 -20.641  1.00 89.31           C  
ATOM   1069  SD  MET A 135       6.828 -16.469 -19.047  1.00 89.31           S  
ATOM   1070  CE  MET A 135       5.203 -16.844 -18.344  1.00 89.31           C  
ATOM   1071  N   ASN A 136       6.770 -16.281 -24.375  1.00 86.25           N  
ATOM   1072  CA  ASN A 136       5.660 -15.672 -25.094  1.00 86.25           C  
ATOM   1073  C   ASN A 136       5.375 -16.422 -26.406  1.00 86.25           C  
ATOM   1074  CB  ASN A 136       5.938 -14.195 -25.375  1.00 86.25           C  
ATOM   1075  O   ASN A 136       4.258 -16.375 -26.922  1.00 86.25           O  
ATOM   1076  CG  ASN A 136       5.816 -13.336 -24.141  1.00 86.25           C  
ATOM   1077  ND2 ASN A 136       6.582 -12.250 -24.094  1.00 86.25           N  
ATOM   1078  OD1 ASN A 136       5.043 -13.641 -23.234  1.00 86.25           O  
ATOM   1079  N   GLN A 137       6.383 -17.031 -26.859  1.00 87.56           N  
ATOM   1080  CA  GLN A 137       6.238 -17.766 -28.109  1.00 87.56           C  
ATOM   1081  C   GLN A 137       5.461 -19.062 -27.891  1.00 87.56           C  
ATOM   1082  CB  GLN A 137       7.609 -18.062 -28.719  1.00 87.56           C  
ATOM   1083  O   GLN A 137       4.727 -19.500 -28.781  1.00 87.56           O  
ATOM   1084  CG  GLN A 137       7.539 -18.719 -30.094  1.00 87.56           C  
ATOM   1085  CD  GLN A 137       8.914 -18.969 -30.688  1.00 87.56           C  
ATOM   1086  NE2 GLN A 137       8.945 -19.609 -31.859  1.00 87.56           N  
ATOM   1087  OE1 GLN A 137       9.938 -18.594 -30.109  1.00 87.56           O  
ATOM   1088  N   TYR A 138       5.598 -19.703 -26.781  1.00 87.94           N  
ATOM   1089  CA  TYR A 138       4.953 -20.969 -26.484  1.00 87.94           C  
ATOM   1090  C   TYR A 138       3.920 -20.828 -25.375  1.00 87.94           C  
ATOM   1091  CB  TYR A 138       5.996 -22.031 -26.094  1.00 87.94           C  
ATOM   1092  O   TYR A 138       4.270 -20.547 -24.234  1.00 87.94           O  
ATOM   1093  CG  TYR A 138       6.965 -22.359 -27.203  1.00 87.94           C  
ATOM   1094  CD1 TYR A 138       6.633 -23.297 -28.188  1.00 87.94           C  
ATOM   1095  CD2 TYR A 138       8.211 -21.766 -27.266  1.00 87.94           C  
ATOM   1096  CE1 TYR A 138       7.520 -23.609 -29.203  1.00 87.94           C  
ATOM   1097  CE2 TYR A 138       9.109 -22.062 -28.281  1.00 87.94           C  
ATOM   1098  OH  TYR A 138       9.641 -23.312 -30.250  1.00 87.94           O  
ATOM   1099  CZ  TYR A 138       8.758 -23.000 -29.250  1.00 87.94           C  
ATOM   1100  N   THR A 139       2.658 -21.109 -25.688  1.00 82.06           N  
ATOM   1101  CA  THR A 139       1.552 -20.922 -24.750  1.00 82.06           C  
ATOM   1102  C   THR A 139       1.605 -21.969 -23.641  1.00 82.06           C  
ATOM   1103  CB  THR A 139       0.194 -21.000 -25.469  1.00 82.06           C  
ATOM   1104  O   THR A 139       1.042 -21.781 -22.562  1.00 82.06           O  
ATOM   1105  CG2 THR A 139       0.025 -19.859 -26.453  1.00 82.06           C  
ATOM   1106  OG1 THR A 139       0.111 -22.250 -26.188  1.00 82.06           O  
ATOM   1107  N   GLU A 140       2.311 -23.047 -23.969  1.00 87.56           N  
ATOM   1108  CA  GLU A 140       2.383 -24.125 -23.000  1.00 87.56           C  
ATOM   1109  C   GLU A 140       3.252 -23.750 -21.812  1.00 87.56           C  
ATOM   1110  CB  GLU A 140       2.924 -25.406 -23.656  1.00 87.56           C  
ATOM   1111  O   GLU A 140       3.156 -24.359 -20.750  1.00 87.56           O  
ATOM   1112  CG  GLU A 140       4.246 -25.203 -24.391  1.00 87.56           C  
ATOM   1113  CD  GLU A 140       4.082 -25.047 -25.891  1.00 87.56           C  
ATOM   1114  OE1 GLU A 140       4.973 -25.500 -26.656  1.00 87.56           O  
ATOM   1115  OE2 GLU A 140       3.055 -24.469 -26.328  1.00 87.56           O  
ATOM   1116  N   ILE A 141       4.145 -22.781 -22.000  1.00 90.56           N  
ATOM   1117  CA  ILE A 141       5.012 -22.375 -20.906  1.00 90.56           C  
ATOM   1118  C   ILE A 141       4.246 -21.438 -19.969  1.00 90.56           C  
ATOM   1119  CB  ILE A 141       6.285 -21.672 -21.422  1.00 90.56           C  
ATOM   1120  O   ILE A 141       3.861 -20.328 -20.344  1.00 90.56           O  
ATOM   1121  CG1 ILE A 141       7.070 -22.609 -22.344  1.00 90.56           C  
ATOM   1122  CG2 ILE A 141       7.156 -21.188 -20.266  1.00 90.56           C  
ATOM   1123  CD1 ILE A 141       8.227 -21.938 -23.078  1.00 90.56           C  
ATOM   1124  N   GLU A 142       4.125 -21.891 -18.734  1.00 88.00           N  
ATOM   1125  CA  GLU A 142       3.305 -21.156 -17.781  1.00 88.00           C  
ATOM   1126  C   GLU A 142       4.164 -20.266 -16.891  1.00 88.00           C  
ATOM   1127  CB  GLU A 142       2.473 -22.109 -16.922  1.00 88.00           C  
ATOM   1128  O   GLU A 142       3.789 -19.125 -16.594  1.00 88.00           O  
ATOM   1129  CG  GLU A 142       1.271 -22.703 -17.656  1.00 88.00           C  
ATOM   1130  CD  GLU A 142       0.235 -23.297 -16.719  1.00 88.00           C  
ATOM   1131  OE1 GLU A 142      -0.810 -23.781 -17.188  1.00 88.00           O  
ATOM   1132  OE2 GLU A 142       0.470 -23.266 -15.484  1.00 88.00           O  
ATOM   1133  N   THR A 143       5.262 -20.859 -16.422  1.00 91.06           N  
ATOM   1134  CA  THR A 143       6.098 -20.156 -15.453  1.00 91.06           C  
ATOM   1135  C   THR A 143       7.574 -20.344 -15.781  1.00 91.06           C  
ATOM   1136  CB  THR A 143       5.824 -20.641 -14.023  1.00 91.06           C  
ATOM   1137  O   THR A 143       7.984 -21.391 -16.266  1.00 91.06           O  
ATOM   1138  CG2 THR A 143       6.629 -19.844 -13.000  1.00 91.06           C  
ATOM   1139  OG1 THR A 143       4.430 -20.500 -13.727  1.00 91.06           O  
ATOM   1140  N   CYS A 144       8.320 -19.266 -15.617  1.00 93.25           N  
ATOM   1141  CA  CYS A 144       9.773 -19.297 -15.695  1.00 93.25           C  
ATOM   1142  C   CYS A 144      10.398 -18.953 -14.352  1.00 93.25           C  
ATOM   1143  CB  CYS A 144      10.281 -18.328 -16.766  1.00 93.25           C  
ATOM   1144  O   CYS A 144      10.031 -17.969 -13.727  1.00 93.25           O  
ATOM   1145  SG  CYS A 144       9.680 -18.703 -18.422  1.00 93.25           S  
ATOM   1146  N   VAL A 145      11.305 -19.844 -13.945  1.00 93.62           N  
ATOM   1147  CA  VAL A 145      11.906 -19.641 -12.633  1.00 93.62           C  
ATOM   1148  C   VAL A 145      13.422 -19.641 -12.758  1.00 93.62           C  
ATOM   1149  CB  VAL A 145      11.453 -20.734 -11.625  1.00 93.62           C  
ATOM   1150  O   VAL A 145      14.008 -20.578 -13.312  1.00 93.62           O  
ATOM   1151  CG1 VAL A 145      12.047 -20.469 -10.250  1.00 93.62           C  
ATOM   1152  CG2 VAL A 145       9.930 -20.797 -11.555  1.00 93.62           C  
ATOM   1153  N   GLU A 146      14.062 -18.594 -12.320  1.00 93.88           N  
ATOM   1154  CA  GLU A 146      15.508 -18.562 -12.156  1.00 93.88           C  
ATOM   1155  C   GLU A 146      15.914 -18.984 -10.750  1.00 93.88           C  
ATOM   1156  CB  GLU A 146      16.062 -17.156 -12.453  1.00 93.88           C  
ATOM   1157  O   GLU A 146      15.508 -18.359  -9.766  1.00 93.88           O  
ATOM   1158  CG  GLU A 146      17.562 -17.109 -12.648  1.00 93.88           C  
ATOM   1159  CD  GLU A 146      18.078 -15.750 -13.070  1.00 93.88           C  
ATOM   1160  OE1 GLU A 146      19.312 -15.547 -13.109  1.00 93.88           O  
ATOM   1161  OE2 GLU A 146      17.234 -14.867 -13.359  1.00 93.88           O  
ATOM   1162  N   CYS A 147      16.656 -20.094 -10.742  1.00 93.44           N  
ATOM   1163  CA  CYS A 147      16.984 -20.625  -9.430  1.00 93.44           C  
ATOM   1164  C   CYS A 147      18.453 -20.984  -9.328  1.00 93.44           C  
ATOM   1165  CB  CYS A 147      16.125 -21.859  -9.125  1.00 93.44           C  
ATOM   1166  O   CYS A 147      19.203 -20.859 -10.305  1.00 93.44           O  
ATOM   1167  SG  CYS A 147      16.375 -23.219 -10.289  1.00 93.44           S  
ATOM   1168  N   SER A 148      18.891 -21.266  -8.102  1.00 94.06           N  
ATOM   1169  CA  SER A 148      20.219 -21.750  -7.797  1.00 94.06           C  
ATOM   1170  C   SER A 148      20.172 -22.891  -6.777  1.00 94.06           C  
ATOM   1171  CB  SER A 148      21.109 -20.625  -7.270  1.00 94.06           C  
ATOM   1172  O   SER A 148      19.797 -22.672  -5.621  1.00 94.06           O  
ATOM   1173  OG  SER A 148      22.328 -21.141  -6.762  1.00 94.06           O  
ATOM   1174  N   ALA A 149      20.547 -24.062  -7.234  1.00 94.25           N  
ATOM   1175  CA  ALA A 149      20.594 -25.188  -6.309  1.00 94.25           C  
ATOM   1176  C   ALA A 149      21.594 -24.938  -5.188  1.00 94.25           C  
ATOM   1177  CB  ALA A 149      20.953 -26.469  -7.051  1.00 94.25           C  
ATOM   1178  O   ALA A 149      21.375 -25.328  -4.043  1.00 94.25           O  
ATOM   1179  N   LYS A 150      22.656 -24.250  -5.547  1.00 93.00           N  
ATOM   1180  CA  LYS A 150      23.719 -24.000  -4.570  1.00 93.00           C  
ATOM   1181  C   LYS A 150      23.234 -23.078  -3.461  1.00 93.00           C  
ATOM   1182  CB  LYS A 150      24.953 -23.406  -5.258  1.00 93.00           C  
ATOM   1183  O   LYS A 150      23.469 -23.344  -2.279  1.00 93.00           O  
ATOM   1184  CG  LYS A 150      26.156 -23.266  -4.344  1.00 93.00           C  
ATOM   1185  CD  LYS A 150      27.406 -22.844  -5.121  1.00 93.00           C  
ATOM   1186  CE  LYS A 150      28.609 -22.719  -4.215  1.00 93.00           C  
ATOM   1187  NZ  LYS A 150      29.859 -22.391  -4.984  1.00 93.00           N  
ATOM   1188  N   ASN A 151      22.562 -22.016  -3.799  1.00 93.31           N  
ATOM   1189  CA  ASN A 151      22.109 -21.031  -2.828  1.00 93.31           C  
ATOM   1190  C   ASN A 151      20.688 -21.312  -2.363  1.00 93.31           C  
ATOM   1191  CB  ASN A 151      22.203 -19.625  -3.414  1.00 93.31           C  
ATOM   1192  O   ASN A 151      20.125 -20.562  -1.579  1.00 93.31           O  
ATOM   1193  CG  ASN A 151      23.641 -19.172  -3.604  1.00 93.31           C  
ATOM   1194  ND2 ASN A 151      23.828 -18.078  -4.344  1.00 93.31           N  
ATOM   1195  OD1 ASN A 151      24.578 -19.781  -3.094  1.00 93.31           O  
ATOM   1196  N   LEU A 152      20.125 -22.422  -2.783  1.00 93.31           N  
ATOM   1197  CA  LEU A 152      18.750 -22.812  -2.451  1.00 93.31           C  
ATOM   1198  C   LEU A 152      17.781 -21.688  -2.770  1.00 93.31           C  
ATOM   1199  CB  LEU A 152      18.641 -23.188  -0.972  1.00 93.31           C  
ATOM   1200  O   LEU A 152      16.844 -21.438  -2.006  1.00 93.31           O  
ATOM   1201  CG  LEU A 152      19.453 -24.406  -0.526  1.00 93.31           C  
ATOM   1202  CD1 LEU A 152      19.359 -24.578   0.987  1.00 93.31           C  
ATOM   1203  CD2 LEU A 152      18.969 -25.672  -1.241  1.00 93.31           C  
ATOM   1204  N   LYS A 153      18.156 -21.000  -3.885  1.00 91.88           N  
ATOM   1205  CA  LYS A 153      17.312 -19.906  -4.312  1.00 91.88           C  
ATOM   1206  C   LYS A 153      16.156 -20.406  -5.176  1.00 91.88           C  
ATOM   1207  CB  LYS A 153      18.125 -18.859  -5.082  1.00 91.88           C  
ATOM   1208  O   LYS A 153      16.375 -21.078  -6.188  1.00 91.88           O  
ATOM   1209  CG  LYS A 153      17.328 -17.625  -5.488  1.00 91.88           C  
ATOM   1210  CD  LYS A 153      18.188 -16.656  -6.293  1.00 91.88           C  
ATOM   1211  CE  LYS A 153      17.359 -15.469  -6.789  1.00 91.88           C  
ATOM   1212  NZ  LYS A 153      18.172 -14.570  -7.672  1.00 91.88           N  
ATOM   1213  N   ASN A 154      14.906 -20.109  -4.844  1.00 92.25           N  
ATOM   1214  CA  ASN A 154      13.680 -20.312  -5.594  1.00 92.25           C  
ATOM   1215  C   ASN A 154      13.445 -21.797  -5.895  1.00 92.25           C  
ATOM   1216  CB  ASN A 154      13.695 -19.516  -6.895  1.00 92.25           C  
ATOM   1217  O   ASN A 154      12.820 -22.141  -6.898  1.00 92.25           O  
ATOM   1218  CG  ASN A 154      13.586 -18.016  -6.656  1.00 92.25           C  
ATOM   1219  ND2 ASN A 154      14.008 -17.234  -7.637  1.00 92.25           N  
ATOM   1220  OD1 ASN A 154      13.133 -17.578  -5.598  1.00 92.25           O  
ATOM   1221  N   ILE A 155      13.961 -22.719  -5.117  1.00 93.25           N  
ATOM   1222  CA  ILE A 155      13.773 -24.156  -5.328  1.00 93.25           C  
ATOM   1223  C   ILE A 155      12.344 -24.547  -4.945  1.00 93.25           C  
ATOM   1224  CB  ILE A 155      14.789 -24.984  -4.520  1.00 93.25           C  
ATOM   1225  O   ILE A 155      11.656 -25.219  -5.711  1.00 93.25           O  
ATOM   1226  CG1 ILE A 155      16.219 -24.641  -4.953  1.00 93.25           C  
ATOM   1227  CG2 ILE A 155      14.516 -26.484  -4.680  1.00 93.25           C  
ATOM   1228  CD1 ILE A 155      17.297 -25.484  -4.277  1.00 93.25           C  
ATOM   1229  N   SER A 156      11.914 -24.109  -3.805  1.00 89.25           N  
ATOM   1230  CA  SER A 156      10.555 -24.406  -3.363  1.00 89.25           C  
ATOM   1231  C   SER A 156       9.523 -23.812  -4.316  1.00 89.25           C  
ATOM   1232  CB  SER A 156      10.320 -23.875  -1.948  1.00 89.25           C  
ATOM   1233  O   SER A 156       8.500 -24.453  -4.602  1.00 89.25           O  
ATOM   1234  OG  SER A 156      11.406 -24.219  -1.098  1.00 89.25           O  
ATOM   1235  N   GLU A 157       9.836 -22.609  -4.840  1.00 89.69           N  
ATOM   1236  CA  GLU A 157       8.930 -21.938  -5.766  1.00 89.69           C  
ATOM   1237  C   GLU A 157       8.750 -22.750  -7.047  1.00 89.69           C  
ATOM   1238  CB  GLU A 157       9.430 -20.531  -6.094  1.00 89.69           C  
ATOM   1239  O   GLU A 157       7.645 -22.828  -7.594  1.00 89.69           O  
ATOM   1240  CG  GLU A 157       9.273 -19.547  -4.957  1.00 89.69           C  
ATOM   1241  CD  GLU A 157      10.344 -19.672  -3.887  1.00 89.69           C  
ATOM   1242  OE1 GLU A 157      10.258 -18.984  -2.850  1.00 89.69           O  
ATOM   1243  OE2 GLU A 157      11.273 -20.484  -4.086  1.00 89.69           O  
ATOM   1244  N   LEU A 158       9.820 -23.312  -7.465  1.00 93.31           N  
ATOM   1245  CA  LEU A 158       9.766 -24.125  -8.672  1.00 93.31           C  
ATOM   1246  C   LEU A 158       8.742 -25.250  -8.539  1.00 93.31           C  
ATOM   1247  CB  LEU A 158      11.148 -24.719  -8.977  1.00 93.31           C  
ATOM   1248  O   LEU A 158       7.832 -25.359  -9.359  1.00 93.31           O  
ATOM   1249  CG  LEU A 158      11.188 -25.859 -10.000  1.00 93.31           C  
ATOM   1250  CD1 LEU A 158      10.742 -25.359 -11.367  1.00 93.31           C  
ATOM   1251  CD2 LEU A 158      12.586 -26.469 -10.078  1.00 93.31           C  
ATOM   1252  N   PHE A 159       8.820 -25.953  -7.496  1.00 91.62           N  
ATOM   1253  CA  PHE A 159       7.938 -27.094  -7.316  1.00 91.62           C  
ATOM   1254  C   PHE A 159       6.543 -26.641  -6.902  1.00 91.62           C  
ATOM   1255  CB  PHE A 159       8.508 -28.047  -6.270  1.00 91.62           C  
ATOM   1256  O   PHE A 159       5.551 -27.297  -7.227  1.00 91.62           O  
ATOM   1257  CG  PHE A 159       9.750 -28.781  -6.719  1.00 91.62           C  
ATOM   1258  CD1 PHE A 159       9.672 -29.828  -7.625  1.00 91.62           C  
ATOM   1259  CD2 PHE A 159      11.000 -28.406  -6.234  1.00 91.62           C  
ATOM   1260  CE1 PHE A 159      10.820 -30.500  -8.047  1.00 91.62           C  
ATOM   1261  CE2 PHE A 159      12.148 -29.062  -6.648  1.00 91.62           C  
ATOM   1262  CZ  PHE A 159      12.062 -30.109  -7.555  1.00 91.62           C  
ATOM   1263  N   TYR A 160       6.535 -25.578  -6.258  1.00 89.56           N  
ATOM   1264  CA  TYR A 160       5.250 -24.984  -5.906  1.00 89.56           C  
ATOM   1265  C   TYR A 160       4.453 -24.625  -7.156  1.00 89.56           C  
ATOM   1266  CB  TYR A 160       5.453 -23.734  -5.047  1.00 89.56           C  
ATOM   1267  O   TYR A 160       3.297 -25.031  -7.297  1.00 89.56           O  
ATOM   1268  CG  TYR A 160       4.172 -22.984  -4.758  1.00 89.56           C  
ATOM   1269  CD1 TYR A 160       3.797 -21.875  -5.531  1.00 89.56           C  
ATOM   1270  CD2 TYR A 160       3.340 -23.359  -3.715  1.00 89.56           C  
ATOM   1271  CE1 TYR A 160       2.623 -21.188  -5.266  1.00 89.56           C  
ATOM   1272  CE2 TYR A 160       2.162 -22.672  -3.443  1.00 89.56           C  
ATOM   1273  OH  TYR A 160       0.647 -20.906  -3.957  1.00 89.56           O  
ATOM   1274  CZ  TYR A 160       1.812 -21.594  -4.223  1.00 89.56           C  
ATOM   1275  N   TYR A 161       5.016 -23.953  -8.062  1.00 89.88           N  
ATOM   1276  CA  TYR A 161       4.316 -23.516  -9.258  1.00 89.88           C  
ATOM   1277  C   TYR A 161       4.055 -24.688 -10.195  1.00 89.88           C  
ATOM   1278  CB  TYR A 161       5.121 -22.438  -9.992  1.00 89.88           C  
ATOM   1279  O   TYR A 161       3.051 -24.719 -10.914  1.00 89.88           O  
ATOM   1280  CG  TYR A 161       4.953 -21.062  -9.398  1.00 89.88           C  
ATOM   1281  CD1 TYR A 161       3.752 -20.375  -9.523  1.00 89.88           C  
ATOM   1282  CD2 TYR A 161       6.000 -20.438  -8.719  1.00 89.88           C  
ATOM   1283  CE1 TYR A 161       3.594 -19.094  -8.984  1.00 89.88           C  
ATOM   1284  CE2 TYR A 161       5.852 -19.172  -8.180  1.00 89.88           C  
ATOM   1285  OH  TYR A 161       4.496 -17.250  -7.781  1.00 89.88           O  
ATOM   1286  CZ  TYR A 161       4.648 -18.500  -8.312  1.00 89.88           C  
ATOM   1287  N   ALA A 162       4.965 -25.609 -10.188  1.00 93.06           N  
ATOM   1288  CA  ALA A 162       4.719 -26.812 -10.977  1.00 93.06           C  
ATOM   1289  C   ALA A 162       3.461 -27.531 -10.500  1.00 93.06           C  
ATOM   1290  CB  ALA A 162       5.922 -27.750 -10.898  1.00 93.06           C  
ATOM   1291  O   ALA A 162       2.627 -27.938 -11.312  1.00 93.06           O  
ATOM   1292  N   GLN A 163       3.350 -27.641  -9.211  1.00 90.88           N  
ATOM   1293  CA  GLN A 163       2.174 -28.297  -8.641  1.00 90.88           C  
ATOM   1294  C   GLN A 163       0.908 -27.500  -8.930  1.00 90.88           C  
ATOM   1295  CB  GLN A 163       2.340 -28.500  -7.137  1.00 90.88           C  
ATOM   1296  O   GLN A 163      -0.116 -28.047  -9.320  1.00 90.88           O  
ATOM   1297  CG  GLN A 163       1.295 -29.422  -6.523  1.00 90.88           C  
ATOM   1298  CD  GLN A 163       1.438 -29.547  -5.016  1.00 90.88           C  
ATOM   1299  NE2 GLN A 163       1.187 -30.750  -4.496  1.00 90.88           N  
ATOM   1300  OE1 GLN A 163       1.774 -28.578  -4.328  1.00 90.88           O  
ATOM   1301  N   LYS A 164       0.994 -26.234  -8.766  1.00 88.25           N  
ATOM   1302  CA  LYS A 164      -0.170 -25.375  -8.953  1.00 88.25           C  
ATOM   1303  C   LYS A 164      -0.621 -25.375 -10.406  1.00 88.25           C  
ATOM   1304  CB  LYS A 164       0.136 -23.953  -8.492  1.00 88.25           C  
ATOM   1305  O   LYS A 164      -1.815 -25.266 -10.695  1.00 88.25           O  
ATOM   1306  CG  LYS A 164       0.175 -23.781  -6.980  1.00 88.25           C  
ATOM   1307  CD  LYS A 164      -1.228 -23.703  -6.391  1.00 88.25           C  
ATOM   1308  CE  LYS A 164      -1.190 -23.453  -4.891  1.00 88.25           C  
ATOM   1309  NZ  LYS A 164      -2.557 -23.234  -4.332  1.00 88.25           N  
ATOM   1310  N   ALA A 165       0.328 -25.500 -11.289  1.00 89.69           N  
ATOM   1311  CA  ALA A 165      -0.002 -25.516 -12.711  1.00 89.69           C  
ATOM   1312  C   ALA A 165      -0.885 -26.703 -13.055  1.00 89.69           C  
ATOM   1313  CB  ALA A 165       1.272 -25.531 -13.555  1.00 89.69           C  
ATOM   1314  O   ALA A 165      -1.720 -26.625 -13.961  1.00 89.69           O  
ATOM   1315  N   VAL A 166      -0.730 -27.734 -12.336  1.00 91.12           N  
ATOM   1316  CA  VAL A 166      -1.481 -28.953 -12.609  1.00 91.12           C  
ATOM   1317  C   VAL A 166      -2.803 -28.938 -11.844  1.00 91.12           C  
ATOM   1318  CB  VAL A 166      -0.672 -30.219 -12.234  1.00 91.12           C  
ATOM   1319  O   VAL A 166      -3.859 -29.219 -12.406  1.00 91.12           O  
ATOM   1320  CG1 VAL A 166      -1.487 -31.484 -12.500  1.00 91.12           C  
ATOM   1321  CG2 VAL A 166       0.645 -30.250 -13.008  1.00 91.12           C  
ATOM   1322  N   LEU A 167      -2.785 -28.547 -10.625  1.00 89.38           N  
ATOM   1323  CA  LEU A 167      -3.949 -28.625  -9.750  1.00 89.38           C  
ATOM   1324  C   LEU A 167      -4.945 -27.516 -10.062  1.00 89.38           C  
ATOM   1325  CB  LEU A 167      -3.521 -28.547  -8.281  1.00 89.38           C  
ATOM   1326  O   LEU A 167      -6.160 -27.719  -9.961  1.00 89.38           O  
ATOM   1327  CG  LEU A 167      -2.723 -29.734  -7.738  1.00 89.38           C  
ATOM   1328  CD1 LEU A 167      -2.293 -29.469  -6.297  1.00 89.38           C  
ATOM   1329  CD2 LEU A 167      -3.541 -31.016  -7.832  1.00 89.38           C  
ATOM   1330  N   HIS A 168      -4.469 -26.422 -10.414  1.00 89.50           N  
ATOM   1331  CA  HIS A 168      -5.328 -25.281 -10.703  1.00 89.50           C  
ATOM   1332  C   HIS A 168      -4.992 -24.656 -12.055  1.00 89.50           C  
ATOM   1333  CB  HIS A 168      -5.211 -24.219  -9.602  1.00 89.50           C  
ATOM   1334  O   HIS A 168      -4.473 -23.547 -12.125  1.00 89.50           O  
ATOM   1335  CG  HIS A 168      -5.359 -24.766  -8.219  1.00 89.50           C  
ATOM   1336  CD2 HIS A 168      -4.488 -24.828  -7.188  1.00 89.50           C  
ATOM   1337  ND1 HIS A 168      -6.520 -25.359  -7.777  1.00 89.50           N  
ATOM   1338  CE1 HIS A 168      -6.355 -25.766  -6.527  1.00 89.50           C  
ATOM   1339  NE2 HIS A 168      -5.133 -25.438  -6.145  1.00 89.50           N  
ATOM   1340  N   PRO A 169      -5.410 -25.328 -13.086  1.00 87.81           N  
ATOM   1341  CA  PRO A 169      -5.102 -24.828 -14.430  1.00 87.81           C  
ATOM   1342  C   PRO A 169      -5.840 -23.547 -14.773  1.00 87.81           C  
ATOM   1343  CB  PRO A 169      -5.555 -25.984 -15.344  1.00 87.81           C  
ATOM   1344  O   PRO A 169      -6.996 -23.359 -14.375  1.00 87.81           O  
ATOM   1345  CG  PRO A 169      -6.590 -26.703 -14.547  1.00 87.81           C  
ATOM   1346  CD  PRO A 169      -6.270 -26.562 -13.086  1.00 87.81           C  
ATOM   1347  N   THR A 170      -5.234 -22.641 -15.453  1.00 86.12           N  
ATOM   1348  CA  THR A 170      -5.809 -21.359 -15.820  1.00 86.12           C  
ATOM   1349  C   THR A 170      -6.594 -21.453 -17.125  1.00 86.12           C  
ATOM   1350  CB  THR A 170      -4.719 -20.281 -15.953  1.00 86.12           C  
ATOM   1351  O   THR A 170      -7.496 -20.656 -17.375  1.00 86.12           O  
ATOM   1352  CG2 THR A 170      -4.000 -20.047 -14.633  1.00 86.12           C  
ATOM   1353  OG1 THR A 170      -3.762 -20.688 -16.938  1.00 86.12           O  
ATOM   1354  N   GLY A 171      -6.422 -22.422 -17.906  1.00 82.12           N  
ATOM   1355  CA  GLY A 171      -6.996 -22.562 -19.234  1.00 82.12           C  
ATOM   1356  C   GLY A 171      -8.516 -22.562 -19.234  1.00 82.12           C  
ATOM   1357  O   GLY A 171      -9.133 -21.766 -19.922  1.00 82.12           O  
ATOM   1358  N   PRO A 172      -9.055 -23.391 -18.391  1.00 86.44           N  
ATOM   1359  CA  PRO A 172     -10.523 -23.453 -18.375  1.00 86.44           C  
ATOM   1360  C   PRO A 172     -11.172 -22.219 -17.750  1.00 86.44           C  
ATOM   1361  CB  PRO A 172     -10.805 -24.703 -17.547  1.00 86.44           C  
ATOM   1362  O   PRO A 172     -12.367 -22.000 -17.953  1.00 86.44           O  
ATOM   1363  CG  PRO A 172      -9.523 -25.484 -17.562  1.00 86.44           C  
ATOM   1364  CD  PRO A 172      -8.391 -24.516 -17.734  1.00 86.44           C  
ATOM   1365  N   LEU A 173     -10.430 -21.500 -17.047  1.00 89.75           N  
ATOM   1366  CA  LEU A 173     -11.031 -20.422 -16.281  1.00 89.75           C  
ATOM   1367  C   LEU A 173     -10.961 -19.109 -17.062  1.00 89.75           C  
ATOM   1368  CB  LEU A 173     -10.336 -20.266 -14.930  1.00 89.75           C  
ATOM   1369  O   LEU A 173     -11.930 -18.344 -17.094  1.00 89.75           O  
ATOM   1370  CG  LEU A 173     -10.430 -21.469 -13.984  1.00 89.75           C  
ATOM   1371  CD1 LEU A 173      -9.688 -21.172 -12.680  1.00 89.75           C  
ATOM   1372  CD2 LEU A 173     -11.883 -21.812 -13.703  1.00 89.75           C  
ATOM   1373  N   TYR A 174      -9.859 -18.844 -17.641  1.00 87.94           N  
ATOM   1374  CA  TYR A 174      -9.562 -17.500 -18.078  1.00 87.94           C  
ATOM   1375  C   TYR A 174      -8.805 -17.516 -19.406  1.00 87.94           C  
ATOM   1376  CB  TYR A 174      -8.750 -16.750 -17.016  1.00 87.94           C  
ATOM   1377  O   TYR A 174      -7.973 -18.391 -19.641  1.00 87.94           O  
ATOM   1378  CG  TYR A 174      -8.617 -15.266 -17.297  1.00 87.94           C  
ATOM   1379  CD1 TYR A 174      -7.434 -14.734 -17.797  1.00 87.94           C  
ATOM   1380  CD2 TYR A 174      -9.680 -14.398 -17.047  1.00 87.94           C  
ATOM   1381  CE1 TYR A 174      -7.309 -13.367 -18.047  1.00 87.94           C  
ATOM   1382  CE2 TYR A 174      -9.562 -13.031 -17.297  1.00 87.94           C  
ATOM   1383  OH  TYR A 174      -8.258 -11.180 -18.047  1.00 87.94           O  
ATOM   1384  CZ  TYR A 174      -8.375 -12.531 -17.797  1.00 87.94           C  
ATOM   1385  N   CYS A 175      -9.172 -16.609 -20.250  1.00 81.88           N  
ATOM   1386  CA  CYS A 175      -8.453 -16.375 -21.500  1.00 81.88           C  
ATOM   1387  C   CYS A 175      -7.559 -15.141 -21.391  1.00 81.88           C  
ATOM   1388  CB  CYS A 175      -9.430 -16.203 -22.656  1.00 81.88           C  
ATOM   1389  O   CYS A 175      -8.047 -14.016 -21.422  1.00 81.88           O  
ATOM   1390  SG  CYS A 175      -8.633 -16.141 -24.281  1.00 81.88           S  
ATOM   1391  N   PRO A 176      -6.273 -15.328 -21.203  1.00 74.81           N  
ATOM   1392  CA  PRO A 176      -5.363 -14.195 -21.000  1.00 74.81           C  
ATOM   1393  C   PRO A 176      -5.355 -13.234 -22.172  1.00 74.81           C  
ATOM   1394  CB  PRO A 176      -3.998 -14.867 -20.828  1.00 74.81           C  
ATOM   1395  O   PRO A 176      -5.152 -12.031 -22.000  1.00 74.81           O  
ATOM   1396  CG  PRO A 176      -4.195 -16.266 -21.312  1.00 74.81           C  
ATOM   1397  CD  PRO A 176      -5.668 -16.562 -21.328  1.00 74.81           C  
ATOM   1398  N   GLU A 177      -5.559 -13.672 -23.391  1.00 72.44           N  
ATOM   1399  CA  GLU A 177      -5.531 -12.844 -24.594  1.00 72.44           C  
ATOM   1400  C   GLU A 177      -6.691 -11.852 -24.609  1.00 72.44           C  
ATOM   1401  CB  GLU A 177      -5.566 -13.711 -25.844  1.00 72.44           C  
ATOM   1402  O   GLU A 177      -6.504 -10.680 -24.922  1.00 72.44           O  
ATOM   1403  CG  GLU A 177      -4.352 -14.617 -26.000  1.00 72.44           C  
ATOM   1404  CD  GLU A 177      -4.477 -15.930 -25.250  1.00 72.44           C  
ATOM   1405  OE1 GLU A 177      -3.475 -16.672 -25.156  1.00 72.44           O  
ATOM   1406  OE2 GLU A 177      -5.590 -16.219 -24.750  1.00 72.44           O  
ATOM   1407  N   GLU A 178      -7.816 -12.391 -24.172  1.00 77.50           N  
ATOM   1408  CA  GLU A 178      -9.000 -11.539 -24.172  1.00 77.50           C  
ATOM   1409  C   GLU A 178      -9.195 -10.867 -22.812  1.00 77.50           C  
ATOM   1410  CB  GLU A 178     -10.242 -12.344 -24.531  1.00 77.50           C  
ATOM   1411  O   GLU A 178      -9.992  -9.938 -22.672  1.00 77.50           O  
ATOM   1412  CG  GLU A 178     -10.219 -12.898 -25.953  1.00 77.50           C  
ATOM   1413  CD  GLU A 178     -11.453 -13.711 -26.312  1.00 77.50           C  
ATOM   1414  OE1 GLU A 178     -11.547 -14.211 -27.453  1.00 77.50           O  
ATOM   1415  OE2 GLU A 178     -12.336 -13.844 -25.438  1.00 77.50           O  
ATOM   1416  N   LYS A 179      -8.383 -11.250 -21.906  1.00 79.62           N  
ATOM   1417  CA  LYS A 179      -8.477 -10.758 -20.531  1.00 79.62           C  
ATOM   1418  C   LYS A 179      -9.898 -10.922 -19.984  1.00 79.62           C  
ATOM   1419  CB  LYS A 179      -8.047  -9.297 -20.453  1.00 79.62           C  
ATOM   1420  O   LYS A 179     -10.445 -10.000 -19.375  1.00 79.62           O  
ATOM   1421  CG  LYS A 179      -6.578  -9.062 -20.766  1.00 79.62           C  
ATOM   1422  CD  LYS A 179      -6.180  -7.609 -20.531  1.00 79.62           C  
ATOM   1423  CE  LYS A 179      -4.707  -7.379 -20.828  1.00 79.62           C  
ATOM   1424  NZ  LYS A 179      -4.309  -5.957 -20.609  1.00 79.62           N  
ATOM   1425  N   GLU A 180     -10.531 -12.016 -20.344  1.00 88.19           N  
ATOM   1426  CA  GLU A 180     -11.875 -12.336 -19.891  1.00 88.19           C  
ATOM   1427  C   GLU A 180     -11.977 -13.789 -19.422  1.00 88.19           C  
ATOM   1428  CB  GLU A 180     -12.898 -12.062 -20.984  1.00 88.19           C  
ATOM   1429  O   GLU A 180     -11.180 -14.633 -19.844  1.00 88.19           O  
ATOM   1430  CG  GLU A 180     -13.078 -10.586 -21.312  1.00 88.19           C  
ATOM   1431  CD  GLU A 180     -14.156 -10.328 -22.359  1.00 88.19           C  
ATOM   1432  OE1 GLU A 180     -14.430  -9.141 -22.656  1.00 88.19           O  
ATOM   1433  OE2 GLU A 180     -14.734 -11.312 -22.859  1.00 88.19           O  
ATOM   1434  N   MET A 181     -12.953 -13.992 -18.578  1.00 92.81           N  
ATOM   1435  CA  MET A 181     -13.219 -15.367 -18.156  1.00 92.81           C  
ATOM   1436  C   MET A 181     -13.875 -16.172 -19.266  1.00 92.81           C  
ATOM   1437  CB  MET A 181     -14.109 -15.375 -16.906  1.00 92.81           C  
ATOM   1438  O   MET A 181     -14.625 -15.625 -20.078  1.00 92.81           O  
ATOM   1439  CG  MET A 181     -13.391 -14.961 -15.641  1.00 92.81           C  
ATOM   1440  SD  MET A 181     -14.391 -15.258 -14.133  1.00 92.81           S  
ATOM   1441  CE  MET A 181     -15.617 -13.930 -14.289  1.00 92.81           C  
ATOM   1442  N   LYS A 182     -13.594 -17.438 -19.328  1.00 92.25           N  
ATOM   1443  CA  LYS A 182     -14.227 -18.312 -20.312  1.00 92.25           C  
ATOM   1444  C   LYS A 182     -15.719 -18.453 -20.047  1.00 92.25           C  
ATOM   1445  CB  LYS A 182     -13.555 -19.688 -20.328  1.00 92.25           C  
ATOM   1446  O   LYS A 182     -16.156 -18.422 -18.891  1.00 92.25           O  
ATOM   1447  CG  LYS A 182     -12.148 -19.688 -20.906  1.00 92.25           C  
ATOM   1448  CD  LYS A 182     -11.711 -21.094 -21.312  1.00 92.25           C  
ATOM   1449  CE  LYS A 182     -10.328 -21.078 -21.953  1.00 92.25           C  
ATOM   1450  NZ  LYS A 182      -9.883 -22.469 -22.312  1.00 92.25           N  
ATOM   1451  N   PRO A 183     -16.500 -18.594 -21.047  1.00 93.50           N  
ATOM   1452  CA  PRO A 183     -17.953 -18.688 -20.891  1.00 93.50           C  
ATOM   1453  C   PRO A 183     -18.375 -19.844 -20.000  1.00 93.50           C  
ATOM   1454  CB  PRO A 183     -18.453 -18.891 -22.328  1.00 93.50           C  
ATOM   1455  O   PRO A 183     -19.344 -19.719 -19.234  1.00 93.50           O  
ATOM   1456  CG  PRO A 183     -17.391 -18.281 -23.188  1.00 93.50           C  
ATOM   1457  CD  PRO A 183     -16.062 -18.453 -22.516  1.00 93.50           C  
ATOM   1458  N   ALA A 184     -17.656 -21.000 -20.156  1.00 92.94           N  
ATOM   1459  CA  ALA A 184     -18.000 -22.141 -19.312  1.00 92.94           C  
ATOM   1460  C   ALA A 184     -17.812 -21.797 -17.844  1.00 92.94           C  
ATOM   1461  CB  ALA A 184     -17.141 -23.359 -19.688  1.00 92.94           C  
ATOM   1462  O   ALA A 184     -18.609 -22.203 -17.000  1.00 92.94           O  
ATOM   1463  N   CYS A 185     -16.812 -21.062 -17.562  1.00 94.38           N  
ATOM   1464  CA  CYS A 185     -16.547 -20.672 -16.188  1.00 94.38           C  
ATOM   1465  C   CYS A 185     -17.594 -19.672 -15.695  1.00 94.38           C  
ATOM   1466  CB  CYS A 185     -15.156 -20.047 -16.078  1.00 94.38           C  
ATOM   1467  O   CYS A 185     -18.078 -19.797 -14.570  1.00 94.38           O  
ATOM   1468  SG  CYS A 185     -14.680 -19.641 -14.383  1.00 94.38           S  
ATOM   1469  N   ILE A 186     -18.000 -18.766 -16.531  1.00 95.75           N  
ATOM   1470  CA  ILE A 186     -19.016 -17.781 -16.172  1.00 95.75           C  
ATOM   1471  C   ILE A 186     -20.344 -18.484 -15.875  1.00 95.75           C  
ATOM   1472  CB  ILE A 186     -19.203 -16.734 -17.297  1.00 95.75           C  
ATOM   1473  O   ILE A 186     -21.016 -18.156 -14.898  1.00 95.75           O  
ATOM   1474  CG1 ILE A 186     -17.938 -15.906 -17.484  1.00 95.75           C  
ATOM   1475  CG2 ILE A 186     -20.422 -15.836 -17.000  1.00 95.75           C  
ATOM   1476  CD1 ILE A 186     -17.984 -14.938 -18.656  1.00 95.75           C  
ATOM   1477  N   LYS A 187     -20.672 -19.406 -16.703  1.00 95.31           N  
ATOM   1478  CA  LYS A 187     -21.906 -20.156 -16.516  1.00 95.31           C  
ATOM   1479  C   LYS A 187     -21.891 -20.906 -15.188  1.00 95.31           C  
ATOM   1480  CB  LYS A 187     -22.125 -21.141 -17.672  1.00 95.31           C  
ATOM   1481  O   LYS A 187     -22.891 -20.891 -14.453  1.00 95.31           O  
ATOM   1482  CG  LYS A 187     -22.672 -20.500 -18.938  1.00 95.31           C  
ATOM   1483  CD  LYS A 187     -22.953 -21.547 -20.016  1.00 95.31           C  
ATOM   1484  CE  LYS A 187     -23.422 -20.906 -21.312  1.00 95.31           C  
ATOM   1485  NZ  LYS A 187     -23.672 -21.922 -22.375  1.00 95.31           N  
ATOM   1486  N   ALA A 188     -20.797 -21.562 -14.898  1.00 95.56           N  
ATOM   1487  CA  ALA A 188     -20.672 -22.297 -13.656  1.00 95.56           C  
ATOM   1488  C   ALA A 188     -20.781 -21.375 -12.445  1.00 95.56           C  
ATOM   1489  CB  ALA A 188     -19.359 -23.078 -13.617  1.00 95.56           C  
ATOM   1490  O   ALA A 188     -21.531 -21.641 -11.508  1.00 95.56           O  
ATOM   1491  N   LEU A 189     -20.094 -20.297 -12.492  1.00 96.12           N  
ATOM   1492  CA  LEU A 189     -20.094 -19.359 -11.375  1.00 96.12           C  
ATOM   1493  C   LEU A 189     -21.453 -18.703 -11.219  1.00 96.12           C  
ATOM   1494  CB  LEU A 189     -19.016 -18.281 -11.578  1.00 96.12           C  
ATOM   1495  O   LEU A 189     -21.875 -18.391 -10.094  1.00 96.12           O  
ATOM   1496  CG  LEU A 189     -17.562 -18.734 -11.391  1.00 96.12           C  
ATOM   1497  CD1 LEU A 189     -16.609 -17.609 -11.789  1.00 96.12           C  
ATOM   1498  CD2 LEU A 189     -17.328 -19.172  -9.953  1.00 96.12           C  
ATOM   1499  N   THR A 190     -22.109 -18.453 -12.305  1.00 96.31           N  
ATOM   1500  CA  THR A 190     -23.469 -17.906 -12.250  1.00 96.31           C  
ATOM   1501  C   THR A 190     -24.406 -18.875 -11.531  1.00 96.31           C  
ATOM   1502  CB  THR A 190     -24.000 -17.609 -13.656  1.00 96.31           C  
ATOM   1503  O   THR A 190     -25.234 -18.453 -10.719  1.00 96.31           O  
ATOM   1504  CG2 THR A 190     -25.422 -17.047 -13.594  1.00 96.31           C  
ATOM   1505  OG1 THR A 190     -23.141 -16.656 -14.297  1.00 96.31           O  
ATOM   1506  N   ARG A 191     -24.250 -20.125 -11.898  1.00 96.00           N  
ATOM   1507  CA  ARG A 191     -25.062 -21.125 -11.211  1.00 96.00           C  
ATOM   1508  C   ARG A 191     -24.766 -21.156  -9.719  1.00 96.00           C  
ATOM   1509  CB  ARG A 191     -24.844 -22.500 -11.828  1.00 96.00           C  
ATOM   1510  O   ARG A 191     -25.672 -21.266  -8.898  1.00 96.00           O  
ATOM   1511  CG  ARG A 191     -25.797 -23.578 -11.305  1.00 96.00           C  
ATOM   1512  CD  ARG A 191     -25.562 -24.906 -12.000  1.00 96.00           C  
ATOM   1513  NE  ARG A 191     -26.453 -25.953 -11.469  1.00 96.00           N  
ATOM   1514  NH1 ARG A 191     -25.594 -27.641 -12.781  1.00 96.00           N  
ATOM   1515  NH2 ARG A 191     -27.297 -28.078 -11.297  1.00 96.00           N  
ATOM   1516  CZ  ARG A 191     -26.438 -27.219 -11.852  1.00 96.00           C  
ATOM   1517  N   ILE A 192     -23.531 -21.094  -9.406  1.00 95.81           N  
ATOM   1518  CA  ILE A 192     -23.125 -21.125  -8.008  1.00 95.81           C  
ATOM   1519  C   ILE A 192     -23.672 -19.891  -7.289  1.00 95.81           C  
ATOM   1520  CB  ILE A 192     -21.594 -21.188  -7.871  1.00 95.81           C  
ATOM   1521  O   ILE A 192     -24.125 -19.984  -6.145  1.00 95.81           O  
ATOM   1522  CG1 ILE A 192     -21.062 -22.531  -8.383  1.00 95.81           C  
ATOM   1523  CG2 ILE A 192     -21.172 -20.953  -6.418  1.00 95.81           C  
ATOM   1524  CD1 ILE A 192     -19.547 -22.609  -8.461  1.00 95.81           C  
ATOM   1525  N   PHE A 193     -23.656 -18.781  -7.957  1.00 96.50           N  
ATOM   1526  CA  PHE A 193     -24.219 -17.547  -7.402  1.00 96.50           C  
ATOM   1527  C   PHE A 193     -25.703 -17.734  -7.090  1.00 96.50           C  
ATOM   1528  CB  PHE A 193     -24.031 -16.375  -8.367  1.00 96.50           C  
ATOM   1529  O   PHE A 193     -26.172 -17.375  -6.008  1.00 96.50           O  
ATOM   1530  CG  PHE A 193     -24.625 -15.086  -7.879  1.00 96.50           C  
ATOM   1531  CD1 PHE A 193     -25.922 -14.719  -8.227  1.00 96.50           C  
ATOM   1532  CD2 PHE A 193     -23.875 -14.234  -7.070  1.00 96.50           C  
ATOM   1533  CE1 PHE A 193     -26.453 -13.516  -7.770  1.00 96.50           C  
ATOM   1534  CE2 PHE A 193     -24.422 -13.031  -6.613  1.00 96.50           C  
ATOM   1535  CZ  PHE A 193     -25.703 -12.680  -6.965  1.00 96.50           C  
ATOM   1536  N   LYS A 194     -26.438 -18.328  -8.023  1.00 95.44           N  
ATOM   1537  CA  LYS A 194     -27.875 -18.531  -7.848  1.00 95.44           C  
ATOM   1538  C   LYS A 194     -28.156 -19.484  -6.699  1.00 95.44           C  
ATOM   1539  CB  LYS A 194     -28.500 -19.062  -9.141  1.00 95.44           C  
ATOM   1540  O   LYS A 194     -29.141 -19.328  -5.969  1.00 95.44           O  
ATOM   1541  CG  LYS A 194     -28.609 -18.016 -10.242  1.00 95.44           C  
ATOM   1542  CD  LYS A 194     -29.344 -18.578 -11.469  1.00 95.44           C  
ATOM   1543  CE  LYS A 194     -29.438 -17.531 -12.578  1.00 95.44           C  
ATOM   1544  NZ  LYS A 194     -30.109 -18.094 -13.797  1.00 95.44           N  
ATOM   1545  N   ILE A 195     -27.297 -20.453  -6.539  1.00 95.06           N  
ATOM   1546  CA  ILE A 195     -27.453 -21.422  -5.453  1.00 95.06           C  
ATOM   1547  C   ILE A 195     -27.156 -20.734  -4.117  1.00 95.06           C  
ATOM   1548  CB  ILE A 195     -26.531 -22.641  -5.645  1.00 95.06           C  
ATOM   1549  O   ILE A 195     -27.797 -21.047  -3.105  1.00 95.06           O  
ATOM   1550  CG1 ILE A 195     -27.000 -23.469  -6.855  1.00 95.06           C  
ATOM   1551  CG2 ILE A 195     -26.516 -23.500  -4.379  1.00 95.06           C  
ATOM   1552  CD1 ILE A 195     -26.031 -24.578  -7.250  1.00 95.06           C  
ATOM   1553  N   SER A 196     -26.266 -19.828  -4.113  1.00 94.31           N  
ATOM   1554  CA  SER A 196     -25.844 -19.156  -2.883  1.00 94.31           C  
ATOM   1555  C   SER A 196     -26.828 -18.062  -2.500  1.00 94.31           C  
ATOM   1556  CB  SER A 196     -24.438 -18.578  -3.035  1.00 94.31           C  
ATOM   1557  O   SER A 196     -26.844 -17.594  -1.355  1.00 94.31           O  
ATOM   1558  OG  SER A 196     -23.500 -19.594  -3.293  1.00 94.31           O  
ATOM   1559  N   ASP A 197     -27.547 -17.609  -3.447  1.00 94.81           N  
ATOM   1560  CA  ASP A 197     -28.594 -16.625  -3.201  1.00 94.81           C  
ATOM   1561  C   ASP A 197     -29.828 -17.281  -2.578  1.00 94.81           C  
ATOM   1562  CB  ASP A 197     -28.984 -15.914  -4.500  1.00 94.81           C  
ATOM   1563  O   ASP A 197     -30.797 -17.578  -3.275  1.00 94.81           O  
ATOM   1564  CG  ASP A 197     -29.953 -14.766  -4.281  1.00 94.81           C  
ATOM   1565  OD1 ASP A 197     -30.250 -14.445  -3.115  1.00 94.81           O  
ATOM   1566  OD2 ASP A 197     -30.406 -14.188  -5.289  1.00 94.81           O  
ATOM   1567  N   GLN A 198     -29.859 -17.359  -1.281  1.00 92.44           N  
ATOM   1568  CA  GLN A 198     -30.875 -18.109  -0.555  1.00 92.44           C  
ATOM   1569  C   GLN A 198     -32.219 -17.422  -0.625  1.00 92.44           C  
ATOM   1570  CB  GLN A 198     -30.453 -18.312   0.903  1.00 92.44           C  
ATOM   1571  O   GLN A 198     -33.250 -18.078  -0.757  1.00 92.44           O  
ATOM   1572  CG  GLN A 198     -29.250 -19.219   1.081  1.00 92.44           C  
ATOM   1573  CD  GLN A 198     -28.906 -19.453   2.539  1.00 92.44           C  
ATOM   1574  NE2 GLN A 198     -27.875 -20.250   2.781  1.00 92.44           N  
ATOM   1575  OE1 GLN A 198     -29.562 -18.922   3.441  1.00 92.44           O  
ATOM   1576  N   ASP A 199     -32.250 -16.125  -0.569  1.00 91.69           N  
ATOM   1577  CA  ASP A 199     -33.500 -15.414  -0.580  1.00 91.69           C  
ATOM   1578  C   ASP A 199     -33.906 -15.023  -2.002  1.00 91.69           C  
ATOM   1579  CB  ASP A 199     -33.438 -14.172   0.310  1.00 91.69           C  
ATOM   1580  O   ASP A 199     -34.969 -14.438  -2.215  1.00 91.69           O  
ATOM   1581  CG  ASP A 199     -32.375 -13.188  -0.129  1.00 91.69           C  
ATOM   1582  OD1 ASP A 199     -31.781 -13.375  -1.209  1.00 91.69           O  
ATOM   1583  OD2 ASP A 199     -32.125 -12.211   0.614  1.00 91.69           O  
ATOM   1584  N   ASN A 200     -33.156 -15.297  -3.037  1.00 91.94           N  
ATOM   1585  CA  ASN A 200     -33.406 -15.117  -4.461  1.00 91.94           C  
ATOM   1586  C   ASN A 200     -33.688 -13.664  -4.797  1.00 91.94           C  
ATOM   1587  CB  ASN A 200     -34.562 -16.016  -4.906  1.00 91.94           C  
ATOM   1588  O   ASN A 200     -34.656 -13.367  -5.535  1.00 91.94           O  
ATOM   1589  CG  ASN A 200     -34.375 -16.594  -6.293  1.00 91.94           C  
ATOM   1590  ND2 ASN A 200     -35.406 -17.219  -6.832  1.00 91.94           N  
ATOM   1591  OD1 ASN A 200     -33.281 -16.484  -6.871  1.00 91.94           O  
ATOM   1592  N   ASP A 201     -33.000 -12.711  -4.195  1.00 89.94           N  
ATOM   1593  CA  ASP A 201     -33.219 -11.289  -4.484  1.00 89.94           C  
ATOM   1594  C   ASP A 201     -32.188 -10.789  -5.492  1.00 89.94           C  
ATOM   1595  CB  ASP A 201     -33.125 -10.469  -3.199  1.00 89.94           C  
ATOM   1596  O   ASP A 201     -32.188  -9.617  -5.867  1.00 89.94           O  
ATOM   1597  CG  ASP A 201     -31.766 -10.523  -2.537  1.00 89.94           C  
ATOM   1598  OD1 ASP A 201     -30.875 -11.250  -3.031  1.00 89.94           O  
ATOM   1599  OD2 ASP A 201     -31.578  -9.828  -1.513  1.00 89.94           O  
ATOM   1600  N   GLY A 202     -31.344 -11.594  -5.930  1.00 92.38           N  
ATOM   1601  CA  GLY A 202     -30.359 -11.266  -6.957  1.00 92.38           C  
ATOM   1602  C   GLY A 202     -29.094 -10.656  -6.398  1.00 92.38           C  
ATOM   1603  O   GLY A 202     -28.219 -10.234  -7.156  1.00 92.38           O  
ATOM   1604  N   THR A 203     -29.031 -10.539  -5.117  1.00 94.19           N  
ATOM   1605  CA  THR A 203     -27.828 -10.031  -4.453  1.00 94.19           C  
ATOM   1606  C   THR A 203     -27.438 -10.930  -3.289  1.00 94.19           C  
ATOM   1607  CB  THR A 203     -28.047  -8.594  -3.947  1.00 94.19           C  
ATOM   1608  O   THR A 203     -28.281 -11.625  -2.715  1.00 94.19           O  
ATOM   1609  CG2 THR A 203     -28.484  -7.664  -5.078  1.00 94.19           C  
ATOM   1610  OG1 THR A 203     -29.062  -8.594  -2.934  1.00 94.19           O  
ATOM   1611  N   LEU A 204     -26.156 -11.078  -3.057  1.00 94.88           N  
ATOM   1612  CA  LEU A 204     -25.672 -11.828  -1.901  1.00 94.88           C  
ATOM   1613  C   LEU A 204     -25.422 -10.898  -0.716  1.00 94.88           C  
ATOM   1614  CB  LEU A 204     -24.375 -12.562  -2.252  1.00 94.88           C  
ATOM   1615  O   LEU A 204     -24.500 -10.086  -0.734  1.00 94.88           O  
ATOM   1616  CG  LEU A 204     -24.484 -13.664  -3.311  1.00 94.88           C  
ATOM   1617  CD1 LEU A 204     -23.109 -14.250  -3.611  1.00 94.88           C  
ATOM   1618  CD2 LEU A 204     -25.453 -14.750  -2.855  1.00 94.88           C  
ATOM   1619  N   ASN A 205     -26.281 -10.992   0.198  1.00 92.44           N  
ATOM   1620  CA  ASN A 205     -26.125 -10.156   1.385  1.00 92.44           C  
ATOM   1621  C   ASN A 205     -25.016 -10.680   2.301  1.00 92.44           C  
ATOM   1622  CB  ASN A 205     -27.453 -10.062   2.148  1.00 92.44           C  
ATOM   1623  O   ASN A 205     -24.344 -11.664   1.975  1.00 92.44           O  
ATOM   1624  CG  ASN A 205     -27.969 -11.422   2.588  1.00 92.44           C  
ATOM   1625  ND2 ASN A 205     -29.281 -11.555   2.660  1.00 92.44           N  
ATOM   1626  OD1 ASN A 205     -27.188 -12.336   2.859  1.00 92.44           O  
ATOM   1627  N   ASP A 206     -24.797 -10.078   3.449  1.00 91.06           N  
ATOM   1628  CA  ASP A 206     -23.688 -10.406   4.344  1.00 91.06           C  
ATOM   1629  C   ASP A 206     -23.812 -11.836   4.871  1.00 91.06           C  
ATOM   1630  CB  ASP A 206     -23.625  -9.422   5.508  1.00 91.06           C  
ATOM   1631  O   ASP A 206     -22.828 -12.570   4.938  1.00 91.06           O  
ATOM   1632  CG  ASP A 206     -23.203  -8.023   5.082  1.00 91.06           C  
ATOM   1633  OD1 ASP A 206     -22.875  -7.820   3.893  1.00 91.06           O  
ATOM   1634  OD2 ASP A 206     -23.188  -7.121   5.945  1.00 91.06           O  
ATOM   1635  N   ALA A 207     -24.984 -12.164   5.199  1.00 92.00           N  
ATOM   1636  CA  ALA A 207     -25.219 -13.508   5.723  1.00 92.00           C  
ATOM   1637  C   ALA A 207     -24.953 -14.570   4.656  1.00 92.00           C  
ATOM   1638  CB  ALA A 207     -26.641 -13.641   6.250  1.00 92.00           C  
ATOM   1639  O   ALA A 207     -24.328 -15.594   4.934  1.00 92.00           O  
ATOM   1640  N   GLU A 208     -25.391 -14.281   3.486  1.00 94.19           N  
ATOM   1641  CA  GLU A 208     -25.188 -15.227   2.391  1.00 94.19           C  
ATOM   1642  C   GLU A 208     -23.719 -15.320   1.988  1.00 94.19           C  
ATOM   1643  CB  GLU A 208     -26.047 -14.836   1.183  1.00 94.19           C  
ATOM   1644  O   GLU A 208     -23.219 -16.406   1.675  1.00 94.19           O  
ATOM   1645  CG  GLU A 208     -27.547 -15.023   1.395  1.00 94.19           C  
ATOM   1646  CD  GLU A 208     -28.391 -14.430   0.282  1.00 94.19           C  
ATOM   1647  OE1 GLU A 208     -29.516 -14.922   0.042  1.00 94.19           O  
ATOM   1648  OE2 GLU A 208     -27.922 -13.453  -0.354  1.00 94.19           O  
ATOM   1649  N   LEU A 209     -23.094 -14.227   2.002  1.00 92.19           N  
ATOM   1650  CA  LEU A 209     -21.656 -14.219   1.689  1.00 92.19           C  
ATOM   1651  C   LEU A 209     -20.875 -14.992   2.738  1.00 92.19           C  
ATOM   1652  CB  LEU A 209     -21.141 -12.789   1.596  1.00 92.19           C  
ATOM   1653  O   LEU A 209     -19.922 -15.703   2.406  1.00 92.19           O  
ATOM   1654  CG  LEU A 209     -21.422 -12.047   0.288  1.00 92.19           C  
ATOM   1655  CD1 LEU A 209     -21.062 -10.570   0.427  1.00 92.19           C  
ATOM   1656  CD2 LEU A 209     -20.656 -12.680  -0.864  1.00 92.19           C  
ATOM   1657  N   ASN A 210     -21.281 -14.852   3.930  1.00 90.81           N  
ATOM   1658  CA  ASN A 210     -20.625 -15.602   4.996  1.00 90.81           C  
ATOM   1659  C   ASN A 210     -20.891 -17.094   4.875  1.00 90.81           C  
ATOM   1660  CB  ASN A 210     -21.078 -15.094   6.367  1.00 90.81           C  
ATOM   1661  O   ASN A 210     -20.000 -17.922   5.129  1.00 90.81           O  
ATOM   1662  CG  ASN A 210     -20.031 -15.312   7.445  1.00 90.81           C  
ATOM   1663  ND2 ASN A 210     -20.250 -14.727   8.609  1.00 90.81           N  
ATOM   1664  OD1 ASN A 210     -19.047 -16.016   7.230  1.00 90.81           O  
ATOM   1665  N   PHE A 211     -22.094 -17.375   4.512  1.00 91.25           N  
ATOM   1666  CA  PHE A 211     -22.438 -18.781   4.281  1.00 91.25           C  
ATOM   1667  C   PHE A 211     -21.609 -19.359   3.139  1.00 91.25           C  
ATOM   1668  CB  PHE A 211     -23.938 -18.922   3.979  1.00 91.25           C  
ATOM   1669  O   PHE A 211     -21.062 -20.453   3.258  1.00 91.25           O  
ATOM   1670  CG  PHE A 211     -24.359 -20.344   3.742  1.00 91.25           C  
ATOM   1671  CD1 PHE A 211     -24.547 -20.828   2.451  1.00 91.25           C  
ATOM   1672  CD2 PHE A 211     -24.594 -21.203   4.812  1.00 91.25           C  
ATOM   1673  CE1 PHE A 211     -24.953 -22.141   2.230  1.00 91.25           C  
ATOM   1674  CE2 PHE A 211     -25.000 -22.516   4.602  1.00 91.25           C  
ATOM   1675  CZ  PHE A 211     -25.172 -22.984   3.309  1.00 91.25           C  
ATOM   1676  N   PHE A 212     -21.547 -18.641   2.104  1.00 92.44           N  
ATOM   1677  CA  PHE A 212     -20.734 -19.047   0.952  1.00 92.44           C  
ATOM   1678  C   PHE A 212     -19.281 -19.281   1.354  1.00 92.44           C  
ATOM   1679  CB  PHE A 212     -20.812 -18.000  -0.156  1.00 92.44           C  
ATOM   1680  O   PHE A 212     -18.688 -20.297   0.995  1.00 92.44           O  
ATOM   1681  CG  PHE A 212     -19.875 -18.234  -1.298  1.00 92.44           C  
ATOM   1682  CD1 PHE A 212     -18.656 -17.562  -1.368  1.00 92.44           C  
ATOM   1683  CD2 PHE A 212     -20.188 -19.141  -2.301  1.00 92.44           C  
ATOM   1684  CE1 PHE A 212     -17.781 -17.797  -2.424  1.00 92.44           C  
ATOM   1685  CE2 PHE A 212     -19.312 -19.375  -3.359  1.00 92.44           C  
ATOM   1686  CZ  PHE A 212     -18.109 -18.703  -3.420  1.00 92.44           C  
ATOM   1687  N   GLN A 213     -18.766 -18.375   2.086  1.00 89.88           N  
ATOM   1688  CA  GLN A 213     -17.375 -18.469   2.543  1.00 89.88           C  
ATOM   1689  C   GLN A 213     -17.172 -19.688   3.441  1.00 89.88           C  
ATOM   1690  CB  GLN A 213     -16.969 -17.203   3.283  1.00 89.88           C  
ATOM   1691  O   GLN A 213     -16.172 -20.391   3.316  1.00 89.88           O  
ATOM   1692  CG  GLN A 213     -15.570 -17.250   3.881  1.00 89.88           C  
ATOM   1693  CD  GLN A 213     -14.484 -16.984   2.855  1.00 89.88           C  
ATOM   1694  NE2 GLN A 213     -13.234 -17.031   3.293  1.00 89.88           N  
ATOM   1695  OE1 GLN A 213     -14.773 -16.734   1.680  1.00 89.88           O  
ATOM   1696  N   ARG A 214     -18.094 -19.922   4.254  1.00 89.06           N  
ATOM   1697  CA  ARG A 214     -17.969 -21.062   5.172  1.00 89.06           C  
ATOM   1698  C   ARG A 214     -18.047 -22.375   4.418  1.00 89.06           C  
ATOM   1699  CB  ARG A 214     -19.062 -21.000   6.242  1.00 89.06           C  
ATOM   1700  O   ARG A 214     -17.297 -23.312   4.707  1.00 89.06           O  
ATOM   1701  CG  ARG A 214     -18.781 -20.000   7.355  1.00 89.06           C  
ATOM   1702  CD  ARG A 214     -19.844 -20.047   8.438  1.00 89.06           C  
ATOM   1703  NE  ARG A 214     -19.625 -19.016   9.453  1.00 89.06           N  
ATOM   1704  NH1 ARG A 214     -21.312 -19.750  10.852  1.00 89.06           N  
ATOM   1705  NH2 ARG A 214     -20.047 -17.938  11.430  1.00 89.06           N  
ATOM   1706  CZ  ARG A 214     -20.328 -18.906  10.578  1.00 89.06           C  
ATOM   1707  N   ILE A 215     -18.906 -22.438   3.475  1.00 89.56           N  
ATOM   1708  CA  ILE A 215     -19.094 -23.672   2.721  1.00 89.56           C  
ATOM   1709  C   ILE A 215     -17.875 -23.922   1.846  1.00 89.56           C  
ATOM   1710  CB  ILE A 215     -20.375 -23.609   1.854  1.00 89.56           C  
ATOM   1711  O   ILE A 215     -17.391 -25.062   1.767  1.00 89.56           O  
ATOM   1712  CG1 ILE A 215     -21.625 -23.688   2.740  1.00 89.56           C  
ATOM   1713  CG2 ILE A 215     -20.375 -24.734   0.814  1.00 89.56           C  
ATOM   1714  CD1 ILE A 215     -22.922 -23.750   1.961  1.00 89.56           C  
ATOM   1715  N   CYS A 216     -17.359 -22.938   1.219  1.00 90.00           N  
ATOM   1716  CA  CYS A 216     -16.297 -23.125   0.244  1.00 90.00           C  
ATOM   1717  C   CYS A 216     -14.938 -23.156   0.927  1.00 90.00           C  
ATOM   1718  CB  CYS A 216     -16.328 -22.016  -0.802  1.00 90.00           C  
ATOM   1719  O   CYS A 216     -14.070 -23.953   0.552  1.00 90.00           O  
ATOM   1720  SG  CYS A 216     -17.781 -22.062  -1.876  1.00 90.00           S  
ATOM   1721  N   PHE A 217     -14.695 -22.391   1.968  1.00 88.00           N  
ATOM   1722  CA  PHE A 217     -13.336 -22.219   2.479  1.00 88.00           C  
ATOM   1723  C   PHE A 217     -13.266 -22.594   3.955  1.00 88.00           C  
ATOM   1724  CB  PHE A 217     -12.852 -20.781   2.271  1.00 88.00           C  
ATOM   1725  O   PHE A 217     -12.188 -22.578   4.555  1.00 88.00           O  
ATOM   1726  CG  PHE A 217     -12.867 -20.344   0.834  1.00 88.00           C  
ATOM   1727  CD1 PHE A 217     -11.891 -20.766  -0.052  1.00 88.00           C  
ATOM   1728  CD2 PHE A 217     -13.867 -19.500   0.371  1.00 88.00           C  
ATOM   1729  CE1 PHE A 217     -11.898 -20.344  -1.383  1.00 88.00           C  
ATOM   1730  CE2 PHE A 217     -13.891 -19.078  -0.958  1.00 88.00           C  
ATOM   1731  CZ  PHE A 217     -12.906 -19.500  -1.832  1.00 88.00           C  
ATOM   1732  N   ASN A 218     -14.344 -22.922   4.598  1.00 86.31           N  
ATOM   1733  CA  ASN A 218     -14.430 -23.344   5.988  1.00 86.31           C  
ATOM   1734  C   ASN A 218     -13.875 -22.281   6.934  1.00 86.31           C  
ATOM   1735  CB  ASN A 218     -13.703 -24.688   6.195  1.00 86.31           C  
ATOM   1736  O   ASN A 218     -13.211 -22.609   7.922  1.00 86.31           O  
ATOM   1737  CG  ASN A 218     -14.367 -25.547   7.246  1.00 86.31           C  
ATOM   1738  ND2 ASN A 218     -13.609 -26.500   7.789  1.00 86.31           N  
ATOM   1739  OD1 ASN A 218     -15.547 -25.375   7.562  1.00 86.31           O  
ATOM   1740  N   THR A 219     -13.875 -21.062   6.551  1.00 84.25           N  
ATOM   1741  CA  THR A 219     -13.438 -19.938   7.375  1.00 84.25           C  
ATOM   1742  C   THR A 219     -14.469 -18.812   7.344  1.00 84.25           C  
ATOM   1743  CB  THR A 219     -12.070 -19.391   6.910  1.00 84.25           C  
ATOM   1744  O   THR A 219     -14.969 -18.438   6.277  1.00 84.25           O  
ATOM   1745  CG2 THR A 219     -10.961 -20.391   7.227  1.00 84.25           C  
ATOM   1746  OG1 THR A 219     -12.109 -19.172   5.496  1.00 84.25           O  
ATOM   1747  N   PRO A 220     -14.734 -18.328   8.500  1.00 81.25           N  
ATOM   1748  CA  PRO A 220     -15.680 -17.203   8.516  1.00 81.25           C  
ATOM   1749  C   PRO A 220     -15.039 -15.883   8.109  1.00 81.25           C  
ATOM   1750  CB  PRO A 220     -16.156 -17.156   9.969  1.00 81.25           C  
ATOM   1751  O   PRO A 220     -13.805 -15.766   8.102  1.00 81.25           O  
ATOM   1752  CG  PRO A 220     -15.000 -17.688  10.758  1.00 81.25           C  
ATOM   1753  CD  PRO A 220     -14.258 -18.688   9.914  1.00 81.25           C  
ATOM   1754  N   LEU A 221     -15.789 -14.992   7.586  1.00 80.75           N  
ATOM   1755  CA  LEU A 221     -15.336 -13.656   7.230  1.00 80.75           C  
ATOM   1756  C   LEU A 221     -15.742 -12.641   8.289  1.00 80.75           C  
ATOM   1757  CB  LEU A 221     -15.891 -13.242   5.867  1.00 80.75           C  
ATOM   1758  O   LEU A 221     -16.922 -12.555   8.656  1.00 80.75           O  
ATOM   1759  CG  LEU A 221     -14.883 -13.133   4.723  1.00 80.75           C  
ATOM   1760  CD1 LEU A 221     -15.273 -14.070   3.584  1.00 80.75           C  
ATOM   1761  CD2 LEU A 221     -14.781 -11.695   4.230  1.00 80.75           C  
ATOM   1762  N   ALA A 222     -14.797 -11.938   8.805  1.00 78.62           N  
ATOM   1763  CA  ALA A 222     -15.109 -10.852   9.734  1.00 78.62           C  
ATOM   1764  C   ALA A 222     -15.938  -9.773   9.055  1.00 78.62           C  
ATOM   1765  CB  ALA A 222     -13.820 -10.250  10.305  1.00 78.62           C  
ATOM   1766  O   ALA A 222     -15.828  -9.562   7.848  1.00 78.62           O  
ATOM   1767  N   PRO A 223     -16.797  -9.156   9.852  1.00 78.69           N  
ATOM   1768  CA  PRO A 223     -17.641  -8.117   9.281  1.00 78.69           C  
ATOM   1769  C   PRO A 223     -16.844  -7.020   8.578  1.00 78.69           C  
ATOM   1770  CB  PRO A 223     -18.391  -7.559  10.500  1.00 78.69           C  
ATOM   1771  O   PRO A 223     -17.266  -6.527   7.527  1.00 78.69           O  
ATOM   1772  CG  PRO A 223     -18.359  -8.664  11.500  1.00 78.69           C  
ATOM   1773  CD  PRO A 223     -17.109  -9.477  11.281  1.00 78.69           C  
ATOM   1774  N   GLN A 224     -15.758  -6.734   9.070  1.00 74.25           N  
ATOM   1775  CA  GLN A 224     -14.945  -5.699   8.445  1.00 74.25           C  
ATOM   1776  C   GLN A 224     -14.406  -6.164   7.090  1.00 74.25           C  
ATOM   1777  CB  GLN A 224     -13.781  -5.297   9.352  1.00 74.25           C  
ATOM   1778  O   GLN A 224     -14.328  -5.379   6.145  1.00 74.25           O  
ATOM   1779  CG  GLN A 224     -12.992  -4.094   8.859  1.00 74.25           C  
ATOM   1780  CD  GLN A 224     -13.844  -2.838   8.758  1.00 74.25           C  
ATOM   1781  NE2 GLN A 224     -13.562  -2.010   7.758  1.00 74.25           N  
ATOM   1782  OE1 GLN A 224     -14.742  -2.615   9.578  1.00 74.25           O  
ATOM   1783  N   ALA A 225     -14.086  -7.430   7.047  1.00 78.25           N  
ATOM   1784  CA  ALA A 225     -13.570  -7.996   5.801  1.00 78.25           C  
ATOM   1785  C   ALA A 225     -14.633  -7.977   4.707  1.00 78.25           C  
ATOM   1786  CB  ALA A 225     -13.070  -9.422   6.031  1.00 78.25           C  
ATOM   1787  O   ALA A 225     -14.328  -7.730   3.539  1.00 78.25           O  
ATOM   1788  N   LEU A 226     -15.812  -8.195   5.148  1.00 82.19           N  
ATOM   1789  CA  LEU A 226     -16.906  -8.188   4.188  1.00 82.19           C  
ATOM   1790  C   LEU A 226     -17.109  -6.797   3.590  1.00 82.19           C  
ATOM   1791  CB  LEU A 226     -18.203  -8.656   4.848  1.00 82.19           C  
ATOM   1792  O   LEU A 226     -17.312  -6.656   2.383  1.00 82.19           O  
ATOM   1793  CG  LEU A 226     -18.422 -10.172   4.918  1.00 82.19           C  
ATOM   1794  CD1 LEU A 226     -19.484 -10.500   5.961  1.00 82.19           C  
ATOM   1795  CD2 LEU A 226     -18.828 -10.719   3.553  1.00 82.19           C  
ATOM   1796  N   GLU A 227     -17.016  -5.852   4.434  1.00 79.62           N  
ATOM   1797  CA  GLU A 227     -17.141  -4.480   3.953  1.00 79.62           C  
ATOM   1798  C   GLU A 227     -15.992  -4.109   3.018  1.00 79.62           C  
ATOM   1799  CB  GLU A 227     -17.203  -3.500   5.129  1.00 79.62           C  
ATOM   1800  O   GLU A 227     -16.203  -3.414   2.020  1.00 79.62           O  
ATOM   1801  CG  GLU A 227     -17.688  -2.113   4.750  1.00 79.62           C  
ATOM   1802  CD  GLU A 227     -19.094  -2.121   4.148  1.00 79.62           C  
ATOM   1803  OE1 GLU A 227     -19.453  -1.152   3.441  1.00 79.62           O  
ATOM   1804  OE2 GLU A 227     -19.828  -3.104   4.383  1.00 79.62           O  
ATOM   1805  N   ASP A 228     -14.922  -4.633   3.307  1.00 79.19           N  
ATOM   1806  CA  ASP A 228     -13.750  -4.355   2.473  1.00 79.19           C  
ATOM   1807  C   ASP A 228     -13.914  -4.969   1.084  1.00 79.19           C  
ATOM   1808  CB  ASP A 228     -12.477  -4.883   3.137  1.00 79.19           C  
ATOM   1809  O   ASP A 228     -13.570  -4.344   0.079  1.00 79.19           O  
ATOM   1810  CG  ASP A 228     -12.070  -4.074   4.355  1.00 79.19           C  
ATOM   1811  OD1 ASP A 228     -12.516  -2.914   4.496  1.00 79.19           O  
ATOM   1812  OD2 ASP A 228     -11.297  -4.605   5.184  1.00 79.19           O  
ATOM   1813  N   VAL A 229     -14.414  -6.172   1.100  1.00 83.19           N  
ATOM   1814  CA  VAL A 229     -14.656  -6.848  -0.172  1.00 83.19           C  
ATOM   1815  C   VAL A 229     -15.633  -6.035  -1.017  1.00 83.19           C  
ATOM   1816  CB  VAL A 229     -15.195  -8.281   0.038  1.00 83.19           C  
ATOM   1817  O   VAL A 229     -15.391  -5.793  -2.201  1.00 83.19           O  
ATOM   1818  CG1 VAL A 229     -15.680  -8.875  -1.283  1.00 83.19           C  
ATOM   1819  CG2 VAL A 229     -14.117  -9.172   0.664  1.00 83.19           C  
ATOM   1820  N   LYS A 230     -16.656  -5.594  -0.392  1.00 85.56           N  
ATOM   1821  CA  LYS A 230     -17.656  -4.820  -1.110  1.00 85.56           C  
ATOM   1822  C   LYS A 230     -17.094  -3.496  -1.606  1.00 85.56           C  
ATOM   1823  CB  LYS A 230     -18.875  -4.566  -0.218  1.00 85.56           C  
ATOM   1824  O   LYS A 230     -17.422  -3.047  -2.707  1.00 85.56           O  
ATOM   1825  CG  LYS A 230     -19.688  -5.816   0.102  1.00 85.56           C  
ATOM   1826  CD  LYS A 230     -20.891  -5.496   0.980  1.00 85.56           C  
ATOM   1827  CE  LYS A 230     -21.562  -6.762   1.487  1.00 85.56           C  
ATOM   1828  NZ  LYS A 230     -22.672  -6.453   2.432  1.00 85.56           N  
ATOM   1829  N   ASN A 231     -16.266  -2.908  -0.790  1.00 79.25           N  
ATOM   1830  CA  ASN A 231     -15.664  -1.634  -1.173  1.00 79.25           C  
ATOM   1831  C   ASN A 231     -14.773  -1.780  -2.402  1.00 79.25           C  
ATOM   1832  CB  ASN A 231     -14.867  -1.044  -0.008  1.00 79.25           C  
ATOM   1833  O   ASN A 231     -14.789  -0.929  -3.295  1.00 79.25           O  
ATOM   1834  CG  ASN A 231     -15.758  -0.443   1.063  1.00 79.25           C  
ATOM   1835  ND2 ASN A 231     -15.219  -0.302   2.270  1.00 79.25           N  
ATOM   1836  OD1 ASN A 231     -16.922  -0.111   0.809  1.00 79.25           O  
ATOM   1837  N   VAL A 232     -14.062  -2.842  -2.420  1.00 81.19           N  
ATOM   1838  CA  VAL A 232     -13.180  -3.061  -3.561  1.00 81.19           C  
ATOM   1839  C   VAL A 232     -14.008  -3.281  -4.824  1.00 81.19           C  
ATOM   1840  CB  VAL A 232     -12.234  -4.266  -3.324  1.00 81.19           C  
ATOM   1841  O   VAL A 232     -13.672  -2.758  -5.891  1.00 81.19           O  
ATOM   1842  CG1 VAL A 232     -11.500  -4.637  -4.613  1.00 81.19           C  
ATOM   1843  CG2 VAL A 232     -11.242  -3.951  -2.209  1.00 81.19           C  
ATOM   1844  N   VAL A 233     -15.047  -4.051  -4.652  1.00 87.94           N  
ATOM   1845  CA  VAL A 233     -15.898  -4.316  -5.805  1.00 87.94           C  
ATOM   1846  C   VAL A 233     -16.578  -3.021  -6.258  1.00 87.94           C  
ATOM   1847  CB  VAL A 233     -16.969  -5.387  -5.484  1.00 87.94           C  
ATOM   1848  O   VAL A 233     -16.625  -2.732  -7.453  1.00 87.94           O  
ATOM   1849  CG1 VAL A 233     -17.953  -5.539  -6.645  1.00 87.94           C  
ATOM   1850  CG2 VAL A 233     -16.297  -6.723  -5.160  1.00 87.94           C  
ATOM   1851  N   ARG A 234     -17.047  -2.170  -5.363  1.00 83.69           N  
ATOM   1852  CA  ARG A 234     -17.703  -0.906  -5.672  1.00 83.69           C  
ATOM   1853  C   ARG A 234     -16.750   0.045  -6.398  1.00 83.69           C  
ATOM   1854  CB  ARG A 234     -18.234  -0.248  -4.395  1.00 83.69           C  
ATOM   1855  O   ARG A 234     -17.172   0.803  -7.273  1.00 83.69           O  
ATOM   1856  CG  ARG A 234     -19.234   0.870  -4.645  1.00 83.69           C  
ATOM   1857  CD  ARG A 234     -19.734   1.473  -3.342  1.00 83.69           C  
ATOM   1858  NE  ARG A 234     -20.547   0.523  -2.592  1.00 83.69           N  
ATOM   1859  NH1 ARG A 234     -19.281   0.638  -0.664  1.00 83.69           N  
ATOM   1860  NH2 ARG A 234     -21.125  -0.722  -0.750  1.00 83.69           N  
ATOM   1861  CZ  ARG A 234     -20.328   0.149  -1.337  1.00 83.69           C  
ATOM   1862  N   LYS A 235     -15.484  -0.027  -6.023  1.00 77.69           N  
ATOM   1863  CA  LYS A 235     -14.477   0.849  -6.613  1.00 77.69           C  
ATOM   1864  C   LYS A 235     -14.250   0.514  -8.086  1.00 77.69           C  
ATOM   1865  CB  LYS A 235     -13.164   0.744  -5.840  1.00 77.69           C  
ATOM   1866  O   LYS A 235     -13.961   1.399  -8.891  1.00 77.69           O  
ATOM   1867  CG  LYS A 235     -12.133   1.800  -6.223  1.00 77.69           C  
ATOM   1868  CD  LYS A 235     -10.875   1.694  -5.371  1.00 77.69           C  
ATOM   1869  CE  LYS A 235      -9.805   2.672  -5.828  1.00 77.69           C  
ATOM   1870  NZ  LYS A 235      -8.562   2.561  -5.004  1.00 77.69           N  
ATOM   1871  N   HIS A 236     -14.414  -0.704  -8.422  1.00 81.69           N  
ATOM   1872  CA  HIS A 236     -14.062  -1.115  -9.773  1.00 81.69           C  
ATOM   1873  C   HIS A 236     -15.305  -1.251 -10.648  1.00 81.69           C  
ATOM   1874  CB  HIS A 236     -13.289  -2.436  -9.758  1.00 81.69           C  
ATOM   1875  O   HIS A 236     -15.258  -0.998 -11.852  1.00 81.69           O  
ATOM   1876  CG  HIS A 236     -11.906  -2.311  -9.211  1.00 81.69           C  
ATOM   1877  CD2 HIS A 236     -10.719  -2.145  -9.836  1.00 81.69           C  
ATOM   1878  ND1 HIS A 236     -11.633  -2.357  -7.859  1.00 81.69           N  
ATOM   1879  CE1 HIS A 236     -10.328  -2.225  -7.676  1.00 81.69           C  
ATOM   1880  NE2 HIS A 236      -9.750  -2.094  -8.859  1.00 81.69           N  
ATOM   1881  N   ILE A 237     -16.391  -1.682  -9.938  1.00 86.12           N  
ATOM   1882  CA  ILE A 237     -17.625  -1.864 -10.672  1.00 86.12           C  
ATOM   1883  C   ILE A 237     -18.766  -1.112  -9.969  1.00 86.12           C  
ATOM   1884  CB  ILE A 237     -17.984  -3.359 -10.812  1.00 86.12           C  
ATOM   1885  O   ILE A 237     -19.125  -1.446  -8.844  1.00 86.12           O  
ATOM   1886  CG1 ILE A 237     -16.844  -4.125 -11.484  1.00 86.12           C  
ATOM   1887  CG2 ILE A 237     -19.297  -3.529 -11.602  1.00 86.12           C  
ATOM   1888  CD1 ILE A 237     -17.094  -5.621 -11.625  1.00 86.12           C  
ATOM   1889  N   SER A 238     -19.266  -0.107 -10.586  1.00 83.56           N  
ATOM   1890  CA  SER A 238     -20.297   0.717  -9.984  1.00 83.56           C  
ATOM   1891  C   SER A 238     -21.547  -0.105  -9.664  1.00 83.56           C  
ATOM   1892  CB  SER A 238     -20.672   1.880 -10.906  1.00 83.56           C  
ATOM   1893  O   SER A 238     -22.219   0.142  -8.664  1.00 83.56           O  
ATOM   1894  OG  SER A 238     -21.031   1.406 -12.188  1.00 83.56           O  
ATOM   1895  N   ASP A 239     -21.797  -1.123 -10.500  1.00 86.81           N  
ATOM   1896  CA  ASP A 239     -22.984  -1.930 -10.289  1.00 86.81           C  
ATOM   1897  C   ASP A 239     -22.641  -3.262  -9.625  1.00 86.81           C  
ATOM   1898  CB  ASP A 239     -23.719  -2.172 -11.617  1.00 86.81           C  
ATOM   1899  O   ASP A 239     -23.422  -4.219  -9.703  1.00 86.81           O  
ATOM   1900  CG  ASP A 239     -22.797  -2.746 -12.688  1.00 86.81           C  
ATOM   1901  OD1 ASP A 239     -21.562  -2.768 -12.492  1.00 86.81           O  
ATOM   1902  OD2 ASP A 239     -23.328  -3.180 -13.734  1.00 86.81           O  
ATOM   1903  N   GLY A 240     -21.516  -3.324  -9.016  1.00 90.62           N  
ATOM   1904  CA  GLY A 240     -21.109  -4.574  -8.398  1.00 90.62           C  
ATOM   1905  C   GLY A 240     -21.719  -4.793  -7.027  1.00 90.62           C  
ATOM   1906  O   GLY A 240     -21.766  -5.926  -6.543  1.00 90.62           O  
ATOM   1907  N   VAL A 241     -22.094  -3.676  -6.402  1.00 90.75           N  
ATOM   1908  CA  VAL A 241     -22.734  -3.766  -5.094  1.00 90.75           C  
ATOM   1909  C   VAL A 241     -24.062  -3.012  -5.109  1.00 90.75           C  
ATOM   1910  CB  VAL A 241     -21.812  -3.211  -3.977  1.00 90.75           C  
ATOM   1911  O   VAL A 241     -24.125  -1.879  -5.590  1.00 90.75           O  
ATOM   1912  CG1 VAL A 241     -22.484  -3.332  -2.613  1.00 90.75           C  
ATOM   1913  CG2 VAL A 241     -20.469  -3.939  -3.977  1.00 90.75           C  
ATOM   1914  N   ALA A 242     -25.109  -3.727  -4.816  1.00 85.50           N  
ATOM   1915  CA  ALA A 242     -26.453  -3.137  -4.734  1.00 85.50           C  
ATOM   1916  C   ALA A 242     -27.125  -3.480  -3.408  1.00 85.50           C  
ATOM   1917  CB  ALA A 242     -27.312  -3.611  -5.902  1.00 85.50           C  
ATOM   1918  O   ALA A 242     -27.047  -4.621  -2.949  1.00 85.50           O  
ATOM   1919  N   ASP A 243     -27.812  -2.525  -2.846  1.00 75.75           N  
ATOM   1920  CA  ASP A 243     -28.547  -2.697  -1.597  1.00 75.75           C  
ATOM   1921  C   ASP A 243     -27.672  -3.359  -0.534  1.00 75.75           C  
ATOM   1922  CB  ASP A 243     -29.812  -3.527  -1.827  1.00 75.75           C  
ATOM   1923  O   ASP A 243     -28.109  -4.297   0.140  1.00 75.75           O  
ATOM   1924  CG  ASP A 243     -30.812  -2.848  -2.754  1.00 75.75           C  
ATOM   1925  OD1 ASP A 243     -30.922  -1.604  -2.717  1.00 75.75           O  
ATOM   1926  OD2 ASP A 243     -31.484  -3.564  -3.527  1.00 75.75           O  
ATOM   1927  N   SER A 244     -26.359  -3.137  -0.444  1.00 77.00           N  
ATOM   1928  CA  SER A 244     -25.359  -3.598   0.525  1.00 77.00           C  
ATOM   1929  C   SER A 244     -24.984  -5.051   0.273  1.00 77.00           C  
ATOM   1930  CB  SER A 244     -25.891  -3.441   1.950  1.00 77.00           C  
ATOM   1931  O   SER A 244     -24.375  -5.699   1.134  1.00 77.00           O  
ATOM   1932  OG  SER A 244     -26.203  -2.088   2.225  1.00 77.00           O  
ATOM   1933  N   GLY A 245     -25.531  -5.566  -0.875  1.00 89.69           N  
ATOM   1934  CA  GLY A 245     -25.125  -6.914  -1.236  1.00 89.69           C  
ATOM   1935  C   GLY A 245     -24.344  -6.973  -2.537  1.00 89.69           C  
ATOM   1936  O   GLY A 245     -24.297  -5.996  -3.289  1.00 89.69           O  
ATOM   1937  N   LEU A 246     -23.750  -8.141  -2.775  1.00 93.69           N  
ATOM   1938  CA  LEU A 246     -22.953  -8.336  -3.975  1.00 93.69           C  
ATOM   1939  C   LEU A 246     -23.812  -8.844  -5.129  1.00 93.69           C  
ATOM   1940  CB  LEU A 246     -21.812  -9.312  -3.699  1.00 93.69           C  
ATOM   1941  O   LEU A 246     -24.562  -9.805  -4.973  1.00 93.69           O  
ATOM   1942  CG  LEU A 246     -20.703  -9.391  -4.762  1.00 93.69           C  
ATOM   1943  CD1 LEU A 246     -19.875  -8.117  -4.758  1.00 93.69           C  
ATOM   1944  CD2 LEU A 246     -19.828 -10.609  -4.527  1.00 93.69           C  
ATOM   1945  N   THR A 247     -23.781  -8.156  -6.223  1.00 95.19           N  
ATOM   1946  CA  THR A 247     -24.516  -8.594  -7.398  1.00 95.19           C  
ATOM   1947  C   THR A 247     -23.750  -9.672  -8.156  1.00 95.19           C  
ATOM   1948  CB  THR A 247     -24.812  -7.406  -8.344  1.00 95.19           C  
ATOM   1949  O   THR A 247     -22.625 -10.000  -7.805  1.00 95.19           O  
ATOM   1950  CG2 THR A 247     -25.500  -6.266  -7.594  1.00 95.19           C  
ATOM   1951  OG1 THR A 247     -23.578  -6.930  -8.898  1.00 95.19           O  
ATOM   1952  N   LEU A 248     -24.453 -10.250  -9.156  1.00 95.75           N  
ATOM   1953  CA  LEU A 248     -23.812 -11.266  -9.977  1.00 95.75           C  
ATOM   1954  C   LEU A 248     -22.578 -10.695 -10.664  1.00 95.75           C  
ATOM   1955  CB  LEU A 248     -24.781 -11.812 -11.023  1.00 95.75           C  
ATOM   1956  O   LEU A 248     -21.516 -11.336 -10.703  1.00 95.75           O  
ATOM   1957  CG  LEU A 248     -24.203 -12.820 -12.016  1.00 95.75           C  
ATOM   1958  CD1 LEU A 248     -23.672 -14.047 -11.289  1.00 95.75           C  
ATOM   1959  CD2 LEU A 248     -25.250 -13.219 -13.047  1.00 95.75           C  
ATOM   1960  N   LYS A 249     -22.719  -9.531 -11.156  1.00 94.56           N  
ATOM   1961  CA  LYS A 249     -21.578  -8.883 -11.805  1.00 94.56           C  
ATOM   1962  C   LYS A 249     -20.422  -8.688 -10.828  1.00 94.56           C  
ATOM   1963  CB  LYS A 249     -22.000  -7.535 -12.398  1.00 94.56           C  
ATOM   1964  O   LYS A 249     -19.266  -8.875 -11.188  1.00 94.56           O  
ATOM   1965  CG  LYS A 249     -22.859  -7.648 -13.648  1.00 94.56           C  
ATOM   1966  CD  LYS A 249     -23.141  -6.281 -14.258  1.00 94.56           C  
ATOM   1967  CE  LYS A 249     -24.031  -6.391 -15.492  1.00 94.56           C  
ATOM   1968  NZ  LYS A 249     -24.328  -5.051 -16.078  1.00 94.56           N  
ATOM   1969  N   GLY A 250     -20.797  -8.297  -9.641  1.00 94.06           N  
ATOM   1970  CA  GLY A 250     -19.766  -8.156  -8.617  1.00 94.06           C  
ATOM   1971  C   GLY A 250     -19.094  -9.469  -8.258  1.00 94.06           C  
ATOM   1972  O   GLY A 250     -17.891  -9.516  -8.055  1.00 94.06           O  
ATOM   1973  N   PHE A 251     -19.922 -10.477  -8.211  1.00 94.75           N  
ATOM   1974  CA  PHE A 251     -19.422 -11.812  -7.883  1.00 94.75           C  
ATOM   1975  C   PHE A 251     -18.453 -12.305  -8.961  1.00 94.75           C  
ATOM   1976  CB  PHE A 251     -20.578 -12.797  -7.723  1.00 94.75           C  
ATOM   1977  O   PHE A 251     -17.375 -12.812  -8.648  1.00 94.75           O  
ATOM   1978  CG  PHE A 251     -20.156 -14.164  -7.270  1.00 94.75           C  
ATOM   1979  CD1 PHE A 251     -20.094 -15.227  -8.172  1.00 94.75           C  
ATOM   1980  CD2 PHE A 251     -19.812 -14.398  -5.941  1.00 94.75           C  
ATOM   1981  CE1 PHE A 251     -19.703 -16.500  -7.750  1.00 94.75           C  
ATOM   1982  CE2 PHE A 251     -19.422 -15.664  -5.520  1.00 94.75           C  
ATOM   1983  CZ  PHE A 251     -19.359 -16.719  -6.426  1.00 94.75           C  
ATOM   1984  N   LEU A 252     -18.812 -12.125 -10.156  1.00 94.69           N  
ATOM   1985  CA  LEU A 252     -17.953 -12.531 -11.258  1.00 94.69           C  
ATOM   1986  C   LEU A 252     -16.672 -11.695 -11.297  1.00 94.69           C  
ATOM   1987  CB  LEU A 252     -18.703 -12.406 -12.594  1.00 94.69           C  
ATOM   1988  O   LEU A 252     -15.602 -12.211 -11.625  1.00 94.69           O  
ATOM   1989  CG  LEU A 252     -19.828 -13.398 -12.828  1.00 94.69           C  
ATOM   1990  CD1 LEU A 252     -20.562 -13.078 -14.133  1.00 94.69           C  
ATOM   1991  CD2 LEU A 252     -19.297 -14.828 -12.852  1.00 94.69           C  
ATOM   1992  N   PHE A 253     -16.859 -10.516 -10.961  1.00 92.56           N  
ATOM   1993  CA  PHE A 253     -15.688  -9.641 -10.922  1.00 92.56           C  
ATOM   1994  C   PHE A 253     -14.703 -10.102  -9.852  1.00 92.56           C  
ATOM   1995  CB  PHE A 253     -16.109  -8.195 -10.656  1.00 92.56           C  
ATOM   1996  O   PHE A 253     -13.492 -10.086 -10.070  1.00 92.56           O  
ATOM   1997  CG  PHE A 253     -14.953  -7.258 -10.422  1.00 92.56           C  
ATOM   1998  CD1 PHE A 253     -14.594  -6.887  -9.133  1.00 92.56           C  
ATOM   1999  CD2 PHE A 253     -14.227  -6.754 -11.492  1.00 92.56           C  
ATOM   2000  CE1 PHE A 253     -13.523  -6.020  -8.914  1.00 92.56           C  
ATOM   2001  CE2 PHE A 253     -13.156  -5.891 -11.281  1.00 92.56           C  
ATOM   2002  CZ  PHE A 253     -12.805  -5.523  -9.992  1.00 92.56           C  
ATOM   2003  N   LEU A 254     -15.195 -10.453  -8.766  1.00 90.56           N  
ATOM   2004  CA  LEU A 254     -14.336 -10.930  -7.691  1.00 90.56           C  
ATOM   2005  C   LEU A 254     -13.500 -12.125  -8.156  1.00 90.56           C  
ATOM   2006  CB  LEU A 254     -15.164 -11.320  -6.469  1.00 90.56           C  
ATOM   2007  O   LEU A 254     -12.289 -12.164  -7.926  1.00 90.56           O  
ATOM   2008  CG  LEU A 254     -14.391 -11.562  -5.168  1.00 90.56           C  
ATOM   2009  CD1 LEU A 254     -13.906 -10.234  -4.590  1.00 90.56           C  
ATOM   2010  CD2 LEU A 254     -15.258 -12.305  -4.160  1.00 90.56           C  
ATOM   2011  N   HIS A 255     -14.102 -12.984  -8.773  1.00 91.75           N  
ATOM   2012  CA  HIS A 255     -13.383 -14.156  -9.266  1.00 91.75           C  
ATOM   2013  C   HIS A 255     -12.414 -13.789 -10.375  1.00 91.75           C  
ATOM   2014  CB  HIS A 255     -14.367 -15.219  -9.758  1.00 91.75           C  
ATOM   2015  O   HIS A 255     -11.344 -14.391 -10.508  1.00 91.75           O  
ATOM   2016  CG  HIS A 255     -14.945 -16.062  -8.656  1.00 91.75           C  
ATOM   2017  CD2 HIS A 255     -16.125 -15.961  -8.000  1.00 91.75           C  
ATOM   2018  ND1 HIS A 255     -14.289 -17.141  -8.117  1.00 91.75           N  
ATOM   2019  CE1 HIS A 255     -15.039 -17.672  -7.172  1.00 91.75           C  
ATOM   2020  NE2 HIS A 255     -16.156 -16.984  -7.082  1.00 91.75           N  
ATOM   2021  N   THR A 256     -12.805 -12.875 -11.195  1.00 90.19           N  
ATOM   2022  CA  THR A 256     -11.867 -12.391 -12.203  1.00 90.19           C  
ATOM   2023  C   THR A 256     -10.625 -11.812 -11.539  1.00 90.19           C  
ATOM   2024  CB  THR A 256     -12.523 -11.320 -13.102  1.00 90.19           C  
ATOM   2025  O   THR A 256      -9.508 -12.023 -12.016  1.00 90.19           O  
ATOM   2026  CG2 THR A 256     -11.555 -10.852 -14.188  1.00 90.19           C  
ATOM   2027  OG1 THR A 256     -13.688 -11.875 -13.727  1.00 90.19           O  
ATOM   2028  N   LEU A 257     -10.906 -11.156 -10.484  1.00 86.56           N  
ATOM   2029  CA  LEU A 257      -9.789 -10.578  -9.750  1.00 86.56           C  
ATOM   2030  C   LEU A 257      -8.891 -11.680  -9.188  1.00 86.56           C  
ATOM   2031  CB  LEU A 257     -10.289  -9.688  -8.617  1.00 86.56           C  
ATOM   2032  O   LEU A 257      -7.664 -11.555  -9.195  1.00 86.56           O  
ATOM   2033  CG  LEU A 257      -9.344  -8.570  -8.164  1.00 86.56           C  
ATOM   2034  CD1 LEU A 257      -9.898  -7.207  -8.578  1.00 86.56           C  
ATOM   2035  CD2 LEU A 257      -9.125  -8.625  -6.656  1.00 86.56           C  
ATOM   2036  N   PHE A 258      -9.508 -12.727  -8.727  1.00 87.62           N  
ATOM   2037  CA  PHE A 258      -8.742 -13.859  -8.234  1.00 87.62           C  
ATOM   2038  C   PHE A 258      -7.812 -14.398  -9.312  1.00 87.62           C  
ATOM   2039  CB  PHE A 258      -9.672 -14.969  -7.742  1.00 87.62           C  
ATOM   2040  O   PHE A 258      -6.617 -14.570  -9.086  1.00 87.62           O  
ATOM   2041  CG  PHE A 258     -10.469 -14.602  -6.520  1.00 87.62           C  
ATOM   2042  CD1 PHE A 258      -9.969 -13.695  -5.590  1.00 87.62           C  
ATOM   2043  CD2 PHE A 258     -11.727 -15.148  -6.297  1.00 87.62           C  
ATOM   2044  CE1 PHE A 258     -10.703 -13.352  -4.461  1.00 87.62           C  
ATOM   2045  CE2 PHE A 258     -12.461 -14.812  -5.168  1.00 87.62           C  
ATOM   2046  CZ  PHE A 258     -11.953 -13.906  -4.250  1.00 87.62           C  
ATOM   2047  N   ILE A 259      -8.383 -14.516 -10.383  1.00 87.44           N  
ATOM   2048  CA  ILE A 259      -7.656 -15.133 -11.492  1.00 87.44           C  
ATOM   2049  C   ILE A 259      -6.547 -14.195 -11.969  1.00 87.44           C  
ATOM   2050  CB  ILE A 259      -8.609 -15.477 -12.664  1.00 87.44           C  
ATOM   2051  O   ILE A 259      -5.414 -14.633 -12.180  1.00 87.44           O  
ATOM   2052  CG1 ILE A 259      -9.602 -16.562 -12.242  1.00 87.44           C  
ATOM   2053  CG2 ILE A 259      -7.809 -15.906 -13.898  1.00 87.44           C  
ATOM   2054  CD1 ILE A 259     -10.781 -16.719 -13.188  1.00 87.44           C  
ATOM   2055  N   GLN A 260      -6.828 -12.977 -12.062  1.00 82.88           N  
ATOM   2056  CA  GLN A 260      -5.859 -12.008 -12.547  1.00 82.88           C  
ATOM   2057  C   GLN A 260      -4.695 -11.844 -11.578  1.00 82.88           C  
ATOM   2058  CB  GLN A 260      -6.527 -10.648 -12.789  1.00 82.88           C  
ATOM   2059  O   GLN A 260      -3.570 -11.555 -11.984  1.00 82.88           O  
ATOM   2060  CG  GLN A 260      -7.414 -10.617 -14.031  1.00 82.88           C  
ATOM   2061  CD  GLN A 260      -8.078  -9.266 -14.234  1.00 82.88           C  
ATOM   2062  NE2 GLN A 260      -8.617  -9.055 -15.438  1.00 82.88           N  
ATOM   2063  OE1 GLN A 260      -8.109  -8.430 -13.328  1.00 82.88           O  
ATOM   2064  N   ARG A 261      -5.027 -12.117 -10.352  1.00 78.62           N  
ATOM   2065  CA  ARG A 261      -3.975 -11.969  -9.352  1.00 78.62           C  
ATOM   2066  C   ARG A 261      -3.264 -13.289  -9.102  1.00 78.62           C  
ATOM   2067  CB  ARG A 261      -4.551 -11.422  -8.039  1.00 78.62           C  
ATOM   2068  O   ARG A 261      -2.449 -13.398  -8.180  1.00 78.62           O  
ATOM   2069  CG  ARG A 261      -4.965  -9.961  -8.109  1.00 78.62           C  
ATOM   2070  CD  ARG A 261      -5.391  -9.430  -6.746  1.00 78.62           C  
ATOM   2071  NE  ARG A 261      -5.691  -8.000  -6.793  1.00 78.62           N  
ATOM   2072  NH1 ARG A 261      -6.332  -7.855  -4.582  1.00 78.62           N  
ATOM   2073  NH2 ARG A 261      -6.371  -5.992  -5.918  1.00 78.62           N  
ATOM   2074  CZ  ARG A 261      -6.129  -7.289  -5.766  1.00 78.62           C  
ATOM   2075  N   GLY A 262      -3.572 -14.203  -9.867  1.00 80.69           N  
ATOM   2076  CA  GLY A 262      -2.881 -15.477  -9.820  1.00 80.69           C  
ATOM   2077  C   GLY A 262      -3.389 -16.391  -8.719  1.00 80.69           C  
ATOM   2078  O   GLY A 262      -2.688 -17.312  -8.297  1.00 80.69           O  
ATOM   2079  N   ARG A 263      -4.527 -16.094  -8.156  1.00 83.88           N  
ATOM   2080  CA  ARG A 263      -5.121 -16.953  -7.129  1.00 83.88           C  
ATOM   2081  C   ARG A 263      -6.203 -17.844  -7.719  1.00 83.88           C  
ATOM   2082  CB  ARG A 263      -5.703 -16.094  -6.000  1.00 83.88           C  
ATOM   2083  O   ARG A 263      -7.348 -17.828  -7.262  1.00 83.88           O  
ATOM   2084  CG  ARG A 263      -4.684 -15.195  -5.320  1.00 83.88           C  
ATOM   2085  CD  ARG A 263      -3.814 -15.969  -4.340  1.00 83.88           C  
ATOM   2086  NE  ARG A 263      -2.906 -15.086  -3.611  1.00 83.88           N  
ATOM   2087  NH1 ARG A 263      -1.962 -16.766  -2.340  1.00 83.88           N  
ATOM   2088  NH2 ARG A 263      -1.266 -14.602  -2.080  1.00 83.88           N  
ATOM   2089  CZ  ARG A 263      -2.047 -15.484  -2.678  1.00 83.88           C  
ATOM   2090  N   HIS A 264      -5.805 -18.656  -8.578  1.00 88.38           N  
ATOM   2091  CA  HIS A 264      -6.723 -19.562  -9.266  1.00 88.38           C  
ATOM   2092  C   HIS A 264      -7.273 -20.625  -8.320  1.00 88.38           C  
ATOM   2093  CB  HIS A 264      -6.027 -20.234 -10.453  1.00 88.38           C  
ATOM   2094  O   HIS A 264      -8.375 -21.141  -8.531  1.00 88.38           O  
ATOM   2095  CG  HIS A 264      -5.379 -19.266 -11.391  1.00 88.38           C  
ATOM   2096  CD2 HIS A 264      -5.914 -18.359 -12.250  1.00 88.38           C  
ATOM   2097  ND1 HIS A 264      -4.012 -19.141 -11.516  1.00 88.38           N  
ATOM   2098  CE1 HIS A 264      -3.730 -18.219 -12.414  1.00 88.38           C  
ATOM   2099  NE2 HIS A 264      -4.867 -17.719 -12.875  1.00 88.38           N  
ATOM   2100  N   GLU A 265      -6.496 -20.891  -7.336  1.00 86.94           N  
ATOM   2101  CA  GLU A 265      -6.883 -21.906  -6.371  1.00 86.94           C  
ATOM   2102  C   GLU A 265      -8.211 -21.562  -5.699  1.00 86.94           C  
ATOM   2103  CB  GLU A 265      -5.793 -22.094  -5.312  1.00 86.94           C  
ATOM   2104  O   GLU A 265      -9.000 -22.453  -5.379  1.00 86.94           O  
ATOM   2105  CG  GLU A 265      -5.535 -20.844  -4.473  1.00 86.94           C  
ATOM   2106  CD  GLU A 265      -4.422 -19.969  -5.027  1.00 86.94           C  
ATOM   2107  OE1 GLU A 265      -3.785 -19.234  -4.242  1.00 86.94           O  
ATOM   2108  OE2 GLU A 265      -4.188 -20.016  -6.254  1.00 86.94           O  
ATOM   2109  N   THR A 266      -8.414 -20.328  -5.535  1.00 88.12           N  
ATOM   2110  CA  THR A 266      -9.641 -19.891  -4.875  1.00 88.12           C  
ATOM   2111  C   THR A 266     -10.859 -20.203  -5.746  1.00 88.12           C  
ATOM   2112  CB  THR A 266      -9.602 -18.391  -4.543  1.00 88.12           C  
ATOM   2113  O   THR A 266     -11.828 -20.797  -5.277  1.00 88.12           O  
ATOM   2114  CG2 THR A 266     -10.812 -17.984  -3.705  1.00 88.12           C  
ATOM   2115  OG1 THR A 266      -8.406 -18.109  -3.811  1.00 88.12           O  
ATOM   2116  N   THR A 267     -10.742 -19.859  -6.973  1.00 90.62           N  
ATOM   2117  CA  THR A 267     -11.852 -20.109  -7.887  1.00 90.62           C  
ATOM   2118  C   THR A 267     -12.062 -21.609  -8.094  1.00 90.62           C  
ATOM   2119  CB  THR A 267     -11.617 -19.438  -9.250  1.00 90.62           C  
ATOM   2120  O   THR A 267     -13.195 -22.094  -8.102  1.00 90.62           O  
ATOM   2121  CG2 THR A 267     -12.812 -19.625 -10.172  1.00 90.62           C  
ATOM   2122  OG1 THR A 267     -11.406 -18.031  -9.047  1.00 90.62           O  
ATOM   2123  N   TRP A 268     -11.000 -22.297  -8.219  1.00 90.44           N  
ATOM   2124  CA  TRP A 268     -11.117 -23.734  -8.414  1.00 90.44           C  
ATOM   2125  C   TRP A 268     -11.703 -24.406  -7.176  1.00 90.44           C  
ATOM   2126  CB  TRP A 268      -9.750 -24.344  -8.734  1.00 90.44           C  
ATOM   2127  O   TRP A 268     -12.484 -25.359  -7.289  1.00 90.44           O  
ATOM   2128  CG  TRP A 268      -9.422 -24.391 -10.195  1.00 90.44           C  
ATOM   2129  CD1 TRP A 268      -8.438 -23.703 -10.844  1.00 90.44           C  
ATOM   2130  CD2 TRP A 268     -10.094 -25.172 -11.195  1.00 90.44           C  
ATOM   2131  CE2 TRP A 268      -9.461 -24.891 -12.430  1.00 90.44           C  
ATOM   2132  CE3 TRP A 268     -11.164 -26.062 -11.172  1.00 90.44           C  
ATOM   2133  NE1 TRP A 268      -8.453 -23.984 -12.188  1.00 90.44           N  
ATOM   2134  CH2 TRP A 268     -10.922 -26.359 -13.570  1.00 90.44           C  
ATOM   2135  CZ2 TRP A 268      -9.867 -25.484 -13.625  1.00 90.44           C  
ATOM   2136  CZ3 TRP A 268     -11.570 -26.656 -12.359  1.00 90.44           C  
ATOM   2137  N   THR A 269     -11.344 -23.953  -5.988  1.00 88.81           N  
ATOM   2138  CA  THR A 269     -11.914 -24.484  -4.762  1.00 88.81           C  
ATOM   2139  C   THR A 269     -13.430 -24.297  -4.746  1.00 88.81           C  
ATOM   2140  CB  THR A 269     -11.305 -23.812  -3.518  1.00 88.81           C  
ATOM   2141  O   THR A 269     -14.172 -25.219  -4.363  1.00 88.81           O  
ATOM   2142  CG2 THR A 269     -11.938 -24.344  -2.236  1.00 88.81           C  
ATOM   2143  OG1 THR A 269      -9.898 -24.062  -3.488  1.00 88.81           O  
ATOM   2144  N   VAL A 270     -13.828 -23.203  -5.203  1.00 92.25           N  
ATOM   2145  CA  VAL A 270     -15.258 -22.922  -5.262  1.00 92.25           C  
ATOM   2146  C   VAL A 270     -15.930 -23.844  -6.277  1.00 92.25           C  
ATOM   2147  CB  VAL A 270     -15.531 -21.438  -5.625  1.00 92.25           C  
ATOM   2148  O   VAL A 270     -16.938 -24.484  -5.973  1.00 92.25           O  
ATOM   2149  CG1 VAL A 270     -17.016 -21.219  -5.891  1.00 92.25           C  
ATOM   2150  CG2 VAL A 270     -15.031 -20.516  -4.512  1.00 92.25           C  
ATOM   2151  N   LEU A 271     -15.375 -23.969  -7.441  1.00 93.00           N  
ATOM   2152  CA  LEU A 271     -15.953 -24.797  -8.492  1.00 93.00           C  
ATOM   2153  C   LEU A 271     -15.992 -26.266  -8.070  1.00 93.00           C  
ATOM   2154  CB  LEU A 271     -15.148 -24.656  -9.789  1.00 93.00           C  
ATOM   2155  O   LEU A 271     -17.016 -26.922  -8.234  1.00 93.00           O  
ATOM   2156  CG  LEU A 271     -15.281 -23.312 -10.523  1.00 93.00           C  
ATOM   2157  CD1 LEU A 271     -14.273 -23.234 -11.664  1.00 93.00           C  
ATOM   2158  CD2 LEU A 271     -16.703 -23.125 -11.047  1.00 93.00           C  
ATOM   2159  N   ARG A 272     -14.977 -26.719  -7.512  1.00 90.06           N  
ATOM   2160  CA  ARG A 272     -14.906 -28.125  -7.129  1.00 90.06           C  
ATOM   2161  C   ARG A 272     -15.852 -28.422  -5.969  1.00 90.06           C  
ATOM   2162  CB  ARG A 272     -13.469 -28.500  -6.746  1.00 90.06           C  
ATOM   2163  O   ARG A 272     -16.391 -29.516  -5.879  1.00 90.06           O  
ATOM   2164  CG  ARG A 272     -12.523 -28.609  -7.934  1.00 90.06           C  
ATOM   2165  CD  ARG A 272     -11.102 -28.906  -7.492  1.00 90.06           C  
ATOM   2166  NE  ARG A 272     -10.180 -28.938  -8.625  1.00 90.06           N  
ATOM   2167  NH1 ARG A 272      -8.305 -28.422  -7.387  1.00 90.06           N  
ATOM   2168  NH2 ARG A 272      -8.133 -28.766  -9.648  1.00 90.06           N  
ATOM   2169  CZ  ARG A 272      -8.875 -28.703  -8.555  1.00 90.06           C  
ATOM   2170  N   ARG A 273     -16.031 -27.500  -5.039  1.00 90.31           N  
ATOM   2171  CA  ARG A 273     -16.969 -27.688  -3.936  1.00 90.31           C  
ATOM   2172  C   ARG A 273     -18.391 -27.906  -4.453  1.00 90.31           C  
ATOM   2173  CB  ARG A 273     -16.938 -26.484  -2.988  1.00 90.31           C  
ATOM   2174  O   ARG A 273     -19.172 -28.656  -3.855  1.00 90.31           O  
ATOM   2175  CG  ARG A 273     -17.844 -26.641  -1.771  1.00 90.31           C  
ATOM   2176  CD  ARG A 273     -17.375 -27.781  -0.865  1.00 90.31           C  
ATOM   2177  NE  ARG A 273     -18.188 -27.859   0.343  1.00 90.31           N  
ATOM   2178  NH1 ARG A 273     -17.422 -29.953   0.951  1.00 90.31           N  
ATOM   2179  NH2 ARG A 273     -18.969 -28.875   2.248  1.00 90.31           N  
ATOM   2180  CZ  ARG A 273     -18.188 -28.906   1.178  1.00 90.31           C  
ATOM   2181  N   PHE A 274     -18.703 -27.328  -5.570  1.00 92.81           N  
ATOM   2182  CA  PHE A 274     -20.047 -27.469  -6.129  1.00 92.81           C  
ATOM   2183  C   PHE A 274     -20.078 -28.531  -7.219  1.00 92.81           C  
ATOM   2184  CB  PHE A 274     -20.547 -26.141  -6.688  1.00 92.81           C  
ATOM   2185  O   PHE A 274     -21.016 -28.609  -8.008  1.00 92.81           O  
ATOM   2186  CG  PHE A 274     -21.000 -25.172  -5.633  1.00 92.81           C  
ATOM   2187  CD1 PHE A 274     -22.344 -25.156  -5.230  1.00 92.81           C  
ATOM   2188  CD2 PHE A 274     -20.109 -24.281  -5.043  1.00 92.81           C  
ATOM   2189  CE1 PHE A 274     -22.766 -24.266  -4.254  1.00 92.81           C  
ATOM   2190  CE2 PHE A 274     -20.547 -23.391  -4.066  1.00 92.81           C  
ATOM   2191  CZ  PHE A 274     -21.875 -23.375  -3.674  1.00 92.81           C  
ATOM   2192  N   GLY A 275     -18.969 -29.250  -7.391  1.00 90.25           N  
ATOM   2193  CA  GLY A 275     -18.969 -30.469  -8.180  1.00 90.25           C  
ATOM   2194  C   GLY A 275     -18.422 -30.266  -9.586  1.00 90.25           C  
ATOM   2195  O   GLY A 275     -18.531 -31.156 -10.430  1.00 90.25           O  
ATOM   2196  N   TYR A 276     -17.844 -29.188  -9.883  1.00 89.06           N  
ATOM   2197  CA  TYR A 276     -17.281 -28.969 -11.211  1.00 89.06           C  
ATOM   2198  C   TYR A 276     -15.867 -29.516 -11.297  1.00 89.06           C  
ATOM   2199  CB  TYR A 276     -17.297 -27.484 -11.570  1.00 89.06           C  
ATOM   2200  O   TYR A 276     -15.102 -29.438 -10.328  1.00 89.06           O  
ATOM   2201  CG  TYR A 276     -18.688 -26.906 -11.742  1.00 89.06           C  
ATOM   2202  CD1 TYR A 276     -19.359 -27.000 -12.953  1.00 89.06           C  
ATOM   2203  CD2 TYR A 276     -19.328 -26.281 -10.680  1.00 89.06           C  
ATOM   2204  CE1 TYR A 276     -20.641 -26.484 -13.117  1.00 89.06           C  
ATOM   2205  CE2 TYR A 276     -20.609 -25.750 -10.828  1.00 89.06           C  
ATOM   2206  OH  TYR A 276     -22.516 -25.328 -12.203  1.00 89.06           O  
ATOM   2207  CZ  TYR A 276     -21.250 -25.844 -12.047  1.00 89.06           C  
ATOM   2208  N   ASP A 277     -15.570 -30.219 -12.250  1.00 78.44           N  
ATOM   2209  CA  ASP A 277     -14.242 -30.766 -12.484  1.00 78.44           C  
ATOM   2210  C   ASP A 277     -13.539 -30.047 -13.633  1.00 78.44           C  
ATOM   2211  CB  ASP A 277     -14.328 -32.250 -12.773  1.00 78.44           C  
ATOM   2212  O   ASP A 277     -14.094 -29.109 -14.211  1.00 78.44           O  
ATOM   2213  CG  ASP A 277     -15.148 -32.594 -14.016  1.00 78.44           C  
ATOM   2214  OD1 ASP A 277     -15.594 -31.641 -14.703  1.00 78.44           O  
ATOM   2215  OD2 ASP A 277     -15.359 -33.781 -14.297  1.00 78.44           O  
ATOM   2216  N   ASP A 278     -12.273 -30.375 -13.844  1.00 68.50           N  
ATOM   2217  CA  ASP A 278     -11.438 -29.734 -14.859  1.00 68.50           C  
ATOM   2218  C   ASP A 278     -11.969 -30.031 -16.266  1.00 68.50           C  
ATOM   2219  CB  ASP A 278      -9.992 -30.219 -14.734  1.00 68.50           C  
ATOM   2220  O   ASP A 278     -11.844 -29.188 -17.156  1.00 68.50           O  
ATOM   2221  CG  ASP A 278      -9.312 -29.734 -13.469  1.00 68.50           C  
ATOM   2222  OD1 ASP A 278      -9.852 -28.844 -12.797  1.00 68.50           O  
ATOM   2223  OD2 ASP A 278      -8.219 -30.266 -13.141  1.00 68.50           O  
TER    2224      ASP A 278                                                      
ATOM   2225  N   THR B   1      35.156  -1.049 -10.445  1.00 71.75           N  
ATOM   2226  CA  THR B   1      35.438   0.273 -11.008  1.00 71.75           C  
ATOM   2227  C   THR B   1      34.406   1.287 -10.492  1.00 71.75           C  
ATOM   2228  CB  THR B   1      35.406   0.243 -12.547  1.00 71.75           C  
ATOM   2229  O   THR B   1      33.219   0.966 -10.344  1.00 71.75           O  
ATOM   2230  CG2 THR B   1      36.469   1.149 -13.133  1.00 71.75           C  
ATOM   2231  OG1 THR B   1      35.625  -1.100 -12.992  1.00 71.75           O  
ATOM   2232  N   CYS B   2      34.844   2.252  -9.742  1.00 76.06           N  
ATOM   2233  CA  CYS B   2      34.031   3.285  -9.125  1.00 76.06           C  
ATOM   2234  C   CYS B   2      34.188   4.621  -9.836  1.00 76.06           C  
ATOM   2235  CB  CYS B   2      34.375   3.430  -7.645  1.00 76.06           C  
ATOM   2236  O   CYS B   2      35.312   4.973 -10.234  1.00 76.06           O  
ATOM   2237  SG  CYS B   2      33.531   4.805  -6.832  1.00 76.06           S  
ATOM   2238  N   MET B   3      33.188   5.172 -10.453  1.00 82.56           N  
ATOM   2239  CA  MET B   3      33.188   6.535 -10.977  1.00 82.56           C  
ATOM   2240  C   MET B   3      32.688   7.520  -9.938  1.00 82.56           C  
ATOM   2241  CB  MET B   3      32.375   6.633 -12.250  1.00 82.56           C  
ATOM   2242  O   MET B   3      31.594   7.324  -9.383  1.00 82.56           O  
ATOM   2243  CG  MET B   3      32.562   7.930 -13.016  1.00 82.56           C  
ATOM   2244  SD  MET B   3      31.234   8.227 -14.250  1.00 82.56           S  
ATOM   2245  CE  MET B   3      31.781   7.125 -15.578  1.00 82.56           C  
ATOM   2246  N   CYS B   4      33.531   8.430  -9.484  1.00 83.62           N  
ATOM   2247  CA  CYS B   4      33.156   9.430  -8.500  1.00 83.62           C  
ATOM   2248  C   CYS B   4      33.281  10.836  -9.070  1.00 83.62           C  
ATOM   2249  CB  CYS B   4      34.000   9.305  -7.242  1.00 83.62           C  
ATOM   2250  O   CYS B   4      34.281  11.172  -9.680  1.00 83.62           O  
ATOM   2251  SG  CYS B   4      33.531  10.430  -5.914  1.00 83.62           S  
ATOM   2252  N   PHE B   5      32.125  11.523  -9.133  1.00 85.88           N  
ATOM   2253  CA  PHE B   5      32.094  12.914  -9.562  1.00 85.88           C  
ATOM   2254  C   PHE B   5      31.734  13.836  -8.398  1.00 85.88           C  
ATOM   2255  CB  PHE B   5      31.094  13.094 -10.703  1.00 85.88           C  
ATOM   2256  O   PHE B   5      30.719  13.625  -7.730  1.00 85.88           O  
ATOM   2257  CG  PHE B   5      31.469  12.367 -11.969  1.00 85.88           C  
ATOM   2258  CD1 PHE B   5      32.438  12.883 -12.820  1.00 85.88           C  
ATOM   2259  CD2 PHE B   5      30.859  11.164 -12.305  1.00 85.88           C  
ATOM   2260  CE1 PHE B   5      32.812  12.203 -13.984  1.00 85.88           C  
ATOM   2261  CE2 PHE B   5      31.203  10.492 -13.469  1.00 85.88           C  
ATOM   2262  CZ  PHE B   5      32.188  11.008 -14.305  1.00 85.88           C  
ATOM   2263  N   LEU B   6      32.688  14.703  -7.953  1.00 86.00           N  
ATOM   2264  CA  LEU B   6      32.406  15.711  -6.941  1.00 86.00           C  
ATOM   2265  C   LEU B   6      32.312  17.094  -7.570  1.00 86.00           C  
ATOM   2266  CB  LEU B   6      33.500  15.703  -5.863  1.00 86.00           C  
ATOM   2267  O   LEU B   6      33.250  17.547  -8.242  1.00 86.00           O  
ATOM   2268  CG  LEU B   6      33.344  16.719  -4.727  1.00 86.00           C  
ATOM   2269  CD1 LEU B   6      32.250  16.250  -3.762  1.00 86.00           C  
ATOM   2270  CD2 LEU B   6      34.656  16.922  -3.996  1.00 86.00           C  
ATOM   2271  N   ILE B   7      31.078  17.703  -7.520  1.00 85.06           N  
ATOM   2272  CA  ILE B   7      30.844  19.031  -8.062  1.00 85.06           C  
ATOM   2273  C   ILE B   7      30.609  20.016  -6.922  1.00 85.06           C  
ATOM   2274  CB  ILE B   7      29.656  19.047  -9.039  1.00 85.06           C  
ATOM   2275  O   ILE B   7      29.688  19.844  -6.125  1.00 85.06           O  
ATOM   2276  CG1 ILE B   7      29.875  18.047 -10.180  1.00 85.06           C  
ATOM   2277  CG2 ILE B   7      29.406  20.453  -9.578  1.00 85.06           C  
ATOM   2278  CD1 ILE B   7      28.672  17.844 -11.070  1.00 85.06           C  
ATOM   2279  N   ASP B   8      31.516  20.969  -6.777  1.00 85.94           N  
ATOM   2280  CA  ASP B   8      31.344  22.062  -5.836  1.00 85.94           C  
ATOM   2281  C   ASP B   8      30.656  23.266  -6.504  1.00 85.94           C  
ATOM   2282  CB  ASP B   8      32.688  22.484  -5.254  1.00 85.94           C  
ATOM   2283  O   ASP B   8      31.250  23.906  -7.367  1.00 85.94           O  
ATOM   2284  CG  ASP B   8      33.188  21.547  -4.168  1.00 85.94           C  
ATOM   2285  OD1 ASP B   8      32.344  20.969  -3.438  1.00 85.94           O  
ATOM   2286  OD2 ASP B   8      34.406  21.391  -4.039  1.00 85.94           O  
ATOM   2287  N   MET B   9      29.422  23.438  -6.160  1.00 82.69           N  
ATOM   2288  CA  MET B   9      28.641  24.531  -6.742  1.00 82.69           C  
ATOM   2289  C   MET B   9      28.641  25.750  -5.832  1.00 82.69           C  
ATOM   2290  CB  MET B   9      27.203  24.078  -7.004  1.00 82.69           C  
ATOM   2291  O   MET B   9      28.203  25.672  -4.684  1.00 82.69           O  
ATOM   2292  CG  MET B   9      27.078  22.938  -8.000  1.00 82.69           C  
ATOM   2293  SD  MET B   9      25.344  22.391  -8.242  1.00 82.69           S  
ATOM   2294  CE  MET B   9      25.062  21.516  -6.684  1.00 82.69           C  
ATOM   2295  N   VAL B  10      29.266  26.812  -6.391  1.00 85.06           N  
ATOM   2296  CA  VAL B  10      29.281  28.078  -5.656  1.00 85.06           C  
ATOM   2297  C   VAL B  10      28.484  29.125  -6.426  1.00 85.06           C  
ATOM   2298  CB  VAL B  10      30.719  28.578  -5.402  1.00 85.06           C  
ATOM   2299  O   VAL B  10      28.875  29.531  -7.523  1.00 85.06           O  
ATOM   2300  CG1 VAL B  10      30.703  29.828  -4.535  1.00 85.06           C  
ATOM   2301  CG2 VAL B  10      31.547  27.469  -4.750  1.00 85.06           C  
ATOM   2302  N   ASN B  11      27.344  29.531  -5.855  1.00 84.62           N  
ATOM   2303  CA  ASN B  11      26.469  30.547  -6.426  1.00 84.62           C  
ATOM   2304  C   ASN B  11      25.891  30.094  -7.766  1.00 84.62           C  
ATOM   2305  CB  ASN B  11      27.203  31.875  -6.586  1.00 84.62           C  
ATOM   2306  O   ASN B  11      26.047  30.781  -8.773  1.00 84.62           O  
ATOM   2307  CG  ASN B  11      27.438  32.594  -5.262  1.00 84.62           C  
ATOM   2308  ND2 ASN B  11      28.453  33.438  -5.223  1.00 84.62           N  
ATOM   2309  OD1 ASN B  11      26.719  32.344  -4.285  1.00 84.62           O  
ATOM   2310  N   VAL B  12      25.344  28.938  -7.742  1.00 86.12           N  
ATOM   2311  CA  VAL B  12      24.672  28.391  -8.914  1.00 86.12           C  
ATOM   2312  C   VAL B  12      23.156  28.578  -8.789  1.00 86.12           C  
ATOM   2313  CB  VAL B  12      25.016  26.891  -9.117  1.00 86.12           C  
ATOM   2314  O   VAL B  12      22.594  28.344  -7.723  1.00 86.12           O  
ATOM   2315  CG1 VAL B  12      24.219  26.312 -10.289  1.00 86.12           C  
ATOM   2316  CG2 VAL B  12      26.516  26.703  -9.328  1.00 86.12           C  
ATOM   2317  N   SER B  13      22.594  29.172  -9.828  1.00 87.88           N  
ATOM   2318  CA  SER B  13      21.141  29.375  -9.852  1.00 87.88           C  
ATOM   2319  C   SER B  13      20.469  28.453 -10.875  1.00 87.88           C  
ATOM   2320  CB  SER B  13      20.797  30.828 -10.164  1.00 87.88           C  
ATOM   2321  O   SER B  13      20.953  28.312 -12.000  1.00 87.88           O  
ATOM   2322  OG  SER B  13      21.438  31.703  -9.242  1.00 87.88           O  
ATOM   2323  N   LEU B  14      19.531  27.672 -10.375  1.00 84.75           N  
ATOM   2324  CA  LEU B  14      18.734  26.797 -11.227  1.00 84.75           C  
ATOM   2325  C   LEU B  14      17.344  27.375 -11.430  1.00 84.75           C  
ATOM   2326  CB  LEU B  14      18.641  25.391 -10.633  1.00 84.75           C  
ATOM   2327  O   LEU B  14      16.625  27.625 -10.461  1.00 84.75           O  
ATOM   2328  CG  LEU B  14      17.922  24.344 -11.484  1.00 84.75           C  
ATOM   2329  CD1 LEU B  14      18.906  23.266 -11.930  1.00 84.75           C  
ATOM   2330  CD2 LEU B  14      16.766  23.719 -10.711  1.00 84.75           C  
ATOM   2331  N   GLU B  15      16.984  27.656 -12.625  1.00 87.19           N  
ATOM   2332  CA  GLU B  15      15.680  28.219 -12.938  1.00 87.19           C  
ATOM   2333  C   GLU B  15      14.812  27.219 -13.695  1.00 87.19           C  
ATOM   2334  CB  GLU B  15      15.836  29.516 -13.758  1.00 87.19           C  
ATOM   2335  O   GLU B  15      15.266  26.609 -14.672  1.00 87.19           O  
ATOM   2336  CG  GLU B  15      14.562  30.344 -13.836  1.00 87.19           C  
ATOM   2337  CD  GLU B  15      14.758  31.672 -14.547  1.00 87.19           C  
ATOM   2338  OE1 GLU B  15      13.797  32.469 -14.625  1.00 87.19           O  
ATOM   2339  OE2 GLU B  15      15.891  31.922 -15.023  1.00 87.19           O  
ATOM   2340  N   LEU B  16      13.617  26.953 -13.148  1.00 84.56           N  
ATOM   2341  CA  LEU B  16      12.656  26.094 -13.812  1.00 84.56           C  
ATOM   2342  C   LEU B  16      11.727  26.891 -14.711  1.00 84.56           C  
ATOM   2343  CB  LEU B  16      11.828  25.312 -12.781  1.00 84.56           C  
ATOM   2344  O   LEU B  16      11.055  27.828 -14.250  1.00 84.56           O  
ATOM   2345  CG  LEU B  16      12.625  24.438 -11.797  1.00 84.56           C  
ATOM   2346  CD1 LEU B  16      11.695  23.859 -10.742  1.00 84.56           C  
ATOM   2347  CD2 LEU B  16      13.359  23.328 -12.539  1.00 84.56           C  
ATOM   2348  N   LYS B  17      11.719  26.547 -15.945  1.00 81.38           N  
ATOM   2349  CA  LYS B  17      10.875  27.266 -16.906  1.00 81.38           C  
ATOM   2350  C   LYS B  17       9.789  26.344 -17.469  1.00 81.38           C  
ATOM   2351  CB  LYS B  17      11.727  27.812 -18.047  1.00 81.38           C  
ATOM   2352  O   LYS B  17      10.055  25.188 -17.812  1.00 81.38           O  
ATOM   2353  CG  LYS B  17      12.656  28.953 -17.641  1.00 81.38           C  
ATOM   2354  CD  LYS B  17      13.344  29.578 -18.844  1.00 81.38           C  
ATOM   2355  CE  LYS B  17      14.266  30.719 -18.438  1.00 81.38           C  
ATOM   2356  NZ  LYS B  17      14.945  31.328 -19.609  1.00 81.38           N  
ATOM   2357  N   ASP B  18       8.578  26.641 -17.297  1.00 70.62           N  
ATOM   2358  CA  ASP B  18       7.465  25.906 -17.875  1.00 70.62           C  
ATOM   2359  C   ASP B  18       7.375  26.141 -19.375  1.00 70.62           C  
ATOM   2360  CB  ASP B  18       6.145  26.297 -17.203  1.00 70.62           C  
ATOM   2361  O   ASP B  18       7.242  27.281 -19.828  1.00 70.62           O  
ATOM   2362  CG  ASP B  18       5.039  25.281 -17.438  1.00 70.62           C  
ATOM   2363  OD1 ASP B  18       5.176  24.422 -18.328  1.00 70.62           O  
ATOM   2364  OD2 ASP B  18       4.020  25.344 -16.719  1.00 70.62           O  
ATOM   2365  N   PRO B  19       7.555  25.078 -20.219  1.00 63.78           N  
ATOM   2366  CA  PRO B  19       7.555  25.266 -21.672  1.00 63.78           C  
ATOM   2367  C   PRO B  19       6.191  25.688 -22.219  1.00 63.78           C  
ATOM   2368  CB  PRO B  19       7.945  23.875 -22.203  1.00 63.78           C  
ATOM   2369  O   PRO B  19       6.105  26.250 -23.297  1.00 63.78           O  
ATOM   2370  CG  PRO B  19       7.758  22.953 -21.031  1.00 63.78           C  
ATOM   2371  CD  PRO B  19       7.613  23.781 -19.797  1.00 63.78           C  
ATOM   2372  N   LYS B  20       5.156  25.125 -21.641  1.00 61.19           N  
ATOM   2373  CA  LYS B  20       3.830  25.359 -22.203  1.00 61.19           C  
ATOM   2374  C   LYS B  20       3.443  26.828 -22.109  1.00 61.19           C  
ATOM   2375  CB  LYS B  20       2.785  24.500 -21.500  1.00 61.19           C  
ATOM   2376  O   LYS B  20       2.500  27.281 -22.766  1.00 61.19           O  
ATOM   2377  CG  LYS B  20       2.883  23.016 -21.812  1.00 61.19           C  
ATOM   2378  CD  LYS B  20       1.718  22.234 -21.219  1.00 61.19           C  
ATOM   2379  CE  LYS B  20       1.821  20.750 -21.531  1.00 61.19           C  
ATOM   2380  NZ  LYS B  20       0.694  19.969 -20.938  1.00 61.19           N  
ATOM   2381  N   ARG B  21       3.939  27.500 -21.219  1.00 55.53           N  
ATOM   2382  CA  ARG B  21       3.514  28.891 -21.109  1.00 55.53           C  
ATOM   2383  C   ARG B  21       4.312  29.781 -22.062  1.00 55.53           C  
ATOM   2384  CB  ARG B  21       3.664  29.391 -19.672  1.00 55.53           C  
ATOM   2385  O   ARG B  21       5.543  29.750 -22.062  1.00 55.53           O  
ATOM   2386  CG  ARG B  21       2.402  29.250 -18.828  1.00 55.53           C  
ATOM   2387  CD  ARG B  21       2.545  29.938 -17.484  1.00 55.53           C  
ATOM   2388  NE  ARG B  21       1.326  29.812 -16.688  1.00 55.53           N  
ATOM   2389  NH1 ARG B  21       2.064  31.172 -14.969  1.00 55.53           N  
ATOM   2390  NH2 ARG B  21      -0.023  30.234 -14.875  1.00 55.53           N  
ATOM   2391  CZ  ARG B  21       1.125  30.406 -15.508  1.00 55.53           C  
ATOM   2392  N   LYS B  22       3.891  29.812 -23.500  1.00 49.16           N  
ATOM   2393  CA  LYS B  22       4.465  30.594 -24.594  1.00 49.16           C  
ATOM   2394  C   LYS B  22       5.176  31.844 -24.078  1.00 49.16           C  
ATOM   2395  CB  LYS B  22       3.381  31.000 -25.594  1.00 49.16           C  
ATOM   2396  O   LYS B  22       6.219  32.250 -24.594  1.00 49.16           O  
ATOM   2397  CG  LYS B  22       3.160  29.984 -26.719  1.00 49.16           C  
ATOM   2398  CD  LYS B  22       2.186  30.516 -27.766  1.00 49.16           C  
ATOM   2399  CE  LYS B  22       1.954  29.500 -28.875  1.00 49.16           C  
ATOM   2400  NZ  LYS B  22       1.011  30.016 -29.906  1.00 49.16           N  
ATOM   2401  N   GLU B  23       4.355  33.031 -23.844  1.00 47.78           N  
ATOM   2402  CA  GLU B  23       4.934  34.375 -23.828  1.00 47.78           C  
ATOM   2403  C   GLU B  23       6.090  34.469 -22.828  1.00 47.78           C  
ATOM   2404  CB  GLU B  23       3.863  35.406 -23.484  1.00 47.78           C  
ATOM   2405  O   GLU B  23       6.332  33.531 -22.062  1.00 47.78           O  
ATOM   2406  CG  GLU B  23       3.008  35.812 -24.672  1.00 47.78           C  
ATOM   2407  CD  GLU B  23       2.045  36.969 -24.344  1.00 47.78           C  
ATOM   2408  OE1 GLU B  23       1.417  37.500 -25.281  1.00 47.78           O  
ATOM   2409  OE2 GLU B  23       1.918  37.312 -23.156  1.00 47.78           O  
ATOM   2410  N   GLY B  24       6.637  35.781 -22.406  1.00 47.41           N  
ATOM   2411  CA  GLY B  24       7.773  36.375 -21.703  1.00 47.41           C  
ATOM   2412  C   GLY B  24       8.188  35.594 -20.469  1.00 47.41           C  
ATOM   2413  O   GLY B  24       9.203  34.906 -20.484  1.00 47.41           O  
ATOM   2414  N   ALA B  25       7.539  35.844 -19.141  1.00 53.16           N  
ATOM   2415  CA  ALA B  25       7.902  35.656 -17.734  1.00 53.16           C  
ATOM   2416  C   ALA B  25       7.688  34.219 -17.266  1.00 53.16           C  
ATOM   2417  CB  ALA B  25       7.098  36.625 -16.859  1.00 53.16           C  
ATOM   2418  O   ALA B  25       6.840  33.969 -16.422  1.00 53.16           O  
ATOM   2419  N   GLY B  26       7.859  33.188 -17.922  1.00 63.91           N  
ATOM   2420  CA  GLY B  26       7.449  31.828 -17.672  1.00 63.91           C  
ATOM   2421  C   GLY B  26       8.266  31.156 -16.594  1.00 63.91           C  
ATOM   2422  O   GLY B  26       8.469  29.938 -16.625  1.00 63.91           O  
ATOM   2423  N   SER B  27       8.977  31.922 -15.859  1.00 79.88           N  
ATOM   2424  CA  SER B  27       9.758  31.281 -14.812  1.00 79.88           C  
ATOM   2425  C   SER B  27       8.867  30.766 -13.688  1.00 79.88           C  
ATOM   2426  CB  SER B  27      10.797  32.250 -14.242  1.00 79.88           C  
ATOM   2427  O   SER B  27       7.891  31.422 -13.312  1.00 79.88           O  
ATOM   2428  OG  SER B  27      11.500  31.656 -13.164  1.00 79.88           O  
ATOM   2429  N   LEU B  28       8.977  29.547 -13.375  1.00 82.75           N  
ATOM   2430  CA  LEU B  28       8.188  28.906 -12.328  1.00 82.75           C  
ATOM   2431  C   LEU B  28       8.891  29.000 -10.977  1.00 82.75           C  
ATOM   2432  CB  LEU B  28       7.906  27.438 -12.672  1.00 82.75           C  
ATOM   2433  O   LEU B  28       8.312  29.469 -10.000  1.00 82.75           O  
ATOM   2434  CG  LEU B  28       7.078  26.656 -11.656  1.00 82.75           C  
ATOM   2435  CD1 LEU B  28       5.633  27.141 -11.656  1.00 82.75           C  
ATOM   2436  CD2 LEU B  28       7.141  25.156 -11.961  1.00 82.75           C  
ATOM   2437  N   ALA B  29      10.141  28.547 -11.031  1.00 87.38           N  
ATOM   2438  CA  ALA B  29      10.891  28.500  -9.773  1.00 87.38           C  
ATOM   2439  C   ALA B  29      12.383  28.703 -10.016  1.00 87.38           C  
ATOM   2440  CB  ALA B  29      10.641  27.188  -9.055  1.00 87.38           C  
ATOM   2441  O   ALA B  29      12.891  28.359 -11.086  1.00 87.38           O  
ATOM   2442  N   ARG B  30      12.961  29.453  -9.148  1.00 89.62           N  
ATOM   2443  CA  ARG B  30      14.406  29.625  -9.180  1.00 89.62           C  
ATOM   2444  C   ARG B  30      15.039  29.141  -7.875  1.00 89.62           C  
ATOM   2445  CB  ARG B  30      14.781  31.078  -9.430  1.00 89.62           C  
ATOM   2446  O   ARG B  30      14.602  29.531  -6.789  1.00 89.62           O  
ATOM   2447  CG  ARG B  30      16.281  31.312  -9.578  1.00 89.62           C  
ATOM   2448  CD  ARG B  30      16.594  32.781  -9.766  1.00 89.62           C  
ATOM   2449  NE  ARG B  30      16.516  33.531  -8.508  1.00 89.62           N  
ATOM   2450  NH1 ARG B  30      17.281  35.531  -9.383  1.00 89.62           N  
ATOM   2451  NH2 ARG B  30      16.734  35.375  -7.160  1.00 89.62           N  
ATOM   2452  CZ  ARG B  30      16.844  34.812  -8.352  1.00 89.62           C  
ATOM   2453  N   PHE B  31      16.031  28.266  -8.031  1.00 87.44           N  
ATOM   2454  CA  PHE B  31      16.766  27.750  -6.875  1.00 87.44           C  
ATOM   2455  C   PHE B  31      18.203  28.266  -6.871  1.00 87.44           C  
ATOM   2456  CB  PHE B  31      16.766  26.219  -6.867  1.00 87.44           C  
ATOM   2457  O   PHE B  31      18.938  28.078  -7.840  1.00 87.44           O  
ATOM   2458  CG  PHE B  31      15.391  25.609  -6.777  1.00 87.44           C  
ATOM   2459  CD1 PHE B  31      14.820  25.328  -5.543  1.00 87.44           C  
ATOM   2460  CD2 PHE B  31      14.664  25.344  -7.930  1.00 87.44           C  
ATOM   2461  CE1 PHE B  31      13.547  24.766  -5.461  1.00 87.44           C  
ATOM   2462  CE2 PHE B  31      13.391  24.781  -7.852  1.00 87.44           C  
ATOM   2463  CZ  PHE B  31      12.836  24.500  -6.617  1.00 87.44           C  
ATOM   2464  N   ASP B  32      18.531  28.969  -5.801  1.00 86.81           N  
ATOM   2465  CA  ASP B  32      19.891  29.531  -5.668  1.00 86.81           C  
ATOM   2466  C   ASP B  32      20.719  28.703  -4.688  1.00 86.81           C  
ATOM   2467  CB  ASP B  32      19.828  30.984  -5.215  1.00 86.81           C  
ATOM   2468  O   ASP B  32      20.422  28.672  -3.492  1.00 86.81           O  
ATOM   2469  CG  ASP B  32      19.281  31.922  -6.289  1.00 86.81           C  
ATOM   2470  OD1 ASP B  32      19.188  31.500  -7.465  1.00 86.81           O  
ATOM   2471  OD2 ASP B  32      18.938  33.062  -5.953  1.00 86.81           O  
ATOM   2472  N   PHE B  33      21.750  28.188  -5.266  1.00 85.06           N  
ATOM   2473  CA  PHE B  33      22.688  27.422  -4.453  1.00 85.06           C  
ATOM   2474  C   PHE B  33      23.922  28.266  -4.125  1.00 85.06           C  
ATOM   2475  CB  PHE B  33      23.109  26.141  -5.168  1.00 85.06           C  
ATOM   2476  O   PHE B  33      24.781  28.469  -4.977  1.00 85.06           O  
ATOM   2477  CG  PHE B  33      21.953  25.250  -5.543  1.00 85.06           C  
ATOM   2478  CD1 PHE B  33      21.469  24.312  -4.645  1.00 85.06           C  
ATOM   2479  CD2 PHE B  33      21.375  25.344  -6.797  1.00 85.06           C  
ATOM   2480  CE1 PHE B  33      20.391  23.484  -4.988  1.00 85.06           C  
ATOM   2481  CE2 PHE B  33      20.297  24.531  -7.148  1.00 85.06           C  
ATOM   2482  CZ  PHE B  33      19.812  23.594  -6.242  1.00 85.06           C  
ATOM   2483  N   LYS B  34      24.031  28.797  -2.949  1.00 83.62           N  
ATOM   2484  CA  LYS B  34      25.188  29.625  -2.566  1.00 83.62           C  
ATOM   2485  C   LYS B  34      26.406  28.750  -2.312  1.00 83.62           C  
ATOM   2486  CB  LYS B  34      24.859  30.453  -1.322  1.00 83.62           C  
ATOM   2487  O   LYS B  34      27.500  29.047  -2.801  1.00 83.62           O  
ATOM   2488  CG  LYS B  34      23.875  31.578  -1.568  1.00 83.62           C  
ATOM   2489  CD  LYS B  34      23.781  32.500  -0.375  1.00 83.62           C  
ATOM   2490  CE  LYS B  34      22.812  33.656  -0.629  1.00 83.62           C  
ATOM   2491  NZ  LYS B  34      22.688  34.562   0.557  1.00 83.62           N  
ATOM   2492  N   LYS B  35      26.344  27.812  -1.450  1.00 84.38           N  
ATOM   2493  CA  LYS B  35      27.391  26.812  -1.206  1.00 84.38           C  
ATOM   2494  C   LYS B  35      26.797  25.406  -1.130  1.00 84.38           C  
ATOM   2495  CB  LYS B  35      28.141  27.141   0.082  1.00 84.38           C  
ATOM   2496  O   LYS B  35      26.125  25.062  -0.159  1.00 84.38           O  
ATOM   2497  CG  LYS B  35      29.438  26.375   0.249  1.00 84.38           C  
ATOM   2498  CD  LYS B  35      30.188  26.797   1.500  1.00 84.38           C  
ATOM   2499  CE  LYS B  35      31.484  26.016   1.673  1.00 84.38           C  
ATOM   2500  NZ  LYS B  35      32.250  26.453   2.891  1.00 84.38           N  
ATOM   2501  N   CYS B  36      27.000  24.688  -2.266  1.00 85.56           N  
ATOM   2502  CA  CYS B  36      26.422  23.344  -2.354  1.00 85.56           C  
ATOM   2503  C   CYS B  36      27.438  22.359  -2.904  1.00 85.56           C  
ATOM   2504  CB  CYS B  36      25.172  23.359  -3.236  1.00 85.56           C  
ATOM   2505  O   CYS B  36      28.281  22.703  -3.732  1.00 85.56           O  
ATOM   2506  SG  CYS B  36      24.250  21.812  -3.207  1.00 85.56           S  
ATOM   2507  N   LYS B  37      27.516  21.219  -2.305  1.00 88.00           N  
ATOM   2508  CA  LYS B  37      28.375  20.141  -2.770  1.00 88.00           C  
ATOM   2509  C   LYS B  37      27.562  18.953  -3.266  1.00 88.00           C  
ATOM   2510  CB  LYS B  37      29.328  19.688  -1.653  1.00 88.00           C  
ATOM   2511  O   LYS B  37      26.656  18.469  -2.564  1.00 88.00           O  
ATOM   2512  CG  LYS B  37      30.375  20.734  -1.269  1.00 88.00           C  
ATOM   2513  CD  LYS B  37      31.328  20.188  -0.219  1.00 88.00           C  
ATOM   2514  CE  LYS B  37      32.344  21.250   0.209  1.00 88.00           C  
ATOM   2515  NZ  LYS B  37      33.281  20.734   1.261  1.00 88.00           N  
ATOM   2516  N   LEU B  38      27.734  18.609  -4.504  1.00 88.38           N  
ATOM   2517  CA  LEU B  38      27.078  17.453  -5.090  1.00 88.38           C  
ATOM   2518  C   LEU B  38      28.078  16.328  -5.332  1.00 88.38           C  
ATOM   2519  CB  LEU B  38      26.391  17.828  -6.406  1.00 88.38           C  
ATOM   2520  O   LEU B  38      29.094  16.516  -6.016  1.00 88.38           O  
ATOM   2521  CG  LEU B  38      25.688  16.703  -7.152  1.00 88.38           C  
ATOM   2522  CD1 LEU B  38      24.438  16.266  -6.398  1.00 88.38           C  
ATOM   2523  CD2 LEU B  38      25.344  17.141  -8.570  1.00 88.38           C  
ATOM   2524  N   LEU B  39      27.906  15.242  -4.656  1.00 88.56           N  
ATOM   2525  CA  LEU B  39      28.750  14.070  -4.805  1.00 88.56           C  
ATOM   2526  C   LEU B  39      28.000  12.930  -5.488  1.00 88.56           C  
ATOM   2527  CB  LEU B  39      29.266  13.609  -3.439  1.00 88.56           C  
ATOM   2528  O   LEU B  39      26.953  12.508  -5.016  1.00 88.56           O  
ATOM   2529  CG  LEU B  39      30.172  12.375  -3.438  1.00 88.56           C  
ATOM   2530  CD1 LEU B  39      31.516  12.695  -4.098  1.00 88.56           C  
ATOM   2531  CD2 LEU B  39      30.391  11.867  -2.016  1.00 88.56           C  
ATOM   2532  N   TYR B  40      28.406  12.578  -6.633  1.00 88.88           N  
ATOM   2533  CA  TYR B  40      27.844  11.445  -7.367  1.00 88.88           C  
ATOM   2534  C   TYR B  40      28.844  10.297  -7.434  1.00 88.88           C  
ATOM   2535  CB  TYR B  40      27.438  11.875  -8.781  1.00 88.88           C  
ATOM   2536  O   TYR B  40      29.984  10.484  -7.848  1.00 88.88           O  
ATOM   2537  CG  TYR B  40      26.922  10.734  -9.633  1.00 88.88           C  
ATOM   2538  CD1 TYR B  40      27.766  10.016 -10.461  1.00 88.88           C  
ATOM   2539  CD2 TYR B  40      25.578  10.383  -9.602  1.00 88.88           C  
ATOM   2540  CE1 TYR B  40      27.297   8.969 -11.250  1.00 88.88           C  
ATOM   2541  CE2 TYR B  40      25.094   9.344 -10.383  1.00 88.88           C  
ATOM   2542  OH  TYR B  40      25.484   7.609 -11.977  1.00 88.88           O  
ATOM   2543  CZ  TYR B  40      25.953   8.641 -11.203  1.00 88.88           C  
ATOM   2544  N   GLU B  41      28.516   9.125  -6.949  1.00 87.69           N  
ATOM   2545  CA  GLU B  41      29.344   7.926  -6.992  1.00 87.69           C  
ATOM   2546  C   GLU B  41      28.609   6.770  -7.656  1.00 87.69           C  
ATOM   2547  CB  GLU B  41      29.797   7.527  -5.582  1.00 87.69           C  
ATOM   2548  O   GLU B  41      27.453   6.492  -7.332  1.00 87.69           O  
ATOM   2549  CG  GLU B  41      30.641   8.578  -4.879  1.00 87.69           C  
ATOM   2550  CD  GLU B  41      31.047   8.172  -3.471  1.00 87.69           C  
ATOM   2551  OE1 GLU B  41      32.062   8.680  -2.971  1.00 87.69           O  
ATOM   2552  OE2 GLU B  41      30.328   7.348  -2.863  1.00 87.69           O  
ATOM   2553  N   SER B  42      29.125   6.219  -8.664  1.00 86.00           N  
ATOM   2554  CA  SER B  42      28.562   5.055  -9.344  1.00 86.00           C  
ATOM   2555  C   SER B  42      29.547   3.896  -9.367  1.00 86.00           C  
ATOM   2556  CB  SER B  42      28.141   5.414 -10.773  1.00 86.00           C  
ATOM   2557  O   SER B  42      30.734   4.090  -9.664  1.00 86.00           O  
ATOM   2558  OG  SER B  42      27.703   4.262 -11.477  1.00 86.00           O  
ATOM   2559  N   PHE B  43      29.125   2.781  -8.945  1.00 80.12           N  
ATOM   2560  CA  PHE B  43      29.984   1.598  -8.891  1.00 80.12           C  
ATOM   2561  C   PHE B  43      29.578   0.591  -9.961  1.00 80.12           C  
ATOM   2562  CB  PHE B  43      29.906   0.947  -7.504  1.00 80.12           C  
ATOM   2563  O   PHE B  43      28.484   0.670 -10.523  1.00 80.12           O  
ATOM   2564  CG  PHE B  43      30.391   1.832  -6.391  1.00 80.12           C  
ATOM   2565  CD1 PHE B  43      31.719   1.809  -6.000  1.00 80.12           C  
ATOM   2566  CD2 PHE B  43      29.516   2.688  -5.730  1.00 80.12           C  
ATOM   2567  CE1 PHE B  43      32.188   2.625  -4.969  1.00 80.12           C  
ATOM   2568  CE2 PHE B  43      29.969   3.508  -4.699  1.00 80.12           C  
ATOM   2569  CZ  PHE B  43      31.297   3.475  -4.320  1.00 80.12           C  
ATOM   2570  N   SER B  44      30.422  -0.350 -10.266  1.00 76.56           N  
ATOM   2571  CA  SER B  44      30.203  -1.341 -11.312  1.00 76.56           C  
ATOM   2572  C   SER B  44      29.094  -2.312 -10.922  1.00 76.56           C  
ATOM   2573  CB  SER B  44      31.484  -2.113 -11.602  1.00 76.56           C  
ATOM   2574  O   SER B  44      28.484  -2.947 -11.789  1.00 76.56           O  
ATOM   2575  OG  SER B  44      31.969  -2.762 -10.438  1.00 76.56           O  
ATOM   2576  N   ASN B  45      28.922  -2.453  -9.539  1.00 68.19           N  
ATOM   2577  CA  ASN B  45      27.875  -3.352  -9.086  1.00 68.19           C  
ATOM   2578  C   ASN B  45      26.500  -2.701  -9.188  1.00 68.19           C  
ATOM   2579  CB  ASN B  45      28.125  -3.803  -7.645  1.00 68.19           C  
ATOM   2580  O   ASN B  45      25.531  -3.154  -8.562  1.00 68.19           O  
ATOM   2581  CG  ASN B  45      28.188  -2.643  -6.668  1.00 68.19           C  
ATOM   2582  ND2 ASN B  45      28.406  -2.949  -5.398  1.00 68.19           N  
ATOM   2583  OD1 ASN B  45      28.016  -1.483  -7.055  1.00 68.19           O  
ATOM   2584  N   GLN B  46      26.312  -1.536  -9.992  1.00 71.25           N  
ATOM   2585  CA  GLN B  46      25.062  -0.825 -10.281  1.00 71.25           C  
ATOM   2586  C   GLN B  46      24.594  -0.021  -9.070  1.00 71.25           C  
ATOM   2587  CB  GLN B  46      23.969  -1.804 -10.719  1.00 71.25           C  
ATOM   2588  O   GLN B  46      23.438   0.391  -9.000  1.00 71.25           O  
ATOM   2589  CG  GLN B  46      24.250  -2.482 -12.047  1.00 71.25           C  
ATOM   2590  CD  GLN B  46      23.094  -3.342 -12.523  1.00 71.25           C  
ATOM   2591  NE2 GLN B  46      23.312  -4.109 -13.586  1.00 71.25           N  
ATOM   2592  OE1 GLN B  46      22.000  -3.314 -11.938  1.00 71.25           O  
ATOM   2593  N   THR B  47      25.562   0.046  -8.078  1.00 77.62           N  
ATOM   2594  CA  THR B  47      25.234   0.916  -6.957  1.00 77.62           C  
ATOM   2595  C   THR B  47      25.547   2.373  -7.297  1.00 77.62           C  
ATOM   2596  CB  THR B  47      26.016   0.508  -5.691  1.00 77.62           C  
ATOM   2597  O   THR B  47      26.594   2.678  -7.863  1.00 77.62           O  
ATOM   2598  CG2 THR B  47      25.172  -0.410  -4.805  1.00 77.62           C  
ATOM   2599  OG1 THR B  47      27.219  -0.177  -6.074  1.00 77.62           O  
ATOM   2600  N   LYS B  48      24.562   3.139  -7.188  1.00 85.19           N  
ATOM   2601  CA  LYS B  48      24.703   4.574  -7.406  1.00 85.19           C  
ATOM   2602  C   LYS B  48      24.391   5.359  -6.133  1.00 85.19           C  
ATOM   2603  CB  LYS B  48      23.797   5.039  -8.539  1.00 85.19           C  
ATOM   2604  O   LYS B  48      23.469   5.012  -5.391  1.00 85.19           O  
ATOM   2605  CG  LYS B  48      24.125   4.418  -9.891  1.00 85.19           C  
ATOM   2606  CD  LYS B  48      23.172   4.910 -10.977  1.00 85.19           C  
ATOM   2607  CE  LYS B  48      23.469   4.246 -12.320  1.00 85.19           C  
ATOM   2608  NZ  LYS B  48      22.516   4.695 -13.375  1.00 85.19           N  
ATOM   2609  N   SER B  49      25.234   6.309  -5.781  1.00 86.38           N  
ATOM   2610  CA  SER B  49      25.016   7.195  -4.641  1.00 86.38           C  
ATOM   2611  C   SER B  49      25.141   8.664  -5.051  1.00 86.38           C  
ATOM   2612  CB  SER B  49      26.031   6.891  -3.531  1.00 86.38           C  
ATOM   2613  O   SER B  49      26.078   9.047  -5.738  1.00 86.38           O  
ATOM   2614  OG  SER B  49      25.969   7.871  -2.510  1.00 86.38           O  
ATOM   2615  N   ILE B  50      24.109   9.367  -4.762  1.00 85.88           N  
ATOM   2616  CA  ILE B  50      24.078  10.805  -5.020  1.00 85.88           C  
ATOM   2617  C   ILE B  50      23.875  11.562  -3.711  1.00 85.88           C  
ATOM   2618  CB  ILE B  50      22.984  11.180  -6.035  1.00 85.88           C  
ATOM   2619  O   ILE B  50      22.906  11.312  -2.990  1.00 85.88           O  
ATOM   2620  CG1 ILE B  50      23.141  10.359  -7.320  1.00 85.88           C  
ATOM   2621  CG2 ILE B  50      23.016  12.680  -6.340  1.00 85.88           C  
ATOM   2622  CD1 ILE B  50      21.969  10.492  -8.289  1.00 85.88           C  
ATOM   2623  N   ASN B  51      24.797  12.367  -3.346  1.00 86.75           N  
ATOM   2624  CA  ASN B  51      24.719  13.188  -2.145  1.00 86.75           C  
ATOM   2625  C   ASN B  51      24.781  14.672  -2.479  1.00 86.75           C  
ATOM   2626  CB  ASN B  51      25.812  12.812  -1.154  1.00 86.75           C  
ATOM   2627  O   ASN B  51      25.719  15.125  -3.146  1.00 86.75           O  
ATOM   2628  CG  ASN B  51      25.719  11.383  -0.676  1.00 86.75           C  
ATOM   2629  ND2 ASN B  51      26.844  10.703  -0.566  1.00 86.75           N  
ATOM   2630  OD1 ASN B  51      24.609  10.883  -0.407  1.00 86.75           O  
ATOM   2631  N   LEU B  52      23.734  15.320  -2.092  1.00 86.06           N  
ATOM   2632  CA  LEU B  52      23.688  16.766  -2.236  1.00 86.06           C  
ATOM   2633  C   LEU B  52      23.641  17.453  -0.874  1.00 86.06           C  
ATOM   2634  CB  LEU B  52      22.484  17.203  -3.076  1.00 86.06           C  
ATOM   2635  O   LEU B  52      22.703  17.266  -0.111  1.00 86.06           O  
ATOM   2636  CG  LEU B  52      22.344  18.688  -3.352  1.00 86.06           C  
ATOM   2637  CD1 LEU B  52      23.359  19.141  -4.402  1.00 86.06           C  
ATOM   2638  CD2 LEU B  52      20.922  19.031  -3.797  1.00 86.06           C  
ATOM   2639  N   VAL B  53      24.734  18.125  -0.586  1.00 87.44           N  
ATOM   2640  CA  VAL B  53      24.812  18.859   0.676  1.00 87.44           C  
ATOM   2641  C   VAL B  53      24.891  20.359   0.402  1.00 87.44           C  
ATOM   2642  CB  VAL B  53      26.016  18.406   1.525  1.00 87.44           C  
ATOM   2643  O   VAL B  53      25.766  20.812  -0.340  1.00 87.44           O  
ATOM   2644  CG1 VAL B  53      26.062  19.172   2.840  1.00 87.44           C  
ATOM   2645  CG2 VAL B  53      25.938  16.891   1.792  1.00 87.44           C  
ATOM   2646  N   SER B  54      23.859  20.984   0.995  1.00 85.31           N  
ATOM   2647  CA  SER B  54      23.812  22.422   0.803  1.00 85.31           C  
ATOM   2648  C   SER B  54      23.875  23.172   2.137  1.00 85.31           C  
ATOM   2649  CB  SER B  54      22.562  22.844   0.042  1.00 85.31           C  
ATOM   2650  O   SER B  54      23.172  22.812   3.080  1.00 85.31           O  
ATOM   2651  OG  SER B  54      22.469  24.250  -0.075  1.00 85.31           O  
ATOM   2652  N   HIS B  55      24.781  24.172   2.170  1.00 79.88           N  
ATOM   2653  CA  HIS B  55      24.891  25.016   3.363  1.00 79.88           C  
ATOM   2654  C   HIS B  55      23.984  26.234   3.275  1.00 79.88           C  
ATOM   2655  CB  HIS B  55      26.344  25.453   3.572  1.00 79.88           C  
ATOM   2656  O   HIS B  55      23.641  26.828   4.297  1.00 79.88           O  
ATOM   2657  CG  HIS B  55      27.281  24.328   3.859  1.00 79.88           C  
ATOM   2658  CD2 HIS B  55      28.047  23.578   3.035  1.00 79.88           C  
ATOM   2659  ND1 HIS B  55      27.500  23.844   5.133  1.00 79.88           N  
ATOM   2660  CE1 HIS B  55      28.375  22.844   5.078  1.00 79.88           C  
ATOM   2661  NE2 HIS B  55      28.719  22.672   3.818  1.00 79.88           N  
ATOM   2662  N   SER B  56      23.672  26.609   2.094  1.00 79.88           N  
ATOM   2663  CA  SER B  56      22.812  27.781   1.891  1.00 79.88           C  
ATOM   2664  C   SER B  56      22.062  27.688   0.564  1.00 79.88           C  
ATOM   2665  CB  SER B  56      23.625  29.062   1.935  1.00 79.88           C  
ATOM   2666  O   SER B  56      22.688  27.703  -0.504  1.00 79.88           O  
ATOM   2667  OG  SER B  56      22.828  30.172   1.562  1.00 79.88           O  
ATOM   2668  N   MET B  57      20.781  27.328   0.691  1.00 81.56           N  
ATOM   2669  CA  MET B  57      19.938  27.234  -0.496  1.00 81.56           C  
ATOM   2670  C   MET B  57      18.688  28.094  -0.350  1.00 81.56           C  
ATOM   2671  CB  MET B  57      19.547  25.781  -0.754  1.00 81.56           C  
ATOM   2672  O   MET B  57      18.094  28.172   0.729  1.00 81.56           O  
ATOM   2673  CG  MET B  57      18.734  25.578  -2.031  1.00 81.56           C  
ATOM   2674  SD  MET B  57      18.094  23.875  -2.199  1.00 81.56           S  
ATOM   2675  CE  MET B  57      16.391  24.109  -1.637  1.00 81.56           C  
ATOM   2676  N   MET B  58      18.391  28.875  -1.416  1.00 86.00           N  
ATOM   2677  CA  MET B  58      17.172  29.672  -1.448  1.00 86.00           C  
ATOM   2678  C   MET B  58      16.312  29.297  -2.652  1.00 86.00           C  
ATOM   2679  CB  MET B  58      17.500  31.156  -1.479  1.00 86.00           C  
ATOM   2680  O   MET B  58      16.828  28.875  -3.686  1.00 86.00           O  
ATOM   2681  CG  MET B  58      18.250  31.641  -0.249  1.00 86.00           C  
ATOM   2682  SD  MET B  58      18.547  33.469  -0.277  1.00 86.00           S  
ATOM   2683  CE  MET B  58      19.875  33.562  -1.514  1.00 86.00           C  
ATOM   2684  N   ALA B  59      15.094  29.281  -2.418  1.00 88.50           N  
ATOM   2685  CA  ALA B  59      14.148  29.047  -3.504  1.00 88.50           C  
ATOM   2686  C   ALA B  59      13.195  30.234  -3.664  1.00 88.50           C  
ATOM   2687  CB  ALA B  59      13.359  27.766  -3.256  1.00 88.50           C  
ATOM   2688  O   ALA B  59      12.703  30.781  -2.674  1.00 88.50           O  
ATOM   2689  N   PHE B  60      12.969  30.609  -4.910  1.00 89.00           N  
ATOM   2690  CA  PHE B  60      12.148  31.781  -5.188  1.00 89.00           C  
ATOM   2691  C   PHE B  60      11.008  31.422  -6.129  1.00 89.00           C  
ATOM   2692  CB  PHE B  60      13.000  32.906  -5.793  1.00 89.00           C  
ATOM   2693  O   PHE B  60      11.180  30.641  -7.062  1.00 89.00           O  
ATOM   2694  CG  PHE B  60      14.109  33.375  -4.895  1.00 89.00           C  
ATOM   2695  CD1 PHE B  60      13.875  34.375  -3.969  1.00 89.00           C  
ATOM   2696  CD2 PHE B  60      15.375  32.812  -4.969  1.00 89.00           C  
ATOM   2697  CE1 PHE B  60      14.898  34.844  -3.133  1.00 89.00           C  
ATOM   2698  CE2 PHE B  60      16.406  33.250  -4.137  1.00 89.00           C  
ATOM   2699  CZ  PHE B  60      16.156  34.281  -3.221  1.00 89.00           C  
ATOM   2700  N   ASP B  61       9.844  31.969  -5.781  1.00 86.81           N  
ATOM   2701  CA  ASP B  61       8.711  31.953  -6.711  1.00 86.81           C  
ATOM   2702  C   ASP B  61       8.859  33.031  -7.777  1.00 86.81           C  
ATOM   2703  CB  ASP B  61       7.395  32.125  -5.957  1.00 86.81           C  
ATOM   2704  O   ASP B  61       8.703  34.219  -7.488  1.00 86.81           O  
ATOM   2705  CG  ASP B  61       6.176  31.969  -6.852  1.00 86.81           C  
ATOM   2706  OD1 ASP B  61       6.340  31.812  -8.078  1.00 86.81           O  
ATOM   2707  OD2 ASP B  61       5.043  32.031  -6.324  1.00 86.81           O  
ATOM   2708  N   THR B  62       9.102  32.656  -8.977  1.00 85.62           N  
ATOM   2709  CA  THR B  62       9.383  33.594 -10.039  1.00 85.62           C  
ATOM   2710  C   THR B  62       8.219  33.688 -11.023  1.00 85.62           C  
ATOM   2711  CB  THR B  62      10.680  33.250 -10.789  1.00 85.62           C  
ATOM   2712  O   THR B  62       8.391  34.156 -12.156  1.00 85.62           O  
ATOM   2713  CG2 THR B  62      11.898  33.438  -9.891  1.00 85.62           C  
ATOM   2714  OG1 THR B  62      10.609  31.891 -11.234  1.00 85.62           O  
ATOM   2715  N   ARG B  63       7.086  33.281 -10.727  1.00 80.94           N  
ATOM   2716  CA  ARG B  63       5.949  33.312 -11.641  1.00 80.94           C  
ATOM   2717  C   ARG B  63       5.566  34.719 -12.008  1.00 80.94           C  
ATOM   2718  CB  ARG B  63       4.750  32.562 -11.031  1.00 80.94           C  
ATOM   2719  O   ARG B  63       5.137  35.000 -13.125  1.00 80.94           O  
ATOM   2720  CG  ARG B  63       4.934  31.062 -10.914  1.00 80.94           C  
ATOM   2721  CD  ARG B  63       3.723  30.391 -10.281  1.00 80.94           C  
ATOM   2722  NE  ARG B  63       3.547  30.812  -8.891  1.00 80.94           N  
ATOM   2723  NH1 ARG B  63       1.456  29.859  -8.656  1.00 80.94           N  
ATOM   2724  NH2 ARG B  63       2.416  30.969  -6.898  1.00 80.94           N  
ATOM   2725  CZ  ARG B  63       2.473  30.547  -8.148  1.00 80.94           C  
ATOM   2726  N   TYR B  64       5.797  35.469 -10.977  1.00 75.94           N  
ATOM   2727  CA  TYR B  64       5.383  36.875 -11.180  1.00 75.94           C  
ATOM   2728  C   TYR B  64       6.582  37.812 -11.133  1.00 75.94           C  
ATOM   2729  CB  TYR B  64       4.355  37.281 -10.117  1.00 75.94           C  
ATOM   2730  O   TYR B  64       6.430  39.000 -10.914  1.00 75.94           O  
ATOM   2731  CG  TYR B  64       3.191  36.344  -9.992  1.00 75.94           C  
ATOM   2732  CD1 TYR B  64       2.211  36.281 -10.984  1.00 75.94           C  
ATOM   2733  CD2 TYR B  64       3.068  35.500  -8.891  1.00 75.94           C  
ATOM   2734  CE1 TYR B  64       1.134  35.406 -10.867  1.00 75.94           C  
ATOM   2735  CE2 TYR B  64       1.997  34.625  -8.773  1.00 75.94           C  
ATOM   2736  OH  TYR B  64      -0.028  33.719  -9.648  1.00 75.94           O  
ATOM   2737  CZ  TYR B  64       1.036  34.562  -9.766  1.00 75.94           C  
ATOM   2738  N   ALA B  65       7.742  37.125 -11.359  1.00 68.88           N  
ATOM   2739  CA  ALA B  65       8.945  37.969 -11.352  1.00 68.88           C  
ATOM   2740  C   ALA B  65       8.938  38.969 -12.500  1.00 68.88           C  
ATOM   2741  CB  ALA B  65      10.195  37.094 -11.430  1.00 68.88           C  
ATOM   2742  O   ALA B  65       8.703  38.594 -13.648  1.00 68.88           O  
ATOM   2743  N   GLY B  66       8.961  40.281 -12.266  1.00 61.88           N  
ATOM   2744  CA  GLY B  66       9.000  41.406 -13.219  1.00 61.88           C  
ATOM   2745  C   GLY B  66       7.648  42.062 -13.430  1.00 61.88           C  
ATOM   2746  O   GLY B  66       7.543  43.062 -14.141  1.00 61.88           O  
ATOM   2747  N   GLN B  67       6.574  41.281 -13.211  1.00 57.38           N  
ATOM   2748  CA  GLN B  67       5.285  41.875 -13.500  1.00 57.38           C  
ATOM   2749  C   GLN B  67       4.883  42.844 -12.391  1.00 57.38           C  
ATOM   2750  CB  GLN B  67       4.203  40.812 -13.688  1.00 57.38           C  
ATOM   2751  O   GLN B  67       5.305  42.719 -11.242  1.00 57.38           O  
ATOM   2752  CG  GLN B  67       4.301  40.062 -15.008  1.00 57.38           C  
ATOM   2753  CD  GLN B  67       3.096  39.188 -15.266  1.00 57.38           C  
ATOM   2754  NE2 GLN B  67       3.100  38.500 -16.406  1.00 57.38           N  
ATOM   2755  OE1 GLN B  67       2.170  39.125 -14.453  1.00 57.38           O  
ATOM   2756  N   LYS B  68       4.625  44.188 -12.781  1.00 53.22           N  
ATOM   2757  CA  LYS B  68       4.102  45.250 -11.906  1.00 53.22           C  
ATOM   2758  C   LYS B  68       3.002  44.688 -11.000  1.00 53.22           C  
ATOM   2759  CB  LYS B  68       3.572  46.406 -12.727  1.00 53.22           C  
ATOM   2760  O   LYS B  68       2.230  43.812 -11.406  1.00 53.22           O  
ATOM   2761  CG  LYS B  68       4.648  47.406 -13.172  1.00 53.22           C  
ATOM   2762  CD  LYS B  68       4.043  48.594 -13.867  1.00 53.22           C  
ATOM   2763  CE  LYS B  68       5.121  49.594 -14.312  1.00 53.22           C  
ATOM   2764  NZ  LYS B  68       4.535  50.781 -15.000  1.00 53.22           N  
ATOM   2765  N   THR B  69       3.314  44.719  -9.570  1.00 52.09           N  
ATOM   2766  CA  THR B  69       2.389  44.312  -8.516  1.00 52.09           C  
ATOM   2767  C   THR B  69       0.953  44.656  -8.891  1.00 52.09           C  
ATOM   2768  CB  THR B  69       2.750  44.969  -7.172  1.00 52.09           C  
ATOM   2769  O   THR B  69       0.593  45.844  -8.938  1.00 52.09           O  
ATOM   2770  CG2 THR B  69       3.627  44.062  -6.324  1.00 52.09           C  
ATOM   2771  OG1 THR B  69       3.457  46.188  -7.426  1.00 52.09           O  
ATOM   2772  N   SER B  70       0.417  44.250  -9.898  1.00 48.62           N  
ATOM   2773  CA  SER B  70      -1.009  44.562  -9.992  1.00 48.62           C  
ATOM   2774  C   SER B  70      -1.770  44.000  -8.789  1.00 48.62           C  
ATOM   2775  CB  SER B  70      -1.594  43.969 -11.281  1.00 48.62           C  
ATOM   2776  O   SER B  70      -1.360  43.031  -8.188  1.00 48.62           O  
ATOM   2777  OG  SER B  70      -0.666  43.094 -11.906  1.00 48.62           O  
ATOM   2778  N   PRO B  71      -2.486  44.875  -7.988  1.00 51.62           N  
ATOM   2779  CA  PRO B  71      -3.186  44.656  -6.719  1.00 51.62           C  
ATOM   2780  C   PRO B  71      -3.758  43.250  -6.586  1.00 51.62           C  
ATOM   2781  CB  PRO B  71      -4.305  45.719  -6.758  1.00 51.62           C  
ATOM   2782  O   PRO B  71      -4.109  42.844  -5.480  1.00 51.62           O  
ATOM   2783  CG  PRO B  71      -4.223  46.312  -8.125  1.00 51.62           C  
ATOM   2784  CD  PRO B  71      -3.064  45.688  -8.852  1.00 51.62           C  
ATOM   2785  N   GLY B  72      -4.156  42.469  -7.711  1.00 51.50           N  
ATOM   2786  CA  GLY B  72      -4.930  41.281  -7.445  1.00 51.50           C  
ATOM   2787  C   GLY B  72      -4.078  40.125  -6.988  1.00 51.50           C  
ATOM   2788  O   GLY B  72      -3.410  40.188  -5.953  1.00 51.50           O  
ATOM   2789  N   MET B  73      -3.975  38.812  -7.820  1.00 55.66           N  
ATOM   2790  CA  MET B  73      -3.637  37.406  -7.617  1.00 55.66           C  
ATOM   2791  C   MET B  73      -2.127  37.219  -7.543  1.00 55.66           C  
ATOM   2792  CB  MET B  73      -4.219  36.562  -8.742  1.00 55.66           C  
ATOM   2793  O   MET B  73      -1.617  36.156  -7.840  1.00 55.66           O  
ATOM   2794  CG  MET B  73      -5.555  35.938  -8.398  1.00 55.66           C  
ATOM   2795  SD  MET B  73      -6.230  34.906  -9.781  1.00 55.66           S  
ATOM   2796  CE  MET B  73      -7.559  34.031  -8.914  1.00 55.66           C  
ATOM   2797  N   THR B  74      -1.383  38.312  -6.938  1.00 67.50           N  
ATOM   2798  CA  THR B  74       0.058  38.125  -7.062  1.00 67.50           C  
ATOM   2799  C   THR B  74       0.667  37.719  -5.723  1.00 67.50           C  
ATOM   2800  CB  THR B  74       0.749  39.406  -7.570  1.00 67.50           C  
ATOM   2801  O   THR B  74       0.273  38.219  -4.672  1.00 67.50           O  
ATOM   2802  CG2 THR B  74       0.688  39.500  -9.094  1.00 67.50           C  
ATOM   2803  OG1 THR B  74       0.095  40.562  -7.008  1.00 67.50           O  
ATOM   2804  N   ASN B  75       1.323  36.562  -5.637  1.00 76.75           N  
ATOM   2805  CA  ASN B  75       2.115  36.156  -4.484  1.00 76.75           C  
ATOM   2806  C   ASN B  75       3.252  37.125  -4.199  1.00 76.75           C  
ATOM   2807  CB  ASN B  75       2.670  34.750  -4.691  1.00 76.75           C  
ATOM   2808  O   ASN B  75       4.168  37.281  -5.012  1.00 76.75           O  
ATOM   2809  CG  ASN B  75       3.418  34.219  -3.482  1.00 76.75           C  
ATOM   2810  ND2 ASN B  75       4.098  33.094  -3.645  1.00 76.75           N  
ATOM   2811  OD1 ASN B  75       3.383  34.812  -2.408  1.00 76.75           O  
ATOM   2812  N   VAL B  76       3.080  37.875  -3.107  1.00 79.19           N  
ATOM   2813  CA  VAL B  76       4.102  38.844  -2.744  1.00 79.19           C  
ATOM   2814  C   VAL B  76       5.277  38.156  -2.068  1.00 79.19           C  
ATOM   2815  CB  VAL B  76       3.535  39.938  -1.816  1.00 79.19           C  
ATOM   2816  O   VAL B  76       6.375  38.688  -1.980  1.00 79.19           O  
ATOM   2817  CG1 VAL B  76       4.586  41.031  -1.550  1.00 79.19           C  
ATOM   2818  CG2 VAL B  76       2.277  40.562  -2.426  1.00 79.19           C  
ATOM   2819  N   PHE B  77       5.059  37.000  -1.599  1.00 83.75           N  
ATOM   2820  CA  PHE B  77       6.125  36.250  -0.944  1.00 83.75           C  
ATOM   2821  C   PHE B  77       6.922  35.438  -1.961  1.00 83.75           C  
ATOM   2822  CB  PHE B  77       5.551  35.312   0.129  1.00 83.75           C  
ATOM   2823  O   PHE B  77       6.602  34.281  -2.230  1.00 83.75           O  
ATOM   2824  CG  PHE B  77       4.781  36.031   1.206  1.00 83.75           C  
ATOM   2825  CD1 PHE B  77       5.441  36.594   2.301  1.00 83.75           C  
ATOM   2826  CD2 PHE B  77       3.402  36.156   1.124  1.00 83.75           C  
ATOM   2827  CE1 PHE B  77       4.734  37.250   3.299  1.00 83.75           C  
ATOM   2828  CE2 PHE B  77       2.688  36.844   2.117  1.00 83.75           C  
ATOM   2829  CZ  PHE B  77       3.355  37.375   3.205  1.00 83.75           C  
ATOM   2830  N   SER B  78       7.965  36.062  -2.457  1.00 85.12           N  
ATOM   2831  CA  SER B  78       8.742  35.438  -3.531  1.00 85.12           C  
ATOM   2832  C   SER B  78       9.758  34.438  -2.982  1.00 85.12           C  
ATOM   2833  CB  SER B  78       9.461  36.531  -4.352  1.00 85.12           C  
ATOM   2834  O   SER B  78      10.086  33.469  -3.641  1.00 85.12           O  
ATOM   2835  OG  SER B  78      10.367  37.250  -3.541  1.00 85.12           O  
ATOM   2836  N   CYS B  79      10.305  34.750  -1.797  1.00 86.19           N  
ATOM   2837  CA  CYS B  79      11.281  33.812  -1.218  1.00 86.19           C  
ATOM   2838  C   CYS B  79      10.594  32.719  -0.418  1.00 86.19           C  
ATOM   2839  CB  CYS B  79      12.266  34.594  -0.322  1.00 86.19           C  
ATOM   2840  O   CYS B  79      10.070  32.969   0.666  1.00 86.19           O  
ATOM   2841  SG  CYS B  79      13.719  33.625   0.143  1.00 86.19           S  
ATOM   2842  N   ILE B  80      10.586  31.531  -0.916  1.00 87.88           N  
ATOM   2843  CA  ILE B  80       9.844  30.422  -0.327  1.00 87.88           C  
ATOM   2844  C   ILE B  80      10.711  29.703   0.709  1.00 87.88           C  
ATOM   2845  CB  ILE B  80       9.367  29.422  -1.405  1.00 87.88           C  
ATOM   2846  O   ILE B  80      10.234  29.344   1.787  1.00 87.88           O  
ATOM   2847  CG1 ILE B  80       8.430  30.109  -2.402  1.00 87.88           C  
ATOM   2848  CG2 ILE B  80       8.680  28.219  -0.759  1.00 87.88           C  
ATOM   2849  CD1 ILE B  80       7.383  29.188  -3.010  1.00 87.88           C  
ATOM   2850  N   PHE B  81      11.961  29.516   0.359  1.00 87.88           N  
ATOM   2851  CA  PHE B  81      12.906  28.891   1.278  1.00 87.88           C  
ATOM   2852  C   PHE B  81      13.961  29.891   1.739  1.00 87.88           C  
ATOM   2853  CB  PHE B  81      13.586  27.688   0.619  1.00 87.88           C  
ATOM   2854  O   PHE B  81      14.664  30.484   0.918  1.00 87.88           O  
ATOM   2855  CG  PHE B  81      12.664  26.516   0.397  1.00 87.88           C  
ATOM   2856  CD1 PHE B  81      12.492  25.547   1.386  1.00 87.88           C  
ATOM   2857  CD2 PHE B  81      11.977  26.375  -0.800  1.00 87.88           C  
ATOM   2858  CE1 PHE B  81      11.641  24.469   1.184  1.00 87.88           C  
ATOM   2859  CE2 PHE B  81      11.125  25.297  -1.010  1.00 87.88           C  
ATOM   2860  CZ  PHE B  81      10.961  24.344  -0.017  1.00 87.88           C  
ATOM   2861  N   GLN B  82      13.969  30.156   3.057  1.00 85.25           N  
ATOM   2862  CA  GLN B  82      14.938  31.078   3.629  1.00 85.25           C  
ATOM   2863  C   GLN B  82      15.508  30.531   4.938  1.00 85.25           C  
ATOM   2864  CB  GLN B  82      14.305  32.438   3.863  1.00 85.25           C  
ATOM   2865  O   GLN B  82      14.906  29.656   5.570  1.00 85.25           O  
ATOM   2866  CG  GLN B  82      13.656  33.031   2.619  1.00 85.25           C  
ATOM   2867  CD  GLN B  82      12.969  34.375   2.895  1.00 85.25           C  
ATOM   2868  NE2 GLN B  82      12.383  34.969   1.859  1.00 85.25           N  
ATOM   2869  OE1 GLN B  82      12.969  34.844   4.027  1.00 85.25           O  
ATOM   2870  N   PRO B  83      16.750  30.922   5.238  1.00 83.00           N  
ATOM   2871  CA  PRO B  83      17.297  30.516   6.535  1.00 83.00           C  
ATOM   2872  C   PRO B  83      16.516  31.094   7.711  1.00 83.00           C  
ATOM   2873  CB  PRO B  83      18.719  31.047   6.508  1.00 83.00           C  
ATOM   2874  O   PRO B  83      15.945  32.188   7.598  1.00 83.00           O  
ATOM   2875  CG  PRO B  83      18.719  32.125   5.469  1.00 83.00           C  
ATOM   2876  CD  PRO B  83      17.547  31.875   4.551  1.00 83.00           C  
ATOM   2877  N   ALA B  84      16.453  30.312   8.789  1.00 80.62           N  
ATOM   2878  CA  ALA B  84      15.703  30.766   9.969  1.00 80.62           C  
ATOM   2879  C   ALA B  84      16.344  32.000  10.586  1.00 80.62           C  
ATOM   2880  CB  ALA B  84      15.609  29.656  11.000  1.00 80.62           C  
ATOM   2881  O   ALA B  84      17.562  32.188  10.500  1.00 80.62           O  
ATOM   2882  N   LYS B  85      15.523  33.125  10.922  1.00 69.75           N  
ATOM   2883  CA  LYS B  85      15.961  34.438  11.406  1.00 69.75           C  
ATOM   2884  C   LYS B  85      16.938  34.281  12.562  1.00 69.75           C  
ATOM   2885  CB  LYS B  85      14.758  35.281  11.844  1.00 69.75           C  
ATOM   2886  O   LYS B  85      17.922  35.031  12.656  1.00 69.75           O  
ATOM   2887  CG  LYS B  85      13.938  35.844  10.680  1.00 69.75           C  
ATOM   2888  CD  LYS B  85      12.828  36.750  11.172  1.00 69.75           C  
ATOM   2889  CE  LYS B  85      12.000  37.312  10.016  1.00 69.75           C  
ATOM   2890  NZ  LYS B  85      10.883  38.156  10.492  1.00 69.75           N  
ATOM   2891  N   ASN B  86      16.516  33.656  13.758  1.00 62.50           N  
ATOM   2892  CA  ASN B  86      17.344  33.656  14.953  1.00 62.50           C  
ATOM   2893  C   ASN B  86      18.547  32.719  14.797  1.00 62.50           C  
ATOM   2894  CB  ASN B  86      16.516  33.281  16.172  1.00 62.50           C  
ATOM   2895  O   ASN B  86      19.203  32.375  15.781  1.00 62.50           O  
ATOM   2896  CG  ASN B  86      15.688  34.406  16.703  1.00 62.50           C  
ATOM   2897  ND2 ASN B  86      14.820  34.125  17.672  1.00 62.50           N  
ATOM   2898  OD1 ASN B  86      15.820  35.562  16.250  1.00 62.50           O  
ATOM   2899  N   SER B  87      18.594  31.953  13.812  1.00 54.44           N  
ATOM   2900  CA  SER B  87      19.719  31.031  13.836  1.00 54.44           C  
ATOM   2901  C   SER B  87      21.062  31.766  13.812  1.00 54.44           C  
ATOM   2902  CB  SER B  87      19.641  30.062  12.656  1.00 54.44           C  
ATOM   2903  O   SER B  87      21.375  32.438  12.828  1.00 54.44           O  
ATOM   2904  OG  SER B  87      19.812  30.750  11.430  1.00 54.44           O  
ATOM   2905  N   SER B  88      21.312  32.531  14.891  1.00 49.94           N  
ATOM   2906  CA  SER B  88      22.750  32.750  15.055  1.00 49.94           C  
ATOM   2907  C   SER B  88      23.562  31.609  14.453  1.00 49.94           C  
ATOM   2908  CB  SER B  88      23.094  32.906  16.531  1.00 49.94           C  
ATOM   2909  O   SER B  88      24.422  31.031  15.117  1.00 49.94           O  
ATOM   2910  OG  SER B  88      22.656  31.797  17.281  1.00 49.94           O  
ATOM   2911  N   THR B  89      22.891  30.641  13.938  1.00 50.91           N  
ATOM   2912  CA  THR B  89      23.719  29.516  13.516  1.00 50.91           C  
ATOM   2913  C   THR B  89      24.906  30.000  12.688  1.00 50.91           C  
ATOM   2914  CB  THR B  89      22.906  28.484  12.703  1.00 50.91           C  
ATOM   2915  O   THR B  89      24.797  31.000  11.961  1.00 50.91           O  
ATOM   2916  CG2 THR B  89      22.203  27.500  13.625  1.00 50.91           C  
ATOM   2917  OG1 THR B  89      21.938  29.188  11.922  1.00 50.91           O  
ATOM   2918  N   THR B  90      26.094  29.578  13.039  1.00 50.53           N  
ATOM   2919  CA  THR B  90      27.453  29.547  12.516  1.00 50.53           C  
ATOM   2920  C   THR B  90      27.438  29.375  11.000  1.00 50.53           C  
ATOM   2921  CB  THR B  90      28.266  28.406  13.156  1.00 50.53           C  
ATOM   2922  O   THR B  90      26.641  28.625  10.461  1.00 50.53           O  
ATOM   2923  CG2 THR B  90      28.828  28.844  14.516  1.00 50.53           C  
ATOM   2924  OG1 THR B  90      27.422  27.266  13.344  1.00 50.53           O  
ATOM   2925  N   GLN B  91      27.750  30.438  10.133  1.00 55.19           N  
ATOM   2926  CA  GLN B  91      28.109  30.531   8.719  1.00 55.19           C  
ATOM   2927  C   GLN B  91      28.359  29.141   8.125  1.00 55.19           C  
ATOM   2928  CB  GLN B  91      29.328  31.422   8.531  1.00 55.19           C  
ATOM   2929  O   GLN B  91      28.359  28.984   6.898  1.00 55.19           O  
ATOM   2930  CG  GLN B  91      29.000  32.875   8.289  1.00 55.19           C  
ATOM   2931  CD  GLN B  91      30.219  33.719   7.965  1.00 55.19           C  
ATOM   2932  NE2 GLN B  91      30.000  34.969   7.605  1.00 55.19           N  
ATOM   2933  OE1 GLN B  91      31.359  33.250   8.039  1.00 55.19           O  
ATOM   2934  N   GLY B  92      28.266  28.031   9.148  1.00 59.69           N  
ATOM   2935  CA  GLY B  92      28.734  26.781   8.594  1.00 59.69           C  
ATOM   2936  C   GLY B  92      27.750  25.641   8.766  1.00 59.69           C  
ATOM   2937  O   GLY B  92      28.062  24.484   8.469  1.00 59.69           O  
ATOM   2938  N   SER B  93      26.438  26.047   9.148  1.00 70.38           N  
ATOM   2939  CA  SER B  93      25.641  24.859   9.430  1.00 70.38           C  
ATOM   2940  C   SER B  93      24.906  24.375   8.188  1.00 70.38           C  
ATOM   2941  CB  SER B  93      24.656  25.125  10.555  1.00 70.38           C  
ATOM   2942  O   SER B  93      24.594  25.172   7.297  1.00 70.38           O  
ATOM   2943  OG  SER B  93      23.688  26.094  10.156  1.00 70.38           O  
ATOM   2944  N   ILE B  94      24.875  23.000   7.934  1.00 72.94           N  
ATOM   2945  CA  ILE B  94      24.219  22.344   6.809  1.00 72.94           C  
ATOM   2946  C   ILE B  94      22.719  22.562   6.887  1.00 72.94           C  
ATOM   2947  CB  ILE B  94      24.547  20.828   6.781  1.00 72.94           C  
ATOM   2948  O   ILE B  94      22.109  22.344   7.934  1.00 72.94           O  
ATOM   2949  CG1 ILE B  94      26.047  20.609   6.609  1.00 72.94           C  
ATOM   2950  CG2 ILE B  94      23.750  20.125   5.668  1.00 72.94           C  
ATOM   2951  CD1 ILE B  94      26.484  19.172   6.844  1.00 72.94           C  
ATOM   2952  N   GLN B  95      22.156  23.219   5.805  1.00 83.25           N  
ATOM   2953  CA  GLN B  95      20.734  23.516   5.781  1.00 83.25           C  
ATOM   2954  C   GLN B  95      19.938  22.391   5.148  1.00 83.25           C  
ATOM   2955  CB  GLN B  95      20.469  24.828   5.027  1.00 83.25           C  
ATOM   2956  O   GLN B  95      18.875  22.000   5.652  1.00 83.25           O  
ATOM   2957  CG  GLN B  95      20.938  26.078   5.773  1.00 83.25           C  
ATOM   2958  CD  GLN B  95      20.609  27.359   5.035  1.00 83.25           C  
ATOM   2959  NE2 GLN B  95      20.828  28.484   5.684  1.00 83.25           N  
ATOM   2960  OE1 GLN B  95      20.141  27.328   3.887  1.00 83.25           O  
ATOM   2961  N   ILE B  96      20.422  21.922   4.051  1.00 85.88           N  
ATOM   2962  CA  ILE B  96      19.688  20.875   3.338  1.00 85.88           C  
ATOM   2963  C   ILE B  96      20.656  19.766   2.936  1.00 85.88           C  
ATOM   2964  CB  ILE B  96      18.969  21.438   2.092  1.00 85.88           C  
ATOM   2965  O   ILE B  96      21.766  20.031   2.465  1.00 85.88           O  
ATOM   2966  CG1 ILE B  96      17.938  22.484   2.504  1.00 85.88           C  
ATOM   2967  CG2 ILE B  96      18.312  20.297   1.297  1.00 85.88           C  
ATOM   2968  CD1 ILE B  96      17.297  23.219   1.332  1.00 85.88           C  
ATOM   2969  N   GLU B  97      20.344  18.594   3.303  1.00 88.62           N  
ATOM   2970  CA  GLU B  97      21.078  17.422   2.855  1.00 88.62           C  
ATOM   2971  C   GLU B  97      20.156  16.438   2.143  1.00 88.62           C  
ATOM   2972  CB  GLU B  97      21.766  16.734   4.039  1.00 88.62           C  
ATOM   2973  O   GLU B  97      19.141  16.031   2.693  1.00 88.62           O  
ATOM   2974  CG  GLU B  97      22.797  17.609   4.742  1.00 88.62           C  
ATOM   2975  CD  GLU B  97      23.484  16.922   5.914  1.00 88.62           C  
ATOM   2976  OE1 GLU B  97      24.172  17.609   6.707  1.00 88.62           O  
ATOM   2977  OE2 GLU B  97      23.312  15.688   6.039  1.00 88.62           O  
ATOM   2978  N   LEU B  98      20.438  16.219   0.919  1.00 88.50           N  
ATOM   2979  CA  LEU B  98      19.734  15.195   0.156  1.00 88.50           C  
ATOM   2980  C   LEU B  98      20.641  14.016  -0.158  1.00 88.50           C  
ATOM   2981  CB  LEU B  98      19.172  15.789  -1.144  1.00 88.50           C  
ATOM   2982  O   LEU B  98      21.719  14.188  -0.718  1.00 88.50           O  
ATOM   2983  CG  LEU B  98      18.266  17.000  -0.999  1.00 88.50           C  
ATOM   2984  CD1 LEU B  98      17.953  17.594  -2.367  1.00 88.50           C  
ATOM   2985  CD2 LEU B  98      16.984  16.625  -0.262  1.00 88.50           C  
ATOM   2986  N   HIS B  99      20.281  12.938   0.312  1.00 89.62           N  
ATOM   2987  CA  HIS B  99      21.031  11.711   0.057  1.00 89.62           C  
ATOM   2988  C   HIS B  99      20.203  10.703  -0.718  1.00 89.62           C  
ATOM   2989  CB  HIS B  99      21.531  11.102   1.371  1.00 89.62           C  
ATOM   2990  O   HIS B  99      19.062  10.406  -0.338  1.00 89.62           O  
ATOM   2991  CG  HIS B  99      22.328  12.039   2.215  1.00 89.62           C  
ATOM   2992  CD2 HIS B  99      21.953  12.867   3.223  1.00 89.62           C  
ATOM   2993  ND1 HIS B  99      23.688  12.211   2.059  1.00 89.62           N  
ATOM   2994  CE1 HIS B  99      24.109  13.102   2.936  1.00 89.62           C  
ATOM   2995  NE2 HIS B  99      23.078  13.516   3.654  1.00 89.62           N  
ATOM   2996  N   PHE B 100      20.719  10.328  -1.823  1.00 88.19           N  
ATOM   2997  CA  PHE B 100      20.078   9.273  -2.609  1.00 88.19           C  
ATOM   2998  C   PHE B 100      21.047   8.117  -2.846  1.00 88.19           C  
ATOM   2999  CB  PHE B 100      19.578   9.828  -3.947  1.00 88.19           C  
ATOM   3000  O   PHE B 100      22.188   8.336  -3.264  1.00 88.19           O  
ATOM   3001  CG  PHE B 100      18.984   8.781  -4.848  1.00 88.19           C  
ATOM   3002  CD1 PHE B 100      19.688   8.297  -5.941  1.00 88.19           C  
ATOM   3003  CD2 PHE B 100      17.703   8.281  -4.598  1.00 88.19           C  
ATOM   3004  CE1 PHE B 100      19.125   7.328  -6.777  1.00 88.19           C  
ATOM   3005  CE2 PHE B 100      17.141   7.316  -5.430  1.00 88.19           C  
ATOM   3006  CZ  PHE B 100      17.859   6.844  -6.520  1.00 88.19           C  
ATOM   3007  N   ARG B 101      20.594   6.922  -2.500  1.00 85.75           N  
ATOM   3008  CA  ARG B 101      21.375   5.707  -2.738  1.00 85.75           C  
ATOM   3009  C   ARG B 101      20.516   4.637  -3.412  1.00 85.75           C  
ATOM   3010  CB  ARG B 101      21.953   5.168  -1.427  1.00 85.75           C  
ATOM   3011  O   ARG B 101      19.406   4.352  -2.969  1.00 85.75           O  
ATOM   3012  CG  ARG B 101      22.891   3.992  -1.605  1.00 85.75           C  
ATOM   3013  CD  ARG B 101      23.438   3.502  -0.273  1.00 85.75           C  
ATOM   3014  NE  ARG B 101      24.203   2.268  -0.426  1.00 85.75           N  
ATOM   3015  NH1 ARG B 101      24.688   2.039   1.823  1.00 85.75           N  
ATOM   3016  NH2 ARG B 101      25.453   0.489   0.321  1.00 85.75           N  
ATOM   3017  CZ  ARG B 101      24.781   1.602   0.573  1.00 85.75           C  
ATOM   3018  N   SER B 102      20.984   4.234  -4.469  1.00 83.94           N  
ATOM   3019  CA  SER B 102      20.266   3.205  -5.203  1.00 83.94           C  
ATOM   3020  C   SER B 102      21.141   1.979  -5.445  1.00 83.94           C  
ATOM   3021  CB  SER B 102      19.766   3.754  -6.539  1.00 83.94           C  
ATOM   3022  O   SER B 102      22.281   2.104  -5.883  1.00 83.94           O  
ATOM   3023  OG  SER B 102      19.094   2.744  -7.281  1.00 83.94           O  
ATOM   3024  N   THR B 103      20.672   0.878  -5.000  1.00 76.62           N  
ATOM   3025  CA  THR B 103      21.297  -0.405  -5.285  1.00 76.62           C  
ATOM   3026  C   THR B 103      20.422  -1.253  -6.195  1.00 76.62           C  
ATOM   3027  CB  THR B 103      21.594  -1.181  -3.990  1.00 76.62           C  
ATOM   3028  O   THR B 103      19.375  -0.790  -6.668  1.00 76.62           O  
ATOM   3029  CG2 THR B 103      22.453  -0.352  -3.039  1.00 76.62           C  
ATOM   3030  OG1 THR B 103      20.359  -1.509  -3.340  1.00 76.62           O  
ATOM   3031  N   LYS B 104      20.828  -2.342  -6.543  1.00 68.38           N  
ATOM   3032  CA  LYS B 104      20.062  -3.203  -7.434  1.00 68.38           C  
ATOM   3033  C   LYS B 104      18.703  -3.539  -6.836  1.00 68.38           C  
ATOM   3034  CB  LYS B 104      20.828  -4.488  -7.738  1.00 68.38           C  
ATOM   3035  O   LYS B 104      17.688  -3.566  -7.547  1.00 68.38           O  
ATOM   3036  CG  LYS B 104      20.328  -5.238  -8.961  1.00 68.38           C  
ATOM   3037  CD  LYS B 104      21.156  -6.488  -9.234  1.00 68.38           C  
ATOM   3038  CE  LYS B 104      20.594  -7.301 -10.391  1.00 68.38           C  
ATOM   3039  NZ  LYS B 104      21.375  -8.555 -10.625  1.00 68.38           N  
ATOM   3040  N   ASP B 105      18.656  -3.580  -5.516  1.00 68.88           N  
ATOM   3041  CA  ASP B 105      17.422  -4.098  -4.898  1.00 68.88           C  
ATOM   3042  C   ASP B 105      16.719  -3.014  -4.086  1.00 68.88           C  
ATOM   3043  CB  ASP B 105      17.750  -5.301  -4.012  1.00 68.88           C  
ATOM   3044  O   ASP B 105      15.562  -3.176  -3.703  1.00 68.88           O  
ATOM   3045  CG  ASP B 105      18.391  -6.445  -4.770  1.00 68.88           C  
ATOM   3046  OD1 ASP B 105      18.094  -6.629  -5.969  1.00 68.88           O  
ATOM   3047  OD2 ASP B 105      19.219  -7.172  -4.164  1.00 68.88           O  
ATOM   3048  N   SER B 106      17.469  -1.969  -3.895  1.00 76.62           N  
ATOM   3049  CA  SER B 106      16.859  -1.006  -2.988  1.00 76.62           C  
ATOM   3050  C   SER B 106      17.250   0.424  -3.354  1.00 76.62           C  
ATOM   3051  CB  SER B 106      17.250  -1.297  -1.541  1.00 76.62           C  
ATOM   3052  O   SER B 106      18.281   0.652  -3.973  1.00 76.62           O  
ATOM   3053  OG  SER B 106      18.578  -0.869  -1.290  1.00 76.62           O  
ATOM   3054  N   SER B 107      16.328   1.311  -3.158  1.00 84.31           N  
ATOM   3055  CA  SER B 107      16.578   2.744  -3.285  1.00 84.31           C  
ATOM   3056  C   SER B 107      16.219   3.482  -2.002  1.00 84.31           C  
ATOM   3057  CB  SER B 107      15.781   3.322  -4.457  1.00 84.31           C  
ATOM   3058  O   SER B 107      15.180   3.209  -1.394  1.00 84.31           O  
ATOM   3059  OG  SER B 107      16.094   2.645  -5.660  1.00 84.31           O  
ATOM   3060  N   CYS B 108      17.156   4.246  -1.516  1.00 88.38           N  
ATOM   3061  CA  CYS B 108      16.953   5.027  -0.299  1.00 88.38           C  
ATOM   3062  C   CYS B 108      17.109   6.516  -0.575  1.00 88.38           C  
ATOM   3063  CB  CYS B 108      17.953   4.598   0.782  1.00 88.38           C  
ATOM   3064  O   CYS B 108      18.094   6.945  -1.164  1.00 88.38           O  
ATOM   3065  SG  CYS B 108      17.672   5.391   2.381  1.00 88.38           S  
ATOM   3066  N   PHE B 109      16.125   7.266  -0.158  1.00 90.56           N  
ATOM   3067  CA  PHE B 109      16.125   8.719  -0.290  1.00 90.56           C  
ATOM   3068  C   PHE B 109      15.984   9.383   1.071  1.00 90.56           C  
ATOM   3069  CB  PHE B 109      15.008   9.180  -1.226  1.00 90.56           C  
ATOM   3070  O   PHE B 109      15.039   9.102   1.809  1.00 90.56           O  
ATOM   3071  CG  PHE B 109      15.055  10.648  -1.545  1.00 90.56           C  
ATOM   3072  CD1 PHE B 109      14.156  11.531  -0.956  1.00 90.56           C  
ATOM   3073  CD2 PHE B 109      15.992  11.148  -2.436  1.00 90.56           C  
ATOM   3074  CE1 PHE B 109      14.195  12.891  -1.250  1.00 90.56           C  
ATOM   3075  CE2 PHE B 109      16.047  12.508  -2.734  1.00 90.56           C  
ATOM   3076  CZ  PHE B 109      15.141  13.383  -2.143  1.00 90.56           C  
ATOM   3077  N   THR B 110      16.969  10.188   1.457  1.00 91.69           N  
ATOM   3078  CA  THR B 110      16.938  10.883   2.738  1.00 91.69           C  
ATOM   3079  C   THR B 110      17.016  12.398   2.535  1.00 91.69           C  
ATOM   3080  CB  THR B 110      18.094  10.430   3.648  1.00 91.69           C  
ATOM   3081  O   THR B 110      17.891  12.891   1.820  1.00 91.69           O  
ATOM   3082  CG2 THR B 110      18.000  11.078   5.023  1.00 91.69           C  
ATOM   3083  OG1 THR B 110      18.047   9.000   3.799  1.00 91.69           O  
ATOM   3084  N   VAL B 111      16.094  13.070   3.146  1.00 92.31           N  
ATOM   3085  CA  VAL B 111      16.062  14.531   3.111  1.00 92.31           C  
ATOM   3086  C   VAL B 111      16.234  15.086   4.527  1.00 92.31           C  
ATOM   3087  CB  VAL B 111      14.758  15.055   2.482  1.00 92.31           C  
ATOM   3088  O   VAL B 111      15.500  14.688   5.441  1.00 92.31           O  
ATOM   3089  CG1 VAL B 111      14.742  16.578   2.465  1.00 92.31           C  
ATOM   3090  CG2 VAL B 111      14.578  14.500   1.069  1.00 92.31           C  
ATOM   3091  N   VAL B 112      17.250  15.930   4.664  1.00 92.69           N  
ATOM   3092  CA  VAL B 112      17.469  16.578   5.953  1.00 92.69           C  
ATOM   3093  C   VAL B 112      17.344  18.094   5.797  1.00 92.69           C  
ATOM   3094  CB  VAL B 112      18.859  16.219   6.527  1.00 92.69           C  
ATOM   3095  O   VAL B 112      18.062  18.703   5.000  1.00 92.69           O  
ATOM   3096  CG1 VAL B 112      19.078  16.875   7.891  1.00 92.69           C  
ATOM   3097  CG2 VAL B 112      19.016  14.703   6.633  1.00 92.69           C  
ATOM   3098  N   LEU B 113      16.438  18.656   6.500  1.00 91.56           N  
ATOM   3099  CA  LEU B 113      16.234  20.094   6.543  1.00 91.56           C  
ATOM   3100  C   LEU B 113      16.578  20.656   7.922  1.00 91.56           C  
ATOM   3101  CB  LEU B 113      14.797  20.453   6.180  1.00 91.56           C  
ATOM   3102  O   LEU B 113      16.062  20.172   8.930  1.00 91.56           O  
ATOM   3103  CG  LEU B 113      14.273  19.891   4.855  1.00 91.56           C  
ATOM   3104  CD1 LEU B 113      12.781  20.172   4.711  1.00 91.56           C  
ATOM   3105  CD2 LEU B 113      15.055  20.484   3.684  1.00 91.56           C  
ATOM   3106  N   ASN B 114      17.469  21.609   7.891  1.00 90.75           N  
ATOM   3107  CA  ASN B 114      17.891  22.188   9.164  1.00 90.75           C  
ATOM   3108  C   ASN B 114      17.781  23.703   9.164  1.00 90.75           C  
ATOM   3109  CB  ASN B 114      19.328  21.766   9.484  1.00 90.75           C  
ATOM   3110  O   ASN B 114      18.328  24.375   8.281  1.00 90.75           O  
ATOM   3111  CG  ASN B 114      19.469  20.266   9.672  1.00 90.75           C  
ATOM   3112  ND2 ASN B 114      20.578  19.703   9.203  1.00 90.75           N  
ATOM   3113  OD1 ASN B 114      18.578  19.609  10.234  1.00 90.75           O  
ATOM   3114  N   ASN B 115      17.109  24.203  10.125  1.00 89.25           N  
ATOM   3115  CA  ASN B 115      17.047  25.625  10.430  1.00 89.25           C  
ATOM   3116  C   ASN B 115      16.609  26.438   9.211  1.00 89.25           C  
ATOM   3117  CB  ASN B 115      18.391  26.125  10.961  1.00 89.25           C  
ATOM   3118  O   ASN B 115      17.281  27.406   8.852  1.00 89.25           O  
ATOM   3119  CG  ASN B 115      18.781  25.469  12.273  1.00 89.25           C  
ATOM   3120  ND2 ASN B 115      20.078  25.328  12.500  1.00 89.25           N  
ATOM   3121  OD1 ASN B 115      17.922  25.109  13.078  1.00 89.25           O  
ATOM   3122  N   LEU B 116      15.461  26.016   8.664  1.00 89.62           N  
ATOM   3123  CA  LEU B 116      14.914  26.703   7.500  1.00 89.62           C  
ATOM   3124  C   LEU B 116      13.555  27.297   7.816  1.00 89.62           C  
ATOM   3125  CB  LEU B 116      14.797  25.734   6.312  1.00 89.62           C  
ATOM   3126  O   LEU B 116      12.922  26.938   8.812  1.00 89.62           O  
ATOM   3127  CG  LEU B 116      16.109  25.219   5.734  1.00 89.62           C  
ATOM   3128  CD1 LEU B 116      15.852  24.078   4.762  1.00 89.62           C  
ATOM   3129  CD2 LEU B 116      16.891  26.344   5.047  1.00 89.62           C  
ATOM   3130  N   ARG B 117      13.273  28.406   7.148  1.00 90.31           N  
ATOM   3131  CA  ARG B 117      11.930  28.969   7.121  1.00 90.31           C  
ATOM   3132  C   ARG B 117      11.281  28.766   5.754  1.00 90.31           C  
ATOM   3133  CB  ARG B 117      11.969  30.453   7.473  1.00 90.31           C  
ATOM   3134  O   ARG B 117      11.758  29.312   4.754  1.00 90.31           O  
ATOM   3135  CG  ARG B 117      10.594  31.094   7.645  1.00 90.31           C  
ATOM   3136  CD  ARG B 117      10.688  32.500   8.211  1.00 90.31           C  
ATOM   3137  NE  ARG B 117       9.359  33.031   8.500  1.00 90.31           N  
ATOM   3138  NH1 ARG B 117      10.086  34.406  10.219  1.00 90.31           N  
ATOM   3139  NH2 ARG B 117       7.871  34.375   9.633  1.00 90.31           N  
ATOM   3140  CZ  ARG B 117       9.109  33.938   9.453  1.00 90.31           C  
ATOM   3141  N   VAL B 118      10.234  27.953   5.797  1.00 92.31           N  
ATOM   3142  CA  VAL B 118       9.609  27.547   4.535  1.00 92.31           C  
ATOM   3143  C   VAL B 118       8.195  28.125   4.461  1.00 92.31           C  
ATOM   3144  CB  VAL B 118       9.578  26.016   4.379  1.00 92.31           C  
ATOM   3145  O   VAL B 118       7.355  27.828   5.312  1.00 92.31           O  
ATOM   3146  CG1 VAL B 118       8.977  25.625   3.029  1.00 92.31           C  
ATOM   3147  CG2 VAL B 118      10.984  25.438   4.527  1.00 92.31           C  
ATOM   3148  N   PHE B 119       7.918  28.922   3.430  1.00 91.19           N  
ATOM   3149  CA  PHE B 119       6.574  29.422   3.170  1.00 91.19           C  
ATOM   3150  C   PHE B 119       5.770  28.422   2.346  1.00 91.19           C  
ATOM   3151  CB  PHE B 119       6.641  30.766   2.449  1.00 91.19           C  
ATOM   3152  O   PHE B 119       6.184  28.031   1.252  1.00 91.19           O  
ATOM   3153  CG  PHE B 119       7.059  31.922   3.334  1.00 91.19           C  
ATOM   3154  CD1 PHE B 119       6.109  32.688   3.994  1.00 91.19           C  
ATOM   3155  CD2 PHE B 119       8.406  32.219   3.508  1.00 91.19           C  
ATOM   3156  CE1 PHE B 119       6.492  33.750   4.812  1.00 91.19           C  
ATOM   3157  CE2 PHE B 119       8.797  33.281   4.324  1.00 91.19           C  
ATOM   3158  CZ  PHE B 119       7.840  34.031   4.977  1.00 91.19           C  
ATOM   3159  N   LEU B 120       4.637  27.953   2.900  1.00 89.81           N  
ATOM   3160  CA  LEU B 120       3.818  26.953   2.223  1.00 89.81           C  
ATOM   3161  C   LEU B 120       2.797  27.625   1.310  1.00 89.81           C  
ATOM   3162  CB  LEU B 120       3.104  26.062   3.244  1.00 89.81           C  
ATOM   3163  O   LEU B 120       1.653  27.859   1.712  1.00 89.81           O  
ATOM   3164  CG  LEU B 120       4.000  25.234   4.160  1.00 89.81           C  
ATOM   3165  CD1 LEU B 120       3.156  24.469   5.172  1.00 89.81           C  
ATOM   3166  CD2 LEU B 120       4.859  24.281   3.340  1.00 89.81           C  
ATOM   3167  N   ILE B 121       3.301  27.906   0.156  1.00 88.00           N  
ATOM   3168  CA  ILE B 121       2.426  28.406  -0.896  1.00 88.00           C  
ATOM   3169  C   ILE B 121       1.943  27.250  -1.766  1.00 88.00           C  
ATOM   3170  CB  ILE B 121       3.139  29.469  -1.765  1.00 88.00           C  
ATOM   3171  O   ILE B 121       2.652  26.812  -2.674  1.00 88.00           O  
ATOM   3172  CG1 ILE B 121       3.688  30.594  -0.885  1.00 88.00           C  
ATOM   3173  CG2 ILE B 121       2.189  30.016  -2.834  1.00 88.00           C  
ATOM   3174  CD1 ILE B 121       4.391  31.703  -1.662  1.00 88.00           C  
ATOM   3175  N   PHE B 122       0.727  26.781  -1.599  1.00 84.69           N  
ATOM   3176  CA  PHE B 122       0.251  25.500  -2.092  1.00 84.69           C  
ATOM   3177  C   PHE B 122       0.142  25.516  -3.611  1.00 84.69           C  
ATOM   3178  CB  PHE B 122      -1.105  25.156  -1.471  1.00 84.69           C  
ATOM   3179  O   PHE B 122       0.481  24.531  -4.270  1.00 84.69           O  
ATOM   3180  CG  PHE B 122      -1.039  24.844   0.001  1.00 84.69           C  
ATOM   3181  CD1 PHE B 122      -0.471  23.656   0.455  1.00 84.69           C  
ATOM   3182  CD2 PHE B 122      -1.544  25.750   0.932  1.00 84.69           C  
ATOM   3183  CE1 PHE B 122      -0.407  23.375   1.816  1.00 84.69           C  
ATOM   3184  CE2 PHE B 122      -1.484  25.469   2.295  1.00 84.69           C  
ATOM   3185  CZ  PHE B 122      -0.917  24.281   2.734  1.00 84.69           C  
ATOM   3186  N   ASP B 123      -0.344  26.531  -4.164  1.00 82.50           N  
ATOM   3187  CA  ASP B 123      -0.447  26.578  -5.617  1.00 82.50           C  
ATOM   3188  C   ASP B 123       0.928  26.438  -6.270  1.00 82.50           C  
ATOM   3189  CB  ASP B 123      -1.126  27.859  -6.074  1.00 82.50           C  
ATOM   3190  O   ASP B 123       1.089  25.719  -7.254  1.00 82.50           O  
ATOM   3191  CG  ASP B 123      -0.357  29.109  -5.672  1.00 82.50           C  
ATOM   3192  OD1 ASP B 123       0.523  29.031  -4.785  1.00 82.50           O  
ATOM   3193  OD2 ASP B 123      -0.636  30.188  -6.238  1.00 82.50           O  
ATOM   3194  N   TRP B 124       1.894  27.125  -5.723  1.00 85.81           N  
ATOM   3195  CA  TRP B 124       3.252  27.047  -6.246  1.00 85.81           C  
ATOM   3196  C   TRP B 124       3.844  25.656  -6.027  1.00 85.81           C  
ATOM   3197  CB  TRP B 124       4.145  28.109  -5.586  1.00 85.81           C  
ATOM   3198  O   TRP B 124       4.484  25.109  -6.922  1.00 85.81           O  
ATOM   3199  CG  TRP B 124       5.559  28.109  -6.082  1.00 85.81           C  
ATOM   3200  CD1 TRP B 124       6.020  28.641  -7.254  1.00 85.81           C  
ATOM   3201  CD2 TRP B 124       6.695  27.547  -5.426  1.00 85.81           C  
ATOM   3202  CE2 TRP B 124       7.816  27.781  -6.254  1.00 85.81           C  
ATOM   3203  CE3 TRP B 124       6.879  26.875  -4.211  1.00 85.81           C  
ATOM   3204  NE1 TRP B 124       7.375  28.438  -7.363  1.00 85.81           N  
ATOM   3205  CH2 TRP B 124       9.250  26.688  -4.715  1.00 85.81           C  
ATOM   3206  CZ2 TRP B 124       9.102  27.344  -5.910  1.00 85.81           C  
ATOM   3207  CZ3 TRP B 124       8.156  26.453  -3.869  1.00 85.81           C  
ATOM   3208  N   LEU B 125       3.602  25.125  -4.867  1.00 85.56           N  
ATOM   3209  CA  LEU B 125       4.145  23.812  -4.539  1.00 85.56           C  
ATOM   3210  C   LEU B 125       3.568  22.734  -5.457  1.00 85.56           C  
ATOM   3211  CB  LEU B 125       3.848  23.453  -3.078  1.00 85.56           C  
ATOM   3212  O   LEU B 125       4.285  21.828  -5.891  1.00 85.56           O  
ATOM   3213  CG  LEU B 125       4.688  24.172  -2.023  1.00 85.56           C  
ATOM   3214  CD1 LEU B 125       4.109  23.938  -0.632  1.00 85.56           C  
ATOM   3215  CD2 LEU B 125       6.141  23.734  -2.092  1.00 85.56           C  
ATOM   3216  N   LEU B 126       2.336  22.859  -5.789  1.00 82.94           N  
ATOM   3217  CA  LEU B 126       1.708  21.891  -6.684  1.00 82.94           C  
ATOM   3218  C   LEU B 126       2.270  22.016  -8.094  1.00 82.94           C  
ATOM   3219  CB  LEU B 126       0.190  22.094  -6.707  1.00 82.94           C  
ATOM   3220  O   LEU B 126       2.514  21.016  -8.766  1.00 82.94           O  
ATOM   3221  CG  LEU B 126      -0.588  21.500  -5.527  1.00 82.94           C  
ATOM   3222  CD1 LEU B 126      -1.993  22.094  -5.477  1.00 82.94           C  
ATOM   3223  CD2 LEU B 126      -0.644  19.984  -5.629  1.00 82.94           C  
ATOM   3224  N   LEU B 127       2.518  23.219  -8.516  1.00 81.94           N  
ATOM   3225  CA  LEU B 127       3.070  23.438  -9.844  1.00 81.94           C  
ATOM   3226  C   LEU B 127       4.484  22.859  -9.945  1.00 81.94           C  
ATOM   3227  CB  LEU B 127       3.080  24.922 -10.195  1.00 81.94           C  
ATOM   3228  O   LEU B 127       4.844  22.250 -10.953  1.00 81.94           O  
ATOM   3229  CG  LEU B 127       1.725  25.547 -10.523  1.00 81.94           C  
ATOM   3230  CD1 LEU B 127       1.854  27.062 -10.625  1.00 81.94           C  
ATOM   3231  CD2 LEU B 127       1.165  24.969 -11.820  1.00 81.94           C  
ATOM   3232  N   VAL B 128       5.223  23.109  -8.883  1.00 83.25           N  
ATOM   3233  CA  VAL B 128       6.586  22.594  -8.875  1.00 83.25           C  
ATOM   3234  C   VAL B 128       6.562  21.062  -8.828  1.00 83.25           C  
ATOM   3235  CB  VAL B 128       7.398  23.141  -7.680  1.00 83.25           C  
ATOM   3236  O   VAL B 128       7.348  20.406  -9.508  1.00 83.25           O  
ATOM   3237  CG1 VAL B 128       8.734  22.422  -7.555  1.00 83.25           C  
ATOM   3238  CG2 VAL B 128       7.605  24.656  -7.832  1.00 83.25           C  
ATOM   3239  N   HIS B 129       5.637  20.578  -8.055  1.00 82.94           N  
ATOM   3240  CA  HIS B 129       5.492  19.141  -7.977  1.00 82.94           C  
ATOM   3241  C   HIS B 129       5.129  18.547  -9.336  1.00 82.94           C  
ATOM   3242  CB  HIS B 129       4.430  18.766  -6.941  1.00 82.94           C  
ATOM   3243  O   HIS B 129       5.676  17.516  -9.734  1.00 82.94           O  
ATOM   3244  CG  HIS B 129       4.160  17.297  -6.863  1.00 82.94           C  
ATOM   3245  CD2 HIS B 129       4.742  16.312  -6.121  1.00 82.94           C  
ATOM   3246  ND1 HIS B 129       3.188  16.672  -7.617  1.00 82.94           N  
ATOM   3247  CE1 HIS B 129       3.182  15.375  -7.340  1.00 82.94           C  
ATOM   3248  NE2 HIS B 129       4.113  15.141  -6.434  1.00 82.94           N  
ATOM   3249  N   ASP B 130       4.238  19.094 -10.000  1.00 77.06           N  
ATOM   3250  CA  ASP B 130       3.820  18.625 -11.320  1.00 77.06           C  
ATOM   3251  C   ASP B 130       4.973  18.688 -12.320  1.00 77.06           C  
ATOM   3252  CB  ASP B 130       2.631  19.438 -11.828  1.00 77.06           C  
ATOM   3253  O   ASP B 130       5.133  17.797 -13.156  1.00 77.06           O  
ATOM   3254  CG  ASP B 130       1.331  19.094 -11.117  1.00 77.06           C  
ATOM   3255  OD1 ASP B 130       1.265  18.047 -10.438  1.00 77.06           O  
ATOM   3256  OD2 ASP B 130       0.365  19.875 -11.250  1.00 77.06           O  
ATOM   3257  N   PHE B 131       5.750  19.734 -12.102  1.00 74.25           N  
ATOM   3258  CA  PHE B 131       6.891  19.891 -12.992  1.00 74.25           C  
ATOM   3259  C   PHE B 131       7.910  18.781 -12.766  1.00 74.25           C  
ATOM   3260  CB  PHE B 131       7.555  21.250 -12.781  1.00 74.25           C  
ATOM   3261  O   PHE B 131       8.461  18.234 -13.719  1.00 74.25           O  
ATOM   3262  CG  PHE B 131       8.703  21.531 -13.719  1.00 74.25           C  
ATOM   3263  CD1 PHE B 131      10.000  21.203 -13.367  1.00 74.25           C  
ATOM   3264  CD2 PHE B 131       8.469  22.094 -14.969  1.00 74.25           C  
ATOM   3265  CE1 PHE B 131      11.062  21.453 -14.234  1.00 74.25           C  
ATOM   3266  CE2 PHE B 131       9.523  22.344 -15.836  1.00 74.25           C  
ATOM   3267  CZ  PHE B 131      10.820  22.016 -15.469  1.00 74.25           C  
ATOM   3268  N   LEU B 132       8.062  18.438 -11.508  1.00 72.94           N  
ATOM   3269  CA  LEU B 132       9.070  17.453 -11.172  1.00 72.94           C  
ATOM   3270  C   LEU B 132       8.586  16.047 -11.508  1.00 72.94           C  
ATOM   3271  CB  LEU B 132       9.438  17.531  -9.688  1.00 72.94           C  
ATOM   3272  O   LEU B 132       9.391  15.156 -11.805  1.00 72.94           O  
ATOM   3273  CG  LEU B 132      10.195  18.781  -9.250  1.00 72.94           C  
ATOM   3274  CD1 LEU B 132      10.320  18.828  -7.727  1.00 72.94           C  
ATOM   3275  CD2 LEU B 132      11.570  18.828  -9.898  1.00 72.94           C  
ATOM   3276  N   HIS B 133       7.305  15.789 -11.469  1.00 66.94           N  
ATOM   3277  CA  HIS B 133       6.754  14.469 -11.750  1.00 66.94           C  
ATOM   3278  C   HIS B 133       6.531  14.266 -13.242  1.00 66.94           C  
ATOM   3279  CB  HIS B 133       5.438  14.266 -10.992  1.00 66.94           C  
ATOM   3280  O   HIS B 133       6.262  13.148 -13.688  1.00 66.94           O  
ATOM   3281  CG  HIS B 133       5.598  13.539  -9.695  1.00 66.94           C  
ATOM   3282  CD2 HIS B 133       5.508  13.969  -8.414  1.00 66.94           C  
ATOM   3283  ND1 HIS B 133       5.895  12.195  -9.625  1.00 66.94           N  
ATOM   3284  CE1 HIS B 133       5.977  11.828  -8.359  1.00 66.94           C  
ATOM   3285  NE2 HIS B 133       5.746  12.891  -7.602  1.00 66.94           N  
ATOM   3286  N   THR B 134       6.473  15.219 -14.070  1.00 58.44           N  
ATOM   3287  CA  THR B 134       6.301  15.023 -15.508  1.00 58.44           C  
ATOM   3288  C   THR B 134       7.461  14.219 -16.094  1.00 58.44           C  
ATOM   3289  CB  THR B 134       6.176  16.359 -16.250  1.00 58.44           C  
ATOM   3290  O   THR B 134       8.625  14.594 -15.922  1.00 58.44           O  
ATOM   3291  CG2 THR B 134       5.668  16.172 -17.672  1.00 58.44           C  
ATOM   3292  OG1 THR B 134       5.262  17.219 -15.539  1.00 58.44           O  
ATOM   3293  N   PRO B 135       7.262  12.945 -16.453  1.00 51.28           N  
ATOM   3294  CA  PRO B 135       8.328  12.156 -17.078  1.00 51.28           C  
ATOM   3295  C   PRO B 135       8.977  12.875 -18.266  1.00 51.28           C  
ATOM   3296  CB  PRO B 135       7.605  10.891 -17.547  1.00 51.28           C  
ATOM   3297  O   PRO B 135       8.312  13.641 -18.969  1.00 51.28           O  
ATOM   3298  CG  PRO B 135       6.152  11.188 -17.359  1.00 51.28           C  
ATOM   3299  CD  PRO B 135       6.023  12.516 -16.672  1.00 51.28           C  
ATOM   3300  N   SER B 136      10.188  13.414 -18.172  1.00 43.91           N  
ATOM   3301  CA  SER B 136      10.906  13.914 -19.344  1.00 43.91           C  
ATOM   3302  C   SER B 136      10.641  13.055 -20.562  1.00 43.91           C  
ATOM   3303  CB  SER B 136      12.406  13.977 -19.062  1.00 43.91           C  
ATOM   3304  O   SER B 136      10.820  11.836 -20.516  1.00 43.91           O  
ATOM   3305  OG  SER B 136      12.898  12.695 -18.688  1.00 43.91           O  
ATOM   3306  N   ASP B 137       9.711  13.367 -21.328  1.00 39.59           N  
ATOM   3307  CA  ASP B 137       9.781  12.820 -22.672  1.00 39.59           C  
ATOM   3308  C   ASP B 137      11.211  12.844 -23.203  1.00 39.59           C  
ATOM   3309  CB  ASP B 137       8.859  13.594 -23.625  1.00 39.59           C  
ATOM   3310  O   ASP B 137      11.734  13.906 -23.547  1.00 39.59           O  
ATOM   3311  CG  ASP B 137       7.406  13.172 -23.516  1.00 39.59           C  
ATOM   3312  OD1 ASP B 137       7.133  12.039 -23.047  1.00 39.59           O  
ATOM   3313  OD2 ASP B 137       6.523  13.969 -23.891  1.00 39.59           O  
ATOM   3314  N   ILE B 138      12.234  12.289 -22.562  1.00 36.88           N  
ATOM   3315  CA  ILE B 138      13.367  12.148 -23.484  1.00 36.88           C  
ATOM   3316  C   ILE B 138      12.859  11.828 -24.891  1.00 36.88           C  
ATOM   3317  CB  ILE B 138      14.344  11.055 -23.000  1.00 36.88           C  
ATOM   3318  O   ILE B 138      12.219  10.789 -25.094  1.00 36.88           O  
ATOM   3319  CG1 ILE B 138      14.875  11.391 -21.594  1.00 36.88           C  
ATOM   3320  CG2 ILE B 138      15.492  10.875 -24.000  1.00 36.88           C  
ATOM   3321  CD1 ILE B 138      15.578  10.227 -20.906  1.00 36.88           C  
ATOM   3322  N   LYS B 139      12.555  12.875 -25.578  1.00 35.81           N  
ATOM   3323  CA  LYS B 139      12.477  12.742 -27.031  1.00 35.81           C  
ATOM   3324  C   LYS B 139      13.516  11.742 -27.547  1.00 35.81           C  
ATOM   3325  CB  LYS B 139      12.680  14.102 -27.703  1.00 35.81           C  
ATOM   3326  O   LYS B 139      14.711  12.016 -27.516  1.00 35.81           O  
ATOM   3327  CG  LYS B 139      11.406  14.914 -27.859  1.00 35.81           C  
ATOM   3328  CD  LYS B 139      11.648  16.203 -28.641  1.00 35.81           C  
ATOM   3329  CE  LYS B 139      10.375  17.031 -28.766  1.00 35.81           C  
ATOM   3330  NZ  LYS B 139      10.617  18.297 -29.516  1.00 35.81           N  
ATOM   3331  N   LYS B 140      13.555  10.477 -27.156  1.00 34.19           N  
ATOM   3332  CA  LYS B 140      14.258   9.719 -28.188  1.00 34.19           C  
ATOM   3333  C   LYS B 140      13.906  10.234 -29.578  1.00 34.19           C  
ATOM   3334  CB  LYS B 140      13.914   8.234 -28.078  1.00 34.19           C  
ATOM   3335  O   LYS B 140      12.734  10.273 -29.953  1.00 34.19           O  
ATOM   3336  CG  LYS B 140      14.820   7.457 -27.125  1.00 34.19           C  
ATOM   3337  CD  LYS B 140      14.469   5.973 -27.109  1.00 34.19           C  
ATOM   3338  CE  LYS B 140      15.352   5.203 -26.125  1.00 34.19           C  
ATOM   3339  NZ  LYS B 140      14.961   3.762 -26.062  1.00 34.19           N  
ATOM   3340  N   GLN B 141      14.656  11.312 -30.047  1.00 30.91           N  
ATOM   3341  CA  GLN B 141      14.750  11.570 -31.469  1.00 30.91           C  
ATOM   3342  C   GLN B 141      14.812  10.273 -32.281  1.00 30.91           C  
ATOM   3343  CB  GLN B 141      15.977  12.438 -31.781  1.00 30.91           C  
ATOM   3344  O   GLN B 141      15.805   9.547 -32.219  1.00 30.91           O  
ATOM   3345  CG  GLN B 141      15.727  13.930 -31.641  1.00 30.91           C  
ATOM   3346  CD  GLN B 141      16.938  14.766 -32.031  1.00 30.91           C  
ATOM   3347  NE2 GLN B 141      16.766  16.078 -32.031  1.00 30.91           N  
ATOM   3348  OE1 GLN B 141      18.000  14.234 -32.344  1.00 30.91           O  
ATOM   3349  N   ASN B 142      13.773   9.484 -32.188  1.00 30.47           N  
ATOM   3350  CA  ASN B 142      13.695   8.492 -33.281  1.00 30.47           C  
ATOM   3351  C   ASN B 142      13.883   9.125 -34.656  1.00 30.47           C  
ATOM   3352  CB  ASN B 142      12.359   7.742 -33.219  1.00 30.47           C  
ATOM   3353  O   ASN B 142      12.992   9.805 -35.156  1.00 30.47           O  
ATOM   3354  CG  ASN B 142      12.391   6.570 -32.250  1.00 30.47           C  
ATOM   3355  ND2 ASN B 142      11.219   6.023 -31.938  1.00 30.47           N  
ATOM   3356  OD1 ASN B 142      13.461   6.164 -31.766  1.00 30.47           O  
ATOM   3357  N   HIS B 143      14.945  10.016 -34.875  1.00 29.11           N  
ATOM   3358  CA  HIS B 143      14.898  10.156 -36.312  1.00 29.11           C  
ATOM   3359  C   HIS B 143      14.852   8.789 -37.000  1.00 29.11           C  
ATOM   3360  CB  HIS B 143      16.094  10.953 -36.812  1.00 29.11           C  
ATOM   3361  O   HIS B 143      14.969   8.695 -38.219  1.00 29.11           O  
ATOM   3362  CG  HIS B 143      15.844  12.422 -36.938  1.00 29.11           C  
ATOM   3363  CD2 HIS B 143      16.141  13.445 -36.094  1.00 29.11           C  
ATOM   3364  ND1 HIS B 143      15.188  12.977 -38.000  1.00 29.11           N  
ATOM   3365  CE1 HIS B 143      15.102  14.289 -37.844  1.00 29.11           C  
ATOM   3366  NE2 HIS B 143      15.680  14.594 -36.688  1.00 29.11           N  
ATOM   3367  N   VAL B 144      15.477   7.734 -36.344  1.00 27.45           N  
ATOM   3368  CA  VAL B 144      15.766   6.848 -37.469  1.00 27.45           C  
ATOM   3369  C   VAL B 144      14.500   6.637 -38.281  1.00 27.45           C  
ATOM   3370  CB  VAL B 144      16.328   5.488 -36.969  1.00 27.45           C  
ATOM   3371  O   VAL B 144      13.383   6.801 -37.781  1.00 27.45           O  
ATOM   3372  CG1 VAL B 144      16.594   4.566 -38.156  1.00 27.45           C  
ATOM   3373  CG2 VAL B 144      17.594   5.691 -36.156  1.00 27.45           C  
ATOM   3374  N   THR B 145      14.734   6.512 -39.594  1.00 26.50           N  
ATOM   3375  CA  THR B 145      13.992   6.262 -40.812  1.00 26.50           C  
ATOM   3376  C   THR B 145      12.906   5.215 -40.594  1.00 26.50           C  
ATOM   3377  CB  THR B 145      14.922   5.801 -41.969  1.00 26.50           C  
ATOM   3378  O   THR B 145      13.125   4.227 -39.875  1.00 26.50           O  
ATOM   3379  CG2 THR B 145      15.414   6.988 -42.781  1.00 26.50           C  
ATOM   3380  OG1 THR B 145      16.047   5.121 -41.406  1.00 26.50           O  
ATOM   3381  N   PRO B 146      11.641   5.668 -40.781  1.00 26.83           N  
ATOM   3382  CA  PRO B 146      10.359   4.957 -40.781  1.00 26.83           C  
ATOM   3383  C   PRO B 146      10.391   3.652 -41.562  1.00 26.83           C  
ATOM   3384  CB  PRO B 146       9.391   5.957 -41.406  1.00 26.83           C  
ATOM   3385  O   PRO B 146       9.445   3.340 -42.281  1.00 26.83           O  
ATOM   3386  CG  PRO B 146      10.266   7.016 -42.000  1.00 26.83           C  
ATOM   3387  CD  PRO B 146      11.688   6.742 -41.594  1.00 26.83           C  
ATOM   3388  N   SER B 147      11.656   2.912 -41.688  1.00 24.12           N  
ATOM   3389  CA  SER B 147      11.297   1.883 -42.656  1.00 24.12           C  
ATOM   3390  C   SER B 147       9.953   1.251 -42.312  1.00 24.12           C  
ATOM   3391  CB  SER B 147      12.375   0.801 -42.719  1.00 24.12           C  
ATOM   3392  O   SER B 147       9.539   1.231 -41.156  1.00 24.12           O  
ATOM   3393  OG  SER B 147      12.750   0.392 -41.406  1.00 24.12           O  
ATOM   3394  N   ARG B 148       9.039   1.021 -43.312  1.00 24.17           N  
ATOM   3395  CA  ARG B 148       7.676   0.580 -43.562  1.00 24.17           C  
ATOM   3396  C   ARG B 148       7.371  -0.718 -42.844  1.00 24.17           C  
ATOM   3397  CB  ARG B 148       7.438   0.395 -45.062  1.00 24.17           C  
ATOM   3398  O   ARG B 148       6.309  -1.312 -43.000  1.00 24.17           O  
ATOM   3399  CG  ARG B 148       6.535   1.449 -45.688  1.00 24.17           C  
ATOM   3400  CD  ARG B 148       6.281   1.181 -47.156  1.00 24.17           C  
ATOM   3401  NE  ARG B 148       5.312   2.121 -47.719  1.00 24.17           N  
ATOM   3402  NH1 ARG B 148       5.289   1.162 -49.812  1.00 24.17           N  
ATOM   3403  NH2 ARG B 148       3.984   2.994 -49.375  1.00 24.17           N  
ATOM   3404  CZ  ARG B 148       4.863   2.090 -48.969  1.00 24.17           C  
ATOM   3405  N   HIS B 149       8.414  -1.313 -42.094  1.00 22.78           N  
ATOM   3406  CA  HIS B 149       7.996  -2.711 -42.062  1.00 22.78           C  
ATOM   3407  C   HIS B 149       6.590  -2.859 -41.500  1.00 22.78           C  
ATOM   3408  CB  HIS B 149       8.984  -3.555 -41.250  1.00 22.78           C  
ATOM   3409  O   HIS B 149       6.121  -1.992 -40.750  1.00 22.78           O  
ATOM   3410  CG  HIS B 149      10.109  -4.113 -42.062  1.00 22.78           C  
ATOM   3411  CD2 HIS B 149      11.430  -3.828 -42.062  1.00 22.78           C  
ATOM   3412  ND1 HIS B 149       9.914  -5.090 -43.031  1.00 22.78           N  
ATOM   3413  CE1 HIS B 149      11.078  -5.383 -43.562  1.00 22.78           C  
ATOM   3414  NE2 HIS B 149      12.016  -4.633 -43.031  1.00 22.78           N  
ATOM   3415  N   ARG B 150       5.785  -3.896 -42.031  1.00 23.11           N  
ATOM   3416  CA  ARG B 150       4.422  -4.418 -42.031  1.00 23.11           C  
ATOM   3417  C   ARG B 150       3.865  -4.523 -40.625  1.00 23.11           C  
ATOM   3418  CB  ARG B 150       4.375  -5.785 -42.719  1.00 23.11           C  
ATOM   3419  O   ARG B 150       4.625  -4.625 -39.656  1.00 23.11           O  
ATOM   3420  CG  ARG B 150       3.521  -5.816 -43.969  1.00 23.11           C  
ATOM   3421  CD  ARG B 150       3.518  -7.195 -44.625  1.00 23.11           C  
ATOM   3422  NE  ARG B 150       2.627  -7.250 -45.781  1.00 23.11           N  
ATOM   3423  NH1 ARG B 150       3.027  -9.477 -46.250  1.00 23.11           N  
ATOM   3424  NH2 ARG B 150       1.581  -8.266 -47.562  1.00 23.11           N  
ATOM   3425  CZ  ARG B 150       2.414  -8.328 -46.531  1.00 23.11           C  
ATOM   3426  N   ASN B 151       2.561  -4.355 -40.469  1.00 24.59           N  
ATOM   3427  CA  ASN B 151       1.403  -4.371 -39.594  1.00 24.59           C  
ATOM   3428  C   ASN B 151       1.447  -5.555 -38.625  1.00 24.59           C  
ATOM   3429  CB  ASN B 151       0.105  -4.391 -40.406  1.00 24.59           C  
ATOM   3430  O   ASN B 151       0.713  -6.527 -38.781  1.00 24.59           O  
ATOM   3431  CG  ASN B 151      -0.403  -3.000 -40.719  1.00 24.59           C  
ATOM   3432  ND2 ASN B 151      -1.466  -2.930 -41.500  1.00 24.59           N  
ATOM   3433  OD1 ASN B 151       0.157  -1.999 -40.250  1.00 24.59           O  
ATOM   3434  N   SER B 152       2.686  -6.188 -38.438  1.00 23.83           N  
ATOM   3435  CA  SER B 152       2.297  -7.402 -37.719  1.00 23.83           C  
ATOM   3436  C   SER B 152       1.449  -7.078 -36.500  1.00 23.83           C  
ATOM   3437  CB  SER B 152       3.533  -8.195 -37.312  1.00 23.83           C  
ATOM   3438  O   SER B 152       1.579  -6.000 -35.906  1.00 23.83           O  
ATOM   3439  OG  SER B 152       3.314  -8.852 -36.062  1.00 23.83           O  
ATOM   3440  N   SER B 153       0.215  -7.633 -36.375  1.00 26.30           N  
ATOM   3441  CA  SER B 153      -0.854  -7.699 -35.375  1.00 26.30           C  
ATOM   3442  C   SER B 153      -0.291  -7.750 -33.969  1.00 26.30           C  
ATOM   3443  CB  SER B 153      -1.742  -8.922 -35.625  1.00 26.30           C  
ATOM   3444  O   SER B 153       0.687  -8.453 -33.688  1.00 26.30           O  
ATOM   3445  OG  SER B 153      -0.984 -10.117 -35.562  1.00 26.30           O  
ATOM   3446  N   SER B 154      -0.196  -6.605 -33.344  1.00 29.66           N  
ATOM   3447  CA  SER B 154       0.083  -6.332 -31.938  1.00 29.66           C  
ATOM   3448  C   SER B 154      -0.477  -7.430 -31.047  1.00 29.66           C  
ATOM   3449  CB  SER B 154      -0.501  -4.980 -31.531  1.00 29.66           C  
ATOM   3450  O   SER B 154      -1.677  -7.461 -30.766  1.00 29.66           O  
ATOM   3451  OG  SER B 154      -1.905  -4.961 -31.734  1.00 29.66           O  
ATOM   3452  N   GLU B 155      -0.259  -8.789 -31.500  1.00 30.59           N  
ATOM   3453  CA  GLU B 155      -0.641  -9.820 -30.531  1.00 30.59           C  
ATOM   3454  C   GLU B 155      -0.214  -9.438 -29.125  1.00 30.59           C  
ATOM   3455  CB  GLU B 155      -0.034 -11.164 -30.922  1.00 30.59           C  
ATOM   3456  O   GLU B 155       0.942  -9.078 -28.891  1.00 30.59           O  
ATOM   3457  CG  GLU B 155      -0.869 -11.953 -31.922  1.00 30.59           C  
ATOM   3458  CD  GLU B 155      -0.277 -13.312 -32.281  1.00 30.59           C  
ATOM   3459  OE1 GLU B 155      -0.947 -14.109 -32.969  1.00 30.59           O  
ATOM   3460  OE2 GLU B 155       0.867 -13.578 -31.844  1.00 30.59           O  
ATOM   3461  N   SER B 156      -1.102  -8.688 -28.391  1.00 33.88           N  
ATOM   3462  CA  SER B 156      -1.028  -8.398 -26.969  1.00 33.88           C  
ATOM   3463  C   SER B 156      -0.300  -9.508 -26.219  1.00 33.88           C  
ATOM   3464  CB  SER B 156      -2.430  -8.211 -26.375  1.00 33.88           C  
ATOM   3465  O   SER B 156      -0.836 -10.602 -26.047  1.00 33.88           O  
ATOM   3466  OG  SER B 156      -3.102  -7.137 -27.016  1.00 33.88           O  
ATOM   3467  N   ALA B 157       1.011  -9.766 -26.547  1.00 37.47           N  
ATOM   3468  CA  ALA B 157       1.853 -10.672 -25.766  1.00 37.47           C  
ATOM   3469  C   ALA B 157       1.553 -10.555 -24.281  1.00 37.47           C  
ATOM   3470  CB  ALA B 157       3.328 -10.383 -26.031  1.00 37.47           C  
ATOM   3471  O   ALA B 157       1.329  -9.461 -23.766  1.00 37.47           O  
ATOM   3472  N   ILE B 158       0.847 -11.477 -23.672  1.00 45.97           N  
ATOM   3473  CA  ILE B 158       0.669 -11.625 -22.234  1.00 45.97           C  
ATOM   3474  C   ILE B 158       1.966 -11.266 -21.500  1.00 45.97           C  
ATOM   3475  CB  ILE B 158       0.234 -13.062 -21.859  1.00 45.97           C  
ATOM   3476  O   ILE B 158       3.014 -11.867 -21.766  1.00 45.97           O  
ATOM   3477  CG1 ILE B 158      -1.082 -13.422 -22.562  1.00 45.97           C  
ATOM   3478  CG2 ILE B 158       0.105 -13.219 -20.344  1.00 45.97           C  
ATOM   3479  CD1 ILE B 158      -1.383 -14.914 -22.594  1.00 45.97           C  
ATOM   3480  N   VAL B 159       2.230 -10.039 -21.141  1.00 52.16           N  
ATOM   3481  CA  VAL B 159       3.426  -9.648 -20.406  1.00 52.16           C  
ATOM   3482  C   VAL B 159       3.523 -10.453 -19.109  1.00 52.16           C  
ATOM   3483  CB  VAL B 159       3.426  -8.133 -20.094  1.00 52.16           C  
ATOM   3484  O   VAL B 159       2.684 -10.312 -18.219  1.00 52.16           O  
ATOM   3485  CG1 VAL B 159       4.715  -7.730 -19.375  1.00 52.16           C  
ATOM   3486  CG2 VAL B 159       3.248  -7.320 -21.375  1.00 52.16           C  
ATOM   3487  N   PRO B 160       4.258 -11.586 -19.172  1.00 54.69           N  
ATOM   3488  CA  PRO B 160       4.500 -12.344 -17.938  1.00 54.69           C  
ATOM   3489  C   PRO B 160       4.949 -11.453 -16.781  1.00 54.69           C  
ATOM   3490  CB  PRO B 160       5.609 -13.320 -18.328  1.00 54.69           C  
ATOM   3491  O   PRO B 160       5.539 -10.391 -17.000  1.00 54.69           O  
ATOM   3492  CG  PRO B 160       6.074 -12.852 -19.672  1.00 54.69           C  
ATOM   3493  CD  PRO B 160       5.168 -11.742 -20.125  1.00 54.69           C  
ATOM   3494  N   LYS B 161       4.316 -11.594 -15.602  1.00 57.44           N  
ATOM   3495  CA  LYS B 161       4.633 -10.773 -14.438  1.00 57.44           C  
ATOM   3496  C   LYS B 161       5.672 -11.453 -13.547  1.00 57.44           C  
ATOM   3497  CB  LYS B 161       3.365 -10.477 -13.633  1.00 57.44           C  
ATOM   3498  O   LYS B 161       5.676 -12.680 -13.414  1.00 57.44           O  
ATOM   3499  CG  LYS B 161       2.750  -9.117 -13.922  1.00 57.44           C  
ATOM   3500  CD  LYS B 161       1.547  -8.844 -13.031  1.00 57.44           C  
ATOM   3501  CE  LYS B 161       0.932  -7.484 -13.320  1.00 57.44           C  
ATOM   3502  NZ  LYS B 161      -0.245  -7.211 -12.445  1.00 57.44           N  
ATOM   3503  N   THR B 162       6.543 -10.625 -13.117  1.00 53.69           N  
ATOM   3504  CA  THR B 162       7.516 -11.094 -12.133  1.00 53.69           C  
ATOM   3505  C   THR B 162       6.891 -11.156 -10.742  1.00 53.69           C  
ATOM   3506  CB  THR B 162       8.750 -10.180 -12.102  1.00 53.69           C  
ATOM   3507  O   THR B 162       6.391 -10.148 -10.234  1.00 53.69           O  
ATOM   3508  CG2 THR B 162       9.891 -10.828 -11.312  1.00 53.69           C  
ATOM   3509  OG1 THR B 162       9.195  -9.930 -13.438  1.00 53.69           O  
ATOM   3510  N   VAL B 163       6.586 -12.352 -10.180  1.00 58.00           N  
ATOM   3511  CA  VAL B 163       6.016 -12.562  -8.852  1.00 58.00           C  
ATOM   3512  C   VAL B 163       7.094 -12.367  -7.789  1.00 58.00           C  
ATOM   3513  CB  VAL B 163       5.387 -13.969  -8.727  1.00 58.00           C  
ATOM   3514  O   VAL B 163       6.855 -11.727  -6.766  1.00 58.00           O  
ATOM   3515  CG1 VAL B 163       4.738 -14.148  -7.352  1.00 58.00           C  
ATOM   3516  CG2 VAL B 163       4.367 -14.203  -9.836  1.00 58.00           C  
ATOM   3517  N   LYS B 164       8.195 -12.906  -7.918  1.00 63.75           N  
ATOM   3518  CA  LYS B 164       9.375 -12.852  -7.066  1.00 63.75           C  
ATOM   3519  C   LYS B 164      10.648 -12.742  -7.902  1.00 63.75           C  
ATOM   3520  CB  LYS B 164       9.445 -14.078  -6.164  1.00 63.75           C  
ATOM   3521  O   LYS B 164      10.625 -12.945  -9.117  1.00 63.75           O  
ATOM   3522  CG  LYS B 164      10.406 -13.938  -4.992  1.00 63.75           C  
ATOM   3523  CD  LYS B 164      10.445 -15.203  -4.141  1.00 63.75           C  
ATOM   3524  CE  LYS B 164      11.492 -15.102  -3.041  1.00 63.75           C  
ATOM   3525  NZ  LYS B 164      11.703 -16.422  -2.359  1.00 63.75           N  
ATOM   3526  N   SER B 165      11.656 -12.234  -7.156  1.00 70.56           N  
ATOM   3527  CA  SER B 165      12.914 -12.117  -7.895  1.00 70.56           C  
ATOM   3528  C   SER B 165      13.281 -13.430  -8.578  1.00 70.56           C  
ATOM   3529  CB  SER B 165      14.039 -11.680  -6.961  1.00 70.56           C  
ATOM   3530  O   SER B 165      13.422 -14.461  -7.914  1.00 70.56           O  
ATOM   3531  OG  SER B 165      15.266 -11.594  -7.664  1.00 70.56           O  
ATOM   3532  N   GLY B 166      13.078 -13.367  -9.875  1.00 79.44           N  
ATOM   3533  CA  GLY B 166      13.508 -14.500 -10.680  1.00 79.44           C  
ATOM   3534  C   GLY B 166      12.367 -15.414 -11.086  1.00 79.44           C  
ATOM   3535  O   GLY B 166      12.594 -16.469 -11.680  1.00 79.44           O  
ATOM   3536  N   VAL B 167      11.156 -15.156 -10.641  1.00 87.31           N  
ATOM   3537  CA  VAL B 167      10.023 -15.984 -11.031  1.00 87.31           C  
ATOM   3538  C   VAL B 167       9.062 -15.172 -11.891  1.00 87.31           C  
ATOM   3539  CB  VAL B 167       9.281 -16.547  -9.797  1.00 87.31           C  
ATOM   3540  O   VAL B 167       8.602 -14.102 -11.484  1.00 87.31           O  
ATOM   3541  CG1 VAL B 167       8.117 -17.438 -10.219  1.00 87.31           C  
ATOM   3542  CG2 VAL B 167      10.250 -17.312  -8.898  1.00 87.31           C  
ATOM   3543  N   VAL B 168       8.836 -15.578 -13.109  1.00 87.31           N  
ATOM   3544  CA  VAL B 168       7.887 -14.961 -14.031  1.00 87.31           C  
ATOM   3545  C   VAL B 168       6.805 -15.977 -14.406  1.00 87.31           C  
ATOM   3546  CB  VAL B 168       8.586 -14.438 -15.305  1.00 87.31           C  
ATOM   3547  O   VAL B 168       7.105 -17.125 -14.758  1.00 87.31           O  
ATOM   3548  CG1 VAL B 168       7.574 -13.797 -16.250  1.00 87.31           C  
ATOM   3549  CG2 VAL B 168       9.688 -13.438 -14.938  1.00 87.31           C  
ATOM   3550  N   THR B 169       5.543 -15.547 -14.180  1.00 86.38           N  
ATOM   3551  CA  THR B 169       4.473 -16.500 -14.453  1.00 86.38           C  
ATOM   3552  C   THR B 169       3.387 -15.859 -15.312  1.00 86.38           C  
ATOM   3553  CB  THR B 169       3.852 -17.031 -13.148  1.00 86.38           C  
ATOM   3554  O   THR B 169       3.131 -14.656 -15.211  1.00 86.38           O  
ATOM   3555  CG2 THR B 169       3.318 -15.898 -12.289  1.00 86.38           C  
ATOM   3556  OG1 THR B 169       2.773 -17.922 -13.469  1.00 86.38           O  
ATOM   3557  N   LYS B 170       2.803 -16.578 -16.234  1.00 80.94           N  
ATOM   3558  CA  LYS B 170       1.663 -16.141 -17.031  1.00 80.94           C  
ATOM   3559  C   LYS B 170       0.363 -16.250 -16.250  1.00 80.94           C  
ATOM   3560  CB  LYS B 170       1.562 -16.984 -18.312  1.00 80.94           C  
ATOM   3561  O   LYS B 170      -0.694 -15.828 -16.719  1.00 80.94           O  
ATOM   3562  CG  LYS B 170       2.670 -16.703 -19.328  1.00 80.94           C  
ATOM   3563  CD  LYS B 170       2.490 -17.531 -20.594  1.00 80.94           C  
ATOM   3564  CE  LYS B 170       3.604 -17.266 -21.594  1.00 80.94           C  
ATOM   3565  NZ  LYS B 170       3.537 -18.203 -22.750  1.00 80.94           N  
ATOM   3566  N   ARG B 171       0.487 -16.828 -15.031  1.00 76.12           N  
ATOM   3567  CA  ARG B 171      -0.695 -17.047 -14.203  1.00 76.12           C  
ATOM   3568  C   ARG B 171      -1.250 -15.727 -13.672  1.00 76.12           C  
ATOM   3569  CB  ARG B 171      -0.367 -17.984 -13.039  1.00 76.12           C  
ATOM   3570  O   ARG B 171      -2.428 -15.641 -13.320  1.00 76.12           O  
ATOM   3571  CG  ARG B 171      -0.031 -19.406 -13.469  1.00 76.12           C  
ATOM   3572  CD  ARG B 171       0.195 -20.312 -12.266  1.00 76.12           C  
ATOM   3573  NE  ARG B 171      -1.045 -20.562 -11.539  1.00 76.12           N  
ATOM   3574  NH1 ARG B 171      -0.915 -22.859 -11.688  1.00 76.12           N  
ATOM   3575  NH2 ARG B 171      -2.680 -21.875 -10.602  1.00 76.12           N  
ATOM   3576  CZ  ARG B 171      -1.543 -21.766 -11.281  1.00 76.12           C  
ATOM   3577  N   SER B 172      -0.440 -14.812 -13.438  1.00 70.44           N  
ATOM   3578  CA  SER B 172      -0.905 -13.516 -12.953  1.00 70.44           C  
ATOM   3579  C   SER B 172      -0.756 -12.438 -14.023  1.00 70.44           C  
ATOM   3580  CB  SER B 172      -0.136 -13.109 -11.695  1.00 70.44           C  
ATOM   3581  O   SER B 172       0.195 -12.461 -14.805  1.00 70.44           O  
ATOM   3582  OG  SER B 172       1.220 -12.828 -12.000  1.00 70.44           O  
ATOM   3583  N   SER B 173      -1.822 -11.797 -14.422  1.00 62.16           N  
ATOM   3584  CA  SER B 173      -1.791 -10.727 -15.422  1.00 62.16           C  
ATOM   3585  C   SER B 173      -1.455  -9.383 -14.781  1.00 62.16           C  
ATOM   3586  CB  SER B 173      -3.133 -10.633 -16.141  1.00 62.16           C  
ATOM   3587  O   SER B 173      -1.272  -8.383 -15.477  1.00 62.16           O  
ATOM   3588  OG  SER B 173      -4.180 -10.352 -15.234  1.00 62.16           O  
ATOM   3589  N   LEU B 174      -1.522  -9.383 -13.453  1.00 54.72           N  
ATOM   3590  CA  LEU B 174      -1.336  -8.062 -12.867  1.00 54.72           C  
ATOM   3591  C   LEU B 174       0.146  -7.754 -12.680  1.00 54.72           C  
ATOM   3592  CB  LEU B 174      -2.062  -7.969 -11.523  1.00 54.72           C  
ATOM   3593  O   LEU B 174       0.921  -8.633 -12.289  1.00 54.72           O  
ATOM   3594  CG  LEU B 174      -3.564  -7.684 -11.578  1.00 54.72           C  
ATOM   3595  CD1 LEU B 174      -4.250  -8.195 -10.320  1.00 54.72           C  
ATOM   3596  CD2 LEU B 174      -3.820  -6.191 -11.766  1.00 54.72           C  
ATOM   3597  N   PRO B 175       0.643  -6.762 -13.398  1.00 48.31           N  
ATOM   3598  CA  PRO B 175       2.041  -6.355 -13.234  1.00 48.31           C  
ATOM   3599  C   PRO B 175       2.436  -6.191 -11.766  1.00 48.31           C  
ATOM   3600  CB  PRO B 175       2.111  -5.020 -13.977  1.00 48.31           C  
ATOM   3601  O   PRO B 175       1.699  -5.574 -10.992  1.00 48.31           O  
ATOM   3602  CG  PRO B 175       0.685  -4.637 -14.211  1.00 48.31           C  
ATOM   3603  CD  PRO B 175      -0.185  -5.812 -13.867  1.00 48.31           C  
ATOM   3604  N   VAL B 176       2.965  -7.305 -11.195  1.00 47.09           N  
ATOM   3605  CA  VAL B 176       3.469  -7.039  -9.852  1.00 47.09           C  
ATOM   3606  C   VAL B 176       4.570  -5.984  -9.914  1.00 47.09           C  
ATOM   3607  CB  VAL B 176       3.996  -8.328  -9.180  1.00 47.09           C  
ATOM   3608  O   VAL B 176       5.418  -6.016 -10.805  1.00 47.09           O  
ATOM   3609  CG1 VAL B 176       4.551  -8.023  -7.793  1.00 47.09           C  
ATOM   3610  CG2 VAL B 176       2.893  -9.383  -9.109  1.00 47.09           C  
ATOM   3611  N   SER B 177       4.387  -4.801  -9.617  1.00 44.44           N  
ATOM   3612  CA  SER B 177       5.363  -3.715  -9.547  1.00 44.44           C  
ATOM   3613  C   SER B 177       6.691  -4.203  -8.977  1.00 44.44           C  
ATOM   3614  CB  SER B 177       4.824  -2.566  -8.688  1.00 44.44           C  
ATOM   3615  O   SER B 177       6.719  -4.961  -8.008  1.00 44.44           O  
ATOM   3616  OG  SER B 177       4.793  -2.932  -7.320  1.00 44.44           O  
ATOM   3617  N   ASN B 178       7.660  -4.703  -9.828  1.00 47.34           N  
ATOM   3618  CA  ASN B 178       9.023  -4.824  -9.320  1.00 47.34           C  
ATOM   3619  C   ASN B 178       9.281  -3.867  -8.164  1.00 47.34           C  
ATOM   3620  CB  ASN B 178      10.031  -4.582 -10.445  1.00 47.34           C  
ATOM   3621  O   ASN B 178       9.438  -2.664  -8.375  1.00 47.34           O  
ATOM   3622  CG  ASN B 178      10.406  -5.855 -11.188  1.00 47.34           C  
ATOM   3623  ND2 ASN B 178      11.227  -5.723 -12.219  1.00 47.34           N  
ATOM   3624  OD1 ASN B 178       9.953  -6.945 -10.828  1.00 47.34           O  
ATOM   3625  N   GLU B 179       8.609  -4.016  -7.020  1.00 50.28           N  
ATOM   3626  CA  GLU B 179       8.688  -3.037  -5.938  1.00 50.28           C  
ATOM   3627  C   GLU B 179      10.125  -2.850  -5.469  1.00 50.28           C  
ATOM   3628  CB  GLU B 179       7.801  -3.461  -4.762  1.00 50.28           C  
ATOM   3629  O   GLU B 179      10.711  -3.754  -4.871  1.00 50.28           O  
ATOM   3630  CG  GLU B 179       6.320  -3.191  -4.980  1.00 50.28           C  
ATOM   3631  CD  GLU B 179       5.457  -3.574  -3.789  1.00 50.28           C  
ATOM   3632  OE1 GLU B 179       4.227  -3.350  -3.832  1.00 50.28           O  
ATOM   3633  OE2 GLU B 179       6.020  -4.102  -2.801  1.00 50.28           O  
ATOM   3634  N   ARG B 180      11.070  -2.258  -6.367  1.00 59.50           N  
ATOM   3635  CA  ARG B 180      12.258  -1.741  -5.695  1.00 59.50           C  
ATOM   3636  C   ARG B 180      11.914  -1.206  -4.309  1.00 59.50           C  
ATOM   3637  CB  ARG B 180      12.914  -0.643  -6.531  1.00 59.50           C  
ATOM   3638  O   ARG B 180      10.875  -0.567  -4.125  1.00 59.50           O  
ATOM   3639  CG  ARG B 180      13.711  -1.164  -7.719  1.00 59.50           C  
ATOM   3640  CD  ARG B 180      14.422  -0.041  -8.461  1.00 59.50           C  
ATOM   3641  NE  ARG B 180      15.195  -0.546  -9.586  1.00 59.50           N  
ATOM   3642  NH1 ARG B 180      16.078   1.509 -10.172  1.00 59.50           N  
ATOM   3643  NH2 ARG B 180      16.625  -0.361 -11.375  1.00 59.50           N  
ATOM   3644  CZ  ARG B 180      15.961   0.202 -10.375  1.00 59.50           C  
ATOM   3645  N   HIS B 181      12.680  -1.885  -3.221  1.00 73.12           N  
ATOM   3646  CA  HIS B 181      12.492  -1.433  -1.848  1.00 73.12           C  
ATOM   3647  C   HIS B 181      12.789   0.058  -1.714  1.00 73.12           C  
ATOM   3648  CB  HIS B 181      13.383  -2.230  -0.895  1.00 73.12           C  
ATOM   3649  O   HIS B 181      13.914   0.496  -1.938  1.00 73.12           O  
ATOM   3650  CG  HIS B 181      13.102  -3.699  -0.895  1.00 73.12           C  
ATOM   3651  CD2 HIS B 181      13.867  -4.754  -1.260  1.00 73.12           C  
ATOM   3652  ND1 HIS B 181      11.898  -4.223  -0.484  1.00 73.12           N  
ATOM   3653  CE1 HIS B 181      11.938  -5.539  -0.595  1.00 73.12           C  
ATOM   3654  NE2 HIS B 181      13.117  -5.887  -1.063  1.00 73.12           N  
ATOM   3655  N   LEU B 182      11.898   0.852  -1.828  1.00 80.38           N  
ATOM   3656  CA  LEU B 182      12.055   2.293  -1.677  1.00 80.38           C  
ATOM   3657  C   LEU B 182      11.922   2.705  -0.214  1.00 80.38           C  
ATOM   3658  CB  LEU B 182      11.023   3.041  -2.527  1.00 80.38           C  
ATOM   3659  O   LEU B 182      11.023   2.227   0.488  1.00 80.38           O  
ATOM   3660  CG  LEU B 182      11.031   4.566  -2.416  1.00 80.38           C  
ATOM   3661  CD1 LEU B 182      12.281   5.141  -3.074  1.00 80.38           C  
ATOM   3662  CD2 LEU B 182       9.773   5.152  -3.043  1.00 80.38           C  
ATOM   3663  N   GLU B 183      12.938   3.328   0.287  1.00 88.38           N  
ATOM   3664  CA  GLU B 183      12.891   3.932   1.616  1.00 88.38           C  
ATOM   3665  C   GLU B 183      13.078   5.445   1.541  1.00 88.38           C  
ATOM   3666  CB  GLU B 183      13.961   3.312   2.520  1.00 88.38           C  
ATOM   3667  O   GLU B 183      14.039   5.926   0.938  1.00 88.38           O  
ATOM   3668  CG  GLU B 183      13.984   3.887   3.930  1.00 88.38           C  
ATOM   3669  CD  GLU B 183      15.016   3.225   4.832  1.00 88.38           C  
ATOM   3670  OE1 GLU B 183      15.125   3.615   6.016  1.00 88.38           O  
ATOM   3671  OE2 GLU B 183      15.719   2.309   4.352  1.00 88.38           O  
ATOM   3672  N   VAL B 184      12.164   6.148   2.105  1.00 91.25           N  
ATOM   3673  CA  VAL B 184      12.250   7.605   2.148  1.00 91.25           C  
ATOM   3674  C   VAL B 184      12.266   8.078   3.598  1.00 91.25           C  
ATOM   3675  CB  VAL B 184      11.070   8.266   1.388  1.00 91.25           C  
ATOM   3676  O   VAL B 184      11.398   7.711   4.391  1.00 91.25           O  
ATOM   3677  CG1 VAL B 184      11.188   9.789   1.434  1.00 91.25           C  
ATOM   3678  CG2 VAL B 184      11.031   7.773  -0.058  1.00 91.25           C  
ATOM   3679  N   LYS B 185      13.258   8.805   3.930  1.00 93.56           N  
ATOM   3680  CA  LYS B 185      13.398   9.391   5.262  1.00 93.56           C  
ATOM   3681  C   LYS B 185      13.469  10.914   5.188  1.00 93.56           C  
ATOM   3682  CB  LYS B 185      14.633   8.836   5.969  1.00 93.56           C  
ATOM   3683  O   LYS B 185      14.250  11.461   4.402  1.00 93.56           O  
ATOM   3684  CG  LYS B 185      14.539   7.359   6.312  1.00 93.56           C  
ATOM   3685  CD  LYS B 185      15.758   6.891   7.098  1.00 93.56           C  
ATOM   3686  CE  LYS B 185      15.695   5.398   7.391  1.00 93.56           C  
ATOM   3687  NZ  LYS B 185      16.891   4.930   8.141  1.00 93.56           N  
ATOM   3688  N   VAL B 186      12.672  11.586   5.961  1.00 94.56           N  
ATOM   3689  CA  VAL B 186      12.680  13.047   6.043  1.00 94.56           C  
ATOM   3690  C   VAL B 186      12.922  13.484   7.484  1.00 94.56           C  
ATOM   3691  CB  VAL B 186      11.352  13.648   5.523  1.00 94.56           C  
ATOM   3692  O   VAL B 186      12.164  13.125   8.391  1.00 94.56           O  
ATOM   3693  CG1 VAL B 186      11.383  15.172   5.602  1.00 94.56           C  
ATOM   3694  CG2 VAL B 186      11.086  13.195   4.090  1.00 94.56           C  
ATOM   3695  N   ASN B 187      13.953  14.133   7.652  1.00 94.88           N  
ATOM   3696  CA  ASN B 187      14.305  14.695   8.953  1.00 94.88           C  
ATOM   3697  C   ASN B 187      14.258  16.219   8.938  1.00 94.88           C  
ATOM   3698  CB  ASN B 187      15.688  14.211   9.391  1.00 94.88           C  
ATOM   3699  O   ASN B 187      14.969  16.859   8.156  1.00 94.88           O  
ATOM   3700  CG  ASN B 187      15.750  12.711   9.586  1.00 94.88           C  
ATOM   3701  ND2 ASN B 187      16.922  12.125   9.344  1.00 94.88           N  
ATOM   3702  OD1 ASN B 187      14.750  12.078   9.945  1.00 94.88           O  
ATOM   3703  N   VAL B 188      13.484  16.734   9.727  1.00 93.94           N  
ATOM   3704  CA  VAL B 188      13.359  18.188   9.844  1.00 93.94           C  
ATOM   3705  C   VAL B 188      13.727  18.625  11.258  1.00 93.94           C  
ATOM   3706  CB  VAL B 188      11.930  18.656   9.500  1.00 93.94           C  
ATOM   3707  O   VAL B 188      13.180  18.109  12.242  1.00 93.94           O  
ATOM   3708  CG1 VAL B 188      11.820  20.188   9.586  1.00 93.94           C  
ATOM   3709  CG2 VAL B 188      11.523  18.172   8.109  1.00 93.94           C  
ATOM   3710  N   THR B 189      14.688  19.547  11.336  1.00 91.44           N  
ATOM   3711  CA  THR B 189      15.094  20.078  12.633  1.00 91.44           C  
ATOM   3712  C   THR B 189      15.164  21.594  12.594  1.00 91.44           C  
ATOM   3713  CB  THR B 189      16.453  19.500  13.070  1.00 91.44           C  
ATOM   3714  O   THR B 189      15.836  22.172  11.734  1.00 91.44           O  
ATOM   3715  CG2 THR B 189      16.766  19.859  14.516  1.00 91.44           C  
ATOM   3716  OG1 THR B 189      16.438  18.078  12.938  1.00 91.44           O  
ATOM   3717  N   GLY B 190      14.602  22.219  13.531  1.00 87.19           N  
ATOM   3718  CA  GLY B 190      14.672  23.656  13.680  1.00 87.19           C  
ATOM   3719  C   GLY B 190      14.086  24.406  12.500  1.00 87.19           C  
ATOM   3720  O   GLY B 190      14.555  25.500  12.148  1.00 87.19           O  
ATOM   3721  N   THR B 191      13.203  23.766  11.742  1.00 89.31           N  
ATOM   3722  CA  THR B 191      12.609  24.391  10.570  1.00 89.31           C  
ATOM   3723  C   THR B 191      11.195  24.875  10.875  1.00 89.31           C  
ATOM   3724  CB  THR B 191      12.578  23.422   9.375  1.00 89.31           C  
ATOM   3725  O   THR B 191      10.438  24.203  11.578  1.00 89.31           O  
ATOM   3726  CG2 THR B 191      11.906  24.062   8.164  1.00 89.31           C  
ATOM   3727  OG1 THR B 191      13.922  23.078   9.023  1.00 89.31           O  
ATOM   3728  N   GLU B 192      10.938  26.188  10.375  1.00 92.12           N  
ATOM   3729  CA  GLU B 192       9.617  26.781  10.547  1.00 92.12           C  
ATOM   3730  C   GLU B 192       8.812  26.719   9.250  1.00 92.12           C  
ATOM   3731  CB  GLU B 192       9.734  28.234  11.008  1.00 92.12           C  
ATOM   3732  O   GLU B 192       9.281  27.141   8.188  1.00 92.12           O  
ATOM   3733  CG  GLU B 192      10.492  28.406  12.320  1.00 92.12           C  
ATOM   3734  CD  GLU B 192      10.672  29.859  12.727  1.00 92.12           C  
ATOM   3735  OE1 GLU B 192      11.031  30.125  13.898  1.00 92.12           O  
ATOM   3736  OE2 GLU B 192      10.461  30.750  11.867  1.00 92.12           O  
ATOM   3737  N   PHE B 193       7.664  26.234   9.375  1.00 93.50           N  
ATOM   3738  CA  PHE B 193       6.734  26.234   8.250  1.00 93.50           C  
ATOM   3739  C   PHE B 193       5.688  27.328   8.422  1.00 93.50           C  
ATOM   3740  CB  PHE B 193       6.055  24.875   8.102  1.00 93.50           C  
ATOM   3741  O   PHE B 193       4.977  27.359   9.430  1.00 93.50           O  
ATOM   3742  CG  PHE B 193       7.004  23.750   7.754  1.00 93.50           C  
ATOM   3743  CD1 PHE B 193       7.406  23.547   6.441  1.00 93.50           C  
ATOM   3744  CD2 PHE B 193       7.492  22.906   8.742  1.00 93.50           C  
ATOM   3745  CE1 PHE B 193       8.281  22.516   6.113  1.00 93.50           C  
ATOM   3746  CE2 PHE B 193       8.367  21.875   8.422  1.00 93.50           C  
ATOM   3747  CZ  PHE B 193       8.766  21.688   7.109  1.00 93.50           C  
ATOM   3748  N   VAL B 194       5.578  28.156   7.410  1.00 93.06           N  
ATOM   3749  CA  VAL B 194       4.703  29.328   7.516  1.00 93.06           C  
ATOM   3750  C   VAL B 194       3.545  29.188   6.527  1.00 93.06           C  
ATOM   3751  CB  VAL B 194       5.477  30.641   7.254  1.00 93.06           C  
ATOM   3752  O   VAL B 194       3.760  29.094   5.316  1.00 93.06           O  
ATOM   3753  CG1 VAL B 194       4.562  31.844   7.453  1.00 93.06           C  
ATOM   3754  CG2 VAL B 194       6.695  30.734   8.164  1.00 93.06           C  
ATOM   3755  N   VAL B 195       2.373  29.203   7.094  1.00 92.56           N  
ATOM   3756  CA  VAL B 195       1.165  29.203   6.273  1.00 92.56           C  
ATOM   3757  C   VAL B 195       0.528  30.594   6.293  1.00 92.56           C  
ATOM   3758  CB  VAL B 195       0.151  28.141   6.758  1.00 92.56           C  
ATOM   3759  O   VAL B 195       0.241  31.125   7.363  1.00 92.56           O  
ATOM   3760  CG1 VAL B 195      -1.078  28.109   5.852  1.00 92.56           C  
ATOM   3761  CG2 VAL B 195       0.807  26.766   6.816  1.00 92.56           C  
ATOM   3762  N   ILE B 196       0.277  31.062   5.078  1.00 88.88           N  
ATOM   3763  CA  ILE B 196      -0.159  32.438   4.965  1.00 88.88           C  
ATOM   3764  C   ILE B 196      -1.641  32.500   4.598  1.00 88.88           C  
ATOM   3765  CB  ILE B 196       0.676  33.219   3.914  1.00 88.88           C  
ATOM   3766  O   ILE B 196      -2.121  31.672   3.822  1.00 88.88           O  
ATOM   3767  CG1 ILE B 196       2.170  33.125   4.246  1.00 88.88           C  
ATOM   3768  CG2 ILE B 196       0.228  34.688   3.834  1.00 88.88           C  
ATOM   3769  CD1 ILE B 196       3.084  33.562   3.115  1.00 88.88           C  
ATOM   3770  N   GLU B 197      -2.307  33.438   5.203  1.00 87.31           N  
ATOM   3771  CA  GLU B 197      -3.730  33.625   4.938  1.00 87.31           C  
ATOM   3772  C   GLU B 197      -3.959  34.219   3.555  1.00 87.31           C  
ATOM   3773  CB  GLU B 197      -4.371  34.500   6.012  1.00 87.31           C  
ATOM   3774  O   GLU B 197      -4.699  33.656   2.740  1.00 87.31           O  
ATOM   3775  CG  GLU B 197      -5.867  34.688   5.836  1.00 87.31           C  
ATOM   3776  CD  GLU B 197      -6.477  35.625   6.867  1.00 87.31           C  
ATOM   3777  OE1 GLU B 197      -7.723  35.719   6.941  1.00 87.31           O  
ATOM   3778  OE2 GLU B 197      -5.703  36.281   7.602  1.00 87.31           O  
ATOM   3779  N   ASP B 198      -3.324  35.344   3.402  1.00 82.81           N  
ATOM   3780  CA  ASP B 198      -3.441  36.062   2.129  1.00 82.81           C  
ATOM   3781  C   ASP B 198      -2.066  36.281   1.504  1.00 82.81           C  
ATOM   3782  CB  ASP B 198      -4.168  37.406   2.314  1.00 82.81           C  
ATOM   3783  O   ASP B 198      -1.249  37.031   2.053  1.00 82.81           O  
ATOM   3784  CG  ASP B 198      -4.535  38.062   0.999  1.00 82.81           C  
ATOM   3785  OD1 ASP B 198      -4.121  37.562  -0.071  1.00 82.81           O  
ATOM   3786  OD2 ASP B 198      -5.246  39.094   1.033  1.00 82.81           O  
ATOM   3787  N   VAL B 199      -1.911  35.812   0.321  1.00 84.50           N  
ATOM   3788  CA  VAL B 199      -0.604  35.875  -0.325  1.00 84.50           C  
ATOM   3789  C   VAL B 199      -0.412  37.219  -0.999  1.00 84.50           C  
ATOM   3790  CB  VAL B 199      -0.438  34.719  -1.358  1.00 84.50           C  
ATOM   3791  O   VAL B 199       0.709  37.594  -1.352  1.00 84.50           O  
ATOM   3792  CG1 VAL B 199      -0.281  33.375  -0.657  1.00 84.50           C  
ATOM   3793  CG2 VAL B 199      -1.627  34.688  -2.316  1.00 84.50           C  
ATOM   3794  N   SER B 200      -1.402  38.000  -1.084  1.00 81.69           N  
ATOM   3795  CA  SER B 200      -1.318  39.250  -1.805  1.00 81.69           C  
ATOM   3796  C   SER B 200      -0.892  40.375  -0.880  1.00 81.69           C  
ATOM   3797  CB  SER B 200      -2.662  39.594  -2.453  1.00 81.69           C  
ATOM   3798  O   SER B 200      -0.532  41.469  -1.345  1.00 81.69           O  
ATOM   3799  OG  SER B 200      -3.654  39.812  -1.467  1.00 81.69           O  
ATOM   3800  N   CYS B 201      -0.990  40.125   0.375  1.00 82.44           N  
ATOM   3801  CA  CYS B 201      -0.664  41.156   1.344  1.00 82.44           C  
ATOM   3802  C   CYS B 201       0.536  40.750   2.193  1.00 82.44           C  
ATOM   3803  CB  CYS B 201      -1.865  41.438   2.244  1.00 82.44           C  
ATOM   3804  O   CYS B 201       0.590  39.625   2.709  1.00 82.44           O  
ATOM   3805  SG  CYS B 201      -1.607  42.812   3.381  1.00 82.44           S  
ATOM   3806  N   PHE B 202       1.454  41.750   2.309  1.00 82.06           N  
ATOM   3807  CA  PHE B 202       2.656  41.469   3.090  1.00 82.06           C  
ATOM   3808  C   PHE B 202       2.330  41.375   4.578  1.00 82.06           C  
ATOM   3809  CB  PHE B 202       3.713  42.562   2.844  1.00 82.06           C  
ATOM   3810  O   PHE B 202       2.951  40.625   5.312  1.00 82.06           O  
ATOM   3811  CG  PHE B 202       4.695  42.188   1.758  1.00 82.06           C  
ATOM   3812  CD1 PHE B 202       5.727  41.312   1.997  1.00 82.06           C  
ATOM   3813  CD2 PHE B 202       4.586  42.781   0.496  1.00 82.06           C  
ATOM   3814  CE1 PHE B 202       6.641  40.969   0.994  1.00 82.06           C  
ATOM   3815  CE2 PHE B 202       5.492  42.469  -0.511  1.00 82.06           C  
ATOM   3816  CZ  PHE B 202       6.516  41.562  -0.260  1.00 82.06           C  
ATOM   3817  N   ASP B 203       1.456  42.281   4.949  1.00 84.00           N  
ATOM   3818  CA  ASP B 203       1.072  42.281   6.355  1.00 84.00           C  
ATOM   3819  C   ASP B 203      -0.168  41.438   6.594  1.00 84.00           C  
ATOM   3820  CB  ASP B 203       0.819  43.719   6.832  1.00 84.00           C  
ATOM   3821  O   ASP B 203      -1.242  41.969   6.898  1.00 84.00           O  
ATOM   3822  CG  ASP B 203       0.843  43.875   8.344  1.00 84.00           C  
ATOM   3823  OD1 ASP B 203       1.249  42.906   9.039  1.00 84.00           O  
ATOM   3824  OD2 ASP B 203       0.449  44.938   8.852  1.00 84.00           O  
ATOM   3825  N   THR B 204      -0.054  40.156   6.309  1.00 87.50           N  
ATOM   3826  CA  THR B 204      -1.165  39.219   6.461  1.00 87.50           C  
ATOM   3827  C   THR B 204      -0.940  38.312   7.660  1.00 87.50           C  
ATOM   3828  CB  THR B 204      -1.359  38.375   5.191  1.00 87.50           C  
ATOM   3829  O   THR B 204       0.168  38.250   8.195  1.00 87.50           O  
ATOM   3830  CG2 THR B 204      -0.141  37.500   4.926  1.00 87.50           C  
ATOM   3831  OG1 THR B 204      -2.512  37.531   5.352  1.00 87.50           O  
ATOM   3832  N   ASN B 205      -2.053  37.844   8.148  1.00 90.19           N  
ATOM   3833  CA  ASN B 205      -1.961  36.875   9.227  1.00 90.19           C  
ATOM   3834  C   ASN B 205      -1.395  35.531   8.734  1.00 90.19           C  
ATOM   3835  CB  ASN B 205      -3.330  36.656   9.875  1.00 90.19           C  
ATOM   3836  O   ASN B 205      -1.569  35.188   7.570  1.00 90.19           O  
ATOM   3837  CG  ASN B 205      -3.904  37.938  10.461  1.00 90.19           C  
ATOM   3838  ND2 ASN B 205      -5.195  38.156  10.250  1.00 90.19           N  
ATOM   3839  OD1 ASN B 205      -3.189  38.719  11.094  1.00 90.19           O  
ATOM   3840  N   ALA B 206      -0.539  34.969   9.633  1.00 92.00           N  
ATOM   3841  CA  ALA B 206       0.080  33.688   9.266  1.00 92.00           C  
ATOM   3842  C   ALA B 206       0.131  32.750  10.453  1.00 92.00           C  
ATOM   3843  CB  ALA B 206       1.485  33.938   8.711  1.00 92.00           C  
ATOM   3844  O   ALA B 206       0.003  33.156  11.602  1.00 92.00           O  
ATOM   3845  N   ILE B 207       0.151  31.500  10.148  1.00 92.81           N  
ATOM   3846  CA  ILE B 207       0.361  30.453  11.141  1.00 92.81           C  
ATOM   3847  C   ILE B 207       1.747  29.844  10.953  1.00 92.81           C  
ATOM   3848  CB  ILE B 207      -0.727  29.359  11.039  1.00 92.81           C  
ATOM   3849  O   ILE B 207       2.143  29.516   9.836  1.00 92.81           O  
ATOM   3850  CG1 ILE B 207      -2.109  29.953  11.336  1.00 92.81           C  
ATOM   3851  CG2 ILE B 207      -0.415  28.203  11.992  1.00 92.81           C  
ATOM   3852  CD1 ILE B 207      -3.262  28.984  11.078  1.00 92.81           C  
ATOM   3853  N   ILE B 208       2.480  29.781  11.992  1.00 93.31           N  
ATOM   3854  CA  ILE B 208       3.834  29.234  11.938  1.00 93.31           C  
ATOM   3855  C   ILE B 208       3.889  27.906  12.711  1.00 93.31           C  
ATOM   3856  CB  ILE B 208       4.867  30.234  12.508  1.00 93.31           C  
ATOM   3857  O   ILE B 208       3.482  27.844  13.875  1.00 93.31           O  
ATOM   3858  CG1 ILE B 208       4.812  31.547  11.734  1.00 93.31           C  
ATOM   3859  CG2 ILE B 208       6.277  29.625  12.461  1.00 93.31           C  
ATOM   3860  CD1 ILE B 208       5.699  32.656  12.312  1.00 93.31           C  
ATOM   3861  N   LEU B 209       4.336  26.906  12.062  1.00 94.44           N  
ATOM   3862  CA  LEU B 209       4.551  25.609  12.672  1.00 94.44           C  
ATOM   3863  C   LEU B 209       6.039  25.328  12.867  1.00 94.44           C  
ATOM   3864  CB  LEU B 209       3.924  24.500  11.820  1.00 94.44           C  
ATOM   3865  O   LEU B 209       6.824  25.484  11.930  1.00 94.44           O  
ATOM   3866  CG  LEU B 209       4.074  23.062  12.336  1.00 94.44           C  
ATOM   3867  CD1 LEU B 209       2.994  22.766  13.367  1.00 94.44           C  
ATOM   3868  CD2 LEU B 209       4.020  22.078  11.180  1.00 94.44           C  
ATOM   3869  N   LYS B 210       6.352  25.016  14.117  1.00 92.50           N  
ATOM   3870  CA  LYS B 210       7.738  24.703  14.461  1.00 92.50           C  
ATOM   3871  C   LYS B 210       7.848  23.359  15.172  1.00 92.50           C  
ATOM   3872  CB  LYS B 210       8.328  25.812  15.336  1.00 92.50           C  
ATOM   3873  O   LYS B 210       6.980  23.016  15.977  1.00 92.50           O  
ATOM   3874  CG  LYS B 210       9.828  25.703  15.562  1.00 92.50           C  
ATOM   3875  CD  LYS B 210      10.359  26.859  16.391  1.00 92.50           C  
ATOM   3876  CE  LYS B 210      11.836  26.672  16.734  1.00 92.50           C  
ATOM   3877  NZ  LYS B 210      12.352  27.781  17.578  1.00 92.50           N  
ATOM   3878  N   GLY B 211       8.891  22.656  14.867  1.00 89.88           N  
ATOM   3879  CA  GLY B 211       9.148  21.391  15.555  1.00 89.88           C  
ATOM   3880  C   GLY B 211      10.141  20.516  14.836  1.00 89.88           C  
ATOM   3881  O   GLY B 211      10.672  20.891  13.781  1.00 89.88           O  
ATOM   3882  N   THR B 212      10.539  19.484  15.547  1.00 93.31           N  
ATOM   3883  CA  THR B 212      11.406  18.453  14.977  1.00 93.31           C  
ATOM   3884  C   THR B 212      10.594  17.250  14.539  1.00 93.31           C  
ATOM   3885  CB  THR B 212      12.484  18.016  15.984  1.00 93.31           C  
ATOM   3886  O   THR B 212       9.766  16.734  15.297  1.00 93.31           O  
ATOM   3887  CG2 THR B 212      13.461  17.031  15.352  1.00 93.31           C  
ATOM   3888  OG1 THR B 212      13.211  19.172  16.422  1.00 93.31           O  
ATOM   3889  N   THR B 213      10.867  16.891  13.234  1.00 94.00           N  
ATOM   3890  CA  THR B 213      10.078  15.789  12.680  1.00 94.00           C  
ATOM   3891  C   THR B 213      10.984  14.766  12.000  1.00 94.00           C  
ATOM   3892  CB  THR B 213       9.031  16.297  11.680  1.00 94.00           C  
ATOM   3893  O   THR B 213      11.945  15.133  11.320  1.00 94.00           O  
ATOM   3894  CG2 THR B 213       8.086  15.188  11.250  1.00 94.00           C  
ATOM   3895  OG1 THR B 213       8.273  17.359  12.289  1.00 94.00           O  
ATOM   3896  N   VAL B 214      10.727  13.555  12.305  1.00 95.38           N  
ATOM   3897  CA  VAL B 214      11.367  12.453  11.609  1.00 95.38           C  
ATOM   3898  C   VAL B 214      10.305  11.555  10.969  1.00 95.38           C  
ATOM   3899  CB  VAL B 214      12.258  11.617  12.555  1.00 95.38           C  
ATOM   3900  O   VAL B 214       9.508  10.930  11.664  1.00 95.38           O  
ATOM   3901  CG1 VAL B 214      12.953  10.492  11.797  1.00 95.38           C  
ATOM   3902  CG2 VAL B 214      13.281  12.516  13.250  1.00 95.38           C  
ATOM   3903  N   LEU B 215      10.336  11.586   9.680  1.00 95.00           N  
ATOM   3904  CA  LEU B 215       9.375  10.781   8.930  1.00 95.00           C  
ATOM   3905  C   LEU B 215      10.078   9.695   8.125  1.00 95.00           C  
ATOM   3906  CB  LEU B 215       8.539  11.672   8.000  1.00 95.00           C  
ATOM   3907  O   LEU B 215      11.109   9.953   7.500  1.00 95.00           O  
ATOM   3908  CG  LEU B 215       7.836  12.859   8.648  1.00 95.00           C  
ATOM   3909  CD1 LEU B 215       7.195  13.742   7.578  1.00 95.00           C  
ATOM   3910  CD2 LEU B 215       6.797  12.391   9.656  1.00 95.00           C  
ATOM   3911  N   THR B 216       9.555   8.523   8.211  1.00 94.38           N  
ATOM   3912  CA  THR B 216      10.102   7.406   7.453  1.00 94.38           C  
ATOM   3913  C   THR B 216       9.000   6.684   6.684  1.00 94.38           C  
ATOM   3914  CB  THR B 216      10.828   6.406   8.375  1.00 94.38           C  
ATOM   3915  O   THR B 216       7.965   6.332   7.258  1.00 94.38           O  
ATOM   3916  CG2 THR B 216      11.523   5.312   7.562  1.00 94.38           C  
ATOM   3917  OG1 THR B 216      11.812   7.105   9.148  1.00 94.38           O  
ATOM   3918  N   TYR B 217       9.227   6.512   5.402  1.00 91.94           N  
ATOM   3919  CA  TYR B 217       8.289   5.797   4.547  1.00 91.94           C  
ATOM   3920  C   TYR B 217       8.969   4.613   3.867  1.00 91.94           C  
ATOM   3921  CB  TYR B 217       7.703   6.738   3.490  1.00 91.94           C  
ATOM   3922  O   TYR B 217       9.945   4.781   3.135  1.00 91.94           O  
ATOM   3923  CG  TYR B 217       6.695   6.078   2.580  1.00 91.94           C  
ATOM   3924  CD1 TYR B 217       6.934   5.957   1.213  1.00 91.94           C  
ATOM   3925  CD2 TYR B 217       5.504   5.570   3.086  1.00 91.94           C  
ATOM   3926  CE1 TYR B 217       6.008   5.352   0.371  1.00 91.94           C  
ATOM   3927  CE2 TYR B 217       4.570   4.961   2.252  1.00 91.94           C  
ATOM   3928  OH  TYR B 217       3.910   4.254   0.070  1.00 91.94           O  
ATOM   3929  CZ  TYR B 217       4.832   4.855   0.899  1.00 91.94           C  
ATOM   3930  N   LYS B 218       8.422   3.461   4.172  1.00 86.50           N  
ATOM   3931  CA  LYS B 218       8.891   2.201   3.604  1.00 86.50           C  
ATOM   3932  C   LYS B 218       7.734   1.382   3.045  1.00 86.50           C  
ATOM   3933  CB  LYS B 218       9.648   1.388   4.656  1.00 86.50           C  
ATOM   3934  O   LYS B 218       7.137   0.572   3.758  1.00 86.50           O  
ATOM   3935  CG  LYS B 218      10.867   2.100   5.230  1.00 86.50           C  
ATOM   3936  CD  LYS B 218      11.555   1.257   6.297  1.00 86.50           C  
ATOM   3937  CE  LYS B 218      12.703   2.010   6.949  1.00 86.50           C  
ATOM   3938  NZ  LYS B 218      13.328   1.222   8.055  1.00 86.50           N  
ATOM   3939  N   PRO B 219       7.457   1.519   1.790  1.00 76.69           N  
ATOM   3940  CA  PRO B 219       6.281   0.875   1.200  1.00 76.69           C  
ATOM   3941  C   PRO B 219       6.367  -0.648   1.222  1.00 76.69           C  
ATOM   3942  CB  PRO B 219       6.273   1.402  -0.237  1.00 76.69           C  
ATOM   3943  O   PRO B 219       5.344  -1.331   1.145  1.00 76.69           O  
ATOM   3944  CG  PRO B 219       7.672   1.872  -0.478  1.00 76.69           C  
ATOM   3945  CD  PRO B 219       8.281   2.258   0.840  1.00 76.69           C  
ATOM   3946  N   ARG B 220       7.570  -1.197   1.362  1.00 70.00           N  
ATOM   3947  CA  ARG B 220       7.715  -2.648   1.361  1.00 70.00           C  
ATOM   3948  C   ARG B 220       7.000  -3.271   2.555  1.00 70.00           C  
ATOM   3949  CB  ARG B 220       9.195  -3.041   1.376  1.00 70.00           C  
ATOM   3950  O   ARG B 220       6.496  -4.395   2.467  1.00 70.00           O  
ATOM   3951  CG  ARG B 220       9.438  -4.531   1.190  1.00 70.00           C  
ATOM   3952  CD  ARG B 220      10.922  -4.863   1.192  1.00 70.00           C  
ATOM   3953  NE  ARG B 220      11.156  -6.305   1.178  1.00 70.00           N  
ATOM   3954  NH1 ARG B 220      13.461  -6.145   1.172  1.00 70.00           N  
ATOM   3955  NH2 ARG B 220      12.445  -8.203   1.156  1.00 70.00           N  
ATOM   3956  CZ  ARG B 220      12.352  -6.879   1.169  1.00 70.00           C  
ATOM   3957  N   PHE B 221       7.066  -2.486   3.625  1.00 71.44           N  
ATOM   3958  CA  PHE B 221       6.422  -2.996   4.828  1.00 71.44           C  
ATOM   3959  C   PHE B 221       4.922  -2.713   4.801  1.00 71.44           C  
ATOM   3960  CB  PHE B 221       7.047  -2.375   6.082  1.00 71.44           C  
ATOM   3961  O   PHE B 221       4.488  -1.605   5.125  1.00 71.44           O  
ATOM   3962  CG  PHE B 221       8.469  -2.811   6.324  1.00 71.44           C  
ATOM   3963  CD1 PHE B 221       8.750  -4.098   6.770  1.00 71.44           C  
ATOM   3964  CD2 PHE B 221       9.523  -1.931   6.113  1.00 71.44           C  
ATOM   3965  CE1 PHE B 221      10.062  -4.500   6.996  1.00 71.44           C  
ATOM   3966  CE2 PHE B 221      10.836  -2.328   6.340  1.00 71.44           C  
ATOM   3967  CZ  PHE B 221      11.102  -3.613   6.781  1.00 71.44           C  
ATOM   3968  N   VAL B 222       4.160  -3.664   4.336  1.00 67.38           N  
ATOM   3969  CA  VAL B 222       2.721  -3.525   4.133  1.00 67.38           C  
ATOM   3970  C   VAL B 222       2.027  -3.295   5.473  1.00 67.38           C  
ATOM   3971  CB  VAL B 222       2.125  -4.766   3.430  1.00 67.38           C  
ATOM   3972  O   VAL B 222       1.027  -2.578   5.547  1.00 67.38           O  
ATOM   3973  CG1 VAL B 222       0.640  -4.559   3.139  1.00 67.38           C  
ATOM   3974  CG2 VAL B 222       2.889  -5.066   2.141  1.00 67.38           C  
ATOM   3975  N   ASP B 223       2.656  -3.795   6.531  1.00 74.38           N  
ATOM   3976  CA  ASP B 223       2.006  -3.666   7.832  1.00 74.38           C  
ATOM   3977  C   ASP B 223       2.176  -2.256   8.391  1.00 74.38           C  
ATOM   3978  CB  ASP B 223       2.566  -4.695   8.820  1.00 74.38           C  
ATOM   3979  O   ASP B 223       1.233  -1.682   8.945  1.00 74.38           O  
ATOM   3980  CG  ASP B 223       2.287  -6.129   8.398  1.00 74.38           C  
ATOM   3981  OD1 ASP B 223       1.318  -6.367   7.648  1.00 74.38           O  
ATOM   3982  OD2 ASP B 223       3.041  -7.027   8.828  1.00 74.38           O  
ATOM   3983  N   ARG B 224       3.463  -1.754   8.211  1.00 83.44           N  
ATOM   3984  CA  ARG B 224       3.750  -0.410   8.703  1.00 83.44           C  
ATOM   3985  C   ARG B 224       4.594   0.370   7.699  1.00 83.44           C  
ATOM   3986  CB  ARG B 224       4.469  -0.471  10.055  1.00 83.44           C  
ATOM   3987  O   ARG B 224       5.785   0.596   7.926  1.00 83.44           O  
ATOM   3988  CG  ARG B 224       3.637  -1.096  11.164  1.00 83.44           C  
ATOM   3989  CD  ARG B 224       4.363  -1.054  12.500  1.00 83.44           C  
ATOM   3990  NE  ARG B 224       3.621  -1.768  13.539  1.00 83.44           N  
ATOM   3991  NH1 ARG B 224       5.004  -1.110  15.266  1.00 83.44           N  
ATOM   3992  NH2 ARG B 224       3.201  -2.461  15.688  1.00 83.44           N  
ATOM   3993  CZ  ARG B 224       3.943  -1.778  14.828  1.00 83.44           C  
ATOM   3994  N   PRO B 225       3.916   0.835   6.648  1.00 83.81           N  
ATOM   3995  CA  PRO B 225       4.680   1.470   5.570  1.00 83.81           C  
ATOM   3996  C   PRO B 225       5.152   2.877   5.934  1.00 83.81           C  
ATOM   3997  CB  PRO B 225       3.682   1.509   4.410  1.00 83.81           C  
ATOM   3998  O   PRO B 225       6.059   3.410   5.289  1.00 83.81           O  
ATOM   3999  CG  PRO B 225       2.338   1.525   5.062  1.00 83.81           C  
ATOM   4000  CD  PRO B 225       2.414   0.733   6.336  1.00 83.81           C  
ATOM   4001  N   PHE B 226       4.555   3.523   7.004  1.00 90.94           N  
ATOM   4002  CA  PHE B 226       4.902   4.895   7.344  1.00 90.94           C  
ATOM   4003  C   PHE B 226       4.984   5.074   8.859  1.00 90.94           C  
ATOM   4004  CB  PHE B 226       3.883   5.875   6.754  1.00 90.94           C  
ATOM   4005  O   PHE B 226       4.148   4.543   9.594  1.00 90.94           O  
ATOM   4006  CG  PHE B 226       4.090   7.301   7.184  1.00 90.94           C  
ATOM   4007  CD1 PHE B 226       3.406   7.820   8.281  1.00 90.94           C  
ATOM   4008  CD2 PHE B 226       4.973   8.125   6.496  1.00 90.94           C  
ATOM   4009  CE1 PHE B 226       3.596   9.141   8.680  1.00 90.94           C  
ATOM   4010  CE2 PHE B 226       5.168   9.445   6.891  1.00 90.94           C  
ATOM   4011  CZ  PHE B 226       4.477   9.953   7.984  1.00 90.94           C  
ATOM   4012  N   SER B 227       6.000   5.676   9.242  1.00 93.50           N  
ATOM   4013  CA  SER B 227       6.152   6.059  10.648  1.00 93.50           C  
ATOM   4014  C   SER B 227       6.688   7.480  10.773  1.00 93.50           C  
ATOM   4015  CB  SER B 227       7.082   5.086  11.367  1.00 93.50           C  
ATOM   4016  O   SER B 227       7.535   7.906   9.984  1.00 93.50           O  
ATOM   4017  OG  SER B 227       8.422   5.270  10.953  1.00 93.50           O  
ATOM   4018  N   GLY B 228       6.109   8.211  11.672  1.00 94.94           N  
ATOM   4019  CA  GLY B 228       6.535   9.578  11.906  1.00 94.94           C  
ATOM   4020  C   GLY B 228       6.539   9.953  13.375  1.00 94.94           C  
ATOM   4021  O   GLY B 228       5.652   9.555  14.133  1.00 94.94           O  
ATOM   4022  N   SER B 229       7.637  10.586  13.750  1.00 95.38           N  
ATOM   4023  CA  SER B 229       7.758  11.148  15.094  1.00 95.38           C  
ATOM   4024  C   SER B 229       7.945  12.664  15.047  1.00 95.38           C  
ATOM   4025  CB  SER B 229       8.930  10.500  15.844  1.00 95.38           C  
ATOM   4026  O   SER B 229       8.898  13.156  14.445  1.00 95.38           O  
ATOM   4027  OG  SER B 229       8.758   9.094  15.922  1.00 95.38           O  
ATOM   4028  N   LEU B 230       7.023  13.359  15.664  1.00 94.75           N  
ATOM   4029  CA  LEU B 230       7.086  14.812  15.773  1.00 94.75           C  
ATOM   4030  C   LEU B 230       7.348  15.242  17.219  1.00 94.75           C  
ATOM   4031  CB  LEU B 230       5.785  15.438  15.266  1.00 94.75           C  
ATOM   4032  O   LEU B 230       6.582  14.898  18.109  1.00 94.75           O  
ATOM   4033  CG  LEU B 230       5.469  15.250  13.781  1.00 94.75           C  
ATOM   4034  CD1 LEU B 230       4.828  13.883  13.555  1.00 94.75           C  
ATOM   4035  CD2 LEU B 230       4.559  16.359  13.281  1.00 94.75           C  
ATOM   4036  N   PHE B 231       8.469  15.977  17.375  1.00 94.38           N  
ATOM   4037  CA  PHE B 231       8.867  16.406  18.719  1.00 94.38           C  
ATOM   4038  C   PHE B 231       8.805  17.922  18.844  1.00 94.38           C  
ATOM   4039  CB  PHE B 231      10.273  15.898  19.047  1.00 94.38           C  
ATOM   4040  O   PHE B 231       9.391  18.641  18.031  1.00 94.38           O  
ATOM   4041  CG  PHE B 231      10.414  14.398  19.031  1.00 94.38           C  
ATOM   4042  CD1 PHE B 231      10.094  13.648  20.141  1.00 94.38           C  
ATOM   4043  CD2 PHE B 231      10.852  13.750  17.875  1.00 94.38           C  
ATOM   4044  CE1 PHE B 231      10.219  12.258  20.125  1.00 94.38           C  
ATOM   4045  CE2 PHE B 231      10.984  12.359  17.859  1.00 94.38           C  
ATOM   4046  CZ  PHE B 231      10.664  11.617  18.984  1.00 94.38           C  
ATOM   4047  N   GLY B 232       8.164  18.312  19.906  1.00 93.50           N  
ATOM   4048  CA  GLY B 232       8.133  19.734  20.219  1.00 93.50           C  
ATOM   4049  C   GLY B 232       7.402  20.562  19.188  1.00 93.50           C  
ATOM   4050  O   GLY B 232       7.871  21.641  18.797  1.00 93.50           O  
ATOM   4051  N   ILE B 233       6.312  20.062  18.703  1.00 92.31           N  
ATOM   4052  CA  ILE B 233       5.547  20.781  17.703  1.00 92.31           C  
ATOM   4053  C   ILE B 233       4.785  21.938  18.359  1.00 92.31           C  
ATOM   4054  CB  ILE B 233       4.566  19.859  16.953  1.00 92.31           C  
ATOM   4055  O   ILE B 233       4.062  21.719  19.344  1.00 92.31           O  
ATOM   4056  CG1 ILE B 233       5.340  18.781  16.156  1.00 92.31           C  
ATOM   4057  CG2 ILE B 233       3.652  20.656  16.031  1.00 92.31           C  
ATOM   4058  CD1 ILE B 233       6.145  19.344  15.000  1.00 92.31           C  
ATOM   4059  N   GLU B 234       5.074  23.094  17.875  1.00 94.69           N  
ATOM   4060  CA  GLU B 234       4.383  24.281  18.328  1.00 94.69           C  
ATOM   4061  C   GLU B 234       3.758  25.047  17.156  1.00 94.69           C  
ATOM   4062  CB  GLU B 234       5.340  25.203  19.094  1.00 94.69           C  
ATOM   4063  O   GLU B 234       4.328  25.094  16.062  1.00 94.69           O  
ATOM   4064  CG  GLU B 234       6.004  24.531  20.297  1.00 94.69           C  
ATOM   4065  CD  GLU B 234       7.012  25.422  21.000  1.00 94.69           C  
ATOM   4066  OE1 GLU B 234       7.363  25.141  22.172  1.00 94.69           O  
ATOM   4067  OE2 GLU B 234       7.449  26.422  20.391  1.00 94.69           O  
ATOM   4068  N   VAL B 235       2.609  25.625  17.469  1.00 94.62           N  
ATOM   4069  CA  VAL B 235       1.901  26.406  16.453  1.00 94.62           C  
ATOM   4070  C   VAL B 235       1.634  27.812  16.984  1.00 94.62           C  
ATOM   4071  CB  VAL B 235       0.575  25.734  16.047  1.00 94.62           C  
ATOM   4072  O   VAL B 235       1.135  27.984  18.109  1.00 94.62           O  
ATOM   4073  CG1 VAL B 235      -0.151  26.578  14.992  1.00 94.62           C  
ATOM   4074  CG2 VAL B 235       0.836  24.328  15.516  1.00 94.62           C  
ATOM   4075  N   PHE B 236       2.012  28.781  16.094  1.00 92.50           N  
ATOM   4076  CA  PHE B 236       1.833  30.188  16.438  1.00 92.50           C  
ATOM   4077  C   PHE B 236       0.995  30.906  15.391  1.00 92.50           C  
ATOM   4078  CB  PHE B 236       3.189  30.891  16.594  1.00 92.50           C  
ATOM   4079  O   PHE B 236       1.086  30.594  14.203  1.00 92.50           O  
ATOM   4080  CG  PHE B 236       4.137  30.172  17.531  1.00 92.50           C  
ATOM   4081  CD1 PHE B 236       4.152  30.469  18.875  1.00 92.50           C  
ATOM   4082  CD2 PHE B 236       5.008  29.203  17.031  1.00 92.50           C  
ATOM   4083  CE1 PHE B 236       5.027  29.797  19.750  1.00 92.50           C  
ATOM   4084  CE2 PHE B 236       5.887  28.547  17.891  1.00 92.50           C  
ATOM   4085  CZ  PHE B 236       5.895  28.844  19.250  1.00 92.50           C  
ATOM   4086  N   SER B 237       0.253  31.766  15.945  1.00 91.94           N  
ATOM   4087  CA  SER B 237      -0.371  32.719  15.039  1.00 91.94           C  
ATOM   4088  C   SER B 237       0.267  34.094  15.156  1.00 91.94           C  
ATOM   4089  CB  SER B 237      -1.872  32.812  15.305  1.00 91.94           C  
ATOM   4090  O   SER B 237       0.662  34.500  16.250  1.00 91.94           O  
ATOM   4091  OG  SER B 237      -2.121  33.531  16.500  1.00 91.94           O  
ATOM   4092  N   CYS B 238       0.480  34.719  13.961  1.00 89.25           N  
ATOM   4093  CA  CYS B 238       1.087  36.062  14.000  1.00 89.25           C  
ATOM   4094  C   CYS B 238       0.730  36.844  12.750  1.00 89.25           C  
ATOM   4095  CB  CYS B 238       2.605  35.938  14.125  1.00 89.25           C  
ATOM   4096  O   CYS B 238       0.110  36.312  11.820  1.00 89.25           O  
ATOM   4097  SG  CYS B 238       3.406  35.188  12.695  1.00 89.25           S  
ATOM   4098  N   ARG B 239       1.044  38.094  12.953  1.00 89.31           N  
ATOM   4099  CA  ARG B 239       1.053  38.969  11.781  1.00 89.31           C  
ATOM   4100  C   ARG B 239       2.465  39.125  11.227  1.00 89.31           C  
ATOM   4101  CB  ARG B 239       0.472  40.344  12.133  1.00 89.31           C  
ATOM   4102  O   ARG B 239       3.373  39.531  11.938  1.00 89.31           O  
ATOM   4103  CG  ARG B 239       0.012  41.125  10.922  1.00 89.31           C  
ATOM   4104  CD  ARG B 239      -0.737  42.375  11.328  1.00 89.31           C  
ATOM   4105  NE  ARG B 239      -1.057  43.219  10.172  1.00 89.31           N  
ATOM   4106  NH1 ARG B 239      -2.197  44.812  11.391  1.00 89.31           N  
ATOM   4107  NH2 ARG B 239      -1.978  45.031   9.117  1.00 89.31           N  
ATOM   4108  CZ  ARG B 239      -1.743  44.375  10.227  1.00 89.31           C  
ATOM   4109  N   LEU B 240       2.643  38.750  10.000  1.00 87.81           N  
ATOM   4110  CA  LEU B 240       3.980  38.656   9.430  1.00 87.81           C  
ATOM   4111  C   LEU B 240       4.688  40.000   9.438  1.00 87.81           C  
ATOM   4112  CB  LEU B 240       3.910  38.094   8.000  1.00 87.81           C  
ATOM   4113  O   LEU B 240       5.914  40.062   9.508  1.00 87.81           O  
ATOM   4114  CG  LEU B 240       3.834  36.594   7.863  1.00 87.81           C  
ATOM   4115  CD1 LEU B 240       3.482  36.188   6.430  1.00 87.81           C  
ATOM   4116  CD2 LEU B 240       5.152  35.938   8.289  1.00 87.81           C  
ATOM   4117  N   GLY B 241       3.988  41.094   9.375  1.00 82.31           N  
ATOM   4118  CA  GLY B 241       4.621  42.406   9.453  1.00 82.31           C  
ATOM   4119  C   GLY B 241       5.238  42.688  10.812  1.00 82.31           C  
ATOM   4120  O   GLY B 241       6.203  43.438  10.922  1.00 82.31           O  
ATOM   4121  N   ASN B 242       4.648  42.250  11.828  1.00 86.31           N  
ATOM   4122  CA  ASN B 242       5.117  42.375  13.203  1.00 86.31           C  
ATOM   4123  C   ASN B 242       5.035  41.031  13.938  1.00 86.31           C  
ATOM   4124  CB  ASN B 242       4.324  43.438  13.953  1.00 86.31           C  
ATOM   4125  O   ASN B 242       4.277  40.906  14.898  1.00 86.31           O  
ATOM   4126  CG  ASN B 242       5.090  44.031  15.117  1.00 86.31           C  
ATOM   4127  ND2 ASN B 242       4.508  45.031  15.773  1.00 86.31           N  
ATOM   4128  OD1 ASN B 242       6.203  43.594  15.430  1.00 86.31           O  
ATOM   4129  N   GLU B 243       5.992  40.125  13.586  1.00 86.44           N  
ATOM   4130  CA  GLU B 243       5.910  38.750  14.070  1.00 86.44           C  
ATOM   4131  C   GLU B 243       6.258  38.656  15.555  1.00 86.44           C  
ATOM   4132  CB  GLU B 243       6.832  37.844  13.258  1.00 86.44           C  
ATOM   4133  O   GLU B 243       5.582  37.969  16.312  1.00 86.44           O  
ATOM   4134  CG  GLU B 243       6.414  37.688  11.797  1.00 86.44           C  
ATOM   4135  CD  GLU B 243       7.324  36.750  11.016  1.00 86.44           C  
ATOM   4136  OE1 GLU B 243       7.145  36.625   9.781  1.00 86.44           O  
ATOM   4137  OE2 GLU B 243       8.219  36.156  11.633  1.00 86.44           O  
ATOM   4138  N   HIS B 244       7.215  39.312  15.984  1.00 83.00           N  
ATOM   4139  CA  HIS B 244       7.711  39.156  17.344  1.00 83.00           C  
ATOM   4140  C   HIS B 244       6.715  39.688  18.359  1.00 83.00           C  
ATOM   4141  CB  HIS B 244       9.062  39.844  17.516  1.00 83.00           C  
ATOM   4142  O   HIS B 244       6.488  39.094  19.406  1.00 83.00           O  
ATOM   4143  CG  HIS B 244      10.211  39.062  16.938  1.00 83.00           C  
ATOM   4144  CD2 HIS B 244      11.070  39.375  15.938  1.00 83.00           C  
ATOM   4145  ND1 HIS B 244      10.570  37.812  17.406  1.00 83.00           N  
ATOM   4146  CE1 HIS B 244      11.609  37.375  16.719  1.00 83.00           C  
ATOM   4147  NE2 HIS B 244      11.930  38.312  15.820  1.00 83.00           N  
ATOM   4148  N   ASP B 245       6.039  40.750  17.969  1.00 81.81           N  
ATOM   4149  CA  ASP B 245       5.148  41.406  18.922  1.00 81.81           C  
ATOM   4150  C   ASP B 245       3.750  40.781  18.875  1.00 81.81           C  
ATOM   4151  CB  ASP B 245       5.070  42.906  18.656  1.00 81.81           C  
ATOM   4152  O   ASP B 245       2.992  40.875  19.844  1.00 81.81           O  
ATOM   4153  CG  ASP B 245       6.379  43.625  18.938  1.00 81.81           C  
ATOM   4154  OD1 ASP B 245       7.172  43.156  19.781  1.00 81.81           O  
ATOM   4155  OD2 ASP B 245       6.621  44.688  18.297  1.00 81.81           O  
ATOM   4156  N   THR B 246       3.422  40.125  17.859  1.00 81.88           N  
ATOM   4157  CA  THR B 246       2.049  39.656  17.688  1.00 81.88           C  
ATOM   4158  C   THR B 246       1.976  38.156  17.797  1.00 81.88           C  
ATOM   4159  CB  THR B 246       1.463  40.125  16.344  1.00 81.88           C  
ATOM   4160  O   THR B 246       0.886  37.562  17.797  1.00 81.88           O  
ATOM   4161  CG2 THR B 246       1.429  41.656  16.234  1.00 81.88           C  
ATOM   4162  OG1 THR B 246       2.270  39.594  15.281  1.00 81.88           O  
ATOM   4163  N   ALA B 247       3.059  37.500  18.062  1.00 86.12           N  
ATOM   4164  CA  ALA B 247       3.055  36.031  18.078  1.00 86.12           C  
ATOM   4165  C   ALA B 247       2.293  35.500  19.281  1.00 86.12           C  
ATOM   4166  CB  ALA B 247       4.484  35.500  18.078  1.00 86.12           C  
ATOM   4167  O   ALA B 247       2.559  35.906  20.422  1.00 86.12           O  
ATOM   4168  N   LEU B 248       1.292  34.750  19.000  1.00 85.38           N  
ATOM   4169  CA  LEU B 248       0.509  34.094  20.047  1.00 85.38           C  
ATOM   4170  C   LEU B 248       0.550  32.562  19.891  1.00 85.38           C  
ATOM   4171  CB  LEU B 248      -0.941  34.562  20.016  1.00 85.38           C  
ATOM   4172  O   LEU B 248       0.318  32.031  18.797  1.00 85.38           O  
ATOM   4173  CG  LEU B 248      -1.172  36.031  20.406  1.00 85.38           C  
ATOM   4174  CD1 LEU B 248      -2.570  36.469  20.000  1.00 85.38           C  
ATOM   4175  CD2 LEU B 248      -0.968  36.219  21.906  1.00 85.38           C  
ATOM   4176  N   SER B 249       0.837  31.906  21.000  1.00 90.56           N  
ATOM   4177  CA  SER B 249       0.935  30.453  20.969  1.00 90.56           C  
ATOM   4178  C   SER B 249      -0.446  29.812  20.938  1.00 90.56           C  
ATOM   4179  CB  SER B 249       1.726  29.938  22.156  1.00 90.56           C  
ATOM   4180  O   SER B 249      -1.312  30.156  21.734  1.00 90.56           O  
ATOM   4181  OG  SER B 249       1.770  28.531  22.156  1.00 90.56           O  
ATOM   4182  N   ILE B 250      -0.724  28.984  20.000  1.00 92.88           N  
ATOM   4183  CA  ILE B 250      -1.985  28.266  19.891  1.00 92.88           C  
ATOM   4184  C   ILE B 250      -1.823  26.859  20.469  1.00 92.88           C  
ATOM   4185  CB  ILE B 250      -2.473  28.188  18.422  1.00 92.88           C  
ATOM   4186  O   ILE B 250      -2.652  26.406  21.266  1.00 92.88           O  
ATOM   4187  CG1 ILE B 250      -2.723  29.594  17.875  1.00 92.88           C  
ATOM   4188  CG2 ILE B 250      -3.734  27.328  18.328  1.00 92.88           C  
ATOM   4189  CD1 ILE B 250      -3.039  29.625  16.391  1.00 92.88           C  
ATOM   4190  N   VAL B 251      -0.729  26.234  20.062  1.00 94.88           N  
ATOM   4191  CA  VAL B 251      -0.455  24.891  20.578  1.00 94.88           C  
ATOM   4192  C   VAL B 251       0.894  24.875  21.297  1.00 94.88           C  
ATOM   4193  CB  VAL B 251      -0.468  23.844  19.453  1.00 94.88           C  
ATOM   4194  O   VAL B 251       1.911  25.281  20.719  1.00 94.88           O  
ATOM   4195  CG1 VAL B 251      -0.150  22.453  20.000  1.00 94.88           C  
ATOM   4196  CG2 VAL B 251      -1.820  23.828  18.734  1.00 94.88           C  
ATOM   4197  N   ASP B 252       0.843  24.453  22.484  1.00 92.94           N  
ATOM   4198  CA  ASP B 252       2.092  24.266  23.219  1.00 92.94           C  
ATOM   4199  C   ASP B 252       2.877  23.078  22.672  1.00 92.94           C  
ATOM   4200  CB  ASP B 252       1.817  24.062  24.719  1.00 92.94           C  
ATOM   4201  O   ASP B 252       2.312  22.203  21.984  1.00 92.94           O  
ATOM   4202  CG  ASP B 252       1.293  25.328  25.391  1.00 92.94           C  
ATOM   4203  OD1 ASP B 252       1.572  26.438  24.906  1.00 92.94           O  
ATOM   4204  OD2 ASP B 252       0.597  25.188  26.422  1.00 92.94           O  
ATOM   4205  N   PRO B 253       4.191  23.094  22.953  1.00 94.00           N  
ATOM   4206  CA  PRO B 253       5.008  22.000  22.406  1.00 94.00           C  
ATOM   4207  C   PRO B 253       4.488  20.625  22.797  1.00 94.00           C  
ATOM   4208  CB  PRO B 253       6.387  22.266  23.016  1.00 94.00           C  
ATOM   4209  O   PRO B 253       4.262  20.344  23.969  1.00 94.00           O  
ATOM   4210  CG  PRO B 253       6.383  23.719  23.375  1.00 94.00           C  
ATOM   4211  CD  PRO B 253       4.977  24.109  23.734  1.00 94.00           C  
ATOM   4212  N   VAL B 254       4.273  19.859  21.750  1.00 94.75           N  
ATOM   4213  CA  VAL B 254       3.707  18.531  21.969  1.00 94.75           C  
ATOM   4214  C   VAL B 254       4.512  17.484  21.203  1.00 94.75           C  
ATOM   4215  CB  VAL B 254       2.221  18.469  21.562  1.00 94.75           C  
ATOM   4216  O   VAL B 254       5.125  17.797  20.172  1.00 94.75           O  
ATOM   4217  CG1 VAL B 254       2.068  18.688  20.047  1.00 94.75           C  
ATOM   4218  CG2 VAL B 254       1.606  17.125  21.969  1.00 94.75           C  
ATOM   4219  N   GLN B 255       4.504  16.297  21.797  1.00 95.38           N  
ATOM   4220  CA  GLN B 255       5.094  15.141  21.109  1.00 95.38           C  
ATOM   4221  C   GLN B 255       4.016  14.266  20.484  1.00 95.38           C  
ATOM   4222  CB  GLN B 255       5.941  14.320  22.078  1.00 95.38           C  
ATOM   4223  O   GLN B 255       3.080  13.836  21.156  1.00 95.38           O  
ATOM   4224  CG  GLN B 255       7.141  15.070  22.641  1.00 95.38           C  
ATOM   4225  CD  GLN B 255       7.930  14.250  23.641  1.00 95.38           C  
ATOM   4226  NE2 GLN B 255       8.938  14.867  24.250  1.00 95.38           N  
ATOM   4227  OE1 GLN B 255       7.637  13.070  23.875  1.00 95.38           O  
ATOM   4228  N   ILE B 256       4.180  14.062  19.141  1.00 95.81           N  
ATOM   4229  CA  ILE B 256       3.188  13.281  18.406  1.00 95.81           C  
ATOM   4230  C   ILE B 256       3.869  12.109  17.719  1.00 95.81           C  
ATOM   4231  CB  ILE B 256       2.426  14.148  17.391  1.00 95.81           C  
ATOM   4232  O   ILE B 256       4.910  12.281  17.078  1.00 95.81           O  
ATOM   4233  CG1 ILE B 256       1.783  15.359  18.078  1.00 95.81           C  
ATOM   4234  CG2 ILE B 256       1.371  13.312  16.656  1.00 95.81           C  
ATOM   4235  CD1 ILE B 256       1.212  16.391  17.109  1.00 95.81           C  
ATOM   4236  N   GLN B 257       3.305  10.984  17.859  1.00 96.25           N  
ATOM   4237  CA  GLN B 257       3.742   9.805  17.125  1.00 96.25           C  
ATOM   4238  C   GLN B 257       2.668   9.336  16.156  1.00 96.25           C  
ATOM   4239  CB  GLN B 257       4.102   8.672  18.094  1.00 96.25           C  
ATOM   4240  O   GLN B 257       1.501   9.195  16.516  1.00 96.25           O  
ATOM   4241  CG  GLN B 257       5.363   8.938  18.906  1.00 96.25           C  
ATOM   4242  CD  GLN B 257       5.672   7.824  19.891  1.00 96.25           C  
ATOM   4243  NE2 GLN B 257       6.766   7.969  20.625  1.00 96.25           N  
ATOM   4244  OE1 GLN B 257       4.930   6.840  19.984  1.00 96.25           O  
ATOM   4245  N   MET B 258       3.066   9.133  14.875  1.00 94.94           N  
ATOM   4246  CA  MET B 258       2.133   8.703  13.836  1.00 94.94           C  
ATOM   4247  C   MET B 258       2.627   7.434  13.156  1.00 94.94           C  
ATOM   4248  CB  MET B 258       1.933   9.812  12.805  1.00 94.94           C  
ATOM   4249  O   MET B 258       3.824   7.281  12.906  1.00 94.94           O  
ATOM   4250  CG  MET B 258       1.431  11.117  13.398  1.00 94.94           C  
ATOM   4251  SD  MET B 258       1.270  12.445  12.141  1.00 94.94           S  
ATOM   4252  CE  MET B 258       2.992  12.570  11.578  1.00 94.94           C  
ATOM   4253  N   GLU B 259       1.733   6.531  12.883  1.00 93.69           N  
ATOM   4254  CA  GLU B 259       2.059   5.301  12.172  1.00 93.69           C  
ATOM   4255  C   GLU B 259       0.903   4.863  11.273  1.00 93.69           C  
ATOM   4256  CB  GLU B 259       2.416   4.184  13.156  1.00 93.69           C  
ATOM   4257  O   GLU B 259      -0.264   5.008  11.641  1.00 93.69           O  
ATOM   4258  CG  GLU B 259       3.732   4.406  13.883  1.00 93.69           C  
ATOM   4259  CD  GLU B 259       4.105   3.260  14.812  1.00 93.69           C  
ATOM   4260  OE1 GLU B 259       5.168   3.332  15.469  1.00 93.69           O  
ATOM   4261  OE2 GLU B 259       3.328   2.281  14.875  1.00 93.69           O  
ATOM   4262  N   LEU B 260       1.248   4.492  10.117  1.00 89.44           N  
ATOM   4263  CA  LEU B 260       0.257   3.861   9.258  1.00 89.44           C  
ATOM   4264  C   LEU B 260       0.201   2.355   9.500  1.00 89.44           C  
ATOM   4265  CB  LEU B 260       0.576   4.141   7.785  1.00 89.44           C  
ATOM   4266  O   LEU B 260       1.211   1.663   9.359  1.00 89.44           O  
ATOM   4267  CG  LEU B 260       0.069   5.469   7.219  1.00 89.44           C  
ATOM   4268  CD1 LEU B 260       0.785   5.801   5.914  1.00 89.44           C  
ATOM   4269  CD2 LEU B 260      -1.440   5.422   7.012  1.00 89.44           C  
ATOM   4270  N   VAL B 261      -0.944   1.903   9.906  1.00 84.44           N  
ATOM   4271  CA  VAL B 261      -1.103   0.484  10.211  1.00 84.44           C  
ATOM   4272  C   VAL B 261      -1.984  -0.175   9.156  1.00 84.44           C  
ATOM   4273  CB  VAL B 261      -1.705   0.268  11.617  1.00 84.44           C  
ATOM   4274  O   VAL B 261      -3.129   0.235   8.945  1.00 84.44           O  
ATOM   4275  CG1 VAL B 261      -1.785  -1.221  11.945  1.00 84.44           C  
ATOM   4276  CG2 VAL B 261      -0.882   1.009  12.672  1.00 84.44           C  
ATOM   4277  N   GLY B 262      -1.273  -1.040   8.414  1.00 74.62           N  
ATOM   4278  CA  GLY B 262      -2.027  -1.782   7.418  1.00 74.62           C  
ATOM   4279  C   GLY B 262      -2.881  -2.885   8.016  1.00 74.62           C  
ATOM   4280  O   GLY B 262      -2.697  -3.264   9.172  1.00 74.62           O  
ATOM   4281  N   ASN B 263      -4.086  -3.119   7.434  1.00 62.41           N  
ATOM   4282  CA  ASN B 263      -4.953  -4.199   7.895  1.00 62.41           C  
ATOM   4283  C   ASN B 263      -4.332  -5.566   7.629  1.00 62.41           C  
ATOM   4284  CB  ASN B 263      -6.328  -4.102   7.230  1.00 62.41           C  
ATOM   4285  O   ASN B 263      -4.324  -6.039   6.488  1.00 62.41           O  
ATOM   4286  CG  ASN B 263      -7.402  -3.629   8.188  1.00 62.41           C  
ATOM   4287  ND2 ASN B 263      -8.617  -3.469   7.684  1.00 62.41           N  
ATOM   4288  OD1 ASN B 263      -7.145  -3.410   9.375  1.00 62.41           O  
ATOM   4289  N   SER B 264      -3.207  -5.973   8.344  1.00 55.06           N  
ATOM   4290  CA  SER B 264      -2.570  -7.281   8.219  1.00 55.06           C  
ATOM   4291  C   SER B 264      -3.568  -8.406   8.469  1.00 55.06           C  
ATOM   4292  CB  SER B 264      -1.398  -7.402   9.195  1.00 55.06           C  
ATOM   4293  O   SER B 264      -3.262  -9.578   8.234  1.00 55.06           O  
ATOM   4294  OG  SER B 264      -1.864  -7.516  10.531  1.00 55.06           O  
ATOM   4295  N   SER B 265      -4.715  -8.062   9.109  1.00 55.59           N  
ATOM   4296  CA  SER B 265      -5.590  -9.148   9.539  1.00 55.59           C  
ATOM   4297  C   SER B 265      -6.012 -10.016   8.367  1.00 55.59           C  
ATOM   4298  CB  SER B 265      -6.828  -8.586  10.242  1.00 55.59           C  
ATOM   4299  O   SER B 265      -6.441 -11.156   8.547  1.00 55.59           O  
ATOM   4300  OG  SER B 265      -7.422  -7.555   9.477  1.00 55.59           O  
ATOM   4301  N   TYR B 266      -5.746  -9.406   7.152  1.00 56.75           N  
ATOM   4302  CA  TYR B 266      -6.316 -10.172   6.051  1.00 56.75           C  
ATOM   4303  C   TYR B 266      -5.293 -11.141   5.469  1.00 56.75           C  
ATOM   4304  CB  TYR B 266      -6.832  -9.234   4.953  1.00 56.75           C  
ATOM   4305  O   TYR B 266      -5.625 -11.977   4.621  1.00 56.75           O  
ATOM   4306  CG  TYR B 266      -7.957  -8.336   5.402  1.00 56.75           C  
ATOM   4307  CD1 TYR B 266      -9.242  -8.836   5.578  1.00 56.75           C  
ATOM   4308  CD2 TYR B 266      -7.734  -6.984   5.652  1.00 56.75           C  
ATOM   4309  CE1 TYR B 266     -10.281  -8.008   5.992  1.00 56.75           C  
ATOM   4310  CE2 TYR B 266      -8.766  -6.148   6.062  1.00 56.75           C  
ATOM   4311  OH  TYR B 266     -11.062  -5.848   6.641  1.00 56.75           O  
ATOM   4312  CZ  TYR B 266     -10.039  -6.668   6.230  1.00 56.75           C  
ATOM   4313  N   GLN B 267      -3.930 -10.953   5.824  1.00 53.78           N  
ATOM   4314  CA  GLN B 267      -2.898 -11.781   5.207  1.00 53.78           C  
ATOM   4315  C   GLN B 267      -3.223 -13.266   5.352  1.00 53.78           C  
ATOM   4316  CB  GLN B 267      -1.530 -11.477   5.824  1.00 53.78           C  
ATOM   4317  O   GLN B 267      -2.865 -14.070   4.492  1.00 53.78           O  
ATOM   4318  CG  GLN B 267      -0.917 -10.164   5.352  1.00 53.78           C  
ATOM   4319  CD  GLN B 267       0.539 -10.023   5.754  1.00 53.78           C  
ATOM   4320  NE2 GLN B 267       1.188  -8.977   5.262  1.00 53.78           N  
ATOM   4321  OE1 GLN B 267       1.076 -10.844   6.500  1.00 53.78           O  
ATOM   4322  N   ASN B 268      -3.918 -13.586   6.520  1.00 54.81           N  
ATOM   4323  CA  ASN B 268      -4.148 -15.008   6.711  1.00 54.81           C  
ATOM   4324  C   ASN B 268      -5.566 -15.414   6.312  1.00 54.81           C  
ATOM   4325  CB  ASN B 268      -3.867 -15.414   8.156  1.00 54.81           C  
ATOM   4326  O   ASN B 268      -6.027 -16.500   6.656  1.00 54.81           O  
ATOM   4327  CG  ASN B 268      -2.387 -15.414   8.492  1.00 54.81           C  
ATOM   4328  ND2 ASN B 268      -2.066 -15.516   9.773  1.00 54.81           N  
ATOM   4329  OD1 ASN B 268      -1.540 -15.328   7.598  1.00 54.81           O  
ATOM   4330  N   SER B 269      -6.309 -14.438   5.590  1.00 60.19           N  
ATOM   4331  CA  SER B 269      -7.691 -14.828   5.344  1.00 60.19           C  
ATOM   4332  C   SER B 269      -7.840 -15.508   3.988  1.00 60.19           C  
ATOM   4333  CB  SER B 269      -8.609 -13.602   5.410  1.00 60.19           C  
ATOM   4334  O   SER B 269      -7.098 -15.211   3.051  1.00 60.19           O  
ATOM   4335  OG  SER B 269      -8.312 -12.688   4.371  1.00 60.19           O  
ATOM   4336  N   SER B 270      -8.195 -16.797   3.998  1.00 67.69           N  
ATOM   4337  CA  SER B 270      -8.469 -17.609   2.814  1.00 67.69           C  
ATOM   4338  C   SER B 270      -9.883 -17.375   2.297  1.00 67.69           C  
ATOM   4339  CB  SER B 270      -8.273 -19.094   3.123  1.00 67.69           C  
ATOM   4340  O   SER B 270     -10.750 -16.875   3.031  1.00 67.69           O  
ATOM   4341  OG  SER B 270      -9.305 -19.578   3.961  1.00 67.69           O  
ATOM   4342  N   GLY B 271     -10.062 -17.406   1.000  1.00 79.00           N  
ATOM   4343  CA  GLY B 271     -11.375 -17.328   0.384  1.00 79.00           C  
ATOM   4344  C   GLY B 271     -11.594 -16.047  -0.395  1.00 79.00           C  
ATOM   4345  O   GLY B 271     -10.812 -15.719  -1.292  1.00 79.00           O  
ATOM   4346  N   LEU B 272     -12.578 -15.344   0.070  1.00 79.69           N  
ATOM   4347  CA  LEU B 272     -12.953 -14.141  -0.673  1.00 79.69           C  
ATOM   4348  C   LEU B 272     -11.922 -13.039  -0.483  1.00 79.69           C  
ATOM   4349  CB  LEU B 272     -14.336 -13.648  -0.230  1.00 79.69           C  
ATOM   4350  O   LEU B 272     -11.859 -12.094  -1.277  1.00 79.69           O  
ATOM   4351  CG  LEU B 272     -15.539 -14.445  -0.745  1.00 79.69           C  
ATOM   4352  CD1 LEU B 272     -16.781 -14.102   0.062  1.00 79.69           C  
ATOM   4353  CD2 LEU B 272     -15.758 -14.172  -2.229  1.00 79.69           C  
ATOM   4354  N   MET B 273     -11.070 -13.211   0.521  1.00 76.94           N  
ATOM   4355  CA  MET B 273     -10.078 -12.180   0.793  1.00 76.94           C  
ATOM   4356  C   MET B 273      -8.812 -12.414  -0.021  1.00 76.94           C  
ATOM   4357  CB  MET B 273      -9.742 -12.133   2.285  1.00 76.94           C  
ATOM   4358  O   MET B 273      -7.930 -11.555  -0.065  1.00 76.94           O  
ATOM   4359  CG  MET B 273     -10.898 -11.672   3.160  1.00 76.94           C  
ATOM   4360  SD  MET B 273     -11.500 -10.000   2.707  1.00 76.94           S  
ATOM   4361  CE  MET B 273     -10.078  -9.000   3.225  1.00 76.94           C  
ATOM   4362  N   ASP B 274      -8.781 -13.555  -0.712  1.00 74.19           N  
ATOM   4363  CA  ASP B 274      -7.602 -13.930  -1.480  1.00 74.19           C  
ATOM   4364  C   ASP B 274      -7.359 -12.961  -2.635  1.00 74.19           C  
ATOM   4365  CB  ASP B 274      -7.746 -15.359  -2.014  1.00 74.19           C  
ATOM   4366  O   ASP B 274      -6.238 -12.852  -3.135  1.00 74.19           O  
ATOM   4367  CG  ASP B 274      -7.527 -16.422  -0.945  1.00 74.19           C  
ATOM   4368  OD1 ASP B 274      -7.070 -16.078   0.166  1.00 74.19           O  
ATOM   4369  OD2 ASP B 274      -7.816 -17.609  -1.219  1.00 74.19           O  
ATOM   4370  N   ALA B 275      -8.484 -12.328  -3.029  1.00 67.56           N  
ATOM   4371  CA  ALA B 275      -8.375 -11.453  -4.195  1.00 67.56           C  
ATOM   4372  C   ALA B 275      -7.750 -10.117  -3.822  1.00 67.56           C  
ATOM   4373  CB  ALA B 275      -9.750 -11.242  -4.828  1.00 67.56           C  
ATOM   4374  O   ALA B 275      -7.387  -9.328  -4.695  1.00 67.56           O  
ATOM   4375  N   PHE B 276      -7.477 -10.031  -2.506  1.00 71.75           N  
ATOM   4376  CA  PHE B 276      -7.133  -8.664  -2.119  1.00 71.75           C  
ATOM   4377  C   PHE B 276      -5.668  -8.570  -1.708  1.00 71.75           C  
ATOM   4378  CB  PHE B 276      -8.031  -8.188  -0.974  1.00 71.75           C  
ATOM   4379  O   PHE B 276      -5.117  -9.516  -1.130  1.00 71.75           O  
ATOM   4380  CG  PHE B 276      -9.500  -8.234  -1.295  1.00 71.75           C  
ATOM   4381  CD1 PHE B 276     -10.102  -7.199  -2.002  1.00 71.75           C  
ATOM   4382  CD2 PHE B 276     -10.281  -9.312  -0.890  1.00 71.75           C  
ATOM   4383  CE1 PHE B 276     -11.461  -7.238  -2.301  1.00 71.75           C  
ATOM   4384  CE2 PHE B 276     -11.641  -9.359  -1.186  1.00 71.75           C  
ATOM   4385  CZ  PHE B 276     -12.227  -8.320  -1.890  1.00 71.75           C  
ATOM   4386  N   ASN B 277      -5.117  -7.605  -2.340  1.00 68.19           N  
ATOM   4387  CA  ASN B 277      -3.766  -7.250  -1.918  1.00 68.19           C  
ATOM   4388  C   ASN B 277      -3.779  -6.125  -0.884  1.00 68.19           C  
ATOM   4389  CB  ASN B 277      -2.914  -6.852  -3.125  1.00 68.19           C  
ATOM   4390  O   ASN B 277      -4.824  -5.523  -0.629  1.00 68.19           O  
ATOM   4391  CG  ASN B 277      -2.758  -7.977  -4.129  1.00 68.19           C  
ATOM   4392  ND2 ASN B 277      -2.438  -7.625  -5.367  1.00 68.19           N  
ATOM   4393  OD1 ASN B 277      -2.928  -9.148  -3.791  1.00 68.19           O  
ATOM   4394  N   SER B 278      -2.758  -6.070  -0.145  1.00 64.56           N  
ATOM   4395  CA  SER B 278      -2.645  -5.051   0.893  1.00 64.56           C  
ATOM   4396  C   SER B 278      -2.988  -3.670   0.348  1.00 64.56           C  
ATOM   4397  CB  SER B 278      -1.234  -5.039   1.483  1.00 64.56           C  
ATOM   4398  O   SER B 278      -3.502  -2.818   1.078  1.00 64.56           O  
ATOM   4399  OG  SER B 278      -0.276  -4.719   0.490  1.00 64.56           O  
ATOM   4400  N   GLU B 279      -2.789  -3.572  -1.015  1.00 64.31           N  
ATOM   4401  CA  GLU B 279      -3.029  -2.266  -1.618  1.00 64.31           C  
ATOM   4402  C   GLU B 279      -4.523  -1.979  -1.739  1.00 64.31           C  
ATOM   4403  CB  GLU B 279      -2.363  -2.180  -2.994  1.00 64.31           C  
ATOM   4404  O   GLU B 279      -4.930  -0.823  -1.880  1.00 64.31           O  
ATOM   4405  CG  GLU B 279      -0.844  -2.250  -2.949  1.00 64.31           C  
ATOM   4406  CD  GLU B 279      -0.198  -2.170  -4.324  1.00 64.31           C  
ATOM   4407  OE1 GLU B 279       1.051  -2.162  -4.406  1.00 64.31           O  
ATOM   4408  OE2 GLU B 279      -0.948  -2.111  -5.324  1.00 64.31           O  
ATOM   4409  N   ASP B 280      -5.215  -3.035  -1.612  1.00 70.94           N  
ATOM   4410  CA  ASP B 280      -6.656  -2.857  -1.775  1.00 70.94           C  
ATOM   4411  C   ASP B 280      -7.285  -2.281  -0.508  1.00 70.94           C  
ATOM   4412  CB  ASP B 280      -7.324  -4.184  -2.137  1.00 70.94           C  
ATOM   4413  O   ASP B 280      -8.391  -1.744  -0.548  1.00 70.94           O  
ATOM   4414  CG  ASP B 280      -6.941  -4.684  -3.521  1.00 70.94           C  
ATOM   4415  OD1 ASP B 280      -6.812  -3.857  -4.449  1.00 70.94           O  
ATOM   4416  OD2 ASP B 280      -6.773  -5.910  -3.682  1.00 70.94           O  
ATOM   4417  N   PHE B 281      -6.535  -2.523   0.537  1.00 72.75           N  
ATOM   4418  CA  PHE B 281      -7.047  -2.002   1.798  1.00 72.75           C  
ATOM   4419  C   PHE B 281      -6.164  -0.874   2.318  1.00 72.75           C  
ATOM   4420  CB  PHE B 281      -7.145  -3.117   2.844  1.00 72.75           C  
ATOM   4421  O   PHE B 281      -5.078  -1.122   2.846  1.00 72.75           O  
ATOM   4422  CG  PHE B 281      -7.930  -4.316   2.381  1.00 72.75           C  
ATOM   4423  CD1 PHE B 281      -9.312  -4.262   2.273  1.00 72.75           C  
ATOM   4424  CD2 PHE B 281      -7.281  -5.500   2.055  1.00 72.75           C  
ATOM   4425  CE1 PHE B 281     -10.039  -5.367   1.847  1.00 72.75           C  
ATOM   4426  CE2 PHE B 281      -8.000  -6.609   1.626  1.00 72.75           C  
ATOM   4427  CZ  PHE B 281      -9.383  -6.543   1.524  1.00 72.75           C  
ATOM   4428  N   PRO B 282      -6.605   0.310   2.064  1.00 75.44           N  
ATOM   4429  CA  PRO B 282      -5.766   1.409   2.551  1.00 75.44           C  
ATOM   4430  C   PRO B 282      -5.551   1.361   4.062  1.00 75.44           C  
ATOM   4431  CB  PRO B 282      -6.559   2.658   2.152  1.00 75.44           C  
ATOM   4432  O   PRO B 282      -6.434   0.924   4.801  1.00 75.44           O  
ATOM   4433  CG  PRO B 282      -7.969   2.186   2.008  1.00 75.44           C  
ATOM   4434  CD  PRO B 282      -7.949   0.718   1.688  1.00 75.44           C  
ATOM   4435  N   PRO B 283      -4.379   1.574   4.520  1.00 81.06           N  
ATOM   4436  CA  PRO B 283      -4.031   1.518   5.941  1.00 81.06           C  
ATOM   4437  C   PRO B 283      -4.738   2.590   6.766  1.00 81.06           C  
ATOM   4438  CB  PRO B 283      -2.518   1.739   5.941  1.00 81.06           C  
ATOM   4439  O   PRO B 283      -5.340   3.510   6.203  1.00 81.06           O  
ATOM   4440  CG  PRO B 283      -2.256   2.590   4.738  1.00 81.06           C  
ATOM   4441  CD  PRO B 283      -3.260   2.240   3.680  1.00 81.06           C  
ATOM   4442  N   VAL B 284      -4.738   2.342   8.070  1.00 85.06           N  
ATOM   4443  CA  VAL B 284      -5.277   3.309   9.023  1.00 85.06           C  
ATOM   4444  C   VAL B 284      -4.141   4.125   9.633  1.00 85.06           C  
ATOM   4445  CB  VAL B 284      -6.094   2.613  10.133  1.00 85.06           C  
ATOM   4446  O   VAL B 284      -3.090   3.578   9.969  1.00 85.06           O  
ATOM   4447  CG1 VAL B 284      -6.590   3.635  11.156  1.00 85.06           C  
ATOM   4448  CG2 VAL B 284      -7.262   1.837   9.539  1.00 85.06           C  
ATOM   4449  N   LEU B 285      -4.348   5.445   9.711  1.00 91.69           N  
ATOM   4450  CA  LEU B 285      -3.365   6.316  10.344  1.00 91.69           C  
ATOM   4451  C   LEU B 285      -3.600   6.406  11.852  1.00 91.69           C  
ATOM   4452  CB  LEU B 285      -3.416   7.719   9.727  1.00 91.69           C  
ATOM   4453  O   LEU B 285      -4.648   6.875  12.289  1.00 91.69           O  
ATOM   4454  CG  LEU B 285      -2.426   8.742  10.281  1.00 91.69           C  
ATOM   4455  CD1 LEU B 285      -0.996   8.336   9.945  1.00 91.69           C  
ATOM   4456  CD2 LEU B 285      -2.732  10.133   9.734  1.00 91.69           C  
ATOM   4457  N   GLU B 286      -2.648   5.867  12.562  1.00 94.31           N  
ATOM   4458  CA  GLU B 286      -2.727   5.941  14.016  1.00 94.31           C  
ATOM   4459  C   GLU B 286      -1.871   7.082  14.555  1.00 94.31           C  
ATOM   4460  CB  GLU B 286      -2.291   4.613  14.641  1.00 94.31           C  
ATOM   4461  O   GLU B 286      -0.670   7.148  14.289  1.00 94.31           O  
ATOM   4462  CG  GLU B 286      -2.531   4.535  16.141  1.00 94.31           C  
ATOM   4463  CD  GLU B 286      -2.174   3.182  16.734  1.00 94.31           C  
ATOM   4464  OE1 GLU B 286      -1.994   3.090  17.969  1.00 94.31           O  
ATOM   4465  OE2 GLU B 286      -2.070   2.205  15.961  1.00 94.31           O  
ATOM   4466  N   ILE B 287      -2.514   7.977  15.266  1.00 96.31           N  
ATOM   4467  CA  ILE B 287      -1.827   9.109  15.883  1.00 96.31           C  
ATOM   4468  C   ILE B 287      -1.885   8.977  17.406  1.00 96.31           C  
ATOM   4469  CB  ILE B 287      -2.439  10.453  15.430  1.00 96.31           C  
ATOM   4470  O   ILE B 287      -2.965   8.812  17.969  1.00 96.31           O  
ATOM   4471  CG1 ILE B 287      -2.398  10.578  13.906  1.00 96.31           C  
ATOM   4472  CG2 ILE B 287      -1.711  11.625  16.094  1.00 96.31           C  
ATOM   4473  CD1 ILE B 287      -3.191  11.758  13.359  1.00 96.31           C  
ATOM   4474  N   GLN B 288      -0.733   9.008  18.047  1.00 96.56           N  
ATOM   4475  CA  GLN B 288      -0.644   8.930  19.500  1.00 96.56           C  
ATOM   4476  C   GLN B 288       0.007  10.188  20.078  1.00 96.56           C  
ATOM   4477  CB  GLN B 288       0.140   7.691  19.922  1.00 96.56           C  
ATOM   4478  O   GLN B 288       1.067  10.609  19.609  1.00 96.56           O  
ATOM   4479  CG  GLN B 288      -0.549   6.379  19.578  1.00 96.56           C  
ATOM   4480  CD  GLN B 288       0.263   5.164  19.984  1.00 96.56           C  
ATOM   4481  NE2 GLN B 288      -0.281   3.977  19.750  1.00 96.56           N  
ATOM   4482  OE1 GLN B 288       1.371   5.293  20.516  1.00 96.56           O  
ATOM   4483  N   LEU B 289      -0.674  10.805  20.984  1.00 95.31           N  
ATOM   4484  CA  LEU B 289      -0.103  11.953  21.688  1.00 95.31           C  
ATOM   4485  C   LEU B 289      -0.448  11.906  23.172  1.00 95.31           C  
ATOM   4486  CB  LEU B 289      -0.604  13.258  21.062  1.00 95.31           C  
ATOM   4487  O   LEU B 289      -1.450  11.305  23.562  1.00 95.31           O  
ATOM   4488  CG  LEU B 289      -2.119  13.461  21.047  1.00 95.31           C  
ATOM   4489  CD1 LEU B 289      -2.543  14.461  22.109  1.00 95.31           C  
ATOM   4490  CD2 LEU B 289      -2.572  13.922  19.656  1.00 95.31           C  
ATOM   4491  N   GLN B 290       0.338  12.445  24.062  1.00 93.25           N  
ATOM   4492  CA  GLN B 290       0.116  12.438  25.500  1.00 93.25           C  
ATOM   4493  C   GLN B 290      -0.789  13.594  25.922  1.00 93.25           C  
ATOM   4494  CB  GLN B 290       1.447  12.516  26.250  1.00 93.25           C  
ATOM   4495  O   GLN B 290      -1.951  13.383  26.281  1.00 93.25           O  
ATOM   4496  CG  GLN B 290       2.256  11.227  26.188  1.00 93.25           C  
ATOM   4497  CD  GLN B 290       3.451  11.242  27.125  1.00 93.25           C  
ATOM   4498  NE2 GLN B 290       4.148  10.117  27.219  1.00 93.25           N  
ATOM   4499  OE1 GLN B 290       3.746  12.258  27.766  1.00 93.25           O  
ATOM   4500  N   ALA B 291      -0.236  14.773  25.766  1.00 95.38           N  
ATOM   4501  CA  ALA B 291      -1.008  15.953  26.141  1.00 95.38           C  
ATOM   4502  C   ALA B 291      -0.972  17.016  25.031  1.00 95.38           C  
ATOM   4503  CB  ALA B 291      -0.480  16.547  27.438  1.00 95.38           C  
ATOM   4504  O   ALA B 291       0.096  17.328  24.500  1.00 95.38           O  
ATOM   4505  N   LEU B 292      -2.186  17.469  24.688  1.00 95.25           N  
ATOM   4506  CA  LEU B 292      -2.322  18.531  23.703  1.00 95.25           C  
ATOM   4507  C   LEU B 292      -3.068  19.719  24.297  1.00 95.25           C  
ATOM   4508  CB  LEU B 292      -3.057  18.031  22.453  1.00 95.25           C  
ATOM   4509  O   LEU B 292      -4.246  19.625  24.641  1.00 95.25           O  
ATOM   4510  CG  LEU B 292      -3.244  19.031  21.328  1.00 95.25           C  
ATOM   4511  CD1 LEU B 292      -1.895  19.406  20.719  1.00 95.25           C  
ATOM   4512  CD2 LEU B 292      -4.172  18.469  20.250  1.00 95.25           C  
ATOM   4513  N   ASP B 293      -2.320  20.750  24.469  1.00 95.94           N  
ATOM   4514  CA  ASP B 293      -2.914  21.984  24.969  1.00 95.94           C  
ATOM   4515  C   ASP B 293      -3.100  23.016  23.859  1.00 95.94           C  
ATOM   4516  CB  ASP B 293      -2.049  22.578  26.094  1.00 95.94           C  
ATOM   4517  O   ASP B 293      -2.121  23.500  23.297  1.00 95.94           O  
ATOM   4518  CG  ASP B 293      -1.933  21.656  27.297  1.00 95.94           C  
ATOM   4519  OD1 ASP B 293      -2.971  21.188  27.797  1.00 95.94           O  
ATOM   4520  OD2 ASP B 293      -0.792  21.422  27.750  1.00 95.94           O  
ATOM   4521  N   ILE B 294      -4.371  23.344  23.656  1.00 95.44           N  
ATOM   4522  CA  ILE B 294      -4.711  24.281  22.578  1.00 95.44           C  
ATOM   4523  C   ILE B 294      -5.336  25.547  23.172  1.00 95.44           C  
ATOM   4524  CB  ILE B 294      -5.668  23.641  21.562  1.00 95.44           C  
ATOM   4525  O   ILE B 294      -6.262  25.453  23.984  1.00 95.44           O  
ATOM   4526  CG1 ILE B 294      -5.059  22.344  21.000  1.00 95.44           C  
ATOM   4527  CG2 ILE B 294      -5.996  24.625  20.438  1.00 95.44           C  
ATOM   4528  CD1 ILE B 294      -6.035  21.516  20.172  1.00 95.44           C  
ATOM   4529  N   ARG B 295      -4.770  26.641  22.859  1.00 93.75           N  
ATOM   4530  CA  ARG B 295      -5.340  27.938  23.203  1.00 93.75           C  
ATOM   4531  C   ARG B 295      -5.887  28.656  21.969  1.00 93.75           C  
ATOM   4532  CB  ARG B 295      -4.301  28.812  23.906  1.00 93.75           C  
ATOM   4533  O   ARG B 295      -5.117  29.078  21.109  1.00 93.75           O  
ATOM   4534  CG  ARG B 295      -3.795  28.250  25.219  1.00 93.75           C  
ATOM   4535  CD  ARG B 295      -2.781  29.172  25.875  1.00 93.75           C  
ATOM   4536  NE  ARG B 295      -2.041  28.484  26.938  1.00 93.75           N  
ATOM   4537  NH1 ARG B 295      -0.967  30.391  27.703  1.00 93.75           N  
ATOM   4538  NH2 ARG B 295      -0.575  28.375  28.703  1.00 93.75           N  
ATOM   4539  CZ  ARG B 295      -1.196  29.078  27.781  1.00 93.75           C  
ATOM   4540  N   LEU B 296      -7.180  28.719  22.000  1.00 90.56           N  
ATOM   4541  CA  LEU B 296      -7.820  29.203  20.781  1.00 90.56           C  
ATOM   4542  C   LEU B 296      -8.570  30.500  21.062  1.00 90.56           C  
ATOM   4543  CB  LEU B 296      -8.773  28.156  20.219  1.00 90.56           C  
ATOM   4544  O   LEU B 296      -9.344  30.594  22.016  1.00 90.56           O  
ATOM   4545  CG  LEU B 296      -8.227  27.266  19.109  1.00 90.56           C  
ATOM   4546  CD1 LEU B 296      -8.719  25.828  19.281  1.00 90.56           C  
ATOM   4547  CD2 LEU B 296      -8.625  27.812  17.734  1.00 90.56           C  
ATOM   4548  N   SER B 297      -8.289  31.516  20.281  1.00 88.94           N  
ATOM   4549  CA  SER B 297      -9.055  32.750  20.312  1.00 88.94           C  
ATOM   4550  C   SER B 297      -9.969  32.875  19.094  1.00 88.94           C  
ATOM   4551  CB  SER B 297      -8.117  33.969  20.359  1.00 88.94           C  
ATOM   4552  O   SER B 297      -9.883  32.062  18.172  1.00 88.94           O  
ATOM   4553  OG  SER B 297      -7.496  34.188  19.109  1.00 88.94           O  
ATOM   4554  N   TYR B 298     -10.891  33.781  19.172  1.00 85.69           N  
ATOM   4555  CA  TYR B 298     -11.812  33.969  18.062  1.00 85.69           C  
ATOM   4556  C   TYR B 298     -11.055  34.312  16.781  1.00 85.69           C  
ATOM   4557  CB  TYR B 298     -12.828  35.062  18.375  1.00 85.69           C  
ATOM   4558  O   TYR B 298     -11.352  33.781  15.711  1.00 85.69           O  
ATOM   4559  CG  TYR B 298     -13.773  35.375  17.234  1.00 85.69           C  
ATOM   4560  CD1 TYR B 298     -13.609  36.500  16.453  1.00 85.69           C  
ATOM   4561  CD2 TYR B 298     -14.820  34.500  16.938  1.00 85.69           C  
ATOM   4562  CE1 TYR B 298     -14.477  36.781  15.398  1.00 85.69           C  
ATOM   4563  CE2 TYR B 298     -15.695  34.781  15.883  1.00 85.69           C  
ATOM   4564  OH  TYR B 298     -16.375  36.188  14.086  1.00 85.69           O  
ATOM   4565  CZ  TYR B 298     -15.516  35.906  15.125  1.00 85.69           C  
ATOM   4566  N   ASN B 299     -10.086  35.188  16.906  1.00 84.75           N  
ATOM   4567  CA  ASN B 299      -9.305  35.562  15.734  1.00 84.75           C  
ATOM   4568  C   ASN B 299      -8.523  34.375  15.156  1.00 84.75           C  
ATOM   4569  CB  ASN B 299      -8.352  36.719  16.094  1.00 84.75           C  
ATOM   4570  O   ASN B 299      -8.336  34.312  13.938  1.00 84.75           O  
ATOM   4571  CG  ASN B 299      -9.078  38.031  16.344  1.00 84.75           C  
ATOM   4572  ND2 ASN B 299      -8.570  38.812  17.281  1.00 84.75           N  
ATOM   4573  OD1 ASN B 299     -10.094  38.312  15.711  1.00 84.75           O  
ATOM   4574  N   ASP B 300      -8.133  33.562  16.031  1.00 86.88           N  
ATOM   4575  CA  ASP B 300      -7.402  32.375  15.555  1.00 86.88           C  
ATOM   4576  C   ASP B 300      -8.312  31.453  14.750  1.00 86.88           C  
ATOM   4577  CB  ASP B 300      -6.785  31.625  16.734  1.00 86.88           C  
ATOM   4578  O   ASP B 300      -7.918  30.953  13.695  1.00 86.88           O  
ATOM   4579  CG  ASP B 300      -5.730  32.438  17.469  1.00 86.88           C  
ATOM   4580  OD1 ASP B 300      -5.051  33.250  16.844  1.00 86.88           O  
ATOM   4581  OD2 ASP B 300      -5.578  32.219  18.688  1.00 86.88           O  
ATOM   4582  N   VAL B 301      -9.508  31.281  15.234  1.00 87.69           N  
ATOM   4583  CA  VAL B 301     -10.453  30.406  14.547  1.00 87.69           C  
ATOM   4584  C   VAL B 301     -10.773  30.969  13.172  1.00 87.69           C  
ATOM   4585  CB  VAL B 301     -11.750  30.203  15.367  1.00 87.69           C  
ATOM   4586  O   VAL B 301     -10.828  30.234  12.180  1.00 87.69           O  
ATOM   4587  CG1 VAL B 301     -12.797  29.453  14.547  1.00 87.69           C  
ATOM   4588  CG2 VAL B 301     -11.453  29.469  16.672  1.00 87.69           C  
ATOM   4589  N   GLN B 302     -10.930  32.250  13.195  1.00 86.88           N  
ATOM   4590  CA  GLN B 302     -11.211  32.875  11.906  1.00 86.88           C  
ATOM   4591  C   GLN B 302     -10.031  32.719  10.953  1.00 86.88           C  
ATOM   4592  CB  GLN B 302     -11.531  34.344  12.102  1.00 86.88           C  
ATOM   4593  O   GLN B 302     -10.227  32.500   9.758  1.00 86.88           O  
ATOM   4594  CG  GLN B 302     -12.883  34.625  12.773  1.00 86.88           C  
ATOM   4595  CD  GLN B 302     -14.047  34.125  11.945  1.00 86.88           C  
ATOM   4596  NE2 GLN B 302     -15.148  33.781  12.609  1.00 86.88           N  
ATOM   4597  OE1 GLN B 302     -13.969  34.031  10.711  1.00 86.88           O  
ATOM   4598  N   LEU B 303      -8.938  32.812  11.523  1.00 88.25           N  
ATOM   4599  CA  LEU B 303      -7.738  32.656  10.703  1.00 88.25           C  
ATOM   4600  C   LEU B 303      -7.656  31.219  10.148  1.00 88.25           C  
ATOM   4601  CB  LEU B 303      -6.484  32.969  11.523  1.00 88.25           C  
ATOM   4602  O   LEU B 303      -7.391  31.031   8.961  1.00 88.25           O  
ATOM   4603  CG  LEU B 303      -5.145  32.781  10.805  1.00 88.25           C  
ATOM   4604  CD1 LEU B 303      -5.055  33.719   9.602  1.00 88.25           C  
ATOM   4605  CD2 LEU B 303      -3.986  33.031  11.766  1.00 88.25           C  
ATOM   4606  N   PHE B 304      -7.934  30.234  10.922  1.00 88.44           N  
ATOM   4607  CA  PHE B 304      -7.879  28.844  10.477  1.00 88.44           C  
ATOM   4608  C   PHE B 304      -8.922  28.578   9.406  1.00 88.44           C  
ATOM   4609  CB  PHE B 304      -8.086  27.906  11.664  1.00 88.44           C  
ATOM   4610  O   PHE B 304      -8.648  27.891   8.422  1.00 88.44           O  
ATOM   4611  CG  PHE B 304      -6.832  27.641  12.461  1.00 88.44           C  
ATOM   4612  CD1 PHE B 304      -5.746  27.000  11.883  1.00 88.44           C  
ATOM   4613  CD2 PHE B 304      -6.742  28.047  13.781  1.00 88.44           C  
ATOM   4614  CE1 PHE B 304      -4.590  26.750  12.617  1.00 88.44           C  
ATOM   4615  CE2 PHE B 304      -5.590  27.812  14.523  1.00 88.44           C  
ATOM   4616  CZ  PHE B 304      -4.512  27.156  13.938  1.00 88.44           C  
ATOM   4617  N   LEU B 305     -10.016  29.125   9.633  1.00 87.25           N  
ATOM   4618  CA  LEU B 305     -11.078  28.922   8.656  1.00 87.25           C  
ATOM   4619  C   LEU B 305     -10.734  29.594   7.328  1.00 87.25           C  
ATOM   4620  CB  LEU B 305     -12.406  29.469   9.188  1.00 87.25           C  
ATOM   4621  O   LEU B 305     -10.992  29.031   6.258  1.00 87.25           O  
ATOM   4622  CG  LEU B 305     -13.086  28.656  10.281  1.00 87.25           C  
ATOM   4623  CD1 LEU B 305     -14.266  29.438  10.859  1.00 87.25           C  
ATOM   4624  CD2 LEU B 305     -13.539  27.312   9.742  1.00 87.25           C  
ATOM   4625  N   ALA B 306     -10.148  30.734   7.473  1.00 86.88           N  
ATOM   4626  CA  ALA B 306      -9.742  31.438   6.258  1.00 86.88           C  
ATOM   4627  C   ALA B 306      -8.680  30.641   5.496  1.00 86.88           C  
ATOM   4628  CB  ALA B 306      -9.219  32.812   6.598  1.00 86.88           C  
ATOM   4629  O   ALA B 306      -8.750  30.516   4.270  1.00 86.88           O  
ATOM   4630  N   ILE B 307      -7.805  30.047   6.230  1.00 85.50           N  
ATOM   4631  CA  ILE B 307      -6.738  29.266   5.613  1.00 85.50           C  
ATOM   4632  C   ILE B 307      -7.320  27.984   5.016  1.00 85.50           C  
ATOM   4633  CB  ILE B 307      -5.625  28.922   6.625  1.00 85.50           C  
ATOM   4634  O   ILE B 307      -6.965  27.609   3.898  1.00 85.50           O  
ATOM   4635  CG1 ILE B 307      -4.836  30.188   6.996  1.00 85.50           C  
ATOM   4636  CG2 ILE B 307      -4.699  27.844   6.070  1.00 85.50           C  
ATOM   4637  CD1 ILE B 307      -3.877  30.000   8.164  1.00 85.50           C  
ATOM   4638  N   ALA B 308      -8.195  27.344   5.699  1.00 84.88           N  
ATOM   4639  CA  ALA B 308      -8.805  26.109   5.227  1.00 84.88           C  
ATOM   4640  C   ALA B 308      -9.609  26.344   3.949  1.00 84.88           C  
ATOM   4641  CB  ALA B 308      -9.695  25.500   6.309  1.00 84.88           C  
ATOM   4642  O   ALA B 308      -9.625  25.500   3.055  1.00 84.88           O  
ATOM   4643  N   LYS B 309     -10.172  27.422   3.863  1.00 81.56           N  
ATOM   4644  CA  LYS B 309     -10.961  27.766   2.678  1.00 81.56           C  
ATOM   4645  C   LYS B 309     -10.055  28.141   1.511  1.00 81.56           C  
ATOM   4646  CB  LYS B 309     -11.930  28.906   2.980  1.00 81.56           C  
ATOM   4647  O   LYS B 309     -10.398  27.922   0.349  1.00 81.56           O  
ATOM   4648  CG  LYS B 309     -13.141  28.484   3.807  1.00 81.56           C  
ATOM   4649  CD  LYS B 309     -14.094  29.641   4.039  1.00 81.56           C  
ATOM   4650  CE  LYS B 309     -15.258  29.250   4.938  1.00 81.56           C  
ATOM   4651  NZ  LYS B 309     -16.156  30.406   5.230  1.00 81.56           N  
ATOM   4652  N   SER B 310      -8.938  28.625   1.784  1.00 77.88           N  
ATOM   4653  CA  SER B 310      -8.039  29.109   0.747  1.00 77.88           C  
ATOM   4654  C   SER B 310      -7.246  27.953   0.125  1.00 77.88           C  
ATOM   4655  CB  SER B 310      -7.074  30.156   1.317  1.00 77.88           C  
ATOM   4656  O   SER B 310      -6.773  28.062  -1.008  1.00 77.88           O  
ATOM   4657  OG  SER B 310      -6.113  29.531   2.162  1.00 77.88           O  
ATOM   4658  N   ILE B 311      -7.133  26.797   0.866  1.00 76.38           N  
ATOM   4659  CA  ILE B 311      -6.277  25.703   0.406  1.00 76.38           C  
ATOM   4660  C   ILE B 311      -6.883  25.062  -0.837  1.00 76.38           C  
ATOM   4661  CB  ILE B 311      -6.062  24.656   1.512  1.00 76.38           C  
ATOM   4662  O   ILE B 311      -6.215  24.938  -1.866  1.00 76.38           O  
ATOM   4663  CG1 ILE B 311      -5.145  25.203   2.609  1.00 76.38           C  
ATOM   4664  CG2 ILE B 311      -5.496  23.359   0.919  1.00 76.38           C  
ATOM   4665  CD1 ILE B 311      -4.984  24.266   3.807  1.00 76.38           C  
ATOM   4666  N   PRO B 312      -8.148  24.703  -0.909  1.00 68.69           N  
ATOM   4667  CA  PRO B 312      -8.703  24.141  -2.139  1.00 68.69           C  
ATOM   4668  C   PRO B 312      -8.758  25.141  -3.283  1.00 68.69           C  
ATOM   4669  CB  PRO B 312     -10.109  23.703  -1.725  1.00 68.69           C  
ATOM   4670  O   PRO B 312      -8.586  24.766  -4.449  1.00 68.69           O  
ATOM   4671  CG  PRO B 312     -10.320  24.312  -0.380  1.00 68.69           C  
ATOM   4672  CD  PRO B 312      -9.000  24.828   0.125  1.00 68.69           C  
ATOM   4673  N   GLU B 313      -8.875  26.328  -2.955  1.00 69.44           N  
ATOM   4674  CA  GLU B 313      -8.906  27.375  -3.984  1.00 69.44           C  
ATOM   4675  C   GLU B 313      -7.539  27.547  -4.633  1.00 69.44           C  
ATOM   4676  CB  GLU B 313      -9.398  28.703  -3.395  1.00 69.44           C  
ATOM   4677  O   GLU B 313      -7.441  27.703  -5.852  1.00 69.44           O  
ATOM   4678  CG  GLU B 313     -10.875  28.703  -3.051  1.00 69.44           C  
ATOM   4679  CD  GLU B 313     -11.352  30.031  -2.488  1.00 69.44           C  
ATOM   4680  OE1 GLU B 313     -12.570  30.188  -2.240  1.00 69.44           O  
ATOM   4681  OE2 GLU B 313     -10.500  30.938  -2.293  1.00 69.44           O  
ATOM   4682  N   GLN B 314      -6.570  27.438  -3.762  1.00 67.75           N  
ATOM   4683  CA  GLN B 314      -5.203  27.562  -4.258  1.00 67.75           C  
ATOM   4684  C   GLN B 314      -4.797  26.328  -5.055  1.00 67.75           C  
ATOM   4685  CB  GLN B 314      -4.227  27.781  -3.104  1.00 67.75           C  
ATOM   4686  O   GLN B 314      -4.109  26.438  -6.074  1.00 67.75           O  
ATOM   4687  CG  GLN B 314      -4.348  29.156  -2.451  1.00 67.75           C  
ATOM   4688  CD  GLN B 314      -3.330  29.375  -1.348  1.00 67.75           C  
ATOM   4689  NE2 GLN B 314      -3.406  30.516  -0.688  1.00 67.75           N  
ATOM   4690  OE1 GLN B 314      -2.480  28.516  -1.090  1.00 67.75           O  
ATOM   4691  N   ALA B 315      -5.320  25.156  -4.590  1.00 66.25           N  
ATOM   4692  CA  ALA B 315      -4.977  23.906  -5.246  1.00 66.25           C  
ATOM   4693  C   ALA B 315      -5.730  23.734  -6.562  1.00 66.25           C  
ATOM   4694  CB  ALA B 315      -5.270  22.719  -4.324  1.00 66.25           C  
ATOM   4695  O   ALA B 315      -5.188  23.219  -7.539  1.00 66.25           O  
ATOM   4696  N   ASN B 316      -6.984  24.172  -6.699  1.00 61.91           N  
ATOM   4697  CA  ASN B 316      -7.777  24.109  -7.922  1.00 61.91           C  
ATOM   4698  C   ASN B 316      -7.324  25.125  -8.953  1.00 61.91           C  
ATOM   4699  CB  ASN B 316      -9.266  24.281  -7.605  1.00 61.91           C  
ATOM   4700  O   ASN B 316      -7.465  24.922 -10.156  1.00 61.91           O  
ATOM   4701  CG  ASN B 316      -9.906  23.031  -7.055  1.00 61.91           C  
ATOM   4702  ND2 ASN B 316     -11.117  23.156  -6.535  1.00 61.91           N  
ATOM   4703  OD1 ASN B 316      -9.312  21.953  -7.102  1.00 61.91           O  
ATOM   4704  N   ALA B 317      -6.883  26.250  -8.531  1.00 57.31           N  
ATOM   4705  CA  ALA B 317      -6.406  27.266  -9.453  1.00 57.31           C  
ATOM   4706  C   ALA B 317      -5.180  26.797 -10.219  1.00 57.31           C  
ATOM   4707  CB  ALA B 317      -6.082  28.562  -8.695  1.00 57.31           C  
ATOM   4708  O   ALA B 317      -4.898  27.266 -11.320  1.00 57.31           O  
ATOM   4709  N   ALA B 318      -4.441  25.875  -9.688  1.00 55.22           N  
ATOM   4710  CA  ALA B 318      -3.234  25.359 -10.336  1.00 55.22           C  
ATOM   4711  C   ALA B 318      -3.586  24.406 -11.469  1.00 55.22           C  
ATOM   4712  CB  ALA B 318      -2.338  24.672  -9.312  1.00 55.22           C  
ATOM   4713  O   ALA B 318      -2.729  24.062 -12.289  1.00 55.22           O  
ATOM   4714  N   VAL B 319      -4.855  23.844 -11.633  1.00 48.84           N  
ATOM   4715  CA  VAL B 319      -5.223  23.016 -12.773  1.00 48.84           C  
ATOM   4716  C   VAL B 319      -5.469  23.906 -14.000  1.00 48.84           C  
ATOM   4717  CB  VAL B 319      -6.473  22.156 -12.477  1.00 48.84           C  
ATOM   4718  O   VAL B 319      -6.250  24.859 -13.930  1.00 48.84           O  
ATOM   4719  CG1 VAL B 319      -6.844  21.312 -13.688  1.00 48.84           C  
ATOM   4720  CG2 VAL B 319      -6.230  21.281 -11.250  1.00 48.84           C  
ATOM   4721  N   PRO B 320      -4.605  24.016 -15.086  1.00 41.66           N  
ATOM   4722  CA  PRO B 320      -4.637  24.891 -16.266  1.00 41.66           C  
ATOM   4723  C   PRO B 320      -6.016  24.953 -16.922  1.00 41.66           C  
ATOM   4724  CB  PRO B 320      -3.611  24.266 -17.203  1.00 41.66           C  
ATOM   4725  O   PRO B 320      -6.637  23.906 -17.141  1.00 41.66           O  
ATOM   4726  CG  PRO B 320      -3.252  22.969 -16.562  1.00 41.66           C  
ATOM   4727  CD  PRO B 320      -3.967  22.875 -15.242  1.00 41.66           C  
ATOM   4728  N   ASP B 321      -6.863  25.969 -16.688  1.00 36.38           N  
ATOM   4729  CA  ASP B 321      -7.969  26.266 -17.594  1.00 36.38           C  
ATOM   4730  C   ASP B 321      -7.484  26.391 -19.031  1.00 36.38           C  
ATOM   4731  CB  ASP B 321      -8.688  27.547 -17.172  1.00 36.38           C  
ATOM   4732  O   ASP B 321      -6.633  27.234 -19.344  1.00 36.38           O  
ATOM   4733  CG  ASP B 321      -9.750  27.312 -16.109  1.00 36.38           C  
ATOM   4734  OD1 ASP B 321     -10.234  26.172 -15.977  1.00 36.38           O  
ATOM   4735  OD2 ASP B 321     -10.102  28.281 -15.398  1.00 36.38           O  
ATOM   4736  N   SER B 322      -7.406  25.406 -19.922  1.00 32.16           N  
ATOM   4737  CA  SER B 322      -7.195  25.531 -21.359  1.00 32.16           C  
ATOM   4738  C   SER B 322      -8.016  26.672 -21.938  1.00 32.16           C  
ATOM   4739  CB  SER B 322      -7.551  24.219 -22.062  1.00 32.16           C  
ATOM   4740  O   SER B 322      -7.723  27.172 -23.031  1.00 32.16           O  
ATOM   4741  OG  SER B 322      -8.883  23.844 -21.781  1.00 32.16           O  
ATOM   4742  N   VAL B 323      -9.344  26.844 -21.688  1.00 28.02           N  
ATOM   4743  CA  VAL B 323     -10.125  27.375 -22.797  1.00 28.02           C  
ATOM   4744  C   VAL B 323      -9.859  28.875 -22.922  1.00 28.02           C  
ATOM   4745  CB  VAL B 323     -11.633  27.125 -22.609  1.00 28.02           C  
ATOM   4746  O   VAL B 323     -10.414  29.688 -22.172  1.00 28.02           O  
ATOM   4747  CG1 VAL B 323     -12.422  27.641 -23.812  1.00 28.02           C  
ATOM   4748  CG2 VAL B 323     -11.891  25.625 -22.406  1.00 28.02           C  
ATOM   4749  N   ALA B 324      -8.750  29.484 -22.688  1.00 26.08           N  
ATOM   4750  CA  ALA B 324      -8.695  30.906 -23.031  1.00 26.08           C  
ATOM   4751  C   ALA B 324      -9.125  31.141 -24.469  1.00 26.08           C  
ATOM   4752  CB  ALA B 324      -7.289  31.453 -22.797  1.00 26.08           C  
ATOM   4753  O   ALA B 324      -8.422  30.734 -25.406  1.00 26.08           O  
ATOM   4754  N   LEU B 325     -10.477  31.000 -24.859  1.00 21.02           N  
ATOM   4755  CA  LEU B 325     -10.969  31.547 -26.125  1.00 21.02           C  
ATOM   4756  C   LEU B 325     -10.516  33.000 -26.297  1.00 21.02           C  
ATOM   4757  CB  LEU B 325     -12.492  31.469 -26.188  1.00 21.02           C  
ATOM   4758  O   LEU B 325     -10.609  33.781 -25.359  1.00 21.02           O  
ATOM   4759  CG  LEU B 325     -13.078  30.141 -26.672  1.00 21.02           C  
ATOM   4760  CD1 LEU B 325     -14.461  29.922 -26.078  1.00 21.02           C  
ATOM   4761  CD2 LEU B 325     -13.141  30.109 -28.203  1.00 21.02           C  
ATOM   4762  N   GLU B 326      -9.641  33.344 -27.188  1.00 22.53           N  
ATOM   4763  CA  GLU B 326      -9.062  34.531 -27.797  1.00 22.53           C  
ATOM   4764  C   GLU B 326     -10.148  35.531 -28.219  1.00 22.53           C  
ATOM   4765  CB  GLU B 326      -8.195  34.188 -29.000  1.00 22.53           C  
ATOM   4766  O   GLU B 326     -10.859  35.312 -29.188  1.00 22.53           O  
ATOM   4767  CG  GLU B 326      -6.824  33.625 -28.641  1.00 22.53           C  
ATOM   4768  CD  GLU B 326      -5.855  33.594 -29.812  1.00 22.53           C  
ATOM   4769  OE1 GLU B 326      -4.652  33.312 -29.594  1.00 22.53           O  
ATOM   4770  OE2 GLU B 326      -6.309  33.812 -30.953  1.00 22.53           O  
ATOM   4771  N   SER B 327     -11.164  36.000 -27.375  1.00 20.27           N  
ATOM   4772  CA  SER B 327     -11.953  37.062 -27.984  1.00 20.27           C  
ATOM   4773  C   SER B 327     -11.062  38.219 -28.438  1.00 20.27           C  
ATOM   4774  CB  SER B 327     -12.992  37.594 -26.984  1.00 20.27           C  
ATOM   4775  O   SER B 327     -10.141  38.625 -27.719  1.00 20.27           O  
ATOM   4776  OG  SER B 327     -12.383  37.938 -25.766  1.00 20.27           O  
ATOM   4777  N   ASP B 328     -10.953  38.500 -29.781  1.00 19.91           N  
ATOM   4778  CA  ASP B 328     -10.344  39.500 -30.641  1.00 19.91           C  
ATOM   4779  C   ASP B 328     -10.781  40.906 -30.234  1.00 19.91           C  
ATOM   4780  CB  ASP B 328     -10.711  39.250 -32.125  1.00 19.91           C  
ATOM   4781  O   ASP B 328     -11.977  41.188 -30.156  1.00 19.91           O  
ATOM   4782  CG  ASP B 328      -9.695  38.375 -32.844  1.00 19.91           C  
ATOM   4783  OD1 ASP B 328      -8.547  38.250 -32.344  1.00 19.91           O  
ATOM   4784  OD2 ASP B 328     -10.055  37.812 -33.875  1.00 19.91           O  
ATOM   4785  N   SER B 329     -10.008  41.625 -29.328  1.00 21.25           N  
ATOM   4786  CA  SER B 329     -10.047  43.031 -28.953  1.00 21.25           C  
ATOM   4787  C   SER B 329     -10.000  43.938 -30.188  1.00 21.25           C  
ATOM   4788  CB  SER B 329      -8.891  43.375 -28.016  1.00 21.25           C  
ATOM   4789  O   SER B 329      -8.992  43.969 -30.906  1.00 21.25           O  
ATOM   4790  OG  SER B 329      -7.652  42.969 -28.578  1.00 21.25           O  
ATOM   4791  N   VAL B 330     -11.148  44.094 -31.016  1.00 19.25           N  
ATOM   4792  CA  VAL B 330     -11.219  45.125 -32.031  1.00 19.25           C  
ATOM   4793  C   VAL B 330     -10.906  46.469 -31.438  1.00 19.25           C  
ATOM   4794  CB  VAL B 330     -12.602  45.156 -32.750  1.00 19.25           C  
ATOM   4795  O   VAL B 330     -11.531  46.875 -30.453  1.00 19.25           O  
ATOM   4796  CG1 VAL B 330     -12.672  46.281 -33.750  1.00 19.25           C  
ATOM   4797  CG2 VAL B 330     -12.891  43.812 -33.406  1.00 19.25           C  
ATOM   4798  N   GLY B 331      -9.773  47.125 -31.688  1.00 19.66           N  
ATOM   4799  CA  GLY B 331      -9.094  48.375 -31.359  1.00 19.66           C  
ATOM   4800  C   GLY B 331      -9.867  49.594 -31.812  1.00 19.66           C  
ATOM   4801  O   GLY B 331      -9.281  50.656 -31.984  1.00 19.66           O  
ATOM   4802  N   THR B 332     -11.250  49.625 -31.891  1.00 18.14           N  
ATOM   4803  CA  THR B 332     -11.625  50.875 -32.562  1.00 18.14           C  
ATOM   4804  C   THR B 332     -11.203  52.094 -31.750  1.00 18.14           C  
ATOM   4805  CB  THR B 332     -13.141  50.938 -32.844  1.00 18.14           C  
ATOM   4806  O   THR B 332     -11.492  52.156 -30.562  1.00 18.14           O  
ATOM   4807  CG2 THR B 332     -13.508  50.188 -34.094  1.00 18.14           C  
ATOM   4808  OG1 THR B 332     -13.836  50.344 -31.734  1.00 18.14           O  
ATOM   4809  N   TYR B 333     -10.305  52.969 -32.250  1.00 19.66           N  
ATOM   4810  CA  TYR B 333      -9.539  54.125 -31.781  1.00 19.66           C  
ATOM   4811  C   TYR B 333     -10.438  55.344 -31.672  1.00 19.66           C  
ATOM   4812  CB  TYR B 333      -8.375  54.406 -32.719  1.00 19.66           C  
ATOM   4813  O   TYR B 333      -9.953  56.469 -31.406  1.00 19.66           O  
ATOM   4814  CG  TYR B 333      -7.117  53.656 -32.406  1.00 19.66           C  
ATOM   4815  CD1 TYR B 333      -6.180  54.156 -31.500  1.00 19.66           C  
ATOM   4816  CD2 TYR B 333      -6.867  52.406 -32.969  1.00 19.66           C  
ATOM   4817  CE1 TYR B 333      -5.020  53.469 -31.188  1.00 19.66           C  
ATOM   4818  CE2 TYR B 333      -5.711  51.688 -32.656  1.00 19.66           C  
ATOM   4819  OH  TYR B 333      -3.646  51.531 -31.469  1.00 19.66           O  
ATOM   4820  CZ  TYR B 333      -4.793  52.219 -31.781  1.00 19.66           C  
ATOM   4821  N   LEU B 334     -11.758  55.344 -31.625  1.00 18.19           N  
ATOM   4822  CA  LEU B 334     -12.195  56.656 -32.031  1.00 18.19           C  
ATOM   4823  C   LEU B 334     -11.672  57.719 -31.062  1.00 18.19           C  
ATOM   4824  CB  LEU B 334     -13.727  56.719 -32.094  1.00 18.19           C  
ATOM   4825  O   LEU B 334     -11.484  57.438 -29.875  1.00 18.19           O  
ATOM   4826  CG  LEU B 334     -14.359  56.344 -33.438  1.00 18.19           C  
ATOM   4827  CD1 LEU B 334     -15.695  55.656 -33.188  1.00 18.19           C  
ATOM   4828  CD2 LEU B 334     -14.555  57.594 -34.281  1.00 18.19           C  
ATOM   4829  N   PRO B 335     -11.445  59.094 -31.609  1.00 17.58           N  
ATOM   4830  CA  PRO B 335     -10.562  60.219 -31.219  1.00 17.58           C  
ATOM   4831  C   PRO B 335     -10.961  60.844 -29.891  1.00 17.58           C  
ATOM   4832  CB  PRO B 335     -10.719  61.188 -32.375  1.00 17.58           C  
ATOM   4833  O   PRO B 335     -11.992  60.500 -29.312  1.00 17.58           O  
ATOM   4834  CG  PRO B 335     -11.945  60.750 -33.094  1.00 17.58           C  
ATOM   4835  CD  PRO B 335     -12.414  59.469 -32.500  1.00 17.58           C  
ATOM   4836  N   GLY B 336     -11.102  62.250 -29.906  1.00 18.83           N  
ATOM   4837  CA  GLY B 336     -10.461  63.344 -29.172  1.00 18.83           C  
ATOM   4838  C   GLY B 336     -11.273  63.812 -27.984  1.00 18.83           C  
ATOM   4839  O   GLY B 336     -10.758  64.500 -27.125  1.00 18.83           O  
ATOM   4840  N   ALA B 337     -12.609  63.812 -28.125  1.00 17.56           N  
ATOM   4841  CA  ALA B 337     -13.234  65.062 -27.734  1.00 17.56           C  
ATOM   4842  C   ALA B 337     -13.078  65.312 -26.234  1.00 17.56           C  
ATOM   4843  CB  ALA B 337     -14.711  65.062 -28.125  1.00 17.56           C  
ATOM   4844  O   ALA B 337     -12.844  64.375 -25.469  1.00 17.56           O  
ATOM   4845  N   SER B 338     -13.695  66.562 -25.812  1.00 18.97           N  
ATOM   4846  CA  SER B 338     -13.391  67.562 -24.828  1.00 18.97           C  
ATOM   4847  C   SER B 338     -13.641  67.062 -23.406  1.00 18.97           C  
ATOM   4848  CB  SER B 338     -14.227  68.812 -25.094  1.00 18.97           C  
ATOM   4849  O   SER B 338     -14.352  66.062 -23.203  1.00 18.97           O  
ATOM   4850  OG  SER B 338     -15.367  68.500 -25.875  1.00 18.97           O  
ATOM   4851  N   ARG B 339     -13.469  67.938 -22.375  1.00 18.78           N  
ATOM   4852  CA  ARG B 339     -12.961  68.062 -21.016  1.00 18.78           C  
ATOM   4853  C   ARG B 339     -14.039  67.750 -20.000  1.00 18.78           C  
ATOM   4854  CB  ARG B 339     -12.422  69.500 -20.750  1.00 18.78           C  
ATOM   4855  O   ARG B 339     -13.750  67.562 -18.812  1.00 18.78           O  
ATOM   4856  CG  ARG B 339     -10.969  69.688 -21.156  1.00 18.78           C  
ATOM   4857  CD  ARG B 339     -10.438  71.062 -20.734  1.00 18.78           C  
ATOM   4858  NE  ARG B 339      -9.008  71.188 -21.016  1.00 18.78           N  
ATOM   4859  NH1 ARG B 339      -8.820  73.250 -20.094  1.00 18.78           N  
ATOM   4860  NH2 ARG B 339      -6.980  72.250 -21.000  1.00 18.78           N  
ATOM   4861  CZ  ARG B 339      -8.273  72.250 -20.703  1.00 18.78           C  
ATOM   4862  N   VAL B 340     -15.375  67.812 -20.406  1.00 18.95           N  
ATOM   4863  CA  VAL B 340     -16.125  68.562 -19.406  1.00 18.95           C  
ATOM   4864  C   VAL B 340     -16.094  67.812 -18.062  1.00 18.95           C  
ATOM   4865  CB  VAL B 340     -17.594  68.750 -19.844  1.00 18.95           C  
ATOM   4866  O   VAL B 340     -15.883  66.562 -18.031  1.00 18.95           O  
ATOM   4867  CG1 VAL B 340     -18.375  69.500 -18.750  1.00 18.95           C  
ATOM   4868  CG2 VAL B 340     -17.641  69.562 -21.141  1.00 18.95           C  
ATOM   4869  N   GLY B 341     -16.719  68.375 -17.000  1.00 19.03           N  
ATOM   4870  CA  GLY B 341     -16.516  68.562 -15.570  1.00 19.03           C  
ATOM   4871  C   GLY B 341     -16.828  67.312 -14.781  1.00 19.03           C  
ATOM   4872  O   GLY B 341     -17.328  66.312 -15.336  1.00 19.03           O  
ATOM   4873  N   GLU B 342     -17.219  67.438 -13.359  1.00 19.44           N  
ATOM   4874  CA  GLU B 342     -16.844  66.938 -12.055  1.00 19.44           C  
ATOM   4875  C   GLU B 342     -17.625  65.625 -11.711  1.00 19.44           C  
ATOM   4876  CB  GLU B 342     -17.031  67.938 -10.969  1.00 19.44           C  
ATOM   4877  O   GLU B 342     -17.047  64.625 -11.328  1.00 19.44           O  
ATOM   4878  CG  GLU B 342     -15.812  68.812 -10.719  1.00 19.44           C  
ATOM   4879  CD  GLU B 342     -15.992  69.812  -9.578  1.00 19.44           C  
ATOM   4880  OE1 GLU B 342     -14.992  70.438  -9.148  1.00 19.44           O  
ATOM   4881  OE2 GLU B 342     -17.141  69.938  -9.102  1.00 19.44           O  
ATOM   4882  N   GLU B 343     -18.984  65.812 -11.258  1.00 20.16           N  
ATOM   4883  CA  GLU B 343     -19.438  65.375  -9.945  1.00 20.16           C  
ATOM   4884  C   GLU B 343     -19.953  63.938 -10.008  1.00 20.16           C  
ATOM   4885  CB  GLU B 343     -20.516  66.312  -9.391  1.00 20.16           C  
ATOM   4886  O   GLU B 343     -20.906  63.656 -10.750  1.00 20.16           O  
ATOM   4887  CG  GLU B 343     -19.969  67.500  -8.625  1.00 20.16           C  
ATOM   4888  CD  GLU B 343     -21.062  68.375  -8.016  1.00 20.16           C  
ATOM   4889  OE1 GLU B 343     -20.734  69.312  -7.242  1.00 20.16           O  
ATOM   4890  OE2 GLU B 343     -22.250  68.125  -8.320  1.00 20.16           O  
ATOM   4891  N   ILE B 344     -19.141  62.938 -10.031  1.00 22.75           N  
ATOM   4892  CA  ILE B 344     -19.484  61.531 -10.188  1.00 22.75           C  
ATOM   4893  C   ILE B 344     -20.438  61.094  -9.078  1.00 22.75           C  
ATOM   4894  CB  ILE B 344     -18.219  60.656 -10.172  1.00 22.75           C  
ATOM   4895  O   ILE B 344     -20.094  61.188  -7.891  1.00 22.75           O  
ATOM   4896  CG1 ILE B 344     -17.250  61.062 -11.289  1.00 22.75           C  
ATOM   4897  CG2 ILE B 344     -18.594  59.156 -10.312  1.00 22.75           C  
ATOM   4898  CD1 ILE B 344     -15.867  60.438 -11.172  1.00 22.75           C  
ATOM   4899  N   ARG B 345     -21.781  61.312  -9.273  1.00 20.23           N  
ATOM   4900  CA  ARG B 345     -22.812  60.875  -8.336  1.00 20.23           C  
ATOM   4901  C   ARG B 345     -22.609  59.406  -7.980  1.00 20.23           C  
ATOM   4902  CB  ARG B 345     -24.203  61.094  -8.922  1.00 20.23           C  
ATOM   4903  O   ARG B 345     -22.266  58.594  -8.836  1.00 20.23           O  
ATOM   4904  CG  ARG B 345     -24.781  62.469  -8.633  1.00 20.23           C  
ATOM   4905  CD  ARG B 345     -26.203  62.594  -9.148  1.00 20.23           C  
ATOM   4906  NE  ARG B 345     -26.781  63.906  -8.844  1.00 20.23           N  
ATOM   4907  NH1 ARG B 345     -28.875  63.406  -9.688  1.00 20.23           N  
ATOM   4908  NH2 ARG B 345     -28.438  65.500  -8.781  1.00 20.23           N  
ATOM   4909  CZ  ARG B 345     -28.031  64.250  -9.102  1.00 20.23           C  
ATOM   4910  N   GLU B 346     -22.453  59.031  -6.609  1.00 23.06           N  
ATOM   4911  CA  GLU B 346     -22.188  57.844  -5.820  1.00 23.06           C  
ATOM   4912  C   GLU B 346     -23.203  56.750  -6.109  1.00 23.06           C  
ATOM   4913  CB  GLU B 346     -22.172  58.188  -4.328  1.00 23.06           C  
ATOM   4914  O   GLU B 346     -24.391  56.906  -5.801  1.00 23.06           O  
ATOM   4915  CG  GLU B 346     -20.781  58.438  -3.762  1.00 23.06           C  
ATOM   4916  CD  GLU B 346     -20.781  58.719  -2.268  1.00 23.06           C  
ATOM   4917  OE1 GLU B 346     -19.688  58.812  -1.668  1.00 23.06           O  
ATOM   4918  OE2 GLU B 346     -21.891  58.844  -1.694  1.00 23.06           O  
ATOM   4919  N   GLY B 347     -23.391  56.219  -7.344  1.00 22.56           N  
ATOM   4920  CA  GLY B 347     -24.359  55.156  -7.605  1.00 22.56           C  
ATOM   4921  C   GLY B 347     -24.312  54.031  -6.578  1.00 22.56           C  
ATOM   4922  O   GLY B 347     -23.234  53.656  -6.121  1.00 22.56           O  
ATOM   4923  N   THR B 348     -25.406  53.906  -5.688  1.00 26.48           N  
ATOM   4924  CA  THR B 348     -25.734  52.969  -4.609  1.00 26.48           C  
ATOM   4925  C   THR B 348     -25.688  51.531  -5.105  1.00 26.48           C  
ATOM   4926  CB  THR B 348     -27.125  53.281  -4.016  1.00 26.48           C  
ATOM   4927  O   THR B 348     -26.406  51.188  -6.047  1.00 26.48           O  
ATOM   4928  CG2 THR B 348     -27.016  54.219  -2.828  1.00 26.48           C  
ATOM   4929  OG1 THR B 348     -27.953  53.875  -5.020  1.00 26.48           O  
ATOM   4930  N   ARG B 349     -24.547  50.844  -5.297  1.00 30.14           N  
ATOM   4931  CA  ARG B 349     -24.344  49.406  -5.512  1.00 30.14           C  
ATOM   4932  C   ARG B 349     -25.344  48.594  -4.695  1.00 30.14           C  
ATOM   4933  CB  ARG B 349     -22.922  49.000  -5.148  1.00 30.14           C  
ATOM   4934  O   ARG B 349     -25.344  48.656  -3.463  1.00 30.14           O  
ATOM   4935  CG  ARG B 349     -21.969  49.000  -6.332  1.00 30.14           C  
ATOM   4936  CD  ARG B 349     -20.578  48.500  -5.938  1.00 30.14           C  
ATOM   4937  NE  ARG B 349     -19.672  48.469  -7.078  1.00 30.14           N
[truncated: 110,566 more chars]
