# Supplementary material for: Shared structural features of Miro binding control mitochondrial homeostasis
Source: EMBO J. 2024 Jan 24;43(4):6. doi: 10.1038/s44318-024-00028-1 (PMC10897228; doi:10.1038/s44318-024-00028-1)
Supplement: Supplementary file 2 — DataSet EV1 [file 44318_2024_28_MOESM2_ESM.zip › _All structures/Miro2_CENPF.pdb]

ATOM      1  N   MET A   1      -8.746   7.372   6.477  1.00 54.51           N  
ATOM      2  H   MET A   1      -7.923   7.232   5.908  1.00 54.51           H  
ATOM      3  H2  MET A   1      -9.568   7.344   5.891  1.00 54.51           H  
ATOM      4  H3  MET A   1      -8.820   6.629   7.157  1.00 54.51           H  
ATOM      5  CA  MET A   1      -8.691   8.685   7.161  1.00 54.51           C  
ATOM      6  HA  MET A   1      -7.863   8.682   7.871  1.00 54.51           H  
ATOM      7  C   MET A   1      -9.992   8.868   7.926  1.00 54.51           C  
ATOM      8  CB  MET A   1      -8.461   9.806   6.136  1.00 54.51           C  
ATOM      9  HB2 MET A   1      -9.383  10.012   5.592  1.00 54.51           H  
ATOM     10  HB3 MET A   1      -7.718   9.459   5.417  1.00 54.51           H  
ATOM     11  O   MET A   1     -11.018   8.410   7.429  1.00 54.51           O  
ATOM     12  CG  MET A   1      -7.926  11.105   6.745  1.00 54.51           C  
ATOM     13  HG2 MET A   1      -8.714  11.598   7.314  1.00 54.51           H  
ATOM     14  HG3 MET A   1      -7.099  10.872   7.415  1.00 54.51           H  
ATOM     15  SD  MET A   1      -7.319  12.229   5.461  1.00 54.51           S  
ATOM     16  CE  MET A   1      -6.590  13.549   6.474  1.00 54.51           C  
ATOM     17  HE1 MET A   1      -5.798  13.145   7.106  1.00 54.51           H  
ATOM     18  HE2 MET A   1      -7.356  14.003   7.101  1.00 54.51           H  
ATOM     19  HE3 MET A   1      -6.168  14.317   5.826  1.00 54.51           H  
ATOM     20  N   ARG A   2      -9.967   9.448   9.131  1.00 77.10           N  
ATOM     21  H   ARG A   2      -9.111   9.859   9.476  1.00 77.10           H  
ATOM     22  CA  ARG A   2     -11.196   9.698   9.907  1.00 77.10           C  
ATOM     23  HA  ARG A   2     -11.818   8.803   9.890  1.00 77.10           H  
ATOM     24  C   ARG A   2     -12.018  10.814   9.258  1.00 77.10           C  
ATOM     25  CB  ARG A   2     -10.855  10.019  11.368  1.00 77.10           C  
ATOM     26  HB2 ARG A   2     -11.750  10.373  11.878  1.00 77.10           H  
ATOM     27  HB3 ARG A   2     -10.109  10.813  11.399  1.00 77.10           H  
ATOM     28  O   ARG A   2     -11.455  11.673   8.587  1.00 77.10           O  
ATOM     29  CG  ARG A   2     -10.336   8.774  12.105  1.00 77.10           C  
ATOM     30  HG2 ARG A   2      -9.499   8.335  11.562  1.00 77.10           H  
ATOM     31  HG3 ARG A   2     -11.136   8.038  12.187  1.00 77.10           H  
ATOM     32  CD  ARG A   2      -9.860   9.170  13.498  1.00 77.10           C  
ATOM     33  HD2 ARG A   2      -9.045   9.884  13.379  1.00 77.10           H  
ATOM     34  HD3 ARG A   2     -10.672   9.669  14.028  1.00 77.10           H  
ATOM     35  NE  ARG A   2      -9.347   8.015  14.256  1.00 77.10           N  
ATOM     36  HE  ARG A   2      -8.458   7.644  13.952  1.00 77.10           H  
ATOM     37  NH1 ARG A   2     -10.957   7.929  15.908  1.00 77.10           N  
ATOM     38 HH11 ARG A   2     -11.483   8.657  15.446  1.00 77.10           H  
ATOM     39 HH12 ARG A   2     -11.325   7.507  16.749  1.00 77.10           H  
ATOM     40  NH2 ARG A   2      -9.173   6.588  16.004  1.00 77.10           N  
ATOM     41 HH21 ARG A   2      -8.289   6.284  15.621  1.00 77.10           H  
ATOM     42 HH22 ARG A   2      -9.490   6.242  16.898  1.00 77.10           H  
ATOM     43  CZ  ARG A   2      -9.833   7.520  15.381  1.00 77.10           C  
ATOM     44  N   ARG A   3     -13.342  10.749   9.417  1.00 80.67           N  
ATOM     45  H   ARG A   3     -13.712  10.043  10.036  1.00 80.67           H  
ATOM     46  CA  ARG A   3     -14.290  11.718   8.835  1.00 80.67           C  
ATOM     47  HA  ARG A   3     -13.866  12.162   7.935  1.00 80.67           H  
ATOM     48  C   ARG A   3     -14.568  12.895   9.761  1.00 80.67           C  
ATOM     49  CB  ARG A   3     -15.607  11.019   8.484  1.00 80.67           C  
ATOM     50  HB2 ARG A   3     -16.332  11.775   8.183  1.00 80.67           H  
ATOM     51  HB3 ARG A   3     -15.997  10.506   9.363  1.00 80.67           H  
ATOM     52  O   ARG A   3     -14.831  13.985   9.275  1.00 80.67           O  
ATOM     53  CG  ARG A   3     -15.425  10.026   7.332  1.00 80.67           C  
ATOM     54  HG2 ARG A   3     -14.739   9.232   7.627  1.00 80.67           H  
ATOM     55  HG3 ARG A   3     -15.017  10.550   6.468  1.00 80.67           H  
ATOM     56  CD  ARG A   3     -16.778   9.416   6.966  1.00 80.67           C  
ATOM     57  HD2 ARG A   3     -17.159   8.869   7.827  1.00 80.67           H  
ATOM     58  HD3 ARG A   3     -17.470  10.224   6.728  1.00 80.67           H  
ATOM     59  NE  ARG A   3     -16.659   8.512   5.807  1.00 80.67           N  
ATOM     60  HE  ARG A   3     -15.735   8.395   5.416  1.00 80.67           H  
ATOM     61  NH1 ARG A   3     -18.878   7.953   5.666  1.00 80.67           N  
ATOM     62 HH11 ARG A   3     -19.056   8.530   6.475  1.00 80.67           H  
ATOM     63 HH12 ARG A   3     -19.630   7.441   5.226  1.00 80.67           H  
ATOM     64  NH2 ARG A   3     -17.427   7.098   4.197  1.00 80.67           N  
ATOM     65 HH21 ARG A   3     -18.187   6.595   3.760  1.00 80.67           H  
ATOM     66 HH22 ARG A   3     -16.490   6.997   3.833  1.00 80.67           H  
ATOM     67  CZ  ARG A   3     -17.652   7.861   5.230  1.00 80.67           C  
ATOM     68  N   ASP A   4     -14.476  12.651  11.058  1.00 92.90           N  
ATOM     69  H   ASP A   4     -14.339  11.697  11.358  1.00 92.90           H  
ATOM     70  CA  ASP A   4     -14.682  13.588  12.150  1.00 92.90           C  
ATOM     71  HA  ASP A   4     -14.339  14.576  11.845  1.00 92.90           H  
ATOM     72  C   ASP A   4     -13.852  13.130  13.365  1.00 92.90           C  
ATOM     73  CB  ASP A   4     -16.185  13.675  12.471  1.00 92.90           C  
ATOM     74  HB2 ASP A   4     -16.717  14.041  11.593  1.00 92.90           H  
ATOM     75  HB3 ASP A   4     -16.335  14.402  13.270  1.00 92.90           H  
ATOM     76  O   ASP A   4     -13.273  12.034  13.363  1.00 92.90           O  
ATOM     77  CG  ASP A   4     -16.770  12.322  12.889  1.00 92.90           C  
ATOM     78  OD1 ASP A   4     -17.055  11.506  11.976  1.00 92.90           O  
ATOM     79  OD2 ASP A   4     -16.879  12.102  14.114  1.00 92.90           O  
ATOM     80  N   VAL A   5     -13.752  13.993  14.377  1.00 96.20           N  
ATOM     81  H   VAL A   5     -14.183  14.898  14.257  1.00 96.20           H  
ATOM     82  CA  VAL A   5     -13.112  13.701  15.667  1.00 96.20           C  
ATOM     83  HA  VAL A   5     -12.963  12.625  15.753  1.00 96.20           H  
ATOM     84  C   VAL A   5     -14.024  14.148  16.810  1.00 96.20           C  
ATOM     85  CB  VAL A   5     -11.732  14.389  15.773  1.00 96.20           C  
ATOM     86  HB  VAL A   5     -11.849  15.463  15.631  1.00 96.20           H  
ATOM     87  O   VAL A   5     -14.318  15.336  16.916  1.00 96.20           O  
ATOM     88  CG1 VAL A   5     -11.100  14.152  17.151  1.00 96.20           C  
ATOM     89 HG11 VAL A   5     -10.072  14.517  17.164  1.00 96.20           H  
ATOM     90 HG12 VAL A   5     -11.656  14.693  17.916  1.00 96.20           H  
ATOM     91 HG13 VAL A   5     -11.113  13.088  17.388  1.00 96.20           H  
ATOM     92  CG2 VAL A   5     -10.756  13.870  14.707  1.00 96.20           C  
ATOM     93 HG21 VAL A   5      -9.767  14.303  14.858  1.00 96.20           H  
ATOM     94 HG22 VAL A   5     -11.111  14.164  13.719  1.00 96.20           H  
ATOM     95 HG23 VAL A   5     -10.696  12.783  14.751  1.00 96.20           H  
ATOM     96  N   ARG A   6     -14.422  13.238  17.709  1.00 97.38           N  
ATOM     97  H   ARG A   6     -14.234  12.269  17.496  1.00 97.38           H  
ATOM     98  CA  ARG A   6     -15.146  13.572  18.955  1.00 97.38           C  
ATOM     99  HA  ARG A   6     -15.588  14.561  18.832  1.00 97.38           H  
ATOM    100  C   ARG A   6     -14.193  13.670  20.152  1.00 97.38           C  
ATOM    101  CB  ARG A   6     -16.311  12.583  19.168  1.00 97.38           C  
ATOM    102  HB2 ARG A   6     -15.913  11.613  19.466  1.00 97.38           H  
ATOM    103  HB3 ARG A   6     -16.831  12.454  18.219  1.00 97.38           H  
ATOM    104  O   ARG A   6     -13.578  12.678  20.542  1.00 97.38           O  
ATOM    105  CG  ARG A   6     -17.342  13.064  20.212  1.00 97.38           C  
ATOM    106  HG2 ARG A   6     -17.750  14.023  19.893  1.00 97.38           H  
ATOM    107  HG3 ARG A   6     -16.857  13.193  21.180  1.00 97.38           H  
ATOM    108  CD  ARG A   6     -18.484  12.038  20.353  1.00 97.38           C  
ATOM    109  HD2 ARG A   6     -18.063  11.134  20.794  1.00 97.38           H  
ATOM    110  HD3 ARG A   6     -18.867  11.782  19.365  1.00 97.38           H  
ATOM    111  NE  ARG A   6     -19.601  12.490  21.213  1.00 97.38           N  
ATOM    112  HE  ARG A   6     -19.667  12.129  22.154  1.00 97.38           H  
ATOM    113  NH1 ARG A   6     -20.609  13.954  19.750  1.00 97.38           N  
ATOM    114 HH11 ARG A   6     -21.252  14.727  19.654  1.00 97.38           H  
ATOM    115 HH12 ARG A   6     -19.917  13.788  19.033  1.00 97.38           H  
ATOM    116  NH2 ARG A   6     -21.452  13.676  21.770  1.00 97.38           N  
ATOM    117 HH21 ARG A   6     -21.445  13.250  22.685  1.00 97.38           H  
ATOM    118 HH22 ARG A   6     -22.032  14.474  21.552  1.00 97.38           H  
ATOM    119  CZ  ARG A   6     -20.546  13.358  20.903  1.00 97.38           C  
ATOM    120  N   ILE A   7     -14.091  14.861  20.735  1.00 97.68           N  
ATOM    121  H   ILE A   7     -14.644  15.610  20.345  1.00 97.68           H  
ATOM    122  CA  ILE A   7     -13.302  15.202  21.925  1.00 97.68           C  
ATOM    123  HA  ILE A   7     -12.578  14.412  22.121  1.00 97.68           H  
ATOM    124  C   ILE A   7     -14.252  15.312  23.123  1.00 97.68           C  
ATOM    125  CB  ILE A   7     -12.535  16.537  21.717  1.00 97.68           C  
ATOM    126  HB  ILE A   7     -13.268  17.337  21.611  1.00 97.68           H  
ATOM    127  O   ILE A   7     -15.144  16.161  23.126  1.00 97.68           O  
ATOM    128  CG1 ILE A   7     -11.678  16.524  20.427  1.00 97.68           C  
ATOM    129 HG12 ILE A   7     -10.953  15.712  20.477  1.00 97.68           H  
ATOM    130 HG13 ILE A   7     -12.327  16.341  19.570  1.00 97.68           H  
ATOM    131  CG2 ILE A   7     -11.673  16.847  22.958  1.00 97.68           C  
ATOM    132 HG21 ILE A   7     -12.280  16.841  23.864  1.00 97.68           H  
ATOM    133 HG22 ILE A   7     -11.235  17.843  22.880  1.00 97.68           H  
ATOM    134 HG23 ILE A   7     -10.877  16.110  23.063  1.00 97.68           H  
ATOM    135  CD1 ILE A   7     -10.921  17.825  20.139  1.00 97.68           C  
ATOM    136 HD11 ILE A   7     -11.628  18.649  20.044  1.00 97.68           H  
ATOM    137 HD12 ILE A   7     -10.210  18.047  20.934  1.00 97.68           H  
ATOM    138 HD13 ILE A   7     -10.364  17.718  19.207  1.00 97.68           H  
ATOM    139  N   LEU A   8     -14.042  14.494  24.155  1.00 98.12           N  
ATOM    140  H   LEU A   8     -13.290  13.823  24.091  1.00 98.12           H  
ATOM    141  CA  LEU A   8     -14.782  14.579  25.420  1.00 98.12           C  
ATOM    142  HA  LEU A   8     -15.688  15.168  25.277  1.00 98.12           H  
ATOM    143  C   LEU A   8     -13.934  15.272  26.491  1.00 98.12           C  
ATOM    144  CB  LEU A   8     -15.196  13.156  25.840  1.00 98.12           C  
ATOM    145  HB2 LEU A   8     -15.851  12.745  25.073  1.00 98.12           H  
ATOM    146  HB3 LEU A   8     -14.300  12.538  25.884  1.00 98.12           H  
ATOM    147  O   LEU A   8     -12.828  14.813  26.775  1.00 98.12           O  
ATOM    148  CG  LEU A   8     -15.912  13.067  27.203  1.00 98.12           C  
ATOM    149  HG  LEU A   8     -15.273  13.477  27.985  1.00 98.12           H  
ATOM    150  CD1 LEU A   8     -17.241  13.823  27.203  1.00 98.12           C  
ATOM    151 HD11 LEU A   8     -17.855  13.506  26.360  1.00 98.12           H  
ATOM    152 HD12 LEU A   8     -17.065  14.897  27.140  1.00 98.12           H  
ATOM    153 HD13 LEU A   8     -17.779  13.624  28.130  1.00 98.12           H  
ATOM    154  CD2 LEU A   8     -16.177  11.601  27.539  1.00 98.12           C  
ATOM    155 HD21 LEU A   8     -16.685  11.524  28.500  1.00 98.12           H  
ATOM    156 HD22 LEU A   8     -16.806  11.156  26.767  1.00 98.12           H  
ATOM    157 HD23 LEU A   8     -15.235  11.055  27.591  1.00 98.12           H  
ATOM    158  N   LEU A   9     -14.447  16.331  27.125  1.00 97.98           N  
ATOM    159  H   LEU A   9     -15.353  16.677  26.844  1.00 97.98           H  
ATOM    160  CA  LEU A   9     -13.844  16.898  28.334  1.00 97.98           C  
ATOM    161  HA  LEU A   9     -12.774  16.688  28.326  1.00 97.98           H  
ATOM    162  C   LEU A   9     -14.424  16.223  29.578  1.00 97.98           C  
ATOM    163  CB  LEU A   9     -14.009  18.424  28.407  1.00 97.98           C  
ATOM    164  HB2 LEU A   9     -13.909  18.710  29.454  1.00 97.98           H  
ATOM    165  HB3 LEU A   9     -15.009  18.712  28.083  1.00 97.98           H  
ATOM    166  O   LEU A   9     -15.627  16.268  29.820  1.00 97.98           O  
ATOM    167  CG  LEU A   9     -12.941  19.201  27.619  1.00 97.98           C  
ATOM    168  HG  LEU A   9     -11.960  18.768  27.811  1.00 97.98           H  
ATOM    169  CD1 LEU A   9     -13.188  19.194  26.113  1.00 97.98           C  
ATOM    170 HD11 LEU A   9     -13.165  18.172  25.733  1.00 97.98           H  
ATOM    171 HD12 LEU A   9     -12.399  19.762  25.621  1.00 97.98           H  
ATOM    172 HD13 LEU A   9     -14.159  19.637  25.895  1.00 97.98           H  
ATOM    173  CD2 LEU A   9     -12.911  20.645  28.117  1.00 97.98           C  
ATOM    174 HD21 LEU A   9     -12.349  21.280  27.432  1.00 97.98           H  
ATOM    175 HD22 LEU A   9     -13.932  21.013  28.219  1.00 97.98           H  
ATOM    176 HD23 LEU A   9     -12.437  20.683  29.098  1.00 97.98           H  
ATOM    177  N   LEU A  10     -13.546  15.645  30.395  1.00 96.81           N  
ATOM    178  H   LEU A  10     -12.570  15.712  30.145  1.00 96.81           H  
ATOM    179  CA  LEU A  10     -13.871  14.867  31.591  1.00 96.81           C  
ATOM    180  HA  LEU A  10     -14.932  14.988  31.809  1.00 96.81           H  
ATOM    181  C   LEU A  10     -13.069  15.381  32.797  1.00 96.81           C  
ATOM    182  CB  LEU A  10     -13.584  13.391  31.259  1.00 96.81           C  
ATOM    183  HB2 LEU A  10     -12.513  13.274  31.095  1.00 96.81           H  
ATOM    184  HB3 LEU A  10     -14.090  13.150  30.324  1.00 96.81           H  
ATOM    185  O   LEU A  10     -12.038  16.015  32.616  1.00 96.81           O  
ATOM    186  CG  LEU A  10     -14.035  12.375  32.319  1.00 96.81           C  
ATOM    187  HG  LEU A  10     -13.471  12.532  33.238  1.00 96.81           H  
ATOM    188  CD1 LEU A  10     -15.527  12.508  32.615  1.00 96.81           C  
ATOM    189 HD11 LEU A  10     -16.093  12.551  31.685  1.00 96.81           H  
ATOM    190 HD12 LEU A  10     -15.720  13.407  33.201  1.00 96.81           H  
ATOM    191 HD13 LEU A  10     -15.870  11.652  33.197  1.00 96.81           H  
ATOM    192  CD2 LEU A  10     -13.749  10.960  31.819  1.00 96.81           C  
ATOM    193 HD21 LEU A  10     -14.287  10.777  30.888  1.00 96.81           H  
ATOM    194 HD22 LEU A  10     -14.071  10.226  32.558  1.00 96.81           H  
ATOM    195 HD23 LEU A  10     -12.680  10.840  31.647  1.00 96.81           H  
ATOM    196  N   GLY A  11     -13.525  15.156  34.030  1.00 96.86           N  
ATOM    197  H   GLY A  11     -14.379  14.630  34.151  1.00 96.86           H  
ATOM    198  CA  GLY A  11     -12.861  15.658  35.244  1.00 96.86           C  
ATOM    199  HA2 GLY A  11     -12.174  14.898  35.615  1.00 96.86           H  
ATOM    200  HA3 GLY A  11     -12.278  16.551  35.018  1.00 96.86           H  
ATOM    201  C   GLY A  11     -13.854  16.019  36.349  1.00 96.86           C  
ATOM    202  O   GLY A  11     -15.056  16.107  36.083  1.00 96.86           O  
ATOM    203  N   GLU A  12     -13.366  16.253  37.573  1.00 96.88           N  
ATOM    204  H   GLU A  12     -12.363  16.261  37.695  1.00 96.88           H  
ATOM    205  CA  GLU A  12     -14.209  16.615  38.732  1.00 96.88           C  
ATOM    206  HA  GLU A  12     -14.955  15.836  38.892  1.00 96.88           H  
ATOM    207  C   GLU A  12     -15.007  17.917  38.472  1.00 96.88           C  
ATOM    208  CB  GLU A  12     -13.370  16.722  40.031  1.00 96.88           C  
ATOM    209  HB2 GLU A  12     -12.614  17.492  39.871  1.00 96.88           H  
ATOM    210  HB3 GLU A  12     -14.015  17.067  40.839  1.00 96.88           H  
ATOM    211  O   GLU A  12     -14.765  18.665  37.512  1.00 96.88           O  
ATOM    212  CG  GLU A  12     -12.643  15.451  40.530  1.00 96.88           C  
ATOM    213  HG2 GLU A  12     -12.086  15.010  39.703  1.00 96.88           H  
ATOM    214  HG3 GLU A  12     -11.900  15.770  41.261  1.00 96.88           H  
ATOM    215  CD  GLU A  12     -13.534  14.371  41.190  1.00 96.88           C  
ATOM    216  OE1 GLU A  12     -14.118  13.551  40.451  1.00 96.88           O  
ATOM    217  OE2 GLU A  12     -13.531  14.210  42.435  1.00 96.88           O  
ATOM    218  N   ALA A  13     -16.006  18.194  39.311  1.00 96.45           N  
ATOM    219  H   ALA A  13     -16.233  17.540  40.047  1.00 96.45           H  
ATOM    220  CA  ALA A  13     -16.722  19.467  39.283  1.00 96.45           C  
ATOM    221  HA  ALA A  13     -17.191  19.571  38.304  1.00 96.45           H  
ATOM    222  C   ALA A  13     -15.765  20.666  39.485  1.00 96.45           C  
ATOM    223  CB  ALA A  13     -17.834  19.422  40.336  1.00 96.45           C  
ATOM    224  HB1 ALA A  13     -17.399  19.335  41.331  1.00 96.45           H  
ATOM    225  HB2 ALA A  13     -18.432  20.332  40.286  1.00 96.45           H  
ATOM    226  HB3 ALA A  13     -18.482  18.564  40.155  1.00 96.45           H  
ATOM    227  O   ALA A  13     -14.717  20.544  40.108  1.00 96.45           O  
ATOM    228  N   GLN A  14     -16.127  21.836  38.948  1.00 96.26           N  
ATOM    229  H   GLN A  14     -17.013  21.873  38.465  1.00 96.26           H  
ATOM    230  CA  GLN A  14     -15.421  23.119  39.147  1.00 96.26           C  
ATOM    231  HA  GLN A  14     -15.930  23.833  38.500  1.00 96.26           H  
ATOM    232  C   GLN A  14     -13.947  23.221  38.682  1.00 96.26           C  
ATOM    233  CB  GLN A  14     -15.630  23.629  40.591  1.00 96.26           C  
ATOM    234  HB2 GLN A  14     -15.182  24.618  40.686  1.00 96.26           H  
ATOM    235  HB3 GLN A  14     -15.111  22.967  41.285  1.00 96.26           H  
ATOM    236  O   GLN A  14     -13.346  24.291  38.794  1.00 96.26           O  
ATOM    237  CG  GLN A  14     -17.111  23.727  41.011  1.00 96.26           C  
ATOM    238  HG2 GLN A  14     -17.163  24.131  42.022  1.00 96.26           H  
ATOM    239  HG3 GLN A  14     -17.551  22.730  41.034  1.00 96.26           H  
ATOM    240  CD  GLN A  14     -17.939  24.628  40.096  1.00 96.26           C  
ATOM    241  NE2 GLN A  14     -19.221  24.383  39.946  1.00 96.26           N  
ATOM    242 HE21 GLN A  14     -19.687  23.658  40.473  1.00 96.26           H  
ATOM    243 HE22 GLN A  14     -19.718  25.020  39.339  1.00 96.26           H  
ATOM    244  OE1 GLN A  14     -17.447  25.548  39.468  1.00 96.26           O  
ATOM    245  N   VAL A  15     -13.380  22.197  38.025  1.00 97.14           N  
ATOM    246  H   VAL A  15     -13.814  21.289  38.112  1.00 97.14           H  
ATOM    247  CA  VAL A  15     -12.064  22.290  37.341  1.00 97.14           C  
ATOM    248  HA  VAL A  15     -11.364  22.751  38.038  1.00 97.14           H  
ATOM    249  C   VAL A  15     -12.082  23.189  36.088  1.00 97.14           C  
ATOM    250  CB  VAL A  15     -11.483  20.901  36.995  1.00 97.14           C  
ATOM    251  HB  VAL A  15     -10.463  21.037  36.634  1.00 97.14           H  
ATOM    252  O   VAL A  15     -11.044  23.451  35.487  1.00 97.14           O  
ATOM    253  CG1 VAL A  15     -11.413  19.988  38.223  1.00 97.14           C  
ATOM    254 HG11 VAL A  15     -10.861  20.490  39.017  1.00 97.14           H  
ATOM    255 HG12 VAL A  15     -10.895  19.064  37.965  1.00 97.14           H  
ATOM    256 HG13 VAL A  15     -12.411  19.744  38.586  1.00 97.14           H  
ATOM    257  CG2 VAL A  15     -12.282  20.204  35.888  1.00 97.14           C  
ATOM    258 HG21 VAL A  15     -13.340  20.173  36.148  1.00 97.14           H  
ATOM    259 HG22 VAL A  15     -11.917  19.185  35.758  1.00 97.14           H  
ATOM    260 HG23 VAL A  15     -12.151  20.738  34.947  1.00 97.14           H  
ATOM    261  N   GLY A  16     -13.257  23.680  35.673  1.00 96.94           N  
ATOM    262  H   GLY A  16     -14.058  23.494  36.259  1.00 96.94           H  
ATOM    263  CA  GLY A  16     -13.418  24.634  34.569  1.00 96.94           C  
ATOM    264  HA2 GLY A  16     -14.349  25.179  34.722  1.00 96.94           H  
ATOM    265  HA3 GLY A  16     -12.609  25.364  34.596  1.00 96.94           H  
ATOM    266  C   GLY A  16     -13.473  24.018  33.166  1.00 96.94           C  
ATOM    267  O   GLY A  16     -13.038  24.665  32.220  1.00 96.94           O  
ATOM    268  N   LYS A  17     -14.012  22.797  33.016  1.00 97.34           N  
ATOM    269  H   LYS A  17     -14.320  22.321  33.852  1.00 97.34           H  
ATOM    270  CA  LYS A  17     -14.260  22.139  31.710  1.00 97.34           C  
ATOM    271  HA  LYS A  17     -13.312  21.977  31.198  1.00 97.34           H  
ATOM    272  C   LYS A  17     -15.104  23.022  30.791  1.00 97.34           C  
ATOM    273  CB  LYS A  17     -14.973  20.786  31.897  1.00 97.34           C  
ATOM    274  HB2 LYS A  17     -15.971  20.949  32.303  1.00 97.34           H  
ATOM    275  HB3 LYS A  17     -15.081  20.316  30.919  1.00 97.34           H  
ATOM    276  O   LYS A  17     -14.648  23.426  29.724  1.00 97.34           O  
ATOM    277  CG  LYS A  17     -14.203  19.842  32.825  1.00 97.34           C  
ATOM    278  HG2 LYS A  17     -13.174  19.776  32.473  1.00 97.34           H  
ATOM    279  HG3 LYS A  17     -14.205  20.247  33.837  1.00 97.34           H  
ATOM    280  CD  LYS A  17     -14.789  18.429  32.863  1.00 97.34           C  
ATOM    281  HD2 LYS A  17     -14.123  17.793  33.446  1.00 97.34           H  
ATOM    282  HD3 LYS A  17     -14.824  18.043  31.844  1.00 97.34           H  
ATOM    283  CE  LYS A  17     -16.199  18.363  33.453  1.00 97.34           C  
ATOM    284  HE2 LYS A  17     -16.657  17.435  33.111  1.00 97.34           H  
ATOM    285  HE3 LYS A  17     -16.806  19.165  33.033  1.00 97.34           H  
ATOM    286  NZ  LYS A  17     -16.224  18.390  34.937  1.00 97.34           N  
ATOM    287  HZ1 LYS A  17     -17.181  18.433  35.255  1.00 97.34           H  
ATOM    288  HZ2 LYS A  17     -15.823  17.546  35.320  1.00 97.34           H  
ATOM    289  HZ3 LYS A  17     -15.696  19.158  35.328  1.00 97.34           H  
ATOM    290  N   THR A  18     -16.267  23.432  31.292  1.00 96.24           N  
ATOM    291  H   THR A  18     -16.653  22.943  32.086  1.00 96.24           H  
ATOM    292  CA  THR A  18     -17.170  24.366  30.625  1.00 96.24           C  
ATOM    293  HA  THR A  18     -17.486  23.922  29.681  1.00 96.24           H  
ATOM    294  C   THR A  18     -16.487  25.689  30.326  1.00 96.24           C  
ATOM    295  CB  THR A  18     -18.416  24.612  31.482  1.00 96.24           C  
ATOM    296  HB  THR A  18     -18.167  25.281  32.306  1.00 96.24           H  
ATOM    297  O   THR A  18     -16.678  26.204  29.243  1.00 96.24           O  
ATOM    298  CG2 THR A  18     -19.550  25.223  30.668  1.00 96.24           C  
ATOM    299 HG21 THR A  18     -20.476  25.153  31.238  1.00 96.24           H  
ATOM    300 HG22 THR A  18     -19.333  26.269  30.453  1.00 96.24           H  
ATOM    301 HG23 THR A  18     -19.667  24.673  29.734  1.00 96.24           H  
ATOM    302  OG1 THR A  18     -18.842  23.391  32.033  1.00 96.24           O  
ATOM    303  HG1 THR A  18     -19.063  22.813  31.299  1.00 96.24           H  
ATOM    304  N   SER A  19     -15.635  26.224  31.206  1.00 96.83           N  
ATOM    305  H   SER A  19     -15.517  25.786  32.108  1.00 96.83           H  
ATOM    306  CA  SER A  19     -14.890  27.464  30.934  1.00 96.83           C  
ATOM    307  HA  SER A  19     -15.591  28.222  30.583  1.00 96.83           H  
ATOM    308  C   SER A  19     -13.809  27.306  29.861  1.00 96.83           C  
ATOM    309  CB  SER A  19     -14.218  27.993  32.199  1.00 96.83           C  
ATOM    310  HB2 SER A  19     -13.859  29.004  32.008  1.00 96.83           H  
ATOM    311  HB3 SER A  19     -13.367  27.359  32.448  1.00 96.83           H  
ATOM    312  O   SER A  19     -13.636  28.214  29.060  1.00 96.83           O  
ATOM    313  OG  SER A  19     -15.108  28.000  33.296  1.00 96.83           O  
ATOM    314  HG  SER A  19     -15.739  28.713  33.169  1.00 96.83           H  
ATOM    315  N   LEU A  20     -13.078  26.184  29.825  1.00 97.23           N  
ATOM    316  H   LEU A  20     -13.255  25.473  30.521  1.00 97.23           H  
ATOM    317  CA  LEU A  20     -12.081  25.893  28.783  1.00 97.23           C  
ATOM    318  HA  LEU A  20     -11.372  26.717  28.709  1.00 97.23           H  
ATOM    319  C   LEU A  20     -12.727  25.747  27.416  1.00 97.23           C  
ATOM    320  CB  LEU A  20     -11.353  24.574  29.082  1.00 97.23           C  
ATOM    321  HB2 LEU A  20     -12.076  23.847  29.452  1.00 97.23           H  
ATOM    322  HB3 LEU A  20     -10.946  24.180  28.151  1.00 97.23           H  
ATOM    323  O   LEU A  20     -12.184  26.251  26.436  1.00 97.23           O  
ATOM    324  CG  LEU A  20     -10.197  24.689  30.075  1.00 97.23           C  
ATOM    325  HG  LEU A  20     -10.546  25.157  30.995  1.00 97.23           H  
ATOM    326  CD1 LEU A  20      -9.717  23.271  30.373  1.00 97.23           C  
ATOM    327 HD11 LEU A  20     -10.503  22.720  30.889  1.00 97.23           H  
ATOM    328 HD12 LEU A  20      -8.824  23.302  30.998  1.00 97.23           H  
ATOM    329 HD13 LEU A  20      -9.476  22.763  29.439  1.00 97.23           H  
ATOM    330  CD2 LEU A  20      -9.018  25.487  29.512  1.00 97.23           C  
ATOM    331 HD21 LEU A  20      -9.313  26.515  29.302  1.00 97.23           H  
ATOM    332 HD22 LEU A  20      -8.212  25.511  30.245  1.00 97.23           H  
ATOM    333 HD23 LEU A  20      -8.655  25.027  28.593  1.00 97.23           H  
ATOM    334  N   ILE A  21     -13.889  25.087  27.378  1.00 97.01           N  
ATOM    335  H   ILE A  21     -14.223  24.649  28.226  1.00 97.01           H  
ATOM    336  CA  ILE A  21     -14.767  25.126  26.219  1.00 97.01           C  
ATOM    337  HA  ILE A  21     -14.198  24.795  25.350  1.00 97.01           H  
ATOM    338  C   ILE A  21     -15.104  26.587  25.987  1.00 97.01           C  
ATOM    339  CB  ILE A  21     -15.985  24.193  26.365  1.00 97.01           C  
ATOM    340  HB  ILE A  21     -16.501  24.408  27.301  1.00 97.01           H  
ATOM    341  O   ILE A  21     -14.511  27.133  25.075  1.00 97.01           O  
ATOM    342  CG1 ILE A  21     -15.467  22.744  26.386  1.00 97.01           C  
ATOM    343 HG12 ILE A  21     -15.027  22.494  25.421  1.00 97.01           H  
ATOM    344 HG13 ILE A  21     -14.677  22.671  27.134  1.00 97.01           H  
ATOM    345  CG2 ILE A  21     -16.961  24.384  25.197  1.00 97.01           C  
ATOM    346 HG21 ILE A  21     -17.820  23.723  25.312  1.00 97.01           H  
ATOM    347 HG22 ILE A  21     -16.457  24.158  24.258  1.00 97.01           H  
ATOM    348 HG23 ILE A  21     -17.339  25.407  25.171  1.00 97.01           H  
ATOM    349  CD1 ILE A  21     -16.530  21.707  26.744  1.00 97.01           C  
ATOM    350 HD11 ILE A  21     -16.067  20.726  26.850  1.00 97.01           H  
ATOM    351 HD12 ILE A  21     -17.289  21.648  25.964  1.00 97.01           H  
ATOM    352 HD13 ILE A  21     -16.985  21.987  27.694  1.00 97.01           H  
ATOM    353  N   LEU A  22     -15.905  27.224  26.854  1.00 96.11           N  
ATOM    354  H   LEU A  22     -16.228  26.677  27.638  1.00 96.11           H  
ATOM    355  CA  LEU A  22     -16.448  28.591  26.776  1.00 96.11           C  
ATOM    356  HA  LEU A  22     -17.015  28.636  25.846  1.00 96.11           H  
ATOM    357  C   LEU A  22     -15.439  29.759  26.697  1.00 96.11           C  
ATOM    358  CB  LEU A  22     -17.537  28.851  27.830  1.00 96.11           C  
ATOM    359  HB2 LEU A  22     -17.858  29.886  27.709  1.00 96.11           H  
ATOM    360  HB3 LEU A  22     -17.107  28.756  28.827  1.00 96.11           H  
ATOM    361  O   LEU A  22     -15.868  30.905  26.674  1.00 96.11           O  
ATOM    362  CG  LEU A  22     -18.809  27.988  27.726  1.00 96.11           C  
ATOM    363  HG  LEU A  22     -18.625  26.981  28.102  1.00 96.11           H  
ATOM    364  CD1 LEU A  22     -19.886  28.633  28.594  1.00 96.11           C  
ATOM    365 HD11 LEU A  22     -20.166  29.609  28.196  1.00 96.11           H  
ATOM    366 HD12 LEU A  22     -19.480  28.780  29.594  1.00 96.11           H  
ATOM    367 HD13 LEU A  22     -20.751  27.973  28.655  1.00 96.11           H  
ATOM    368  CD2 LEU A  22     -19.385  27.837  26.318  1.00 96.11           C  
ATOM    369 HD21 LEU A  22     -20.304  27.253  26.345  1.00 96.11           H  
ATOM    370 HD22 LEU A  22     -18.682  27.288  25.692  1.00 96.11           H  
ATOM    371 HD23 LEU A  22     -19.535  28.824  25.880  1.00 96.11           H  
ATOM    372  N   SER A  23     -14.139  29.493  26.563  1.00 95.75           N  
ATOM    373  H   SER A  23     -13.863  28.522  26.602  1.00 95.75           H  
ATOM    374  CA  SER A  23     -13.119  30.496  26.222  1.00 95.75           C  
ATOM    375  HA  SER A  23     -13.581  31.483  26.170  1.00 95.75           H  
ATOM    376  C   SER A  23     -12.470  30.243  24.851  1.00 95.75           C  
ATOM    377  CB  SER A  23     -12.057  30.571  27.319  1.00 95.75           C  
ATOM    378  HB2 SER A  23     -11.418  31.436  27.137  1.00 95.75           H  
ATOM    379  HB3 SER A  23     -11.456  29.662  27.294  1.00 95.75           H  
ATOM    380  O   SER A  23     -12.198  31.207  24.142  1.00 95.75           O  
ATOM    381  OG  SER A  23     -12.639  30.687  28.602  1.00 95.75           O  
ATOM    382  HG  SER A  23     -13.192  29.910  28.713  1.00 95.75           H  
ATOM    383  N   LEU A  24     -12.298  28.973  24.426  1.00 94.27           N  
ATOM    384  H   LEU A  24     -12.593  28.223  25.034  1.00 94.27           H  
ATOM    385  CA  LEU A  24     -11.721  28.582  23.119  1.00 94.27           C  
ATOM    386  HA  LEU A  24     -10.648  28.775  23.116  1.00 94.27           H  
ATOM    387  C   LEU A  24     -12.328  29.373  21.964  1.00 94.27           C  
ATOM    388  CB  LEU A  24     -11.989  27.072  22.854  1.00 94.27           C  
ATOM    389  HB2 LEU A  24     -13.034  26.863  23.081  1.00 94.27           H  
ATOM    390  HB3 LEU A  24     -11.400  26.461  23.538  1.00 94.27           H  
ATOM    391  O   LEU A  24     -11.641  29.952  21.136  1.00 94.27           O  
ATOM    392  CG  LEU A  24     -11.736  26.607  21.397  1.00 94.27           C  
ATOM    393  HG  LEU A  24     -12.292  27.242  20.707  1.00 94.27           H  
ATOM    394  CD1 LEU A  24     -10.266  26.673  20.995  1.00 94.27           C  
ATOM    395 HD11 LEU A  24     -10.148  26.363  19.957  1.00 94.27           H  
ATOM    396 HD12 LEU A  24      -9.662  26.027  21.633  1.00 94.27           H  
ATOM    397 HD13 LEU A  24      -9.900  27.697  21.078  1.00 94.27           H  
ATOM    398  CD2 LEU A  24     -12.290  25.206  21.152  1.00 94.27           C  
ATOM    399 HD21 LEU A  24     -13.370  25.200  21.296  1.00 94.27           H  
ATOM    400 HD22 LEU A  24     -12.063  24.901  20.130  1.00 94.27           H  
ATOM    401 HD23 LEU A  24     -11.844  24.495  21.847  1.00 94.27           H  
ATOM    402  N   VAL A  25     -13.647  29.274  21.866  1.00 92.15           N  
ATOM    403  H   VAL A  25     -14.123  28.743  22.582  1.00 92.15           H  
ATOM    404  CA  VAL A  25     -14.393  29.739  20.710  1.00 92.15           C  
ATOM    405  HA  VAL A  25     -13.738  29.667  19.842  1.00 92.15           H  
ATOM    406  C   VAL A  25     -14.597  31.246  20.957  1.00 92.15           C  
ATOM    407  CB  VAL A  25     -15.630  28.802  20.477  1.00 92.15           C  
ATOM    408  HB  VAL A  25     -16.370  29.140  21.203  1.00 92.15           H  
ATOM    409  O   VAL A  25     -14.260  32.054  20.100  1.00 92.15           O  
ATOM    410  CG1 VAL A  25     -16.403  28.760  19.140  1.00 92.15           C  
ATOM    411 HG11 VAL A  25     -16.861  27.788  18.956  1.00 92.15           H  
ATOM    412 HG12 VAL A  25     -15.746  28.986  18.301  1.00 92.15           H  
ATOM    413 HG13 VAL A  25     -17.229  29.470  19.169  1.00 92.15           H  
ATOM    414  CG2 VAL A  25     -15.313  27.304  20.723  1.00 92.15           C  
ATOM    415 HG21 VAL A  25     -14.649  26.912  19.953  1.00 92.15           H  
ATOM    416 HG22 VAL A  25     -16.229  26.713  20.737  1.00 92.15           H  
ATOM    417 HG23 VAL A  25     -14.821  27.134  21.681  1.00 92.15           H  
ATOM    418  N   GLY A  26     -15.064  31.654  22.139  1.00 92.59           N  
ATOM    419  H   GLY A  26     -15.209  30.947  22.846  1.00 92.59           H  
ATOM    420  CA  GLY A  26     -15.376  33.042  22.516  1.00 92.59           C  
ATOM    421  HA2 GLY A  26     -16.274  33.382  22.000  1.00 92.59           H  
ATOM    422  HA3 GLY A  26     -15.584  33.071  23.586  1.00 92.59           H  
ATOM    423  C   GLY A  26     -14.258  34.055  22.269  1.00 92.59           C  
ATOM    424  O   GLY A  26     -14.572  35.188  21.923  1.00 92.59           O  
ATOM    425  N   GLU A  27     -12.993  33.632  22.394  1.00 93.40           N  
ATOM    426  H   GLU A  27     -12.837  32.660  22.621  1.00 93.40           H  
ATOM    427  CA  GLU A  27     -11.807  34.507  22.473  1.00 93.40           C  
ATOM    428  HA  GLU A  27     -10.954  33.858  22.670  1.00 93.40           H  
ATOM    429  C   GLU A  27     -11.853  35.473  23.674  1.00 93.40           C  
ATOM    430  CB  GLU A  27     -11.501  35.225  21.144  1.00 93.40           C  
ATOM    431  HB2 GLU A  27     -10.601  35.827  21.272  1.00 93.40           H  
ATOM    432  HB3 GLU A  27     -12.321  35.904  20.911  1.00 93.40           H  
ATOM    433  O   GLU A  27     -11.121  36.456  23.730  1.00 93.40           O  
ATOM    434  CG  GLU A  27     -11.255  34.289  19.954  1.00 93.40           C  
ATOM    435  HG2 GLU A  27     -12.126  33.650  19.808  1.00 93.40           H  
ATOM    436  HG3 GLU A  27     -10.399  33.653  20.177  1.00 93.40           H  
ATOM    437  CD  GLU A  27     -11.004  35.084  18.661  1.00 93.40           C  
ATOM    438  OE1 GLU A  27     -10.108  34.690  17.880  1.00 93.40           O  
ATOM    439  OE2 GLU A  27     -11.782  36.028  18.371  1.00 93.40           O  
ATOM    440  N   GLU A  28     -12.699  35.180  24.663  1.00 95.03           N  
ATOM    441  H   GLU A  28     -13.281  34.361  24.560  1.00 95.03           H  
ATOM    442  CA  GLU A  28     -12.821  35.894  25.931  1.00 95.03           C  
ATOM    443  HA  GLU A  28     -11.824  36.214  26.233  1.00 95.03           H  
ATOM    444  C   GLU A  28     -13.351  34.940  27.013  1.00 95.03           C  
ATOM    445  CB  GLU A  28     -13.678  37.169  25.771  1.00 95.03           C  
ATOM    446  HB2 GLU A  28     -13.651  37.716  26.713  1.00 95.03           H  
ATOM    447  HB3 GLU A  28     -13.194  37.792  25.020  1.00 95.03           H  
ATOM    448  O   GLU A  28     -13.998  33.936  26.707  1.00 95.03           O  
ATOM    449  CG  GLU A  28     -15.154  36.975  25.363  1.00 95.03           C  
ATOM    450  HG2 GLU A  28     -15.207  36.243  24.558  1.00 95.03           H  
ATOM    451  HG3 GLU A  28     -15.705  36.574  26.214  1.00 95.03           H  
ATOM    452  CD  GLU A  28     -15.818  38.289  24.885  1.00 95.03           C  
ATOM    453  OE1 GLU A  28     -16.822  38.215  24.135  1.00 95.03           O  
ATOM    454  OE2 GLU A  28     -15.315  39.387  25.224  1.00 95.03           O  
ATOM    455  N   PHE A  29     -13.050  35.224  28.283  1.00 95.32           N  
ATOM    456  H   PHE A  29     -12.573  36.090  28.487  1.00 95.32           H  
ATOM    457  CA  PHE A  29     -13.581  34.446  29.403  1.00 95.32           C  
ATOM    458  HA  PHE A  29     -13.615  33.400  29.099  1.00 95.32           H  
ATOM    459  C   PHE A  29     -14.998  34.941  29.748  1.00 95.32           C  
ATOM    460  CB  PHE A  29     -12.636  34.544  30.604  1.00 95.32           C  
ATOM    461  HB2 PHE A  29     -12.544  35.588  30.903  1.00 95.32           H  
ATOM    462  HB3 PHE A  29     -11.650  34.206  30.285  1.00 95.32           H  
ATOM    463  O   PHE A  29     -15.162  36.135  30.005  1.00 95.32           O  
ATOM    464  CG  PHE A  29     -13.076  33.721  31.804  1.00 95.32           C  
ATOM    465  CD1 PHE A  29     -13.849  34.306  32.824  1.00 95.32           C  
ATOM    466  HD1 PHE A  29     -14.176  35.332  32.731  1.00 95.32           H  
ATOM    467  CD2 PHE A  29     -12.728  32.361  31.893  1.00 95.32           C  
ATOM    468  HD2 PHE A  29     -12.180  31.903  31.082  1.00 95.32           H  
ATOM    469  CE1 PHE A  29     -14.249  33.543  33.935  1.00 95.32           C  
ATOM    470  HE1 PHE A  29     -14.886  33.990  34.684  1.00 95.32           H  
ATOM    471  CE2 PHE A  29     -13.092  31.607  33.024  1.00 95.32           C  
ATOM    472  HE2 PHE A  29     -12.797  30.571  33.102  1.00 95.32           H  
ATOM    473  CZ  PHE A  29     -13.859  32.197  34.044  1.00 95.32           C  
ATOM    474  HZ  PHE A  29     -14.174  31.614  34.897  1.00 95.32           H  
ATOM    475  N   PRO A  30     -16.017  34.065  29.785  1.00 94.52           N  
ATOM    476  CA  PRO A  30     -17.411  34.474  29.942  1.00 94.52           C  
ATOM    477  HA  PRO A  30     -17.643  35.261  29.225  1.00 94.52           H  
ATOM    478  C   PRO A  30     -17.713  34.988  31.357  1.00 94.52           C  
ATOM    479  CB  PRO A  30     -18.231  33.225  29.606  1.00 94.52           C  
ATOM    480  HB2 PRO A  30     -19.183  33.198  30.135  1.00 94.52           H  
ATOM    481  HB3 PRO A  30     -18.388  33.167  28.528  1.00 94.52           H  
ATOM    482  O   PRO A  30     -17.203  34.456  32.344  1.00 94.52           O  
ATOM    483  CG  PRO A  30     -17.299  32.100  30.050  1.00 94.52           C  
ATOM    484  HG2 PRO A  30     -17.334  32.018  31.136  1.00 94.52           H  
ATOM    485  HG3 PRO A  30     -17.541  31.149  29.576  1.00 94.52           H  
ATOM    486  CD  PRO A  30     -15.927  32.623  29.637  1.00 94.52           C  
ATOM    487  HD2 PRO A  30     -15.728  32.386  28.591  1.00 94.52           H  
ATOM    488  HD3 PRO A  30     -15.154  32.200  30.278  1.00 94.52           H  
ATOM    489  N   GLU A  31     -18.606  35.977  31.459  1.00 92.29           N  
ATOM    490  H   GLU A  31     -18.935  36.423  30.614  1.00 92.29           H  
ATOM    491  CA  GLU A  31     -19.059  36.530  32.747  1.00 92.29           C  
ATOM    492  HA  GLU A  31     -18.188  36.827  33.330  1.00 92.29           H  
ATOM    493  C   GLU A  31     -19.830  35.495  33.587  1.00 92.29           C  
ATOM    494  CB  GLU A  31     -19.939  37.774  32.519  1.00 92.29           C  
ATOM    495  HB2 GLU A  31     -20.810  37.491  31.927  1.00 92.29           H  
ATOM    496  HB3 GLU A  31     -20.283  38.125  33.492  1.00 92.29           H  
ATOM    497  O   GLU A  31     -19.595  35.369  34.789  1.00 92.29           O  
ATOM    498  CG  GLU A  31     -19.202  38.929  31.817  1.00 92.29           C  
ATOM    499  HG2 GLU A  31     -18.963  38.629  30.797  1.00 92.29           H  
ATOM    500  HG3 GLU A  31     -18.265  39.107  32.345  1.00 92.29           H  
ATOM    501  CD  GLU A  31     -20.017  40.238  31.781  1.00 92.29           C  
ATOM    502  OE1 GLU A  31     -19.381  41.311  31.664  1.00 92.29           O  
ATOM    503  OE2 GLU A  31     -21.264  40.176  31.880  1.00 92.29           O  
ATOM    504  N   GLU A  32     -20.703  34.708  32.947  1.00 93.67           N  
ATOM    505  H   GLU A  32     -20.837  34.861  31.957  1.00 93.67           H  
ATOM    506  CA  GLU A  32     -21.435  33.599  33.566  1.00 93.67           C  
ATOM    507  HA  GLU A  32     -21.118  33.506  34.605  1.00 93.67           H  
ATOM    508  C   GLU A  32     -21.112  32.270  32.865  1.00 93.67           C  
ATOM    509  CB  GLU A  32     -22.952  33.861  33.586  1.00 93.67           C  
ATOM    510  HB2 GLU A  32     -23.437  32.953  33.944  1.00 93.67           H  
ATOM    511  HB3 GLU A  32     -23.299  34.062  32.572  1.00 93.67           H  
ATOM    512  O   GLU A  32     -21.246  32.124  31.647  1.00 93.67           O  
ATOM    513  CG  GLU A  32     -23.356  35.023  34.513  1.00 93.67           C  
ATOM    514  HG2 GLU A  32     -22.979  35.957  34.096  1.00 93.67           H  
ATOM    515  HG3 GLU A  32     -22.878  34.869  35.481  1.00 93.67           H  
ATOM    516  CD  GLU A  32     -24.879  35.141  34.727  1.00 93.67           C  
ATOM    517  OE1 GLU A  32     -25.275  35.881  35.658  1.00 93.67           O  
ATOM    518  OE2 GLU A  32     -25.648  34.473  33.996  1.00 93.67           O  
ATOM    519  N   VAL A  33     -20.704  31.268  33.651  1.00 95.44           N  
ATOM    520  H   VAL A  33     -20.649  31.441  34.644  1.00 95.44           H  
ATOM    521  CA  VAL A  33     -20.417  29.906  33.177  1.00 95.44           C  
ATOM    522  HA  VAL A  33     -20.320  29.931  32.092  1.00 95.44           H  
ATOM    523  C   VAL A  33     -21.586  28.994  33.586  1.00 95.44           C  
ATOM    524  CB  VAL A  33     -19.077  29.384  33.739  1.00 95.44           C  
ATOM    525  HB  VAL A  33     -19.139  29.333  34.826  1.00 95.44           H  
ATOM    526  O   VAL A  33     -21.821  28.836  34.785  1.00 95.44           O  
ATOM    527  CG1 VAL A  33     -18.735  27.991  33.194  1.00 95.44           C  
ATOM    528 HG11 VAL A  33     -17.782  27.654  33.603  1.00 95.44           H  
ATOM    529 HG12 VAL A  33     -18.684  28.010  32.105  1.00 95.44           H  
ATOM    530 HG13 VAL A  33     -19.494  27.275  33.508  1.00 95.44           H  
ATOM    531  CG2 VAL A  33     -17.888  30.281  33.369  1.00 95.44           C  
ATOM    532 HG21 VAL A  33     -18.093  31.320  33.624  1.00 95.44           H  
ATOM    533 HG22 VAL A  33     -17.692  30.209  32.300  1.00 95.44           H  
ATOM    534 HG23 VAL A  33     -17.005  29.972  33.929  1.00 95.44           H  
ATOM    535  N   PRO A  34     -22.322  28.376  32.642  1.00 95.86           N  
ATOM    536  CA  PRO A  34     -23.369  27.404  32.962  1.00 95.86           C  
ATOM    537  HA  PRO A  34     -24.059  27.832  33.689  1.00 95.86           H  
ATOM    538  C   PRO A  34     -22.765  26.101  33.520  1.00 95.86           C  
ATOM    539  CB  PRO A  34     -24.091  27.155  31.636  1.00 95.86           C  
ATOM    540  HB2 PRO A  34     -24.817  27.948  31.456  1.00 95.86           H  
ATOM    541  HB3 PRO A  34     -24.569  26.177  31.588  1.00 95.86           H  
ATOM    542  O   PRO A  34     -21.562  25.876  33.380  1.00 95.86           O  
ATOM    543  CG  PRO A  34     -22.943  27.270  30.642  1.00 95.86           C  
ATOM    544  HG2 PRO A  34     -22.351  26.355  30.650  1.00 95.86           H  
ATOM    545  HG3 PRO A  34     -23.311  27.471  29.636  1.00 95.86           H  
ATOM    546  CD  PRO A  34     -22.118  28.422  31.207  1.00 95.86           C  
ATOM    547  HD2 PRO A  34     -22.469  29.377  30.814  1.00 95.86           H  
ATOM    548  HD3 PRO A  34     -21.065  28.262  30.974  1.00 95.86           H  
ATOM    549  N   PRO A  35     -23.573  25.185  34.087  1.00 95.30           N  
ATOM    550  CA  PRO A  35     -23.068  23.905  34.589  1.00 95.30           C  
ATOM    551  HA  PRO A  35     -22.266  24.104  35.300  1.00 95.30           H  
ATOM    552  C   PRO A  35     -22.524  22.975  33.493  1.00 95.30           C  
ATOM    553  CB  PRO A  35     -24.243  23.250  35.326  1.00 95.30           C  
ATOM    554  HB2 PRO A  35     -24.702  22.490  34.695  1.00 95.30           H  
ATOM    555  HB3 PRO A  35     -23.923  22.801  36.266  1.00 95.30           H  
ATOM    556  O   PRO A  35     -21.805  22.027  33.816  1.00 95.30           O  
ATOM    557  CG  PRO A  35     -25.236  24.388  35.561  1.00 95.30           C  
ATOM    558  HG2 PRO A  35     -26.264  24.026  35.586  1.00 95.30           H  
ATOM    559  HG3 PRO A  35     -24.986  24.908  36.485  1.00 95.30           H  
ATOM    560  CD  PRO A  35     -24.993  25.313  34.373  1.00 95.30           C  
ATOM    561  HD2 PRO A  35     -25.275  26.333  34.635  1.00 95.30           H  
ATOM    562  HD3 PRO A  35     -25.570  24.965  33.516  1.00 95.30           H  
ATOM    563  N   ARG A  36     -22.882  23.228  32.225  1.00 97.30           N  
ATOM    564  H   ARG A  36     -23.553  23.968  32.075  1.00 97.30           H  
ATOM    565  CA  ARG A  36     -22.462  22.478  31.037  1.00 97.30           C  
ATOM    566  HA  ARG A  36     -21.432  22.148  31.171  1.00 97.30           H  
ATOM    567  C   ARG A  36     -22.558  23.341  29.772  1.00 97.30           C  
ATOM    568  CB  ARG A  36     -23.388  21.260  30.922  1.00 97.30           C  
ATOM    569  HB2 ARG A  36     -24.367  21.598  30.584  1.00 97.30           H  
ATOM    570  HB3 ARG A  36     -23.512  20.804  31.905  1.00 97.30           H  
ATOM    571  O   ARG A  36     -23.456  24.176  29.649  1.00 97.30           O  
ATOM    572  CG  ARG A  36     -22.863  20.189  29.968  1.00 97.30           C  
ATOM    573  HG2 ARG A  36     -21.903  19.815  30.323  1.00 97.30           H  
ATOM    574  HG3 ARG A  36     -22.745  20.611  28.971  1.00 97.30           H  
ATOM    575  CD  ARG A  36     -23.870  19.044  29.900  1.00 97.30           C  
ATOM    576  HD2 ARG A  36     -23.959  18.580  30.882  1.00 97.30           H  
ATOM    577  HD3 ARG A  36     -24.840  19.456  29.623  1.00 97.30           H  
ATOM    578  NE  ARG A  36     -23.440  18.048  28.910  1.00 97.30           N  
ATOM    579  HE  ARG A  36     -22.450  17.991  28.720  1.00 97.30           H  
ATOM    580  NH1 ARG A  36     -25.477  17.051  28.589  1.00 97.30           N  
ATOM    581 HH11 ARG A  36     -25.854  17.663  29.298  1.00 97.30           H  
ATOM    582 HH12 ARG A  36     -26.048  16.327  28.176  1.00 97.30           H  
ATOM    583  NH2 ARG A  36     -23.676  16.360  27.435  1.00 97.30           N  
ATOM    584 HH21 ARG A  36     -22.673  16.399  27.329  1.00 97.30           H  
ATOM    585 HH22 ARG A  36     -24.221  15.615  27.023  1.00 97.30           H  
ATOM    586  CZ  ARG A  36     -24.205  17.161  28.313  1.00 97.30           C  
ATOM    587  N   ALA A  37     -21.660  23.138  28.810  1.00 96.64           N  
ATOM    588  H   ALA A  37     -20.899  22.505  29.009  1.00 96.64           H  
ATOM    589  CA  ALA A  37     -21.794  23.666  27.450  1.00 96.64           C  
ATOM    590  HA  ALA A  37     -22.394  24.575  27.485  1.00 96.64           H  
ATOM    591  C   ALA A  37     -22.521  22.674  26.521  1.00 96.64           C  
ATOM    592  CB  ALA A  37     -20.413  24.051  26.902  1.00 96.64           C  
ATOM    593  HB1 ALA A  37     -19.757  23.181  26.917  1.00 96.64           H  
ATOM    594  HB2 ALA A  37     -20.509  24.397  25.873  1.00 96.64           H  
ATOM    595  HB3 ALA A  37     -19.974  24.846  27.505  1.00 96.64           H  
ATOM    596  O   ALA A  37     -22.315  21.464  26.601  1.00 96.64           O  
ATOM    597  N   GLU A  38     -23.330  23.197  25.595  1.00 95.42           N  
ATOM    598  H   GLU A  38     -23.483  24.195  25.580  1.00 95.42           H  
ATOM    599  CA  GLU A  38     -23.843  22.420  24.459  1.00 95.42           C  
ATOM    600  HA  GLU A  38     -24.395  21.560  24.838  1.00 95.42           H  
ATOM    601  C   GLU A  38     -22.687  21.900  23.584  1.00 95.42           C  
ATOM    602  CB  GLU A  38     -24.786  23.276  23.596  1.00 95.42           C  
ATOM    603  HB2 GLU A  38     -25.097  22.683  22.735  1.00 95.42           H  
ATOM    604  HB3 GLU A  38     -24.234  24.144  23.235  1.00 95.42           H  
ATOM    605  O   GLU A  38     -21.626  22.525  23.515  1.00 95.42           O  
ATOM    606  CG  GLU A  38     -26.048  23.749  24.337  1.00 95.42           C  
ATOM    607  HG2 GLU A  38     -25.751  24.391  25.166  1.00 95.42           H  
ATOM    608  HG3 GLU A  38     -26.555  22.876  24.746  1.00 95.42           H  
ATOM    609  CD  GLU A  38     -27.017  24.529  23.428  1.00 95.42           C  
ATOM    610  OE1 GLU A  38     -28.206  24.623  23.801  1.00 95.42           O  
ATOM    611  OE2 GLU A  38     -26.565  25.064  22.387  1.00 95.42           O  
ATOM    612  N   GLU A  39     -22.895  20.778  22.886  1.00 96.67           N  
ATOM    613  H   GLU A  39     -23.797  20.326  22.935  1.00 96.67           H  
ATOM    614  CA  GLU A  39     -21.889  20.222  21.974  1.00 96.67           C  
ATOM    615  HA  GLU A  39     -20.984  20.039  22.553  1.00 96.67           H  
ATOM    616  C   GLU A  39     -21.544  21.220  20.858  1.00 96.67           C  
ATOM    617  CB  GLU A  39     -22.359  18.875  21.394  1.00 96.67           C  
ATOM    618  HB2 GLU A  39     -22.577  18.198  22.220  1.00 96.67           H  
ATOM    619  HB3 GLU A  39     -23.270  19.025  20.814  1.00 96.67           H  
ATOM    620  O   GLU A  39     -22.412  21.684  20.113  1.00 96.67           O  
ATOM    621  CG  GLU A  39     -21.282  18.243  20.493  1.00 96.67           C  
ATOM    622  HG2 GLU A  39     -21.050  18.922  19.674  1.00 96.67           H  
ATOM    623  HG3 GLU A  39     -20.372  18.104  21.077  1.00 96.67           H  
ATOM    624  CD  GLU A  39     -21.691  16.889  19.901  1.00 96.67           C  
ATOM    625  OE1 GLU A  39     -21.319  16.613  18.736  1.00 96.67           O  
ATOM    626  OE2 GLU A  39     -22.268  16.042  20.621  1.00 96.67           O  
ATOM    627  N   ILE A  40     -20.254  21.524  20.710  1.00 95.67           N  
ATOM    628  H   ILE A  40     -19.590  21.081  21.329  1.00 95.67           H  
ATOM    629  CA  ILE A  40     -19.759  22.443  19.683  1.00 95.67           C  
ATOM    630  HA  ILE A  40     -20.603  22.960  19.227  1.00 95.67           H  
ATOM    631  C   ILE A  40     -19.052  21.654  18.592  1.00 95.67           C  
ATOM    632  CB  ILE A  40     -18.849  23.521  20.303  1.00 95.67           C  
ATOM    633  HB  ILE A  40     -18.043  23.014  20.834  1.00 95.67           H  
ATOM    634  O   ILE A  40     -18.057  20.980  18.844  1.00 95.67           O  
ATOM    635  CG1 ILE A  40     -19.644  24.411  21.289  1.00 95.67           C  
ATOM    636 HG12 ILE A  40     -20.671  24.061  21.392  1.00 95.67           H  
ATOM    637 HG13 ILE A  40     -19.692  25.439  20.929  1.00 95.67           H  
ATOM    638  CG2 ILE A  40     -18.203  24.413  19.224  1.00 95.67           C  
ATOM    639 HG21 ILE A  40     -18.971  24.862  18.593  1.00 95.67           H  
ATOM    640 HG22 ILE A  40     -17.519  23.828  18.608  1.00 95.67           H  
ATOM    641 HG23 ILE A  40     -17.622  25.200  19.704  1.00 95.67           H  
ATOM    642  CD1 ILE A  40     -18.993  24.403  22.670  1.00 95.67           C  
ATOM    643 HD11 ILE A  40     -17.968  24.762  22.586  1.00 95.67           H  
ATOM    644 HD12 ILE A  40     -18.992  23.389  23.070  1.00 95.67           H  
ATOM    645 HD13 ILE A  40     -19.554  25.051  23.344  1.00 95.67           H  
ATOM    646  N   THR A  41     -19.509  21.806  17.353  1.00 95.28           N  
ATOM    647  H   THR A  41     -20.399  22.264  17.216  1.00 95.28           H  
ATOM    648  CA  THR A  41     -18.748  21.377  16.177  1.00 95.28           C  
ATOM    649  HA  THR A  41     -18.084  20.561  16.464  1.00 95.28           H  
ATOM    650  C   THR A  41     -17.901  22.532  15.663  1.00 95.28           C  
ATOM    651  CB  THR A  41     -19.650  20.848  15.057  1.00 95.28           C  
ATOM    652  HB  THR A  41     -20.158  21.684  14.576  1.00 95.28           H  
ATOM    653  O   THR A  41     -18.431  23.587  15.302  1.00 95.28           O  
ATOM    654  CG2 THR A  41     -18.859  20.071  14.005  1.00 95.28           C  
ATOM    655 HG21 THR A  41     -18.168  20.735  13.487  1.00 95.28           H  
ATOM    656 HG22 THR A  41     -19.546  19.642  13.275  1.00 95.28           H  
ATOM    657 HG23 THR A  41     -18.297  19.264  14.476  1.00 95.28           H  
ATOM    658  OG1 THR A  41     -20.630  19.982  15.569  1.00 95.28           O  
ATOM    659  HG1 THR A  41     -20.189  19.216  15.944  1.00 95.28           H  
ATOM    660  N   ILE A  42     -16.596  22.302  15.589  1.00 92.24           N  
ATOM    661  H   ILE A  42     -16.262  21.429  15.970  1.00 92.24           H  
ATOM    662  CA  ILE A  42     -15.633  23.068  14.808  1.00 92.24           C  
ATOM    663  HA  ILE A  42     -15.871  24.130  14.874  1.00 92.24           H  
ATOM    664  C   ILE A  42     -15.729  22.573  13.348  1.00 92.24           C  
ATOM    665  CB  ILE A  42     -14.216  22.856  15.387  1.00 92.24           C  
ATOM    666  HB  ILE A  42     -13.951  21.804  15.287  1.00 92.24           H  
ATOM    667  O   ILE A  42     -15.455  21.392  13.106  1.00 92.24           O  
ATOM    668  CG1 ILE A  42     -14.122  23.247  16.880  1.00 92.24           C  
ATOM    669 HG12 ILE A  42     -14.853  22.678  17.454  1.00 92.24           H  
ATOM    670 HG13 ILE A  42     -14.369  24.303  16.989  1.00 92.24           H  
ATOM    671  CG2 ILE A  42     -13.235  23.685  14.559  1.00 92.24           C  
ATOM    672 HG21 ILE A  42     -13.470  24.743  14.677  1.00 92.24           H  
ATOM    673 HG22 ILE A  42     -12.207  23.498  14.869  1.00 92.24           H  
ATOM    674 HG23 ILE A  42     -13.298  23.403  13.508  1.00 92.24           H  
ATOM    675  CD1 ILE A  42     -12.749  22.973  17.515  1.00 92.24           C  
ATOM    676 HD11 ILE A  42     -12.563  21.899  17.546  1.00 92.24           H  
ATOM    677 HD12 ILE A  42     -12.748  23.374  18.529  1.00 92.24           H  
ATOM    678 HD13 ILE A  42     -11.939  23.464  16.977  1.00 92.24           H  
ATOM    679  N   PRO A  43     -16.151  23.414  12.380  1.00 91.54           N  
ATOM    680  CA  PRO A  43     -16.200  23.045  10.960  1.00 91.54           C  
ATOM    681  HA  PRO A  43     -16.939  22.252  10.847  1.00 91.54           H  
ATOM    682  C   PRO A  43     -14.865  22.550  10.368  1.00 91.54           C  
ATOM    683  CB  PRO A  43     -16.707  24.293  10.232  1.00 91.54           C  
ATOM    684  HB2 PRO A  43     -17.305  24.038   9.357  1.00 91.54           H  
ATOM    685  HB3 PRO A  43     -15.867  24.922   9.939  1.00 91.54           H  
ATOM    686  O   PRO A  43     -13.795  22.785  10.915  1.00 91.54           O  
ATOM    687  CG  PRO A  43     -17.526  25.035  11.282  1.00 91.54           C  
ATOM    688  HG2 PRO A  43     -18.540  24.636  11.300  1.00 91.54           H  
ATOM    689  HG3 PRO A  43     -17.537  26.109  11.099  1.00 91.54           H  
ATOM    690  CD  PRO A  43     -16.824  24.695  12.593  1.00 91.54           C  
ATOM    691  HD2 PRO A  43     -16.117  25.480  12.862  1.00 91.54           H  
ATOM    692  HD3 PRO A  43     -17.576  24.622  13.379  1.00 91.54           H  
ATOM    693  N   ALA A  44     -14.914  21.864   9.223  1.00 91.80           N  
ATOM    694  H   ALA A  44     -15.804  21.748   8.761  1.00 91.80           H  
ATOM    695  CA  ALA A  44     -13.719  21.294   8.591  1.00 91.80           C  
ATOM    696  HA  ALA A  44     -13.234  20.621   9.299  1.00 91.80           H  
ATOM    697  C   ALA A  44     -12.693  22.367   8.189  1.00 91.80           C  
ATOM    698  CB  ALA A  44     -14.155  20.489   7.361  1.00 91.80           C  
ATOM    699  HB1 ALA A  44     -13.283  20.025   6.901  1.00 91.80           H  
ATOM    700  HB2 ALA A  44     -14.861  19.709   7.645  1.00 91.80           H  
ATOM    701  HB3 ALA A  44     -14.628  21.145   6.631  1.00 91.80           H  
ATOM    702  O   ALA A  44     -11.524  22.262   8.545  1.00 91.80           O  
ATOM    703  N   ASP A  45     -13.149  23.415   7.499  1.00 88.94           N  
ATOM    704  H   ASP A  45     -14.151  23.529   7.433  1.00 88.94           H  
ATOM    705  CA  ASP A  45     -12.378  24.545   6.955  1.00 88.94           C  
ATOM    706  HA  ASP A  45     -11.632  24.147   6.268  1.00 88.94           H  
ATOM    707  C   ASP A  45     -11.593  25.350   8.005  1.00 88.94           C  
ATOM    708  CB  ASP A  45     -13.333  25.451   6.142  1.00 88.94           C  
ATOM    709  HB2 ASP A  45     -13.661  24.891   5.267  1.00 88.94           H  
ATOM    710  HB3 ASP A  45     -12.772  26.312   5.777  1.00 88.94           H  
ATOM    711  O   ASP A  45     -10.693  26.109   7.656  1.00 88.94           O  
ATOM    712  CG  ASP A  45     -14.596  25.942   6.882  1.00 88.94           C  
ATOM    713  OD1 ASP A  45     -14.952  27.129   6.721  1.00 88.94           O  
ATOM    714  OD2 ASP A  45     -15.267  25.098   7.525  1.00 88.94           O  
ATOM    715  N   VAL A  46     -11.907  25.118   9.279  1.00 87.05           N  
ATOM    716  H   VAL A  46     -12.667  24.471   9.436  1.00 87.05           H  
ATOM    717  CA  VAL A  46     -11.278  25.688  10.471  1.00 87.05           C  
ATOM    718  HA  VAL A  46     -11.064  26.744  10.306  1.00 87.05           H  
ATOM    719  C   VAL A  46      -9.984  24.984  10.852  1.00 87.05           C  
ATOM    720  CB  VAL A  46     -12.230  25.477  11.663  1.00 87.05           C  
ATOM    721  HB  VAL A  46     -12.282  24.396  11.796  1.00 87.05           H  
ATOM    722  O   VAL A  46      -9.041  25.599  11.342  1.00 87.05           O  
ATOM    723  CG1 VAL A  46     -11.688  25.990  12.993  1.00 87.05           C  
ATOM    724 HG11 VAL A  46     -10.902  26.719  12.795  1.00 87.05           H  
ATOM    725 HG12 VAL A  46     -11.205  25.178  13.536  1.00 87.05           H  
ATOM    726 HG13 VAL A  46     -12.467  26.447  13.604  1.00 87.05           H  
ATOM    727  CG2 VAL A  46     -13.684  25.919  11.463  1.00 87.05           C  
ATOM    728 HG21 VAL A  46     -13.895  26.921  11.839  1.00 87.05           H  
ATOM    729 HG22 VAL A  46     -14.281  25.217  12.043  1.00 87.05           H  
ATOM    730 HG23 VAL A  46     -13.981  25.848  10.416  1.00 87.05           H  
ATOM    731  N   THR A  47      -9.993  23.659  10.737  1.00 86.29           N  
ATOM    732  H   THR A  47     -10.749  23.235  10.219  1.00 86.29           H  
ATOM    733  CA  THR A  47      -9.011  22.817  11.414  1.00 86.29           C  
ATOM    734  HA  THR A  47      -8.718  23.334  12.328  1.00 86.29           H  
ATOM    735  C   THR A  47      -7.778  22.618  10.538  1.00 86.29           C  
ATOM    736  CB  THR A  47      -9.590  21.465  11.840  1.00 86.29           C  
ATOM    737  HB  THR A  47      -8.808  20.903  12.351  1.00 86.29           H  
ATOM    738  O   THR A  47      -7.930  22.470   9.321  1.00 86.29           O  
ATOM    739  CG2 THR A  47     -10.773  21.613  12.794  1.00 86.29           C  
ATOM    740 HG21 THR A  47     -11.622  22.064  12.280  1.00 86.29           H  
ATOM    741 HG22 THR A  47     -10.485  22.236  13.641  1.00 86.29           H  
ATOM    742 HG23 THR A  47     -11.068  20.632  13.167  1.00 86.29           H  
ATOM    743  OG1 THR A  47     -10.015  20.728  10.719  1.00 86.29           O  
ATOM    744  HG1 THR A  47     -10.494  21.332  10.147  1.00 86.29           H  
ATOM    745  N   PRO A  48      -6.572  22.529  11.132  1.00 82.39           N  
ATOM    746  CA  PRO A  48      -5.332  22.249  10.411  1.00 82.39           C  
ATOM    747  HA  PRO A  48      -5.029  23.165   9.904  1.00 82.39           H  
ATOM    748  C   PRO A  48      -5.442  21.122   9.371  1.00 82.39           C  
ATOM    749  CB  PRO A  48      -4.329  21.913  11.528  1.00 82.39           C  
ATOM    750  HB2 PRO A  48      -3.288  22.064  11.244  1.00 82.39           H  
ATOM    751  HB3 PRO A  48      -4.471  20.889  11.873  1.00 82.39           H  
ATOM    752  O   PRO A  48      -5.022  21.282   8.227  1.00 82.39           O  
ATOM    753  CG  PRO A  48      -4.754  22.880  12.627  1.00 82.39           C  
ATOM    754  HG2 PRO A  48      -4.417  23.888  12.388  1.00 82.39           H  
ATOM    755  HG3 PRO A  48      -4.386  22.574  13.607  1.00 82.39           H  
ATOM    756  CD  PRO A  48      -6.275  22.802  12.536  1.00 82.39           C  
ATOM    757  HD2 PRO A  48      -6.641  21.982  13.154  1.00 82.39           H  
ATOM    758  HD3 PRO A  48      -6.706  23.748  12.862  1.00 82.39           H  
ATOM    759  N   GLU A  49      -6.088  20.017   9.752  1.00 81.51           N  
ATOM    760  H   GLU A  49      -6.387  19.967  10.716  1.00 81.51           H  
ATOM    761  CA  GLU A  49      -6.209  18.793   8.949  1.00 81.51           C  
ATOM    762  HA  GLU A  49      -5.375  18.742   8.250  1.00 81.51           H  
ATOM    763  C   GLU A  49      -7.485  18.715   8.093  1.00 81.51           C  
ATOM    764  CB  GLU A  49      -6.117  17.583   9.893  1.00 81.51           C  
ATOM    765  HB2 GLU A  49      -6.206  16.664   9.313  1.00 81.51           H  
ATOM    766  HB3 GLU A  49      -6.955  17.620  10.590  1.00 81.51           H  
ATOM    767  O   GLU A  49      -7.728  17.713   7.421  1.00 81.51           O  
ATOM    768  CG  GLU A  49      -4.807  17.533  10.698  1.00 81.51           C  
ATOM    769  HG2 GLU A  49      -4.780  18.373  11.392  1.00 81.51           H  
ATOM    770  HG3 GLU A  49      -4.800  16.623  11.298  1.00 81.51           H  
ATOM    771  CD  GLU A  49      -3.551  17.537   9.819  1.00 81.51           C  
ATOM    772  OE1 GLU A  49      -2.513  18.020  10.323  1.00 81.51           O  
ATOM    773  OE2 GLU A  49      -3.617  17.002   8.689  1.00 81.51           O  
ATOM    774  N   LYS A  50      -8.324  19.760   8.105  1.00 88.36           N  
ATOM    775  H   LYS A  50      -8.037  20.574   8.630  1.00 88.36           H  
ATOM    776  CA  LYS A  50      -9.626  19.810   7.415  1.00 88.36           C  
ATOM    777  HA  LYS A  50     -10.081  20.746   7.739  1.00 88.36           H  
ATOM    778  C   LYS A  50     -10.623  18.719   7.840  1.00 88.36           C  
ATOM    779  CB  LYS A  50      -9.448  19.928   5.893  1.00 88.36           C  
ATOM    780  HB2 LYS A  50      -8.970  19.026   5.510  1.00 88.36           H  
ATOM    781  HB3 LYS A  50     -10.430  20.022   5.429  1.00 88.36           H  
ATOM    782  O   LYS A  50     -11.399  18.226   7.020  1.00 88.36           O  
ATOM    783  CG  LYS A  50      -8.615  21.158   5.519  1.00 88.36           C  
ATOM    784  HG2 LYS A  50      -7.623  21.087   5.965  1.00 88.36           H  
ATOM    785  HG3 LYS A  50      -9.108  22.056   5.893  1.00 88.36           H  
ATOM    786  CD  LYS A  50      -8.464  21.250   4.002  1.00 88.36           C  
ATOM    787  HD2 LYS A  50      -9.448  21.348   3.544  1.00 88.36           H  
ATOM    788  HD3 LYS A  50      -7.975  20.346   3.639  1.00 88.36           H  
ATOM    789  CE  LYS A  50      -7.607  22.475   3.687  1.00 88.36           C  
ATOM    790  HE2 LYS A  50      -8.114  23.361   4.069  1.00 88.36           H  
ATOM    791  HE3 LYS A  50      -6.664  22.380   4.227  1.00 88.36           H  
ATOM    792  NZ  LYS A  50      -7.361  22.595   2.232  1.00 88.36           N  
ATOM    793  HZ1 LYS A  50      -6.872  21.776   1.902  1.00 88.36           H  
ATOM    794  HZ2 LYS A  50      -8.238  22.681   1.739  1.00 88.36           H  
ATOM    795  HZ3 LYS A  50      -6.796  23.412   2.048  1.00 88.36           H  
ATOM    796  N   VAL A  51     -10.639  18.369   9.128  1.00 91.57           N  
ATOM    797  H   VAL A  51     -10.043  18.895   9.751  1.00 91.57           H  
ATOM    798  CA  VAL A  51     -11.527  17.353   9.720  1.00 91.57           C  
ATOM    799  HA  VAL A  51     -12.121  16.906   8.924  1.00 91.57           H  
ATOM    800  C   VAL A  51     -12.466  17.996  10.759  1.00 91.57           C  
ATOM    801  CB  VAL A  51     -10.715  16.195  10.339  1.00 91.57           C  
ATOM    802  HB  VAL A  51     -10.061  16.581  11.121  1.00 91.57           H  
ATOM    803  O   VAL A  51     -11.977  18.544  11.751  1.00 91.57           O  
ATOM    804  CG1 VAL A  51     -11.640  15.134  10.948  1.00 91.57           C  
ATOM    805 HG11 VAL A  51     -11.060  14.274  11.284  1.00 91.57           H  
ATOM    806 HG12 VAL A  51     -12.365  14.801  10.205  1.00 91.57           H  
ATOM    807 HG13 VAL A  51     -12.163  15.545  11.811  1.00 91.57           H  
ATOM    808  CG2 VAL A  51      -9.853  15.481   9.290  1.00 91.57           C  
ATOM    809 HG21 VAL A  51      -9.309  14.656   9.749  1.00 91.57           H  
ATOM    810 HG22 VAL A  51     -10.479  15.099   8.483  1.00 91.57           H  
ATOM    811 HG23 VAL A  51      -9.121  16.174   8.875  1.00 91.57           H  
ATOM    812  N   PRO A  52     -13.804  17.915  10.591  1.00 94.99           N  
ATOM    813  CA  PRO A  52     -14.776  18.359  11.590  1.00 94.99           C  
ATOM    814  HA  PRO A  52     -14.780  19.449  11.605  1.00 94.99           H  
ATOM    815  C   PRO A  52     -14.466  17.819  12.986  1.00 94.99           C  
ATOM    816  CB  PRO A  52     -16.141  17.845  11.119  1.00 94.99           C  
ATOM    817  HB2 PRO A  52     -16.338  16.855  11.532  1.00 94.99           H  
ATOM    818  HB3 PRO A  52     -16.944  18.532  11.386  1.00 94.99           H  
ATOM    819  O   PRO A  52     -14.183  16.632  13.151  1.00 94.99           O  
ATOM    820  CG  PRO A  52     -15.973  17.726   9.610  1.00 94.99           C  
ATOM    821  HG2 PRO A  52     -16.167  18.697   9.153  1.00 94.99           H  
ATOM    822  HG3 PRO A  52     -16.630  16.965   9.189  1.00 94.99           H  
ATOM    823  CD  PRO A  52     -14.501  17.351   9.447  1.00 94.99           C  
ATOM    824  HD2 PRO A  52     -14.111  17.740   8.506  1.00 94.99           H  
ATOM    825  HD3 PRO A  52     -14.390  16.267   9.475  1.00 94.99           H  
ATOM    826  N   THR A  53     -14.524  18.681  13.998  1.00 95.88           N  
ATOM    827  H   THR A  53     -14.786  19.638  13.806  1.00 95.88           H  
ATOM    828  CA  THR A  53     -14.168  18.306  15.374  1.00 95.88           C  
ATOM    829  HA  THR A  53     -14.033  17.225  15.429  1.00 95.88           H  
ATOM    830  C   THR A  53     -15.291  18.669  16.336  1.00 95.88           C  
ATOM    831  CB  THR A  53     -12.822  18.919  15.769  1.00 95.88           C  
ATOM    832  HB  THR A  53     -12.872  20.006  15.708  1.00 95.88           H  
ATOM    833  O   THR A  53     -15.662  19.831  16.460  1.00 95.88           O  
ATOM    834  CG2 THR A  53     -12.369  18.516  17.168  1.00 95.88           C  
ATOM    835 HG21 THR A  53     -12.309  17.430  17.243  1.00 95.88           H  
ATOM    836 HG22 THR A  53     -11.386  18.948  17.357  1.00 95.88           H  
ATOM    837 HG23 THR A  53     -13.067  18.896  17.914  1.00 95.88           H  
ATOM    838  OG1 THR A  53     -11.841  18.451  14.871  1.00 95.88           O  
ATOM    839  HG1 THR A  53     -12.130  18.681  13.985  1.00 95.88           H  
ATOM    840  N   HIS A  54     -15.845  17.663  17.003  1.00 97.03           N  
ATOM    841  H   HIS A  54     -15.427  16.750  16.895  1.00 97.03           H  
ATOM    842  CA  HIS A  54     -16.931  17.768  17.971  1.00 97.03           C  
ATOM    843  HA  HIS A  54     -17.522  18.663  17.775  1.00 97.03           H  
ATOM    844  C   HIS A  54     -16.351  17.859  19.380  1.00 97.03           C  
ATOM    845  CB  HIS A  54     -17.844  16.541  17.832  1.00 97.03           C  
ATOM    846  HB2 HIS A  54     -17.258  15.630  17.952  1.00 97.03           H  
ATOM    847  HB3 HIS A  54     -18.589  16.569  18.627  1.00 97.03           H  
ATOM    848  O   HIS A  54     -15.571  16.996  19.774  1.00 97.03           O  
ATOM    849  CG  HIS A  54     -18.554  16.478  16.509  1.00 97.03           C  
ATOM    850  CD2 HIS A  54     -18.024  16.119  15.297  1.00 97.03           C  
ATOM    851  HD2 HIS A  54     -17.005  15.810  15.113  1.00 97.03           H  
ATOM    852  ND1 HIS A  54     -19.879  16.776  16.311  1.00 97.03           N  
ATOM    853  HD1 HIS A  54     -20.558  16.861  17.053  1.00 97.03           H  
ATOM    854  CE1 HIS A  54     -20.137  16.624  15.000  1.00 97.03           C  
ATOM    855  HE1 HIS A  54     -21.111  16.737  14.549  1.00 97.03           H  
ATOM    856  NE2 HIS A  54     -19.032  16.250  14.336  1.00 97.03           N  
ATOM    857  N   ILE A  55     -16.733  18.878  20.145  1.00 97.44           N  
ATOM    858  H   ILE A  55     -17.361  19.563  19.749  1.00 97.44           H  
ATOM    859  CA  ILE A  55     -16.304  19.092  21.529  1.00 97.44           C  
ATOM    860  HA  ILE A  55     -15.561  18.341  21.800  1.00 97.44           H  
ATOM    861  C   ILE A  55     -17.507  18.912  22.450  1.00 97.44           C  
ATOM    862  CB  ILE A  55     -15.645  20.476  21.694  1.00 97.44           C  
ATOM    863  HB  ILE A  55     -16.344  21.241  21.356  1.00 97.44           H  
ATOM    864  O   ILE A  55     -18.513  19.609  22.309  1.00 97.44           O  
ATOM    865  CG1 ILE A  55     -14.355  20.568  20.847  1.00 97.44           C  
ATOM    866 HG12 ILE A  55     -14.544  20.210  19.835  1.00 97.44           H  
ATOM    867 HG13 ILE A  55     -13.590  19.928  21.287  1.00 97.44           H  
ATOM    868  CG2 ILE A  55     -15.325  20.718  23.181  1.00 97.44           C  
ATOM    869 HG21 ILE A  55     -16.244  20.783  23.762  1.00 97.44           H  
ATOM    870 HG22 ILE A  55     -14.796  21.662  23.313  1.00 97.44           H  
ATOM    871 HG23 ILE A  55     -14.714  19.903  23.569  1.00 97.44           H  
ATOM    872  CD1 ILE A  55     -13.810  21.993  20.716  1.00 97.44           C  
ATOM    873 HD11 ILE A  55     -13.640  22.453  21.690  1.00 97.44           H  
ATOM    874 HD12 ILE A  55     -12.853  21.947  20.197  1.00 97.44           H  
ATOM    875 HD13 ILE A  55     -14.511  22.606  20.149  1.00 97.44           H  
ATOM    876  N   VAL A  56     -17.376  17.988  23.400  1.00 97.63           N  
ATOM    877  H   VAL A  56     -16.515  17.460  23.426  1.00 97.63           H  
ATOM    878  CA  VAL A  56     -18.425  17.583  24.340  1.00 97.63           C  
ATOM    879  HA  VAL A  56     -19.347  18.113  24.104  1.00 97.63           H  
ATOM    880  C   VAL A  56     -18.006  17.928  25.763  1.00 97.63           C  
ATOM    881  CB  VAL A  56     -18.700  16.071  24.239  1.00 97.63           C  
ATOM    882  HB  VAL A  56     -17.844  15.528  24.639  1.00 97.63           H  
ATOM    883  O   VAL A  56     -16.927  17.534  26.210  1.00 97.63           O  
ATOM    884  CG1 VAL A  56     -19.943  15.675  25.047  1.00 97.63           C  
ATOM    885 HG11 VAL A  56     -19.803  15.911  26.102  1.00 97.63           H  
ATOM    886 HG12 VAL A  56     -20.106  14.601  24.964  1.00 97.63           H  
ATOM    887 HG13 VAL A  56     -20.822  16.198  24.668  1.00 97.63           H  
ATOM    888  CG2 VAL A  56     -18.902  15.599  22.797  1.00 97.63           C  
ATOM    889 HG21 VAL A  56     -19.776  16.080  22.358  1.00 97.63           H  
ATOM    890 HG22 VAL A  56     -19.040  14.518  22.822  1.00 97.63           H  
ATOM    891 HG23 VAL A  56     -18.021  15.809  22.191  1.00 97.63           H  
ATOM    892  N   ASP A  57     -18.879  18.623  26.488  1.00 97.55           N  
ATOM    893  H   ASP A  57     -19.741  18.925  26.058  1.00 97.55           H  
ATOM    894  CA  ASP A  57     -18.726  18.885  27.919  1.00 97.55           C  
ATOM    895  HA  ASP A  57     -17.666  18.869  28.173  1.00 97.55           H  
ATOM    896  C   ASP A  57     -19.455  17.814  28.741  1.00 97.55           C  
ATOM    897  CB  ASP A  57     -19.284  20.281  28.235  1.00 97.55           C  
ATOM    898  HB2 ASP A  57     -20.371  20.229  28.284  1.00 97.55           H  
ATOM    899  HB3 ASP A  57     -19.044  20.958  27.415  1.00 97.55           H  
ATOM    900  O   ASP A  57     -20.643  17.556  28.504  1.00 97.55           O  
ATOM    901  CG  ASP A  57     -18.748  20.892  29.533  1.00 97.55           C  
ATOM    902  OD1 ASP A  57     -19.308  21.943  29.919  1.00 97.55           O  
ATOM    903  OD2 ASP A  57     -17.763  20.381  30.112  1.00 97.55           O  
ATOM    904  N   TYR A  58     -18.767  17.212  29.714  1.00 97.32           N  
ATOM    905  H   TYR A  58     -17.799  17.470  29.846  1.00 97.32           H  
ATOM    906  CA  TYR A  58     -19.392  16.366  30.731  1.00 97.32           C  
ATOM    907  HA  TYR A  58     -20.331  15.976  30.338  1.00 97.32           H  
ATOM    908  C   TYR A  58     -19.702  17.169  31.996  1.00 97.32           C  
ATOM    909  CB  TYR A  58     -18.510  15.159  31.073  1.00 97.32           C  
ATOM    910  HB2 TYR A  58     -17.499  15.508  31.280  1.00 97.32           H  
ATOM    911  HB3 TYR A  58     -18.470  14.487  30.215  1.00 97.32           H  
ATOM    912  O   TYR A  58     -18.815  17.822  32.550  1.00 97.32           O  
ATOM    913  CG  TYR A  58     -19.005  14.393  32.286  1.00 97.32           C  
ATOM    914  CD1 TYR A  58     -18.306  14.482  33.508  1.00 97.32           C  
ATOM    915  HD1 TYR A  58     -17.401  15.067  33.567  1.00 97.32           H  
ATOM    916  CD2 TYR A  58     -20.211  13.670  32.218  1.00 97.32           C  
ATOM    917  HD2 TYR A  58     -20.767  13.621  31.294  1.00 97.32           H  
ATOM    918  CE1 TYR A  58     -18.791  13.821  34.653  1.00 97.32           C  
ATOM    919  HE1 TYR A  58     -18.253  13.880  35.588  1.00 97.32           H  
ATOM    920  CE2 TYR A  58     -20.707  13.024  33.366  1.00 97.32           C  
ATOM    921  HE2 TYR A  58     -21.635  12.474  33.335  1.00 97.32           H  
ATOM    922  OH  TYR A  58     -20.474  12.428  35.666  1.00 97.32           O  
ATOM    923  HH  TYR A  58     -19.950  12.524  36.465  1.00 97.32           H  
ATOM    924  CZ  TYR A  58     -19.996  13.088  34.581  1.00 97.32           C  
ATOM    925  N   SER A  59     -20.917  17.039  32.532  1.00 95.82           N  
ATOM    926  H   SER A  59     -21.598  16.465  32.056  1.00 95.82           H  
ATOM    927  CA  SER A  59     -21.265  17.620  33.832  1.00 95.82           C  
ATOM    928  HA  SER A  59     -20.360  17.994  34.310  1.00 95.82           H  
ATOM    929  C   SER A  59     -21.879  16.597  34.781  1.00 95.82           C  
ATOM    930  CB  SER A  59     -22.172  18.833  33.651  1.00 95.82           C  
ATOM    931  HB2 SER A  59     -23.181  18.523  33.375  1.00 95.82           H  
ATOM    932  HB3 SER A  59     -21.764  19.465  32.863  1.00 95.82           H  
ATOM    933  O   SER A  59     -23.000  16.145  34.583  1.00 95.82           O  
ATOM    934  OG  SER A  59     -22.189  19.568  34.857  1.00 95.82           O  
ATOM    935  HG  SER A  59     -22.148  20.490  34.592  1.00 95.82           H  
ATOM    936  N   GLU A  60     -21.165  16.302  35.870  1.00 93.98           N  
ATOM    937  H   GLU A  60     -20.244  16.710  35.946  1.00 93.98           H  
ATOM    938  CA  GLU A  60     -21.607  15.438  36.983  1.00 93.98           C  
ATOM    939  HA  GLU A  60     -21.876  14.457  36.592  1.00 93.98           H  
ATOM    940  C   GLU A  60     -22.855  15.984  37.711  1.00 93.98           C  
ATOM    941  CB  GLU A  60     -20.394  15.299  37.930  1.00 93.98           C  
ATOM    942  HB2 GLU A  60     -19.533  15.022  37.322  1.00 93.98           H  
ATOM    943  HB3 GLU A  60     -20.182  16.277  38.364  1.00 93.98           H  
ATOM    944  O   GLU A  60     -23.492  15.267  38.474  1.00 93.98           O  
ATOM    945  CG  GLU A  60     -20.494  14.266  39.067  1.00 93.98           C  
ATOM    946  HG2 GLU A  60     -20.837  13.320  38.647  1.00 93.98           H  
ATOM    947  HG3 GLU A  60     -21.219  14.605  39.807  1.00 93.98           H  
ATOM    948  CD  GLU A  60     -19.124  14.061  39.747  1.00 93.98           C  
ATOM    949  OE1 GLU A  60     -18.676  12.895  39.890  1.00 93.98           O  
ATOM    950  OE2 GLU A  60     -18.441  15.065  40.056  1.00 93.98           O  
ATOM    951  N   ALA A  61     -23.220  17.251  37.471  1.00 92.57           N  
ATOM    952  H   ALA A  61     -22.680  17.783  36.803  1.00 92.57           H  
ATOM    953  CA  ALA A  61     -24.445  17.862  37.984  1.00 92.57           C  
ATOM    954  HA  ALA A  61     -24.685  17.422  38.952  1.00 92.57           H  
ATOM    955  C   ALA A  61     -25.674  17.645  37.077  1.00 92.57           C  
ATOM    956  CB  ALA A  61     -24.169  19.357  38.190  1.00 92.57           C  
ATOM    957  HB1 ALA A  61     -23.941  19.828  37.233  1.00 92.57           H  
ATOM    958  HB2 ALA A  61     -23.330  19.489  38.872  1.00 92.57           H  
ATOM    959  HB3 ALA A  61     -25.053  19.833  38.614  1.00 92.57           H  
ATOM    960  O   ALA A  61     -26.799  17.782  37.553  1.00 92.57           O  
ATOM    961  N   GLU A  62     -25.475  17.334  35.790  1.00 95.03           N  
ATOM    962  H   GLU A  62     -24.527  17.185  35.475  1.00 95.03           H  
ATOM    963  CA  GLU A  62     -26.551  17.219  34.790  1.00 95.03           C  
ATOM    964  HA  GLU A  62     -27.517  17.414  35.258  1.00 95.03           H  
ATOM    965  C   GLU A  62     -26.661  15.830  34.146  1.00 95.03           C  
ATOM    966  CB  GLU A  62     -26.357  18.254  33.670  1.00 95.03           C  
ATOM    967  HB2 GLU A  62     -25.393  18.082  33.192  1.00 95.03           H  
ATOM    968  HB3 GLU A  62     -27.136  18.089  32.926  1.00 95.03           H  
ATOM    969  O   GLU A  62     -27.683  15.534  33.534  1.00 95.03           O  
ATOM    970  CG  GLU A  62     -26.448  19.718  34.128  1.00 95.03           C  
ATOM    971  HG2 GLU A  62     -27.369  19.850  34.696  1.00 95.03           H  
ATOM    972  HG3 GLU A  62     -25.607  19.939  34.785  1.00 95.03           H  
ATOM    973  CD  GLU A  62     -26.439  20.703  32.945  1.00 95.03           C  
ATOM    974  OE1 GLU A  62     -26.630  21.914  33.205  1.00 95.03           O  
ATOM    975  OE2 GLU A  62     -26.209  20.258  31.794  1.00 95.03           O  
ATOM    976  N   GLN A  63     -25.628  14.990  34.254  1.00 96.87           N  
ATOM    977  H   GLN A  63     -24.814  15.288  34.773  1.00 96.87           H  
ATOM    978  CA  GLN A  63     -25.542  13.692  33.584  1.00 96.87           C  
ATOM    979  HA  GLN A  63     -26.482  13.481  33.074  1.00 96.87           H  
ATOM    980  C   GLN A  63     -25.293  12.554  34.571  1.00 96.87           C  
ATOM    981  CB  GLN A  63     -24.427  13.709  32.534  1.00 96.87           C  
ATOM    982  HB2 GLN A  63     -23.485  13.967  33.017  1.00 96.87           H  
ATOM    983  HB3 GLN A  63     -24.331  12.709  32.111  1.00 96.87           H  
ATOM    984  O   GLN A  63     -24.567  12.691  35.555  1.00 96.87           O  
ATOM    985  CG  GLN A  63     -24.695  14.697  31.396  1.00 96.87           C  
ATOM    986  HG2 GLN A  63     -25.644  14.454  30.918  1.00 96.87           H  
ATOM    987  HG3 GLN A  63     -24.746  15.714  31.786  1.00 96.87           H  
ATOM    988  CD  GLN A  63     -23.574  14.620  30.378  1.00 96.87           C  
ATOM    989  NE2 GLN A  63     -23.628  13.689  29.448  1.00 96.87           N  
ATOM    990 HE21 GLN A  63     -24.375  13.010  29.470  1.00 96.87           H  
ATOM    991 HE22 GLN A  63     -22.813  13.563  28.865  1.00 96.87           H  
ATOM    992  OE1 GLN A  63     -22.619  15.380  30.414  1.00 96.87           O  
ATOM    993  N   THR A  64     -25.872  11.401  34.261  1.00 95.03           N  
ATOM    994  H   THR A  64     -26.459  11.389  33.439  1.00 95.03           H  
ATOM    995  CA  THR A  64     -25.716  10.147  34.997  1.00 95.03           C  
ATOM    996  HA  THR A  64     -25.645  10.378  36.060  1.00 95.03           H  
ATOM    997  C   THR A  64     -24.444   9.385  34.606  1.00 95.03           C  
ATOM    998  CB  THR A  64     -26.942   9.245  34.780  1.00 95.03           C  
ATOM    999  HB  THR A  64     -26.799   8.328  35.352  1.00 95.03           H  
ATOM   1000  O   THR A  64     -23.875   9.584  33.531  1.00 95.03           O  
ATOM   1001  CG2 THR A  64     -28.253   9.885  35.241  1.00 95.03           C  
ATOM   1002 HG21 THR A  64     -28.175  10.169  36.290  1.00 95.03           H  
ATOM   1003 HG22 THR A  64     -29.066   9.169  35.120  1.00 95.03           H  
ATOM   1004 HG23 THR A  64     -28.473  10.772  34.646  1.00 95.03           H  
ATOM   1005  OG1 THR A  64     -27.082   8.901  33.423  1.00 95.03           O  
ATOM   1006  HG1 THR A  64     -27.342   9.700  32.957  1.00 95.03           H  
ATOM   1007  N   ASP A  65     -24.040   8.428  35.449  1.00 93.87           N  
ATOM   1008  H   ASP A  65     -24.454   8.389  36.370  1.00 93.87           H  
ATOM   1009  CA  ASP A  65     -22.949   7.482  35.159  1.00 93.87           C  
ATOM   1010  HA  ASP A  65     -22.000   8.017  35.120  1.00 93.87           H  
ATOM   1011  C   ASP A  65     -23.129   6.732  33.826  1.00 93.87           C  
ATOM   1012  CB  ASP A  65     -22.894   6.410  36.263  1.00 93.87           C  
ATOM   1013  HB2 ASP A  65     -22.385   5.534  35.860  1.00 93.87           H  
ATOM   1014  HB3 ASP A  65     -23.908   6.100  36.515  1.00 93.87           H  
ATOM   1015  O   ASP A  65     -22.141   6.359  33.194  1.00 93.87           O  
ATOM   1016  CG  ASP A  65     -22.146   6.786  37.542  1.00 93.87           C  
ATOM   1017  OD1 ASP A  65     -22.133   5.899  38.427  1.00 93.87           O  
ATOM   1018  OD2 ASP A  65     -21.550   7.880  37.609  1.00 93.87           O  
ATOM   1019  N   GLU A  66     -24.370   6.477  33.401  1.00 95.55           N  
ATOM   1020  H   GLU A  66     -25.148   6.871  33.910  1.00 95.55           H  
ATOM   1021  CA  GLU A  66     -24.646   5.753  32.157  1.00 95.55           C  
ATOM   1022  HA  GLU A  66     -23.906   4.958  32.059  1.00 95.55           H  
ATOM   1023  C   GLU A  66     -24.467   6.656  30.932  1.00 95.55           C  
ATOM   1024  CB  GLU A  66     -26.044   5.113  32.225  1.00 95.55           C  
ATOM   1025  HB2 GLU A  66     -26.202   4.695  33.219  1.00 95.55           H  
ATOM   1026  HB3 GLU A  66     -26.799   5.883  32.069  1.00 95.55           H  
ATOM   1027  O   GLU A  66     -23.789   6.276  29.980  1.00 95.55           O  
ATOM   1028  CG  GLU A  66     -26.242   3.991  31.189  1.00 95.55           C  
ATOM   1029  HG2 GLU A  66     -26.107   4.408  30.191  1.00 95.55           H  
ATOM   1030  HG3 GLU A  66     -27.271   3.640  31.266  1.00 95.55           H  
ATOM   1031  CD  GLU A  66     -25.295   2.788  31.380  1.00 95.55           C  
ATOM   1032  OE1 GLU A  66     -25.204   1.951  30.458  1.00 95.55           O  
ATOM   1033  OE2 GLU A  66     -24.650   2.678  32.454  1.00 95.55           O  
ATOM   1034  N   GLU A  67     -24.949   7.900  30.997  1.00 96.39           N  
ATOM   1035  H   GLU A  67     -25.473   8.178  31.815  1.00 96.39           H  
ATOM   1036  CA  GLU A  67     -24.679   8.914  29.970  1.00 96.39           C  
ATOM   1037  HA  GLU A  67     -25.012   8.544  29.001  1.00 96.39           H  
ATOM   1038  C   GLU A  67     -23.176   9.219  29.858  1.00 96.39           C  
ATOM   1039  CB  GLU A  67     -25.448  10.198  30.303  1.00 96.39           C  
ATOM   1040  HB2 GLU A  67     -25.122  10.999  29.639  1.00 96.39           H  
ATOM   1041  HB3 GLU A  67     -25.209  10.490  31.325  1.00 96.39           H  
ATOM   1042  O   GLU A  67     -22.665   9.439  28.761  1.00 96.39           O  
ATOM   1043  CG  GLU A  67     -26.965  10.023  30.145  1.00 96.39           C  
ATOM   1044  HG2 GLU A  67     -27.284   9.077  30.582  1.00 96.39           H  
ATOM   1045  HG3 GLU A  67     -27.213  10.003  29.083  1.00 96.39           H  
ATOM   1046  CD  GLU A  67     -27.701  11.159  30.853  1.00 96.39           C  
ATOM   1047  OE1 GLU A  67     -28.303  12.004  30.158  1.00 96.39           O  
ATOM   1048  OE2 GLU A  67     -27.615  11.179  32.105  1.00 96.39           O  
ATOM   1049  N   LEU A  68     -22.436   9.170  30.971  1.00 96.20           N  
ATOM   1050  H   LEU A  68     -22.911   9.046  31.854  1.00 96.20           H  
ATOM   1051  CA  LEU A  68     -20.978   9.272  30.954  1.00 96.20           C  
ATOM   1052  HA  LEU A  68     -20.716  10.173  30.399  1.00 96.20           H  
ATOM   1053  C   LEU A  68     -20.320   8.086  30.227  1.00 96.20           C  
ATOM   1054  CB  LEU A  68     -20.471   9.425  32.396  1.00 96.20           C  
ATOM   1055  HB2 LEU A  68     -20.859   8.602  32.996  1.00 96.20           H  
ATOM   1056  HB3 LEU A  68     -20.872  10.350  32.809  1.00 96.20           H  
ATOM   1057  O   LEU A  68     -19.422   8.300  29.410  1.00 96.20           O  
ATOM   1058  CG  LEU A  68     -18.939   9.428  32.527  1.00 96.20           C  
ATOM   1059  HG  LEU A  68     -18.553   8.451  32.234  1.00 96.20           H  
ATOM   1060  CD1 LEU A  68     -18.240  10.497  31.683  1.00 96.20           C  
ATOM   1061 HD11 LEU A  68     -18.530  11.491  32.025  1.00 96.20           H  
ATOM   1062 HD12 LEU A  68     -18.497  10.390  30.630  1.00 96.20           H  
ATOM   1063 HD13 LEU A  68     -17.161  10.372  31.773  1.00 96.20           H  
ATOM   1064  CD2 LEU A  68     -18.558   9.665  33.985  1.00 96.20           C  
ATOM   1065 HD21 LEU A  68     -17.472   9.653  34.083  1.00 96.20           H  
ATOM   1066 HD22 LEU A  68     -18.993   8.886  34.610  1.00 96.20           H  
ATOM   1067 HD23 LEU A  68     -18.940  10.630  34.316  1.00 96.20           H  
ATOM   1068  N   ARG A  69     -20.754   6.843  30.483  1.00 95.90           N  
ATOM   1069  H   ARG A  69     -21.508   6.732  31.146  1.00 95.90           H  
ATOM   1070  CA  ARG A  69     -20.254   5.658  29.755  1.00 95.90           C  
ATOM   1071  HA  ARG A  69     -19.169   5.608  29.848  1.00 95.90           H  
ATOM   1072  C   ARG A  69     -20.542   5.758  28.261  1.00 95.90           C  
ATOM   1073  CB  ARG A  69     -20.875   4.367  30.309  1.00 95.90           C  
ATOM   1074  HB2 ARG A  69     -21.955   4.488  30.382  1.00 95.90           H  
ATOM   1075  HB3 ARG A  69     -20.674   3.549  29.617  1.00 95.90           H  
ATOM   1076  O   ARG A  69     -19.664   5.449  27.456  1.00 95.90           O  
ATOM   1077  CG  ARG A  69     -20.304   3.986  31.677  1.00 95.90           C  
ATOM   1078  HG2 ARG A  69     -20.392   4.833  32.357  1.00 95.90           H  
ATOM   1079  HG3 ARG A  69     -19.248   3.734  31.578  1.00 95.90           H  
ATOM   1080  CD  ARG A  69     -21.067   2.787  32.252  1.00 95.90           C  
ATOM   1081  HD2 ARG A  69     -20.784   1.882  31.715  1.00 95.90           H  
ATOM   1082  HD3 ARG A  69     -22.134   2.947  32.096  1.00 95.90           H  
ATOM   1083  NE  ARG A  69     -20.772   2.641  33.689  1.00 95.90           N  
ATOM   1084  HE  ARG A  69     -19.795   2.592  33.943  1.00 95.90           H  
ATOM   1085  NH1 ARG A  69     -22.927   2.844  34.514  1.00 95.90           N  
ATOM   1086 HH11 ARG A  69     -23.558   3.073  35.270  1.00 95.90           H  
ATOM   1087 HH12 ARG A  69     -23.350   2.732  33.604  1.00 95.90           H  
ATOM   1088  NH2 ARG A  69     -21.199   2.992  35.891  1.00 95.90           N  
ATOM   1089 HH21 ARG A  69     -21.849   3.316  36.593  1.00 95.90           H  
ATOM   1090 HH22 ARG A  69     -20.212   3.132  36.053  1.00 95.90           H  
ATOM   1091  CZ  ARG A  69     -21.637   2.817  34.675  1.00 95.90           C  
ATOM   1092  N   GLU A  70     -21.728   6.233  27.890  1.00 96.46           N  
ATOM   1093  H   GLU A  70     -22.419   6.413  28.605  1.00 96.46           H  
ATOM   1094  CA  GLU A  70     -22.077   6.490  26.496  1.00 96.46           C  
ATOM   1095  HA  GLU A  70     -21.971   5.569  25.923  1.00 96.46           H  
ATOM   1096  C   GLU A  70     -21.161   7.533  25.840  1.00 96.46           C  
ATOM   1097  CB  GLU A  70     -23.519   6.982  26.374  1.00 96.46           C  
ATOM   1098  HB2 GLU A  70     -23.740   7.724  27.141  1.00 96.46           H  
ATOM   1099  HB3 GLU A  70     -23.567   7.481  25.407  1.00 96.46           H  
ATOM   1100  O   GLU A  70     -20.670   7.298  24.735  1.00 96.46           O  
ATOM   1101  CG  GLU A  70     -24.583   5.877  26.402  1.00 96.46           C  
ATOM   1102  HG2 GLU A  70     -24.236   5.043  25.792  1.00 96.46           H  
ATOM   1103  HG3 GLU A  70     -24.709   5.525  27.426  1.00 96.46           H  
ATOM   1104  CD  GLU A  70     -25.926   6.369  25.829  1.00 96.46           C  
ATOM   1105  OE1 GLU A  70     -26.955   5.724  26.120  1.00 96.46           O  
ATOM   1106  OE2 GLU A  70     -25.907   7.343  25.024  1.00 96.46           O  
ATOM   1107  N   GLU A  71     -20.904   8.673  26.486  1.00 96.88           N  
ATOM   1108  H   GLU A  71     -21.369   8.858  27.364  1.00 96.88           H  
ATOM   1109  CA  GLU A  71     -20.022   9.696  25.910  1.00 96.88           C  
ATOM   1110  HA  GLU A  71     -20.321   9.857  24.875  1.00 96.88           H  
ATOM   1111  C   GLU A  71     -18.564   9.230  25.819  1.00 96.88           C  
ATOM   1112  CB  GLU A  71     -20.148  11.037  26.655  1.00 96.88           C  
ATOM   1113  HB2 GLU A  71     -19.356  11.696  26.298  1.00 96.88           H  
ATOM   1114  HB3 GLU A  71     -19.995  10.881  27.723  1.00 96.88           H  
ATOM   1115  O   GLU A  71     -17.903   9.516  24.820  1.00 96.88           O  
ATOM   1116  CG  GLU A  71     -21.492  11.753  26.425  1.00 96.88           C  
ATOM   1117  HG2 GLU A  71     -21.427  12.761  26.837  1.00 96.88           H  
ATOM   1118  HG3 GLU A  71     -22.275  11.229  26.973  1.00 96.88           H  
ATOM   1119  CD  GLU A  71     -21.881  11.833  24.938  1.00 96.88           C  
ATOM   1120  OE1 GLU A  71     -22.989  11.367  24.579  1.00 96.88           O  
ATOM   1121  OE2 GLU A  71     -21.056  12.300  24.113  1.00 96.88           O  
ATOM   1122  N   ILE A  72     -18.074   8.441  26.785  1.00 96.59           N  
ATOM   1123  H   ILE A  72     -18.658   8.252  27.586  1.00 96.59           H  
ATOM   1124  CA  ILE A  72     -16.757   7.784  26.694  1.00 96.59           C  
ATOM   1125  HA  ILE A  72     -16.003   8.548  26.504  1.00 96.59           H  
ATOM   1126  C   ILE A  72     -16.713   6.824  25.494  1.00 96.59           C  
ATOM   1127  CB  ILE A  72     -16.401   7.078  28.027  1.00 96.59           C  
ATOM   1128  HB  ILE A  72     -17.255   6.473  28.333  1.00 96.59           H  
ATOM   1129  O   ILE A  72     -15.728   6.823  24.759  1.00 96.59           O  
ATOM   1130  CG1 ILE A  72     -16.115   8.132  29.123  1.00 96.59           C  
ATOM   1131 HG12 ILE A  72     -16.915   8.873  29.134  1.00 96.59           H  
ATOM   1132 HG13 ILE A  72     -15.190   8.658  28.886  1.00 96.59           H  
ATOM   1133  CG2 ILE A  72     -15.181   6.144  27.882  1.00 96.59           C  
ATOM   1134 HG21 ILE A  72     -14.976   5.632  28.822  1.00 96.59           H  
ATOM   1135 HG22 ILE A  72     -15.375   5.364  27.145  1.00 96.59           H  
ATOM   1136 HG23 ILE A  72     -14.302   6.711  27.574  1.00 96.59           H  
ATOM   1137  CD1 ILE A  72     -16.007   7.551  30.539  1.00 96.59           C  
ATOM   1138 HD11 ILE A  72     -16.904   6.979  30.775  1.00 96.59           H  
ATOM   1139 HD12 ILE A  72     -15.129   6.912  30.629  1.00 96.59           H  
ATOM   1140 HD13 ILE A  72     -15.908   8.367  31.255  1.00 96.59           H  
ATOM   1141  N   HIS A  73     -17.773   6.046  25.251  1.00 95.34           N  
ATOM   1142  H   HIS A  73     -18.550   6.073  25.896  1.00 95.34           H  
ATOM   1143  CA  HIS A  73     -17.841   5.122  24.113  1.00 95.34           C  
ATOM   1144  HA  HIS A  73     -16.940   4.508  24.119  1.00 95.34           H  
ATOM   1145  C   HIS A  73     -17.881   5.842  22.753  1.00 95.34           C  
ATOM   1146  CB  HIS A  73     -19.057   4.200  24.287  1.00 95.34           C  
ATOM   1147  HB2 HIS A  73     -19.971   4.794  24.262  1.00 95.34           H  
ATOM   1148  HB3 HIS A  73     -18.999   3.714  25.261  1.00 95.34           H  
ATOM   1149  O   HIS A  73     -17.316   5.350  21.776  1.00 95.34           O  
ATOM   1150  CG  HIS A  73     -19.137   3.131  23.226  1.00 95.34           C  
ATOM   1151  CD2 HIS A  73     -20.040   3.055  22.198  1.00 95.34           C  
ATOM   1152  HD2 HIS A  73     -20.843   3.752  22.010  1.00 95.34           H  
ATOM   1153  ND1 HIS A  73     -18.276   2.068  23.085  1.00 95.34           N  
ATOM   1154  HD1 HIS A  73     -17.477   1.876  23.671  1.00 95.34           H  
ATOM   1155  CE1 HIS A  73     -18.650   1.371  22.000  1.00 95.34           C  
ATOM   1156  HE1 HIS A  73     -18.152   0.487  21.628  1.00 95.34           H  
ATOM   1157  NE2 HIS A  73     -19.727   1.928  21.427  1.00 95.34           N  
ATOM   1158  N   LYS A  74     -18.523   7.016  22.682  1.00 96.65           N  
ATOM   1159  H   LYS A  74     -19.009   7.327  23.511  1.00 96.65           H  
ATOM   1160  CA  LYS A  74     -18.582   7.853  21.470  1.00 96.65           C  
ATOM   1161  HA  LYS A  74     -18.723   7.209  20.602  1.00 96.65           H  
ATOM   1162  C   LYS A  74     -17.273   8.624  21.223  1.00 96.65           C  
ATOM   1163  CB  LYS A  74     -19.781   8.817  21.577  1.00 96.65           C  
ATOM   1164  HB2 LYS A  74     -19.779   9.487  20.717  1.00 96.65           H  
ATOM   1165  HB3 LYS A  74     -19.642   9.420  22.475  1.00 96.65           H  
ATOM   1166  O   LYS A  74     -17.016   9.034  20.090  1.00 96.65           O  
ATOM   1167  CG  LYS A  74     -21.161   8.124  21.628  1.00 96.65           C  
ATOM   1168  HG2 LYS A  74     -21.444   7.797  20.627  1.00 96.65           H  
ATOM   1169  HG3 LYS A  74     -21.105   7.238  22.260  1.00 96.65           H  
ATOM   1170  CD  LYS A  74     -22.242   9.068  22.192  1.00 96.65           C  
ATOM   1171  HD2 LYS A  74     -21.815   9.610  23.035  1.00 96.65           H  
ATOM   1172  HD3 LYS A  74     -22.542   9.793  21.435  1.00 96.65           H  
ATOM   1173  CE  LYS A  74     -23.463   8.293  22.712  1.00 96.65           C  
ATOM   1174  HE2 LYS A  74     -24.016   7.854  21.881  1.00 96.65           H  
ATOM   1175  HE3 LYS A  74     -23.091   7.477  23.331  1.00 96.65           H  
ATOM   1176  NZ  LYS A  74     -24.355   9.139  23.551  1.00 96.65           N  
ATOM   1177  HZ1 LYS A  74     -23.823   9.748  24.155  1.00 96.65           H  
ATOM   1178  HZ2 LYS A  74     -24.950   8.567  24.133  1.00 96.65           H  
ATOM   1179  HZ3 LYS A  74     -24.943   9.751  23.002  1.00 96.65           H  
ATOM   1180  N   ALA A  75     -16.465   8.872  22.256  1.00 96.98           N  
ATOM   1181  H   ALA A  75     -16.734   8.528  23.166  1.00 96.98           H  
ATOM   1182  CA  ALA A  75     -15.257   9.690  22.166  1.00 96.98           C  
ATOM   1183  HA  ALA A  75     -15.532  10.632  21.691  1.00 96.98           H  
ATOM   1184  C   ALA A  75     -14.149   9.045  21.312  1.00 96.98           C  
ATOM   1185  CB  ALA A  75     -14.759  10.022  23.579  1.00 96.98           C  
ATOM   1186  HB1 ALA A  75     -13.907  10.699  23.524  1.00 96.98           H  
ATOM   1187  HB2 ALA A  75     -14.456   9.107  24.088  1.00 96.98           H  
ATOM   1188  HB3 ALA A  75     -15.554  10.501  24.150  1.00 96.98           H  
ATOM   1189  O   ALA A  75     -13.943   7.834  21.290  1.00 96.98           O  
ATOM   1190  N   ASN A  76     -13.376   9.879  20.616  1.00 96.70           N  
ATOM   1191  H   ASN A  76     -13.596  10.864  20.643  1.00 96.70           H  
ATOM   1192  CA  ASN A  76     -12.145   9.468  19.938  1.00 96.70           C  
ATOM   1193  HA  ASN A  76     -12.120   8.383  19.839  1.00 96.70           H  
ATOM   1194  C   ASN A  76     -10.885   9.842  20.722  1.00 96.70           C  
ATOM   1195  CB  ASN A  76     -12.098  10.092  18.543  1.00 96.70           C  
ATOM   1196  HB2 ASN A  76     -12.052  11.176  18.643  1.00 96.70           H  
ATOM   1197  HB3 ASN A  76     -11.189   9.755  18.045  1.00 96.70           H  
ATOM   1198  O   ASN A  76      -9.840   9.244  20.490  1.00 96.70           O  
ATOM   1199  CG  ASN A  76     -13.275   9.754  17.655  1.00 96.70           C  
ATOM   1200  ND2 ASN A  76     -13.860   8.582  17.747  1.00 96.70           N  
ATOM   1201 HD21 ASN A  76     -13.769   8.056  18.604  1.00 96.70           H  
ATOM   1202 HD22 ASN A  76     -14.714   8.506  17.213  1.00 96.70           H  
ATOM   1203  OD1 ASN A  76     -13.638  10.541  16.809  1.00 96.70           O  
ATOM   1204  N   VAL A  77     -10.996  10.817  21.624  1.00 97.79           N  
ATOM   1205  H   VAL A  77     -11.890  11.280  21.703  1.00 97.79           H  
ATOM   1206  CA  VAL A  77      -9.969  11.270  22.567  1.00 97.79           C  
ATOM   1207  HA  VAL A  77      -9.369  10.413  22.875  1.00 97.79           H  
ATOM   1208  C   VAL A  77     -10.667  11.842  23.797  1.00 97.79           C  
ATOM   1209  CB  VAL A  77      -9.028  12.301  21.912  1.00 97.79           C  
ATOM   1210  HB  VAL A  77      -8.518  11.780  21.102  1.00 97.79           H  
ATOM   1211  O   VAL A  77     -11.722  12.473  23.676  1.00 97.79           O  
ATOM   1212  CG1 VAL A  77      -9.768  13.502  21.314  1.00 97.79           C  
ATOM   1213 HG11 VAL A  77     -10.540  13.175  20.618  1.00 97.79           H  
ATOM   1214 HG12 VAL A  77      -9.064  14.128  20.767  1.00 97.79           H  
ATOM   1215 HG13 VAL A  77     -10.224  14.088  22.112  1.00 97.79           H  
ATOM   1216  CG2 VAL A  77      -7.926  12.841  22.829  1.00 97.79           C  
ATOM   1217 HG21 VAL A  77      -7.337  12.017  23.231  1.00 97.79           H  
ATOM   1218 HG22 VAL A  77      -8.350  13.424  23.646  1.00 97.79           H  
ATOM   1219 HG23 VAL A  77      -7.258  13.477  22.249  1.00 97.79           H  
ATOM   1220  N   VAL A  78     -10.084  11.629  24.977  1.00 97.95           N  
ATOM   1221  H   VAL A  78      -9.222  11.104  25.001  1.00 97.95           H  
ATOM   1222  CA  VAL A  78     -10.598  12.191  26.233  1.00 97.95           C  
ATOM   1223  HA  VAL A  78     -11.516  12.740  26.023  1.00 97.95           H  
ATOM   1224  C   VAL A  78      -9.600  13.193  26.805  1.00 97.95           C  
ATOM   1225  CB  VAL A  78     -10.979  11.102  27.254  1.00 97.95           C  
ATOM   1226  HB  VAL A  78     -10.087  10.555  27.558  1.00 97.95           H  
ATOM   1227  O   VAL A  78      -8.449  12.863  27.088  1.00 97.95           O  
ATOM   1228  CG1 VAL A  78     -11.625  11.732  28.496  1.00 97.95           C  
ATOM   1229 HG11 VAL A  78     -11.954  10.951  29.182  1.00 97.95           H  
ATOM   1230 HG12 VAL A  78     -10.909  12.368  29.016  1.00 97.95           H  
ATOM   1231 HG13 VAL A  78     -12.489  12.330  28.205  1.00 97.95           H  
ATOM   1232  CG2 VAL A  78     -11.990  10.108  26.663  1.00 97.95           C  
ATOM   1233 HG21 VAL A  78     -12.864  10.638  26.285  1.00 97.95           H  
ATOM   1234 HG22 VAL A  78     -12.306   9.396  27.425  1.00 97.95           H  
ATOM   1235 HG23 VAL A  78     -11.530   9.550  25.848  1.00 97.95           H  
ATOM   1236  N   CYS A  79     -10.058  14.422  27.009  1.00 97.83           N  
ATOM   1237  H   CYS A  79     -11.022  14.609  26.772  1.00 97.83           H  
ATOM   1238  CA  CYS A  79      -9.335  15.477  27.703  1.00 97.83           C  
ATOM   1239  HA  CYS A  79      -8.260  15.321  27.604  1.00 97.83           H  
ATOM   1240  C   CYS A  79      -9.705  15.432  29.191  1.00 97.83           C  
ATOM   1241  CB  CYS A  79      -9.686  16.818  27.046  1.00 97.83           C  
ATOM   1242  HB2 CYS A  79     -10.770  16.917  26.980  1.00 97.83           H  
ATOM   1243  HB3 CYS A  79      -9.295  17.634  27.653  1.00 97.83           H  
ATOM   1244  O   CYS A  79     -10.776  15.902  29.577  1.00 97.83           O  
ATOM   1245  SG  CYS A  79      -8.956  16.895  25.385  1.00 97.83           S  
ATOM   1246  HG  CYS A  79      -9.401  18.111  25.058  1.00 97.83           H  
ATOM   1247  N   VAL A  80      -8.842  14.859  30.035  1.00 97.93           N  
ATOM   1248  H   VAL A  80      -7.950  14.559  29.668  1.00 97.93           H  
ATOM   1249  CA  VAL A  80      -9.061  14.808  31.489  1.00 97.93           C  
ATOM   1250  HA  VAL A  80     -10.136  14.775  31.667  1.00 97.93           H  
ATOM   1251  C   VAL A  80      -8.520  16.088  32.122  1.00 97.93           C  
ATOM   1252  CB  VAL A  80      -8.485  13.541  32.145  1.00 97.93           C  
ATOM   1253  HB  VAL A  80      -7.401  13.534  32.028  1.00 97.93           H  
ATOM   1254  O   VAL A  80      -7.309  16.297  32.223  1.00 97.93           O  
ATOM   1255  CG1 VAL A  80      -8.823  13.499  33.643  1.00 97.93           C  
ATOM   1256 HG11 VAL A  80      -8.444  12.577  34.083  1.00 97.93           H  
ATOM   1257 HG12 VAL A  80      -9.902  13.547  33.785  1.00 97.93           H  
ATOM   1258 HG13 VAL A  80      -8.360  14.343  34.155  1.00 97.93           H  
ATOM   1259  CG2 VAL A  80      -9.055  12.263  31.514  1.00 97.93           C  
ATOM   1260 HG21 VAL A  80      -8.807  12.226  30.453  1.00 97.93           H  
ATOM   1261 HG22 VAL A  80      -8.624  11.385  31.996  1.00 97.93           H  
ATOM   1262 HG23 VAL A  80     -10.139  12.241  31.625  1.00 97.93           H  
ATOM   1263  N   VAL A  81      -9.443  16.951  32.536  1.00 97.74           N  
ATOM   1264  H   VAL A  81     -10.409  16.680  32.424  1.00 97.74           H  
ATOM   1265  CA  VAL A  81      -9.190  18.256  33.140  1.00 97.74           C  
ATOM   1266  HA  VAL A  81      -8.238  18.619  32.753  1.00 97.74           H  
ATOM   1267  C   VAL A  81      -9.051  18.134  34.654  1.00 97.74           C  
ATOM   1268  CB  VAL A  81     -10.277  19.283  32.764  1.00 97.74           C  
ATOM   1269  HB  VAL A  81     -11.185  19.041  33.316  1.00 97.74           H  
ATOM   1270  O   VAL A  81      -9.883  17.526  35.330  1.00 97.74           O  
ATOM   1271  CG1 VAL A  81      -9.846  20.710  33.133  1.00 97.74           C  
ATOM   1272 HG11 VAL A  81     -10.642  21.415  32.893  1.00 97.74           H  
ATOM   1273 HG12 VAL A  81      -8.944  20.979  32.583  1.00 97.74           H  
ATOM   1274 HG13 VAL A  81      -9.641  20.785  34.201  1.00 97.74           H  
ATOM   1275  CG2 VAL A  81     -10.622  19.283  31.265  1.00 97.74           C  
ATOM   1276 HG21 VAL A  81     -11.328  20.085  31.047  1.00 97.74           H  
ATOM   1277 HG22 VAL A  81     -11.086  18.337  30.986  1.00 97.74           H  
ATOM   1278 HG23 VAL A  81      -9.725  19.432  30.664  1.00 97.74           H  
ATOM   1279  N   TYR A  82      -8.008  18.763  35.179  1.00 96.76           N  
ATOM   1280  H   TYR A  82      -7.388  19.258  34.553  1.00 96.76           H  
ATOM   1281  CA  TYR A  82      -7.736  18.928  36.600  1.00 96.76           C  
ATOM   1282  HA  TYR A  82      -8.630  18.680  37.172  1.00 96.76           H  
ATOM   1283  C   TYR A  82      -7.398  20.394  36.891  1.00 96.76           C  
ATOM   1284  CB  TYR A  82      -6.623  17.959  37.022  1.00 96.76           C  
ATOM   1285  HB2 TYR A  82      -6.558  17.944  38.110  1.00 96.76           H  
ATOM   1286  HB3 TYR A  82      -6.910  16.952  36.717  1.00 96.76           H  
ATOM   1287  O   TYR A  82      -7.140  21.183  35.980  1.00 96.76           O  
ATOM   1288  CG  TYR A  82      -5.245  18.275  36.469  1.00 96.76           C  
ATOM   1289  CD1 TYR A  82      -4.867  17.800  35.197  1.00 96.76           C  
ATOM   1290  HD1 TYR A  82      -5.571  17.230  34.607  1.00 96.76           H  
ATOM   1291  CD2 TYR A  82      -4.338  19.034  37.235  1.00 96.76           C  
ATOM   1292  HD2 TYR A  82      -4.626  19.398  38.210  1.00 96.76           H  
ATOM   1293  CE1 TYR A  82      -3.589  18.090  34.685  1.00 96.76           C  
ATOM   1294  HE1 TYR A  82      -3.312  17.754  33.696  1.00 96.76           H  
ATOM   1295  CE2 TYR A  82      -3.056  19.320  36.728  1.00 96.76           C  
ATOM   1296  HE2 TYR A  82      -2.351  19.902  37.303  1.00 96.76           H  
ATOM   1297  OH  TYR A  82      -1.495  19.230  34.908  1.00 96.76           O  
ATOM   1298  HH  TYR A  82      -1.391  18.916  34.007  1.00 96.76           H  
ATOM   1299  CZ  TYR A  82      -2.689  18.867  35.444  1.00 96.76           C  
ATOM   1300  N   ASP A  83      -7.419  20.769  38.162  1.00 96.67           N  
ATOM   1301  H   ASP A  83      -7.537  20.067  38.878  1.00 96.67           H  
ATOM   1302  CA  ASP A  83      -7.070  22.109  38.620  1.00 96.67           C  
ATOM   1303  HA  ASP A  83      -7.137  22.824  37.800  1.00 96.67           H  
ATOM   1304  C   ASP A  83      -5.629  22.100  39.145  1.00 96.67           C  
ATOM   1305  CB  ASP A  83      -8.094  22.507  39.685  1.00 96.67           C  
ATOM   1306  HB2 ASP A  83      -8.007  21.833  40.537  1.00 96.67           H  
ATOM   1307  HB3 ASP A  83      -9.092  22.386  39.264  1.00 96.67           H  
ATOM   1308  O   ASP A  83      -5.311  21.364  40.081  1.00 96.67           O  
ATOM   1309  CG  ASP A  83      -7.944  23.946  40.165  1.00 96.67           C  
ATOM   1310  OD1 ASP A  83      -8.996  24.546  40.452  1.00 96.67           O  
ATOM   1311  OD2 ASP A  83      -6.812  24.482  40.180  1.00 96.67           O  
ATOM   1312  N   VAL A  84      -4.731  22.906  38.562  1.00 95.06           N  
ATOM   1313  H   VAL A  84      -5.036  23.527  37.826  1.00 95.06           H  
ATOM   1314  CA  VAL A  84      -3.313  22.914  38.983  1.00 95.06           C  
ATOM   1315  HA  VAL A  84      -2.976  21.878  38.998  1.00 95.06           H  
ATOM   1316  C   VAL A  84      -3.098  23.456  40.402  1.00 95.06           C  
ATOM   1317  CB  VAL A  84      -2.396  23.675  38.009  1.00 95.06           C  
ATOM   1318  HB  VAL A  84      -1.368  23.516  38.332  1.00 95.06           H  
ATOM   1319  O   VAL A  84      -2.000  23.292  40.952  1.00 95.06           O  
ATOM   1320  CG1 VAL A  84      -2.499  23.154  36.576  1.00 95.06           C  
ATOM   1321 HG11 VAL A  84      -2.281  22.087  36.554  1.00 95.06           H  
ATOM   1322 HG12 VAL A  84      -1.780  23.670  35.940  1.00 95.06           H  
ATOM   1323 HG13 VAL A  84      -3.505  23.329  36.194  1.00 95.06           H  
ATOM   1324  CG2 VAL A  84      -2.638  25.185  37.998  1.00 95.06           C  
ATOM   1325 HG21 VAL A  84      -1.890  25.646  37.353  1.00 95.06           H  
ATOM   1326 HG22 VAL A  84      -3.639  25.406  37.625  1.00 95.06           H  
ATOM   1327 HG23 VAL A  84      -2.537  25.607  38.998  1.00 95.06           H  
ATOM   1328  N   SER A  85      -4.109  24.120  40.973  1.00 94.03           N  
ATOM   1329  H   SER A  85      -4.972  24.203  40.455  1.00 94.03           H  
ATOM   1330  CA  SER A  85      -4.122  24.634  42.345  1.00 94.03           C  
ATOM   1331  HA  SER A  85      -3.090  24.792  42.655  1.00 94.03           H  
ATOM   1332  C   SER A  85      -4.719  23.649  43.364  1.00 94.03           C  
ATOM   1333  CB  SER A  85      -4.803  26.010  42.392  1.00 94.03           C  
ATOM   1334  HB2 SER A  85      -4.595  26.464  43.361  1.00 94.03           H  
ATOM   1335  HB3 SER A  85      -4.370  26.649  41.622  1.00 94.03           H  
ATOM   1336  O   SER A  85      -4.447  23.789  44.555  1.00 94.03           O  
ATOM   1337  OG  SER A  85      -6.204  25.970  42.222  1.00 94.03           O  
ATOM   1338  HG  SER A  85      -6.444  25.450  41.451  1.00 94.03           H  
ATOM   1339  N   GLU A  86      -5.429  22.602  42.921  1.00 94.23           N  
ATOM   1340  H   GLU A  86      -5.578  22.508  41.927  1.00 94.23           H  
ATOM   1341  CA  GLU A  86      -6.046  21.591  43.792  1.00 94.23           C  
ATOM   1342  HA  GLU A  86      -5.839  21.839  44.833  1.00 94.23           H  
ATOM   1343  C   GLU A  86      -5.473  20.184  43.533  1.00 94.23           C  
ATOM   1344  CB  GLU A  86      -7.577  21.581  43.646  1.00 94.23           C  
ATOM   1345  HB2 GLU A  86      -7.951  20.798  44.306  1.00 94.23           H  
ATOM   1346  HB3 GLU A  86      -7.838  21.314  42.623  1.00 94.23           H  
ATOM   1347  O   GLU A  86      -5.970  19.422  42.702  1.00 94.23           O  
ATOM   1348  CG  GLU A  86      -8.275  22.903  44.012  1.00 94.23           C  
ATOM   1349  HG2 GLU A  86      -7.962  23.193  45.015  1.00 94.23           H  
ATOM   1350  HG3 GLU A  86      -7.952  23.677  43.316  1.00 94.23           H  
ATOM   1351  CD  GLU A  86      -9.813  22.793  43.977  1.00 94.23           C  
ATOM   1352  OE1 GLU A  86     -10.478  23.853  44.044  1.00 94.23           O  
ATOM   1353  OE2 GLU A  86     -10.327  21.649  43.930  1.00 94.23           O  
ATOM   1354  N   GLU A  87      -4.449  19.791  44.298  1.00 92.13           N  
ATOM   1355  H   GLU A  87      -4.062  20.464  44.944  1.00 92.13           H  
ATOM   1356  CA  GLU A  87      -3.754  18.494  44.162  1.00 92.13           C  
ATOM   1357  HA  GLU A  87      -3.304  18.449  43.170  1.00 92.13           H  
ATOM   1358  C   GLU A  87      -4.690  17.271  44.282  1.00 92.13           C  
ATOM   1359  CB  GLU A  87      -2.623  18.452  45.206  1.00 92.13           C  
ATOM   1360  HB2 GLU A  87      -2.018  19.349  45.077  1.00 92.13           H  
ATOM   1361  HB3 GLU A  87      -3.062  18.473  46.203  1.00 92.13           H  
ATOM   1362  O   GLU A  87      -4.470  16.248  43.633  1.00 92.13           O  
ATOM   1363  CG  GLU A  87      -1.699  17.227  45.083  1.00 92.13           C  
ATOM   1364  HG2 GLU A  87      -1.401  17.127  44.039  1.00 92.13           H  
ATOM   1365  HG3 GLU A  87      -2.254  16.332  45.366  1.00 92.13           H  
ATOM   1366  CD  GLU A  87      -0.438  17.340  45.960  1.00 92.13           C  
ATOM   1367  OE1 GLU A  87       0.578  16.703  45.597  1.00 92.13           O  
ATOM   1368  OE2 GLU A  87      -0.472  18.084  46.966  1.00 92.13           O  
ATOM   1369  N   ALA A  88      -5.798  17.392  45.021  1.00 94.06           N  
ATOM   1370  H   ALA A  88      -5.957  18.272  45.492  1.00 94.06           H  
ATOM   1371  CA  ALA A  88      -6.833  16.359  45.097  1.00 94.06           C  
ATOM   1372  HA  ALA A  88      -6.386  15.451  45.502  1.00 94.06           H  
ATOM   1373  C   ALA A  88      -7.431  16.004  43.720  1.00 94.06           C  
ATOM   1374  CB  ALA A  88      -7.922  16.845  46.061  1.00 94.06           C  
ATOM   1375  HB1 ALA A  88      -8.689  16.077  46.162  1.00 94.06           H  
ATOM   1376  HB2 ALA A  88      -8.381  17.757  45.679  1.00 94.06           H  
ATOM   1377  HB3 ALA A  88      -7.489  17.043  47.042  1.00 94.06           H  
ATOM   1378  O   ALA A  88      -7.778  14.847  43.476  1.00 94.06           O  
ATOM   1379  N   THR A  89      -7.513  16.969  42.796  1.00 95.82           N  
ATOM   1380  H   THR A  89      -7.158  17.888  43.019  1.00 95.82           H  
ATOM   1381  CA  THR A  89      -8.004  16.730  41.430  1.00 95.82           C  
ATOM   1382  HA  THR A  89      -8.910  16.126  41.499  1.00 95.82           H  
ATOM   1383  C   THR A  89      -7.006  15.926  40.590  1.00 95.82           C  
ATOM   1384  CB  THR A  89      -8.395  18.030  40.707  1.00 95.82           C  
ATOM   1385  HB  THR A  89      -8.870  17.754  39.766  1.00 95.82           H  
ATOM   1386  O   THR A  89      -7.432  15.157  39.729  1.00 95.82           O  
ATOM   1387  CG2 THR A  89      -9.386  18.886  41.492  1.00 95.82           C  
ATOM   1388 HG21 THR A  89      -9.617  19.792  40.931  1.00 95.82           H  
ATOM   1389 HG22 THR A  89      -8.972  19.181  42.457  1.00 95.82           H  
ATOM   1390 HG23 THR A  89     -10.309  18.331  41.657  1.00 95.82           H  
ATOM   1391  OG1 THR A  89      -7.276  18.822  40.394  1.00 95.82           O  
ATOM   1392  HG1 THR A  89      -6.892  19.176  41.199  1.00 95.82           H  
ATOM   1393  N   ILE A  90      -5.702  16.009  40.890  1.00 93.78           N  
ATOM   1394  H   ILE A  90      -5.431  16.616  41.651  1.00 93.78           H  
ATOM   1395  CA  ILE A  90      -4.645  15.223  40.232  1.00 93.78           C  
ATOM   1396  HA  ILE A  90      -4.798  15.289  39.155  1.00 93.78           H  
ATOM   1397  C   ILE A  90      -4.765  13.742  40.617  1.00 93.78           C  
ATOM   1398  CB  ILE A  90      -3.234  15.792  40.543  1.00 93.78           C  
ATOM   1399  HB  ILE A  90      -3.057  15.738  41.617  1.00 93.78           H  
ATOM   1400  O   ILE A  90      -4.760  12.876  39.742  1.00 93.78           O  
ATOM   1401  CG1 ILE A  90      -3.132  17.272  40.101  1.00 93.78           C  
ATOM   1402 HG12 ILE A  90      -3.292  17.325  39.024  1.00 93.78           H  
ATOM   1403 HG13 ILE A  90      -3.917  17.850  40.588  1.00 93.78           H  
ATOM   1404  CG2 ILE A  90      -2.146  14.949  39.848  1.00 93.78           C  
ATOM   1405 HG21 ILE A  90      -2.283  14.975  38.767  1.00 93.78           H  
ATOM   1406 HG22 ILE A  90      -2.189  13.916  40.195  1.00 93.78           H  
ATOM   1407 HG23 ILE A  90      -1.153  15.323  40.099  1.00 93.78           H  
ATOM   1408  CD1 ILE A  90      -1.800  17.959  40.431  1.00 93.78           C  
ATOM   1409 HD11 ILE A  90      -1.888  19.026  40.223  1.00 93.78           H  
ATOM   1410 HD12 ILE A  90      -1.561  17.822  41.486  1.00 93.78           H  
ATOM   1411 HD13 ILE A  90      -0.997  17.555  39.815  1.00 93.78           H  
ATOM   1412  N   GLU A  91      -4.962  13.422  41.900  1.00 93.69           N  
ATOM   1413  H   GLU A  91      -4.927  14.155  42.594  1.00 93.69           H  
ATOM   1414  CA  GLU A  91      -5.111  12.021  42.333  1.00 93.69           C  
ATOM   1415  HA  GLU A  91      -4.265  11.462  41.933  1.00 93.69           H  
ATOM   1416  C   GLU A  91      -6.389  11.372  41.764  1.00 93.69           C  
ATOM   1417  CB  GLU A  91      -5.050  11.941  43.870  1.00 93.69           C  
ATOM   1418  HB2 GLU A  91      -4.162  12.470  44.215  1.00 93.69           H  
ATOM   1419  HB3 GLU A  91      -5.921  12.450  44.283  1.00 93.69           H  
ATOM   1420  O   GLU A  91      -6.413  10.178  41.446  1.00 93.69           O  
ATOM   1421  CG  GLU A  91      -5.010  10.502  44.426  1.00 93.69           C  
ATOM   1422  HG2 GLU A  91      -5.958  10.015  44.193  1.00 93.69           H  
ATOM   1423  HG3 GLU A  91      -4.939  10.560  45.512  1.00 93.69           H  
ATOM   1424  CD  GLU A  91      -3.845   9.637  43.896  1.00 93.69           C  
ATOM   1425  OE1 GLU A  91      -3.983   8.392  43.895  1.00 93.69           O  
ATOM   1426  OE2 GLU A  91      -2.819  10.199  43.456  1.00 93.69           O  
ATOM   1427  N   LYS A  92      -7.445  12.162  41.527  1.00 95.52           N  
ATOM   1428  H   LYS A  92      -7.374  13.128  41.813  1.00 95.52           H  
ATOM   1429  CA  LYS A  92      -8.677  11.706  40.856  1.00 95.52           C  
ATOM   1430  HA  LYS A  92      -9.037  10.810  41.362  1.00 95.52           H  
ATOM   1431  C   LYS A  92      -8.464  11.289  39.401  1.00 95.52           C  
ATOM   1432  CB  LYS A  92      -9.755  12.794  40.957  1.00 95.52           C  
ATOM   1433  HB2 LYS A  92      -9.341  13.744  40.619  1.00 95.52           H  
ATOM   1434  HB3 LYS A  92     -10.591  12.548  40.303  1.00 95.52           H  
ATOM   1435  O   LYS A  92      -9.177  10.401  38.933  1.00 95.52           O  
ATOM   1436  CG  LYS A  92     -10.275  12.961  42.390  1.00 95.52           C  
ATOM   1437  HG2 LYS A  92      -9.445  12.984  43.096  1.00 95.52           H  
ATOM   1438  HG3 LYS A  92     -10.797  13.916  42.451  1.00 95.52           H  
ATOM   1439  CD  LYS A  92     -11.235  11.837  42.791  1.00 95.52           C  
ATOM   1440  HD2 LYS A  92     -10.712  10.882  42.831  1.00 95.52           H  
ATOM   1441  HD3 LYS A  92     -12.029  11.782  42.047  1.00 95.52           H  
ATOM   1442  CE  LYS A  92     -11.807  12.169  44.170  1.00 95.52           C  
ATOM   1443  HE2 LYS A  92     -11.536  13.197  44.412  1.00 95.52           H  
ATOM   1444  HE3 LYS A  92     -11.362  11.514  44.919  1.00 95.52           H  
ATOM   1445  NZ  LYS A  92     -13.278  12.071  44.158  1.00 95.52           N  
ATOM   1446  HZ1 LYS A  92     -13.594  11.162  43.850  1.00 95.52           H  
ATOM   1447  HZ2 LYS A  92     -13.675  12.319  45.053  1.00 95.52           H  
ATOM   1448  HZ3 LYS A  92     -13.602  12.768  43.502  1.00 95.52           H  
ATOM   1449  N   ILE A  93      -7.470  11.844  38.698  1.00 95.36           N  
ATOM   1450  H   ILE A  93      -6.916  12.562  39.144  1.00 95.36           H  
ATOM   1451  CA  ILE A  93      -7.076  11.383  37.352  1.00 95.36           C  
ATOM   1452  HA  ILE A  93      -7.917  11.504  36.670  1.00 95.36           H  
ATOM   1453  C   ILE A  93      -6.713   9.894  37.409  1.00 95.36           C  
ATOM   1454  CB  ILE A  93      -5.875  12.192  36.799  1.00 95.36           C  
ATOM   1455  HB  ILE A  93      -5.017  12.012  37.447  1.00 95.36           H  
ATOM   1456  O   ILE A  93      -7.240   9.085  36.646  1.00 95.36           O  
ATOM   1457  CG1 ILE A  93      -6.142  13.710  36.773  1.00 95.36           C  
ATOM   1458 HG12 ILE A  93      -6.457  14.032  37.765  1.00 95.36           H  
ATOM   1459 HG13 ILE A  93      -6.944  13.942  36.071  1.00 95.36           H  
ATOM   1460  CG2 ILE A  93      -5.479  11.699  35.398  1.00 95.36           C  
ATOM   1461 HG21 ILE A  93      -5.217  10.641  35.437  1.00 95.36           H  
ATOM   1462 HG22 ILE A  93      -6.297  11.847  34.693  1.00 95.36           H  
ATOM   1463 HG23 ILE A  93      -4.597  12.230  35.042  1.00 95.36           H  
ATOM   1464  CD1 ILE A  93      -4.893  14.525  36.417  1.00 95.36           C  
ATOM   1465 HD11 ILE A  93      -5.042  15.559  36.726  1.00 95.36           H  
ATOM   1466 HD12 ILE A  93      -4.024  14.136  36.949  1.00 95.36           H  
ATOM   1467 HD13 ILE A  93      -4.710  14.499  35.343  1.00 95.36           H  
ATOM   1468  N   ARG A  94      -5.836   9.540  38.355  1.00 93.08           N  
ATOM   1469  H   ARG A  94      -5.507  10.272  38.968  1.00 93.08           H  
ATOM   1470  CA  ARG A  94      -5.282   8.194  38.541  1.00 93.08           C  
ATOM   1471  HA  ARG A  94      -4.956   7.805  37.576  1.00 93.08           H  
ATOM   1472  C   ARG A  94      -6.298   7.196  39.096  1.00 93.08           C  
ATOM   1473  CB  ARG A  94      -4.074   8.339  39.479  1.00 93.08           C  
ATOM   1474  HB2 ARG A  94      -3.392   9.075  39.051  1.00 93.08           H  
ATOM   1475  HB3 ARG A  94      -4.405   8.710  40.449  1.00 93.08           H  
ATOM   1476  O   ARG A  94      -6.261   6.028  38.719  1.00 93.08           O  
ATOM   1477  CG  ARG A  94      -3.308   7.031  39.689  1.00 93.08           C  
ATOM   1478  HG2 ARG A  94      -2.986   6.659  38.716  1.00 93.08           H  
ATOM   1479  HG3 ARG A  94      -3.946   6.282  40.159  1.00 93.08           H  
ATOM   1480  CD  ARG A  94      -2.091   7.277  40.588  1.00 93.08           C  
ATOM   1481  HD2 ARG A  94      -1.831   8.336  40.573  1.00 93.08           H  
ATOM   1482  HD3 ARG A  94      -2.351   7.029  41.617  1.00 93.08           H  
ATOM   1483  NE  ARG A  94      -0.932   6.515  40.093  1.00 93.08           N  
ATOM   1484  HE  ARG A  94      -0.730   6.600  39.107  1.00 93.08           H  
ATOM   1485  NH1 ARG A  94      -0.423   5.288  41.957  1.00 93.08           N  
ATOM   1486 HH11 ARG A  94       0.187   4.657  42.456  1.00 93.08           H  
ATOM   1487 HH12 ARG A  94      -1.170   5.768  42.438  1.00 93.08           H  
ATOM   1488  NH2 ARG A  94       0.839   5.119  40.119  1.00 93.08           N  
ATOM   1489 HH21 ARG A  94       1.438   4.447  40.578  1.00 93.08           H  
ATOM   1490 HH22 ARG A  94       0.904   5.304  39.128  1.00 93.08           H  
ATOM   1491  CZ  ARG A  94      -0.178   5.649  40.732  1.00 93.08           C  
ATOM   1492  N   THR A  95      -7.168   7.645  40.001  1.00 94.24           N  
ATOM   1493  H   THR A  95      -7.067   8.606  40.294  1.00 94.24           H  
ATOM   1494  CA  THR A  95      -8.043   6.769  40.805  1.00 94.24           C  
ATOM   1495  HA  THR A  95      -7.640   5.757  40.788  1.00 94.24           H  
ATOM   1496  C   THR A  95      -9.480   6.652  40.298  1.00 94.24           C  
ATOM   1497  CB  THR A  95      -8.070   7.217  42.273  1.00 94.24           C  
ATOM   1498  HB  THR A  95      -8.806   6.621  42.813  1.00 94.24           H  
ATOM   1499  O   THR A  95     -10.102   5.620  40.533  1.00 94.24           O  
ATOM   1500  CG2 THR A  95      -6.715   7.039  42.947  1.00 94.24           C  
ATOM   1501 HG21 THR A  95      -6.437   5.985  42.948  1.00 94.24           H  
ATOM   1502 HG22 THR A  95      -6.766   7.389  43.978  1.00 94.24           H  
ATOM   1503 HG23 THR A  95      -5.947   7.609  42.423  1.00 94.24           H  
ATOM   1504  OG1 THR A  95      -8.422   8.577  42.371  1.00 94.24           O  
ATOM   1505  HG1 THR A  95      -7.612   9.081  42.262  1.00 94.24           H  
ATOM   1506  N   LYS A  96     -10.008   7.667  39.597  1.00 94.27           N  
ATOM   1507  H   LYS A  96      -9.435   8.487  39.462  1.00 94.27           H  
ATOM   1508  CA  LYS A  96     -11.386   7.700  39.069  1.00 94.27           C  
ATOM   1509  HA  LYS A  96     -11.895   6.772  39.330  1.00 94.27           H  
ATOM   1510  C   LYS A  96     -11.398   7.760  37.542  1.00 94.27           C  
ATOM   1511  CB  LYS A  96     -12.159   8.866  39.731  1.00 94.27           C  
ATOM   1512  HB2 LYS A  96     -12.130   8.722  40.811  1.00 94.27           H  
ATOM   1513  HB3 LYS A  96     -11.645   9.800  39.508  1.00 94.27           H  
ATOM   1514  O   LYS A  96     -11.944   6.869  36.900  1.00 94.27           O  
ATOM   1515  CG  LYS A  96     -13.636   9.018  39.302  1.00 94.27           C  
ATOM   1516  HG2 LYS A  96     -13.687   9.166  38.223  1.00 94.27           H  
ATOM   1517  HG3 LYS A  96     -14.188   8.114  39.561  1.00 94.27           H  
ATOM   1518  CD  LYS A  96     -14.281  10.235  40.000  1.00 94.27           C  
ATOM   1519  HD2 LYS A  96     -13.660  11.106  39.791  1.00 94.27           H  
ATOM   1520  HD3 LYS A  96     -14.289  10.067  41.077  1.00 94.27           H  
ATOM   1521  CE  LYS A  96     -15.714  10.545  39.526  1.00 94.27           C  
ATOM   1522  HE2 LYS A  96     -15.697  10.641  38.440  1.00 94.27           H  
ATOM   1523  HE3 LYS A  96     -16.378   9.717  39.773  1.00 94.27           H  
ATOM   1524  NZ  LYS A  96     -16.230  11.813  40.116  1.00 94.27           N  
ATOM   1525  HZ1 LYS A  96     -15.569  12.570  40.015  1.00 94.27           H  
ATOM   1526  HZ2 LYS A  96     -16.441  11.742  41.101  1.00 94.27           H  
ATOM   1527  HZ3 LYS A  96     -17.105  12.120  39.717  1.00 94.27           H  
ATOM   1528  N   TRP A  97     -10.786   8.789  36.953  1.00 95.84           N  
ATOM   1529  H   TRP A  97     -10.320   9.466  37.541  1.00 95.84           H  
ATOM   1530  CA  TRP A  97     -11.043   9.138  35.551  1.00 95.84           C  
ATOM   1531  HA  TRP A  97     -12.111   9.014  35.376  1.00 95.84           H  
ATOM   1532  C   TRP A  97     -10.371   8.214  34.532  1.00 95.84           C  
ATOM   1533  CB  TRP A  97     -10.718  10.616  35.315  1.00 95.84           C  
ATOM   1534  HB2 TRP A  97      -9.656  10.781  35.495  1.00 95.84           H  
ATOM   1535  HB3 TRP A  97     -10.919  10.852  34.270  1.00 95.84           H  
ATOM   1536  O   TRP A  97     -11.063   7.690  33.664  1.00 95.84           O  
ATOM   1537  CG  TRP A  97     -11.523  11.554  36.164  1.00 95.84           C  
ATOM   1538  CD1 TRP A  97     -11.032  12.452  37.049  1.00 95.84           C  
ATOM   1539  HD1 TRP A  97      -9.984  12.618  37.248  1.00 95.84           H  
ATOM   1540  CD2 TRP A  97     -12.980  11.680  36.235  1.00 95.84           C  
ATOM   1541  CE2 TRP A  97     -13.297  12.699  37.179  1.00 95.84           C  
ATOM   1542  CE3 TRP A  97     -14.071  11.036  35.609  1.00 95.84           C  
ATOM   1543  HE3 TRP A  97     -13.886  10.246  34.896  1.00 95.84           H  
ATOM   1544  NE1 TRP A  97     -12.078  13.106  37.672  1.00 95.84           N  
ATOM   1545  HE1 TRP A  97     -11.966  13.783  38.413  1.00 95.84           H  
ATOM   1546  CH2 TRP A  97     -15.675  12.456  36.781  1.00 95.84           C  
ATOM   1547  HH2 TRP A  97     -16.695  12.748  36.981  1.00 95.84           H  
ATOM   1548  CZ2 TRP A  97     -14.616  13.090  37.442  1.00 95.84           C  
ATOM   1549  HZ2 TRP A  97     -14.826  13.875  38.154  1.00 95.84           H  
ATOM   1550  CZ3 TRP A  97     -15.399  11.414  35.885  1.00 95.84           C  
ATOM   1551  HZ3 TRP A  97     -16.220  10.909  35.398  1.00 95.84           H  
ATOM   1552  N   ILE A  98      -9.063   7.955  34.636  1.00 95.89           N  
ATOM   1553  H   ILE A  98      -8.526   8.383  35.377  1.00 95.89           H  
ATOM   1554  CA  ILE A  98      -8.387   7.039  33.700  1.00 95.89           C  
ATOM   1555  HA  ILE A  98      -8.647   7.362  32.692  1.00 95.89           H  
ATOM   1556  C   ILE A  98      -8.930   5.598  33.811  1.00 95.89           C  
ATOM   1557  CB  ILE A  98      -6.846   7.129  33.799  1.00 95.89           C  
ATOM   1558  HB  ILE A  98      -6.529   6.959  34.828  1.00 95.89           H  
ATOM   1559  O   ILE A  98      -9.248   5.030  32.765  1.00 95.89           O  
ATOM   1560  CG1 ILE A  98      -6.367   8.535  33.375  1.00 95.89           C  
ATOM   1561 HG12 ILE A  98      -6.654   8.720  32.340  1.00 95.89           H  
ATOM   1562 HG13 ILE A  98      -6.860   9.286  33.994  1.00 95.89           H  
ATOM   1563  CG2 ILE A  98      -6.205   6.046  32.912  1.00 95.89           C  
ATOM   1564 HG21 ILE A  98      -6.563   6.130  31.886  1.00 95.89           H  
ATOM   1565 HG22 ILE A  98      -5.119   6.134  32.912  1.00 95.89           H  
ATOM   1566 HG23 ILE A  98      -6.441   5.053  33.293  1.00 95.89           H  
ATOM   1567  CD1 ILE A  98      -4.855   8.744  33.509  1.00 95.89           C  
ATOM   1568 HD11 ILE A  98      -4.620   9.790  33.312  1.00 95.89           H  
ATOM   1569 HD12 ILE A  98      -4.321   8.138  32.777  1.00 95.89           H  
ATOM   1570 HD13 ILE A  98      -4.527   8.482  34.515  1.00 95.89           H  
ATOM   1571  N   PRO A  99      -9.123   5.012  35.017  1.00 93.74           N  
ATOM   1572  CA  PRO A  99      -9.740   3.688  35.158  1.00 93.74           C  
ATOM   1573  HA  PRO A  99      -9.090   2.950  34.687  1.00 93.74           H  
ATOM   1574  C   PRO A  99     -11.139   3.574  34.537  1.00 93.74           C  
ATOM   1575  CB  PRO A  99      -9.792   3.417  36.665  1.00 93.74           C  
ATOM   1576  HB2 PRO A  99      -9.688   2.354  36.887  1.00 93.74           H  
ATOM   1577  HB3 PRO A  99     -10.718   3.805  37.089  1.00 93.74           H  
ATOM   1578  O   PRO A  99     -11.499   2.511  34.036  1.00 93.74           O  
ATOM   1579  CG  PRO A  99      -8.617   4.225  37.205  1.00 93.74           C  
ATOM   1580  HG2 PRO A  99      -8.745   4.477  38.258  1.00 93.74           H  
ATOM   1581  HG3 PRO A  99      -7.687   3.680  37.046  1.00 93.74           H  
ATOM   1582  CD  PRO A  99      -8.644   5.466  36.318  1.00 93.74           C  
ATOM   1583  HD2 PRO A  99      -9.342   6.193  36.733  1.00 93.74           H  
ATOM   1584  HD3 PRO A  99      -7.644   5.895  36.266  1.00 93.74           H  
ATOM   1585  N   LEU A 100     -11.921   4.660  34.545  1.00 94.11           N  
ATOM   1586  H   LEU A 100     -11.596   5.495  35.011  1.00 94.11           H  
ATOM   1587  CA  LEU A 100     -13.231   4.703  33.898  1.00 94.11           C  
ATOM   1588  HA  LEU A 100     -13.762   3.786  34.153  1.00 94.11           H  
ATOM   1589  C   LEU A 100     -13.110   4.745  32.365  1.00 94.11           C  
ATOM   1590  CB  LEU A 100     -14.012   5.903  34.458  1.00 94.11           C  
ATOM   1591  HB2 LEU A 100     -13.997   5.861  35.547  1.00 94.11           H  
ATOM   1592  HB3 LEU A 100     -13.510   6.820  34.149  1.00 94.11           H  
ATOM   1593  O   LEU A 100     -13.813   4.006  31.683  1.00 94.11           O  
ATOM   1594  CG  LEU A 100     -15.477   5.962  33.997  1.00 94.11           C  
ATOM   1595  HG  LEU A 100     -15.528   5.903  32.909  1.00 94.11           H  
ATOM   1596  CD1 LEU A 100     -16.327   4.840  34.598  1.00 94.11           C  
ATOM   1597 HD11 LEU A 100     -17.365   4.968  34.291  1.00 94.11           H  
ATOM   1598 HD12 LEU A 100     -15.978   3.875  34.231  1.00 94.11           H  
ATOM   1599 HD13 LEU A 100     -16.266   4.865  35.686  1.00 94.11           H  
ATOM   1600  CD2 LEU A 100     -16.082   7.291  34.432  1.00 94.11           C  
ATOM   1601 HD21 LEU A 100     -15.542   8.113  33.961  1.00 94.11           H  
ATOM   1602 HD22 LEU A 100     -17.122   7.323  34.108  1.00 94.11           H  
ATOM   1603 HD23 LEU A 100     -16.040   7.394  35.516  1.00 94.11           H  
ATOM   1604  N   VAL A 101     -12.195   5.560  31.825  1.00 95.18           N  
ATOM   1605  H   VAL A 101     -11.652   6.138  32.450  1.00 95.18           H  
ATOM   1606  CA  VAL A 101     -11.976   5.703  30.372  1.00 95.18           C  
ATOM   1607  HA  VAL A 101     -12.939   5.877  29.892  1.00 95.18           H  
ATOM   1608  C   VAL A 101     -11.405   4.430  29.740  1.00 95.18           C  
ATOM   1609  CB  VAL A 101     -11.074   6.920  30.072  1.00 95.18           C  
ATOM   1610  HB  VAL A 101     -10.171   6.852  30.679  1.00 95.18           H  
ATOM   1611  O   VAL A 101     -11.834   4.049  28.655  1.00 95.18           O  
ATOM   1612  CG1 VAL A 101     -10.656   7.025  28.598  1.00 95.18           C  
ATOM   1613 HG11 VAL A 101     -11.537   6.999  27.956  1.00 95.18           H  
ATOM   1614 HG12 VAL A 101      -9.997   6.199  28.330  1.00 95.18           H  
ATOM   1615 HG13 VAL A 101     -10.114   7.955  28.426  1.00 95.18           H  
ATOM   1616  CG2 VAL A 101     -11.799   8.227  30.418  1.00 95.18           C  
ATOM   1617 HG21 VAL A 101     -12.163   8.206  31.445  1.00 95.18           H  
ATOM   1618 HG22 VAL A 101     -12.652   8.369  29.753  1.00 95.18           H  
ATOM   1619 HG23 VAL A 101     -11.109   9.064  30.313  1.00 95.18           H  
ATOM   1620  N   ASN A 102     -10.466   3.744  30.402  1.00 88.07           N  
ATOM   1621  H   ASN A 102     -10.141   4.100  31.289  1.00 88.07           H  
ATOM   1622  CA  ASN A 102      -9.906   2.481  29.900  1.00 88.07           C  
ATOM   1623  HA  ASN A 102     -10.013   2.485  28.815  1.00 88.07           H  
ATOM   1624  C   ASN A 102     -10.685   1.228  30.354  1.00 88.07           C  
ATOM   1625  CB  ASN A 102      -8.389   2.429  30.166  1.00 88.07           C  
ATOM   1626  HB2 ASN A 102      -7.967   1.580  29.627  1.00 88.07           H  
ATOM   1627  HB3 ASN A 102      -7.932   3.333  29.765  1.00 88.07           H  
ATOM   1628  O   ASN A 102     -10.287   0.103  30.036  1.00 88.07           O  
ATOM   1629  CG  ASN A 102      -7.976   2.283  31.620  1.00 88.07           C  
ATOM   1630  ND2 ASN A 102      -6.764   2.679  31.930  1.00 88.07           N  
ATOM   1631 HD21 ASN A 102      -6.503   2.630  32.905  1.00 88.07           H  
ATOM   1632 HD22 ASN A 102      -6.178   3.107  31.228  1.00 88.07           H  
ATOM   1633  OD1 ASN A 102      -8.693   1.791  32.479  1.00 88.07           O  
ATOM   1634  N   GLY A 103     -11.784   1.401  31.099  1.00 84.14           N  
ATOM   1635  H   GLY A 103     -12.053   2.346  31.333  1.00 84.14           H  
ATOM   1636  CA  GLY A 103     -12.645   0.319  31.590  1.00 84.14           C  
ATOM   1637  HA2 GLY A 103     -13.084  -0.205  30.741  1.00 84.14           H  
ATOM   1638  HA3 GLY A 103     -13.449   0.765  32.176  1.00 84.14           H  
ATOM   1639  C   GLY A 103     -11.932  -0.706  32.481  1.00 84.14           C  
ATOM   1640  O   GLY A 103     -12.378  -1.848  32.578  1.00 84.14           O  
ATOM   1641  N   GLY A 104     -10.782  -0.349  33.064  1.00 73.53           N  
ATOM   1642  H   GLY A 104     -10.484   0.610  32.965  1.00 73.53           H  
ATOM   1643  CA  GLY A 104      -9.895  -1.276  33.772  1.00 73.53           C  
ATOM   1644  HA2 GLY A 104      -9.111  -0.693  34.257  1.00 73.53           H  
ATOM   1645  HA3 GLY A 104     -10.466  -1.802  34.537  1.00 73.53           H  
ATOM   1646  C   GLY A 104      -9.214  -2.323  32.877  1.00 73.53           C  
ATOM   1647  O   GLY A 104      -8.605  -3.263  33.391  1.00 73.53           O  
ATOM   1648  N   THR A 105      -9.301  -2.192  31.549  1.00 71.13           N  
ATOM   1649  H   THR A 105      -9.766  -1.376  31.179  1.00 71.13           H  
ATOM   1650  CA  THR A 105      -8.726  -3.156  30.604  1.00 71.13           C  
ATOM   1651  HA  THR A 105      -8.801  -4.142  31.062  1.00 71.13           H  
ATOM   1652  C   THR A 105      -7.241  -2.886  30.358  1.00 71.13           C  
ATOM   1653  CB  THR A 105      -9.508  -3.252  29.283  1.00 71.13           C  
ATOM   1654  HB  THR A 105      -9.040  -4.029  28.679  1.00 71.13           H  
ATOM   1655  O   THR A 105      -6.809  -1.776  30.049  1.00 71.13           O  
ATOM   1656  CG2 THR A 105     -10.965  -3.654  29.507  1.00 71.13           C  
ATOM   1657 HG21 THR A 105     -11.515  -2.842  29.982  1.00 71.13           H  
ATOM   1658 HG22 THR A 105     -11.015  -4.538  30.143  1.00 71.13           H  
ATOM   1659 HG23 THR A 105     -11.429  -3.880  28.547  1.00 71.13           H  
ATOM   1660  OG1 THR A 105      -9.481  -2.054  28.548  1.00 71.13           O  
ATOM   1661  HG1 THR A 105      -9.786  -1.328  29.098  1.00 71.13           H  
ATOM   1662  N   THR A 106      -6.417  -3.927  30.491  1.00 69.44           N  
ATOM   1663  H   THR A 106      -6.783  -4.809  30.820  1.00 69.44           H  
ATOM   1664  CA  THR A 106      -4.968  -3.836  30.246  1.00 69.44           C  
ATOM   1665  HA  THR A 106      -4.639  -2.823  30.476  1.00 69.44           H  
ATOM   1666  C   THR A 106      -4.593  -4.104  28.790  1.00 69.44           C  
ATOM   1667  CB  THR A 106      -4.196  -4.789  31.162  1.00 69.44           C  
ATOM   1668  HB  THR A 106      -3.145  -4.800  30.872  1.00 69.44           H  
ATOM   1669  O   THR A 106      -3.505  -3.713  28.364  1.00 69.44           O  
ATOM   1670  CG2 THR A 106      -4.290  -4.371  32.628  1.00 69.44           C  
ATOM   1671 HG21 THR A 106      -3.919  -3.352  32.744  1.00 69.44           H  
ATOM   1672 HG22 THR A 106      -3.683  -5.036  33.242  1.00 69.44           H  
ATOM   1673 HG23 THR A 106      -5.325  -4.409  32.970  1.00 69.44           H  
ATOM   1674  OG1 THR A 106      -4.722  -6.091  31.056  1.00 69.44           O  
ATOM   1675  HG1 THR A 106      -4.392  -6.600  31.800  1.00 69.44           H  
ATOM   1676  N   GLN A 107      -5.483  -4.726  28.017  1.00 68.41           N  
ATOM   1677  H   GLN A 107      -6.399  -4.900  28.404  1.00 68.41           H  
ATOM   1678  CA  GLN A 107      -5.278  -5.131  26.627  1.00 68.41           C  
ATOM   1679  HA  GLN A 107      -4.312  -4.767  26.276  1.00 68.41           H  
ATOM   1680  C   GLN A 107      -6.358  -4.538  25.719  1.00 68.41           C  
ATOM   1681  CB  GLN A 107      -5.291  -6.664  26.520  1.00 68.41           C  
ATOM   1682  HB2 GLN A 107      -5.185  -6.937  25.470  1.00 68.41           H  
ATOM   1683  HB3 GLN A 107      -6.249  -7.041  26.876  1.00 68.41           H  
ATOM   1684  O   GLN A 107      -7.457  -4.237  26.174  1.00 68.41           O  
ATOM   1685  CG  GLN A 107      -4.159  -7.337  27.312  1.00 68.41           C  
ATOM   1686  HG2 GLN A 107      -3.204  -6.910  27.006  1.00 68.41           H  
ATOM   1687  HG3 GLN A 107      -4.294  -7.150  28.377  1.00 68.41           H  
ATOM   1688  CD  GLN A 107      -4.106  -8.847  27.096  1.00 68.41           C  
ATOM   1689  NE2 GLN A 107      -3.159  -9.531  27.697  1.00 68.41           N  
ATOM   1690 HE21 GLN A 107      -3.162 -10.525  27.513  1.00 68.41           H  
ATOM   1691 HE22 GLN A 107      -2.482  -9.073  28.291  1.00 68.41           H  
ATOM   1692  OE1 GLN A 107      -4.892  -9.449  26.387  1.00 68.41           O  
ATOM   1693  N   GLY A 108      -6.043  -4.427  24.428  1.00 68.08           N  
ATOM   1694  H   GLY A 108      -5.107  -4.679  24.143  1.00 68.08           H  
ATOM   1695  CA  GLY A 108      -6.912  -3.818  23.421  1.00 68.08           C  
ATOM   1696  HA2 GLY A 108      -7.945  -3.815  23.769  1.00 68.08           H  
ATOM   1697  HA3 GLY A 108      -6.865  -4.420  22.513  1.00 68.08           H  
ATOM   1698  C   GLY A 108      -6.519  -2.375  23.078  1.00 68.08           C  
ATOM   1699  O   GLY A 108      -5.645  -1.792  23.729  1.00 68.08           O  
ATOM   1700  N   PRO A 109      -7.120  -1.803  22.020  1.00 72.83           N  
ATOM   1701  CA  PRO A 109      -6.908  -0.411  21.647  1.00 72.83           C  
ATOM   1702  HA  PRO A 109      -5.844  -0.210  21.524  1.00 72.83           H  
ATOM   1703  C   PRO A 109      -7.480   0.508  22.732  1.00 72.83           C  
ATOM   1704  CB  PRO A 109      -7.622  -0.238  20.303  1.00 72.83           C  
ATOM   1705  HB2 PRO A 109      -6.939  -0.499  19.494  1.00 72.83           H  
ATOM   1706  HB3 PRO A 109      -8.003   0.774  20.165  1.00 72.83           H  
ATOM   1707  O   PRO A 109      -8.639   0.374  23.119  1.00 72.83           O  
ATOM   1708  CG  PRO A 109      -8.752  -1.267  20.364  1.00 72.83           C  
ATOM   1709  HG2 PRO A 109      -9.056  -1.595  19.370  1.00 72.83           H  
ATOM   1710  HG3 PRO A 109      -9.603  -0.851  20.903  1.00 72.83           H  
ATOM   1711  CD  PRO A 109      -8.140  -2.410  21.174  1.00 72.83           C  
ATOM   1712  HD2 PRO A 109      -7.671  -3.127  20.499  1.00 72.83           H  
ATOM   1713  HD3 PRO A 109      -8.914  -2.898  21.766  1.00 72.83           H  
ATOM   1714  N   ARG A 110      -6.669   1.453  23.213  1.00 86.45           N  
ATOM   1715  H   ARG A 110      -5.744   1.541  22.816  1.00 86.45           H  
ATOM   1716  CA  ARG A 110      -7.092   2.461  24.194  1.00 86.45           C  
ATOM   1717  HA  ARG A 110      -8.015   2.128  24.667  1.00 86.45           H  
ATOM   1718  C   ARG A 110      -7.405   3.773  23.485  1.00 86.45           C  
ATOM   1719  CB  ARG A 110      -6.038   2.639  25.299  1.00 86.45           C  
ATOM   1720  HB2 ARG A 110      -5.112   3.011  24.860  1.00 86.45           H  
ATOM   1721  HB3 ARG A 110      -6.403   3.378  26.012  1.00 86.45           H  
ATOM   1722  O   ARG A 110      -6.726   4.136  22.525  1.00 86.45           O  
ATOM   1723  CG  ARG A 110      -5.757   1.323  26.044  1.00 86.45           C  
ATOM   1724  HG2 ARG A 110      -6.695   0.891  26.392  1.00 86.45           H  
ATOM   1725  HG3 ARG A 110      -5.278   0.621  25.362  1.00 86.45           H  
ATOM   1726  CD  ARG A 110      -4.838   1.551  27.248  1.00 86.45           C  
ATOM   1727  HD2 ARG A 110      -5.384   2.107  28.010  1.00 86.45           H  
ATOM   1728  HD3 ARG A 110      -3.975   2.140  26.935  1.00 86.45           H  
ATOM   1729  NE  ARG A 110      -4.370   0.271  27.805  1.00 86.45           N  
ATOM   1730  HE  ARG A 110      -4.774  -0.570  27.419  1.00 86.45           H  
ATOM   1731  NH1 ARG A 110      -3.037   1.128  29.481  1.00 86.45           N  
ATOM   1732 HH11 ARG A 110      -2.432   0.996  30.280  1.00 86.45           H  
ATOM   1733 HH12 ARG A 110      -3.324   2.074  29.273  1.00 86.45           H  
ATOM   1734  NH2 ARG A 110      -3.055  -1.046  29.120  1.00 86.45           N  
ATOM   1735 HH21 ARG A 110      -2.361  -1.125  29.850  1.00 86.45           H  
ATOM   1736 HH22 ARG A 110      -3.325  -1.864  28.594  1.00 86.45           H  
ATOM   1737  CZ  ARG A 110      -3.509   0.130  28.796  1.00 86.45           C  
ATOM   1738  N   VAL A 111      -8.416   4.484  23.975  1.00 93.45           N  
ATOM   1739  H   VAL A 111      -8.915   4.126  24.776  1.00 93.45           H  
ATOM   1740  CA  VAL A 111      -8.705   5.858  23.547  1.00 93.45           C  
ATOM   1741  HA  VAL A 111      -8.761   5.872  22.459  1.00 93.45           H  
ATOM   1742  C   VAL A 111      -7.551   6.755  24.025  1.00 93.45           C  
ATOM   1743  CB  VAL A 111     -10.064   6.326  24.109  1.00 93.45           C  
ATOM   1744  HB  VAL A 111     -10.043   6.276  25.198  1.00 93.45           H  
ATOM   1745  O   VAL A 111      -7.196   6.666  25.202  1.00 93.45           O  
ATOM   1746  CG1 VAL A 111     -10.398   7.759  23.692  1.00 93.45           C  
ATOM   1747 HG11 VAL A 111     -11.397   8.022  24.039  1.00 93.45           H  
ATOM   1748 HG12 VAL A 111     -10.371   7.840  22.605  1.00 93.45           H  
ATOM   1749 HG13 VAL A 111      -9.685   8.454  24.136  1.00 93.45           H  
ATOM   1750  CG2 VAL A 111     -11.202   5.430  23.600  1.00 93.45           C  
ATOM   1751 HG21 VAL A 111     -11.239   5.445  22.511  1.00 93.45           H  
ATOM   1752 HG22 VAL A 111     -11.069   4.404  23.946  1.00 93.45           H  
ATOM   1753 HG23 VAL A 111     -12.156   5.790  23.987  1.00 93.45           H  
ATOM   1754  N   PRO A 112      -6.936   7.589  23.162  1.00 95.06           N  
ATOM   1755  CA  PRO A 112      -5.892   8.514  23.589  1.00 95.06           C  
ATOM   1756  HA  PRO A 112      -5.067   7.952  24.025  1.00 95.06           H  
ATOM   1757  C   PRO A 112      -6.423   9.502  24.634  1.00 95.06           C  
ATOM   1758  CB  PRO A 112      -5.400   9.218  22.319  1.00 95.06           C  
ATOM   1759  HB2 PRO A 112      -4.547   8.677  21.911  1.00 95.06           H  
ATOM   1760  HB3 PRO A 112      -5.136  10.259  22.505  1.00 95.06           H  
ATOM   1761  O   PRO A 112      -7.569   9.955  24.570  1.00 95.06           O  
ATOM   1762  CG  PRO A 112      -6.586   9.098  21.363  1.00 95.06           C  
ATOM   1763  HG2 PRO A 112      -7.307   9.886  21.577  1.00 95.06           H  
ATOM   1764  HG3 PRO A 112      -6.275   9.132  20.319  1.00 95.06           H  
ATOM   1765  CD  PRO A 112      -7.184   7.743  21.738  1.00 95.06           C  
ATOM   1766  HD2 PRO A 112      -8.250   7.725  21.510  1.00 95.06           H  
ATOM   1767  HD3 PRO A 112      -6.671   6.949  21.196  1.00 95.06           H  
ATOM   1768  N   ILE A 113      -5.566   9.852  25.590  1.00 97.33           N  
ATOM   1769  H   ILE A 113      -4.658   9.409  25.592  1.00 97.33           H  
ATOM   1770  CA  ILE A 113      -5.877  10.771  26.683  1.00 97.33           C  
ATOM   1771  HA  ILE A 113      -6.901  11.121  26.556  1.00 97.33           H  
ATOM   1772  C   ILE A 113      -4.970  12.001  26.600  1.00 97.33           C  
ATOM   1773  CB  ILE A 113      -5.821  10.049  28.053  1.00 97.33           C  
ATOM   1774  HB  ILE A 113      -4.833   9.606  28.176  1.00 97.33           H  
ATOM   1775  O   ILE A 113      -3.752  11.888  26.446  1.00 97.33           O  
ATOM   1776  CG1 ILE A 113      -6.868   8.908  28.083  1.00 97.33           C  
ATOM   1777 HG12 ILE A 113      -7.846   9.306  27.813  1.00 97.33           H  
ATOM   1778 HG13 ILE A 113      -6.592   8.165  27.335  1.00 97.33           H  
ATOM   1779  CG2 ILE A 113      -6.041  11.045  29.209  1.00 97.33           C  
ATOM   1780 HG21 ILE A 113      -5.259  11.804  29.214  1.00 97.33           H  
ATOM   1781 HG22 ILE A 113      -7.011  11.530  29.097  1.00 97.33           H  
ATOM   1782 HG23 ILE A 113      -5.999  10.536  30.172  1.00 97.33           H  
ATOM   1783  CD1 ILE A 113      -7.000   8.167  29.420  1.00 97.33           C  
ATOM   1784 HD11 ILE A 113      -6.015   7.895  29.797  1.00 97.33           H  
ATOM   1785 HD12 ILE A 113      -7.588   7.261  29.274  1.00 97.33           H  
ATOM   1786 HD13 ILE A 113      -7.516   8.797  30.145  1.00 97.33           H  
ATOM   1787  N   ILE A 114      -5.564  13.182  26.757  1.00 97.09           N  
ATOM   1788  H   ILE A 114      -6.566  13.186  26.884  1.00 97.09           H  
ATOM   1789  CA  ILE A 114      -4.849  14.440  26.991  1.00 97.09           C  
ATOM   1790  HA  ILE A 114      -3.779  14.272  26.869  1.00 97.09           H  
ATOM   1791  C   ILE A 114      -5.106  14.855  28.439  1.00 97.09           C  
ATOM   1792  CB  ILE A 114      -5.275  15.536  25.989  1.00 97.09           C  
ATOM   1793  HB  ILE A 114      -6.306  15.809  26.212  1.00 97.09           H  
ATOM   1794  O   ILE A 114      -6.256  14.893  28.874  1.00 97.09           O  
ATOM   1795  CG1 ILE A 114      -5.244  15.075  24.514  1.00 97.09           C  
ATOM   1796 HG12 ILE A 114      -5.625  15.891  23.899  1.00 97.09           H  
ATOM   1797 HG13 ILE A 114      -5.929  14.237  24.387  1.00 97.09           H  
ATOM   1798  CG2 ILE A 114      -4.412  16.799  26.164  1.00 97.09           C  
ATOM   1799 HG21 ILE A 114      -3.354  16.562  26.053  1.00 97.09           H  
ATOM   1800 HG22 ILE A 114      -4.575  17.235  27.150  1.00 97.09           H  
ATOM   1801 HG23 ILE A 114      -4.690  17.541  25.416  1.00 97.09           H  
ATOM   1802  CD1 ILE A 114      -3.872  14.668  23.964  1.00 97.09           C  
ATOM   1803 HD11 ILE A 114      -3.999  14.262  22.960  1.00 97.09           H  
ATOM   1804 HD12 ILE A 114      -3.224  15.542  23.901  1.00 97.09           H  
ATOM   1805 HD13 ILE A 114      -3.413  13.909  24.597  1.00 97.09           H  
ATOM   1806  N   LEU A 115      -4.056  15.158  29.200  1.00 97.32           N  
ATOM   1807  H   LEU A 115      -3.142  15.157  28.770  1.00 97.32           H  
ATOM   1808  CA  LEU A 115      -4.202  15.714  30.548  1.00 97.32           C  
ATOM   1809  HA  LEU A 115      -5.181  15.445  30.944  1.00 97.32           H  
ATOM   1810  C   LEU A 115      -4.177  17.241  30.489  1.00 97.32           C  
ATOM   1811  CB  LEU A 115      -3.146  15.135  31.504  1.00 97.32           C  
ATOM   1812  HB2 LEU A 115      -2.153  15.363  31.115  1.00 97.32           H  
ATOM   1813  HB3 LEU A 115      -3.256  15.635  32.466  1.00 97.32           H  
ATOM   1814  O   LEU A 115      -3.323  17.825  29.825  1.00 97.32           O  
ATOM   1815  CG  LEU A 115      -3.250  13.615  31.728  1.00 97.32           C  
ATOM   1816  HG  LEU A 115      -2.979  13.097  30.809  1.00 97.32           H  
ATOM   1817  CD1 LEU A 115      -2.281  13.199  32.831  1.00 97.32           C  
ATOM   1818 HD11 LEU A 115      -1.259  13.391  32.502  1.00 97.32           H  
ATOM   1819 HD12 LEU A 115      -2.496  13.763  33.738  1.00 97.32           H  
ATOM   1820 HD13 LEU A 115      -2.395  12.137  33.051  1.00 97.32           H  
ATOM   1821  CD2 LEU A 115      -4.643  13.147  32.137  1.00 97.32           C  
ATOM   1822 HD21 LEU A 115      -5.007  13.731  32.983  1.00 97.32           H  
ATOM   1823 HD22 LEU A 115      -5.320  13.268  31.292  1.00 97.32           H  
ATOM   1824 HD23 LEU A 115      -4.626  12.088  32.396  1.00 97.32           H  
ATOM   1825  N   VAL A 116      -5.114  17.888  31.179  1.00 97.48           N  
ATOM   1826  H   VAL A 116      -5.805  17.345  31.676  1.00 97.48           H  
ATOM   1827  CA  VAL A 116      -5.349  19.331  31.047  1.00 97.48           C  
ATOM   1828  HA  VAL A 116      -4.564  19.771  30.433  1.00 97.48           H  
ATOM   1829  C   VAL A 116      -5.308  19.997  32.417  1.00 97.48           C  
ATOM   1830  CB  VAL A 116      -6.682  19.620  30.335  1.00 97.48           C  
ATOM   1831  HB  VAL A 116      -7.509  19.449  31.023  1.00 97.48           H  
ATOM   1832  O   VAL A 116      -6.272  19.929  33.176  1.00 97.48           O  
ATOM   1833  CG1 VAL A 116      -6.735  21.083  29.894  1.00 97.48           C  
ATOM   1834 HG11 VAL A 116      -7.734  21.300  29.517  1.00 97.48           H  
ATOM   1835 HG12 VAL A 116      -6.532  21.747  30.734  1.00 97.48           H  
ATOM   1836 HG13 VAL A 116      -6.003  21.265  29.106  1.00 97.48           H  
ATOM   1837  CG2 VAL A 116      -6.922  18.711  29.126  1.00 97.48           C  
ATOM   1838 HG21 VAL A 116      -7.798  19.062  28.580  1.00 97.48           H  
ATOM   1839 HG22 VAL A 116      -7.114  17.690  29.456  1.00 97.48           H  
ATOM   1840 HG23 VAL A 116      -6.045  18.712  28.479  1.00 97.48           H  
ATOM   1841  N   GLY A 117      -4.190  20.644  32.736  1.00 96.70           N  
ATOM   1842  H   GLY A 117      -3.469  20.719  32.034  1.00 96.70           H  
ATOM   1843  CA  GLY A 117      -4.037  21.403  33.975  1.00 96.70           C  
ATOM   1844  HA2 GLY A 117      -2.979  21.489  34.222  1.00 96.70           H  
ATOM   1845  HA3 GLY A 117      -4.546  20.900  34.797  1.00 96.70           H  
ATOM   1846  C   GLY A 117      -4.614  22.798  33.817  1.00 96.70           C  
ATOM   1847  O   GLY A 117      -3.910  23.702  33.376  1.00 96.70           O  
ATOM   1848  N   ASN A 118      -5.891  22.986  34.138  1.00 96.96           N  
ATOM   1849  H   ASN A 118      -6.392  22.223  34.571  1.00 96.96           H  
ATOM   1850  CA  ASN A 118      -6.543  24.289  34.047  1.00 96.96           C  
ATOM   1851  HA  ASN A 118      -6.169  24.793  33.156  1.00 96.96           H  
ATOM   1852  C   ASN A 118      -6.210  25.186  35.253  1.00 96.96           C  
ATOM   1853  CB  ASN A 118      -8.053  24.080  33.879  1.00 96.96           C  
ATOM   1854  HB2 ASN A 118      -8.234  23.286  33.154  1.00 96.96           H  
ATOM   1855  HB3 ASN A 118      -8.468  23.754  34.833  1.00 96.96           H  
ATOM   1856  O   ASN A 118      -5.688  24.726  36.269  1.00 96.96           O  
ATOM   1857  CG  ASN A 118      -8.790  25.326  33.406  1.00 96.96           C  
ATOM   1858  ND2 ASN A 118     -10.069  25.389  33.661  1.00 96.96           N  
ATOM   1859 HD21 ASN A 118     -10.492  24.637  34.185  1.00 96.96           H  
ATOM   1860 HD22 ASN A 118     -10.597  26.156  33.270  1.00 96.96           H  
ATOM   1861  OD1 ASN A 118      -8.238  26.257  32.831  1.00 96.96           O  
ATOM   1862  N   LYS A 119      -6.563  26.472  35.137  1.00 96.21           N  
ATOM   1863  H   LYS A 119      -7.015  26.732  34.272  1.00 96.21           H  
ATOM   1864  CA  LYS A 119      -6.311  27.536  36.121  1.00 96.21           C  
ATOM   1865  HA  LYS A 119      -6.666  28.467  35.680  1.00 96.21           H  
ATOM   1866  C   LYS A 119      -4.817  27.781  36.380  1.00 96.21           C  
ATOM   1867  CB  LYS A 119      -7.136  27.337  37.410  1.00 96.21           C  
ATOM   1868  HB2 LYS A 119      -7.089  28.268  37.975  1.00 96.21           H  
ATOM   1869  HB3 LYS A 119      -6.674  26.556  38.015  1.00 96.21           H  
ATOM   1870  O   LYS A 119      -4.412  28.130  37.486  1.00 96.21           O  
ATOM   1871  CG  LYS A 119      -8.618  26.977  37.194  1.00 96.21           C  
ATOM   1872  HG2 LYS A 119      -9.070  27.667  36.481  1.00 96.21           H  
ATOM   1873  HG3 LYS A 119      -8.677  25.964  36.796  1.00 96.21           H  
ATOM   1874  CD  LYS A 119      -9.384  27.044  38.525  1.00 96.21           C  
ATOM   1875  HD2 LYS A 119      -9.603  28.083  38.772  1.00 96.21           H  
ATOM   1876  HD3 LYS A 119      -8.739  26.649  39.309  1.00 96.21           H  
ATOM   1877  CE  LYS A 119     -10.689  26.232  38.463  1.00 96.21           C  
ATOM   1878  HE2 LYS A 119     -10.480  25.307  37.925  1.00 96.21           H  
ATOM   1879  HE3 LYS A 119     -11.440  26.791  37.906  1.00 96.21           H  
ATOM   1880  NZ  LYS A 119     -11.192  25.874  39.813  1.00 96.21           N  
ATOM   1881  HZ1 LYS A 119     -12.009  25.284  39.750  1.00 96.21           H  
ATOM   1882  HZ2 LYS A 119     -10.481  25.333  40.284  1.00 96.21           H  
ATOM   1883  HZ3 LYS A 119     -11.372  26.678  40.397  1.00 96.21           H  
ATOM   1884  N   SER A 120      -3.975  27.636  35.349  1.00 94.39           N  
ATOM   1885  H   SER A 120      -4.352  27.295  34.477  1.00 94.39           H  
ATOM   1886  CA  SER A 120      -2.530  27.941  35.429  1.00 94.39           C  
ATOM   1887  HA  SER A 120      -2.118  27.377  36.265  1.00 94.39           H  
ATOM   1888  C   SER A 120      -2.200  29.407  35.741  1.00 94.39           C  
ATOM   1889  CB  SER A 120      -1.789  27.484  34.169  1.00 94.39           C  
ATOM   1890  HB2 SER A 120      -0.720  27.658  34.295  1.00 94.39           H  
ATOM   1891  HB3 SER A 120      -1.951  26.416  34.023  1.00 94.39           H  
ATOM   1892  O   SER A 120      -1.059  29.720  36.064  1.00 94.39           O  
ATOM   1893  OG  SER A 120      -2.249  28.188  33.033  1.00 94.39           O  
ATOM   1894  HG  SER A 120      -3.076  27.763  32.794  1.00 94.39           H  
ATOM   1895  N   ASP A 121      -3.184  30.305  35.710  1.00 94.24           N  
ATOM   1896  H   ASP A 121      -4.111  30.002  35.447  1.00 94.24           H  
ATOM   1897  CA  ASP A 121      -3.093  31.664  36.250  1.00 94.24           C  
ATOM   1898  HA  ASP A 121      -2.169  32.117  35.892  1.00 94.24           H  
ATOM   1899  C   ASP A 121      -3.031  31.715  37.790  1.00 94.24           C  
ATOM   1900  CB  ASP A 121      -4.265  32.494  35.699  1.00 94.24           C  
ATOM   1901  HB2 ASP A 121      -4.144  32.567  34.619  1.00 94.24           H  
ATOM   1902  HB3 ASP A 121      -4.210  33.503  36.108  1.00 94.24           H  
ATOM   1903  O   ASP A 121      -2.531  32.692  38.343  1.00 94.24           O  
ATOM   1904  CG  ASP A 121      -5.647  31.891  35.983  1.00 94.24           C  
ATOM   1905  OD1 ASP A 121      -6.429  32.520  36.728  1.00 94.24           O  
ATOM   1906  OD2 ASP A 121      -5.923  30.815  35.391  1.00 94.24           O  
ATOM   1907  N   LEU A 122      -3.458  30.656  38.489  1.00 93.41           N  
ATOM   1908  H   LEU A 122      -3.863  29.882  37.983  1.00 93.41           H  
ATOM   1909  CA  LEU A 122      -3.439  30.560  39.955  1.00 93.41           C  
ATOM   1910  HA  LEU A 122      -3.516  31.566  40.366  1.00 93.41           H  
ATOM   1911  C   LEU A 122      -2.131  29.978  40.522  1.00 93.41           C  
ATOM   1912  CB  LEU A 122      -4.663  29.755  40.436  1.00 93.41           C  
ATOM   1913  HB2 LEU A 122      -4.658  29.744  41.526  1.00 93.41           H  
ATOM   1914  HB3 LEU A 122      -4.557  28.724  40.099  1.00 93.41           H  
ATOM   1915  O   LEU A 122      -2.002  29.821  41.737  1.00 93.41           O  
ATOM   1916  CG  LEU A 122      -6.031  30.284  39.966  1.00 93.41           C  
ATOM   1917  HG  LEU A 122      -6.106  30.186  38.883  1.00 93.41           H  
ATOM   1918  CD1 LEU A 122      -7.142  29.450  40.608  1.00 93.41           C  
ATOM   1919 HD11 LEU A 122      -8.110  29.758  40.212  1.00 93.41           H  
ATOM   1920 HD12 LEU A 122      -7.133  29.578  41.690  1.00 93.41           H  
ATOM   1921 HD13 LEU A 122      -6.987  28.394  40.386  1.00 93.41           H  
ATOM   1922  CD2 LEU A 122      -6.265  31.749  40.341  1.00 93.41           C  
ATOM   1923 HD21 LEU A 122      -7.275  32.039  40.049  1.00 93.41           H  
ATOM   1924 HD22 LEU A 122      -5.567  32.382  39.793  1.00 93.41           H  
ATOM   1925 HD23 LEU A 122      -6.134  31.889  41.414  1.00 93.41           H  
ATOM   1926  N   ARG A 123      -1.149  29.640  39.673  1.00 89.14           N  
ATOM   1927  H   ARG A 123      -1.294  29.824  38.691  1.00 89.14           H  
ATOM   1928  CA  ARG A 123       0.086  28.957  40.086  1.00 89.14           C  
ATOM   1929  HA  ARG A 123       0.218  29.106  41.158  1.00 89.14           H  
ATOM   1930  C   ARG A 123       1.314  29.532  39.376  1.00 89.14           C  
ATOM   1931  CB  ARG A 123      -0.108  27.457  39.831  1.00 89.14           C  
ATOM   1932  HB2 ARG A 123      -0.128  27.280  38.756  1.00 89.14           H  
ATOM   1933  HB3 ARG A 123      -1.068  27.150  40.246  1.00 89.14           H  
ATOM   1934  O   ARG A 123       1.393  29.547  38.157  1.00 89.14           O  
ATOM   1935  CG  ARG A 123       0.983  26.600  40.476  1.00 89.14           C  
ATOM   1936  HG2 ARG A 123       0.960  26.719  41.560  1.00 89.14           H  
ATOM   1937  HG3 ARG A 123       1.956  26.921  40.105  1.00 89.14           H  
ATOM   1938  CD  ARG A 123       0.729  25.133  40.117  1.00 89.14           C  
ATOM   1939  HD2 ARG A 123      -0.149  24.803  40.673  1.00 89.14           H  
ATOM   1940  HD3 ARG A 123       0.507  25.060  39.052  1.00 89.14           H  
ATOM   1941  NE  ARG A 123       1.899  24.289  40.400  1.00 89.14           N  
ATOM   1942  HE  ARG A 123       2.761  24.617  39.989  1.00 89.14           H  
ATOM   1943  NH1 ARG A 123       0.816  22.539  41.444  1.00 89.14           N  
ATOM   1944 HH11 ARG A 123       0.825  21.646  41.916  1.00 89.14           H  
ATOM   1945 HH12 ARG A 123      -0.081  22.981  41.302  1.00 89.14           H  
ATOM   1946  NH2 ARG A 123       3.025  22.458  41.096  1.00 89.14           N  
ATOM   1947 HH21 ARG A 123       3.793  22.770  40.518  1.00 89.14           H  
ATOM   1948 HH22 ARG A 123       3.017  21.537  41.512  1.00 89.14           H  
ATOM   1949  CZ  ARG A 123       1.901  23.109  40.991  1.00 89.14           C  
ATOM   1950  N   SER A 124       2.315  29.953  40.149  1.00 83.86           N  
ATOM   1951  H   SER A 124       2.208  29.896  41.152  1.00 83.86           H  
ATOM   1952  CA  SER A 124       3.514  30.647  39.644  1.00 83.86           C  
ATOM   1953  HA  SER A 124       3.196  31.390  38.912  1.00 83.86           H  
ATOM   1954  C   SER A 124       4.548  29.760  38.937  1.00 83.86           C  
ATOM   1955  CB  SER A 124       4.187  31.391  40.801  1.00 83.86           C  
ATOM   1956  HB2 SER A 124       5.117  31.843  40.457  1.00 83.86           H  
ATOM   1957  HB3 SER A 124       3.522  32.183  41.146  1.00 83.86           H  
ATOM   1958  O   SER A 124       5.509  30.273  38.369  1.00 83.86           O  
ATOM   1959  OG  SER A 124       4.448  30.503  41.876  1.00 83.86           O  
ATOM   1960  HG  SER A 124       4.912  30.992  42.559  1.00 83.86           H  
ATOM   1961  N   GLY A 125       4.384  28.437  38.967  1.00 81.41           N  
ATOM   1962  H   GLY A 125       3.541  28.073  39.389  1.00 81.41           H  
ATOM   1963  CA  GLY A 125       5.277  27.490  38.307  1.00 81.41           C  
ATOM   1964  HA2 GLY A 125       5.622  27.918  37.366  1.00 81.41           H  
ATOM   1965  HA3 GLY A 125       6.144  27.298  38.939  1.00 81.41           H  
ATOM   1966  C   GLY A 125       4.573  26.172  38.013  1.00 81.41           C  
ATOM   1967  O   GLY A 125       3.606  25.813  38.684  1.00 81.41           O  
ATOM   1968  N   SER A 126       5.063  25.441  37.016  1.00 85.31           N  
ATOM   1969  H   SER A 126       5.855  25.801  36.502  1.00 85.31           H  
ATOM   1970  CA  SER A 126       4.366  24.275  36.470  1.00 85.31           C  
ATOM   1971  HA  SER A 126       3.410  24.629  36.082  1.00 85.31           H  
ATOM   1972  C   SER A 126       4.049  23.173  37.505  1.00 85.31           C  
ATOM   1973  CB  SER A 126       5.155  23.735  35.276  1.00 85.31           C  
ATOM   1974  HB2 SER A 126       5.342  24.541  34.566  1.00 85.31           H  
ATOM   1975  HB3 SER A 126       6.107  23.328  35.617  1.00 85.31           H  
ATOM   1976  O   SER A 126       4.744  22.975  38.513  1.00 85.31           O  
ATOM   1977  OG  SER A 126       4.416  22.732  34.636  1.00 85.31           O  
ATOM   1978  HG  SER A 126       3.596  23.125  34.327  1.00 85.31           H  
ATOM   1979  N   SER A 127       2.958  22.452  37.256  1.00 85.09           N  
ATOM   1980  H   SER A 127       2.456  22.663  36.406  1.00 85.09           H  
ATOM   1981  CA  SER A 127       2.523  21.235  37.949  1.00 85.09           C  
ATOM   1982  HA  SER A 127       3.010  21.199  38.923  1.00 85.09           H  
ATOM   1983  C   SER A 127       2.940  19.938  37.243  1.00 85.09           C  
ATOM   1984  CB  SER A 127       1.009  21.277  38.198  1.00 85.09           C  
ATOM   1985  HB2 SER A 127       0.760  20.564  38.984  1.00 85.09           H  
ATOM   1986  HB3 SER A 127       0.723  22.274  38.536  1.00 85.09           H  
ATOM   1987  O   SER A 127       2.865  18.880  37.866  1.00 85.09           O  
ATOM   1988  OG  SER A 127       0.258  20.948  37.056  1.00 85.09           O  
ATOM   1989  HG  SER A 127       0.634  21.368  36.279  1.00 85.09           H  
ATOM   1990  N   MET A 128       3.480  20.013  36.017  1.00 86.85           N  
ATOM   1991  H   MET A 128       3.422  20.913  35.562  1.00 86.85           H  
ATOM   1992  CA  MET A 128       3.906  18.875  35.178  1.00 86.85           C  
ATOM   1993  HA  MET A 128       3.020  18.406  34.750  1.00 86.85           H  
ATOM   1994  C   MET A 128       4.686  17.775  35.912  1.00 86.85           C  
ATOM   1995  CB  MET A 128       4.804  19.402  34.042  1.00 86.85           C  
ATOM   1996  HB2 MET A 128       5.326  18.568  33.573  1.00 86.85           H  
ATOM   1997  HB3 MET A 128       5.550  20.082  34.452  1.00 86.85           H  
ATOM   1998  O   MET A 128       4.554  16.592  35.602  1.00 86.85           O  
ATOM   1999  CG  MET A 128       4.007  20.121  32.956  1.00 86.85           C  
ATOM   2000  HG2 MET A 128       3.382  20.886  33.415  1.00 86.85           H  
ATOM   2001  HG3 MET A 128       4.702  20.611  32.273  1.00 86.85           H  
ATOM   2002  SD  MET A 128       2.930  19.028  32.008  1.00 86.85           S  
ATOM   2003  CE  MET A 128       2.149  20.295  30.986  1.00 86.85           C  
ATOM   2004  HE1 MET A 128       2.037  21.220  31.553  1.00 86.85           H  
ATOM   2005  HE2 MET A 128       1.161  19.960  30.669  1.00 86.85           H  
ATOM   2006  HE3 MET A 128       2.769  20.482  30.110  1.00 86.85           H  
ATOM   2007  N   GLU A 129       5.496  18.140  36.905  1.00 87.22           N  
ATOM   2008  H   GLU A 129       5.542  19.124  37.130  1.00 87.22           H  
ATOM   2009  CA  GLU A 129       6.308  17.196  37.678  1.00 87.22           C  
ATOM   2010  HA  GLU A 129       6.860  16.557  36.988  1.00 87.22           H  
ATOM   2011  C   GLU A 129       5.484  16.242  38.554  1.00 87.22           C  
ATOM   2012  CB  GLU A 129       7.340  17.964  38.506  1.00 87.22           C  
ATOM   2013  HB2 GLU A 129       8.009  17.241  38.973  1.00 87.22           H  
ATOM   2014  HB3 GLU A 129       6.835  18.533  39.286  1.00 87.22           H  
ATOM   2015  O   GLU A 129       5.914  15.111  38.770  1.00 87.22           O  
ATOM   2016  CG  GLU A 129       8.163  18.918  37.625  1.00 87.22           C  
ATOM   2017  HG2 GLU A 129       8.512  18.384  36.741  1.00 87.22           H  
ATOM   2018  HG3 GLU A 129       7.537  19.748  37.295  1.00 87.22           H  
ATOM   2019  CD  GLU A 129       9.349  19.474  38.398  1.00 87.22           C  
ATOM   2020  OE1 GLU A 129      10.495  19.157  37.997  1.00 87.22           O  
ATOM   2021  OE2 GLU A 129       9.099  20.129  39.438  1.00 87.22           O  
ATOM   2022  N   ALA A 130       4.292  16.656  38.997  1.00 87.39           N  
ATOM   2023  H   ALA A 130       3.964  17.568  38.714  1.00 87.39           H  
ATOM   2024  CA  ALA A 130       3.336  15.797  39.700  1.00 87.39           C  
ATOM   2025  HA  ALA A 130       3.871  15.181  40.422  1.00 87.39           H  
ATOM   2026  C   ALA A 130       2.590  14.846  38.745  1.00 87.39           C  
ATOM   2027  CB  ALA A 130       2.356  16.698  40.463  1.00 87.39           C  
ATOM   2028  HB1 ALA A 130       2.900  17.349  41.148  1.00 87.39           H  
ATOM   2029  HB2 ALA A 130       1.669  16.080  41.041  1.00 87.39           H  
ATOM   2030  HB3 ALA A 130       1.776  17.304  39.766  1.00 87.39           H  
ATOM   2031  O   ALA A 130       2.138  13.778  39.152  1.00 87.39           O  
ATOM   2032  N   VAL A 131       2.488  15.209  37.462  1.00 90.53           N  
ATOM   2033  H   VAL A 131       2.881  16.102  37.199  1.00 90.53           H  
ATOM   2034  CA  VAL A 131       1.726  14.468  36.442  1.00 90.53           C  
ATOM   2035  HA  VAL A 131       0.935  13.908  36.939  1.00 90.53           H  
ATOM   2036  C   VAL A 131       2.590  13.447  35.691  1.00 90.53           C  
ATOM   2037  CB  VAL A 131       1.054  15.463  35.479  1.00 90.53           C  
ATOM   2038  HB  VAL A 131       1.816  16.015  34.928  1.00 90.53           H  
ATOM   2039  O   VAL A 131       2.099  12.414  35.237  1.00 90.53           O  
ATOM   2040  CG1 VAL A 131       0.151  14.741  34.480  1.00 90.53           C  
ATOM   2041 HG11 VAL A 131      -0.427  15.465  33.905  1.00 90.53           H  
ATOM   2042 HG12 VAL A 131       0.753  14.159  33.781  1.00 90.53           H  
ATOM   2043 HG13 VAL A 131      -0.533  14.082  35.015  1.00 90.53           H  
ATOM   2044  CG2 VAL A 131       0.181  16.462  36.247  1.00 90.53           C  
ATOM   2045 HG21 VAL A 131      -0.357  17.092  35.538  1.00 90.53           H  
ATOM   2046 HG22 VAL A 131      -0.543  15.937  36.870  1.00 90.53           H  
ATOM   2047 HG23 VAL A 131       0.790  17.116  36.871  1.00 90.53           H  
ATOM   2048  N   LEU A 132       3.901  13.676  35.605  1.00 90.17           N  
ATOM   2049  H   LEU A 132       4.233  14.567  35.945  1.00 90.17           H  
ATOM   2050  CA  LEU A 132       4.864  12.775  34.963  1.00 90.17           C  
ATOM   2051  HA  LEU A 132       4.631  12.748  33.898  1.00 90.17           H  
ATOM   2052  C   LEU A 132       4.819  11.299  35.441  1.00 90.17           C  
ATOM   2053  CB  LEU A 132       6.263  13.380  35.144  1.00 90.17           C  
ATOM   2054  HB2 LEU A 132       6.977  12.559  35.200  1.00 90.17           H  
ATOM   2055  HB3 LEU A 132       6.302  13.939  36.079  1.00 90.17           H  
ATOM   2056  O   LEU A 132       4.922  10.411  34.586  1.00 90.17           O  
ATOM   2057  CG  LEU A 132       6.686  14.292  33.986  1.00 90.17           C  
ATOM   2058  HG  LEU A 132       5.831  14.875  33.643  1.00 90.17           H  
ATOM   2059  CD1 LEU A 132       7.790  15.256  34.408  1.00 90.17           C  
ATOM   2060 HD11 LEU A 132       8.186  15.767  33.531  1.00 90.17           H  
ATOM   2061 HD12 LEU A 132       8.584  14.714  34.922  1.00 90.17           H  
ATOM   2062 HD13 LEU A 132       7.366  16.011  35.070  1.00 90.17           H  
ATOM   2063  CD2 LEU A 132       7.239  13.445  32.836  1.00 90.17           C  
ATOM   2064 HD21 LEU A 132       7.575  14.085  32.021  1.00 90.17           H  
ATOM   2065 HD22 LEU A 132       6.460  12.781  32.461  1.00 90.17           H  
ATOM   2066 HD23 LEU A 132       8.083  12.843  33.171  1.00 90.17           H  
ATOM   2067  N   PRO A 133       4.629  10.978  36.740  1.00 92.32           N  
ATOM   2068  CA  PRO A 133       4.400   9.600  37.186  1.00 92.32           C  
ATOM   2069  HA  PRO A 133       5.259   8.992  36.900  1.00 92.32           H  
ATOM   2070  C   PRO A 133       3.128   8.970  36.594  1.00 92.32           C  
ATOM   2071  CB  PRO A 133       4.319   9.668  38.718  1.00 92.32           C  
ATOM   2072  HB2 PRO A 133       4.756   8.784  39.183  1.00 92.32           H  
ATOM   2073  HB3 PRO A 133       3.285   9.791  39.037  1.00 92.32           H  
ATOM   2074  O   PRO A 133       3.128   7.785  36.267  1.00 92.32           O  
ATOM   2075  CG  PRO A 133       5.100  10.933  39.068  1.00 92.32           C  
ATOM   2076  HG2 PRO A 133       4.780  11.361  40.018  1.00 92.32           H  
ATOM   2077  HG3 PRO A 133       6.169  10.719  39.081  1.00 92.32           H  
ATOM   2078  CD  PRO A 133       4.769  11.852  37.896  1.00 92.32           C  
ATOM   2079  HD2 PRO A 133       3.819  12.353  38.084  1.00 92.32           H  
ATOM   2080  HD3 PRO A 133       5.563  12.587  37.764  1.00 92.32           H  
ATOM   2081  N   ILE A 134       2.067   9.763  36.403  1.00 93.62           N  
ATOM   2082  H   ILE A 134       2.158  10.744  36.624  1.00 93.62           H  
ATOM   2083  CA  ILE A 134       0.800   9.326  35.794  1.00 93.62           C  
ATOM   2084  HA  ILE A 134       0.510   8.380  36.251  1.00 93.62           H  
ATOM   2085  C   ILE A 134       1.012   9.060  34.295  1.00 93.62           C  
ATOM   2086  CB  ILE A 134      -0.336  10.352  36.065  1.00 93.62           C  
ATOM   2087  HB  ILE A 134      -0.123  11.268  35.513  1.00 93.62           H  
ATOM   2088  O   ILE A 134       0.642   7.994  33.807  1.00 93.62           O  
ATOM   2089  CG1 ILE A 134      -0.442  10.706  37.570  1.00 93.62           C  
ATOM   2090 HG12 ILE A 134      -0.631   9.797  38.142  1.00 93.62           H  
ATOM   2091 HG13 ILE A 134       0.504  11.127  37.910  1.00 93.62           H  
ATOM   2092  CG2 ILE A 134      -1.679   9.806  35.551  1.00 93.62           C  
ATOM   2093 HG21 ILE A 134      -2.450  10.575  35.612  1.00 93.62           H  
ATOM   2094 HG22 ILE A 134      -1.986   8.942  36.140  1.00 93.62           H  
ATOM   2095 HG23 ILE A 134      -1.597   9.516  34.504  1.00 93.62           H  
ATOM   2096  CD1 ILE A 134      -1.526  11.736  37.914  1.00 93.62           C  
ATOM   2097 HD11 ILE A 134      -1.399  12.631  37.305  1.00 93.62           H  
ATOM   2098 HD12 ILE A 134      -2.521  11.320  37.754  1.00 93.62           H  
ATOM   2099 HD13 ILE A 134      -1.436  12.007  38.966  1.00 93.62           H  
ATOM   2100  N   MET A 135       1.703   9.958  33.578  1.00 92.28           N  
ATOM   2101  H   MET A 135       1.972  10.820  34.032  1.00 92.28           H  
ATOM   2102  CA  MET A 135       2.080   9.741  32.168  1.00 92.28           C  
ATOM   2103  HA  MET A 135       1.177   9.581  31.578  1.00 92.28           H  
ATOM   2104  C   MET A 135       2.963   8.502  31.965  1.00 92.28           C  
ATOM   2105  CB  MET A 135       2.813  10.959  31.593  1.00 92.28           C  
ATOM   2106  HB2 MET A 135       3.163  10.689  30.597  1.00 92.28           H  
ATOM   2107  HB3 MET A 135       3.677  11.204  32.211  1.00 92.28           H  
ATOM   2108  O   MET A 135       2.830   7.804  30.959  1.00 92.28           O  
ATOM   2109  CG  MET A 135       1.915  12.187  31.456  1.00 92.28           C  
ATOM   2110  HG2 MET A 135       1.001  11.897  30.939  1.00 92.28           H  
ATOM   2111  HG3 MET A 135       1.646  12.531  32.455  1.00 92.28           H  
ATOM   2112  SD  MET A 135       2.666  13.573  30.556  1.00 92.28           S  
ATOM   2113  CE  MET A 135       2.687  12.952  28.848  1.00 92.28           C  
ATOM   2114  HE1 MET A 135       3.107  13.716  28.194  1.00 92.28           H  
ATOM   2115  HE2 MET A 135       3.295  12.050  28.780  1.00 92.28           H  
ATOM   2116  HE3 MET A 135       1.671  12.729  28.523  1.00 92.28           H  
ATOM   2117  N   SER A 136       3.853   8.213  32.916  1.00 91.63           N  
ATOM   2118  H   SER A 136       3.938   8.847  33.697  1.00 91.63           H  
ATOM   2119  CA  SER A 136       4.711   7.022  32.870  1.00 91.63           C  
ATOM   2120  HA  SER A 136       5.174   6.949  31.886  1.00 91.63           H  
ATOM   2121  C   SER A 136       3.925   5.725  33.105  1.00 91.63           C  
ATOM   2122  CB  SER A 136       5.828   7.133  33.910  1.00 91.63           C  
ATOM   2123  HB2 SER A 136       6.483   6.266  33.819  1.00 91.63           H  
ATOM   2124  HB3 SER A 136       5.394   7.138  34.910  1.00 91.63           H  
ATOM   2125  O   SER A 136       4.287   4.691  32.561  1.00 91.63           O  
ATOM   2126  OG  SER A 136       6.592   8.314  33.728  1.00 91.63           O  
ATOM   2127  HG  SER A 136       6.021   9.072  33.876  1.00 91.63           H  
ATOM   2128  N   GLN A 137       2.851   5.768  33.899  1.00 92.96           N  
ATOM   2129  H   GLN A 137       2.608   6.649  34.330  1.00 92.96           H  
ATOM   2130  CA  GLN A 137       2.026   4.601  34.223  1.00 92.96           C  
ATOM   2131  HA  GLN A 137       2.672   3.737  34.381  1.00 92.96           H  
ATOM   2132  C   GLN A 137       1.024   4.232  33.120  1.00 92.96           C  
ATOM   2133  CB  GLN A 137       1.284   4.912  35.526  1.00 92.96           C  
ATOM   2134  HB2 GLN A 137       0.686   5.811  35.375  1.00 92.96           H  
ATOM   2135  HB3 GLN A 137       2.014   5.115  36.310  1.00 92.96           H  
ATOM   2136  O   GLN A 137       0.790   3.048  32.881  1.00 92.96           O  
ATOM   2137  CG  GLN A 137       0.356   3.778  35.992  1.00 92.96           C  
ATOM   2138  HG2 GLN A 137       0.951   2.899  36.242  1.00 92.96           H  
ATOM   2139  HG3 GLN A 137      -0.346   3.510  35.203  1.00 92.96           H  
ATOM   2140  CD  GLN A 137      -0.473   4.190  37.194  1.00 92.96           C  
ATOM   2141  NE2 GLN A 137      -1.239   3.292  37.771  1.00 92.96           N  
ATOM   2142 HE21 GLN A 137      -1.353   2.387  37.337  1.00 92.96           H  
ATOM   2143 HE22 GLN A 137      -1.870   3.618  38.489  1.00 92.96           H  
ATOM   2144  OE1 GLN A 137      -0.422   5.315  37.668  1.00 92.96           O  
ATOM   2145  N   PHE A 138       0.391   5.227  32.495  1.00 94.06           N  
ATOM   2146  H   PHE A 138       0.600   6.178  32.763  1.00 94.06           H  
ATOM   2147  CA  PHE A 138      -0.685   5.011  31.527  1.00 94.06           C  
ATOM   2148  HA  PHE A 138      -1.007   3.970  31.559  1.00 94.06           H  
ATOM   2149  C   PHE A 138      -0.197   5.346  30.112  1.00 94.06           C  
ATOM   2150  CB  PHE A 138      -1.911   5.830  31.935  1.00 94.06           C  
ATOM   2151  HB2 PHE A 138      -2.681   5.723  31.171  1.00 94.06           H  
ATOM   2152  HB3 PHE A 138      -1.638   6.885  31.975  1.00 94.06           H  
ATOM   2153  O   PHE A 138      -0.110   6.534  29.780  1.00 94.06           O  
ATOM   2154  CG  PHE A 138      -2.503   5.423  33.267  1.00 94.06           C  
ATOM   2155  CD1 PHE A 138      -3.257   4.239  33.373  1.00 94.06           C  
ATOM   2156  HD1 PHE A 138      -3.414   3.623  32.500  1.00 94.06           H  
ATOM   2157  CD2 PHE A 138      -2.329   6.245  34.393  1.00 94.06           C  
ATOM   2158  HD2 PHE A 138      -1.750   7.153  34.311  1.00 94.06           H  
ATOM   2159  CE1 PHE A 138      -3.850   3.892  34.601  1.00 94.06           C  
ATOM   2160  HE1 PHE A 138      -4.452   2.998  34.674  1.00 94.06           H  
ATOM   2161  CE2 PHE A 138      -2.931   5.905  35.615  1.00 94.06           C  
ATOM   2162  HE2 PHE A 138      -2.812   6.556  36.469  1.00 94.06           H  
ATOM   2163  CZ  PHE A 138      -3.698   4.731  35.719  1.00 94.06           C  
ATOM   2164  HZ  PHE A 138      -4.183   4.484  36.652  1.00 94.06           H  
ATOM   2165  N   PRO A 139       0.153   4.346  29.274  1.00 92.49           N  
ATOM   2166  CA  PRO A 139       0.686   4.573  27.930  1.00 92.49           C  
ATOM   2167  HA  PRO A 139       1.598   5.165  28.009  1.00 92.49           H  
ATOM   2168  C   PRO A 139      -0.278   5.316  26.993  1.00 92.49           C  
ATOM   2169  CB  PRO A 139       1.061   3.189  27.389  1.00 92.49           C  
ATOM   2170  HB2 PRO A 139       0.898   3.105  26.314  1.00 92.49           H  
ATOM   2171  HB3 PRO A 139       2.102   2.976  27.630  1.00 92.49           H  
ATOM   2172  O   PRO A 139       0.178   5.907  26.024  1.00 92.49           O  
ATOM   2173  CG  PRO A 139       0.156   2.242  28.172  1.00 92.49           C  
ATOM   2174  HG2 PRO A 139      -0.836   2.225  27.721  1.00 92.49           H  
ATOM   2175  HG3 PRO A 139       0.573   1.237  28.234  1.00 92.49           H  
ATOM   2176  CD  PRO A 139       0.090   2.915  29.539  1.00 92.49           C  
ATOM   2177  HD2 PRO A 139      -0.837   2.629  30.037  1.00 92.49           H  
ATOM   2178  HD3 PRO A 139       0.949   2.620  30.142  1.00 92.49           H  
ATOM   2179  N   GLU A 140      -1.577   5.337  27.294  1.00 94.45           N  
ATOM   2180  H   GLU A 140      -1.888   4.780  28.076  1.00 94.45           H  
ATOM   2181  CA  GLU A 140      -2.612   6.059  26.546  1.00 94.45           C  
ATOM   2182  HA  GLU A 140      -2.459   5.860  25.485  1.00 94.45           H  
ATOM   2183  C   GLU A 140      -2.561   7.593  26.679  1.00 94.45           C  
ATOM   2184  CB  GLU A 140      -4.009   5.511  26.920  1.00 94.45           C  
ATOM   2185  HB2 GLU A 140      -4.744   6.059  26.330  1.00 94.45           H  
ATOM   2186  HB3 GLU A 140      -4.074   4.470  26.604  1.00 94.45           H  
ATOM   2187  O   GLU A 140      -3.217   8.285  25.902  1.00 94.45           O  
ATOM   2188  CG  GLU A 140      -4.427   5.611  28.406  1.00 94.45           C  
ATOM   2189  HG2 GLU A 140      -5.505   5.771  28.433  1.00 94.45           H  
ATOM   2190  HG3 GLU A 140      -3.956   6.478  28.869  1.00 94.45           H  
ATOM   2191  CD  GLU A 140      -4.110   4.346  29.227  1.00 94.45           C  
ATOM   2192  OE1 GLU A 140      -4.973   3.845  29.982  1.00 94.45           O  
ATOM   2193  OE2 GLU A 140      -2.986   3.809  29.101  1.00 94.45           O  
ATOM   2194  N   ILE A 141      -1.801   8.156  27.629  1.00 95.88           N  
ATOM   2195  H   ILE A 141      -1.286   7.555  28.256  1.00 95.88           H  
ATOM   2196  CA  ILE A 141      -1.681   9.620  27.747  1.00 95.88           C  
ATOM   2197  HA  ILE A 141      -2.659  10.052  27.535  1.00 95.88           H  
ATOM   2198  C   ILE A 141      -0.695  10.147  26.701  1.00 95.88           C  
ATOM   2199  CB  ILE A 141      -1.290  10.080  29.166  1.00 95.88           C  
ATOM   2200  HB  ILE A 141      -0.305   9.678  29.404  1.00 95.88           H  
ATOM   2201  O   ILE A 141       0.511   9.945  26.839  1.00 95.88           O  
ATOM   2202  CG1 ILE A 141      -2.290   9.599  30.239  1.00 95.88           C  
ATOM   2203 HG12 ILE A 141      -3.184  10.223  30.219  1.00 95.88           H  
ATOM   2204 HG13 ILE A 141      -2.592   8.569  30.047  1.00 95.88           H  
ATOM   2205  CG2 ILE A 141      -1.222  11.622  29.180  1.00 95.88           C  
ATOM   2206 HG21 ILE A 141      -1.029  12.001  30.184  1.00 95.88           H  
ATOM   2207 HG22 ILE A 141      -2.167  12.037  28.830  1.00 95.88           H  
ATOM   2208 HG23 ILE A 141      -0.427  11.983  28.529  1.00 95.88           H  
ATOM   2209  CD1 ILE A 141      -1.665   9.637  31.635  1.00 95.88           C  
ATOM   2210 HD11 ILE A 141      -2.420   9.374  32.376  1.00 95.88           H  
ATOM   2211 HD12 ILE A 141      -0.854   8.910  31.685  1.00 95.88           H  
ATOM   2212 HD13 ILE A 141      -1.264  10.623  31.867  1.00 95.88           H  
ATOM   2213  N   GLU A 142      -1.171  10.866  25.692  1.00 93.59           N  
ATOM   2214  H   GLU A 142      -2.171  11.001  25.646  1.00 93.59           H  
ATOM   2215  CA  GLU A 142      -0.338  11.373  24.594  1.00 93.59           C  
ATOM   2216  HA  GLU A 142       0.448  10.653  24.368  1.00 93.59           H  
ATOM   2217  C   GLU A 142       0.356  12.696  24.943  1.00 93.59           C  
ATOM   2218  CB  GLU A 142      -1.209  11.545  23.339  1.00 93.59           C  
ATOM   2219  HB2 GLU A 142      -2.107  12.107  23.598  1.00 93.59           H  
ATOM   2220  HB3 GLU A 142      -0.660  12.126  22.598  1.00 93.59           H  
ATOM   2221  O   GLU A 142       1.514  12.923  24.579  1.00 93.59           O  
ATOM   2222  CG  GLU A 142      -1.623  10.205  22.712  1.00 93.59           C  
ATOM   2223  HG2 GLU A 142      -2.283  10.405  21.868  1.00 93.59           H  
ATOM   2224  HG3 GLU A 142      -2.189   9.623  23.440  1.00 93.59           H  
ATOM   2225  CD  GLU A 142      -0.414   9.406  22.208  1.00 93.59           C  
ATOM   2226  OE1 GLU A 142      -0.286   8.217  22.555  1.00 93.59           O  
ATOM   2227  OE2 GLU A 142       0.424   9.987  21.479  1.00 93.59           O  
ATOM   2228  N   THR A 143      -0.337  13.602  25.636  1.00 94.24           N  
ATOM   2229  H   THR A 143      -1.272  13.359  25.932  1.00 94.24           H  
ATOM   2230  CA  THR A 143       0.159  14.947  25.975  1.00 94.24           C  
ATOM   2231  HA  THR A 143       1.235  14.891  26.138  1.00 94.24           H  
ATOM   2232  C   THR A 143      -0.472  15.450  27.277  1.00 94.24           C  
ATOM   2233  CB  THR A 143      -0.095  15.922  24.802  1.00 94.24           C  
ATOM   2234  HB  THR A 143      -1.156  15.911  24.554  1.00 94.24           H  
ATOM   2235  O   THR A 143      -1.616  15.129  27.587  1.00 94.24           O  
ATOM   2236  CG2 THR A 143       0.335  17.367  25.044  1.00 94.24           C  
ATOM   2237 HG21 THR A 143       0.198  17.947  24.132  1.00 94.24           H  
ATOM   2238 HG22 THR A 143      -0.284  17.809  25.826  1.00 94.24           H  
ATOM   2239 HG23 THR A 143       1.380  17.414  25.348  1.00 94.24           H  
ATOM   2240  OG1 THR A 143       0.646  15.490  23.680  1.00 94.24           O  
ATOM   2241  HG1 THR A 143       0.698  14.533  23.739  1.00 94.24           H  
ATOM   2242  N   CYS A 144       0.275  16.244  28.039  1.00 95.88           N  
ATOM   2243  H   CYS A 144       1.212  16.448  27.721  1.00 95.88           H  
ATOM   2244  CA  CYS A 144      -0.216  17.070  29.134  1.00 95.88           C  
ATOM   2245  HA  CYS A 144      -1.279  16.876  29.276  1.00 95.88           H  
ATOM   2246  C   CYS A 144      -0.034  18.550  28.757  1.00 95.88           C  
ATOM   2247  CB  CYS A 144       0.516  16.682  30.426  1.00 95.88           C  
ATOM   2248  HB2 CYS A 144       1.567  16.955  30.344  1.00 95.88           H  
ATOM   2249  HB3 CYS A 144       0.440  15.605  30.575  1.00 95.88           H  
ATOM   2250  O   CYS A 144       1.035  18.929  28.267  1.00 95.88           O  
ATOM   2251  SG  CYS A 144      -0.232  17.530  31.850  1.00 95.88           S  
ATOM   2252  HG  CYS A 144       0.896  18.062  32.329  1.00 95.88           H  
ATOM   2253  N   VAL A 145      -1.059  19.375  28.979  1.00 95.08           N  
ATOM   2254  H   VAL A 145      -1.900  18.982  29.377  1.00 95.08           H  
ATOM   2255  CA  VAL A 145      -1.082  20.814  28.665  1.00 95.08           C  
ATOM   2256  HA  VAL A 145      -0.073  21.154  28.433  1.00 95.08           H  
ATOM   2257  C   VAL A 145      -1.587  21.589  29.879  1.00 95.08           C  
ATOM   2258  CB  VAL A 145      -1.986  21.121  27.448  1.00 95.08           C  
ATOM   2259  HB  VAL A 145      -3.025  20.935  27.718  1.00 95.08           H  
ATOM   2260  O   VAL A 145      -2.661  21.297  30.400  1.00 95.08           O  
ATOM   2261  CG1 VAL A 145      -1.853  22.584  27.015  1.00 95.08           C  
ATOM   2262 HG11 VAL A 145      -2.102  23.255  27.838  1.00 95.08           H  
ATOM   2263 HG12 VAL A 145      -2.541  22.792  26.196  1.00 95.08           H  
ATOM   2264 HG13 VAL A 145      -0.835  22.799  26.690  1.00 95.08           H  
ATOM   2265  CG2 VAL A 145      -1.658  20.254  26.227  1.00 95.08           C  
ATOM   2266 HG21 VAL A 145      -2.246  20.586  25.371  1.00 95.08           H  
ATOM   2267 HG22 VAL A 145      -0.597  20.326  25.987  1.00 95.08           H  
ATOM   2268 HG23 VAL A 145      -1.930  19.219  26.435  1.00 95.08           H  
ATOM   2269  N   GLU A 146      -0.846  22.601  30.323  1.00 95.84           N  
ATOM   2270  H   GLU A 146       0.035  22.796  29.870  1.00 95.84           H  
ATOM   2271  CA  GLU A 146      -1.311  23.541  31.350  1.00 95.84           C  
ATOM   2272  HA  GLU A 146      -2.075  23.053  31.955  1.00 95.84           H  
ATOM   2273  C   GLU A 146      -1.968  24.757  30.696  1.00 95.84           C  
ATOM   2274  CB  GLU A 146      -0.168  23.919  32.300  1.00 95.84           C  
ATOM   2275  HB2 GLU A 146       0.737  24.125  31.728  1.00 95.84           H  
ATOM   2276  HB3 GLU A 146      -0.442  24.804  32.874  1.00 95.84           H  
ATOM   2277  O   GLU A 146      -1.331  25.484  29.938  1.00 95.84           O  
ATOM   2278  CG  GLU A 146       0.068  22.754  33.268  1.00 95.84           C  
ATOM   2279  HG2 GLU A 146      -0.824  22.633  33.882  1.00 95.84           H  
ATOM   2280  HG3 GLU A 146       0.199  21.833  32.701  1.00 95.84           H  
ATOM   2281  CD  GLU A 146       1.277  22.925  34.186  1.00 95.84           C  
ATOM   2282  OE1 GLU A 146       1.444  22.064  35.072  1.00 95.84           O  
ATOM   2283  OE2 GLU A 146       2.109  23.846  34.043  1.00 95.84           O  
ATOM   2284  N   CYS A 147      -3.251  24.966  30.980  1.00 95.93           N  
ATOM   2285  H   CYS A 147      -3.665  24.400  31.707  1.00 95.93           H  
ATOM   2286  CA  CYS A 147      -4.110  25.960  30.342  1.00 95.93           C  
ATOM   2287  HA  CYS A 147      -3.546  26.478  29.566  1.00 95.93           H  
ATOM   2288  C   CYS A 147      -4.600  27.007  31.350  1.00 95.93           C  
ATOM   2289  CB  CYS A 147      -5.306  25.258  29.677  1.00 95.93           C  
ATOM   2290  HB2 CYS A 147      -5.904  25.995  29.142  1.00 95.93           H  
ATOM   2291  HB3 CYS A 147      -5.925  24.788  30.441  1.00 95.93           H  
ATOM   2292  O   CYS A 147      -4.551  26.810  32.568  1.00 95.93           O  
ATOM   2293  SG  CYS A 147      -4.767  23.998  28.491  1.00 95.93           S  
ATOM   2294  HG  CYS A 147      -4.025  23.274  29.335  1.00 95.93           H  
ATOM   2295  N   SER A 148      -5.111  28.130  30.862  1.00 96.28           N  
ATOM   2296  H   SER A 148      -5.094  28.268  29.862  1.00 96.28           H  
ATOM   2297  CA  SER A 148      -5.952  29.024  31.663  1.00 96.28           C  
ATOM   2298  HA  SER A 148      -6.359  28.488  32.520  1.00 96.28           H  
ATOM   2299  C   SER A 148      -7.111  29.486  30.800  1.00 96.28           C  
ATOM   2300  CB  SER A 148      -5.162  30.226  32.194  1.00 96.28           C  
ATOM   2301  HB2 SER A 148      -4.406  29.891  32.904  1.00 96.28           H  
ATOM   2302  HB3 SER A 148      -4.670  30.728  31.361  1.00 96.28           H  
ATOM   2303  O   SER A 148      -6.903  30.262  29.873  1.00 96.28           O  
ATOM   2304  OG  SER A 148      -6.040  31.139  32.824  1.00 96.28           O  
ATOM   2305  HG  SER A 148      -6.032  30.985  33.772  1.00 96.28           H  
ATOM   2306  N   ALA A 149      -8.324  29.031  31.130  1.00 96.12           N  
ATOM   2307  H   ALA A 149      -8.401  28.312  31.835  1.00 96.12           H  
ATOM   2308  CA  ALA A 149      -9.550  29.551  30.525  1.00 96.12           C  
ATOM   2309  HA  ALA A 149      -9.578  29.287  29.467  1.00 96.12           H  
ATOM   2310  C   ALA A 149      -9.616  31.088  30.629  1.00 96.12           C  
ATOM   2311  CB  ALA A 149     -10.746  28.877  31.209  1.00 96.12           C  
ATOM   2312  HB1 ALA A 149     -10.699  27.799  31.061  1.00 96.12           H  
ATOM   2313  HB2 ALA A 149     -10.748  29.101  32.276  1.00 96.12           H  
ATOM   2314  HB3 ALA A 149     -11.666  29.256  30.764  1.00 96.12           H  
ATOM   2315  O   ALA A 149      -9.923  31.770  29.661  1.00 96.12           O  
ATOM   2316  N   LYS A 150      -9.244  31.633  31.794  1.00 95.72           N  
ATOM   2317  H   LYS A 150      -8.919  31.010  32.520  1.00 95.72           H  
ATOM   2318  CA  LYS A 150      -9.316  33.065  32.104  1.00 95.72           C  
ATOM   2319  HA  LYS A 150     -10.319  33.427  31.881  1.00 95.72           H  
ATOM   2320  C   LYS A 150      -8.367  33.928  31.269  1.00 95.72           C  
ATOM   2321  CB  LYS A 150      -9.059  33.229  33.603  1.00 95.72           C  
ATOM   2322  HB2 LYS A 150      -8.030  32.949  33.829  1.00 95.72           H  
ATOM   2323  HB3 LYS A 150      -9.729  32.568  34.152  1.00 95.72           H  
ATOM   2324  O   LYS A 150      -8.753  35.007  30.838  1.00 95.72           O  
ATOM   2325  CG  LYS A 150      -9.308  34.668  34.060  1.00 95.72           C  
ATOM   2326  HG2 LYS A 150      -8.642  35.351  33.532  1.00 95.72           H  
ATOM   2327  HG3 LYS A 150     -10.344  34.944  33.859  1.00 95.72           H  
ATOM   2328  CD  LYS A 150      -9.027  34.762  35.555  1.00 95.72           C  
ATOM   2329  HD2 LYS A 150      -8.003  34.438  35.743  1.00 95.72           H  
ATOM   2330  HD3 LYS A 150      -9.714  34.111  36.097  1.00 95.72           H  
ATOM   2331  CE  LYS A 150      -9.198  36.207  36.009  1.00 95.72           C  
ATOM   2332  HE2 LYS A 150     -10.227  36.517  35.827  1.00 95.72           H  
ATOM   2333  HE3 LYS A 150      -8.542  36.833  35.404  1.00 95.72           H  
ATOM   2334  NZ  LYS A 150      -8.850  36.320  37.441  1.00 95.72           N  
ATOM   2335  HZ1 LYS A 150      -8.900  37.282  37.745  1.00 95.72           H  
ATOM   2336  HZ2 LYS A 150      -7.914  35.967  37.579  1.00 95.72           H  
ATOM   2337  HZ3 LYS A 150      -9.479  35.752  37.991  1.00 95.72           H  
ATOM   2338  N   ASN A 151      -7.144  33.449  31.045  1.00 94.73           N  
ATOM   2339  H   ASN A 151      -6.910  32.556  31.456  1.00 94.73           H  
ATOM   2340  CA  ASN A 151      -6.100  34.183  30.323  1.00 94.73           C  
ATOM   2341  HA  ASN A 151      -6.410  35.222  30.207  1.00 94.73           H  
ATOM   2342  C   ASN A 151      -5.884  33.652  28.891  1.00 94.73           C  
ATOM   2343  CB  ASN A 151      -4.800  34.174  31.154  1.00 94.73           C  
ATOM   2344  HB2 ASN A 151      -4.489  33.142  31.321  1.00 94.73           H  
ATOM   2345  HB3 ASN A 151      -4.020  34.673  30.580  1.00 94.73           H  
ATOM   2346  O   ASN A 151      -4.825  33.889  28.317  1.00 94.73           O  
ATOM   2347  CG  ASN A 151      -4.873  34.882  32.498  1.00 94.73           C  
ATOM   2348  ND2 ASN A 151      -3.783  34.879  33.227  1.00 94.73           N  
ATOM   2349 HD21 ASN A 151      -3.850  35.359  34.113  1.00 94.73           H  
ATOM   2350 HD22 ASN A 151      -2.937  34.454  32.875  1.00 94.73           H  
ATOM   2351  OD1 ASN A 151      -5.864  35.442  32.933  1.00 94.73           O  
ATOM   2352  N   LEU A 152      -6.829  32.866  28.355  1.00 94.46           N  
ATOM   2353  H   LEU A 152      -7.672  32.722  28.892  1.00 94.46           H  
ATOM   2354  CA  LEU A 152      -6.785  32.226  27.027  1.00 94.46           C  
ATOM   2355  HA  LEU A 152      -7.610  31.514  27.009  1.00 94.46           H  
ATOM   2356  C   LEU A 152      -5.534  31.364  26.741  1.00 94.46           C  
ATOM   2357  CB  LEU A 152      -7.090  33.257  25.925  1.00 94.46           C  
ATOM   2358  HB2 LEU A 152      -6.247  33.945  25.854  1.00 94.46           H  
ATOM   2359  HB3 LEU A 152      -7.173  32.738  24.970  1.00 94.46           H  
ATOM   2360  O   LEU A 152      -5.259  30.993  25.602  1.00 94.46           O  
ATOM   2361  CG  LEU A 152      -8.378  34.072  26.152  1.00 94.46           C  
ATOM   2362  HG  LEU A 152      -8.305  34.613  27.095  1.00 94.46           H  
ATOM   2363  CD1 LEU A 152      -8.530  35.104  25.046  1.00 94.46           C  
ATOM   2364 HD11 LEU A 152      -8.744  34.620  24.093  1.00 94.46           H  
ATOM   2365 HD12 LEU A 152      -7.618  35.694  24.952  1.00 94.46           H  
ATOM   2366 HD13 LEU A 152      -9.345  35.781  25.302  1.00 94.46           H  
ATOM   2367  CD2 LEU A 152      -9.632  33.197  26.188  1.00 94.46           C  
ATOM   2368 HD21 LEU A 152      -9.721  32.624  25.265  1.00 94.46           H  
ATOM   2369 HD22 LEU A 152     -10.513  33.829  26.298  1.00 94.46           H  
ATOM   2370 HD23 LEU A 152      -9.582  32.528  27.047  1.00 94.46           H  
ATOM   2371  N   ARG A 153      -4.772  30.993  27.777  1.00 93.63           N  
ATOM   2372  H   ARG A 153      -5.105  31.258  28.693  1.00 93.63           H  
ATOM   2373  CA  ARG A 153      -3.475  30.321  27.630  1.00 93.63           C  
ATOM   2374  HA  ARG A 153      -2.946  30.821  26.819  1.00 93.63           H  
ATOM   2375  C   ARG A 153      -3.650  28.856  27.232  1.00 93.63           C  
ATOM   2376  CB  ARG A 153      -2.652  30.485  28.917  1.00 93.63           C  
ATOM   2377  HB2 ARG A 153      -2.562  31.548  29.142  1.00 93.63           H  
ATOM   2378  HB3 ARG A 153      -3.177  29.999  29.740  1.00 93.63           H  
ATOM   2379  O   ARG A 153      -4.309  28.107  27.956  1.00 93.63           O  
ATOM   2380  CG  ARG A 153      -1.248  29.869  28.786  1.00 93.63           C  
ATOM   2381  HG2 ARG A 153      -0.704  30.353  27.976  1.00 93.63           H  
ATOM   2382  HG3 ARG A 153      -1.344  28.809  28.554  1.00 93.63           H  
ATOM   2383  CD  ARG A 153      -0.447  29.978  30.087  1.00 93.63           C  
ATOM   2384  HD2 ARG A 153      -1.044  29.557  30.896  1.00 93.63           H  
ATOM   2385  HD3 ARG A 153       0.456  29.376  29.983  1.00 93.63           H  
ATOM   2386  NE  ARG A 153      -0.063  31.370  30.391  1.00 93.63           N  
ATOM   2387  HE  ARG A 153      -0.056  32.014  29.612  1.00 93.63           H  
ATOM   2388  NH1 ARG A 153       0.341  31.082  32.633  1.00 93.63           N  
ATOM   2389 HH11 ARG A 153      -0.011  30.137  32.564  1.00 93.63           H  
ATOM   2390 HH12 ARG A 153       0.614  31.439  33.537  1.00 93.63           H  
ATOM   2391  NH2 ARG A 153       0.715  33.073  31.681  1.00 93.63           N  
ATOM   2392 HH21 ARG A 153       1.048  33.421  32.568  1.00 93.63           H  
ATOM   2393 HH22 ARG A 153       0.740  33.670  30.866  1.00 93.63           H  
ATOM   2394  CZ  ARG A 153       0.329  31.833  31.564  1.00 93.63           C  
ATOM   2395  N   ASN A 154      -2.958  28.454  26.165  1.00 91.90           N  
ATOM   2396  H   ASN A 154      -2.495  29.164  25.616  1.00 91.90           H  
ATOM   2397  CA  ASN A 154      -2.853  27.086  25.640  1.00 91.90           C  
ATOM   2398  HA  ASN A 154      -2.300  27.175  24.705  1.00 91.90           H  
ATOM   2399  C   ASN A 154      -4.192  26.422  25.247  1.00 91.90           C  
ATOM   2400  CB  ASN A 154      -1.971  26.215  26.554  1.00 91.90           C  
ATOM   2401  HB2 ASN A 154      -2.426  26.146  27.542  1.00 91.90           H  
ATOM   2402  HB3 ASN A 154      -1.922  25.210  26.136  1.00 91.90           H  
ATOM   2403  O   ASN A 154      -4.277  25.193  25.182  1.00 91.90           O  
ATOM   2404  CG  ASN A 154      -0.536  26.695  26.674  1.00 91.90           C  
ATOM   2405  ND2 ASN A 154       0.102  26.480  27.796  1.00 91.90           N  
ATOM   2406 HD21 ASN A 154      -0.376  26.033  28.565  1.00 91.90           H  
ATOM   2407 HD22 ASN A 154       1.054  26.815  27.838  1.00 91.90           H  
ATOM   2408  OD1 ASN A 154       0.062  27.262  25.782  1.00 91.90           O  
ATOM   2409  N   ILE A 155      -5.257  27.202  25.018  1.00 93.95           N  
ATOM   2410  H   ILE A 155      -5.140  28.205  25.030  1.00 93.95           H  
ATOM   2411  CA  ILE A 155      -6.583  26.635  24.734  1.00 93.95           C  
ATOM   2412  HA  ILE A 155      -6.730  25.790  25.407  1.00 93.95           H  
ATOM   2413  C   ILE A 155      -6.635  26.069  23.311  1.00 93.95           C  
ATOM   2414  CB  ILE A 155      -7.724  27.637  25.012  1.00 93.95           C  
ATOM   2415  HB  ILE A 155      -7.685  28.443  24.279  1.00 93.95           H  
ATOM   2416  O   ILE A 155      -7.013  24.913  23.130  1.00 93.95           O  
ATOM   2417  CG1 ILE A 155      -7.601  28.244  26.426  1.00 93.95           C  
ATOM   2418 HG12 ILE A 155      -7.512  27.445  27.163  1.00 93.95           H  
ATOM   2419 HG13 ILE A 155      -6.695  28.847  26.474  1.00 93.95           H  
ATOM   2420  CG2 ILE A 155      -9.062  26.894  24.869  1.00 93.95           C  
ATOM   2421 HG21 ILE A 155      -9.897  27.580  25.012  1.00 93.95           H  
ATOM   2422 HG22 ILE A 155      -9.151  26.470  23.868  1.00 93.95           H  
ATOM   2423 HG23 ILE A 155      -9.133  26.094  25.605  1.00 93.95           H  
ATOM   2424  CD1 ILE A 155      -8.776  29.141  26.818  1.00 93.95           C  
ATOM   2425 HD11 ILE A 155      -8.504  29.710  27.707  1.00 93.95           H  
ATOM   2426 HD12 ILE A 155      -9.011  29.834  26.010  1.00 93.95           H  
ATOM   2427 HD13 ILE A 155      -9.644  28.525  27.052  1.00 93.95           H  
ATOM   2428  N   SER A 156      -6.202  26.826  22.304  1.00 92.04           N  
ATOM   2429  H   SER A 156      -5.893  27.771  22.482  1.00 92.04           H  
ATOM   2430  CA  SER A 156      -6.132  26.340  20.919  1.00 92.04           C  
ATOM   2431  HA  SER A 156      -7.124  26.009  20.610  1.00 92.04           H  
ATOM   2432  C   SER A 156      -5.184  25.136  20.793  1.00 92.04           C  
ATOM   2433  CB  SER A 156      -5.719  27.499  20.002  1.00 92.04           C  
ATOM   2434  HB2 SER A 156      -5.611  27.133  18.981  1.00 92.04           H  
ATOM   2435  HB3 SER A 156      -4.772  27.921  20.338  1.00 92.04           H  
ATOM   2436  O   SER A 156      -5.503  24.150  20.128  1.00 92.04           O  
ATOM   2437  OG  SER A 156      -6.740  28.482  20.057  1.00 92.04           O  
ATOM   2438  HG  SER A 156      -6.506  29.262  19.548  1.00 92.04           H  
ATOM   2439  N   GLU A 157      -4.068  25.154  21.524  1.00 90.09           N  
ATOM   2440  H   GLU A 157      -3.840  26.016  21.998  1.00 90.09           H  
ATOM   2441  CA  GLU A 157      -3.088  24.071  21.632  1.00 90.09           C  
ATOM   2442  HA  GLU A 157      -2.716  23.829  20.636  1.00 90.09           H  
ATOM   2443  C   GLU A 157      -3.694  22.797  22.227  1.00 90.09           C  
ATOM   2444  CB  GLU A 157      -1.896  24.496  22.511  1.00 90.09           C  
ATOM   2445  HB2 GLU A 157      -2.248  24.826  23.488  1.00 90.09           H  
ATOM   2446  HB3 GLU A 157      -1.281  23.612  22.678  1.00 90.09           H  
ATOM   2447  O   GLU A 157      -3.447  21.711  21.707  1.00 90.09           O  
ATOM   2448  CG  GLU A 157      -0.979  25.566  21.901  1.00 90.09           C  
ATOM   2449  HG2 GLU A 157      -0.686  25.236  20.904  1.00 90.09           H  
ATOM   2450  HG3 GLU A 157      -0.073  25.606  22.506  1.00 90.09           H  
ATOM   2451  CD  GLU A 157      -1.575  26.983  21.827  1.00 90.09           C  
ATOM   2452  OE1 GLU A 157      -0.967  27.796  21.107  1.00 90.09           O  
ATOM   2453  OE2 GLU A 157      -2.630  27.237  22.461  1.00 90.09           O  
ATOM   2454  N   LEU A 158      -4.503  22.904  23.287  1.00 94.30           N  
ATOM   2455  H   LEU A 158      -4.650  23.821  23.683  1.00 94.30           H  
ATOM   2456  CA  LEU A 158      -5.214  21.770  23.885  1.00 94.30           C  
ATOM   2457  HA  LEU A 158      -4.482  21.065  24.279  1.00 94.30           H  
ATOM   2458  C   LEU A 158      -6.047  21.021  22.835  1.00 94.30           C  
ATOM   2459  CB  LEU A 158      -6.080  22.291  25.052  1.00 94.30           C  
ATOM   2460  HB2 LEU A 158      -6.558  23.225  24.756  1.00 94.30           H  
ATOM   2461  HB3 LEU A 158      -5.425  22.521  25.892  1.00 94.30           H  
ATOM   2462  O   LEU A 158      -5.907  19.804  22.679  1.00 94.30           O  
ATOM   2463  CG  LEU A 158      -7.200  21.344  25.515  1.00 94.30           C  
ATOM   2464  HG  LEU A 158      -7.869  21.112  24.686  1.00 94.30           H  
ATOM   2465  CD1 LEU A 158      -6.615  20.042  26.050  1.00 94.30           C  
ATOM   2466 HD11 LEU A 158      -7.424  19.389  26.376  1.00 94.30           H  
ATOM   2467 HD12 LEU A 158      -5.937  20.266  26.874  1.00 94.30           H  
ATOM   2468 HD13 LEU A 158      -6.062  19.525  25.265  1.00 94.30           H  
ATOM   2469  CD2 LEU A 158      -8.039  22.020  26.599  1.00 94.30           C  
ATOM   2470 HD21 LEU A 158      -8.539  22.889  26.169  1.00 94.30           H  
ATOM   2471 HD22 LEU A 158      -8.796  21.330  26.971  1.00 94.30           H  
ATOM   2472 HD23 LEU A 158      -7.397  22.355  27.413  1.00 94.30           H  
ATOM   2473  N   PHE A 159      -6.897  21.742  22.103  1.00 94.06           N  
ATOM   2474  H   PHE A 159      -6.940  22.739  22.255  1.00 94.06           H  
ATOM   2475  CA  PHE A 159      -7.775  21.128  21.108  1.00 94.06           C  
ATOM   2476  HA  PHE A 159      -8.206  20.229  21.547  1.00 94.06           H  
ATOM   2477  C   PHE A 159      -7.003  20.657  19.870  1.00 94.06           C  
ATOM   2478  CB  PHE A 159      -8.936  22.076  20.794  1.00 94.06           C  
ATOM   2479  HB2 PHE A 159      -8.547  23.055  20.516  1.00 94.06           H  
ATOM   2480  HB3 PHE A 159      -9.492  21.683  19.943  1.00 94.06           H  
ATOM   2481  O   PHE A 159      -7.323  19.597  19.329  1.00 94.06           O  
ATOM   2482  CG  PHE A 159      -9.890  22.206  21.970  1.00 94.06           C  
ATOM   2483  CD1 PHE A 159     -10.825  21.190  22.230  1.00 94.06           C  
ATOM   2484  HD1 PHE A 159     -10.885  20.334  21.574  1.00 94.06           H  
ATOM   2485  CD2 PHE A 159      -9.821  23.311  22.835  1.00 94.06           C  
ATOM   2486  HD2 PHE A 159      -9.120  24.107  22.628  1.00 94.06           H  
ATOM   2487  CE1 PHE A 159     -11.692  21.291  23.331  1.00 94.06           C  
ATOM   2488  HE1 PHE A 159     -12.421  20.514  23.506  1.00 94.06           H  
ATOM   2489  CE2 PHE A 159     -10.682  23.415  23.942  1.00 94.06           C  
ATOM   2490  HE2 PHE A 159     -10.632  24.279  24.588  1.00 94.06           H  
ATOM   2491  CZ  PHE A 159     -11.628  22.406  24.186  1.00 94.06           C  
ATOM   2492  HZ  PHE A 159     -12.304  22.490  25.024  1.00 94.06           H  
ATOM   2493  N   TYR A 160      -5.925  21.352  19.491  1.00 88.06           N  
ATOM   2494  H   TYR A 160      -5.734  22.237  19.937  1.00 88.06           H  
ATOM   2495  CA  TYR A 160      -4.987  20.878  18.474  1.00 88.06           C  
ATOM   2496  HA  TYR A 160      -5.540  20.705  17.551  1.00 88.06           H  
ATOM   2497  C   TYR A 160      -4.332  19.542  18.864  1.00 88.06           C  
ATOM   2498  CB  TYR A 160      -3.921  21.948  18.195  1.00 88.06           C  
ATOM   2499  HB2 TYR A 160      -4.393  22.818  17.737  1.00 88.06           H  
ATOM   2500  HB3 TYR A 160      -3.468  22.267  19.133  1.00 88.06           H  
ATOM   2501  O   TYR A 160      -4.378  18.590  18.085  1.00 88.06           O  
ATOM   2502  CG  TYR A 160      -2.839  21.422  17.275  1.00 88.06           C  
ATOM   2503  CD1 TYR A 160      -1.587  21.040  17.796  1.00 88.06           C  
ATOM   2504  HD1 TYR A 160      -1.356  21.225  18.835  1.00 88.06           H  
ATOM   2505  CD2 TYR A 160      -3.148  21.178  15.925  1.00 88.06           C  
ATOM   2506  HD2 TYR A 160      -4.118  21.456  15.541  1.00 88.06           H  
ATOM   2507  CE1 TYR A 160      -0.660  20.380  16.968  1.00 88.06           C  
ATOM   2508  HE1 TYR A 160       0.306  20.098  17.360  1.00 88.06           H  
ATOM   2509  CE2 TYR A 160      -2.223  20.525  15.092  1.00 88.06           C  
ATOM   2510  HE2 TYR A 160      -2.466  20.338  14.056  1.00 88.06           H  
ATOM   2511  OH  TYR A 160      -0.100  19.432  14.830  1.00 88.06           O  
ATOM   2512  HH  TYR A 160      -0.393  19.447  13.916  1.00 88.06           H  
ATOM   2513  CZ  TYR A 160      -0.988  20.096  15.621  1.00 88.06           C  
ATOM   2514  N   TYR A 161      -3.766  19.419  20.071  1.00 92.21           N  
ATOM   2515  H   TYR A 161      -3.748  20.223  20.682  1.00 92.21           H  
ATOM   2516  CA  TYR A 161      -3.137  18.171  20.522  1.00 92.21           C  
ATOM   2517  HA  TYR A 161      -2.430  17.858  19.755  1.00 92.21           H  
ATOM   2518  C   TYR A 161      -4.145  17.028  20.665  1.00 92.21           C  
ATOM   2519  CB  TYR A 161      -2.364  18.376  21.834  1.00 92.21           C  
ATOM   2520  HB2 TYR A 161      -2.138  17.399  22.261  1.00 92.21           H  
ATOM   2521  HB3 TYR A 161      -3.000  18.903  22.546  1.00 92.21           H  
ATOM   2522  O   TYR A 161      -3.812  15.890  20.334  1.00 92.21           O  
ATOM   2523  CG  TYR A 161      -1.045  19.107  21.669  1.00 92.21           C  
ATOM   2524  CD1 TYR A 161      -0.044  18.570  20.834  1.00 92.21           C  
ATOM   2525  HD1 TYR A 161      -0.216  17.630  20.330  1.00 92.21           H  
ATOM   2526  CD2 TYR A 161      -0.818  20.321  22.342  1.00 92.21           C  
ATOM   2527  HD2 TYR A 161      -1.581  20.732  22.987  1.00 92.21           H  
ATOM   2528  CE1 TYR A 161       1.162  19.270  20.645  1.00 92.21           C  
ATOM   2529  HE1 TYR A 161       1.929  18.897  19.982  1.00 92.21           H  
ATOM   2530  CE2 TYR A 161       0.382  21.028  22.148  1.00 92.21           C  
ATOM   2531  HE2 TYR A 161       0.526  21.980  22.638  1.00 92.21           H  
ATOM   2532  OH  TYR A 161       2.541  21.160  21.096  1.00 92.21           O  
ATOM   2533  HH  TYR A 161       2.550  22.035  21.492  1.00 92.21           H  
ATOM   2534  CZ  TYR A 161       1.374  20.501  21.296  1.00 92.21           C  
ATOM   2535  N   ALA A 162      -5.378  17.319  21.089  1.00 95.00           N  
ATOM   2536  H   ALA A 162      -5.577  18.262  21.389  1.00 95.00           H  
ATOM   2537  CA  ALA A 162      -6.457  16.339  21.121  1.00 95.00           C  
ATOM   2538  HA  ALA A 162      -6.122  15.472  21.691  1.00 95.00           H  
ATOM   2539  C   ALA A 162      -6.821  15.836  19.711  1.00 95.00           C  
ATOM   2540  CB  ALA A 162      -7.649  16.964  21.851  1.00 95.00           C  
ATOM   2541  HB1 ALA A 162      -7.986  17.850  21.314  1.00 95.00           H  
ATOM   2542  HB2 ALA A 162      -8.465  16.244  21.918  1.00 95.00           H  
ATOM   2543  HB3 ALA A 162      -7.352  17.259  22.858  1.00 95.00           H  
ATOM   2544  O   ALA A 162      -6.858  14.626  19.490  1.00 95.00           O  
ATOM   2545  N   GLN A 163      -7.009  16.732  18.733  1.00 93.17           N  
ATOM   2546  H   GLN A 163      -6.970  17.716  18.957  1.00 93.17           H  
ATOM   2547  CA  GLN A 163      -7.274  16.344  17.342  1.00 93.17           C  
ATOM   2548  HA  GLN A 163      -8.147  15.691  17.337  1.00 93.17           H  
ATOM   2549  C   GLN A 163      -6.093  15.553  16.745  1.00 93.17           C  
ATOM   2550  CB  GLN A 163      -7.594  17.598  16.504  1.00 93.17           C  
ATOM   2551  HB2 GLN A 163      -6.666  18.125  16.280  1.00 93.17           H  
ATOM   2552  HB3 GLN A 163      -8.241  18.267  17.071  1.00 93.17           H  
ATOM   2553  O   GLN A 163      -6.278  14.492  16.145  1.00 93.17           O  
ATOM   2554  CG  GLN A 163      -8.323  17.221  15.203  1.00 93.17           C  
ATOM   2555  HG2 GLN A 163      -9.343  16.931  15.454  1.00 93.17           H  
ATOM   2556  HG3 GLN A 163      -7.836  16.358  14.749  1.00 93.17           H  
ATOM   2557  CD  GLN A 163      -8.365  18.325  14.144  1.00 93.17           C  
ATOM   2558  NE2 GLN A 163      -9.374  18.327  13.304  1.00 93.17           N  
ATOM   2559 HE21 GLN A 163      -9.411  19.056  12.607  1.00 93.17           H  
ATOM   2560 HE22 GLN A 163     -10.198  17.779  13.511  1.00 93.17           H  
ATOM   2561  OE1 GLN A 163      -7.486  19.161  14.007  1.00 93.17           O  
ATOM   2562  N   LYS A 164      -4.861  16.022  16.974  1.00 90.85           N  
ATOM   2563  H   LYS A 164      -4.789  16.909  17.452  1.00 90.85           H  
ATOM   2564  CA  LYS A 164      -3.617  15.388  16.518  1.00 90.85           C  
ATOM   2565  HA  LYS A 164      -3.643  15.307  15.431  1.00 90.85           H  
ATOM   2566  C   LYS A 164      -3.442  13.974  17.070  1.00 90.85           C  
ATOM   2567  CB  LYS A 164      -2.446  16.287  16.925  1.00 90.85           C  
ATOM   2568  HB2 LYS A 164      -2.414  16.355  18.012  1.00 90.85           H  
ATOM   2569  HB3 LYS A 164      -2.622  17.286  16.524  1.00 90.85           H  
ATOM   2570  O   LYS A 164      -3.108  13.080  16.302  1.00 90.85           O  
ATOM   2571  CG  LYS A 164      -1.084  15.793  16.416  1.00 90.85           C  
ATOM   2572  HG2 LYS A 164      -0.882  14.779  16.761  1.00 90.85           H  
ATOM   2573  HG3 LYS A 164      -1.085  15.813  15.327  1.00 90.85           H  
ATOM   2574  CD  LYS A 164      -0.001  16.731  16.955  1.00 90.85           C  
ATOM   2575  HD2 LYS A 164      -0.338  17.757  16.809  1.00 90.85           H  
ATOM   2576  HD3 LYS A 164       0.135  16.565  18.024  1.00 90.85           H  
ATOM   2577  CE  LYS A 164       1.322  16.525  16.225  1.00 90.85           C  
ATOM   2578  HE2 LYS A 164       1.882  15.707  16.678  1.00 90.85           H  
ATOM   2579  HE3 LYS A 164       1.108  16.225  15.199  1.00 90.85           H  
ATOM   2580  NZ  LYS A 164       2.126  17.772  16.175  1.00 90.85           N  
ATOM   2581  HZ1 LYS A 164       2.427  18.122  17.074  1.00 90.85           H  
ATOM   2582  HZ2 LYS A 164       2.928  17.629  15.579  1.00 90.85           H  
ATOM   2583  HZ3 LYS A 164       1.626  18.499  15.684  1.00 90.85           H  
ATOM   2584  N   ALA A 165      -3.718  13.745  18.354  1.00 93.26           N  
ATOM   2585  H   ALA A 165      -3.976  14.526  18.941  1.00 93.26           H  
ATOM   2586  CA  ALA A 165      -3.639  12.417  18.969  1.00 93.26           C  
ATOM   2587  HA  ALA A 165      -2.618  12.045  18.878  1.00 93.26           H  
ATOM   2588  C   ALA A 165      -4.564  11.380  18.298  1.00 93.26           C  
ATOM   2589  CB  ALA A 165      -3.974  12.572  20.456  1.00 93.26           C  
ATOM   2590  HB1 ALA A 165      -3.962  11.592  20.934  1.00 93.26           H  
ATOM   2591  HB2 ALA A 165      -3.232  13.212  20.935  1.00 93.26           H  
ATOM   2592  HB3 ALA A 165      -4.964  13.010  20.577  1.00 93.26           H  
ATOM   2593  O   ALA A 165      -4.281  10.183  18.331  1.00 93.26           O  
ATOM   2594  N   VAL A 166      -5.648  11.840  17.663  1.00 95.71           N  
ATOM   2595  H   VAL A 166      -5.826  12.833  17.707  1.00 95.71           H  
ATOM   2596  CA  VAL A 166      -6.622  11.005  16.946  1.00 95.71           C  
ATOM   2597  HA  VAL A 166      -6.656  10.022  17.416  1.00 95.71           H  
ATOM   2598  C   VAL A 166      -6.243  10.781  15.482  1.00 95.71           C  
ATOM   2599  CB  VAL A 166      -8.021  11.640  17.060  1.00 95.71           C  
ATOM   2600  HB  VAL A 166      -8.005  12.663  16.685  1.00 95.71           H  
ATOM   2601  O   VAL A 166      -6.407   9.674  14.969  1.00 95.71           O  
ATOM   2602  CG1 VAL A 166      -9.074  10.863  16.279  1.00 95.71           C  
ATOM   2603 HG11 VAL A 166     -10.071  11.246  16.498  1.00 95.71           H  
ATOM   2604 HG12 VAL A 166      -9.013   9.810  16.553  1.00 95.71           H  
ATOM   2605 HG13 VAL A 166      -8.885  11.003  15.214  1.00 95.71           H  
ATOM   2606  CG2 VAL A 166      -8.460  11.657  18.518  1.00 95.71           C  
ATOM   2607 HG21 VAL A 166      -9.474  12.047  18.614  1.00 95.71           H  
ATOM   2608 HG22 VAL A 166      -7.794  12.306  19.086  1.00 95.71           H  
ATOM   2609 HG23 VAL A 166      -8.413  10.650  18.932  1.00 95.71           H  
ATOM   2610  N   LEU A 167      -5.766  11.822  14.794  1.00 94.09           N  
ATOM   2611  H   LEU A 167      -5.696  12.710  15.272  1.00 94.09           H  
ATOM   2612  CA  LEU A 167      -5.427  11.771  13.365  1.00 94.09           C  
ATOM   2613  HA  LEU A 167      -6.125  11.105  12.856  1.00 94.09           H  
ATOM   2614  C   LEU A 167      -4.025  11.189  13.104  1.00 94.09           C  
ATOM   2615  CB  LEU A 167      -5.576  13.189  12.778  1.00 94.09           C  
ATOM   2616  HB2 LEU A 167      -5.257  13.169  11.735  1.00 94.09           H  
ATOM   2617  HB3 LEU A 167      -4.904  13.860  13.313  1.00 94.09           H  
ATOM   2618  O   LEU A 167      -3.795  10.537  12.079  1.00 94.09           O  
ATOM   2619  CG  LEU A 167      -7.010  13.757  12.845  1.00 94.09           C  
ATOM   2620  HG  LEU A 167      -7.354  13.786  13.879  1.00 94.09           H  
ATOM   2621  CD1 LEU A 167      -7.038  15.178  12.297  1.00 94.09           C  
ATOM   2622 HD11 LEU A 167      -6.351  15.803  12.867  1.00 94.09           H  
ATOM   2623 HD12 LEU A 167      -8.041  15.595  12.385  1.00 94.09           H  
ATOM   2624 HD13 LEU A 167      -6.741  15.174  11.248  1.00 94.09           H  
ATOM   2625  CD2 LEU A 167      -8.004  12.921  12.035  1.00 94.09           C  
ATOM   2626 HD21 LEU A 167      -8.964  13.436  11.992  1.00 94.09           H  
ATOM   2627 HD22 LEU A 167      -8.155  11.957  12.521  1.00 94.09           H  
ATOM   2628 HD23 LEU A 167      -7.627  12.777  11.022  1.00 94.09           H  
ATOM   2629  N   HIS A 168      -3.113  11.390  14.056  1.00 95.02           N  
ATOM   2630  H   HIS A 168      -3.402  11.924  14.863  1.00 95.02           H  
ATOM   2631  CA  HIS A 168      -1.688  11.077  13.984  1.00 95.02           C  
ATOM   2632  HA  HIS A 168      -1.500  10.452  13.111  1.00 95.02           H  
ATOM   2633  C   HIS A 168      -1.220  10.272  15.216  1.00 95.02           C  
ATOM   2634  CB  HIS A 168      -0.924  12.405  13.806  1.00 95.02           C  
ATOM   2635  HB2 HIS A 168      -1.108  13.052  14.663  1.00 95.02           H  
ATOM   2636  HB3 HIS A 168       0.147  12.203  13.772  1.00 95.02           H  
ATOM   2637  O   HIS A 168      -0.327  10.719  15.939  1.00 95.02           O  
ATOM   2638  CG  HIS A 168      -1.290  13.143  12.545  1.00 95.02           C  
ATOM   2639  CD2 HIS A 168      -1.453  12.579  11.311  1.00 95.02           C  
ATOM   2640  HD2 HIS A 168      -1.364  11.528  11.078  1.00 95.02           H  
ATOM   2641  ND1 HIS A 168      -1.526  14.493  12.404  1.00 95.02           N  
ATOM   2642  HD1 HIS A 168      -1.483  15.204  13.120  1.00 95.02           H  
ATOM   2643  CE1 HIS A 168      -1.800  14.731  11.108  1.00 95.02           C  
ATOM   2644  HE1 HIS A 168      -1.980  15.704  10.674  1.00 95.02           H  
ATOM   2645  NE2 HIS A 168      -1.773  13.586  10.408  1.00 95.02           N  
ATOM   2646  N   PRO A 169      -1.797   9.082  15.487  1.00 93.51           N  
ATOM   2647  CA  PRO A 169      -1.508   8.324  16.705  1.00 93.51           C  
ATOM   2648  HA  PRO A 169      -1.781   8.923  17.574  1.00 93.51           H  
ATOM   2649  C   PRO A 169      -0.020   7.955  16.804  1.00 93.51           C  
ATOM   2650  CB  PRO A 169      -2.420   7.092  16.640  1.00 93.51           C  
ATOM   2651  HB2 PRO A 169      -3.362   7.320  17.141  1.00 93.51           H  
ATOM   2652  HB3 PRO A 169      -1.961   6.211  17.089  1.00 93.51           H  
ATOM   2653  O   PRO A 169       0.578   7.489  15.832  1.00 93.51           O  
ATOM   2654  CG  PRO A 169      -2.679   6.900  15.145  1.00 93.51           C  
ATOM   2655  HG2 PRO A 169      -1.849   6.356  14.694  1.00 93.51           H  
ATOM   2656  HG3 PRO A 169      -3.622   6.386  14.956  1.00 93.51           H  
ATOM   2657  CD  PRO A 169      -2.702   8.335  14.622  1.00 93.51           C  
ATOM   2658  HD2 PRO A 169      -3.710   8.739  14.715  1.00 93.51           H  
ATOM   2659  HD3 PRO A 169      -2.379   8.360  13.582  1.00 93.51           H  
ATOM   2660  N   THR A 170       0.600   8.136  17.975  1.00 92.97           N  
ATOM   2661  H   THR A 170       0.103   8.571  18.739  1.00 92.97           H  
ATOM   2662  CA  THR A 170       2.043   7.862  18.144  1.00 92.97           C  
ATOM   2663  HA  THR A 170       2.555   8.138  17.222  1.00 92.97           H  
ATOM   2664  C   THR A 170       2.347   6.387  18.384  1.00 92.97           C  
ATOM   2665  CB  THR A 170       2.674   8.692  19.269  1.00 92.97           C  
ATOM   2666  HB  THR A 170       3.749   8.514  19.241  1.00 92.97           H  
ATOM   2667  O   THR A 170       3.374   5.884  17.923  1.00 92.97           O  
ATOM   2668  CG2 THR A 170       2.450  10.181  19.066  1.00 92.97           C  
ATOM   2669 HG21 THR A 170       2.801  10.444  18.069  1.00 92.97           H  
ATOM   2670 HG22 THR A 170       3.001  10.739  19.824  1.00 92.97           H  
ATOM   2671 HG23 THR A 170       1.391  10.428  19.138  1.00 92.97           H  
ATOM   2672  OG1 THR A 170       2.216   8.308  20.539  1.00 92.97           O  
ATOM   2673  HG1 THR A 170       1.534   8.910  20.847  1.00 92.97           H  
ATOM   2674  N   ALA A 171       1.432   5.679  19.052  1.00 93.70           N  
ATOM   2675  H   ALA A 171       0.668   6.198  19.461  1.00 93.70           H  
ATOM   2676  CA  ALA A 171       1.609   4.293  19.474  1.00 93.70           C  
ATOM   2677  HA  ALA A 171       2.470   4.273  20.142  1.00 93.70           H  
ATOM   2678  C   ALA A 171       1.924   3.289  18.340  1.00 93.70           C  
ATOM   2679  CB  ALA A 171       0.382   3.874  20.295  1.00 93.70           C  
ATOM   2680  HB1 ALA A 171       0.256   4.553  21.138  1.00 93.70           H  
ATOM   2681  HB2 ALA A 171       0.528   2.864  20.678  1.00 93.70           H  
ATOM   2682  HB3 ALA A 171      -0.520   3.898  19.683  1.00 93.70           H  
ATOM   2683  O   ALA A 171       2.686   2.365  18.608  1.00 93.70           O  
ATOM   2684  N   PRO A 172       1.420   3.411  17.093  1.00 95.65           N  
ATOM   2685  CA  PRO A 172       1.859   2.553  15.987  1.00 95.65           C  
ATOM   2686  HA  PRO A 172       1.798   1.511  16.300  1.00 95.65           H  
ATOM   2687  C   PRO A 172       3.293   2.843  15.520  1.00 95.65           C  
ATOM   2688  CB  PRO A 172       0.854   2.786  14.848  1.00 95.65           C  
ATOM   2689  HB2 PRO A 172       1.233   3.537  14.155  1.00 95.65           H  
ATOM   2690  HB3 PRO A 172       0.628   1.863  14.314  1.00 95.65           H  
ATOM   2691  O   PRO A 172       3.978   1.932  15.061  1.00 95.65           O  
ATOM   2692  CG  PRO A 172      -0.378   3.339  15.560  1.00 95.65           C  
ATOM   2693  HG2 PRO A 172      -0.966   2.522  15.977  1.00 95.65           H  
ATOM   2694  HG3 PRO A 172      -0.986   3.959  14.902  1.00 95.65           H  
ATOM   2695  CD  PRO A 172       0.245   4.160  16.684  1.00 95.65           C  
ATOM   2696  HD2 PRO A 172       0.559   5.128  16.294  1.00 95.65           H  
ATOM   2697  HD3 PRO A 172      -0.471   4.288  17.496  1.00 95.65           H  
ATOM   2698  N   LEU A 173       3.759   4.093  15.637  1.00 96.93           N  
ATOM   2699  H   LEU A 173       3.190   4.776  16.116  1.00 96.93           H  
ATOM   2700  CA  LEU A 173       5.021   4.543  15.047  1.00 96.93           C  
ATOM   2701  HA  LEU A 173       5.159   4.037  14.092  1.00 96.93           H  
ATOM   2702  C   LEU A 173       6.248   4.217  15.901  1.00 96.93           C  
ATOM   2703  CB  LEU A 173       4.984   6.061  14.787  1.00 96.93           C  
ATOM   2704  HB2 LEU A 173       4.891   6.582  15.740  1.00 96.93           H  
ATOM   2705  HB3 LEU A 173       5.947   6.335  14.358  1.00 96.93           H  
ATOM   2706  O   LEU A 173       7.283   3.821  15.365  1.00 96.93           O  
ATOM   2707  CG  LEU A 173       3.882   6.581  13.847  1.00 96.93           C  
ATOM   2708  HG  LEU A 173       2.909   6.466  14.325  1.00 96.93           H  
ATOM   2709  CD1 LEU A 173       4.146   8.064  13.586  1.00 96.93           C  
ATOM   2710 HD11 LEU A 173       3.462   8.437  12.823  1.00 96.93           H  
ATOM   2711 HD12 LEU A 173       3.995   8.628  14.507  1.00 96.93           H  
ATOM   2712 HD13 LEU A 173       5.162   8.215  13.223  1.00 96.93           H  
ATOM   2713  CD2 LEU A 173       3.861   5.860  12.504  1.00 96.93           C  
ATOM   2714 HD21 LEU A 173       3.648   4.801  12.648  1.00 96.93           H  
ATOM   2715 HD22 LEU A 173       3.072   6.282  11.881  1.00 96.93           H  
ATOM   2716 HD23 LEU A 173       4.820   5.981  12.000  1.00 96.93           H  
ATOM   2717  N   TYR A 174       6.157   4.430  17.214  1.00 95.49           N  
ATOM   2718  H   TYR A 174       5.263   4.712  17.590  1.00 95.49           H  
ATOM   2719  CA  TYR A 174       7.328   4.581  18.079  1.00 95.49           C  
ATOM   2720  HA  TYR A 174       8.188   4.095  17.619  1.00 95.49           H  
ATOM   2721  C   TYR A 174       7.127   3.934  19.450  1.00 95.49           C  
ATOM   2722  CB  TYR A 174       7.633   6.081  18.177  1.00 95.49           C  
ATOM   2723  HB2 TYR A 174       6.754   6.591  18.573  1.00 95.49           H  
ATOM   2724  HB3 TYR A 174       7.788   6.440  17.160  1.00 95.49           H  
ATOM   2725  O   TYR A 174       6.020   3.885  19.988  1.00 95.49           O  
ATOM   2726  CG  TYR A 174       8.847   6.488  18.992  1.00 95.49           C  
ATOM   2727  CD1 TYR A 174       8.677   7.092  20.253  1.00 95.49           C  
ATOM   2728  HD1 TYR A 174       7.683   7.216  20.657  1.00 95.49           H  
ATOM   2729  CD2 TYR A 174      10.141   6.328  18.458  1.00 95.49           C  
ATOM   2730  HD2 TYR A 174      10.273   5.875  17.487  1.00 95.49           H  
ATOM   2731  CE1 TYR A 174       9.796   7.544  20.976  1.00 95.49           C  
ATOM   2732  HE1 TYR A 174       9.664   8.028  21.933  1.00 95.49           H  
ATOM   2733  CE2 TYR A 174      11.265   6.757  19.189  1.00 95.49           C  
ATOM   2734  HE2 TYR A 174      12.261   6.627  18.790  1.00 95.49           H  
ATOM   2735  OH  TYR A 174      12.168   7.808  21.147  1.00 95.49           O  
ATOM   2736  HH  TYR A 174      11.902   8.180  21.991  1.00 95.49           H  
ATOM   2737  CZ  TYR A 174      11.092   7.366  20.448  1.00 95.49           C  
ATOM   2738  N   ASP A 175       8.218   3.428  20.012  1.00 94.30           N  
ATOM   2739  H   ASP A 175       9.090   3.488  19.505  1.00 94.30           H  
ATOM   2740  CA  ASP A 175       8.307   2.927  21.376  1.00 94.30           C  
ATOM   2741  HA  ASP A 175       7.308   2.764  21.781  1.00 94.30           H  
ATOM   2742  C   ASP A 175       9.059   3.959  22.242  1.00 94.30           C  
ATOM   2743  CB  ASP A 175       8.989   1.555  21.356  1.00 94.30           C  
ATOM   2744  HB2 ASP A 175       8.485   0.927  20.621  1.00 94.30           H  
ATOM   2745  HB3 ASP A 175      10.030   1.661  21.050  1.00 94.30           H  
ATOM   2746  O   ASP A 175      10.271   4.126  22.077  1.00 94.30           O  
ATOM   2747  CG  ASP A 175       8.919   0.874  22.722  1.00 94.30           C  
ATOM   2748  OD1 ASP A 175       8.672  -0.348  22.722  1.00 94.30           O  
ATOM   2749  OD2 ASP A 175       9.092   1.585  23.739  1.00 94.30           O  
ATOM   2750  N   PRO A 176       8.375   4.678  23.156  1.00 91.16           N  
ATOM   2751  CA  PRO A 176       9.015   5.674  24.014  1.00 91.16           C  
ATOM   2752  HA  PRO A 176       9.578   6.363  23.385  1.00 91.16           H  
ATOM   2753  C   PRO A 176       9.978   5.095  25.056  1.00 91.16           C  
ATOM   2754  CB  PRO A 176       7.871   6.433  24.701  1.00 91.16           C  
ATOM   2755  HB2 PRO A 176       8.082   7.500  24.770  1.00 91.16           H  
ATOM   2756  HB3 PRO A 176       7.691   6.019  25.693  1.00 91.16           H  
ATOM   2757  O   PRO A 176      10.845   5.829  25.532  1.00 91.16           O  
ATOM   2758  CG  PRO A 176       6.658   6.155  23.819  1.00 91.16           C  
ATOM   2759  HG2 PRO A 176       6.637   6.855  22.983  1.00 91.16           H  
ATOM   2760  HG3 PRO A 176       5.728   6.194  24.387  1.00 91.16           H  
ATOM   2761  CD  PRO A 176       6.931   4.748  23.307  1.00 91.16           C  
ATOM   2762  HD2 PRO A 176       6.406   4.603  22.363  1.00 91.16           H  
ATOM   2763  HD3 PRO A 176       6.608   4.009  24.040  1.00 91.16           H  
ATOM   2764  N   GLU A 177       9.833   3.819  25.423  1.00 90.68           N  
ATOM   2765  H   GLU A 177       9.200   3.223  24.909  1.00 90.68           H  
ATOM   2766  CA  GLU A 177      10.664   3.159  26.435  1.00 90.68           C  
ATOM   2767  HA  GLU A 177      10.927   3.876  27.213  1.00 90.68           H  
ATOM   2768  C   GLU A 177      11.972   2.672  25.807  1.00 90.68           C  
ATOM   2769  CB  GLU A 177       9.901   1.996  27.099  1.00 90.68           C  
ATOM   2770  HB2 GLU A 177       9.656   1.242  26.351  1.00 90.68           H  
ATOM   2771  HB3 GLU A 177      10.560   1.545  27.841  1.00 90.68           H  
ATOM   2772  O   GLU A 177      13.057   3.002  26.290  1.00 90.68           O  
ATOM   2773  CG  GLU A 177       8.610   2.458  27.796  1.00 90.68           C  
ATOM   2774  HG2 GLU A 177       7.923   2.854  27.049  1.00 90.68           H  
ATOM   2775  HG3 GLU A 177       8.863   3.271  28.476  1.00 90.68           H  
ATOM   2776  CD  GLU A 177       7.893   1.352  28.591  1.00 90.68           C  
ATOM   2777  OE1 GLU A 177       6.869   1.702  29.222  1.00 90.68           O  
ATOM   2778  OE2 GLU A 177       8.366   0.194  28.602  1.00 90.68           O  
ATOM   2779  N   ALA A 178      11.871   1.972  24.672  1.00 92.69           N  
ATOM   2780  H   ALA A 178      10.944   1.730  24.354  1.00 92.69           H  
ATOM   2781  CA  ALA A 178      13.021   1.524  23.884  1.00 92.69           C  
ATOM   2782  HA  ALA A 178      13.792   1.177  24.571  1.00 92.69           H  
ATOM   2783  C   ALA A 178      13.660   2.645  23.032  1.00 92.69           C  
ATOM   2784  CB  ALA A 178      12.574   0.327  23.039  1.00 92.69           C  
ATOM   2785  HB1 ALA A 178      12.190  -0.459  23.689  1.00 92.69           H  
ATOM   2786  HB2 ALA A 178      11.784   0.630  22.352  1.00 92.69           H  
ATOM   2787  HB3 ALA A 178      13.422  -0.061  22.476  1.00 92.69           H  
ATOM   2788  O   ALA A 178      14.758   2.475  22.509  1.00 92.69           O  
ATOM   2789  N   LYS A 179      12.989   3.799  22.910  1.00 92.97           N  
ATOM   2790  H   LYS A 179      12.064   3.809  23.316  1.00 92.97           H  
ATOM   2791  CA  LYS A 179      13.383   4.986  22.126  1.00 92.97           C  
ATOM   2792  HA  LYS A 179      12.516   5.646  22.166  1.00 92.97           H  
ATOM   2793  C   LYS A 179      13.610   4.733  20.627  1.00 92.97           C  
ATOM   2794  CB  LYS A 179      14.568   5.731  22.760  1.00 92.97           C  
ATOM   2795  HB2 LYS A 179      15.454   5.104  22.661  1.00 92.97           H  
ATOM   2796  HB3 LYS A 179      14.741   6.648  22.198  1.00 92.97           H  
ATOM   2797  O   LYS A 179      14.440   5.396  20.004  1.00 92.97           O  
ATOM   2798  CG  LYS A 179      14.381   6.109  24.233  1.00 92.97           C  
ATOM   2799  HG2 LYS A 179      13.517   6.764  24.348  1.00 92.97           H  
ATOM   2800  HG3 LYS A 179      14.237   5.209  24.829  1.00 92.97           H  
ATOM   2801  CD  LYS A 179      15.654   6.826  24.695  1.00 92.97           C  
ATOM   2802  HD2 LYS A 179      16.514   6.223  24.405  1.00 92.97           H  
ATOM   2803  HD3 LYS A 179      15.723   7.798  24.208  1.00 92.97           H  
ATOM   2804  CE  LYS A 179      15.661   6.993  26.213  1.00 92.97           C  
ATOM   2805  HE2 LYS A 179      14.880   7.697  26.498  1.00 92.97           H  
ATOM   2806  HE3 LYS A 179      15.420   6.028  26.659  1.00 92.97           H  
ATOM   2807  NZ  LYS A 179      16.995   7.451  26.675  1.00 92.97           N  
ATOM   2808  HZ1 LYS A 179      17.227   8.347  26.269  1.00 92.97           H  
ATOM   2809  HZ2 LYS A 179      17.705   6.789  26.396  1.00 92.97           H  
ATOM   2810  HZ3 LYS A 179      17.019   7.544  27.680  1.00 92.97           H  
ATOM   2811  N   GLN A 180      12.863   3.802  20.041  1.00 95.81           N  
ATOM   2812  H   GLN A 180      12.121   3.389  20.589  1.00 95.81           H  
ATOM   2813  CA  GLN A 180      13.034   3.353  18.655  1.00 95.81           C  
ATOM   2814  HA  GLN A 180      13.652   4.075  18.121  1.00 95.81           H  
ATOM   2815  C   GLN A 180      11.699   3.275  17.904  1.00 95.81           C  
ATOM   2816  CB  GLN A 180      13.789   2.010  18.638  1.00 95.81           C  
ATOM   2817  HB2 GLN A 180      14.018   1.743  17.607  1.00 95.81           H  
ATOM   2818  HB3 GLN A 180      14.731   2.137  19.171  1.00 95.81           H  
ATOM   2819  O   GLN A 180      10.629   3.213  18.513  1.00 95.81           O  
ATOM   2820  CG  GLN A 180      12.997   0.860  19.284  1.00 95.81           C  
ATOM   2821  HG2 GLN A 180      12.711   1.145  20.297  1.00 95.81           H  
ATOM   2822  HG3 GLN A 180      12.086   0.678  18.715  1.00 95.81           H  
ATOM   2823  CD  GLN A 180      13.775  -0.451  19.369  1.00 95.81           C  
ATOM   2824  NE2 GLN A 180      13.159  -1.506  19.854  1.00 95.81           N  
ATOM   2825 HE21 GLN A 180      12.209  -1.440  20.190  1.00 95.81           H  
ATOM   2826 HE22 GLN A 180      13.717  -2.347  19.906  1.00 95.81           H  
ATOM   2827  OE1 GLN A 180      14.936  -0.569  19.020  1.00 95.81           O  
ATOM   2828  N   LEU A 181      11.751   3.253  16.570  1.00 97.43           N  
ATOM   2829  H   LEU A 181      12.654   3.284  16.119  1.00 97.43           H  
ATOM   2830  CA  LEU A 181      10.576   2.954  15.747  1.00 97.43           C  
ATOM   2831  HA  LEU A 181       9.789   3.672  15.980  1.00 97.43           H  
ATOM   2832  C   LEU A 181      10.045   1.553  16.062  1.00 97.43           C  
ATOM   2833  CB  LEU A 181      10.916   3.044  14.250  1.00 97.43           C  
ATOM   2834  HB2 LEU A 181      11.700   2.319  14.034  1.00 97.43           H  
ATOM   2835  HB3 LEU A 181      10.034   2.762  13.674  1.00 97.43           H  
ATOM   2836  O   LEU A 181      10.814   0.620  16.303  1.00 97.43           O  
ATOM   2837  CG  LEU A 181      11.384   4.427  13.778  1.00 97.43           C  
ATOM   2838  HG  LEU A 181      12.251   4.718  14.373  1.00 97.43           H  
ATOM   2839  CD1 LEU A 181      11.801   4.338  12.312  1.00 97.43           C  
ATOM   2840 HD11 LEU A 181      12.654   3.666  12.215  1.00 97.43           H  
ATOM   2841 HD12 LEU A 181      10.974   3.960  11.712  1.00 97.43           H  
ATOM   2842 HD13 LEU A 181      12.099   5.322  11.950  1.00 97.43           H  
ATOM   2843  CD2 LEU A 181      10.302   5.498  13.914  1.00 97.43           C  
ATOM   2844 HD21 LEU A 181      10.039   5.643  14.962  1.00 97.43           H  
ATOM   2845 HD22 LEU A 181      10.689   6.439  13.522  1.00 97.43           H  
ATOM   2846 HD23 LEU A 181       9.416   5.211  13.347  1.00 97.43           H  
ATOM   2847  N   ARG A 182       8.725   1.376  15.999  1.00 96.95           N  
ATOM   2848  H   ARG A 182       8.148   2.167  15.750  1.00 96.95           H  
ATOM   2849  CA  ARG A 182       8.140   0.032  16.050  1.00 96.95           C  
ATOM   2850  HA  ARG A 182       8.626  -0.493  16.873  1.00 96.95           H  
ATOM   2851  C   ARG A 182       8.447  -0.738  14.759  1.00 96.95           C  
ATOM   2852  CB  ARG A 182       6.638   0.097  16.327  1.00 96.95           C  
ATOM   2853  HB2 ARG A 182       6.215  -0.898  16.190  1.00 96.95           H  
ATOM   2854  HB3 ARG A 182       6.162   0.780  15.623  1.00 96.95           H  
ATOM   2855  O   ARG A 182       8.499  -0.113  13.699  1.00 96.95           O  
ATOM   2856  CG  ARG A 182       6.386   0.555  17.767  1.00 96.95           C  
ATOM   2857  HG2 ARG A 182       7.050   0.015  18.442  1.00 96.95           H  
ATOM   2858  HG3 ARG A 182       6.582   1.623  17.855  1.00 96.95           H  
ATOM   2859  CD  ARG A 182       4.945   0.257  18.164  1.00 96.95           C  
ATOM   2860  HD2 ARG A 182       4.744  -0.798  17.980  1.00 96.95           H  
ATOM   2861  HD3 ARG A 182       4.279   0.858  17.545  1.00 96.95           H  
ATOM   2862  NE  ARG A 182       4.733   0.554  19.590  1.00 96.95           N  
ATOM   2863  HE  ARG A 182       5.351   1.236  20.006  1.00 96.95           H  
ATOM   2864  NH1 ARG A 182       2.777  -0.619  19.846  1.00 96.95           N  
ATOM   2865 HH11 ARG A 182       2.745  -0.711  18.841  1.00 96.95           H  
ATOM   2866 HH12 ARG A 182       2.000  -0.905  20.424  1.00 96.95           H  
ATOM   2867  NH2 ARG A 182       3.697   0.406  21.605  1.00 96.95           N  
ATOM   2868 HH21 ARG A 182       2.956   0.054  22.194  1.00 96.95           H  
ATOM   2869 HH22 ARG A 182       4.461   0.928  22.010  1.00 96.95           H  
ATOM   2870  CZ  ARG A 182       3.737   0.117  20.336  1.00 96.95           C  
ATOM   2871  N   PRO A 183       8.568  -2.081  14.799  1.00 96.98           N  
ATOM   2872  CA  PRO A 183       8.935  -2.879  13.625  1.00 96.98           C  
ATOM   2873  HA  PRO A 183       9.968  -2.644  13.365  1.00 96.98           H  
ATOM   2874  C   PRO A 183       8.063  -2.631  12.386  1.00 96.98           C  
ATOM   2875  CB  PRO A 183       8.867  -4.337  14.090  1.00 96.98           C  
ATOM   2876  HB2 PRO A 183       7.854  -4.725  13.979  1.00 96.98           H  
ATOM   2877  HB3 PRO A 183       9.576  -4.964  13.550  1.00 96.98           H  
ATOM   2878  O   PRO A 183       8.597  -2.469  11.294  1.00 96.98           O  
ATOM   2879  CG  PRO A 183       9.213  -4.238  15.573  1.00 96.98           C  
ATOM   2880  HG2 PRO A 183      10.294  -4.162  15.692  1.00 96.98           H  
ATOM   2881  HG3 PRO A 183       8.822  -5.083  16.140  1.00 96.98           H  
ATOM   2882  CD  PRO A 183       8.559  -2.922  15.990  1.00 96.98           C  
ATOM   2883  HD2 PRO A 183       9.133  -2.485  16.806  1.00 96.98           H  
ATOM   2884  HD3 PRO A 183       7.530  -3.102  16.303  1.00 96.98           H  
ATOM   2885  N   ALA A 184       6.740  -2.508  12.552  1.00 97.01           N  
ATOM   2886  H   ALA A 184       6.345  -2.670  13.467  1.00 97.01           H  
ATOM   2887  CA  ALA A 184       5.821  -2.203  11.450  1.00 97.01           C  
ATOM   2888  HA  ALA A 184       5.962  -2.940  10.659  1.00 97.01           H  
ATOM   2889  C   ALA A 184       6.071  -0.812  10.829  1.00 97.01           C  
ATOM   2890  CB  ALA A 184       4.386  -2.328  11.975  1.00 97.01           C  
ATOM   2891  HB1 ALA A 184       4.208  -1.610  12.776  1.00 97.01           H  
ATOM   2892  HB2 ALA A 184       4.210  -3.339  12.344  1.00 97.01           H  
ATOM   2893  HB3 ALA A 184       3.685  -2.132  11.164  1.00 97.01           H  
ATOM   2894  O   ALA A 184       5.995  -0.652   9.615  1.00 97.01           O  
ATOM   2895  N   CYS A 185       6.430   0.184  11.645  1.00 98.04           N  
ATOM   2896  H   CYS A 185       6.572  -0.025  12.623  1.00 98.04           H  
ATOM   2897  CA  CYS A 185       6.770   1.532  11.185  1.00 98.04           C  
ATOM   2898  HA  CYS A 185       6.008   1.890  10.494  1.00 98.04           H  
ATOM   2899  C   CYS A 185       8.100   1.538  10.425  1.00 98.04           C  
ATOM   2900  CB  CYS A 185       6.801   2.454  12.409  1.00 98.04           C  
ATOM   2901  HB2 CYS A 185       5.847   2.390  12.932  1.00 98.04           H  
ATOM   2902  HB3 CYS A 185       7.595   2.145  13.089  1.00 98.04           H  
ATOM   2903  O   CYS A 185       8.179   2.074   9.322  1.00 98.04           O  
ATOM   2904  SG  CYS A 185       7.102   4.165  11.895  1.00 98.04           S  
ATOM   2905  HG  CYS A 185       7.280   4.650  13.128  1.00 98.04           H  
ATOM   2906  N   ALA A 186       9.119   0.863  10.965  1.00 97.84           N  
ATOM   2907  H   ALA A 186       8.991   0.434  11.871  1.00 97.84           H  
ATOM   2908  CA  ALA A 186      10.399   0.690  10.287  1.00 97.84           C  
ATOM   2909  HA  ALA A 186      10.816   1.675  10.077  1.00 97.84           H  
ATOM   2910  C   ALA A 186      10.237  -0.042   8.940  1.00 97.84           C  
ATOM   2911  CB  ALA A 186      11.356  -0.046  11.232  1.00 97.84           C  
ATOM   2912  HB1 ALA A 186      12.331  -0.142  10.756  1.00 97.84           H  
ATOM   2913  HB2 ALA A 186      10.972  -1.040  11.461  1.00 97.84           H  
ATOM   2914  HB3 ALA A 186      11.472   0.517  12.159  1.00 97.84           H  
ATOM   2915  O   ALA A 186      10.781   0.404   7.932  1.00 97.84           O  
ATOM   2916  N   GLN A 187       9.436  -1.114   8.886  1.00 97.79           N  
ATOM   2917  H   GLN A 187       9.041  -1.461   9.748  1.00 97.79           H  
ATOM   2918  CA  GLN A 187       9.135  -1.845   7.649  1.00 97.79           C  
ATOM   2919  HA  GLN A 187      10.077  -2.146   7.191  1.00 97.79           H  
ATOM   2920  C   GLN A 187       8.381  -0.975   6.630  1.00 97.79           C  
ATOM   2921  CB  GLN A 187       8.336  -3.113   7.996  1.00 97.79           C  
ATOM   2922  HB2 GLN A 187       8.883  -3.681   8.748  1.00 97.79           H  
ATOM   2923  HB3 GLN A 187       7.371  -2.828   8.414  1.00 97.79           H  
ATOM   2924  O   GLN A 187       8.736  -0.968   5.449  1.00 97.79           O  
ATOM   2925  CG  GLN A 187       8.113  -4.022   6.773  1.00 97.79           C  
ATOM   2926  HG2 GLN A 187       7.564  -3.480   6.003  1.00 97.79           H  
ATOM   2927  HG3 GLN A 187       9.081  -4.310   6.365  1.00 97.79           H  
ATOM   2928  CD  GLN A 187       7.326  -5.289   7.102  1.00 97.79           C  
ATOM   2929  NE2 GLN A 187       7.276  -6.246   6.201  1.00 97.79           N  
ATOM   2930 HE21 GLN A 187       7.739  -6.154   5.309  1.00 97.79           H  
ATOM   2931 HE22 GLN A 187       6.742  -7.064   6.461  1.00 97.79           H  
ATOM   2932  OE1 GLN A 187       6.738  -5.450   8.158  1.00 97.79           O  
ATOM   2933  N   ALA A 188       7.379  -0.209   7.075  1.00 97.98           N  
ATOM   2934  H   ALA A 188       7.098  -0.283   8.043  1.00 97.98           H  
ATOM   2935  CA  ALA A 188       6.630   0.706   6.220  1.00 97.98           C  
ATOM   2936  HA  ALA A 188       6.222   0.135   5.386  1.00 97.98           H  
ATOM   2937  C   ALA A 188       7.535   1.798   5.624  1.00 97.98           C  
ATOM   2938  CB  ALA A 188       5.461   1.285   7.026  1.00 97.98           C  
ATOM   2939  HB1 ALA A 188       4.809   0.480   7.365  1.00 97.98           H  
ATOM   2940  HB2 ALA A 188       4.882   1.963   6.398  1.00 97.98           H  
ATOM   2941  HB3 ALA A 188       5.832   1.833   7.892  1.00 97.98           H  
ATOM   2942  O   ALA A 188       7.544   2.001   4.410  1.00 97.98           O  
ATOM   2943  N   LEU A 189       8.371   2.433   6.451  1.00 98.26           N  
ATOM   2944  H   LEU A 189       8.316   2.228   7.439  1.00 98.26           H  
ATOM   2945  CA  LEU A 189       9.358   3.419   6.005  1.00 98.26           C  
ATOM   2946  HA  LEU A 189       8.848   4.166   5.395  1.00 98.26           H  
ATOM   2947  C   LEU A 189      10.441   2.806   5.101  1.00 98.26           C  
ATOM   2948  CB  LEU A 189       9.974   4.111   7.233  1.00 98.26           C  
ATOM   2949  HB2 LEU A 189      10.313   3.341   7.926  1.00 98.26           H  
ATOM   2950  HB3 LEU A 189      10.848   4.677   6.913  1.00 98.26           H  
ATOM   2951  O   LEU A 189      10.848   3.446   4.139  1.00 98.26           O  
ATOM   2952  CG  LEU A 189       9.023   5.072   7.975  1.00 98.26           C  
ATOM   2953  HG  LEU A 189       8.111   4.548   8.259  1.00 98.26           H  
ATOM   2954  CD1 LEU A 189       9.715   5.573   9.242  1.00 98.26           C  
ATOM   2955 HD11 LEU A 189       9.931   4.721   9.887  1.00 98.26           H  
ATOM   2956 HD12 LEU A 189       9.058   6.259   9.776  1.00 98.26           H  
ATOM   2957 HD13 LEU A 189      10.645   6.078   8.983  1.00 98.26           H  
ATOM   2958  CD2 LEU A 189       8.646   6.295   7.134  1.00 98.26           C  
ATOM   2959 HD21 LEU A 189       8.118   5.994   6.229  1.00 98.26           H  
ATOM   2960 HD22 LEU A 189       9.539   6.858   6.864  1.00 98.26           H  
ATOM   2961 HD23 LEU A 189       7.979   6.941   7.707  1.00 98.26           H  
ATOM   2962  N   THR A 190      10.847   1.553   5.331  1.00 98.04           N  
ATOM   2963  H   THR A 190      10.505   1.090   6.160  1.00 98.04           H  
ATOM   2964  CA  THR A 190      11.798   0.839   4.455  1.00 98.04           C  
ATOM   2965  HA  THR A 190      12.684   1.460   4.327  1.00 98.04           H  
ATOM   2966  C   THR A 190      11.214   0.591   3.061  1.00 98.04           C  
ATOM   2967  CB  THR A 190      12.248  -0.494   5.075  1.00 98.04           C  
ATOM   2968  HB  THR A 190      11.383  -1.140   5.223  1.00 98.04           H  
ATOM   2969  O   THR A 190      11.923   0.763   2.069  1.00 98.04           O  
ATOM   2970  CG2 THR A 190      13.273  -1.238   4.217  1.00 98.04           C  
ATOM   2971 HG21 THR A 190      12.806  -1.600   3.302  1.00 98.04           H  
ATOM   2972 HG22 THR A 190      14.096  -0.570   3.962  1.00 98.04           H  
ATOM   2973 HG23 THR A 190      13.665  -2.089   4.774  1.00 98.04           H  
ATOM   2974  OG1 THR A 190      12.861  -0.274   6.321  1.00 98.04           O  
ATOM   2975  HG1 THR A 190      12.199   0.079   6.921  1.00 98.04           H  
ATOM   2976  N   ARG A 191       9.920   0.243   2.940  1.00 97.94           N  
ATOM   2977  H   ARG A 191       9.377   0.095   3.779  1.00 97.94           H  
ATOM   2978  CA  ARG A 191       9.251   0.187   1.625  1.00 97.94           C  
ATOM   2979  HA  ARG A 191       9.832  -0.456   0.963  1.00 97.94           H  
ATOM   2980  C   ARG A 191       9.258   1.561   0.954  1.00 97.94           C  
ATOM   2981  CB  ARG A 191       7.826  -0.397   1.734  1.00 97.94           C  
ATOM   2982  HB2 ARG A 191       7.899  -1.467   1.930  1.00 97.94           H  
ATOM   2983  HB3 ARG A 191       7.300   0.073   2.565  1.00 97.94           H  
ATOM   2984  O   ARG A 191       9.568   1.646  -0.227  1.00 97.94           O  
ATOM   2985  CG  ARG A 191       7.021  -0.162   0.439  1.00 97.94           C  
ATOM   2986  HG2 ARG A 191       7.629  -0.450  -0.419  1.00 97.94           H  
ATOM   2987  HG3 ARG A 191       6.798   0.902   0.357  1.00 97.94           H  
ATOM   2988  CD  ARG A 191       5.695  -0.926   0.365  1.00 97.94           C  
ATOM   2989  HD2 ARG A 191       5.913  -1.990   0.268  1.00 97.94           H  
ATOM   2990  HD3 ARG A 191       5.130  -0.795   1.288  1.00 97.94           H  
ATOM   2991  NE  ARG A 191       4.881  -0.477  -0.785  1.00 97.94           N  
ATOM   2992  HE  ARG A 191       5.041  -0.945  -1.665  1.00 97.94           H  
ATOM   2993  NH1 ARG A 191       3.772   1.289   0.216  1.00 97.94           N  
ATOM   2994 HH11 ARG A 191       3.054   1.997   0.168  1.00 97.94           H  
ATOM   2995 HH12 ARG A 191       4.211   1.075   1.100  1.00 97.94           H  
ATOM   2996  NH2 ARG A 191       3.432   0.847  -1.933  1.00 97.94           N  
ATOM   2997 HH21 ARG A 191       3.593   0.295  -2.763  1.00 97.94           H  
ATOM   2998 HH22 ARG A 191       2.804   1.635  -1.991  1.00 97.94           H  
ATOM   2999  CZ  ARG A 191       4.038   0.545  -0.824  1.00 97.94           C  
ATOM   3000  N   ILE A 192       8.929   2.620   1.693  1.00 97.96           N  
ATOM   3001  H   ILE A 192       8.678   2.467   2.659  1.00 97.96           H  
ATOM   3002  CA  ILE A 192       8.897   3.990   1.160  1.00 97.96           C  
ATOM   3003  HA  ILE A 192       8.238   4.013   0.292  1.00 97.96           H  
ATOM   3004  C   ILE A 192      10.279   4.420   0.652  1.00 97.96           C  
ATOM   3005  CB  ILE A 192       8.320   4.947   2.223  1.00 97.96           C  
ATOM   3006  HB  ILE A 192       8.843   4.796   3.167  1.00 97.96           H  
ATOM   3007  O   ILE A 192      10.377   4.948  -0.454  1.00 97.96           O  
ATOM   3008  CG1 ILE A 192       6.826   4.606   2.419  1.00 97.96           C  
ATOM   3009 HG12 ILE A 192       6.310   4.728   1.467  1.00 97.96           H  
ATOM   3010 HG13 ILE A 192       6.724   3.558   2.698  1.00 97.96           H  
ATOM   3011  CG2 ILE A 192       8.511   6.413   1.812  1.00 97.96           C  
ATOM   3012 HG21 ILE A 192       9.570   6.665   1.765  1.00 97.96           H  
ATOM   3013 HG22 ILE A 192       8.055   7.078   2.546  1.00 97.96           H  
ATOM   3014 HG23 ILE A 192       8.065   6.585   0.833  1.00 97.96           H  
ATOM   3015  CD1 ILE A 192       6.108   5.435   3.486  1.00 97.96           C  
ATOM   3016 HD11 ILE A 192       6.696   5.459   4.403  1.00 97.96           H  
ATOM   3017 HD12 ILE A 192       5.940   6.446   3.114  1.00 97.96           H  
ATOM   3018 HD13 ILE A 192       5.137   4.988   3.699  1.00 97.96           H  
ATOM   3019  N   PHE A 193      11.340   4.120   1.403  1.00 98.07           N  
ATOM   3020  H   PHE A 193      11.184   3.735   2.324  1.00 98.07           H  
ATOM   3021  CA  PHE A 193      12.724   4.343   0.990  1.00 98.07           C  
ATOM   3022  HA  PHE A 193      12.877   5.409   0.822  1.00 98.07           H  
ATOM   3023  C   PHE A 193      13.041   3.625  -0.333  1.00 98.07           C  
ATOM   3024  CB  PHE A 193      13.649   3.904   2.131  1.00 98.07           C  
ATOM   3025  HB2 PHE A 193      13.379   4.451   3.034  1.00 98.07           H  
ATOM   3026  HB3 PHE A 193      13.498   2.844   2.335  1.00 98.07           H  
ATOM   3027  O   PHE A 193      13.390   4.286  -1.301  1.00 98.07           O  
ATOM   3028  CG  PHE A 193      15.115   4.136   1.845  1.00 98.07           C  
ATOM   3029  CD1 PHE A 193      15.859   3.167   1.145  1.00 98.07           C  
ATOM   3030  HD1 PHE A 193      15.395   2.254   0.802  1.00 98.07           H  
ATOM   3031  CD2 PHE A 193      15.725   5.338   2.246  1.00 98.07           C  
ATOM   3032  HD2 PHE A 193      15.150   6.101   2.750  1.00 98.07           H  
ATOM   3033  CE1 PHE A 193      17.206   3.407   0.835  1.00 98.07           C  
ATOM   3034  HE1 PHE A 193      17.770   2.701   0.243  1.00 98.07           H  
ATOM   3035  CE2 PHE A 193      17.082   5.563   1.965  1.00 98.07           C  
ATOM   3036  HE2 PHE A 193      17.559   6.487   2.258  1.00 98.07           H  
ATOM   3037  CZ  PHE A 193      17.813   4.600   1.253  1.00 98.07           C  
ATOM   3038  HZ  PHE A 193      18.846   4.787   1.000  1.00 98.07           H  
ATOM   3039  N   ARG A 194      12.799   2.307  -0.431  1.00 97.36           N  
ATOM   3040  H   ARG A 194      12.470   1.834   0.398  1.00 97.36           H  
ATOM   3041  CA  ARG A 194      13.052   1.499  -1.652  1.00 97.36           C  
ATOM   3042  HA  ARG A 194      14.099   1.595  -1.941  1.00 97.36           H  
ATOM   3043  C   ARG A 194      12.250   1.927  -2.889  1.00 97.36           C  
ATOM   3044  CB  ARG A 194      12.726   0.028  -1.361  1.00 97.36           C  
ATOM   3045  HB2 ARG A 194      12.715  -0.525  -2.300  1.00 97.36           H  
ATOM   3046  HB3 ARG A 194      11.731  -0.035  -0.919  1.00 97.36           H  
ATOM   3047  O   ARG A 194      12.636   1.630  -4.019  1.00 97.36           O  
ATOM   3048  CG  ARG A 194      13.746  -0.639  -0.436  1.00 97.36           C  
ATOM   3049  HG2 ARG A 194      14.717  -0.660  -0.930  1.00 97.36           H  
ATOM   3050  HG3 ARG A 194      13.834  -0.082   0.497  1.00 97.36           H  
ATOM   3051  CD  ARG A 194      13.285  -2.068  -0.140  1.00 97.36           C  
ATOM   3052  HD2 ARG A 194      12.317  -2.026   0.360  1.00 97.36           H  
ATOM   3053  HD3 ARG A 194      13.175  -2.604  -1.083  1.00 97.36           H  
ATOM   3054  NE  ARG A 194      14.261  -2.766   0.708  1.00 97.36           N  
ATOM   3055  HE  ARG A 194      15.193  -2.376   0.718  1.00 97.36           H  
ATOM   3056  NH1 ARG A 194      12.903  -4.474   1.451  1.00 97.36           N  
ATOM   3057 HH11 ARG A 194      12.764  -5.308   2.003  1.00 97.36           H  
ATOM   3058 HH12 ARG A 194      12.179  -4.216   0.795  1.00 97.36           H  
ATOM   3059  NH2 ARG A 194      15.004  -4.328   2.172  1.00 97.36           N  
ATOM   3060 HH21 ARG A 194      15.903  -3.866   2.177  1.00 97.36           H  
ATOM   3061 HH22 ARG A 194      14.855  -5.157   2.729  1.00 97.36           H  
ATOM   3062  CZ  ARG A 194      14.047  -3.848   1.430  1.00 97.36           C  
ATOM   3063  N   LEU A 195      11.100   2.568  -2.685  1.00 97.05           N  
ATOM   3064  H   LEU A 195      10.807   2.715  -1.729  1.00 97.05           H  
ATOM   3065  CA  LEU A 195      10.305   3.156  -3.766  1.00 97.05           C  
ATOM   3066  HA  LEU A 195      10.375   2.525  -4.651  1.00 97.05           H  
ATOM   3067  C   LEU A 195      10.827   4.536  -4.196  1.00 97.05           C  
ATOM   3068  CB  LEU A 195       8.833   3.244  -3.327  1.00 97.05           C  
ATOM   3069  HB2 LEU A 195       8.787   3.770  -2.373  1.00 97.05           H  
ATOM   3070  HB3 LEU A 195       8.293   3.843  -4.060  1.00 97.05           H  
ATOM   3071  O   LEU A 195      10.562   4.937  -5.326  1.00 97.05           O  
ATOM   3072  CG  LEU A 195       8.117   1.889  -3.193  1.00 97.05           C  
ATOM   3073  HG  LEU A 195       8.653   1.239  -2.502  1.00 97.05           H  
ATOM   3074  CD1 LEU A 195       6.709   2.123  -2.646  1.00 97.05           C  
ATOM   3075 HD11 LEU A 195       6.161   2.794  -3.307  1.00 97.05           H  
ATOM   3076 HD12 LEU A 195       6.190   1.166  -2.589  1.00 97.05           H  
ATOM   3077 HD13 LEU A 195       6.778   2.562  -1.651  1.00 97.05           H  
ATOM   3078  CD2 LEU A 195       7.991   1.152  -4.525  1.00 97.05           C  
ATOM   3079 HD21 LEU A 195       8.976   0.842  -4.874  1.00 97.05           H  
ATOM   3080 HD22 LEU A 195       7.541   1.807  -5.270  1.00 97.05           H  
ATOM   3081 HD23 LEU A 195       7.378   0.259  -4.404  1.00 97.05           H  
ATOM   3082  N   SER A 196      11.531   5.242  -3.309  1.00 97.19           N  
ATOM   3083  H   SER A 196      11.771   4.801  -2.433  1.00 97.19           H  
ATOM   3084  CA  SER A 196      12.058   6.597  -3.533  1.00 97.19           C  
ATOM   3085  HA  SER A 196      11.429   7.112  -4.260  1.00 97.19           H  
ATOM   3086  C   SER A 196      13.483   6.594  -4.088  1.00 97.19           C  
ATOM   3087  CB  SER A 196      12.024   7.399  -2.230  1.00 97.19           C  
ATOM   3088  HB2 SER A 196      12.297   8.434  -2.440  1.00 97.19           H  
ATOM   3089  HB3 SER A 196      12.743   6.986  -1.524  1.00 97.19           H  
ATOM   3090  O   SER A 196      13.798   7.455  -4.900  1.00 97.19           O  
ATOM   3091  OG  SER A 196      10.726   7.354  -1.657  1.00 97.19           O  
ATOM   3092  HG  SER A 196      10.604   6.468  -1.308  1.00 97.19           H  
ATOM   3093  N   ASP A 197      14.287   5.612  -3.679  1.00 96.43           N  
ATOM   3094  H   ASP A 197      13.957   5.018  -2.932  1.00 96.43           H  
ATOM   3095  CA  ASP A 197      15.560   5.195  -4.277  1.00 96.43           C  
ATOM   3096  HA  ASP A 197      16.268   6.022  -4.330  1.00 96.43           H  
ATOM   3097  C   ASP A 197      15.257   4.708  -5.703  1.00 96.43           C  
ATOM   3098  CB  ASP A 197      16.120   4.101  -3.334  1.00 96.43           C  
ATOM   3099  HB2 ASP A 197      15.343   3.355  -3.169  1.00 96.43           H  
ATOM   3100  HB3 ASP A 197      16.346   4.555  -2.369  1.00 96.43           H  
ATOM   3101  O   ASP A 197      14.597   3.680  -5.883  1.00 96.43           O  
ATOM   3102  CG  ASP A 197      17.366   3.361  -3.820  1.00 96.43           C  
ATOM   3103  OD1 ASP A 197      17.798   2.429  -3.093  1.00 96.43           O  
ATOM   3104  OD2 ASP A 197      17.777   3.612  -4.966  1.00 96.43           O  
ATOM   3105  N   GLN A 198      15.590   5.507  -6.718  1.00 94.70           N  
ATOM   3106  H   GLN A 198      16.207   6.282  -6.520  1.00 94.70           H  
ATOM   3107  CA  GLN A 198      15.257   5.263  -8.124  1.00 94.70           C  
ATOM   3108  HA  GLN A 198      14.361   4.644  -8.167  1.00 94.70           H  
ATOM   3109  C   GLN A 198      16.363   4.493  -8.842  1.00 94.70           C  
ATOM   3110  CB  GLN A 198      14.948   6.570  -8.883  1.00 94.70           C  
ATOM   3111  HB2 GLN A 198      15.849   7.181  -8.944  1.00 94.70           H  
ATOM   3112  HB3 GLN A 198      14.645   6.306  -9.896  1.00 94.70           H  
ATOM   3113  O   GLN A 198      16.025   3.664  -9.692  1.00 94.70           O  
ATOM   3114  CG  GLN A 198      13.830   7.389  -8.224  1.00 94.70           C  
ATOM   3115  HG2 GLN A 198      14.235   7.820  -7.309  1.00 94.70           H  
ATOM   3116  HG3 GLN A 198      13.002   6.732  -7.959  1.00 94.70           H  
ATOM   3117  CD  GLN A 198      13.281   8.534  -9.070  1.00 94.70           C  
ATOM   3118  NE2 GLN A 198      12.582   9.458  -8.448  1.00 94.70           N  
ATOM   3119 HE21 GLN A 198      12.315  10.255  -9.008  1.00 94.70           H  
ATOM   3120 HE22 GLN A 198      12.570   9.440  -7.438  1.00 94.70           H  
ATOM   3121  OE1 GLN A 198      13.400   8.622 -10.283  1.00 94.70           O  
ATOM   3122  N   ASP A 199      17.633   4.735  -8.500  1.00 93.36           N  
ATOM   3123  H   ASP A 199      17.817   5.405  -7.767  1.00 93.36           H  
ATOM   3124  CA  ASP A 199      18.793   4.078  -9.122  1.00 93.36           C  
ATOM   3125  HA  ASP A 199      18.479   3.794 -10.126  1.00 93.36           H  
ATOM   3126  C   ASP A 199      19.200   2.731  -8.471  1.00 93.36           C  
ATOM   3127  CB  ASP A 199      19.944   5.092  -9.350  1.00 93.36           C  
ATOM   3128  HB2 ASP A 199      20.639   4.645 -10.060  1.00 93.36           H  
ATOM   3129  HB3 ASP A 199      19.529   5.978  -9.832  1.00 93.36           H  
ATOM   3130  O   ASP A 199      19.880   1.928  -9.117  1.00 93.36           O  
ATOM   3131  CG  ASP A 199      20.763   5.539  -8.125  1.00 93.36           C  
ATOM   3132  OD1 ASP A 199      21.543   6.522  -8.269  1.00 93.36           O  
ATOM   3133  OD2 ASP A 199      20.706   4.840  -7.096  1.00 93.36           O  
ATOM   3134  N   LEU A 200      18.661   2.417  -7.283  1.00 95.44           N  
ATOM   3135  H   LEU A 200      18.234   3.181  -6.780  1.00 95.44           H  
ATOM   3136  CA  LEU A 200      18.929   1.237  -6.441  1.00 95.44           C  
ATOM   3137  HA  LEU A 200      18.313   1.375  -5.553  1.00 95.44           H  
ATOM   3138  C   LEU A 200      20.332   1.166  -5.818  1.00 95.44           C  
ATOM   3139  CB  LEU A 200      18.450  -0.083  -7.078  1.00 95.44           C  
ATOM   3140  HB2 LEU A 200      18.747  -0.909  -6.431  1.00 95.44           H  
ATOM   3141  HB3 LEU A 200      18.963  -0.216  -8.030  1.00 95.44           H  
ATOM   3142  O   LEU A 200      20.773   0.078  -5.428  1.00 95.44           O  
ATOM   3143  CG  LEU A 200      16.938  -0.197  -7.294  1.00 95.44           C  
ATOM   3144  HG  LEU A 200      16.623   0.541  -8.032  1.00 95.44           H  
ATOM   3145  CD1 LEU A 200      16.624  -1.595  -7.830  1.00 95.44           C  
ATOM   3146 HD11 LEU A 200      17.235  -1.783  -8.713  1.00 95.44           H  
ATOM   3147 HD12 LEU A 200      15.573  -1.655  -8.110  1.00 95.44           H  
ATOM   3148 HD13 LEU A 200      16.856  -2.345  -7.074  1.00 95.44           H  
ATOM   3149  CD2 LEU A 200      16.131  -0.025  -5.998  1.00 95.44           C  
ATOM   3150 HD21 LEU A 200      15.104  -0.367  -6.118  1.00 95.44           H  
ATOM   3151 HD22 LEU A 200      16.605  -0.594  -5.198  1.00 95.44           H  
ATOM   3152 HD23 LEU A 200      16.133   1.027  -5.713  1.00 95.44           H  
ATOM   3153  N   ASP A 201      21.020   2.297  -5.633  1.00 94.13           N  
ATOM   3154  H   ASP A 201      20.645   3.172  -5.970  1.00 94.13           H  
ATOM   3155  CA  ASP A 201      22.312   2.318  -4.935  1.00 94.13           C  
ATOM   3156  HA  ASP A 201      22.864   1.456  -5.311  1.00 94.13           H  
ATOM   3157  C   ASP A 201      22.217   2.102  -3.404  1.00 94.13           C  
ATOM   3158  CB  ASP A 201      23.154   3.544  -5.344  1.00 94.13           C  
ATOM   3159  HB2 ASP A 201      24.200   3.242  -5.283  1.00 94.13           H  
ATOM   3160  HB3 ASP A 201      22.966   3.798  -6.387  1.00 94.13           H  
ATOM   3161  O   ASP A 201      23.247   1.902  -2.744  1.00 94.13           O  
ATOM   3162  CG  ASP A 201      22.995   4.788  -4.462  1.00 94.13           C  
ATOM   3163  OD1 ASP A 201      23.932   5.621  -4.452  1.00 94.13           O  
ATOM   3164  OD2 ASP A 201      22.056   4.876  -3.656  1.00 94.13           O  
ATOM   3165  N   GLN A 202      21.002   2.043  -2.835  1.00 95.32           N  
ATOM   3166  H   GLN A 202      20.226   2.269  -3.441  1.00 95.32           H  
ATOM   3167  CA  GLN A 202      20.690   1.914  -1.398  1.00 95.32           C  
ATOM   3168  HA  GLN A 202      19.616   1.731  -1.370  1.00 95.32           H  
ATOM   3169  C   GLN A 202      20.881   3.201  -0.567  1.00 95.32           C  
ATOM   3170  CB  GLN A 202      21.361   0.686  -0.742  1.00 95.32           C  
ATOM   3171  HB2 GLN A 202      20.907   0.522   0.235  1.00 95.32           H  
ATOM   3172  HB3 GLN A 202      22.416   0.903  -0.580  1.00 95.32           H  
ATOM   3173  O   GLN A 202      20.932   3.154   0.670  1.00 95.32           O  
ATOM   3174  CG  GLN A 202      21.238  -0.612  -1.554  1.00 95.32           C  
ATOM   3175  HG2 GLN A 202      21.593  -0.450  -2.572  1.00 95.32           H  
ATOM   3176  HG3 GLN A 202      20.190  -0.906  -1.610  1.00 95.32           H  
ATOM   3177  CD  GLN A 202      22.050  -1.765  -0.975  1.00 95.32           C  
ATOM   3178  NE2 GLN A 202      22.235  -2.817  -1.741  1.00 95.32           N  
ATOM   3179 HE21 GLN A 202      21.930  -2.773  -2.703  1.00 95.32           H  
ATOM   3180 HE22 GLN A 202      22.839  -3.541  -1.377  1.00 95.32           H  
ATOM   3181  OE1 GLN A 202      22.528  -1.772   0.151  1.00 95.32           O  
ATOM   3182  N   ALA A 203      20.966   4.348  -1.226  1.00 97.15           N  
ATOM   3183  H   ALA A 203      20.981   4.326  -2.236  1.00 97.15           H  
ATOM   3184  CA  ALA A 203      20.916   5.688  -0.666  1.00 97.15           C  
ATOM   3185  HA  ALA A 203      20.586   5.639   0.372  1.00 97.15           H  
ATOM   3186  C   ALA A 203      19.884   6.541  -1.439  1.00 97.15           C  
ATOM   3187  CB  ALA A 203      22.336   6.263  -0.656  1.00 97.15           C  
ATOM   3188  HB1 ALA A 203      22.345   7.183  -0.070  1.00 97.15           H  
ATOM   3189  HB2 ALA A 203      22.657   6.468  -1.677  1.00 97.15           H  
ATOM   3190  HB3 ALA A 203      23.022   5.550  -0.199  1.00 97.15           H  
ATOM   3191  O   ALA A 203      19.261   6.080  -2.386  1.00 97.15           O  
ATOM   3192  N   LEU A 204      19.645   7.771  -0.984  1.00 97.65           N  
ATOM   3193  H   LEU A 204      20.088   8.049  -0.121  1.00 97.65           H  
ATOM   3194  CA  LEU A 204      18.887   8.782  -1.719  1.00 97.65           C  
ATOM   3195  HA  LEU A 204      18.526   8.364  -2.659  1.00 97.65           H  
ATOM   3196  C   LEU A 204      19.833   9.928  -2.057  1.00 97.65           C  
ATOM   3197  CB  LEU A 204      17.678   9.283  -0.904  1.00 97.65           C  
ATOM   3198  HB2 LEU A 204      17.166  10.046  -1.490  1.00 97.65           H  
ATOM   3199  HB3 LEU A 204      18.050   9.757   0.005  1.00 97.65           H  
ATOM   3200  O   LEU A 204      20.401  10.540  -1.144  1.00 97.65           O  
ATOM   3201  CG  LEU A 204      16.663   8.200  -0.507  1.00 97.65           C  
ATOM   3202  HG  LEU A 204      17.173   7.423   0.062  1.00 97.65           H  
ATOM   3203  CD1 LEU A 204      15.569   8.805   0.380  1.00 97.65           C  
ATOM   3204 HD11 LEU A 204      15.041   9.585  -0.169  1.00 97.65           H  
ATOM   3205 HD12 LEU A 204      16.025   9.229   1.274  1.00 97.65           H  
ATOM   3206 HD13 LEU A 204      14.867   8.023   0.673  1.00 97.65           H  
ATOM   3207  CD2 LEU A 204      15.979   7.562  -1.708  1.00 97.65           C  
ATOM   3208 HD21 LEU A 204      15.281   6.796  -1.371  1.00 97.65           H  
ATOM   3209 HD22 LEU A 204      15.465   8.315  -2.306  1.00 97.65           H  
ATOM   3210 HD23 LEU A 204      16.732   7.078  -2.332  1.00 97.65           H  
ATOM   3211  N   SER A 205      19.991  10.226  -3.344  1.00 96.79           N  
ATOM   3212  H   SER A 205      19.530   9.644  -4.029  1.00 96.79           H  
ATOM   3213  CA  SER A 205      20.672  11.440  -3.797  1.00 96.79           C  
ATOM   3214  HA  SER A 205      21.632  11.494  -3.285  1.00 96.79           H  
ATOM   3215  C   SER A 205      19.889  12.701  -3.410  1.00 96.79           C  
ATOM   3216  CB  SER A 205      20.954  11.378  -5.308  1.00 96.79           C  
ATOM   3217  HB2 SER A 205      21.104  10.342  -5.613  1.00 96.79           H  
ATOM   3218  HB3 SER A 205      21.873  11.929  -5.508  1.00 96.79           H  
ATOM   3219  O   SER A 205      18.710  12.641  -3.048  1.00 96.79           O  
ATOM   3220  OG  SER A 205      19.922  11.960  -6.081  1.00 96.79           O  
ATOM   3221  HG  SER A 205      20.316  12.661  -6.605  1.00 96.79           H  
ATOM   3222  N   ASP A 206      20.521  13.871  -3.521  1.00 97.32           N  
ATOM   3223  H   ASP A 206      21.493  13.891  -3.793  1.00 97.32           H  
ATOM   3224  CA  ASP A 206      19.836  15.151  -3.314  1.00 97.32           C  
ATOM   3225  HA  ASP A 206      19.426  15.172  -2.305  1.00 97.32           H  
ATOM   3226  C   ASP A 206      18.649  15.326  -4.287  1.00 97.32           C  
ATOM   3227  CB  ASP A 206      20.843  16.308  -3.460  1.00 97.32           C  
ATOM   3228  HB2 ASP A 206      21.501  16.112  -4.307  1.00 97.32           H  
ATOM   3229  HB3 ASP A 206      20.284  17.215  -3.688  1.00 97.32           H  
ATOM   3230  O   ASP A 206      17.620  15.892  -3.913  1.00 97.32           O  
ATOM   3231  CG  ASP A 206      21.690  16.594  -2.206  1.00 97.32           C  
ATOM   3232  OD1 ASP A 206      22.550  17.494  -2.279  1.00 97.32           O  
ATOM   3233  OD2 ASP A 206      21.447  16.009  -1.128  1.00 97.32           O  
ATOM   3234  N   GLU A 207      18.731  14.809  -5.517  1.00 96.30           N  
ATOM   3235  H   GLU A 207      19.599  14.371  -5.791  1.00 96.30           H  
ATOM   3236  CA  GLU A 207      17.626  14.795  -6.486  1.00 96.30           C  
ATOM   3237  HA  GLU A 207      17.220  15.804  -6.564  1.00 96.30           H  
ATOM   3238  C   GLU A 207      16.477  13.873  -6.055  1.00 96.30           C  
ATOM   3239  CB  GLU A 207      18.100  14.366  -7.888  1.00 96.30           C  
ATOM   3240  HB2 GLU A 207      18.450  13.334  -7.871  1.00 96.30           H  
ATOM   3241  HB3 GLU A 207      17.228  14.391  -8.542  1.00 96.30           H  
ATOM   3242  O   GLU A 207      15.309  14.263  -6.134  1.00 96.30           O  
ATOM   3243  CG  GLU A 207      19.165  15.272  -8.525  1.00 96.30           C  
ATOM   3244  HG2 GLU A 207      18.841  16.308  -8.424  1.00 96.30           H  
ATOM   3245  HG3 GLU A 207      19.198  15.045  -9.591  1.00 96.30           H  
ATOM   3246  CD  GLU A 207      20.583  15.108  -7.955  1.00 96.30           C  
ATOM   3247  OE1 GLU A 207      21.395  16.020  -8.221  1.00 96.30           O  
ATOM   3248  OE2 GLU A 207      20.849  14.086  -7.274  1.00 96.30           O  
ATOM   3249  N   GLU A 208      16.785  12.667  -5.576  1.00 96.76           N  
ATOM   3250  H   GLU A 208      17.759  12.403  -5.532  1.00 96.76           H  
ATOM   3251  CA  GLU A 208      15.788  11.684  -5.137  1.00 96.76           C  
ATOM   3252  HA  GLU A 208      15.019  11.578  -5.903  1.00 96.76           H  
ATOM   3253  C   GLU A 208      15.101  12.118  -3.842  1.00 96.76           C  
ATOM   3254  CB  GLU A 208      16.455  10.324  -4.936  1.00 96.76           C  
ATOM   3255  HB2 GLU A 208      17.270  10.442  -4.221  1.00 96.76           H  
ATOM   3256  HB3 GLU A 208      15.728   9.627  -4.521  1.00 96.76           H  
ATOM   3257  O   GLU A 208      13.875  12.038  -3.724  1.00 96.76           O  
ATOM   3258  CG  GLU A 208      16.978   9.761  -6.263  1.00 96.76           C  
ATOM   3259  HG2 GLU A 208      17.632  10.484  -6.751  1.00 96.76           H  
ATOM   3260  HG3 GLU A 208      16.129   9.579  -6.922  1.00 96.76           H  
ATOM   3261  CD  GLU A 208      17.759   8.472  -6.030  1.00 96.76           C  
ATOM   3262  OE1 GLU A 208      17.458   7.497  -6.755  1.00 96.76           O  
ATOM   3263  OE2 GLU A 208      18.609   8.492  -5.114  1.00 96.76           O  
ATOM   3264  N   LEU A 209      15.865  12.675  -2.899  1.00 96.79           N  
ATOM   3265  H   LEU A 209      16.863  12.692  -3.055  1.00 96.79           H  
ATOM   3266  CA  LEU A 209      15.348  13.263  -1.669  1.00 96.79           C  
ATOM   3267  HA  LEU A 209      14.727  12.510  -1.183  1.00 96.79           H  
ATOM   3268  C   LEU A 209      14.462  14.486  -1.965  1.00 96.79           C  
ATOM   3269  CB  LEU A 209      16.545  13.589  -0.758  1.00 96.79           C  
ATOM   3270  HB2 LEU A 209      17.160  14.344  -1.246  1.00 96.79           H  
ATOM   3271  HB3 LEU A 209      17.153  12.691  -0.648  1.00 96.79           H  
ATOM   3272  O   LEU A 209      13.401  14.642  -1.356  1.00 96.79           O  
ATOM   3273  CG  LEU A 209      16.162  14.093   0.643  1.00 96.79           C  
ATOM   3274  HG  LEU A 209      15.597  15.020   0.548  1.00 96.79           H  
ATOM   3275  CD1 LEU A 209      15.313  13.086   1.426  1.00 96.79           C  
ATOM   3276 HD11 LEU A 209      14.329  12.994   0.966  1.00 96.79           H  
ATOM   3277 HD12 LEU A 209      15.190  13.429   2.453  1.00 96.79           H  
ATOM   3278 HD13 LEU A 209      15.807  12.114   1.426  1.00 96.79           H  
ATOM   3279  CD2 LEU A 209      17.425  14.373   1.457  1.00 96.79           C  
ATOM   3280 HD21 LEU A 209      18.075  15.053   0.905  1.00 96.79           H  
ATOM   3281 HD22 LEU A 209      17.973  13.447   1.629  1.00 96.79           H  
ATOM   3282 HD23 LEU A 209      17.165  14.833   2.411  1.00 96.79           H  
ATOM   3283  N   ASN A 210      14.826  15.311  -2.954  1.00 96.76           N  
ATOM   3284  H   ASN A 210      15.722  15.156  -3.395  1.00 96.76           H  
ATOM   3285  CA  ASN A 210      13.972  16.392  -3.453  1.00 96.76           C  
ATOM   3286  HA  ASN A 210      13.657  17.005  -2.608  1.00 96.76           H  
ATOM   3287  C   ASN A 210      12.689  15.884  -4.123  1.00 96.76           C  
ATOM   3288  CB  ASN A 210      14.760  17.262  -4.442  1.00 96.76           C  
ATOM   3289  HB2 ASN A 210      15.456  16.655  -5.021  1.00 96.76           H  
ATOM   3290  HB3 ASN A 210      14.072  17.728  -5.149  1.00 96.76           H  
ATOM   3291  O   ASN A 210      11.619  16.461  -3.909  1.00 96.76           O  
ATOM   3292  CG  ASN A 210      15.481  18.390  -3.750  1.00 96.76           C  
ATOM   3293  ND2 ASN A 210      16.759  18.538  -3.965  1.00 96.76           N  
ATOM   3294 HD21 ASN A 210      17.225  19.278  -3.460  1.00 96.76           H  
ATOM   3295 HD22 ASN A 210      17.274  17.730  -4.282  1.00 96.76           H  
ATOM   3296  OD1 ASN A 210      14.869  19.173  -3.044  1.00 96.76           O  
ATOM   3297  N   ALA A 211      12.767  14.820  -4.925  1.00 96.30           N  
ATOM   3298  H   ALA A 211      13.676  14.421  -5.109  1.00 96.30           H  
ATOM   3299  CA  ALA A 211      11.603  14.211  -5.567  1.00 96.30           C  
ATOM   3300  HA  ALA A 211      11.061  14.985  -6.110  1.00 96.30           H  
ATOM   3301  C   ALA A 211      10.641  13.613  -4.526  1.00 96.30           C  
ATOM   3302  CB  ALA A 211      12.089  13.165  -6.578  1.00 96.30           C  
ATOM   3303  HB1 ALA A 211      11.235  12.732  -7.099  1.00 96.30           H  
ATOM   3304  HB2 ALA A 211      12.752  13.633  -7.305  1.00 96.30           H  
ATOM   3305  HB3 ALA A 211      12.634  12.371  -6.068  1.00 96.30           H  
ATOM   3306  O   ALA A 211       9.433  13.863  -4.582  1.00 96.30           O  
ATOM   3307  N   PHE A 212      11.179  12.904  -3.530  1.00 97.02           N  
ATOM   3308  H   PHE A 212      12.170  12.711  -3.572  1.00 97.02           H  
ATOM   3309  CA  PHE A 212      10.443  12.391  -2.378  1.00 97.02           C  
ATOM   3310  HA  PHE A 212       9.677  11.695  -2.720  1.00 97.02           H  
ATOM   3311  C   PHE A 212       9.742  13.515  -1.606  1.00 97.02           C  
ATOM   3312  CB  PHE A 212      11.418  11.636  -1.463  1.00 97.02           C  
ATOM   3313  HB2 PHE A 212      12.300  12.250  -1.280  1.00 97.02           H  
ATOM   3314  HB3 PHE A 212      11.751  10.730  -1.968  1.00 97.02           H  
ATOM   3315  O   PHE A 212       8.526  13.462  -1.393  1.00 97.02           O  
ATOM   3316  CG  PHE A 212      10.799  11.270  -0.133  1.00 97.02           C  
ATOM   3317  CD1 PHE A 212      11.004  12.086   0.998  1.00 97.02           C  
ATOM   3318  HD1 PHE A 212      11.646  12.952   0.933  1.00 97.02           H  
ATOM   3319  CD2 PHE A 212       9.937  10.165  -0.053  1.00 97.02           C  
ATOM   3320  HD2 PHE A 212       9.757   9.558  -0.928  1.00 97.02           H  
ATOM   3321  CE1 PHE A 212      10.352  11.786   2.205  1.00 97.02           C  
ATOM   3322  HE1 PHE A 212      10.483  12.428   3.064  1.00 97.02           H  
ATOM   3323  CE2 PHE A 212       9.307   9.852   1.160  1.00 97.02           C  
ATOM   3324  HE2 PHE A 212       8.642   9.003   1.213  1.00 97.02           H  
ATOM   3325  CZ  PHE A 212       9.526  10.655   2.290  1.00 97.02           C  
ATOM   3326  HZ  PHE A 212       9.048  10.407   3.226  1.00 97.02           H  
ATOM   3327  N   GLN A 213      10.490  14.559  -1.234  1.00 95.77           N  
ATOM   3328  H   GLN A 213      11.483  14.526  -1.416  1.00 95.77           H  
ATOM   3329  CA  GLN A 213       9.967  15.707  -0.501  1.00 95.77           C  
ATOM   3330  HA  GLN A 213       9.544  15.356   0.441  1.00 95.77           H  
ATOM   3331  C   GLN A 213       8.847  16.398  -1.299  1.00 95.77           C  
ATOM   3332  CB  GLN A 213      11.136  16.653  -0.184  1.00 95.77           C  
ATOM   3333  HB2 GLN A 213      11.613  16.936  -1.122  1.00 95.77           H  
ATOM   3334  HB3 GLN A 213      11.878  16.141   0.430  1.00 95.77           H  
ATOM   3335  O   GLN A 213       7.767  16.643  -0.757  1.00 95.77           O  
ATOM   3336  CG  GLN A 213      10.685  17.937   0.517  1.00 95.77           C  
ATOM   3337  HG2 GLN A 213       9.717  18.241   0.121  1.00 95.77           H  
ATOM   3338  HG3 GLN A 213      11.393  18.733   0.286  1.00 95.77           H  
ATOM   3339  CD  GLN A 213      10.489  17.895   2.019  1.00 95.77           C  
ATOM   3340  NE2 GLN A 213      10.030  19.011   2.527  1.00 95.77           N  
ATOM   3341 HE21 GLN A 213       9.847  19.792   1.913  1.00 95.77           H  
ATOM   3342 HE22 GLN A 213       9.970  19.135   3.528  1.00 95.77           H  
ATOM   3343  OE1 GLN A 213      10.708  16.929   2.733  1.00 95.77           O  
ATOM   3344  N   LYS A 214       9.052  16.649  -2.599  1.00 95.79           N  
ATOM   3345  H   LYS A 214       9.961  16.435  -2.985  1.00 95.79           H  
ATOM   3346  CA  LYS A 214       8.035  17.251  -3.470  1.00 95.79           C  
ATOM   3347  HA  LYS A 214       7.727  18.196  -3.023  1.00 95.79           H  
ATOM   3348  C   LYS A 214       6.779  16.379  -3.571  1.00 95.79           C  
ATOM   3349  CB  LYS A 214       8.659  17.536  -4.843  1.00 95.79           C  
ATOM   3350  HB2 LYS A 214       9.556  18.139  -4.705  1.00 95.79           H  
ATOM   3351  HB3 LYS A 214       8.948  16.591  -5.305  1.00 95.79           H  
ATOM   3352  O   LYS A 214       5.679  16.920  -3.505  1.00 95.79           O  
ATOM   3353  CG  LYS A 214       7.695  18.290  -5.770  1.00 95.79           C  
ATOM   3354  HG2 LYS A 214       7.461  19.263  -5.339  1.00 95.79           H  
ATOM   3355  HG3 LYS A 214       6.772  17.720  -5.881  1.00 95.79           H  
ATOM   3356  CD  LYS A 214       8.318  18.473  -7.157  1.00 95.79           C  
ATOM   3357  HD2 LYS A 214       9.202  19.105  -7.080  1.00 95.79           H  
ATOM   3358  HD3 LYS A 214       8.609  17.494  -7.539  1.00 95.79           H  
ATOM   3359  CE  LYS A 214       7.289  19.106  -8.098  1.00 95.79           C  
ATOM   3360  HE2 LYS A 214       6.362  18.538  -8.020  1.00 95.79           H  
ATOM   3361  HE3 LYS A 214       7.087  20.124  -7.767  1.00 95.79           H  
ATOM   3362  NZ  LYS A 214       7.768  19.087  -9.501  1.00 95.79           N  
ATOM   3363  HZ1 LYS A 214       7.074  19.488 -10.117  1.00 95.79           H  
ATOM   3364  HZ2 LYS A 214       8.637  19.594  -9.591  1.00 95.79           H  
ATOM   3365  HZ3 LYS A 214       7.923  18.132  -9.791  1.00 95.79           H  
ATOM   3366  N   SER A 215       6.920  15.055  -3.679  1.00 95.54           N  
ATOM   3367  H   SER A 215       7.853  14.675  -3.746  1.00 95.54           H  
ATOM   3368  CA  SER A 215       5.773  14.135  -3.748  1.00 95.54           C  
ATOM   3369  HA  SER A 215       5.075  14.521  -4.491  1.00 95.54           H  
ATOM   3370  C   SER A 215       5.010  14.028  -2.422  1.00 95.54           C  
ATOM   3371  CB  SER A 215       6.224  12.747  -4.218  1.00 95.54           C  
ATOM   3372  HB2 SER A 215       6.860  12.286  -3.462  1.00 95.54           H  
ATOM   3373  HB3 SER A 215       6.795  12.855  -5.140  1.00 95.54           H  
ATOM   3374  O   SER A 215       3.793  13.854  -2.441  1.00 95.54           O  
ATOM   3375  OG  SER A 215       5.093  11.921  -4.471  1.00 95.54           O  
ATOM   3376  HG  SER A 215       5.364  11.244  -5.096  1.00 95.54           H  
ATOM   3377  N   CYS A 216       5.679  14.145  -1.270  1.00 96.48           N  
ATOM   3378  H   CYS A 216       6.686  14.221  -1.303  1.00 96.48           H  
ATOM   3379  CA  CYS A 216       5.031  14.036   0.044  1.00 96.48           C  
ATOM   3380  HA  CYS A 216       4.177  13.362  -0.031  1.00 96.48           H  
ATOM   3381  C   CYS A 216       4.459  15.360   0.566  1.00 96.48           C  
ATOM   3382  CB  CYS A 216       6.011  13.420   1.049  1.00 96.48           C  
ATOM   3383  HB2 CYS A 216       5.547  13.396   2.034  1.00 96.48           H  
ATOM   3384  HB3 CYS A 216       6.921  14.018   1.105  1.00 96.48           H  
ATOM   3385  O   CYS A 216       3.406  15.353   1.200  1.00 96.48           O  
ATOM   3386  SG  CYS A 216       6.421  11.730   0.537  1.00 96.48           S  
ATOM   3387  HG  CYS A 216       7.335  12.084  -0.371  1.00 96.48           H  
ATOM   3388  N   PHE A 217       5.135  16.480   0.301  1.00 94.56           N  
ATOM   3389  H   PHE A 217       6.014  16.390  -0.189  1.00 94.56           H  
ATOM   3390  CA  PHE A 217       4.864  17.773   0.939  1.00 94.56           C  
ATOM   3391  HA  PHE A 217       3.966  17.689   1.552  1.00 94.56           H  
ATOM   3392  C   PHE A 217       4.593  18.924  -0.047  1.00 94.56           C  
ATOM   3393  CB  PHE A 217       6.031  18.097   1.881  1.00 94.56           C  
ATOM   3394  HB2 PHE A 217       6.934  18.271   1.296  1.00 94.56           H  
ATOM   3395  HB3 PHE A 217       5.792  19.025   2.401  1.00 94.56           H  
ATOM   3396  O   PHE A 217       4.224  20.016   0.374  1.00 94.56           O  
ATOM   3397  CG  PHE A 217       6.305  17.041   2.937  1.00 94.56           C  
ATOM   3398  CD1 PHE A 217       5.463  16.938   4.059  1.00 94.56           C  
ATOM   3399  HD1 PHE A 217       4.629  17.614   4.175  1.00 94.56           H  
ATOM   3400  CD2 PHE A 217       7.395  16.162   2.801  1.00 94.56           C  
ATOM   3401  HD2 PHE A 217       8.052  16.245   1.947  1.00 94.56           H  
ATOM   3402  CE1 PHE A 217       5.709  15.963   5.040  1.00 94.56           C  
ATOM   3403  HE1 PHE A 217       5.066  15.900   5.906  1.00 94.56           H  
ATOM   3404  CE2 PHE A 217       7.644  15.185   3.781  1.00 94.56           C  
ATOM   3405  HE2 PHE A 217       8.492  14.524   3.679  1.00 94.56           H  
ATOM   3406  CZ  PHE A 217       6.798  15.086   4.899  1.00 94.56           C  
ATOM   3407  HZ  PHE A 217       6.993  14.346   5.662  1.00 94.56           H  
ATOM   3408  N   GLY A 218       4.743  18.701  -1.359  1.00 93.49           N  
ATOM   3409  H   GLY A 218       5.032  17.781  -1.660  1.00 93.49           H  
ATOM   3410  CA  GLY A 218       4.448  19.686  -2.411  1.00 93.49           C  
ATOM   3411  HA2 GLY A 218       3.559  20.250  -2.128  1.00 93.49           H  
ATOM   3412  HA3 GLY A 218       4.230  19.151  -3.336  1.00 93.49           H  
ATOM   3413  C   GLY A 218       5.563  20.699  -2.706  1.00 93.49           C  
ATOM   3414  O   GLY A 218       5.451  21.468  -3.662  1.00 93.49           O  
ATOM   3415  N   HIS A 219       6.654  20.689  -1.937  1.00 92.90           N  
ATOM   3416  H   HIS A 219       6.693  20.021  -1.180  1.00 92.90           H  
ATOM   3417  CA  HIS A 219       7.757  21.650  -2.032  1.00 92.90           C  
ATOM   3418  HA  HIS A 219       7.647  22.233  -2.947  1.00 92.90           H  
ATOM   3419  C   HIS A 219       9.110  20.920  -2.067  1.00 92.90           C  
ATOM   3420  CB  HIS A 219       7.672  22.610  -0.834  1.00 92.90           C  
ATOM   3421  HB2 HIS A 219       7.845  22.049   0.084  1.00 92.90           H  
ATOM   3422  HB3 HIS A 219       8.459  23.359  -0.921  1.00 92.90           H  
ATOM   3423  O   HIS A 219       9.244  19.927  -1.363  1.00 92.90           O  
ATOM   3424  CG  HIS A 219       6.339  23.316  -0.727  1.00 92.90           C  
ATOM   3425  CD2 HIS A 219       5.412  23.177   0.274  1.00 92.90           C  
ATOM   3426  HD2 HIS A 219       5.514  22.548   1.146  1.00 92.90           H  
ATOM   3427  ND1 HIS A 219       5.787  24.149  -1.672  1.00 92.90           N  
ATOM   3428  HD1 HIS A 219       6.190  24.375  -2.570  1.00 92.90           H  
ATOM   3429  CE1 HIS A 219       4.567  24.512  -1.246  1.00 92.90           C  
ATOM   3430  HE1 HIS A 219       3.885  25.150  -1.789  1.00 92.90           H  
ATOM   3431  NE2 HIS A 219       4.292  23.951  -0.061  1.00 92.90           N  
ATOM   3432  N   PRO A 220      10.112  21.354  -2.853  1.00 92.87           N  
ATOM   3433  CA  PRO A 220      11.468  20.800  -2.784  1.00 92.87           C  
ATOM   3434  HA  PRO A 220      11.441  19.711  -2.781  1.00 92.87           H  
ATOM   3435  C   PRO A 220      12.206  21.279  -1.521  1.00 92.87           C  
ATOM   3436  CB  PRO A 220      12.153  21.288  -4.062  1.00 92.87           C  
ATOM   3437  HB2 PRO A 220      13.236  21.362  -3.955  1.00 92.87           H  
ATOM   3438  HB3 PRO A 220      11.899  20.624  -4.888  1.00 92.87           H  
ATOM   3439  O   PRO A 220      11.786  22.240  -0.873  1.00 92.87           O  
ATOM   3440  CG  PRO A 220      11.508  22.657  -4.282  1.00 92.87           C  
ATOM   3441  HG2 PRO A 220      11.549  22.960  -5.328  1.00 92.87           H  
ATOM   3442  HG3 PRO A 220      12.000  23.397  -3.651  1.00 92.87           H  
ATOM   3443  CD  PRO A 220      10.067  22.454  -3.805  1.00 92.87           C  
ATOM   3444  HD2 PRO A 220       9.698  23.366  -3.336  1.00 92.87           H  
ATOM   3445  HD3 PRO A 220       9.435  22.176  -4.648  1.00 92.87           H  
ATOM   3446  N   LEU A 221      13.331  20.643  -1.195  1.00 94.42           N  
ATOM   3447  H   LEU A 221      13.696  19.950  -1.833  1.00 94.42           H  
ATOM   3448  CA  LEU A 221      14.267  21.136  -0.186  1.00 94.42           C  
ATOM   3449  HA  LEU A 221      13.704  21.573   0.638  1.00 94.42           H  
ATOM   3450  C   LEU A 221      15.138  22.249  -0.789  1.00 94.42           C  
ATOM   3451  CB  LEU A 221      15.121  19.974   0.366  1.00 94.42           C  
ATOM   3452  HB2 LEU A 221      15.851  20.380   1.067  1.00 94.42           H  
ATOM   3453  HB3 LEU A 221      15.673  19.529  -0.461  1.00 94.42           H  
ATOM   3454  O   LEU A 221      15.602  22.161  -1.926  1.00 94.42           O  
ATOM   3455  CG  LEU A 221      14.325  18.862   1.078  1.00 94.42           C  
ATOM   3456  HG  LEU A 221      13.615  18.424   0.378  1.00 94.42           H  
ATOM   3457  CD1 LEU A 221      15.240  17.745   1.561  1.00 94.42           C  
ATOM   3458 HD11 LEU A 221      16.003  18.139   2.232  1.00 94.42           H  
ATOM   3459 HD12 LEU A 221      15.716  17.287   0.694  1.00 94.42           H  
ATOM   3460 HD13 LEU A 221      14.661  16.978   2.075  1.00 94.42           H  
ATOM   3461  CD2 LEU A 221      13.570  19.389   2.296  1.00 94.42           C  
ATOM   3462 HD21 LEU A 221      13.120  18.559   2.840  1.00 94.42           H  
ATOM   3463 HD22 LEU A 221      14.257  19.915   2.959  1.00 94.42           H  
ATOM   3464 HD23 LEU A 221      12.773  20.055   1.964  1.00 94.42           H  
ATOM   3465  N   ALA A 222      15.377  23.312  -0.021  1.00 94.00           N  
ATOM   3466  H   ALA A 222      14.998  23.326   0.915  1.00 94.00           H  
ATOM   3467  CA  ALA A 222      16.401  24.292  -0.375  1.00 94.00           C  
ATOM   3468  HA  ALA A 222      16.260  24.569  -1.419  1.00 94.00           H  
ATOM   3469  C   ALA A 222      17.803  23.670  -0.198  1.00 94.00           C  
ATOM   3470  CB  ALA A 222      16.211  25.542   0.494  1.00 94.00           C  
ATOM   3471  HB1 ALA A 222      15.212  25.949   0.341  1.00 94.00           H  
ATOM   3472  HB2 ALA A 222      16.947  26.298   0.219  1.00 94.00           H  
ATOM   3473  HB3 ALA A 222      16.339  25.287   1.546  1.00 94.00           H  
ATOM   3474  O   ALA A 222      17.957  22.823   0.683  1.00 94.00           O  
ATOM   3475  N   PRO A 223      18.843  24.118  -0.932  1.00 94.23           N  
ATOM   3476  CA  PRO A 223      20.199  23.574  -0.799  1.00 94.23           C  
ATOM   3477  HA  PRO A 223      20.203  22.555  -1.187  1.00 94.23           H  
ATOM   3478  C   PRO A 223      20.716  23.530   0.645  1.00 94.23           C  
ATOM   3479  CB  PRO A 223      21.076  24.436  -1.710  1.00 94.23           C  
ATOM   3480  HB2 PRO A 223      21.920  23.871  -2.105  1.00 94.23           H  
ATOM   3481  HB3 PRO A 223      21.422  25.323  -1.179  1.00 94.23           H  
ATOM   3482  O   PRO A 223      21.225  22.508   1.081  1.00 94.23           O  
ATOM   3483  CG  PRO A 223      20.101  24.847  -2.813  1.00 94.23           C  
ATOM   3484  HG2 PRO A 223      20.418  25.760  -3.316  1.00 94.23           H  
ATOM   3485  HG3 PRO A 223      19.994  24.031  -3.528  1.00 94.23           H  
ATOM   3486  CD  PRO A 223      18.787  25.041  -2.056  1.00 94.23           C  
ATOM   3487  HD2 PRO A 223      17.949  24.820  -2.717  1.00 94.23           H  
ATOM   3488  HD3 PRO A 223      18.720  26.064  -1.684  1.00 94.23           H  
ATOM   3489  N   GLN A 224      20.485  24.588   1.430  1.00 94.51           N  
ATOM   3490  H   GLN A 224      20.062  25.414   1.031  1.00 94.51           H  
ATOM   3491  CA  GLN A 224      20.858  24.601   2.850  1.00 94.51           C  
ATOM   3492  HA  GLN A 224      21.926  24.393   2.918  1.00 94.51           H  
ATOM   3493  C   GLN A 224      20.136  23.514   3.664  1.00 94.51           C  
ATOM   3494  CB  GLN A 224      20.583  25.999   3.431  1.00 94.51           C  
ATOM   3495  HB2 GLN A 224      19.512  26.199   3.400  1.00 94.51           H  
ATOM   3496  HB3 GLN A 224      21.086  26.746   2.816  1.00 94.51           H  
ATOM   3497  O   GLN A 224      20.747  22.891   4.521  1.00 94.51           O  
ATOM   3498  CG  GLN A 224      21.071  26.148   4.883  1.00 94.51           C  
ATOM   3499  HG2 GLN A 224      20.523  25.463   5.528  1.00 94.51           H  
ATOM   3500  HG3 GLN A 224      20.864  27.160   5.230  1.00 94.51           H  
ATOM   3501  CD  GLN A 224      22.569  25.893   5.019  1.00 94.51           C  
ATOM   3502  NE2 GLN A 224      23.000  25.024   5.903  1.00 94.51           N  
ATOM   3503 HE21 GLN A 224      23.981  24.786   5.889  1.00 94.51           H  
ATOM   3504 HE22 GLN A 224      22.366  24.485   6.476  1.00 94.51           H  
ATOM   3505  OE1 GLN A 224      23.375  26.477   4.309  1.00 94.51           O  
ATOM   3506  N   ALA A 225      18.861  23.241   3.374  1.00 93.94           N  
ATOM   3507  H   ALA A 225      18.446  23.656   2.552  1.00 93.94           H  
ATOM   3508  CA  ALA A 225      18.095  22.224   4.090  1.00 93.94           C  
ATOM   3509  HA  ALA A 225      18.240  22.376   5.160  1.00 93.94           H  
ATOM   3510  C   ALA A 225      18.566  20.794   3.766  1.00 93.94           C  
ATOM   3511  CB  ALA A 225      16.607  22.418   3.782  1.00 93.94           C  
ATOM   3512  HB1 ALA A 225      16.289  23.413   4.091  1.00 93.94           H  
ATOM   3513  HB2 ALA A 225      16.417  22.276   2.718  1.00 93.94           H  
ATOM   3514  HB3 ALA A 225      16.041  21.674   4.343  1.00 93.94           H  
ATOM   3515  O   ALA A 225      18.515  19.933   4.641  1.00 93.94           O  
ATOM   3516  N   LEU A 226      19.056  20.537   2.545  1.00 95.00           N  
ATOM   3517  H   LEU A 226      19.094  21.290   1.874  1.00 95.00           H  
ATOM   3518  CA  LEU A 226      19.720  19.269   2.203  1.00 95.00           C  
ATOM   3519  HA  LEU A 226      19.055  18.436   2.431  1.00 95.00           H  
ATOM   3520  C   LEU A 226      20.984  19.080   3.052  1.00 95.00           C  
ATOM   3521  CB  LEU A 226      20.078  19.239   0.704  1.00 95.00           C  
ATOM   3522  HB2 LEU A 226      20.712  18.375   0.506  1.00 95.00           H  
ATOM   3523  HB3 LEU A 226      20.671  20.123   0.470  1.00 95.00           H  
ATOM   3524  O   LEU A 226      21.150  18.041   3.691  1.00 95.00           O  
ATOM   3525  CG  LEU A 226      18.864  19.179  -0.234  1.00 95.00           C  
ATOM   3526  HG  LEU A 226      18.100  19.876   0.108  1.00 95.00           H  
ATOM   3527  CD1 LEU A 226      19.270  19.585  -1.646  1.00 95.00           C  
ATOM   3528 HD11 LEU A 226      18.385  19.640  -2.280  1.00 95.00           H  
ATOM   3529 HD12 LEU A 226      19.750  20.564  -1.628  1.00 95.00           H  
ATOM   3530 HD13 LEU A 226      19.984  18.866  -2.045  1.00 95.00           H  
ATOM   3531  CD2 LEU A 226      18.273  17.771  -0.296  1.00 95.00           C  
ATOM   3532 HD21 LEU A 226      17.981  17.451   0.704  1.00 95.00           H  
ATOM   3533 HD22 LEU A 226      19.025  17.075  -0.670  1.00 95.00           H  
ATOM   3534 HD23 LEU A 226      17.413  17.751  -0.965  1.00 95.00           H  
ATOM   3535  N   GLU A 227      21.826  20.112   3.133  1.00 95.31           N  
ATOM   3536  H   GLU A 227      21.659  20.918   2.547  1.00 95.31           H  
ATOM   3537  CA  GLU A 227      23.030  20.105   3.971  1.00 95.31           C  
ATOM   3538  HA  GLU A 227      23.642  19.244   3.700  1.00 95.31           H  
ATOM   3539  C   GLU A 227      22.710  19.950   5.463  1.00 95.31           C  
ATOM   3540  CB  GLU A 227      23.850  21.387   3.739  1.00 95.31           C  
ATOM   3541  HB2 GLU A 227      24.682  21.397   4.443  1.00 95.31           H  
ATOM   3542  HB3 GLU A 227      23.235  22.262   3.945  1.00 95.31           H  
ATOM   3543  O   GLU A 227      23.395  19.203   6.162  1.00 95.31           O  
ATOM   3544  CG  GLU A 227      24.417  21.503   2.317  1.00 95.31           C  
ATOM   3545  HG2 GLU A 227      25.087  22.362   2.275  1.00 95.31           H  
ATOM   3546  HG3 GLU A 227      23.601  21.687   1.618  1.00 95.31           H  
ATOM   3547  CD  GLU A 227      25.174  20.236   1.914  1.00 95.31           C  
ATOM   3548  OE1 GLU A 227      24.793  19.640   0.884  1.00 95.31           O  
ATOM   3549  OE2 GLU A 227      26.076  19.842   2.687  1.00 95.31           O  
ATOM   3550  N   ASP A 228      21.648  20.587   5.961  1.00 95.60           N  
ATOM   3551  H   ASP A 228      21.184  21.261   5.369  1.00 95.60           H  
ATOM   3552  CA  ASP A 228      21.213  20.472   7.357  1.00 95.60           C  
ATOM   3553  HA  ASP A 228      22.071  20.665   8.001  1.00 95.60           H  
ATOM   3554  C   ASP A 228      20.705  19.051   7.677  1.00 95.60           C  
ATOM   3555  CB  ASP A 228      20.141  21.530   7.675  1.00 95.60           C  
ATOM   3556  HB2 ASP A 228      19.774  21.349   8.685  1.00 95.60           H  
ATOM   3557  HB3 ASP A 228      19.302  21.400   6.991  1.00 95.60           H  
ATOM   3558  O   ASP A 228      21.051  18.492   8.726  1.00 95.60           O  
ATOM   3559  CG  ASP A 228      20.632  22.986   7.612  1.00 95.60           C  
ATOM   3560  OD1 ASP A 228      19.772  23.879   7.449  1.00 95.60           O  
ATOM   3561  OD2 ASP A 228      21.851  23.232   7.775  1.00 95.60           O  
ATOM   3562  N   VAL A 229      19.955  18.422   6.756  1.00 96.27           N  
ATOM   3563  H   VAL A 229      19.705  18.940   5.926  1.00 96.27           H  
ATOM   3564  CA  VAL A 229      19.526  17.012   6.854  1.00 96.27           C  
ATOM   3565  HA  VAL A 229      19.001  16.874   7.799  1.00 96.27           H  
ATOM   3566  C   VAL A 229      20.739  16.081   6.881  1.00 96.27           C  
ATOM   3567  CB  VAL A 229      18.550  16.627   5.715  1.00 96.27           C  
ATOM   3568  HB  VAL A 229      18.941  16.982   4.761  1.00 96.27           H  
ATOM   3569  O   VAL A 229      20.886  15.290   7.818  1.00 96.27           O  
ATOM   3570  CG1 VAL A 229      18.338  15.108   5.612  1.00 96.27           C  
ATOM   3571 HG11 VAL A 229      19.243  14.626   5.241  1.00 96.27           H  
ATOM   3572 HG12 VAL A 229      18.086  14.702   6.592  1.00 96.27           H  
ATOM   3573 HG13 VAL A 229      17.536  14.889   4.908  1.00 96.27           H  
ATOM   3574  CG2 VAL A 229      17.161  17.238   5.937  1.00 96.27           C  
ATOM   3575 HG21 VAL A 229      16.701  16.828   6.836  1.00 96.27           H  
ATOM   3576 HG22 VAL A 229      17.235  18.320   6.043  1.00 96.27           H  
ATOM   3577 HG23 VAL A 229      16.525  17.031   5.076  1.00 96.27           H  
ATOM   3578  N   LYS A 230      21.645  16.192   5.901  1.00 95.97           N  
ATOM   3579  H   LYS A 230      21.481  16.870   5.171  1.00 95.97           H  
ATOM   3580  CA  LYS A 230      22.858  15.361   5.829  1.00 95.97           C  
ATOM   3581  HA  LYS A 230      22.563  14.312   5.841  1.00 95.97           H  
ATOM   3582  C   LYS A 230      23.734  15.571   7.073  1.00 95.97           C  
ATOM   3583  CB  LYS A 230      23.597  15.638   4.498  1.00 95.97           C  
ATOM   3584  HB2 LYS A 230      24.565  15.136   4.514  1.00 95.97           H  
ATOM   3585  HB3 LYS A 230      23.768  16.709   4.394  1.00 95.97           H  
ATOM   3586  O   LYS A 230      24.186  14.606   7.691  1.00 95.97           O  
ATOM   3587  CG  LYS A 230      22.797  15.114   3.282  1.00 95.97           C  
ATOM   3588  HG2 LYS A 230      22.661  14.039   3.402  1.00 95.97           H  
ATOM   3589  HG3 LYS A 230      21.806  15.567   3.273  1.00 95.97           H  
ATOM   3590  CD  LYS A 230      23.444  15.356   1.904  1.00 95.97           C  
ATOM   3591  HD2 LYS A 230      22.795  14.923   1.143  1.00 95.97           H  
ATOM   3592  HD3 LYS A 230      24.401  14.835   1.869  1.00 95.97           H  
ATOM   3593  CE  LYS A 230      23.663  16.838   1.569  1.00 95.97           C  
ATOM   3594  HE2 LYS A 230      22.743  17.388   1.769  1.00 95.97           H  
ATOM   3595  HE3 LYS A 230      24.448  17.234   2.213  1.00 95.97           H  
ATOM   3596  NZ  LYS A 230      24.062  17.075   0.160  1.00 95.97           N  
ATOM   3597  HZ1 LYS A 230      23.336  16.872  -0.512  1.00 95.97           H  
ATOM   3598  HZ2 LYS A 230      24.894  16.564  -0.101  1.00 95.97           H  
ATOM   3599  HZ3 LYS A 230      24.322  18.045   0.057  1.00 95.97           H  
ATOM   3600  N   THR A 231      23.871  16.812   7.542  1.00 96.30           N  
ATOM   3601  H   THR A 231      23.479  17.558   6.984  1.00 96.30           H  
ATOM   3602  CA  THR A 231      24.632  17.171   8.749  1.00 96.30           C  
ATOM   3603  HA  THR A 231      25.639  16.768   8.644  1.00 96.30           H  
ATOM   3604  C   THR A 231      24.039  16.585  10.032  1.00 96.30           C  
ATOM   3605  CB  THR A 231      24.758  18.698   8.882  1.00 96.30           C  
ATOM   3606  HB  THR A 231      23.772  19.162   8.853  1.00 96.30           H  
ATOM   3607  O   THR A 231      24.792  16.044  10.849  1.00 96.30           O  
ATOM   3608  CG2 THR A 231      25.482  19.142  10.154  1.00 96.30           C  
ATOM   3609 HG21 THR A 231      26.436  18.621  10.231  1.00 96.30           H  
ATOM   3610 HG22 THR A 231      25.653  20.217  10.102  1.00 96.30           H  
ATOM   3611 HG23 THR A 231      24.861  18.930  11.024  1.00 96.30           H  
ATOM   3612  OG1 THR A 231      25.544  19.190   7.832  1.00 96.30           O  
ATOM   3613  HG1 THR A 231      24.965  19.274   7.072  1.00 96.30           H  
ATOM   3614  N   VAL A 232      22.719  16.668  10.257  1.00 96.28           N  
ATOM   3615  H   VAL A 232      22.128  17.128   9.578  1.00 96.28           H  
ATOM   3616  CA  VAL A 232      22.117  16.118  11.487  1.00 96.28           C  
ATOM   3617  HA  VAL A 232      22.729  16.471  12.317  1.00 96.28           H  
ATOM   3618  C   VAL A 232      22.199  14.593  11.516  1.00 96.28           C  
ATOM   3619  CB  VAL A 232      20.685  16.637  11.745  1.00 96.28           C  
ATOM   3620  HB  VAL A 232      20.671  17.709  11.551  1.00 96.28           H  
ATOM   3621  O   VAL A 232      22.439  14.019  12.580  1.00 96.28           O  
ATOM   3622  CG1 VAL A 232      19.592  15.978  10.898  1.00 96.28           C  
ATOM   3623 HG11 VAL A 232      19.764  16.213   9.847  1.00 96.28           H  
ATOM   3624 HG12 VAL A 232      18.617  16.375  11.181  1.00 96.28           H  
ATOM   3625 HG13 VAL A 232      19.573  14.897  11.035  1.00 96.28           H  
ATOM   3626  CG2 VAL A 232      20.307  16.439  13.220  1.00 96.28           C  
ATOM   3627 HG21 VAL A 232      21.054  16.909  13.860  1.00 96.28           H  
ATOM   3628 HG22 VAL A 232      20.237  15.378  13.457  1.00 96.28           H  
ATOM   3629 HG23 VAL A 232      19.344  16.912  13.411  1.00 96.28           H  
ATOM   3630  N   VAL A 233      22.082  13.938  10.358  1.00 97.25           N  
ATOM   3631  H   VAL A 233      21.871  14.470   9.525  1.00 97.25           H  
ATOM   3632  CA  VAL A 233      22.232  12.486  10.227  1.00 97.25           C  
ATOM   3633  HA  VAL A 233      21.621  11.999  10.987  1.00 97.25           H  
ATOM   3634  C   VAL A 233      23.683  12.070  10.492  1.00 97.25           C  
ATOM   3635  CB  VAL A 233      21.720  12.020   8.853  1.00 97.25           C  
ATOM   3636  HB  VAL A 233      22.224  12.586   8.070  1.00 97.25           H  
ATOM   3637  O   VAL A 233      23.915  11.266  11.394  1.00 97.25           O  
ATOM   3638  CG1 VAL A 233      21.993  10.532   8.643  1.00 97.25           C  
ATOM   3639 HG11 VAL A 233      21.550   9.950   9.451  1.00 97.25           H  
ATOM   3640 HG12 VAL A 233      21.570  10.225   7.687  1.00 97.25           H  
ATOM   3641 HG13 VAL A 233      23.067  10.347   8.613  1.00 97.25           H  
ATOM   3642  CG2 VAL A 233      20.203  12.231   8.725  1.00 97.25           C  
ATOM   3643 HG21 VAL A 233      19.660  11.520   9.348  1.00 97.25           H  
ATOM   3644 HG22 VAL A 233      19.923  13.245   9.009  1.00 97.25           H  
ATOM   3645 HG23 VAL A 233      19.908  12.086   7.686  1.00 97.25           H  
ATOM   3646  N   CYS A 234      24.667  12.680   9.818  1.00 96.17           N  
ATOM   3647  H   CYS A 234      24.417  13.314   9.073  1.00 96.17           H  
ATOM   3648  CA  CYS A 234      26.102  12.425  10.028  1.00 96.17           C  
ATOM   3649  HA  CYS A 234      26.345  11.414   9.701  1.00 96.17           H  
ATOM   3650  C   CYS A 234      26.546  12.546  11.494  1.00 96.17           C  
ATOM   3651  CB  CYS A 234      26.902  13.438   9.196  1.00 96.17           C  
ATOM   3652  HB2 CYS A 234      26.427  14.418   9.244  1.00 96.17           H  
ATOM   3653  HB3 CYS A 234      27.918  13.515   9.583  1.00 96.17           H  
ATOM   3654  O   CYS A 234      27.416  11.803  11.945  1.00 96.17           O  
ATOM   3655  SG  CYS A 234      26.996  12.884   7.481  1.00 96.17           S  
ATOM   3656  HG  CYS A 234      27.216  14.070   6.906  1.00 96.17           H  
ATOM   3657  N   ARG A 235      25.959  13.481  12.253  1.00 95.42           N  
ATOM   3658  H   ARG A 235      25.279  14.080  11.807  1.00 95.42           H  
ATOM   3659  CA  ARG A 235      26.285  13.696  13.675  1.00 95.42           C  
ATOM   3660  HA  ARG A 235      27.367  13.654  13.798  1.00 95.42           H  
ATOM   3661  C   ARG A 235      25.742  12.615  14.616  1.00 95.42           C  
ATOM   3662  CB  ARG A 235      25.780  15.080  14.112  1.00 95.42           C  
ATOM   3663  HB2 ARG A 235      25.796  15.141  15.200  1.00 95.42           H  
ATOM   3664  HB3 ARG A 235      24.748  15.203  13.783  1.00 95.42           H  
ATOM   3665  O   ARG A 235      26.210  12.546  15.749  1.00 95.42           O  
ATOM   3666  CG  ARG A 235      26.645  16.221  13.560  1.00 95.42           C  
ATOM   3667  HG2 ARG A 235      26.729  16.139  12.476  1.00 95.42           H  
ATOM   3668  HG3 ARG A 235      27.644  16.161  13.992  1.00 95.42           H  
ATOM   3669  CD  ARG A 235      26.008  17.567  13.925  1.00 95.42           C  
ATOM   3670  HD2 ARG A 235      24.982  17.571  13.555  1.00 95.42           H  
ATOM   3671  HD3 ARG A 235      25.993  17.668  15.010  1.00 95.42           H  
ATOM   3672  NE  ARG A 235      26.734  18.702  13.324  1.00 95.42           N  
ATOM   3673  HE  ARG A 235      27.465  18.472  12.667  1.00 95.42           H  
ATOM   3674  NH1 ARG A 235      25.434  20.391  14.192  1.00 95.42           N  
ATOM   3675 HH11 ARG A 235      25.146  21.359  14.178  1.00 95.42           H  
ATOM   3676 HH12 ARG A 235      24.866  19.703  14.665  1.00 95.42           H  
ATOM   3677  NH2 ARG A 235      27.043  20.883  12.734  1.00 95.42           N  
ATOM   3678 HH21 ARG A 235      26.717  21.839  12.741  1.00 95.42           H  
ATOM   3679 HH22 ARG A 235      27.706  20.603  12.026  1.00 95.42           H  
ATOM   3680  CZ  ARG A 235      26.406  19.981  13.425  1.00 95.42           C  
ATOM   3681  N   ASN A 236      24.763  11.814  14.189  1.00 94.76           N  
ATOM   3682  H   ASN A 236      24.462  11.908  13.230  1.00 94.76           H  
ATOM   3683  CA  ASN A 236      24.039  10.876  15.058  1.00 94.76           C  
ATOM   3684  HA  ASN A 236      24.485  10.872  16.053  1.00 94.76           H  
ATOM   3685  C   ASN A 236      24.077   9.414  14.579  1.00 94.76           C  
ATOM   3686  CB  ASN A 236      22.588  11.358  15.197  1.00 94.76           C  
ATOM   3687  HB2 ASN A 236      22.158  11.503  14.206  1.00 94.76           H  
ATOM   3688  HB3 ASN A 236      22.010  10.587  15.706  1.00 94.76           H  
ATOM   3689  O   ASN A 236      23.947   8.513  15.405  1.00 94.76           O  
ATOM   3690  CG  ASN A 236      22.452  12.632  16.009  1.00 94.76           C  
ATOM   3691  ND2 ASN A 236      22.400  13.779  15.376  1.00 94.76           N  
ATOM   3692 HD21 ASN A 236      22.287  14.606  15.944  1.00 94.76           H  
ATOM   3693 HD22 ASN A 236      22.433  13.796  14.366  1.00 94.76           H  
ATOM   3694  OD1 ASN A 236      22.369  12.624  17.225  1.00 94.76           O  
ATOM   3695  N   VAL A 237      24.263   9.164  13.279  1.00 96.59           N  
ATOM   3696  H   VAL A 237      24.337   9.945  12.643  1.00 96.59           H  
ATOM   3697  CA  VAL A 237      24.254   7.823  12.676  1.00 96.59           C  
ATOM   3698  HA  VAL A 237      24.248   7.070  13.464  1.00 96.59           H  
ATOM   3699  C   VAL A 237      25.507   7.625  11.834  1.00 96.59           C  
ATOM   3700  CB  VAL A 237      22.995   7.597  11.819  1.00 96.59           C  
ATOM   3701  HB  VAL A 237      22.996   8.289  10.977  1.00 96.59           H  
ATOM   3702  O   VAL A 237      25.655   8.203  10.756  1.00 96.59           O  
ATOM   3703  CG1 VAL A 237      22.921   6.161  11.283  1.00 96.59           C  
ATOM   3704 HG11 VAL A 237      23.786   5.932  10.660  1.00 96.59           H  
ATOM   3705 HG12 VAL A 237      22.030   6.044  10.667  1.00 96.59           H  
ATOM   3706 HG13 VAL A 237      22.879   5.447  12.105  1.00 96.59           H  
ATOM   3707  CG2 VAL A 237      21.722   7.836  12.628  1.00 96.59           C  
ATOM   3708 HG21 VAL A 237      20.875   7.573  11.995  1.00 96.59           H  
ATOM   3709 HG22 VAL A 237      21.640   8.888  12.904  1.00 96.59           H  
ATOM   3710 HG23 VAL A 237      21.716   7.216  13.524  1.00 96.59           H  
ATOM   3711  N   ALA A 238      26.409   6.765  12.307  1.00 95.89           N  
ATOM   3712  H   ALA A 238      26.215   6.288  13.176  1.00 95.89           H  
ATOM   3713  CA  ALA A 238      27.559   6.333  11.523  1.00 95.89           C  
ATOM   3714  HA  ALA A 238      28.114   7.215  11.201  1.00 95.89           H  
ATOM   3715  C   ALA A 238      27.076   5.571  10.276  1.00 95.89           C  
ATOM   3716  CB  ALA A 238      28.470   5.478  12.411  1.00 95.89           C  
ATOM   3717  HB1 ALA A 238      27.932   4.594  12.753  1.00 95.89           H  
ATOM   3718  HB2 ALA A 238      29.342   5.161  11.839  1.00 95.89           H  
ATOM   3719  HB3 ALA A 238      28.800   6.058  13.272  1.00 95.89           H  
ATOM   3720  O   ALA A 238      26.353   4.588  10.400  1.00 95.89           O  
ATOM   3721  N   GLY A 239      27.450   6.040   9.082  1.00 95.54           N  
ATOM   3722  H   GLY A 239      28.018   6.874   9.043  1.00 95.54           H  
ATOM   3723  CA  GLY A 239      26.949   5.490   7.815  1.00 95.54           C  
ATOM   3724  HA2 GLY A 239      26.953   4.401   7.867  1.00 95.54           H  
ATOM   3725  HA3 GLY A 239      27.616   5.796   7.009  1.00 95.54           H  
ATOM   3726  C   GLY A 239      25.530   5.933   7.432  1.00 95.54           C  
ATOM   3727  O   GLY A 239      25.016   5.468   6.419  1.00 95.54           O  
ATOM   3728  N   GLY A 240      24.903   6.850   8.183  1.00 97.28           N  
ATOM   3729  H   GLY A 240      25.354   7.183   9.023  1.00 97.28           H  
ATOM   3730  CA  GLY A 240      23.596   7.426   7.834  1.00 97.28           C  
ATOM   3731  HA2 GLY A 240      22.872   6.625   7.689  1.00 97.28           H  
ATOM   3732  HA3 GLY A 240      23.255   8.040   8.668  1.00 97.28           H  
ATOM   3733  C   GLY A 240      23.624   8.305   6.573  1.00 97.28           C  
ATOM   3734  O   GLY A 240      22.598   8.499   5.926  1.00 97.28           O  
ATOM   3735  N   VAL A 241      24.805   8.801   6.200  1.00 97.67           N  
ATOM   3736  H   VAL A 241      25.607   8.583   6.774  1.00 97.67           H  
ATOM   3737  CA  VAL A 241      25.097   9.416   4.898  1.00 97.67           C  
ATOM   3738  HA  VAL A 241      24.255   9.242   4.228  1.00 97.67           H  
ATOM   3739  C   VAL A 241      26.335   8.728   4.327  1.00 97.67           C  
ATOM   3740  CB  VAL A 241      25.319  10.938   5.008  1.00 97.67           C  
ATOM   3741  HB  VAL A 241      26.203  11.093   5.627  1.00 97.67           H  
ATOM   3742  O   VAL A 241      27.301   8.482   5.056  1.00 97.67           O  
ATOM   3743  CG1 VAL A 241      25.570  11.625   3.659  1.00 97.67           C  
ATOM   3744 HG11 VAL A 241      25.772  12.685   3.814  1.00 97.67           H  
ATOM   3745 HG12 VAL A 241      26.432  11.189   3.155  1.00 97.67           H  
ATOM   3746 HG13 VAL A 241      24.692  11.534   3.019  1.00 97.67           H  
ATOM   3747  CG2 VAL A 241      24.125  11.646   5.661  1.00 97.67           C  
ATOM   3748 HG21 VAL A 241      24.012  11.312   6.692  1.00 97.67           H  
ATOM   3749 HG22 VAL A 241      23.213  11.435   5.102  1.00 97.67           H  
ATOM   3750 HG23 VAL A 241      24.302  12.721   5.672  1.00 97.67           H  
ATOM   3751  N   ARG A 242      26.313   8.415   3.031  1.00 96.44           N  
ATOM   3752  H   ARG A 242      25.488   8.668   2.507  1.00 96.44           H  
ATOM   3753  CA  ARG A 242      27.414   7.794   2.283  1.00 96.44           C  
ATOM   3754  HA  ARG A 242      28.344   7.889   2.843  1.00 96.44           H  
ATOM   3755  C   ARG A 242      27.554   8.525   0.954  1.00 96.44           C  
ATOM   3756  CB  ARG A 242      27.090   6.304   2.071  1.00 96.44           C  
ATOM   3757  HB2 ARG A 242      26.926   5.835   3.041  1.00 96.44           H  
ATOM   3758  HB3 ARG A 242      26.163   6.231   1.502  1.00 96.44           H  
ATOM   3759  O   ARG A 242      26.573   8.633   0.235  1.00 96.44           O  
ATOM   3760  CG  ARG A 242      28.207   5.540   1.335  1.00 96.44           C  
ATOM   3761  HG2 ARG A 242      28.488   6.065   0.422  1.00 96.44           H  
ATOM   3762  HG3 ARG A 242      29.082   5.483   1.983  1.00 96.44           H  
ATOM   3763  CD  ARG A 242      27.769   4.118   0.956  1.00 96.44           C  
ATOM   3764  HD2 ARG A 242      28.640   3.573   0.591  1.00 96.44           H  
ATOM   3765  HD3 ARG A 242      27.380   3.615   1.841  1.00 96.44           H  
ATOM   3766  NE  ARG A 242      26.749   4.150  -0.109  1.00 96.44           N  
ATOM   3767  HE  ARG A 242      26.709   4.989  -0.670  1.00 96.44           H  
ATOM   3768  NH1 ARG A 242      25.834   2.042   0.108  1.00 96.44           N  
ATOM   3769 HH11 ARG A 242      25.123   1.403  -0.218  1.00 96.44           H  
ATOM   3770 HH12 ARG A 242      26.475   1.816   0.855  1.00 96.44           H  
ATOM   3771  NH2 ARG A 242      25.041   3.463  -1.415  1.00 96.44           N  
ATOM   3772 HH21 ARG A 242      25.017   4.340  -1.915  1.00 96.44           H  
ATOM   3773 HH22 ARG A 242      24.381   2.779  -1.755  1.00 96.44           H  
ATOM   3774  CZ  ARG A 242      25.886   3.215  -0.462  1.00 96.44           C  
ATOM   3775  N   GLU A 243      28.753   9.015   0.639  1.00 94.50           N  
ATOM   3776  H   GLU A 243      29.527   8.837   1.264  1.00 94.50           H  
ATOM   3777  CA  GLU A 243      29.027   9.740  -0.620  1.00 94.50           C  
ATOM   3778  HA  GLU A 243      29.993  10.233  -0.516  1.00 94.50           H  
ATOM   3779  C   GLU A 243      28.038  10.895  -0.877  1.00 94.50           C  
ATOM   3780  CB  GLU A 243      29.172   8.753  -1.795  1.00 94.50           C  
ATOM   3781  HB2 GLU A 243      28.272   8.145  -1.884  1.00 94.50           H  
ATOM   3782  HB3 GLU A 243      29.315   9.315  -2.718  1.00 94.50           H  
ATOM   3783  O   GLU A 243      27.563  11.097  -1.987  1.00 94.50           O  
ATOM   3784  CG  GLU A 243      30.396   7.847  -1.585  1.00 94.50           C  
ATOM   3785  HG2 GLU A 243      31.289   8.471  -1.549  1.00 94.50           H  
ATOM   3786  HG3 GLU A 243      30.311   7.347  -0.620  1.00 94.50           H  
ATOM   3787  CD  GLU A 243      30.575   6.779  -2.671  1.00 94.50           C  
ATOM   3788  OE1 GLU A 243      31.235   5.766  -2.339  1.00 94.50           O  
ATOM   3789  OE2 GLU A 243      30.094   6.978  -3.805  1.00 94.50           O  
ATOM   3790  N   ASP A 244      27.723  11.639   0.189  1.00 95.47           N  
ATOM   3791  H   ASP A 244      28.170  11.414   1.066  1.00 95.47           H  
ATOM   3792  CA  ASP A 244      26.748  12.741   0.210  1.00 95.47           C  
ATOM   3793  HA  ASP A 244      26.741  13.094   1.241  1.00 95.47           H  
ATOM   3794  C   ASP A 244      25.277  12.343  -0.062  1.00 95.47           C  
ATOM   3795  CB  ASP A 244      27.269  13.910  -0.647  1.00 95.47           C  
ATOM   3796  HB2 ASP A 244      28.355  13.956  -0.571  1.00 95.47           H  
ATOM   3797  HB3 ASP A 244      27.008  13.741  -1.692  1.00 95.47           H  
ATOM   3798  O   ASP A 244      24.405  13.195  -0.187  1.00 95.47           O  
ATOM   3799  CG  ASP A 244      26.720  15.255  -0.183  1.00 95.47           C  
ATOM   3800  OD1 ASP A 244      26.360  16.081  -1.046  1.00 95.47           O  
ATOM   3801  OD2 ASP A 244      26.684  15.474   1.048  1.00 95.47           O  
ATOM   3802  N   ARG A 245      24.970  11.038  -0.070  1.00 96.63           N  
ATOM   3803  H   ARG A 245      25.736  10.380  -0.028  1.00 96.63           H  
ATOM   3804  CA  ARG A 245      23.618  10.474  -0.219  1.00 96.63           C  
ATOM   3805  HA  ARG A 245      22.942  11.261  -0.554  1.00 96.63           H  
ATOM   3806  C   ARG A 245      23.075   9.936   1.109  1.00 96.63           C  
ATOM   3807  CB  ARG A 245      23.630   9.375  -1.293  1.00 96.63           C  
ATOM   3808  HB2 ARG A 245      22.605   9.040  -1.447  1.00 96.63           H  
ATOM   3809  HB3 ARG A 245      24.217   8.530  -0.935  1.00 96.63           H  
ATOM   3810  O   ARG A 245      23.820   9.358   1.906  1.00 96.63           O  
ATOM   3811  CG  ARG A 245      24.195   9.818  -2.651  1.00 96.63           C  
ATOM   3812  HG2 ARG A 245      25.244  10.096  -2.553  1.00 96.63           H  
ATOM   3813  HG3 ARG A 245      23.633  10.679  -3.011  1.00 96.63           H  
ATOM   3814  CD  ARG A 245      24.084   8.669  -3.661  1.00 96.63           C  
ATOM   3815  HD2 ARG A 245      23.075   8.260  -3.614  1.00 96.63           H  
ATOM   3816  HD3 ARG A 245      24.781   7.877  -3.388  1.00 96.63           H  
ATOM   3817  NE  ARG A 245      24.366   9.123  -5.037  1.00 96.63           N  
ATOM   3818  HE  ARG A 245      25.015   9.890  -5.145  1.00 96.63           H  
ATOM   3819  NH1 ARG A 245      23.011   7.598  -6.115  1.00 96.63           N  
ATOM   3820 HH11 ARG A 245      23.069   6.969  -5.328  1.00 96.63           H  
ATOM   3821 HH12 ARG A 245      22.464   7.265  -6.896  1.00 96.63           H  
ATOM   3822  NH2 ARG A 245      23.907   9.246  -7.270  1.00 96.63           N  
ATOM   3823 HH21 ARG A 245      23.347   8.850  -8.012  1.00 96.63           H  
ATOM   3824 HH22 ARG A 245      24.367  10.143  -7.340  1.00 96.63           H  
ATOM   3825  CZ  ARG A 245      23.771   8.650  -6.124  1.00 96.63           C  
ATOM   3826  N   LEU A 246      21.774  10.086   1.357  1.00 97.89           N  
ATOM   3827  H   LEU A 246      21.213  10.487   0.619  1.00 97.89           H  
ATOM   3828  CA  LEU A 246      21.106   9.660   2.597  1.00 97.89           C  
ATOM   3829  HA  LEU A 246      21.767   9.872   3.438  1.00 97.89           H  
ATOM   3830  C   LEU A 246      20.814   8.150   2.579  1.00 97.89           C  
ATOM   3831  CB  LEU A 246      19.816  10.490   2.755  1.00 97.89           C  
ATOM   3832  HB2 LEU A 246      20.071  11.549   2.741  1.00 97.89           H  
ATOM   3833  HB3 LEU A 246      19.182  10.296   1.890  1.00 97.89           H  
ATOM   3834  O   LEU A 246      20.013   7.693   1.772  1.00 97.89           O  
ATOM   3835  CG  LEU A 246      19.005  10.185   4.029  1.00 97.89           C  
ATOM   3836  HG  LEU A 246      18.823   9.113   4.113  1.00 97.89           H  
ATOM   3837  CD1 LEU A 246      19.733  10.668   5.282  1.00 97.89           C  
ATOM   3838 HD11 LEU A 246      20.667  10.118   5.399  1.00 97.89           H  
ATOM   3839 HD12 LEU A 246      19.108  10.494   6.157  1.00 97.89           H  
ATOM   3840 HD13 LEU A 246      19.953  11.732   5.196  1.00 97.89           H  
ATOM   3841  CD2 LEU A 246      17.650  10.892   3.981  1.00 97.89           C  
ATOM   3842 HD21 LEU A 246      17.796  11.969   3.898  1.00 97.89           H  
ATOM   3843 HD22 LEU A 246      17.092  10.541   3.113  1.00 97.89           H  
ATOM   3844 HD23 LEU A 246      17.081  10.669   4.884  1.00 97.89           H  
ATOM   3845  N   THR A 247      21.405   7.361   3.477  1.00 97.86           N  
ATOM   3846  H   THR A 247      21.981   7.773   4.197  1.00 97.86           H  
ATOM   3847  CA  THR A 247      21.170   5.903   3.517  1.00 97.86           C  
ATOM   3848  HA  THR A 247      21.079   5.541   2.493  1.00 97.86           H  
ATOM   3849  C   THR A 247      19.859   5.550   4.228  1.00 97.86           C  
ATOM   3850  CB  THR A 247      22.349   5.142   4.143  1.00 97.86           C  
ATOM   3851  HB  THR A 247      22.193   4.075   3.986  1.00 97.86           H  
ATOM   3852  O   THR A 247      19.254   6.391   4.900  1.00 97.86           O  
ATOM   3853  CG2 THR A 247      23.691   5.521   3.515  1.00 97.86           C  
ATOM   3854 HG21 THR A 247      24.465   4.839   3.869  1.00 97.86           H  
ATOM   3855 HG22 THR A 247      23.962   6.543   3.781  1.00 97.86           H  
ATOM   3856 HG23 THR A 247      23.622   5.440   2.430  1.00 97.86           H  
ATOM   3857  OG1 THR A 247      22.419   5.379   5.528  1.00 97.86           O  
ATOM   3858  HG1 THR A 247      23.336   5.261   5.786  1.00 97.86           H  
ATOM   3859  N   LEU A 248      19.419   4.288   4.128  1.00 97.95           N  
ATOM   3860  H   LEU A 248      19.895   3.661   3.495  1.00 97.95           H  
ATOM   3861  CA  LEU A 248      18.222   3.799   4.828  1.00 97.95           C  
ATOM   3862  HA  LEU A 248      17.360   4.337   4.434  1.00 97.95           H  
ATOM   3863  C   LEU A 248      18.277   4.073   6.342  1.00 97.95           C  
ATOM   3864  CB  LEU A 248      18.041   2.297   4.536  1.00 97.95           C  
ATOM   3865  HB2 LEU A 248      18.961   1.780   4.808  1.00 97.95           H  
ATOM   3866  HB3 LEU A 248      17.885   2.167   3.465  1.00 97.95           H  
ATOM   3867  O   LEU A 248      17.294   4.548   6.911  1.00 97.95           O  
ATOM   3868  CG  LEU A 248      16.874   1.634   5.299  1.00 97.95           C  
ATOM   3869  HG  LEU A 248      17.035   1.733   6.373  1.00 97.95           H  
ATOM   3870  CD1 LEU A 248      15.509   2.232   4.950  1.00 97.95           C  
ATOM   3871 HD11 LEU A 248      15.318   2.112   3.884  1.00 97.95           H  
ATOM   3872 HD12 LEU A 248      15.490   3.292   5.202  1.00 97.95           H  
ATOM   3873 HD13 LEU A 248      14.735   1.727   5.527  1.00 97.95           H  
ATOM   3874  CD2 LEU A 248      16.824   0.142   4.972  1.00 97.95           C  
ATOM   3875 HD21 LEU A 248      16.654  -0.000   3.905  1.00 97.95           H  
ATOM   3876 HD22 LEU A 248      16.025  -0.329   5.546  1.00 97.95           H  
ATOM   3877 HD23 LEU A 248      17.772  -0.317   5.253  1.00 97.95           H  
ATOM   3878  N   ASP A 249      19.422   3.836   6.986  1.00 97.60           N  
ATOM   3879  H   ASP A 249      20.199   3.443   6.474  1.00 97.60           H  
ATOM   3880  CA  ASP A 249      19.598   4.099   8.420  1.00 97.60           C  
ATOM   3881  HA  ASP A 249      18.815   3.582   8.975  1.00 97.60           H  
ATOM   3882  C   ASP A 249      19.472   5.597   8.734  1.00 97.60           C  
ATOM   3883  CB  ASP A 249      20.960   3.564   8.893  1.00 97.60           C  
ATOM   3884  HB2 ASP A 249      21.126   3.899   9.916  1.00 97.60           H  
ATOM   3885  HB3 ASP A 249      21.748   3.987   8.269  1.00 97.60           H  
ATOM   3886  O   ASP A 249      18.848   5.980   9.727  1.00 97.60           O  
ATOM   3887  CG  ASP A 249      21.055   2.034   8.884  1.00 97.60           C  
ATOM   3888  OD1 ASP A 249      22.193   1.535   8.749  1.00 97.60           O  
ATOM   3889  OD2 ASP A 249      20.000   1.376   9.034  1.00 97.60           O  
ATOM   3890  N   GLY A 250      19.986   6.456   7.848  1.00 97.80           N  
ATOM   3891  H   GLY A 250      20.432   6.080   7.024  1.00 97.80           H  
ATOM   3892  CA  GLY A 250      19.803   7.903   7.926  1.00 97.80           C  
ATOM   3893  HA2 GLY A 250      20.365   8.364   7.114  1.00 97.80           H  
ATOM   3894  HA3 GLY A 250      20.181   8.261   8.883  1.00 97.80           H  
ATOM   3895  C   GLY A 250      18.341   8.330   7.784  1.00 97.80           C  
ATOM   3896  O   GLY A 250      17.858   9.140   8.575  1.00 97.80           O  
ATOM   3897  N   PHE A 251      17.605   7.751   6.834  1.00 97.99           N  
ATOM   3898  H   PHE A 251      18.073   7.112   6.208  1.00 97.99           H  
ATOM   3899  CA  PHE A 251      16.182   8.029   6.605  1.00 97.99           C  
ATOM   3900  HA  PHE A 251      16.047   9.106   6.506  1.00 97.99           H  
ATOM   3901  C   PHE A 251      15.284   7.557   7.765  1.00 97.99           C  
ATOM   3902  CB  PHE A 251      15.776   7.366   5.283  1.00 97.99           C  
ATOM   3903  HB2 PHE A 251      16.389   7.779   4.482  1.00 97.99           H  
ATOM   3904  HB3 PHE A 251      15.991   6.299   5.335  1.00 97.99           H  
ATOM   3905  O   PHE A 251      14.354   8.265   8.175  1.00 97.99           O  
ATOM   3906  CG  PHE A 251      14.315   7.553   4.920  1.00 97.99           C  
ATOM   3907  CD1 PHE A 251      13.380   6.534   5.191  1.00 97.99           C  
ATOM   3908  HD1 PHE A 251      13.703   5.615   5.657  1.00 97.99           H  
ATOM   3909  CD2 PHE A 251      13.895   8.736   4.284  1.00 97.99           C  
ATOM   3910  HD2 PHE A 251      14.613   9.508   4.050  1.00 97.99           H  
ATOM   3911  CE1 PHE A 251      12.033   6.700   4.823  1.00 97.99           C  
ATOM   3912  HE1 PHE A 251      11.323   5.904   4.996  1.00 97.99           H  
ATOM   3913  CE2 PHE A 251      12.547   8.898   3.917  1.00 97.99           C  
ATOM   3914  HE2 PHE A 251      12.235   9.787   3.389  1.00 97.99           H  
ATOM   3915  CZ  PHE A 251      11.615   7.882   4.188  1.00 97.99           C  
ATOM   3916  HZ  PHE A 251      10.588   7.998   3.876  1.00 97.99           H  
ATOM   3917  N   LEU A 252      15.571   6.382   8.336  1.00 98.06           N  
ATOM   3918  H   LEU A 252      16.321   5.835   7.939  1.00 98.06           H  
ATOM   3919  CA  LEU A 252      14.879   5.865   9.520  1.00 98.06           C  
ATOM   3920  HA  LEU A 252      13.803   5.939   9.362  1.00 98.06           H  
ATOM   3921  C   LEU A 252      15.190   6.712  10.762  1.00 98.06           C  
ATOM   3922  CB  LEU A 252      15.257   4.387   9.741  1.00 98.06           C  
ATOM   3923  HB2 LEU A 252      14.882   4.077  10.716  1.00 98.06           H  
ATOM   3924  HB3 LEU A 252      16.344   4.308   9.767  1.00 98.06           H  
ATOM   3925  O   LEU A 252      14.276   7.046  11.524  1.00 98.06           O  
ATOM   3926  CG  LEU A 252      14.716   3.405   8.682  1.00 98.06           C  
ATOM   3927  HG  LEU A 252      15.060   3.695   7.690  1.00 98.06           H  
ATOM   3928  CD1 LEU A 252      15.221   1.995   8.988  1.00 98.06           C  
ATOM   3929 HD11 LEU A 252      14.874   1.303   8.220  1.00 98.06           H  
ATOM   3930 HD12 LEU A 252      16.311   1.992   8.976  1.00 98.06           H  
ATOM   3931 HD13 LEU A 252      14.871   1.665   9.966  1.00 98.06           H  
ATOM   3932  CD2 LEU A 252      13.186   3.355   8.653  1.00 98.06           C  
ATOM   3933 HD21 LEU A 252      12.800   3.115   9.644  1.00 98.06           H  
ATOM   3934 HD22 LEU A 252      12.863   2.593   7.943  1.00 98.06           H  
ATOM   3935 HD23 LEU A 252      12.793   4.317   8.325  1.00 98.06           H  
ATOM   3936  N   PHE A 253      16.445   7.132  10.947  1.00 97.58           N  
ATOM   3937  H   PHE A 253      17.171   6.800  10.328  1.00 97.58           H  
ATOM   3938  CA  PHE A 253      16.815   8.069  12.007  1.00 97.58           C  
ATOM   3939  HA  PHE A 253      16.484   7.664  12.963  1.00 97.58           H  
ATOM   3940  C   PHE A 253      16.141   9.432  11.839  1.00 97.58           C  
ATOM   3941  CB  PHE A 253      18.332   8.228  12.072  1.00 97.58           C  
ATOM   3942  HB2 PHE A 253      18.748   7.292  12.446  1.00 97.58           H  
ATOM   3943  HB3 PHE A 253      18.722   8.396  11.068  1.00 97.58           H  
ATOM   3944  O   PHE A 253      15.625   9.959  12.820  1.00 97.58           O  
ATOM   3945  CG  PHE A 253      18.774   9.375  12.966  1.00 97.58           C  
ATOM   3946  CD1 PHE A 253      19.079  10.628  12.401  1.00 97.58           C  
ATOM   3947  HD1 PHE A 253      19.046  10.753  11.329  1.00 97.58           H  
ATOM   3948  CD2 PHE A 253      18.803   9.215  14.363  1.00 97.58           C  
ATOM   3949  HD2 PHE A 253      18.572   8.255  14.801  1.00 97.58           H  
ATOM   3950  CE1 PHE A 253      19.388  11.723  13.226  1.00 97.58           C  
ATOM   3951  HE1 PHE A 253      19.614  12.683  12.785  1.00 97.58           H  
ATOM   3952  CE2 PHE A 253      19.110  10.311  15.191  1.00 97.58           C  
ATOM   3953  HE2 PHE A 253      19.124  10.188  16.264  1.00 97.58           H  
ATOM   3954  CZ  PHE A 253      19.387  11.567  14.623  1.00 97.58           C  
ATOM   3955  HZ  PHE A 253      19.612  12.410  15.260  1.00 97.58           H  
ATOM   3956  N   LEU A 254      16.079   9.984  10.625  1.00 97.13           N  
ATOM   3957  H   LEU A 254      16.570   9.535   9.865  1.00 97.13           H  
ATOM   3958  CA  LEU A 254      15.439  11.275  10.368  1.00 97.13           C  
ATOM   3959  HA  LEU A 254      15.939  12.019  10.987  1.00 97.13           H  
ATOM   3960  C   LEU A 254      13.960  11.243  10.785  1.00 97.13           C  
ATOM   3961  CB  LEU A 254      15.646  11.639   8.886  1.00 97.13           C  
ATOM   3962  HB2 LEU A 254      16.704  11.531   8.647  1.00 97.13           H  
ATOM   3963  HB3 LEU A 254      15.094  10.928   8.271  1.00 97.13           H  
ATOM   3964  O   LEU A 254      13.520  12.085  11.564  1.00 97.13           O  
ATOM   3965  CG  LEU A 254      15.218  13.066   8.498  1.00 97.13           C  
ATOM   3966  HG  LEU A 254      14.164  13.212   8.735  1.00 97.13           H  
ATOM   3967  CD1 LEU A 254      16.046  14.137   9.214  1.00 97.13           C  
ATOM   3968 HD11 LEU A 254      15.835  14.126  10.283  1.00 97.13           H  
ATOM   3969 HD12 LEU A 254      15.789  15.121   8.822  1.00 97.13           H  
ATOM   3970 HD13 LEU A 254      17.109  13.962   9.046  1.00 97.13           H  
ATOM   3971  CD2 LEU A 254      15.412  13.235   6.993  1.00 97.13           C  
ATOM   3972 HD21 LEU A 254      16.447  13.031   6.718  1.00 97.13           H  
ATOM   3973 HD22 LEU A 254      15.154  14.251   6.694  1.00 97.13           H  
ATOM   3974 HD23 LEU A 254      14.763  12.541   6.459  1.00 97.13           H  
ATOM   3975  N   ASN A 255      13.212  10.207  10.392  1.00 97.80           N  
ATOM   3976  H   ASN A 255      13.628   9.531   9.767  1.00 97.80           H  
ATOM   3977  CA  ASN A 255      11.838  10.006  10.870  1.00 97.80           C  
ATOM   3978  HA  ASN A 255      11.248  10.891  10.632  1.00 97.80           H  
ATOM   3979  C   ASN A 255      11.762   9.835  12.400  1.00 97.80           C  
ATOM   3980  CB  ASN A 255      11.223   8.801  10.144  1.00 97.80           C  
ATOM   3981  HB2 ASN A 255      10.358   8.449  10.704  1.00 97.80           H  
ATOM   3982  HB3 ASN A 255      11.942   7.984  10.081  1.00 97.80           H  
ATOM   3983  O   ASN A 255      10.892  10.416  13.050  1.00 97.80           O  
ATOM   3984  CG  ASN A 255      10.734   9.176   8.761  1.00 97.80           C  
ATOM   3985  ND2 ASN A 255      11.530   8.965   7.737  1.00 97.80           N  
ATOM   3986 HD21 ASN A 255      11.192   9.197   6.814  1.00 97.80           H  
ATOM   3987 HD22 ASN A 255      12.469   8.617   7.866  1.00 97.80           H  
ATOM   3988  OD1 ASN A 255       9.628   9.676   8.611  1.00 97.80           O  
ATOM   3989  N   THR A 256      12.699   9.093  12.998  1.00 97.39           N  
ATOM   3990  H   THR A 256      13.397   8.651  12.417  1.00 97.39           H  
ATOM   3991  CA  THR A 256      12.785   8.925  14.461  1.00 97.39           C  
ATOM   3992  HA  THR A 256      11.840   8.513  14.816  1.00 97.39           H  
ATOM   3993  C   THR A 256      13.004  10.262  15.176  1.00 97.39           C  
ATOM   3994  CB  THR A 256      13.906   7.945  14.847  1.00 97.39           C  
ATOM   3995  HB  THR A 256      14.880   8.366  14.599  1.00 97.39           H  
ATOM   3996  O   THR A 256      12.338  10.540  16.174  1.00 97.39           O  
ATOM   3997  CG2 THR A 256      13.877   7.598  16.335  1.00 97.39           C  
ATOM   3998 HG21 THR A 256      12.892   7.215  16.602  1.00 97.39           H  
ATOM   3999 HG22 THR A 256      14.103   8.483  16.930  1.00 97.39           H  
ATOM   4000 HG23 THR A 256      14.629   6.837  16.545  1.00 97.39           H  
ATOM   4001  OG1 THR A 256      13.745   6.723  14.172  1.00 97.39           O  
ATOM   4002  HG1 THR A 256      13.947   6.853  13.243  1.00 97.39           H  
ATOM   4003  N   LEU A 257      13.883  11.118  14.647  1.00 95.49           N  
ATOM   4004  H   LEU A 257      14.397  10.817  13.831  1.00 95.49           H  
ATOM   4005  CA  LEU A 257      14.170  12.456  15.159  1.00 95.49           C  
ATOM   4006  HA  LEU A 257      14.460  12.364  16.205  1.00 95.49           H  
ATOM   4007  C   LEU A 257      12.925  13.346  15.093  1.00 95.49           C  
ATOM   4008  CB  LEU A 257      15.353  13.047  14.364  1.00 95.49           C  
ATOM   4009  HB2 LEU A 257      16.223  12.404  14.497  1.00 95.49           H  
ATOM   4010  HB3 LEU A 257      15.101  13.039  13.303  1.00 95.49           H  
ATOM   4011  O   LEU A 257      12.577  13.965  16.098  1.00 95.49           O  
ATOM   4012  CG  LEU A 257      15.731  14.490  14.748  1.00 95.49           C  
ATOM   4013  HG  LEU A 257      14.861  15.139  14.639  1.00 95.49           H  
ATOM   4014  CD1 LEU A 257      16.244  14.594  16.187  1.00 95.49           C  
ATOM   4015 HD11 LEU A 257      17.106  13.939  16.316  1.00 95.49           H  
ATOM   4016 HD12 LEU A 257      16.535  15.624  16.393  1.00 95.49           H  
ATOM   4017 HD13 LEU A 257      15.458  14.298  16.882  1.00 95.49           H  
ATOM   4018  CD2 LEU A 257      16.821  15.009  13.811  1.00 95.49           C  
ATOM   4019 HD21 LEU A 257      17.716  14.394  13.897  1.00 95.49           H  
ATOM   4020 HD22 LEU A 257      16.466  14.976  12.781  1.00 95.49           H  
ATOM   4021 HD23 LEU A 257      17.062  16.044  14.057  1.00 95.49           H  
ATOM   4022  N   PHE A 258      12.213  13.366  13.961  1.00 95.37           N  
ATOM   4023  H   PHE A 258      12.551  12.840  13.167  1.00 95.37           H  
ATOM   4024  CA  PHE A 258      10.954  14.106  13.832  1.00 95.37           C  
ATOM   4025  HA  PHE A 258      11.148  15.155  14.054  1.00 95.37           H  
ATOM   4026  C   PHE A 258       9.923  13.634  14.873  1.00 95.37           C  
ATOM   4027  CB  PHE A 258      10.429  14.031  12.386  1.00 95.37           C  
ATOM   4028  HB2 PHE A 258      10.679  13.066  11.946  1.00 95.37           H  
ATOM   4029  HB3 PHE A 258       9.341  14.098  12.406  1.00 95.37           H  
ATOM   4030  O   PHE A 258       9.361  14.464  15.588  1.00 95.37           O  
ATOM   4031  CG  PHE A 258      10.953  15.149  11.493  1.00 95.37           C  
ATOM   4032  CD1 PHE A 258      10.128  16.246  11.175  1.00 95.37           C  
ATOM   4033  HD1 PHE A 258       9.098  16.264  11.500  1.00 95.37           H  
ATOM   4034  CD2 PHE A 258      12.275  15.130  11.007  1.00 95.37           C  
ATOM   4035  HD2 PHE A 258      12.933  14.307  11.244  1.00 95.37           H  
ATOM   4036  CE1 PHE A 258      10.633  17.322  10.424  1.00 95.37           C  
ATOM   4037  HE1 PHE A 258      10.009  18.174  10.195  1.00 95.37           H  
ATOM   4038  CE2 PHE A 258      12.772  16.190  10.230  1.00 95.37           C  
ATOM   4039  HE2 PHE A 258      13.788  16.169   9.862  1.00 95.37           H  
ATOM   4040  CZ  PHE A 258      11.955  17.297   9.954  1.00 95.37           C  
ATOM   4041  HZ  PHE A 258      12.335  18.131   9.383  1.00 95.37           H  
ATOM   4042  N   ILE A 259       9.745  12.323  15.076  1.00 95.44           N  
ATOM   4043  H   ILE A 259      10.223  11.678  14.463  1.00 95.44           H  
ATOM   4044  CA  ILE A 259       8.840  11.787  16.110  1.00 95.44           C  
ATOM   4045  HA  ILE A 259       7.854  12.223  15.946  1.00 95.44           H  
ATOM   4046  C   ILE A 259       9.273  12.201  17.530  1.00 95.44           C  
ATOM   4047  CB  ILE A 259       8.713  10.252  15.976  1.00 95.44           C  
ATOM   4048  HB  ILE A 259       9.714   9.822  15.991  1.00 95.44           H  
ATOM   4049  O   ILE A 259       8.446  12.692  18.309  1.00 95.44           O  
ATOM   4050  CG1 ILE A 259       8.021   9.855  14.650  1.00 95.44           C  
ATOM   4051 HG12 ILE A 259       6.943   9.990  14.736  1.00 95.44           H  
ATOM   4052 HG13 ILE A 259       8.367  10.493  13.836  1.00 95.44           H  
ATOM   4053  CG2 ILE A 259       7.917   9.673  17.162  1.00 95.44           C  
ATOM   4054 HG21 ILE A 259       7.701   8.619  16.991  1.00 95.44           H  
ATOM   4055 HG22 ILE A 259       8.497   9.743  18.083  1.00 95.44           H  
ATOM   4056 HG23 ILE A 259       6.971  10.201  17.278  1.00 95.44           H  
ATOM   4057  CD1 ILE A 259       8.307   8.406  14.244  1.00 95.44           C  
ATOM   4058 HD11 ILE A 259       7.933   7.706  14.991  1.00 95.44           H  
ATOM   4059 HD12 ILE A 259       7.817   8.194  13.294  1.00 95.44           H  
ATOM   4060 HD13 ILE A 259       9.382   8.271  14.124  1.00 95.44           H  
ATOM   4061  N   GLN A 260      10.559  12.051  17.868  1.00 93.48           N  
ATOM   4062  H   GLN A 260      11.182  11.649  17.183  1.00 93.48           H  
ATOM   4063  CA  GLN A 260      11.129  12.429  19.172  1.00 93.48           C  
ATOM   4064  HA  GLN A 260      10.596  11.904  19.965  1.00 93.48           H  
ATOM   4065  C   GLN A 260      11.001  13.929  19.461  1.00 93.48           C  
ATOM   4066  CB  GLN A 260      12.612  12.033  19.224  1.00 93.48           C  
ATOM   4067  HB2 GLN A 260      13.101  12.324  18.294  1.00 93.48           H  
ATOM   4068  HB3 GLN A 260      13.092  12.570  20.042  1.00 93.48           H  
ATOM   4069  O   GLN A 260      10.738  14.312  20.599  1.00 93.48           O  
ATOM   4070  CG  GLN A 260      12.807  10.532  19.471  1.00 93.48           C  
ATOM   4071  HG2 GLN A 260      12.290   9.953  18.707  1.00 93.48           H  
ATOM   4072  HG3 GLN A 260      12.369  10.290  20.440  1.00 93.48           H  
ATOM   4073  CD  GLN A 260      14.277  10.116  19.487  1.00 93.48           C  
ATOM   4074  NE2 GLN A 260      14.570   8.859  19.736  1.00 93.48           N  
ATOM   4075 HE21 GLN A 260      15.538   8.587  19.644  1.00 93.48           H  
ATOM   4076 HE22 GLN A 260      13.842   8.180  19.910  1.00 93.48           H  
ATOM   4077  OE1 GLN A 260      15.189  10.908  19.311  1.00 93.48           O  
ATOM   4078  N   ARG A 261      11.129  14.780  18.436  1.00 90.74           N  
ATOM   4079  H   ARG A 261      11.396  14.394  17.542  1.00 90.74           H  
ATOM   4080  CA  ARG A 261      10.900  16.233  18.512  1.00 90.74           C  
ATOM   4081  HA  ARG A 261      11.204  16.585  19.498  1.00 90.74           H  
ATOM   4082  C   ARG A 261       9.418  16.620  18.409  1.00 90.74           C  
ATOM   4083  CB  ARG A 261      11.752  16.954  17.449  1.00 90.74           C  
ATOM   4084  HB2 ARG A 261      11.540  18.022  17.507  1.00 90.74           H  
ATOM   4085  HB3 ARG A 261      11.445  16.607  16.463  1.00 90.74           H  
ATOM   4086  O   ARG A 261       9.099  17.801  18.388  1.00 90.74           O  
ATOM   4087  CG  ARG A 261      13.275  16.762  17.581  1.00 90.74           C  
ATOM   4088  HG2 ARG A 261      13.510  15.698  17.610  1.00 90.74           H  
ATOM   4089  HG3 ARG A 261      13.754  17.187  16.698  1.00 90.74           H  
ATOM   4090  CD  ARG A 261      13.879  17.422  18.826  1.00 90.74           C  
ATOM   4091  HD2 ARG A 261      13.771  18.504  18.744  1.00 90.74           H  
ATOM   4092  HD3 ARG A 261      13.327  17.094  19.707  1.00 90.74           H  
ATOM   4093  NE  ARG A 261      15.298  17.037  18.997  1.00 90.74           N  
ATOM   4094  HE  ARG A 261      15.470  16.077  19.261  1.00 90.74           H  
ATOM   4095  NH1 ARG A 261      16.309  19.018  18.389  1.00 90.74           N  
ATOM   4096 HH11 ARG A 261      15.473  19.335  17.919  1.00 90.74           H  
ATOM   4097 HH12 ARG A 261      17.120  19.619  18.356  1.00 90.74           H  
ATOM   4098  NH2 ARG A 261      17.557  17.330  19.102  1.00 90.74           N  
ATOM   4099 HH21 ARG A 261      18.373  17.881  18.877  1.00 90.74           H  
ATOM   4100 HH22 ARG A 261      17.682  16.372  19.396  1.00 90.74           H  
ATOM   4101  CZ  ARG A 261      16.370  17.797  18.829  1.00 90.74           C  
ATOM   4102  N   GLY A 262       8.505  15.648  18.362  1.00 89.48           N  
ATOM   4103  H   GLY A 262       8.835  14.694  18.321  1.00 89.48           H  
ATOM   4104  CA  GLY A 262       7.062  15.888  18.372  1.00 89.48           C  
ATOM   4105  HA2 GLY A 262       6.564  14.991  18.740  1.00 89.48           H  
ATOM   4106  HA3 GLY A 262       6.860  16.704  19.066  1.00 89.48           H  
ATOM   4107  C   GLY A 262       6.445  16.246  17.013  1.00 89.48           C  
ATOM   4108  O   GLY A 262       5.271  16.607  16.964  1.00 89.48           O  
ATOM   4109  N   ARG A 263       7.175  16.108  15.910  1.00 91.86           N  
ATOM   4110  H   ARG A 263       8.118  15.760  16.007  1.00 91.86           H  
ATOM   4111  CA  ARG A 263       6.672  16.279  14.539  1.00 91.86           C  
ATOM   4112  HA  ARG A 263       5.735  16.835  14.571  1.00 91.86           H  
ATOM   4113  C   ARG A 263       6.328  14.930  13.885  1.00 91.86           C  
ATOM   4114  CB  ARG A 263       7.652  17.130  13.721  1.00 91.86           C  
ATOM   4115  HB2 ARG A 263       8.598  16.593  13.652  1.00 91.86           H  
ATOM   4116  HB3 ARG A 263       7.252  17.257  12.715  1.00 91.86           H  
ATOM   4117  O   ARG A 263       6.691  14.656  12.747  1.00 91.86           O  
ATOM   4118  CG  ARG A 263       7.941  18.525  14.296  1.00 91.86           C  
ATOM   4119  HG2 ARG A 263       8.444  18.423  15.257  1.00 91.86           H  
ATOM   4120  HG3 ARG A 263       8.620  19.015  13.598  1.00 91.86           H  
ATOM   4121  CD  ARG A 263       6.720  19.437  14.472  1.00 91.86           C  
ATOM   4122  HD2 ARG A 263       6.054  19.023  15.228  1.00 91.86           H  
ATOM   4123  HD3 ARG A 263       6.183  19.481  13.524  1.00 91.86           H  
ATOM   4124  NE  ARG A 263       7.159  20.789  14.881  1.00 91.86           N  
ATOM   4125  HE  ARG A 263       8.015  20.851  15.414  1.00 91.86           H  
ATOM   4126  NH1 ARG A 263       5.462  21.991  13.918  1.00 91.86           N  
ATOM   4127 HH11 ARG A 263       5.069  22.874  13.627  1.00 91.86           H  
ATOM   4128 HH12 ARG A 263       4.872  21.171  13.925  1.00 91.86           H  
ATOM   4129  NH2 ARG A 263       7.214  23.067  14.780  1.00 91.86           N  
ATOM   4130 HH21 ARG A 263       6.828  23.943  14.459  1.00 91.86           H  
ATOM   4131 HH22 ARG A 263       8.137  23.082  15.191  1.00 91.86           H  
ATOM   4132  CZ  ARG A 263       6.612  21.937  14.524  1.00 91.86           C  
ATOM   4133  N   HIS A 264       5.660  14.041  14.624  1.00 93.72           N  
ATOM   4134  H   HIS A 264       5.266  14.378  15.491  1.00 93.72           H  
ATOM   4135  CA  HIS A 264       5.264  12.709  14.136  1.00 93.72           C  
ATOM   4136  HA  HIS A 264       6.138  12.231  13.694  1.00 93.72           H  
ATOM   4137  C   HIS A 264       4.195  12.751  13.028  1.00 93.72           C  
ATOM   4138  CB  HIS A 264       4.802  11.849  15.319  1.00 93.72           C  
ATOM   4139  HB2 HIS A 264       4.403  10.909  14.937  1.00 93.72           H  
ATOM   4140  HB3 HIS A 264       5.673  11.612  15.930  1.00 93.72           H  
ATOM   4141  O   HIS A 264       4.051  11.797  12.267  1.00 93.72           O  
ATOM   4142  CG  HIS A 264       3.771  12.484  16.218  1.00 93.72           C  
ATOM   4143  CD2 HIS A 264       2.472  12.790  15.910  1.00 93.72           C  
ATOM   4144  HD2 HIS A 264       1.994  12.651  14.951  1.00 93.72           H  
ATOM   4145  ND1 HIS A 264       3.950  12.769  17.553  1.00 93.72           N  
ATOM   4146  HD1 HIS A 264       4.761  12.522  18.102  1.00 93.72           H  
ATOM   4147  CE1 HIS A 264       2.770  13.180  18.044  1.00 93.72           C  
ATOM   4148  HE1 HIS A 264       2.554  13.339  19.090  1.00 93.72           H  
ATOM   4149  NE2 HIS A 264       1.858  13.270  17.072  1.00 93.72           N  
ATOM   4150  N   GLU A 265       3.474  13.863  12.911  1.00 93.61           N  
ATOM   4151  H   GLU A 265       3.620  14.591  13.596  1.00 93.61           H  
ATOM   4152  CA  GLU A 265       2.602  14.199  11.790  1.00 93.61           C  
ATOM   4153  HA  GLU A 265       1.842  13.423  11.701  1.00 93.61           H  
ATOM   4154  C   GLU A 265       3.364  14.213  10.459  1.00 93.61           C  
ATOM   4155  CB  GLU A 265       1.850  15.521  12.051  1.00 93.61           C  
ATOM   4156  HB2 GLU A 265       1.242  15.409  12.949  1.00 93.61           H  
ATOM   4157  HB3 GLU A 265       1.159  15.659  11.220  1.00 93.61           H  
ATOM   4158  O   GLU A 265       2.835  13.704   9.482  1.00 93.61           O  
ATOM   4159  CG  GLU A 265       2.681  16.816  12.172  1.00 93.61           C  
ATOM   4160  HG2 GLU A 265       1.990  17.639  11.988  1.00 93.61           H  
ATOM   4161  HG3 GLU A 265       3.448  16.849  11.398  1.00 93.61           H  
ATOM   4162  CD  GLU A 265       3.316  17.062  13.547  1.00 93.61           C  
ATOM   4163  OE1 GLU A 265       3.567  18.225  13.924  1.00 93.61           O  
ATOM   4164  OE2 GLU A 265       3.481  16.122  14.358  1.00 93.61           O  
ATOM   4165  N   THR A 266       4.634  14.642  10.428  1.00 94.58           N  
ATOM   4166  H   THR A 266       5.038  15.055  11.257  1.00 94.58           H  
ATOM   4167  CA  THR A 266       5.492  14.580   9.232  1.00 94.58           C  
ATOM   4168  HA  THR A 266       5.016  15.143   8.429  1.00 94.58           H  
ATOM   4169  C   THR A 266       5.669  13.135   8.752  1.00 94.58           C  
ATOM   4170  CB  THR A 266       6.863  15.214   9.535  1.00 94.58           C  
ATOM   4171  HB  THR A 266       7.374  14.628  10.299  1.00 94.58           H  
ATOM   4172  O   THR A 266       5.483  12.836   7.571  1.00 94.58           O  
ATOM   4173  CG2 THR A 266       7.773  15.317   8.318  1.00 94.58           C  
ATOM   4174 HG21 THR A 266       7.262  15.875   7.534  1.00 94.58           H  
ATOM   4175 HG22 THR A 266       8.026  14.322   7.952  1.00 94.58           H  
ATOM   4176 HG23 THR A 266       8.698  15.828   8.585  1.00 94.58           H  
ATOM   4177  OG1 THR A 266       6.685  16.529  10.010  1.00 94.58           O  
ATOM   4178  HG1 THR A 266       7.227  17.105   9.466  1.00 94.58           H  
ATOM   4179  N   THR A 267       5.950  12.206   9.673  1.00 96.47           N  
ATOM   4180  H   THR A 267       6.096  12.503  10.627  1.00 96.47           H  
ATOM   4181  CA  THR A 267       6.034  10.768   9.369  1.00 96.47           C  
ATOM   4182  HA  THR A 267       6.705  10.631   8.520  1.00 96.47           H  
ATOM   4183  C   THR A 267       4.676  10.192   8.962  1.00 96.47           C  
ATOM   4184  CB  THR A 267       6.624   9.995  10.559  1.00 96.47           C  
ATOM   4185  HB  THR A 267       5.991  10.131  11.436  1.00 96.47           H  
ATOM   4186  O   THR A 267       4.609   9.375   8.043  1.00 96.47           O  
ATOM   4187  CG2 THR A 267       6.784   8.501  10.287  1.00 96.47           C  
ATOM   4188 HG21 THR A 267       5.806   8.022  10.273  1.00 96.47           H  
ATOM   4189 HG22 THR A 267       7.387   8.039  11.069  1.00 96.47           H  
ATOM   4190 HG23 THR A 267       7.274   8.354   9.324  1.00 96.47           H  
ATOM   4191  OG1 THR A 267       7.910  10.490  10.845  1.00 96.47           O  
ATOM   4192  HG1 THR A 267       8.459  10.311  10.078  1.00 96.47           H  
ATOM   4193  N   TRP A 268       3.572  10.639   9.570  1.00 96.55           N  
ATOM   4194  H   TRP A 268       3.658  11.305  10.324  1.00 96.55           H  
ATOM   4195  CA  TRP A 268       2.237  10.237   9.123  1.00 96.55           C  
ATOM   4196  HA  TRP A 268       2.234   9.151   9.033  1.00 96.55           H  
ATOM   4197  C   TRP A 268       1.887  10.765   7.729  1.00 96.55           C  
ATOM   4198  CB  TRP A 268       1.161  10.607  10.146  1.00 96.55           C  
ATOM   4199  HB2 TRP A 268       1.387  11.581  10.582  1.00 96.55           H  
ATOM   4200  HB3 TRP A 268       0.213  10.703   9.618  1.00 96.55           H  
ATOM   4201  O   TRP A 268       1.342   9.993   6.949  1.00 96.55           O  
ATOM   4202  CG  TRP A 268       0.949   9.594  11.229  1.00 96.55           C  
ATOM   4203  CD1 TRP A 268       1.148   9.794  12.551  1.00 96.55           C  
ATOM   4204  HD1 TRP A 268       1.516  10.712  12.985  1.00 96.55           H  
ATOM   4205  CD2 TRP A 268       0.543   8.194  11.096  1.00 96.55           C  
ATOM   4206  CE2 TRP A 268       0.471   7.621  12.399  1.00 96.55           C  
ATOM   4207  CE3 TRP A 268       0.280   7.333  10.007  1.00 96.55           C  
ATOM   4208  HE3 TRP A 268       0.351   7.721   9.001  1.00 96.55           H  
ATOM   4209  NE1 TRP A 268       0.822   8.645  13.246  1.00 96.55           N  
ATOM   4210  HE1 TRP A 268       0.898   8.540  14.248  1.00 96.55           H  
ATOM   4211  CH2 TRP A 268      -0.113   5.446  11.515  1.00 96.55           C  
ATOM   4212  HH2 TRP A 268      -0.341   4.401  11.664  1.00 96.55           H  
ATOM   4213  CZ2 TRP A 268       0.142   6.277  12.618  1.00 96.55           C  
ATOM   4214  HZ2 TRP A 268       0.123   5.882  13.623  1.00 96.55           H  
ATOM   4215  CZ3 TRP A 268      -0.025   5.973  10.214  1.00 96.55           C  
ATOM   4216  HZ3 TRP A 268      -0.170   5.319   9.367  1.00 96.55           H  
ATOM   4217  N   THR A 269       2.232  12.002   7.360  1.00 96.58           N  
ATOM   4218  H   THR A 269       2.617  12.630   8.051  1.00 96.58           H  
ATOM   4219  CA  THR A 269       2.034  12.531   5.997  1.00 96.58           C  
ATOM   4220  HA  THR A 269       0.967  12.552   5.777  1.00 96.58           H  
ATOM   4221  C   THR A 269       2.707  11.628   4.962  1.00 96.58           C  
ATOM   4222  CB  THR A 269       2.585  13.963   5.875  1.00 96.58           C  
ATOM   4223  HB  THR A 269       3.664  13.946   6.029  1.00 96.58           H  
ATOM   4224  O   THR A 269       2.068  11.220   3.990  1.00 96.58           O  
ATOM   4225  CG2 THR A 269       2.293  14.604   4.521  1.00 96.58           C  
ATOM   4226 HG21 THR A 269       1.225  14.573   4.307  1.00 96.58           H  
ATOM   4227 HG22 THR A 269       2.836  14.082   3.733  1.00 96.58           H  
ATOM   4228 HG23 THR A 269       2.628  15.642   4.530  1.00 96.58           H  
ATOM   4229  OG1 THR A 269       2.014  14.807   6.845  1.00 96.58           O  
ATOM   4230  HG1 THR A 269       1.058  14.812   6.754  1.00 96.58           H  
ATOM   4231  N   ILE A 270       3.954  11.223   5.226  1.00 97.08           N  
ATOM   4232  H   ILE A 270       4.406  11.608   6.043  1.00 97.08           H  
ATOM   4233  CA  ILE A 270       4.718  10.271   4.405  1.00 97.08           C  
ATOM   4234  HA  ILE A 270       4.798  10.665   3.391  1.00 97.08           H  
ATOM   4235  C   ILE A 270       3.985   8.921   4.308  1.00 97.08           C  
ATOM   4236  CB  ILE A 270       6.148  10.135   4.986  1.00 97.08           C  
ATOM   4237  HB  ILE A 270       6.070   9.923   6.053  1.00 97.08           H  
ATOM   4238  O   ILE A 270       3.689   8.442   3.214  1.00 97.08           O  
ATOM   4239  CG1 ILE A 270       6.927  11.460   4.821  1.00 97.08           C  
ATOM   4240 HG12 ILE A 270       7.199  11.596   3.774  1.00 97.08           H  
ATOM   4241 HG13 ILE A 270       6.278  12.294   5.089  1.00 97.08           H  
ATOM   4242  CG2 ILE A 270       6.911   8.970   4.338  1.00 97.08           C  
ATOM   4243 HG21 ILE A 270       6.905   9.078   3.253  1.00 97.08           H  
ATOM   4244 HG22 ILE A 270       6.448   8.026   4.623  1.00 97.08           H  
ATOM   4245 HG23 ILE A 270       7.940   8.934   4.696  1.00 97.08           H  
ATOM   4246  CD1 ILE A 270       8.181  11.562   5.704  1.00 97.08           C  
ATOM   4247 HD11 ILE A 270       7.901  11.498   6.756  1.00 97.08           H  
ATOM   4248 HD12 ILE A 270       8.665  12.523   5.529  1.00 97.08           H  
ATOM   4249 HD13 ILE A 270       8.895  10.770   5.478  1.00 97.08           H  
ATOM   4250  N   LEU A 271       3.624   8.314   5.442  1.00 97.66           N  
ATOM   4251  H   LEU A 271       3.883   8.750   6.316  1.00 97.66           H  
ATOM   4252  CA  LEU A 271       2.939   7.016   5.474  1.00 97.66           C  
ATOM   4253  HA  LEU A 271       3.554   6.285   4.949  1.00 97.66           H  
ATOM   4254  C   LEU A 271       1.580   7.049   4.749  1.00 97.66           C  
ATOM   4255  CB  LEU A 271       2.787   6.589   6.944  1.00 97.66           C  
ATOM   4256  HB2 LEU A 271       2.366   7.427   7.500  1.00 97.66           H  
ATOM   4257  HB3 LEU A 271       2.078   5.764   7.016  1.00 97.66           H  
ATOM   4258  O   LEU A 271       1.261   6.147   3.972  1.00 97.66           O  
ATOM   4259  CG  LEU A 271       4.107   6.153   7.605  1.00 97.66           C  
ATOM   4260  HG  LEU A 271       4.903   6.861   7.374  1.00 97.66           H  
ATOM   4261  CD1 LEU A 271       3.910   6.114   9.116  1.00 97.66           C  
ATOM   4262 HD11 LEU A 271       4.813   5.736   9.595  1.00 97.66           H  
ATOM   4263 HD12 LEU A 271       3.710   7.121   9.483  1.00 97.66           H  
ATOM   4264 HD13 LEU A 271       3.064   5.474   9.367  1.00 97.66           H  
ATOM   4265  CD2 LEU A 271       4.547   4.761   7.150  1.00 97.66           C  
ATOM   4266 HD21 LEU A 271       3.784   4.024   7.401  1.00 97.66           H  
ATOM   4267 HD22 LEU A 271       4.716   4.750   6.073  1.00 97.66           H  
ATOM   4268 HD23 LEU A 271       5.481   4.495   7.644  1.00 97.66           H  
ATOM   4269  N   ARG A 272       0.790   8.110   4.940  1.00 96.67           N  
ATOM   4270  H   ARG A 272       1.128   8.831   5.561  1.00 96.67           H  
ATOM   4271  CA  ARG A 272      -0.511   8.304   4.281  1.00 96.67           C  
ATOM   4272  HA  ARG A 272      -1.122   7.413   4.426  1.00 96.67           H  
ATOM   4273  C   ARG A 272      -0.354   8.465   2.767  1.00 96.67           C  
ATOM   4274  CB  ARG A 272      -1.223   9.524   4.890  1.00 96.67           C  
ATOM   4275  HB2 ARG A 272      -0.563  10.387   4.804  1.00 96.67           H  
ATOM   4276  HB3 ARG A 272      -2.124   9.743   4.315  1.00 96.67           H  
ATOM   4277  O   ARG A 272      -1.119   7.853   2.024  1.00 96.67           O  
ATOM   4278  CG  ARG A 272      -1.608   9.357   6.368  1.00 96.67           C  
ATOM   4279  HG2 ARG A 272      -1.804  10.346   6.783  1.00 96.67           H  
ATOM   4280  HG3 ARG A 272      -0.786   8.909   6.926  1.00 96.67           H  
ATOM   4281  CD  ARG A 272      -2.835   8.480   6.598  1.00 96.67           C  
ATOM   4282  HD2 ARG A 272      -3.688   8.923   6.085  1.00 96.67           H  
ATOM   4283  HD3 ARG A 272      -2.654   7.489   6.182  1.00 96.67           H  
ATOM   4284  NE  ARG A 272      -3.108   8.418   8.045  1.00 96.67           N  
ATOM   4285  HE  ARG A 272      -3.315   9.292   8.506  1.00 96.67           H  
ATOM   4286  NH1 ARG A 272      -2.622   6.202   8.424  1.00 96.67           N  
ATOM   4287 HH11 ARG A 272      -2.424   6.025   7.450  1.00 96.67           H  
ATOM   4288 HH12 ARG A 272      -2.367   5.509   9.114  1.00 96.67           H  
ATOM   4289  NH2 ARG A 272      -3.197   7.519  10.113  1.00 96.67           N  
ATOM   4290 HH21 ARG A 272      -3.352   8.432  10.515  1.00 96.67           H  
ATOM   4291 HH22 ARG A 272      -3.716   6.766  10.541  1.00 96.67           H  
ATOM   4292  CZ  ARG A 272      -2.967   7.381   8.846  1.00 96.67           C  
ATOM   4293  N   ARG A 273       0.661   9.206   2.298  1.00 96.36           N  
ATOM   4294  H   ARG A 273       1.242   9.684   2.972  1.00 96.36           H  
ATOM   4295  CA  ARG A 273       0.976   9.386   0.864  1.00 96.36           C  
ATOM   4296  HA  ARG A 273       0.090   9.780   0.366  1.00 96.36           H  
ATOM   4297  C   ARG A 273       1.321   8.072   0.148  1.00 96.36           C  
ATOM   4298  CB  ARG A 273       2.119  10.415   0.745  1.00 96.36           C  
ATOM   4299  HB2 ARG A 273       1.800  11.350   1.205  1.00 96.36           H  
ATOM   4300  HB3 ARG A 273       2.984  10.055   1.302  1.00 96.36           H  
ATOM   4301  O   ARG A 273       1.052   7.940  -1.046  1.00 96.36           O  
ATOM   4302  CG  ARG A 273       2.583  10.717  -0.689  1.00 96.36           C  
ATOM   4303  HG2 ARG A 273       2.999   9.816  -1.139  1.00 96.36           H  
ATOM   4304  HG3 ARG A 273       3.390  11.448  -0.634  1.00 96.36           H  
ATOM   4305  CD  ARG A 273       1.471  11.275  -1.590  1.00 96.36           C  
ATOM   4306  HD2 ARG A 273       0.992  12.112  -1.082  1.00 96.36           H  
ATOM   4307  HD3 ARG A 273       0.734  10.493  -1.775  1.00 96.36           H  
ATOM   4308  NE  ARG A 273       2.036  11.747  -2.864  1.00 96.36           N  
ATOM   4309  HE  ARG A 273       2.989  12.079  -2.830  1.00 96.36           H  
ATOM   4310  NH1 ARG A 273       0.136  11.902  -4.147  1.00 96.36           N  
ATOM   4311 HH11 ARG A 273      -0.276  12.098  -5.048  1.00 96.36           H  
ATOM   4312 HH12 ARG A 273      -0.415  11.587  -3.361  1.00 96.36           H  
ATOM   4313  NH2 ARG A 273       2.138  12.421  -5.015  1.00 96.36           N  
ATOM   4314 HH21 ARG A 273       3.140  12.494  -4.907  1.00 96.36           H  
ATOM   4315 HH22 ARG A 273       1.746  12.686  -5.907  1.00 96.36           H  
ATOM   4316  CZ  ARG A 273       1.427  12.021  -4.000  1.00 96.36           C  
ATOM   4317  N   PHE A 274       1.869   7.099   0.874  1.00 97.31           N  
ATOM   4318  H   PHE A 274       2.123   7.320   1.826  1.00 97.31           H  
ATOM   4319  CA  PHE A 274       2.208   5.762   0.368  1.00 97.31           C  
ATOM   4320  HA  PHE A 274       2.210   5.796  -0.721  1.00 97.31           H  
ATOM   4321  C   PHE A 274       1.178   4.668   0.720  1.00 97.31           C  
ATOM   4322  CB  PHE A 274       3.640   5.422   0.794  1.00 97.31           C  
ATOM   4323  HB2 PHE A 274       3.774   5.693   1.841  1.00 97.31           H  
ATOM   4324  HB3 PHE A 274       3.804   4.347   0.718  1.00 97.31           H  
ATOM   4325  O   PHE A 274       1.472   3.482   0.545  1.00 97.31           O  
ATOM   4326  CG  PHE A 274       4.697   6.107  -0.052  1.00 97.31           C  
ATOM   4327  CD1 PHE A 274       5.264   5.427  -1.149  1.00 97.31           C  
ATOM   4328  HD1 PHE A 274       4.926   4.435  -1.408  1.00 97.31           H  
ATOM   4329  CD2 PHE A 274       5.147   7.402   0.268  1.00 97.31           C  
ATOM   4330  HD2 PHE A 274       4.726   7.935   1.107  1.00 97.31           H  
ATOM   4331  CE1 PHE A 274       6.292   6.028  -1.898  1.00 97.31           C  
ATOM   4332  HE1 PHE A 274       6.742   5.502  -2.727  1.00 97.31           H  
ATOM   4333  CE2 PHE A 274       6.165   8.006  -0.489  1.00 97.31           C  
ATOM   4334  HE2 PHE A 274       6.520   8.993  -0.232  1.00 97.31           H  
ATOM   4335  CZ  PHE A 274       6.748   7.314  -1.564  1.00 97.31           C  
ATOM   4336  HZ  PHE A 274       7.550   7.767  -2.127  1.00 97.31           H  
ATOM   4337  N   GLY A 275      -0.023   5.062   1.166  1.00 97.02           N  
ATOM   4338  H   GLY A 275      -0.172   6.051   1.308  1.00 97.02           H  
ATOM   4339  CA  GLY A 275      -1.201   4.193   1.281  1.00 97.02           C  
ATOM   4340  HA2 GLY A 275      -1.108   3.379   0.561  1.00 97.02           H  
ATOM   4341  HA3 GLY A 275      -2.085   4.772   1.018  1.00 97.02           H  
ATOM   4342  C   GLY A 275      -1.454   3.552   2.649  1.00 97.02           C  
ATOM   4343  O   GLY A 275      -2.370   2.739   2.765  1.00 97.02           O  
ATOM   4344  N   TYR A 276      -0.675   3.879   3.684  1.00 97.32           N  
ATOM   4345  H   TYR A 276       0.048   4.571   3.553  1.00 97.32           H  
ATOM   4346  CA  TYR A 276      -0.777   3.217   4.989  1.00 97.32           C  
ATOM   4347  HA  TYR A 276      -0.958   2.158   4.805  1.00 97.32           H  
ATOM   4348  C   TYR A 276      -1.946   3.723   5.855  1.00 97.32           C  
ATOM   4349  CB  TYR A 276       0.558   3.309   5.737  1.00 97.32           C  
ATOM   4350  HB2 TYR A 276       0.850   4.356   5.814  1.00 97.32           H  
ATOM   4351  HB3 TYR A 276       0.415   2.939   6.752  1.00 97.32           H  
ATOM   4352  O   TYR A 276      -2.225   4.924   5.949  1.00 97.32           O  
ATOM   4353  CG  TYR A 276       1.676   2.505   5.100  1.00 97.32           C  
ATOM   4354  CD1 TYR A 276       1.711   1.113   5.293  1.00 97.32           C  
ATOM   4355  HD1 TYR A 276       0.940   0.634   5.878  1.00 97.32           H  
ATOM   4356  CD2 TYR A 276       2.670   3.125   4.317  1.00 97.32           C  
ATOM   4357  HD2 TYR A 276       2.653   4.194   4.159  1.00 97.32           H  
ATOM   4358  CE1 TYR A 276       2.742   0.340   4.733  1.00 97.32           C  
ATOM   4359  HE1 TYR A 276       2.767  -0.725   4.912  1.00 97.32           H  
ATOM   4360  CE2 TYR A 276       3.692   2.356   3.732  1.00 97.32           C  
ATOM   4361  HE2 TYR A 276       4.460   2.824   3.134  1.00 97.32           H  
ATOM   4362  OH  TYR A 276       4.712   0.225   3.382  1.00 97.32           O  
ATOM   4363  HH  TYR A 276       4.682  -0.677   3.710  1.00 97.32           H  
ATOM   4364  CZ  TYR A 276       3.729   0.966   3.946  1.00 97.32           C  
ATOM   4365  N   SER A 277      -2.599   2.784   6.543  1.00 96.55           N  
ATOM   4366  H   SER A 277      -2.324   1.827   6.375  1.00 96.55           H  
ATOM   4367  CA  SER A 277      -3.675   2.975   7.522  1.00 96.55           C  
ATOM   4368  HA  SER A 277      -4.312   3.794   7.187  1.00 96.55           H  
ATOM   4369  C   SER A 277      -3.147   3.322   8.924  1.00 96.55           C  
ATOM   4370  CB  SER A 277      -4.524   1.695   7.566  1.00 96.55           C  
ATOM   4371  HB2 SER A 277      -4.708   1.347   6.550  1.00 96.55           H  
ATOM   4372  HB3 SER A 277      -5.481   1.909   8.041  1.00 96.55           H  
ATOM   4373  O   SER A 277      -1.939   3.383   9.152  1.00 96.55           O  
ATOM   4374  OG  SER A 277      -3.865   0.680   8.302  1.00 96.55           O  
ATOM   4375  HG  SER A 277      -4.032  -0.164   7.877  1.00 96.55           H  
ATOM   4376  N   ASP A 278      -4.038   3.579   9.888  1.00 95.27           N  
ATOM   4377  H   ASP A 278      -5.019   3.630   9.655  1.00 95.27           H  
ATOM   4378  CA  ASP A 278      -3.674   3.807  11.302  1.00 95.27           C  
ATOM   4379  HA  ASP A 278      -2.995   4.657  11.368  1.00 95.27           H  
ATOM   4380  C   ASP A 278      -2.944   2.589  11.911  1.00 95.27           C  
ATOM   4381  CB  ASP A 278      -4.937   4.127  12.138  1.00 95.27           C  
ATOM   4382  HB2 ASP A 278      -4.639   4.211  13.183  1.00 95.27           H  
ATOM   4383  HB3 ASP A 278      -5.629   3.289  12.059  1.00 95.27           H  
ATOM   4384  O   ASP A 278      -2.158   2.743  12.841  1.00 95.27           O  
ATOM   4385  CG  ASP A 278      -5.688   5.416  11.758  1.00 95.27           C  
ATOM   4386  OD1 ASP A 278      -6.632   5.791  12.489  1.00 95.27           O  
ATOM   4387  OD2 ASP A 278      -5.348   6.013  10.709  1.00 95.27           O  
ATOM   4388  N   ALA A 279      -3.164   1.391  11.353  1.00 93.74           N  
ATOM   4389  H   ALA A 279      -3.780   1.346  10.555  1.00 93.74           H  
ATOM   4390  CA  ALA A 279      -2.515   0.140  11.747  1.00 93.74           C  
ATOM   4391  HA  ALA A 279      -2.269   0.196  12.807  1.00 93.74           H  
ATOM   4392  C   ALA A 279      -1.188  -0.139  11.006  1.00 93.74           C  
ATOM   4393  CB  ALA A 279      -3.527  -0.999  11.561  1.00 93.74           C  
ATOM   4394  HB1 ALA A 279      -3.098  -1.934  11.920  1.00 93.74           H  
ATOM   4395  HB2 ALA A 279      -4.436  -0.791  12.126  1.00 93.74           H  
ATOM   4396  HB3 ALA A 279      -3.773  -1.119  10.506  1.00 93.74           H  
ATOM   4397  O   ALA A 279      -0.581  -1.180  11.233  1.00 93.74           O  
ATOM   4398  N   LEU A 280      -0.727   0.777  10.140  1.00 96.18           N  
ATOM   4399  H   LEU A 280      -1.262   1.627  10.031  1.00 96.18           H  
ATOM   4400  CA  LEU A 280       0.457   0.614   9.276  1.00 96.18           C  
ATOM   4401  HA  LEU A 280       0.510   1.518   8.668  1.00 96.18           H  
ATOM   4402  C   LEU A 280       0.340  -0.513   8.233  1.00 96.18           C  
ATOM   4403  CB  LEU A 280       1.754   0.560  10.108  1.00 96.18           C  
ATOM   4404  HB2 LEU A 280       1.758  -0.358  10.696  1.00 96.18           H  
ATOM   4405  HB3 LEU A 280       2.606   0.511   9.429  1.00 96.18           H  
ATOM   4406  O   LEU A 280       1.336  -1.017   7.718  1.00 96.18           O  
ATOM   4407  CG  LEU A 280       1.944   1.759  11.049  1.00 96.18           C  
ATOM   4408  HG  LEU A 280       1.075   1.888  11.694  1.00 96.18           H  
ATOM   4409  CD1 LEU A 280       3.158   1.510  11.934  1.00 96.18           C  
ATOM   4410 HD11 LEU A 280       4.019   1.303  11.299  1.00 96.18           H  
ATOM   4411 HD12 LEU A 280       2.968   0.656  12.584  1.00 96.18           H  
ATOM   4412 HD13 LEU A 280       3.355   2.389  12.548  1.00 96.18           H  
ATOM   4413  CD2 LEU A 280       2.185   3.049  10.267  1.00 96.18           C  
ATOM   4414 HD21 LEU A 280       3.063   2.944   9.629  1.00 96.18           H  
ATOM   4415 HD22 LEU A 280       1.315   3.288   9.655  1.00 96.18           H  
ATOM   4416 HD23 LEU A 280       2.338   3.872  10.965  1.00 96.18           H  
ATOM   4417  N   GLU A 281      -0.890  -0.834   7.842  1.00 96.06           N  
ATOM   4418  H   GLU A 281      -1.659  -0.382   8.316  1.00 96.06           H  
ATOM   4419  CA  GLU A 281      -1.219  -1.725   6.725  1.00 96.06           C  
ATOM   4420  HA  GLU A 281      -0.344  -2.313   6.449  1.00 96.06           H  
ATOM   4421  C   GLU A 281      -1.660  -0.896   5.510  1.00 96.06           C  
ATOM   4422  CB  GLU A 281      -2.331  -2.691   7.148  1.00 96.06           C  
ATOM   4423  HB2 GLU A 281      -3.199  -2.100   7.442  1.00 96.06           H  
ATOM   4424  HB3 GLU A 281      -2.604  -3.309   6.293  1.00 96.06           H  
ATOM   4425  O   GLU A 281      -2.267   0.162   5.680  1.00 96.06           O  
ATOM   4426  CG  GLU A 281      -1.908  -3.607   8.310  1.00 96.06           C  
ATOM   4427  HG2 GLU A 281      -1.578  -2.998   9.152  1.00 96.06           H  
ATOM   4428  HG3 GLU A 281      -1.066  -4.215   7.979  1.00 96.06           H  
ATOM   4429  CD  GLU A 281      -3.046  -4.516   8.797  1.00 96.06           C  
ATOM   4430  OE1 GLU A 281      -2.729  -5.505   9.494  1.00 96.06           O  
ATOM   4431  OE2 GLU A 281      -4.221  -4.207   8.492  1.00 96.06           O  
ATOM   4432  N   LEU A 282      -1.385  -1.346   4.282  1.00 96.37           N  
ATOM   4433  H   LEU A 282      -0.965  -2.258   4.175  1.00 96.37           H  
ATOM   4434  CA  LEU A 282      -1.866  -0.643   3.085  1.00 96.37           C  
ATOM   4435  HA  LEU A 282      -1.670   0.422   3.212  1.00 96.37           H  
ATOM   4436  C   LEU A 282      -3.386  -0.788   2.946  1.00 96.37           C  
ATOM   4437  CB  LEU A 282      -1.135  -1.127   1.822  1.00 96.37           C  
ATOM   4438  HB2 LEU A 282      -1.614  -0.672   0.955  1.00 96.37           H  
ATOM   4439  HB3 LEU A 282      -1.258  -2.208   1.750  1.00 96.37           H  
ATOM   4440  O   LEU A 282      -3.924  -1.886   3.079  1.00 96.37           O  
ATOM   4441  CG  LEU A 282       0.364  -0.792   1.778  1.00 96.37           C  
ATOM   4442  HG  LEU A 282       0.869  -1.272   2.616  1.00 96.37           H  
ATOM   4443  CD1 LEU A 282       0.976  -1.316   0.479  1.00 96.37           C  
ATOM   4444 HD11 LEU A 282       2.057  -1.181   0.500  1.00 96.37           H  
ATOM   4445 HD12 LEU A 282       0.558  -0.783  -0.375  1.00 96.37           H  
ATOM   4446 HD13 LEU A 282       0.753  -2.378   0.379  1.00 96.37           H  
ATOM   4447  CD2 LEU A 282       0.625   0.710   1.832  1.00 96.37           C  
ATOM   4448 HD21 LEU A 282       0.291   1.122   2.784  1.00 96.37           H  
ATOM   4449 HD22 LEU A 282       1.696   0.904   1.761  1.00 96.37           H  
ATOM   4450 HD23 LEU A 282       0.107   1.215   1.017  1.00 96.37           H  
ATOM   4451  N   THR A 283      -4.085   0.316   2.681  1.00 95.66           N  
ATOM   4452  H   THR A 283      -3.598   1.192   2.555  1.00 95.66           H  
ATOM   4453  CA  THR A 283      -5.551   0.309   2.595  1.00 95.66           C  
ATOM   4454  HA  THR A 283      -5.925  -0.241   3.458  1.00 95.66           H  
ATOM   4455  C   THR A 283      -6.052  -0.419   1.347  1.00 95.66           C  
ATOM   4456  CB  THR A 283      -6.158   1.721   2.650  1.00 95.66           C  
ATOM   4457  HB  THR A 283      -7.242   1.632   2.577  1.00 95.66           H  
ATOM   4458  O   THR A 283      -5.416  -0.406   0.290  1.00 95.66           O  
ATOM   4459  CG2 THR A 283      -5.830   2.455   3.952  1.00 95.66           C  
ATOM   4460 HG21 THR A 283      -4.751   2.520   4.089  1.00 95.66           H  
ATOM   4461 HG22 THR A 283      -6.246   3.462   3.918  1.00 95.66           H  
ATOM   4462 HG23 THR A 283      -6.270   1.915   4.790  1.00 95.66           H  
ATOM   4463  OG1 THR A 283      -5.713   2.513   1.578  1.00 95.66           O  
ATOM   4464  HG1 THR A 283      -6.277   3.287   1.516  1.00 95.66           H  
ATOM   4465  N   ALA A 284      -7.251  -1.004   1.445  1.00 93.00           N  
ATOM   4466  H   ALA A 284      -7.713  -1.038   2.342  1.00 93.00           H  
ATOM   4467  CA  ALA A 284      -7.937  -1.592   0.295  1.00 93.00           C  
ATOM   4468  HA  ALA A 284      -7.317  -2.393  -0.109  1.00 93.00           H  
ATOM   4469  C   ALA A 284      -8.151  -0.564  -0.831  1.00 93.00           C  
ATOM   4470  CB  ALA A 284      -9.262  -2.196   0.772  1.00 93.00           C  
ATOM   4471  HB1 ALA A 284      -9.768  -2.664  -0.072  1.00 93.00           H  
ATOM   4472  HB2 ALA A 284      -9.075  -2.952   1.535  1.00 93.00           H  
ATOM   4473  HB3 ALA A 284      -9.907  -1.416   1.179  1.00 93.00           H  
ATOM   4474  O   ALA A 284      -7.951  -0.900  -1.992  1.00 93.00           O  
ATOM   4475  N   ASP A 285      -8.452   0.695  -0.488  1.00 92.77           N  
ATOM   4476  H   ASP A 285      -8.706   0.887   0.470  1.00 92.77           H  
ATOM   4477  CA  ASP A 285      -8.592   1.792  -1.457  1.00 92.77           C  
ATOM   4478  HA  ASP A 285      -9.366   1.530  -2.178  1.00 92.77           H  
ATOM   4479  C   ASP A 285      -7.290   2.065  -2.239  1.00 92.77           C  
ATOM   4480  CB  ASP A 285      -9.021   3.081  -0.729  1.00 92.77           C  
ATOM   4481  HB2 ASP A 285      -9.186   3.861  -1.472  1.00 92.77           H  
ATOM   4482  HB3 ASP A 285      -8.200   3.403  -0.088  1.00 92.77           H  
ATOM   4483  O   ASP A 285      -7.344   2.431  -3.408  1.00 92.77           O  
ATOM   4484  CG  ASP A 285     -10.290   2.952   0.123  1.00 92.77           C  
ATOM   4485  OD1 ASP A 285     -10.293   3.556   1.222  1.00 92.77           O  
ATOM   4486  OD2 ASP A 285     -11.222   2.226  -0.287  1.00 92.77           O  
ATOM   4487  N   TYR A 286      -6.117   1.870  -1.616  1.00 94.57           N  
ATOM   4488  H   TYR A 286      -6.127   1.536  -0.663  1.00 94.57           H  
ATOM   4489  CA  TYR A 286      -4.809   2.059  -2.258  1.00 94.57           C  
ATOM   4490  HA  TYR A 286      -4.872   2.899  -2.949  1.00 94.57           H  
ATOM   4491  C   TYR A 286      -4.363   0.837  -3.078  1.00 94.57           C  
ATOM   4492  CB  TYR A 286      -3.770   2.403  -1.178  1.00 94.57           C  
ATOM   4493  HB2 TYR A 286      -4.110   3.288  -0.640  1.00 94.57           H  
ATOM   4494  HB3 TYR A 286      -3.721   1.587  -0.457  1.00 94.57           H  
ATOM   4495  O   TYR A 286      -3.689   0.990  -4.094  1.00 94.57           O  
ATOM   4496  CG  TYR A 286      -2.367   2.672  -1.700  1.00 94.57           C  
ATOM   4497  CD1 TYR A 286      -1.430   1.622  -1.783  1.00 94.57           C  
ATOM   4498  HD1 TYR A 286      -1.721   0.620  -1.505  1.00 94.57           H  
ATOM   4499  CD2 TYR A 286      -1.986   3.977  -2.073  1.00 94.57           C  
ATOM   4500  HD2 TYR A 286      -2.706   4.781  -2.017  1.00 94.57           H  
ATOM   4501  CE1 TYR A 286      -0.121   1.877  -2.234  1.00 94.57           C  
ATOM   4502  HE1 TYR A 286       0.594   1.070  -2.301  1.00 94.57           H  
ATOM   4503  CE2 TYR A 286      -0.671   4.239  -2.508  1.00 94.57           C  
ATOM   4504  HE2 TYR A 286      -0.379   5.244  -2.774  1.00 94.57           H  
ATOM   4505  OH  TYR A 286       1.547   3.440  -2.988  1.00 94.57           O  
ATOM   4506  HH  TYR A 286       1.676   4.368  -3.196  1.00 94.57           H  
ATOM   4507  CZ  TYR A 286       0.267   3.187  -2.592  1.00 94.57           C  
ATOM   4508  N   LEU A 287      -4.709  -0.383  -2.649  1.00 95.95           N  
ATOM   4509  H   LEU A 287      -5.229  -0.444  -1.786  1.00 95.95           H  
ATOM   4510  CA  LEU A 287      -4.312  -1.626  -3.330  1.00 95.95           C  
ATOM   4511  HA  LEU A 287      -3.374  -1.464  -3.862  1.00 95.95           H  
ATOM   4512  C   LEU A 287      -5.311  -2.103  -4.392  1.00 95.95           C  
ATOM   4513  CB  LEU A 287      -4.108  -2.737  -2.284  1.00 95.95           C  
ATOM   4514  HB2 LEU A 287      -4.023  -3.688  -2.809  1.00 95.95           H  
ATOM   4515  HB3 LEU A 287      -4.997  -2.789  -1.655  1.00 95.95           H  
ATOM   4516  O   LEU A 287      -4.934  -2.814  -5.317  1.00 95.95           O  
ATOM   4517  CG  LEU A 287      -2.870  -2.584  -1.384  1.00 95.95           C  
ATOM   4518  HG  LEU A 287      -2.938  -1.657  -0.815  1.00 95.95           H  
ATOM   4519  CD1 LEU A 287      -2.827  -3.761  -0.410  1.00 95.95           C  
ATOM   4520 HD11 LEU A 287      -2.818  -4.704  -0.957  1.00 95.95           H  
ATOM   4521 HD12 LEU A 287      -3.700  -3.727   0.241  1.00 95.95           H  
ATOM   4522 HD13 LEU A 287      -1.930  -3.707   0.206  1.00 95.95           H  
ATOM   4523  CD2 LEU A 287      -1.562  -2.583  -2.183  1.00 95.95           C  
ATOM   4524 HD21 LEU A 287      -0.709  -2.621  -1.506  1.00 95.95           H  
ATOM   4525 HD22 LEU A 287      -1.489  -1.671  -2.776  1.00 95.95           H  
ATOM   4526 HD23 LEU A 287      -1.522  -3.452  -2.839  1.00 95.95           H  
ATOM   4527  N   SER A 288      -6.593  -1.788  -4.258  1.00 93.21           N  
ATOM   4528  H   SER A 288      -6.868  -1.216  -3.472  1.00 93.21           H  
ATOM   4529  CA  SER A 288      -7.663  -2.302  -5.118  1.00 93.21           C  
ATOM   4530  HA  SER A 288      -7.256  -2.601  -6.084  1.00 93.21           H  
ATOM   4531  C   SER A 288      -8.704  -1.217  -5.404  1.00 93.21           C  
ATOM   4532  CB  SER A 288      -8.282  -3.551  -4.484  1.00 93.21           C  
ATOM   4533  HB2 SER A 288      -9.172  -3.843  -5.042  1.00 93.21           H  
ATOM   4534  HB3 SER A 288      -8.560  -3.341  -3.452  1.00 93.21           H  
ATOM   4535  O   SER A 288      -9.861  -1.349  -4.993  1.00 93.21           O  
ATOM   4536  OG  SER A 288      -7.348  -4.613  -4.532  1.00 93.21           O  
ATOM   4537  HG  SER A 288      -6.496  -4.247  -4.779  1.00 93.21           H  
ATOM   4538  N   PRO A 289      -8.307  -0.148  -6.121  1.00 93.64           N  
ATOM   4539  CA  PRO A 289      -9.233   0.875  -6.587  1.00 93.64           C  
ATOM   4540  HA  PRO A 289      -9.679   1.377  -5.728  1.00 93.64           H  
ATOM   4541  C   PRO A 289     -10.350   0.271  -7.448  1.00 93.64           C  
ATOM   4542  CB  PRO A 289      -8.388   1.880  -7.367  1.00 93.64           C  
ATOM   4543  HB2 PRO A 289      -8.936   2.329  -8.195  1.00 93.64           H  
ATOM   4544  HB3 PRO A 289      -8.024   2.651  -6.687  1.00 93.64           H  
ATOM   4545  O   PRO A 289     -10.205  -0.781  -8.080  1.00 93.64           O  
ATOM   4546  CG  PRO A 289      -7.212   1.042  -7.856  1.00 93.64           C  
ATOM   4547  HG2 PRO A 289      -6.331   1.656  -8.046  1.00 93.64           H  
ATOM   4548  HG3 PRO A 289      -7.500   0.481  -8.745  1.00 93.64           H  
ATOM   4549  CD  PRO A 289      -6.985   0.096  -6.686  1.00 93.64           C  
ATOM   4550  HD2 PRO A 289      -6.359   0.584  -5.939  1.00 93.64           H  
ATOM   4551  HD3 PRO A 289      -6.506  -0.817  -7.040  1.00 93.64           H  
ATOM   4552  N   LEU A 290     -11.502   0.941  -7.452  1.00 91.99           N  
ATOM   4553  H   LEU A 290     -11.531   1.831  -6.974  1.00 91.99           H  
ATOM   4554  CA  LEU A 290     -12.723   0.425  -8.062  1.00 91.99           C  
ATOM   4555  HA  LEU A 290     -12.859  -0.604  -7.730  1.00 91.99           H  
ATOM   4556  C   LEU A 290     -12.626   0.398  -9.594  1.00 91.99           C  
ATOM   4557  CB  LEU A 290     -13.928   1.260  -7.589  1.00 91.99           C  
ATOM   4558  HB2 LEU A 290     -14.794   1.006  -8.201  1.00 91.99           H  
ATOM   4559  HB3 LEU A 290     -13.703   2.312  -7.762  1.00 91.99           H  
ATOM   4560  O   LEU A 290     -12.749   1.425 -10.256  1.00 91.99           O  
ATOM   4561  CG  LEU A 290     -14.303   1.059  -6.109  1.00 91.99           C  
ATOM   4562  HG  LEU A 290     -13.422   1.193  -5.482  1.00 91.99           H  
ATOM   4563  CD1 LEU A 290     -15.346   2.100  -5.702  1.00 91.99           C  
ATOM   4564 HD11 LEU A 290     -15.595   1.976  -4.649  1.00 91.99           H  
ATOM   4565 HD12 LEU A 290     -16.246   1.991  -6.308  1.00 91.99           H  
ATOM   4566 HD13 LEU A 290     -14.935   3.100  -5.843  1.00 91.99           H  
ATOM   4567  CD2 LEU A 290     -14.900  -0.329  -5.851  1.00 91.99           C  
ATOM   4568 HD21 LEU A 290     -15.761  -0.497  -6.498  1.00 91.99           H  
ATOM   4569 HD22 LEU A 290     -15.209  -0.400  -4.808  1.00 91.99           H  
ATOM   4570 HD23 LEU A 290     -14.147  -1.095  -6.030  1.00 91.99           H  
ATOM   4571  N   ILE A 291     -12.513  -0.807 -10.156  1.00 93.99           N  
ATOM   4572  H   ILE A 291     -12.312  -1.590  -9.550  1.00 93.99           H  
ATOM   4573  CA  ILE A 291     -12.662  -1.066 -11.591  1.00 93.99           C  
ATOM   4574  HA  ILE A 291     -12.801  -0.105 -12.085  1.00 93.99           H  
ATOM   4575  C   ILE A 291     -13.929  -1.891 -11.856  1.00 93.99           C  
ATOM   4576  CB  ILE A 291     -11.363  -1.666 -12.176  1.00 93.99           C  
ATOM   4577  HB  ILE A 291     -10.540  -1.041 -11.828  1.00 93.99           H  
ATOM   4578  O   ILE A 291     -14.161  -2.929 -11.233  1.00 93.99           O  
ATOM   4579  CG1 ILE A 291     -11.388  -1.575 -13.716  1.00 93.99           C  
ATOM   4580 HG12 ILE A 291     -12.121  -2.274 -14.118  1.00 93.99           H  
ATOM   4581 HG13 ILE A 291     -11.683  -0.566 -14.005  1.00 93.99           H  
ATOM   4582  CG2 ILE A 291     -11.091  -3.104 -11.691  1.00 93.99           C  
ATOM   4583 HG21 ILE A 291     -11.087  -3.134 -10.601  1.00 93.99           H  
ATOM   4584 HG22 ILE A 291     -10.113  -3.439 -12.039  1.00 93.99           H  
ATOM   4585 HG23 ILE A 291     -11.847  -3.790 -12.071  1.00 93.99           H  
ATOM   4586  CD1 ILE A 291     -10.024  -1.855 -14.359  1.00 93.99           C  
ATOM   4587 HD11 ILE A 291     -10.073  -1.638 -15.426  1.00 93.99           H  
ATOM   4588 HD12 ILE A 291      -9.751  -2.903 -14.231  1.00 93.99           H  
ATOM   4589 HD13 ILE A 291      -9.262  -1.220 -13.907  1.00 93.99           H  
ATOM   4590  N   HIS A 292     -14.772  -1.425 -12.780  1.00 93.72           N  
ATOM   4591  H   HIS A 292     -14.533  -0.571 -13.264  1.00 93.72           H  
ATOM   4592  CA  HIS A 292     -15.990  -2.129 -13.180  1.00 93.72           C  
ATOM   4593  HA  HIS A 292     -16.297  -2.801 -12.378  1.00 93.72           H  
ATOM   4594  C   HIS A 292     -15.732  -2.975 -14.431  1.00 93.72           C  
ATOM   4595  CB  HIS A 292     -17.134  -1.128 -13.383  1.00 93.72           C  
ATOM   4596  HB2 HIS A 292     -16.850  -0.402 -14.145  1.00 93.72           H  
ATOM   4597  HB3 HIS A 292     -17.308  -0.591 -12.451  1.00 93.72           H  
ATOM   4598  O   HIS A 292     -15.498  -2.434 -15.512  1.00 93.72           O  
ATOM   4599  CG  HIS A 292     -18.416  -1.802 -13.805  1.00 93.72           C  
ATOM   4600  CD2 HIS A 292     -19.358  -2.361 -12.984  1.00 93.72           C  
ATOM   4601  HD2 HIS A 292     -19.330  -2.381 -11.904  1.00 93.72           H  
ATOM   4602  ND1 HIS A 292     -18.828  -2.017 -15.099  1.00 93.72           N  
ATOM   4603  HD1 HIS A 292     -18.320  -1.750 -15.930  1.00 93.72           H  
ATOM   4604  CE1 HIS A 292     -19.999  -2.677 -15.058  1.00 93.72           C  
ATOM   4605  HE1 HIS A 292     -20.574  -2.986 -15.919  1.00 93.72           H  
ATOM   4606  NE2 HIS A 292     -20.359  -2.912 -13.789  1.00 93.72           N  
ATOM   4607  N   VAL A 293     -15.813  -4.299 -14.288  1.00 94.82           N  
ATOM   4608  H   VAL A 293     -16.014  -4.670 -13.370  1.00 94.82           H  
ATOM   4609  CA  VAL A 293     -15.650  -5.270 -15.381  1.00 94.82           C  
ATOM   4610  HA  VAL A 293     -15.307  -4.756 -16.278  1.00 94.82           H  
ATOM   4611  C   VAL A 293     -17.010  -5.927 -15.656  1.00 94.82           C  
ATOM   4612  CB  VAL A 293     -14.566  -6.317 -15.041  1.00 94.82           C  
ATOM   4613  HB  VAL A 293     -14.895  -6.924 -14.198  1.00 94.82           H  
ATOM   4614  O   VAL A 293     -17.456  -6.734 -14.839  1.00 94.82           O  
ATOM   4615  CG1 VAL A 293     -14.298  -7.237 -16.240  1.00 94.82           C  
ATOM   4616 HG11 VAL A 293     -13.531  -7.966 -15.979  1.00 94.82           H  
ATOM   4617 HG12 VAL A 293     -15.203  -7.782 -16.508  1.00 94.82           H  
ATOM   4618 HG13 VAL A 293     -13.958  -6.657 -17.098  1.00 94.82           H  
ATOM   4619  CG2 VAL A 293     -13.236  -5.653 -14.654  1.00 94.82           C  
ATOM   4620 HG21 VAL A 293     -12.485  -6.420 -14.469  1.00 94.82           H  
ATOM   4621 HG22 VAL A 293     -12.895  -5.001 -15.459  1.00 94.82           H  
ATOM   4622 HG23 VAL A 293     -13.353  -5.068 -13.742  1.00 94.82           H  
ATOM   4623  N   PRO A 294     -17.707  -5.583 -16.758  1.00 95.20           N  
ATOM   4624  CA  PRO A 294     -18.980  -6.211 -17.106  1.00 95.20           C  
ATOM   4625  HA  PRO A 294     -19.660  -6.061 -16.267  1.00 95.20           H  
ATOM   4626  C   PRO A 294     -18.837  -7.716 -17.413  1.00 95.20           C  
ATOM   4627  CB  PRO A 294     -19.517  -5.453 -18.328  1.00 95.20           C  
ATOM   4628  HB2 PRO A 294     -20.591  -5.283 -18.253  1.00 95.20           H  
ATOM   4629  HB3 PRO A 294     -19.294  -6.007 -19.240  1.00 95.20           H  
ATOM   4630  O   PRO A 294     -17.766  -8.158 -17.841  1.00 95.20           O  
ATOM   4631  CG  PRO A 294     -18.740  -4.137 -18.335  1.00 95.20           C  
ATOM   4632  HG2 PRO A 294     -18.602  -3.758 -19.347  1.00 95.20           H  
ATOM   4633  HG3 PRO A 294     -19.257  -3.400 -17.720  1.00 95.20           H  
ATOM   4634  CD  PRO A 294     -17.408  -4.507 -17.688  1.00 95.20           C  
ATOM   4635  HD2 PRO A 294     -16.993  -3.635 -17.183  1.00 95.20           H  
ATOM   4636  HD3 PRO A 294     -16.715  -4.870 -18.447  1.00 95.20           H  
ATOM   4637  N   PRO A 295     -19.909  -8.518 -17.268  1.00 93.01           N  
ATOM   4638  CA  PRO A 295     -19.909  -9.915 -17.693  1.00 93.01           C  
ATOM   4639  HA  PRO A 295     -19.196 -10.463 -17.077  1.00 93.01           H  
ATOM   4640  C   PRO A 295     -19.535 -10.063 -19.173  1.00 93.01           C  
ATOM   4641  CB  PRO A 295     -21.325 -10.437 -17.420  1.00 93.01           C  
ATOM   4642  HB2 PRO A 295     -21.950 -10.315 -18.304  1.00 93.01           H  
ATOM   4643  HB3 PRO A 295     -21.316 -11.479 -17.100  1.00 93.01           H  
ATOM   4644  O   PRO A 295     -20.028  -9.328 -20.023  1.00 93.01           O  
ATOM   4645  CG  PRO A 295     -21.836  -9.511 -16.317  1.00 93.01           C  
ATOM   4646  HG2 PRO A 295     -21.465  -9.852 -15.350  1.00 93.01           H  
ATOM   4647  HG3 PRO A 295     -22.924  -9.446 -16.312  1.00 93.01           H  
ATOM   4648  CD  PRO A 295     -21.190  -8.174 -16.672  1.00 93.01           C  
ATOM   4649  HD2 PRO A 295     -21.071  -7.574 -15.770  1.00 93.01           H  
ATOM   4650  HD3 PRO A 295     -21.801  -7.647 -17.405  1.00 93.01           H  
ATOM   4651  N   GLY A 296     -18.666 -11.023 -19.494  1.00 91.88           N  
ATOM   4652  H   GLY A 296     -18.260 -11.573 -18.751  1.00 91.88           H  
ATOM   4653  CA  GLY A 296     -18.212 -11.258 -20.869  1.00 91.88           C  
ATOM   4654  HA2 GLY A 296     -19.067 -11.182 -21.541  1.00 91.88           H  
ATOM   4655  HA3 GLY A 296     -17.813 -12.270 -20.936  1.00 91.88           H  
ATOM   4656  C   GLY A 296     -17.131 -10.293 -21.377  1.00 91.88           C  
ATOM   4657  O   GLY A 296     -16.669 -10.469 -22.505  1.00 91.88           O  
ATOM   4658  N   CYS A 297     -16.695  -9.315 -20.578  1.00 96.17           N  
ATOM   4659  H   CYS A 297     -17.160  -9.174 -19.692  1.00 96.17           H  
ATOM   4660  CA  CYS A 297     -15.472  -8.539 -20.806  1.00 96.17           C  
ATOM   4661  HA  CYS A 297     -15.321  -8.403 -21.877  1.00 96.17           H  
ATOM   4662  C   CYS A 297     -14.233  -9.269 -20.246  1.00 96.17           C  
ATOM   4663  CB  CYS A 297     -15.645  -7.154 -20.167  1.00 96.17           C  
ATOM   4664  HB2 CYS A 297     -14.717  -6.587 -20.250  1.00 96.17           H  
ATOM   4665  HB3 CYS A 297     -15.884  -7.266 -19.110  1.00 96.17           H  
ATOM   4666  O   CYS A 297     -14.351 -10.212 -19.466  1.00 96.17           O  
ATOM   4667  SG  CYS A 297     -16.971  -6.245 -21.011  1.00 96.17           S  
ATOM   4668  HG  CYS A 297     -16.148  -5.569 -21.818  1.00 96.17           H  
ATOM   4669  N   SER A 298     -13.035  -8.820 -20.624  1.00 95.51           N  
ATOM   4670  H   SER A 298     -12.980  -8.076 -21.305  1.00 95.51           H  
ATOM   4671  CA  SER A 298     -11.760  -9.207 -19.999  1.00 95.51           C  
ATOM   4672  HA  SER A 298     -11.963  -9.722 -19.060  1.00 95.51           H  
ATOM   4673  C   SER A 298     -10.936  -7.969 -19.640  1.00 95.51           C  
ATOM   4674  CB  SER A 298     -10.971 -10.185 -20.888  1.00 95.51           C  
ATOM   4675  HB2 SER A 298     -11.509 -11.132 -20.920  1.00 95.51           H  
ATOM   4676  HB3 SER A 298      -9.994 -10.371 -20.441  1.00 95.51           H  
ATOM   4677  O   SER A 298     -11.244  -6.860 -20.081  1.00 95.51           O  
ATOM   4678  OG  SER A 298     -10.798  -9.728 -22.220  1.00 95.51           O  
ATOM   4679  HG  SER A 298     -10.421  -8.846 -22.198  1.00 95.51           H  
ATOM   4680  N   THR A 299      -9.887  -8.149 -18.844  1.00 97.12           N  
ATOM   4681  H   THR A 299      -9.704  -9.062 -18.452  1.00 97.12           H  
ATOM   4682  CA  THR A 299      -8.952  -7.093 -18.433  1.00 97.12           C  
ATOM   4683  HA  THR A 299      -9.307  -6.131 -18.803  1.00 97.12           H  
ATOM   4684  C   THR A 299      -7.578  -7.321 -19.050  1.00 97.12           C  
ATOM   4685  CB  THR A 299      -8.874  -7.000 -16.900  1.00 97.12           C  
ATOM   4686  HB  THR A 299      -7.956  -6.500 -16.590  1.00 97.12           H  
ATOM   4687  O   THR A 299      -7.060  -8.433 -19.040  1.00 97.12           O  
ATOM   4688  CG2 THR A 299     -10.075  -6.203 -16.388  1.00 97.12           C  
ATOM   4689 HG21 THR A 299     -10.087  -6.218 -15.299  1.00 97.12           H  
ATOM   4690 HG22 THR A 299     -11.003  -6.643 -16.755  1.00 97.12           H  
ATOM   4691 HG23 THR A 299     -10.004  -5.171 -16.732  1.00 97.12           H  
ATOM   4692  OG1 THR A 299      -8.957  -8.272 -16.296  1.00 97.12           O  
ATOM   4693  HG1 THR A 299      -8.071  -8.614 -16.156  1.00 97.12           H  
ATOM   4694  N   GLU A 300      -6.990  -6.261 -19.600  1.00 97.12           N  
ATOM   4695  H   GLU A 300      -7.485  -5.381 -19.612  1.00 97.12           H  
ATOM   4696  CA  GLU A 300      -5.660  -6.271 -20.221  1.00 97.12           C  
ATOM   4697  HA  GLU A 300      -5.133  -7.184 -19.944  1.00 97.12           H  
ATOM   4698  C   GLU A 300      -4.844  -5.079 -19.698  1.00 97.12           C  
ATOM   4699  CB  GLU A 300      -5.775  -6.229 -21.763  1.00 97.12           C  
ATOM   4700  HB2 GLU A 300      -6.245  -5.292 -22.060  1.00 97.12           H  
ATOM   4701  HB3 GLU A 300      -4.768  -6.257 -22.179  1.00 97.12           H  
ATOM   4702  O   GLU A 300      -5.411  -4.023 -19.399  1.00 97.12           O  
ATOM   4703  CG  GLU A 300      -6.584  -7.402 -22.355  1.00 97.12           C  
ATOM   4704  HG2 GLU A 300      -7.611  -7.342 -21.995  1.00 97.12           H  
ATOM   4705  HG3 GLU A 300      -6.159  -8.335 -21.985  1.00 97.12           H  
ATOM   4706  CD  GLU A 300      -6.622  -7.449 -23.896  1.00 97.12           C  
ATOM   4707  OE1 GLU A 300      -7.190  -8.415 -24.448  1.00 97.12           O  
ATOM   4708  OE2 GLU A 300      -6.088  -6.556 -24.594  1.00 97.12           O  
ATOM   4709  N   LEU A 301      -3.517  -5.213 -19.594  1.00 97.11           N  
ATOM   4710  H   LEU A 301      -3.083  -6.085 -19.861  1.00 97.11           H  
ATOM   4711  CA  LEU A 301      -2.652  -4.052 -19.362  1.00 97.11           C  
ATOM   4712  HA  LEU A 301      -3.050  -3.485 -18.521  1.00 97.11           H  
ATOM   4713  C   LEU A 301      -2.685  -3.141 -20.586  1.00 97.11           C  
ATOM   4714  CB  LEU A 301      -1.203  -4.472 -19.048  1.00 97.11           C  
ATOM   4715  HB2 LEU A 301      -0.918  -5.268 -19.737  1.00 97.11           H  
ATOM   4716  HB3 LEU A 301      -0.533  -3.630 -19.217  1.00 97.11           H  
ATOM   4717  O   LEU A 301      -2.651  -3.599 -21.728  1.00 97.11           O  
ATOM   4718  CG  LEU A 301      -1.016  -4.957 -17.606  1.00 97.11           C  
ATOM   4719  HG  LEU A 301      -1.831  -5.643 -17.374  1.00 97.11           H  
ATOM   4720  CD1 LEU A 301       0.310  -5.693 -17.458  1.00 97.11           C  
ATOM   4721 HD11 LEU A 301       1.144  -5.042 -17.717  1.00 97.11           H  
ATOM   4722 HD12 LEU A 301       0.407  -6.026 -16.425  1.00 97.11           H  
ATOM   4723 HD13 LEU A 301       0.317  -6.568 -18.108  1.00 97.11           H  
ATOM   4724  CD2 LEU A 301      -1.013  -3.816 -16.584  1.00 97.11           C  
ATOM   4725 HD21 LEU A 301      -1.887  -3.179 -16.716  1.00 97.11           H  
ATOM   4726 HD22 LEU A 301      -1.035  -4.238 -15.579  1.00 97.11           H  
ATOM   4727 HD23 LEU A 301      -0.108  -3.218 -16.696  1.00 97.11           H  
ATOM   4728  N   ASN A 302      -2.720  -1.836 -20.344  1.00 96.23           N  
ATOM   4729  H   ASN A 302      -2.745  -1.526 -19.384  1.00 96.23           H  
ATOM   4730  CA  ASN A 302      -2.623  -0.839 -21.399  1.00 96.23           C  
ATOM   4731  HA  ASN A 302      -2.830  -1.325 -22.352  1.00 96.23           H  
ATOM   4732  C   ASN A 302      -1.193  -0.283 -21.511  1.00 96.23           C  
ATOM   4733  CB  ASN A 302      -3.746   0.190 -21.193  1.00 96.23           C  
ATOM   4734  HB2 ASN A 302      -4.657  -0.362 -20.962  1.00 96.23           H  
ATOM   4735  HB3 ASN A 302      -3.921   0.737 -22.119  1.00 96.23           H  
ATOM   4736  O   ASN A 302      -0.265  -0.720 -20.826  1.00 96.23           O  
ATOM   4737  CG  ASN A 302      -3.513   1.201 -20.089  1.00 96.23           C  
ATOM   4738  ND2 ASN A 302      -4.572   1.766 -19.575  1.00 96.23           N  
ATOM   4739 HD21 ASN A 302      -4.414   2.412 -18.816  1.00 96.23           H  
ATOM   4740 HD22 ASN A 302      -5.499   1.410 -19.760  1.00 96.23           H  
ATOM   4741  OD1 ASN A 302      -2.396   1.540 -19.737  1.00 96.23           O  
ATOM   4742  N   HIS A 303      -1.001   0.697 -22.396  1.00 96.93           N  
ATOM   4743  H   HIS A 303      -1.798   1.036 -22.915  1.00 96.93           H  
ATOM   4744  CA  HIS A 303       0.312   1.285 -22.656  1.00 96.93           C  
ATOM   4745  HA  HIS A 303       0.953   0.486 -23.028  1.00 96.93           H  
ATOM   4746  C   HIS A 303       1.008   1.863 -21.410  1.00 96.93           C  
ATOM   4747  CB  HIS A 303       0.186   2.346 -23.757  1.00 96.93           C  
ATOM   4748  HB2 HIS A 303      -0.312   1.906 -24.620  1.00 96.93           H  
ATOM   4749  HB3 HIS A 303       1.188   2.645 -24.066  1.00 96.93           H  
ATOM   4750  O   HIS A 303       2.232   1.747 -21.332  1.00 96.93           O  
ATOM   4751  CG  HIS A 303      -0.569   3.591 -23.372  1.00 96.93           C  
ATOM   4752  CD2 HIS A 303      -0.010   4.803 -23.067  1.00 96.93           C  
ATOM   4753  HD2 HIS A 303       1.045   5.032 -23.031  1.00 96.93           H  
ATOM   4754  ND1 HIS A 303      -1.938   3.751 -23.322  1.00 96.93           N  
ATOM   4755  HD1 HIS A 303      -2.646   3.061 -23.529  1.00 96.93           H  
ATOM   4756  CE1 HIS A 303      -2.193   5.027 -22.986  1.00 96.93           C  
ATOM   4757  HE1 HIS A 303      -3.175   5.459 -22.864  1.00 96.93           H  
ATOM   4758  NE2 HIS A 303      -1.048   5.704 -22.834  1.00 96.93           N  
ATOM   4759  N   LEU A 304       0.253   2.432 -20.458  1.00 96.61           N  
ATOM   4760  H   LEU A 304      -0.751   2.402 -20.564  1.00 96.61           H  
ATOM   4761  CA  LEU A 304       0.756   2.975 -19.190  1.00 96.61           C  
ATOM   4762  HA  LEU A 304       1.643   3.579 -19.380  1.00 96.61           H  
ATOM   4763  C   LEU A 304       1.167   1.844 -18.247  1.00 96.61           C  
ATOM   4764  CB  LEU A 304      -0.317   3.855 -18.511  1.00 96.61           C  
ATOM   4765  HB2 LEU A 304      -1.180   3.237 -18.263  1.00 96.61           H  
ATOM   4766  HB3 LEU A 304       0.087   4.227 -17.569  1.00 96.61           H  
ATOM   4767  O   LEU A 304       2.289   1.844 -17.745  1.00 96.61           O  
ATOM   4768  CG  LEU A 304      -0.806   5.055 -19.338  1.00 96.61           C  
ATOM   4769  HG  LEU A 304      -1.156   4.699 -20.307  1.00 96.61           H  
ATOM   4770  CD1 LEU A 304      -1.983   5.738 -18.644  1.00 96.61           C  
ATOM   4771 HD11 LEU A 304      -2.813   5.035 -18.557  1.00 96.61           H  
ATOM   4772 HD12 LEU A 304      -2.315   6.594 -19.231  1.00 96.61           H  
ATOM   4773 HD13 LEU A 304      -1.700   6.074 -17.647  1.00 96.61           H  
ATOM   4774  CD2 LEU A 304       0.302   6.088 -19.548  1.00 96.61           C  
ATOM   4775 HD21 LEU A 304       1.124   5.650 -20.113  1.00 96.61           H  
ATOM   4776 HD22 LEU A 304       0.671   6.447 -18.587  1.00 96.61           H  
ATOM   4777 HD23 LEU A 304      -0.091   6.929 -20.119  1.00 96.61           H  
ATOM   4778  N   GLY A 305       0.301   0.838 -18.082  1.00 97.20           N  
ATOM   4779  H   GLY A 305      -0.593   0.898 -18.548  1.00 97.20           H  
ATOM   4780  CA  GLY A 305       0.580  -0.335 -17.252  1.00 97.20           C  
ATOM   4781  HA2 GLY A 305      -0.268  -1.017 -17.312  1.00 97.20           H  
ATOM   4782  HA3 GLY A 305       0.721  -0.022 -16.218  1.00 97.20           H  
ATOM   4783  C   GLY A 305       1.834  -1.078 -17.699  1.00 97.20           C  
ATOM   4784  O   GLY A 305       2.764  -1.253 -16.913  1.00 97.20           O  
ATOM   4785  N   TYR A 306       1.924  -1.406 -18.992  1.00 97.40           N  
ATOM   4786  H   TYR A 306       1.129  -1.245 -19.593  1.00 97.40           H  
ATOM   4787  CA  TYR A 306       3.136  -1.994 -19.558  1.00 97.40           C  
ATOM   4788  HA  TYR A 306       3.360  -2.917 -19.022  1.00 97.40           H  
ATOM   4789  C   TYR A 306       4.362  -1.069 -19.437  1.00 97.40           C  
ATOM   4790  CB  TYR A 306       2.923  -2.364 -21.028  1.00 97.40           C  
ATOM   4791  HB2 TYR A 306       3.901  -2.587 -21.452  1.00 97.40           H  
ATOM   4792  HB3 TYR A 306       2.515  -1.501 -21.554  1.00 97.40           H  
ATOM   4793  O   TYR A 306       5.477  -1.561 -19.287  1.00 97.40           O  
ATOM   4794  CG  TYR A 306       2.074  -3.585 -21.313  1.00 97.40           C  
ATOM   4795  CD1 TYR A 306       2.489  -4.856 -20.866  1.00 97.40           C  
ATOM   4796  HD1 TYR A 306       3.363  -4.956 -20.240  1.00 97.40           H  
ATOM   4797  CD2 TYR A 306       0.929  -3.469 -22.122  1.00 97.40           C  
ATOM   4798  HD2 TYR A 306       0.601  -2.500 -22.470  1.00 97.40           H  
ATOM   4799  CE1 TYR A 306       1.769  -6.007 -21.240  1.00 97.40           C  
ATOM   4800  HE1 TYR A 306       2.076  -6.989 -20.910  1.00 97.40           H  
ATOM   4801  CE2 TYR A 306       0.202  -4.616 -22.488  1.00 97.40           C  
ATOM   4802  HE2 TYR A 306      -0.685  -4.526 -23.097  1.00 97.40           H  
ATOM   4803  OH  TYR A 306      -0.085  -6.986 -22.412  1.00 97.40           O  
ATOM   4804  HH  TYR A 306      -0.868  -6.780 -22.928  1.00 97.40           H  
ATOM   4805  CZ  TYR A 306       0.622  -5.888 -22.051  1.00 97.40           C  
ATOM   4806  N   GLN A 307       4.212   0.262 -19.535  1.00 97.41           N  
ATOM   4807  H   GLN A 307       3.280   0.647 -19.599  1.00 97.41           H  
ATOM   4808  CA  GLN A 307       5.354   1.186 -19.429  1.00 97.41           C  
ATOM   4809  HA  GLN A 307       6.169   0.809 -20.047  1.00 97.41           H  
ATOM   4810  C   GLN A 307       5.900   1.225 -18.003  1.00 97.41           C  
ATOM   4811  CB  GLN A 307       4.977   2.588 -19.942  1.00 97.41           C  
ATOM   4812  HB2 GLN A 307       4.222   3.022 -19.287  1.00 97.41           H  
ATOM   4813  HB3 GLN A 307       4.563   2.499 -20.947  1.00 97.41           H  
ATOM   4814  O   GLN A 307       7.119   1.231 -17.834  1.00 97.41           O  
ATOM   4815  CG  GLN A 307       6.186   3.535 -20.035  1.00 97.41           C  
ATOM   4816  HG2 GLN A 307       6.681   3.606 -19.067  1.00 97.41           H  
ATOM   4817  HG3 GLN A 307       6.897   3.133 -20.757  1.00 97.41           H  
ATOM   4818  CD  GLN A 307       5.783   4.949 -20.448  1.00 97.41           C  
ATOM   4819  NE2 GLN A 307       6.326   5.492 -21.517  1.00 97.41           N  
ATOM   4820 HE21 GLN A 307       6.991   5.000 -22.097  1.00 97.41           H  
ATOM   4821 HE22 GLN A 307       6.009   6.421 -21.752  1.00 97.41           H  
ATOM   4822  OE1 GLN A 307       4.997   5.608 -19.794  1.00 97.41           O  
ATOM   4823  N   PHE A 308       5.017   1.192 -17.005  1.00 97.81           N  
ATOM   4824  H   PHE A 308       4.032   1.214 -17.228  1.00 97.81           H  
ATOM   4825  CA  PHE A 308       5.389   1.103 -15.602  1.00 97.81           C  
ATOM   4826  HA  PHE A 308       6.084   1.909 -15.369  1.00 97.81           H  
ATOM   4827  C   PHE A 308       6.105  -0.211 -15.282  1.00 97.81           C  
ATOM   4828  CB  PHE A 308       4.145   1.289 -14.735  1.00 97.81           C  
ATOM   4829  HB2 PHE A 308       3.400   0.535 -14.990  1.00 97.81           H  
ATOM   4830  HB3 PHE A 308       3.710   2.267 -14.940  1.00 97.81           H  
ATOM   4831  O   PHE A 308       7.247  -0.167 -14.838  1.00 97.81           O  
ATOM   4832  CG  PHE A 308       4.463   1.195 -13.261  1.00 97.81           C  
ATOM   4833  CD1 PHE A 308       4.262  -0.013 -12.566  1.00 97.81           C  
ATOM   4834  HD1 PHE A 308       3.882  -0.883 -13.082  1.00 97.81           H  
ATOM   4835  CD2 PHE A 308       4.982   2.315 -12.588  1.00 97.81           C  
ATOM   4836  HD2 PHE A 308       5.158   3.237 -13.122  1.00 97.81           H  
ATOM   4837  CE1 PHE A 308       4.541  -0.085 -11.192  1.00 97.81           C  
ATOM   4838  HE1 PHE A 308       4.380  -1.007 -10.654  1.00 97.81           H  
ATOM   4839  CE2 PHE A 308       5.272   2.240 -11.216  1.00 97.81           C  
ATOM   4840  HE2 PHE A 308       5.676   3.096 -10.696  1.00 97.81           H  
ATOM   4841  CZ  PHE A 308       5.044   1.042 -10.519  1.00 97.81           C  
ATOM   4842  HZ  PHE A 308       5.272   0.988  -9.465  1.00 97.81           H  
ATOM   4843  N   VAL A 309       5.503  -1.374 -15.566  1.00 97.73           N  
ATOM   4844  H   VAL A 309       4.568  -1.370 -15.946  1.00 97.73           H  
ATOM   4845  CA  VAL A 309       6.137  -2.662 -15.217  1.00 97.73           C  
ATOM   4846  HA  VAL A 309       6.402  -2.623 -14.160  1.00 97.73           H  
ATOM   4847  C   VAL A 309       7.456  -2.864 -15.968  1.00 97.73           C  
ATOM   4848  CB  VAL A 309       5.195  -3.872 -15.380  1.00 97.73           C  
ATOM   4849  HB  VAL A 309       5.704  -4.754 -14.989  1.00 97.73           H  
ATOM   4850  O   VAL A 309       8.411  -3.376 -15.400  1.00 97.73           O  
ATOM   4851  CG1 VAL A 309       3.911  -3.682 -14.564  1.00 97.73           C  
ATOM   4852 HG11 VAL A 309       3.339  -2.826 -14.922  1.00 97.73           H  
ATOM   4853 HG12 VAL A 309       3.288  -4.572 -14.649  1.00 97.73           H  
ATOM   4854 HG13 VAL A 309       4.163  -3.537 -13.513  1.00 97.73           H  
ATOM   4855  CG2 VAL A 309       4.822  -4.154 -16.836  1.00 97.73           C  
ATOM   4856 HG21 VAL A 309       4.112  -4.980 -16.881  1.00 97.73           H  
ATOM   4857 HG22 VAL A 309       5.710  -4.432 -17.406  1.00 97.73           H  
ATOM   4858 HG23 VAL A 309       4.374  -3.258 -17.266  1.00 97.73           H  
ATOM   4859  N   GLN A 310       7.573  -2.367 -17.204  1.00 97.82           N  
ATOM   4860  H   GLN A 310       6.755  -1.987 -17.658  1.00 97.82           H  
ATOM   4861  CA  GLN A 310       8.842  -2.380 -17.932  1.00 97.82           C  
ATOM   4862  HA  GLN A 310       9.248  -3.391 -17.895  1.00 97.82           H  
ATOM   4863  C   GLN A 310       9.894  -1.445 -17.299  1.00 97.82           C  
ATOM   4864  CB  GLN A 310       8.563  -2.033 -19.400  1.00 97.82           C  
ATOM   4865  HB2 GLN A 310       8.255  -0.990 -19.462  1.00 97.82           H  
ATOM   4866  HB3 GLN A 310       7.751  -2.662 -19.764  1.00 97.82           H  
ATOM   4867  O   GLN A 310      11.060  -1.808 -17.276  1.00 97.82           O  
ATOM   4868  CG  GLN A 310       9.771  -2.270 -20.312  1.00 97.82           C  
ATOM   4869  HG2 GLN A 310       9.934  -3.340 -20.440  1.00 97.82           H  
ATOM   4870  HG3 GLN A 310      10.668  -1.861 -19.847  1.00 97.82           H  
ATOM   4871  CD  GLN A 310       9.590  -1.637 -21.687  1.00 97.82           C  
ATOM   4872  NE2 GLN A 310      10.661  -1.176 -22.288  1.00 97.82           N  
ATOM   4873 HE21 GLN A 310      11.543  -1.178 -21.795  1.00 97.82           H  
ATOM   4874 HE22 GLN A 310      10.593  -0.843 -23.239  1.00 97.82           H  
ATOM   4875  OE1 GLN A 310       8.482  -1.467 -22.193  1.00 97.82           O  
ATOM   4876  N   ARG A 311       9.519  -0.272 -16.757  1.00 96.75           N  
ATOM   4877  H   ARG A 311       8.536  -0.040 -16.737  1.00 96.75           H  
ATOM   4878  CA  ARG A 311      10.453   0.565 -15.967  1.00 96.75           C  
ATOM   4879  HA  ARG A 311      11.379   0.716 -16.521  1.00 96.75           H  
ATOM   4880  C   ARG A 311      10.881  -0.130 -14.674  1.00 96.75           C  
ATOM   4881  CB  ARG A 311       9.847   1.933 -15.610  1.00 96.75           C  
ATOM   4882  HB2 ARG A 311       8.834   1.797 -15.234  1.00 96.75           H  
ATOM   4883  HB3 ARG A 311      10.441   2.368 -14.806  1.00 96.75           H  
ATOM   4884  O   ARG A 311      12.037  -0.030 -14.296  1.00 96.75           O  
ATOM   4885  CG  ARG A 311       9.836   2.942 -16.764  1.00 96.75           C  
ATOM   4886  HG2 ARG A 311      10.858   3.129 -17.095  1.00 96.75           H  
ATOM   4887  HG3 ARG A 311       9.254   2.542 -17.595  1.00 96.75           H  
ATOM   4888  CD  ARG A 311       9.199   4.251 -16.279  1.00 96.75           C  
ATOM   4889  HD2 ARG A 311       8.216   4.014 -15.871  1.00 96.75           H  
ATOM   4890  HD3 ARG A 311       9.811   4.662 -15.476  1.00 96.75           H  
ATOM   4891  NE  ARG A 311       9.083   5.252 -17.361  1.00 96.75           N  
ATOM   4892  HE  ARG A 311       9.907   5.389 -17.929  1.00 96.75           H  
ATOM   4893  NH1 ARG A 311       7.014   6.102 -16.805  1.00 96.75           N  
ATOM   4894 HH11 ARG A 311       7.021   5.571 -15.946  1.00 96.75           H  
ATOM   4895 HH12 ARG A 311       6.235   6.709 -17.017  1.00 96.75           H  
ATOM   4896  NH2 ARG A 311       8.069   6.873 -18.603  1.00 96.75           N  
ATOM   4897 HH21 ARG A 311       7.278   7.480 -18.762  1.00 96.75           H  
ATOM   4898 HH22 ARG A 311       8.900   6.978 -19.167  1.00 96.75           H  
ATOM   4899  CZ  ARG A 311       8.063   6.067 -17.579  1.00 96.75           C  
ATOM   4900  N   VAL A 312       9.971  -0.844 -14.008  1.00 97.61           N  
ATOM   4901  H   VAL A 312       9.019  -0.838 -14.345  1.00 97.61           H  
ATOM   4902  CA  VAL A 312      10.303  -1.647 -12.818  1.00 97.61           C  
ATOM   4903  HA  VAL A 312      10.831  -1.013 -12.106  1.00 97.61           H  
ATOM   4904  C   VAL A 312      11.268  -2.780 -13.187  1.00 97.61           C  
ATOM   4905  CB  VAL A 312       9.028  -2.173 -12.127  1.00 97.61           C  
ATOM   4906  HB  VAL A 312       8.429  -2.728 -12.848  1.00 97.61           H  
ATOM   4907  O   VAL A 312      12.226  -3.008 -12.459  1.00 97.61           O  
ATOM   4908  CG1 VAL A 312       9.334  -3.101 -10.947  1.00 97.61           C  
ATOM   4909 HG11 VAL A 312       8.405  -3.473 -10.516  1.00 97.61           H  
ATOM   4910 HG12 VAL A 312       9.902  -2.569 -10.184  1.00 97.61           H  
ATOM   4911 HG13 VAL A 312       9.917  -3.959 -11.283  1.00 97.61           H  
ATOM   4912  CG2 VAL A 312       8.184  -1.015 -11.575  1.00 97.61           C  
ATOM   4913 HG21 VAL A 312       7.886  -0.337 -12.376  1.00 97.61           H  
ATOM   4914 HG22 VAL A 312       8.756  -0.453 -10.837  1.00 97.61           H  
ATOM   4915 HG23 VAL A 312       7.281  -1.402 -11.104  1.00 97.61           H  
ATOM   4916  N   PHE A 313      11.077  -3.443 -14.331  1.00 97.89           N  
ATOM   4917  H   PHE A 313      10.240  -3.262 -14.867  1.00 97.89           H  
ATOM   4918  CA  PHE A 313      12.042  -4.413 -14.853  1.00 97.89           C  
ATOM   4919  HA  PHE A 313      12.182  -5.202 -14.114  1.00 97.89           H  
ATOM   4920  C   PHE A 313      13.417  -3.769 -15.085  1.00 97.89           C  
ATOM   4921  CB  PHE A 313      11.491  -5.051 -16.136  1.00 97.89           C  
ATOM   4922  HB2 PHE A 313      10.488  -5.427 -15.937  1.00 97.89           H  
ATOM   4923  HB3 PHE A 313      11.408  -4.298 -16.920  1.00 97.89           H  
ATOM   4924  O   PHE A 313      14.388  -4.198 -14.479  1.00 97.89           O  
ATOM   4925  CG  PHE A 313      12.346  -6.187 -16.654  1.00 97.89           C  
ATOM   4926  CD1 PHE A 313      13.529  -5.926 -17.374  1.00 97.89           C  
ATOM   4927  HD1 PHE A 313      13.845  -4.914 -17.577  1.00 97.89           H  
ATOM   4928  CD2 PHE A 313      11.973  -7.514 -16.381  1.00 97.89           C  
ATOM   4929  HD2 PHE A 313      11.087  -7.714 -15.797  1.00 97.89           H  
ATOM   4930  CE1 PHE A 313      14.350  -6.989 -17.783  1.00 97.89           C  
ATOM   4931  HE1 PHE A 313      15.292  -6.789 -18.272  1.00 97.89           H  
ATOM   4932  CE2 PHE A 313      12.770  -8.579 -16.827  1.00 97.89           C  
ATOM   4933  HE2 PHE A 313      12.496  -9.600 -16.607  1.00 97.89           H  
ATOM   4934  CZ  PHE A 313      13.968  -8.311 -17.506  1.00 97.89           C  
ATOM   4935  HZ  PHE A 313      14.614  -9.128 -17.794  1.00 97.89           H  
ATOM   4936  N   GLU A 314      13.483  -2.701 -15.887  1.00 96.92           N  
ATOM   4937  H   GLU A 314      12.635  -2.395 -16.343  1.00 96.92           H  
ATOM   4938  CA  GLU A 314      14.723  -1.971 -16.215  1.00 96.92           C
[truncated: 486,901 more chars]
