# Supplementary material for: Shared structural features of Miro binding control mitochondrial homeostasis
Source: EMBO J. 2024 Jan 24;43(4):6. doi: 10.1038/s44318-024-00028-1 (PMC10897228; doi:10.1038/s44318-024-00028-1)
Supplement: Supplementary file 2 — DataSet EV1 [file 44318_2024_28_MOESM2_ESM.zip › _All structures/Miro2_Mtfr1.pdb]

MODEL     1                                                                     
ATOM      1  N   MET A   1      13.047   6.086  -1.388  1.00 56.75           N  
ATOM      2  CA  MET A   1      11.953   5.395  -2.066  1.00 56.75           C  
ATOM      3  C   MET A   1      12.492   4.414  -3.102  1.00 56.75           C  
ATOM      4  CB  MET A   1      11.016   6.398  -2.738  1.00 56.75           C  
ATOM      5  O   MET A   1      13.562   4.629  -3.670  1.00 56.75           O  
ATOM      6  CG  MET A   1       9.578   6.305  -2.260  1.00 56.75           C  
ATOM      7  SD  MET A   1       8.453   7.441  -3.170  1.00 56.75           S  
ATOM      8  CE  MET A   1       6.855   6.941  -2.473  1.00 56.75           C  
ATOM      9  N   ARG A   2      11.953   3.158  -3.039  1.00 64.19           N  
ATOM     10  CA  ARG A   2      12.453   2.125  -3.939  1.00 64.19           C  
ATOM     11  C   ARG A   2      12.336   2.562  -5.395  1.00 64.19           C  
ATOM     12  CB  ARG A   2      11.703   0.810  -3.723  1.00 64.19           C  
ATOM     13  O   ARG A   2      11.352   3.193  -5.781  1.00 64.19           O  
ATOM     14  CG  ARG A   2      12.141   0.053  -2.477  1.00 64.19           C  
ATOM     15  CD  ARG A   2      11.750  -1.417  -2.545  1.00 64.19           C  
ATOM     16  NE  ARG A   2      12.203  -2.152  -1.370  1.00 64.19           N  
ATOM     17  NH1 ARG A   2      11.484  -4.215  -2.123  1.00 64.19           N  
ATOM     18  NH2 ARG A   2      12.523  -4.031  -0.088  1.00 64.19           N  
ATOM     19  CZ  ARG A   2      12.070  -3.465  -1.196  1.00 64.19           C  
ATOM     20  N   ARG A   3      13.422   2.361  -6.191  1.00 74.50           N  
ATOM     21  CA  ARG A   3      13.547   2.785  -7.582  1.00 74.50           C  
ATOM     22  C   ARG A   3      12.812   1.827  -8.516  1.00 74.50           C  
ATOM     23  CB  ARG A   3      15.023   2.881  -7.984  1.00 74.50           C  
ATOM     24  O   ARG A   3      12.234   2.250  -9.516  1.00 74.50           O  
ATOM     25  CG  ARG A   3      15.758   4.055  -7.355  1.00 74.50           C  
ATOM     26  CD  ARG A   3      17.172   4.176  -7.883  1.00 74.50           C  
ATOM     27  NE  ARG A   3      17.891   5.297  -7.270  1.00 74.50           N  
ATOM     28  NH1 ARG A   3      19.875   4.930  -8.398  1.00 74.50           N  
ATOM     29  NH2 ARG A   3      19.688   6.668  -6.914  1.00 74.50           N  
ATOM     30  CZ  ARG A   3      19.141   5.629  -7.527  1.00 74.50           C  
ATOM     31  N   ASP A   4      12.805   0.584  -8.188  1.00 85.44           N  
ATOM     32  CA  ASP A   4      12.086  -0.410  -8.977  1.00 85.44           C  
ATOM     33  C   ASP A   4      11.625  -1.576  -8.109  1.00 85.44           C  
ATOM     34  CB  ASP A   4      12.969  -0.921 -10.117  1.00 85.44           C  
ATOM     35  O   ASP A   4      12.039  -1.694  -6.949  1.00 85.44           O  
ATOM     36  CG  ASP A   4      14.297  -1.483  -9.641  1.00 85.44           C  
ATOM     37  OD1 ASP A   4      14.438  -1.758  -8.430  1.00 85.44           O  
ATOM     38  OD2 ASP A   4      15.203  -1.651 -10.484  1.00 85.44           O  
ATOM     39  N   VAL A   5      10.656  -2.238  -8.578  1.00 90.94           N  
ATOM     40  CA  VAL A   5      10.125  -3.406  -7.887  1.00 90.94           C  
ATOM     41  C   VAL A   5      10.320  -4.652  -8.742  1.00 90.94           C  
ATOM     42  CB  VAL A   5       8.625  -3.229  -7.547  1.00 90.94           C  
ATOM     43  O   VAL A   5       9.922  -4.684  -9.906  1.00 90.94           O  
ATOM     44  CG1 VAL A   5       8.062  -4.500  -6.918  1.00 90.94           C  
ATOM     45  CG2 VAL A   5       8.430  -2.035  -6.609  1.00 90.94           C  
ATOM     46  N   ARG A   6      10.945  -5.684  -8.211  1.00 93.06           N  
ATOM     47  CA  ARG A   6      11.172  -6.949  -8.898  1.00 93.06           C  
ATOM     48  C   ARG A   6      10.344  -8.062  -8.266  1.00 93.06           C  
ATOM     49  CB  ARG A   6      12.656  -7.320  -8.867  1.00 93.06           C  
ATOM     50  O   ARG A   6      10.578  -8.453  -7.121  1.00 93.06           O  
ATOM     51  CG  ARG A   6      13.039  -8.406  -9.859  1.00 93.06           C  
ATOM     52  CD  ARG A   6      14.547  -8.594  -9.938  1.00 93.06           C  
ATOM     53  NE  ARG A   6      14.906  -9.664 -10.867  1.00 93.06           N  
ATOM     54  NH1 ARG A   6      15.531  -8.250 -12.586  1.00 93.06           N  
ATOM     55  NH2 ARG A   6      15.664 -10.523 -12.859  1.00 93.06           N  
ATOM     56  CZ  ARG A   6      15.367  -9.477 -12.102  1.00 93.06           C  
ATOM     57  N   ILE A   7       9.438  -8.617  -9.070  1.00 95.50           N  
ATOM     58  CA  ILE A   7       8.531  -9.664  -8.625  1.00 95.50           C  
ATOM     59  C   ILE A   7       8.961 -11.008  -9.211  1.00 95.50           C  
ATOM     60  CB  ILE A   7       7.066  -9.352  -9.016  1.00 95.50           C  
ATOM     61  O   ILE A   7       8.992 -11.172 -10.430  1.00 95.50           O  
ATOM     62  CG1 ILE A   7       6.660  -7.969  -8.492  1.00 95.50           C  
ATOM     63  CG2 ILE A   7       6.121 -10.438  -8.492  1.00 95.50           C  
ATOM     64  CD1 ILE A   7       5.281  -7.516  -8.953  1.00 95.50           C  
ATOM     65  N   LEU A   8       9.234 -11.930  -8.336  1.00 97.81           N  
ATOM     66  CA  LEU A   8       9.641 -13.266  -8.766  1.00 97.81           C  
ATOM     67  C   LEU A   8       8.523 -14.273  -8.523  1.00 97.81           C  
ATOM     68  CB  LEU A   8      10.906 -13.703  -8.031  1.00 97.81           C  
ATOM     69  O   LEU A   8       7.965 -14.336  -7.430  1.00 97.81           O  
ATOM     70  CG  LEU A   8      11.375 -15.141  -8.281  1.00 97.81           C  
ATOM     71  CD1 LEU A   8      11.773 -15.320  -9.742  1.00 97.81           C  
ATOM     72  CD2 LEU A   8      12.531 -15.500  -7.355  1.00 97.81           C  
ATOM     73  N   LEU A   9       8.188 -15.039  -9.594  1.00 97.88           N  
ATOM     74  CA  LEU A   9       7.203 -16.109  -9.453  1.00 97.88           C  
ATOM     75  C   LEU A   9       7.887 -17.469  -9.289  1.00 97.88           C  
ATOM     76  CB  LEU A   9       6.270 -16.141 -10.664  1.00 97.88           C  
ATOM     77  O   LEU A   9       8.688 -17.859 -10.141  1.00 97.88           O  
ATOM     78  CG  LEU A   9       5.125 -15.125 -10.664  1.00 97.88           C  
ATOM     79  CD1 LEU A   9       5.645 -13.727 -10.984  1.00 97.88           C  
ATOM     80  CD2 LEU A   9       4.039 -15.539 -11.648  1.00 97.88           C  
ATOM     81  N   LEU A  10       7.535 -18.156  -8.164  1.00 97.88           N  
ATOM     82  CA  LEU A  10       8.055 -19.484  -7.859  1.00 97.88           C  
ATOM     83  C   LEU A  10       6.914 -20.469  -7.605  1.00 97.88           C  
ATOM     84  CB  LEU A  10       8.977 -19.422  -6.641  1.00 97.88           C  
ATOM     85  O   LEU A  10       5.770 -20.047  -7.391  1.00 97.88           O  
ATOM     86  CG  LEU A  10      10.227 -18.547  -6.773  1.00 97.88           C  
ATOM     87  CD1 LEU A  10      11.047 -18.594  -5.488  1.00 97.88           C  
ATOM     88  CD2 LEU A  10      11.062 -19.000  -7.969  1.00 97.88           C  
ATOM     89  N   GLY A  11       7.266 -21.734  -7.613  1.00 97.56           N  
ATOM     90  CA  GLY A  11       6.316 -22.812  -7.367  1.00 97.56           C  
ATOM     91  C   GLY A  11       6.637 -24.078  -8.141  1.00 97.56           C  
ATOM     92  O   GLY A  11       7.520 -24.078  -9.000  1.00 97.56           O  
ATOM     93  N   GLU A  12       5.859 -25.078  -7.840  1.00 96.12           N  
ATOM     94  CA  GLU A  12       6.059 -26.375  -8.492  1.00 96.12           C  
ATOM     95  C   GLU A  12       5.805 -26.281  -9.992  1.00 96.12           C  
ATOM     96  CB  GLU A  12       5.141 -27.438  -7.871  1.00 96.12           C  
ATOM     97  O   GLU A  12       5.219 -25.312 -10.469  1.00 96.12           O  
ATOM     98  CG  GLU A  12       5.574 -27.891  -6.484  1.00 96.12           C  
ATOM     99  CD  GLU A  12       6.945 -28.547  -6.469  1.00 96.12           C  
ATOM    100  OE1 GLU A  12       7.883 -27.969  -5.863  1.00 96.12           O  
ATOM    101  OE2 GLU A  12       7.082 -29.641  -7.062  1.00 96.12           O  
ATOM    102  N   ALA A  13       6.281 -27.312 -10.648  1.00 94.88           N  
ATOM    103  CA  ALA A  13       6.039 -27.375 -12.086  1.00 94.88           C  
ATOM    104  C   ALA A  13       4.555 -27.562 -12.391  1.00 94.88           C  
ATOM    105  CB  ALA A  13       6.852 -28.516 -12.711  1.00 94.88           C  
ATOM    106  O   ALA A  13       3.859 -28.297 -11.680  1.00 94.88           O  
ATOM    107  N   GLN A  14       4.086 -26.828 -13.367  1.00 94.94           N  
ATOM    108  CA  GLN A  14       2.760 -27.000 -13.953  1.00 94.94           C  
ATOM    109  C   GLN A  14       1.688 -26.375 -13.070  1.00 94.94           C  
ATOM    110  CB  GLN A  14       2.455 -28.484 -14.180  1.00 94.94           C  
ATOM    111  O   GLN A  14       0.505 -26.703 -13.188  1.00 94.94           O  
ATOM    112  CG  GLN A  14       3.330 -29.141 -15.234  1.00 94.94           C  
ATOM    113  CD  GLN A  14       2.932 -30.578 -15.523  1.00 94.94           C  
ATOM    114  NE2 GLN A  14       3.516 -31.156 -16.562  1.00 94.94           N  
ATOM    115  OE1 GLN A  14       2.105 -31.156 -14.805  1.00 94.94           O  
ATOM    116  N   VAL A  15       2.080 -25.516 -12.188  1.00 96.94           N  
ATOM    117  CA  VAL A  15       1.081 -24.844 -11.359  1.00 96.94           C  
ATOM    118  C   VAL A  15       0.537 -23.609 -12.094  1.00 96.94           C  
ATOM    119  CB  VAL A  15       1.664 -24.422  -9.992  1.00 96.94           C  
ATOM    120  O   VAL A  15      -0.455 -23.016 -11.672  1.00 96.94           O  
ATOM    121  CG1 VAL A  15       2.039 -25.656  -9.164  1.00 96.94           C  
ATOM    122  CG2 VAL A  15       2.877 -23.516 -10.180  1.00 96.94           C  
ATOM    123  N   GLY A  16       1.182 -23.172 -13.203  1.00 97.06           N  
ATOM    124  CA  GLY A  16       0.655 -22.109 -14.062  1.00 97.06           C  
ATOM    125  C   GLY A  16       1.355 -20.781 -13.875  1.00 97.06           C  
ATOM    126  O   GLY A  16       0.742 -19.719 -14.031  1.00 97.06           O  
ATOM    127  N   LYS A  17       2.645 -20.797 -13.469  1.00 97.31           N  
ATOM    128  CA  LYS A  17       3.414 -19.578 -13.297  1.00 97.31           C  
ATOM    129  C   LYS A  17       3.498 -18.781 -14.602  1.00 97.31           C  
ATOM    130  CB  LYS A  17       4.820 -19.891 -12.781  1.00 97.31           C  
ATOM    131  O   LYS A  17       3.105 -17.625 -14.656  1.00 97.31           O  
ATOM    132  CG  LYS A  17       4.844 -20.516 -11.391  1.00 97.31           C  
ATOM    133  CD  LYS A  17       6.270 -20.719 -10.898  1.00 97.31           C  
ATOM    134  CE  LYS A  17       7.031 -21.703 -11.773  1.00 97.31           C  
ATOM    135  NZ  LYS A  17       6.434 -23.078 -11.719  1.00 97.31           N  
ATOM    136  N   THR A  18       3.918 -19.484 -15.625  1.00 92.44           N  
ATOM    137  CA  THR A  18       4.090 -18.828 -16.922  1.00 92.44           C  
ATOM    138  C   THR A  18       2.742 -18.406 -17.500  1.00 92.44           C  
ATOM    139  CB  THR A  18       4.812 -19.766 -17.922  1.00 92.44           C  
ATOM    140  O   THR A  18       2.623 -17.344 -18.094  1.00 92.44           O  
ATOM    141  CG2 THR A  18       5.203 -19.000 -19.188  1.00 92.44           C  
ATOM    142  OG1 THR A  18       5.996 -20.281 -17.297  1.00 92.44           O  
ATOM    143  N   SER A  19       1.735 -19.172 -17.297  1.00 93.31           N  
ATOM    144  CA  SER A  19       0.399 -18.828 -17.781  1.00 93.31           C  
ATOM    145  C   SER A  19      -0.124 -17.562 -17.125  1.00 93.31           C  
ATOM    146  CB  SER A  19      -0.569 -19.984 -17.516  1.00 93.31           C  
ATOM    147  O   SER A  19      -0.798 -16.750 -17.766  1.00 93.31           O  
ATOM    148  OG  SER A  19      -0.165 -21.156 -18.203  1.00 93.31           O  
ATOM    149  N   LEU A  20       0.212 -17.375 -15.844  1.00 93.81           N  
ATOM    150  CA  LEU A  20      -0.220 -16.188 -15.125  1.00 93.81           C  
ATOM    151  C   LEU A  20       0.398 -14.930 -15.734  1.00 93.81           C  
ATOM    152  CB  LEU A  20       0.156 -16.281 -13.641  1.00 93.81           C  
ATOM    153  O   LEU A  20      -0.295 -13.938 -15.945  1.00 93.81           O  
ATOM    154  CG  LEU A  20      -0.733 -17.172 -12.773  1.00 93.81           C  
ATOM    155  CD1 LEU A  20      -0.098 -17.391 -11.406  1.00 93.81           C  
ATOM    156  CD2 LEU A  20      -2.127 -16.578 -12.641  1.00 93.81           C  
ATOM    157  N   ILE A  21       1.658 -15.047 -16.000  1.00 88.88           N  
ATOM    158  CA  ILE A  21       2.389 -13.906 -16.547  1.00 88.88           C  
ATOM    159  C   ILE A  21       1.872 -13.578 -17.953  1.00 88.88           C  
ATOM    160  CB  ILE A  21       3.910 -14.180 -16.594  1.00 88.88           C  
ATOM    161  O   ILE A  21       1.580 -12.422 -18.250  1.00 88.88           O  
ATOM    162  CG1 ILE A  21       4.453 -14.383 -15.172  1.00 88.88           C  
ATOM    163  CG2 ILE A  21       4.645 -13.031 -17.297  1.00 88.88           C  
ATOM    164  CD1 ILE A  21       5.898 -14.852 -15.125  1.00 88.88           C  
ATOM    165  N   LEU A  22       1.671 -14.609 -18.766  1.00 84.00           N  
ATOM    166  CA  LEU A  22       1.258 -14.398 -20.141  1.00 84.00           C  
ATOM    167  C   LEU A  22      -0.194 -13.938 -20.219  1.00 84.00           C  
ATOM    168  CB  LEU A  22       1.438 -15.688 -20.953  1.00 84.00           C  
ATOM    169  O   LEU A  22      -0.558 -13.156 -21.094  1.00 84.00           O  
ATOM    170  CG  LEU A  22       2.877 -16.141 -21.203  1.00 84.00           C  
ATOM    171  CD1 LEU A  22       2.896 -17.453 -21.984  1.00 84.00           C  
ATOM    172  CD2 LEU A  22       3.658 -15.062 -21.953  1.00 84.00           C  
ATOM    173  N   SER A  23      -1.001 -14.484 -19.328  1.00 84.81           N  
ATOM    174  CA  SER A  23      -2.385 -14.031 -19.266  1.00 84.81           C  
ATOM    175  C   SER A  23      -2.467 -12.555 -18.891  1.00 84.81           C  
ATOM    176  CB  SER A  23      -3.188 -14.867 -18.266  1.00 84.81           C  
ATOM    177  O   SER A  23      -3.336 -11.828 -19.375  1.00 84.81           O  
ATOM    178  OG  SER A  23      -3.318 -16.203 -18.734  1.00 84.81           O  
ATOM    179  N   LEU A  24      -1.541 -12.164 -17.969  1.00 82.75           N  
ATOM    180  CA  LEU A  24      -1.487 -10.758 -17.578  1.00 82.75           C  
ATOM    181  C   LEU A  24      -1.104  -9.883 -18.766  1.00 82.75           C  
ATOM    182  CB  LEU A  24      -0.490 -10.562 -16.438  1.00 82.75           C  
ATOM    183  O   LEU A  24      -1.758  -8.867 -19.031  1.00 82.75           O  
ATOM    184  CG  LEU A  24      -0.272  -9.117 -15.969  1.00 82.75           C  
ATOM    185  CD1 LEU A  24      -1.522  -8.594 -15.266  1.00 82.75           C  
ATOM    186  CD2 LEU A  24       0.938  -9.031 -15.039  1.00 82.75           C  
ATOM    187  N   VAL A  25      -0.153 -10.312 -19.500  1.00 71.69           N  
ATOM    188  CA  VAL A  25       0.378  -9.508 -20.594  1.00 71.69           C  
ATOM    189  C   VAL A  25      -0.558  -9.586 -21.797  1.00 71.69           C  
ATOM    190  CB  VAL A  25       1.800  -9.961 -21.000  1.00 71.69           C  
ATOM    191  O   VAL A  25      -0.823  -8.578 -22.453  1.00 71.69           O  
ATOM    192  CG1 VAL A  25       2.312  -9.148 -22.188  1.00 71.69           C  
ATOM    193  CG2 VAL A  25       2.754  -9.836 -19.812  1.00 71.69           C  
ATOM    194  N   GLY A  26      -1.044 -10.734 -22.062  1.00 70.06           N  
ATOM    195  CA  GLY A  26      -1.847 -10.961 -23.250  1.00 70.06           C  
ATOM    196  C   GLY A  26      -3.320 -10.672 -23.047  1.00 70.06           C  
ATOM    197  O   GLY A  26      -4.078 -10.539 -24.000  1.00 70.06           O  
ATOM    198  N   GLU A  27      -3.760 -10.594 -21.891  1.00 73.94           N  
ATOM    199  CA  GLU A  27      -5.156 -10.422 -21.500  1.00 73.94           C  
ATOM    200  C   GLU A  27      -6.031 -11.531 -22.094  1.00 73.94           C  
ATOM    201  CB  GLU A  27      -5.676  -9.047 -21.953  1.00 73.94           C  
ATOM    202  O   GLU A  27      -7.168 -11.281 -22.484  1.00 73.94           O  
ATOM    203  CG  GLU A  27      -4.992  -7.879 -21.266  1.00 73.94           C  
ATOM    204  CD  GLU A  27      -5.605  -6.531 -21.625  1.00 73.94           C  
ATOM    205  OE1 GLU A  27      -5.164  -5.500 -21.078  1.00 73.94           O  
ATOM    206  OE2 GLU A  27      -6.535  -6.512 -22.469  1.00 73.94           O  
ATOM    207  N   GLU A  28      -5.410 -12.516 -22.344  1.00 76.50           N  
ATOM    208  CA  GLU A  28      -6.062 -13.742 -22.766  1.00 76.50           C  
ATOM    209  C   GLU A  28      -5.250 -14.969 -22.359  1.00 76.50           C  
ATOM    210  CB  GLU A  28      -6.277 -13.742 -24.281  1.00 76.50           C  
ATOM    211  O   GLU A  28      -4.035 -14.883 -22.172  1.00 76.50           O  
ATOM    212  CG  GLU A  28      -4.988 -13.719 -25.094  1.00 76.50           C  
ATOM    213  CD  GLU A  28      -5.219 -13.609 -26.594  1.00 76.50           C  
ATOM    214  OE1 GLU A  28      -4.238 -13.727 -27.359  1.00 76.50           O  
ATOM    215  OE2 GLU A  28      -6.383 -13.414 -27.000  1.00 76.50           O  
ATOM    216  N   PHE A  29      -6.004 -16.016 -22.219  1.00 86.50           N  
ATOM    217  CA  PHE A  29      -5.309 -17.234 -21.828  1.00 86.50           C  
ATOM    218  C   PHE A  29      -4.531 -17.828 -23.000  1.00 86.50           C  
ATOM    219  CB  PHE A  29      -6.297 -18.266 -21.281  1.00 86.50           C  
ATOM    220  O   PHE A  29      -5.094 -18.047 -24.078  1.00 86.50           O  
ATOM    221  CG  PHE A  29      -5.641 -19.516 -20.734  1.00 86.50           C  
ATOM    222  CD1 PHE A  29      -5.668 -20.703 -21.453  1.00 86.50           C  
ATOM    223  CD2 PHE A  29      -4.996 -19.484 -19.500  1.00 86.50           C  
ATOM    224  CE1 PHE A  29      -5.062 -21.844 -20.953  1.00 86.50           C  
ATOM    225  CE2 PHE A  29      -4.391 -20.625 -19.000  1.00 86.50           C  
ATOM    226  CZ  PHE A  29      -4.426 -21.812 -19.719  1.00 86.50           C  
ATOM    227  N   PRO A  30      -3.252 -18.094 -22.828  1.00 83.69           N  
ATOM    228  CA  PRO A  30      -2.434 -18.656 -23.906  1.00 83.69           C  
ATOM    229  C   PRO A  30      -2.711 -20.141 -24.156  1.00 83.69           C  
ATOM    230  CB  PRO A  30      -1.001 -18.438 -23.422  1.00 83.69           C  
ATOM    231  O   PRO A  30      -2.742 -20.922 -23.219  1.00 83.69           O  
ATOM    232  CG  PRO A  30      -1.106 -18.453 -21.922  1.00 83.69           C  
ATOM    233  CD  PRO A  30      -2.457 -17.922 -21.531  1.00 83.69           C  
ATOM    234  N   GLU A  31      -2.855 -20.500 -25.359  1.00 84.19           N  
ATOM    235  CA  GLU A  31      -3.078 -21.891 -25.703  1.00 84.19           C  
ATOM    236  C   GLU A  31      -1.782 -22.688 -25.609  1.00 84.19           C  
ATOM    237  CB  GLU A  31      -3.678 -22.016 -27.109  1.00 84.19           C  
ATOM    238  O   GLU A  31      -1.780 -23.828 -25.141  1.00 84.19           O  
ATOM    239  CG  GLU A  31      -5.094 -21.469 -27.219  1.00 84.19           C  
ATOM    240  CD  GLU A  31      -5.742 -21.750 -28.562  1.00 84.19           C  
ATOM    241  OE1 GLU A  31      -6.949 -21.469 -28.734  1.00 84.19           O  
ATOM    242  OE2 GLU A  31      -5.035 -22.266 -29.453  1.00 84.19           O  
ATOM    243  N   GLU A  32      -0.739 -22.078 -26.031  1.00 85.62           N  
ATOM    244  CA  GLU A  32       0.586 -22.672 -25.906  1.00 85.62           C  
ATOM    245  C   GLU A  32       1.453 -21.875 -24.938  1.00 85.62           C  
ATOM    246  CB  GLU A  32       1.275 -22.766 -27.266  1.00 85.62           C  
ATOM    247  O   GLU A  32       1.675 -20.688 -25.125  1.00 85.62           O  
ATOM    248  CG  GLU A  32       0.597 -23.719 -28.234  1.00 85.62           C  
ATOM    249  CD  GLU A  32       1.293 -23.812 -29.578  1.00 85.62           C  
ATOM    250  OE1 GLU A  32       0.799 -24.531 -30.484  1.00 85.62           O  
ATOM    251  OE2 GLU A  32       2.342 -23.141 -29.750  1.00 85.62           O  
ATOM    252  N   VAL A  33       1.878 -22.625 -23.953  1.00 88.06           N  
ATOM    253  CA  VAL A  33       2.650 -21.953 -22.906  1.00 88.06           C  
ATOM    254  C   VAL A  33       4.094 -22.453 -22.938  1.00 88.06           C  
ATOM    255  CB  VAL A  33       2.037 -22.188 -21.516  1.00 88.06           C  
ATOM    256  O   VAL A  33       4.352 -23.641 -22.781  1.00 88.06           O  
ATOM    257  CG1 VAL A  33       2.814 -21.406 -20.438  1.00 88.06           C  
ATOM    258  CG2 VAL A  33       0.564 -21.781 -21.500  1.00 88.06           C  
ATOM    259  N   PRO A  34       5.031 -21.500 -23.172  1.00 86.56           N  
ATOM    260  CA  PRO A  34       6.441 -21.891 -23.062  1.00 86.56           C  
ATOM    261  C   PRO A  34       6.844 -22.266 -21.641  1.00 86.56           C  
ATOM    262  CB  PRO A  34       7.188 -20.641 -23.531  1.00 86.56           C  
ATOM    263  O   PRO A  34       6.109 -22.000 -20.688  1.00 86.56           O  
ATOM    264  CG  PRO A  34       6.312 -19.500 -23.125  1.00 86.56           C  
ATOM    265  CD  PRO A  34       4.879 -19.938 -23.219  1.00 86.56           C  
ATOM    266  N   PRO A  35       7.957 -23.000 -21.516  1.00 88.56           N  
ATOM    267  CA  PRO A  35       8.398 -23.391 -20.172  1.00 88.56           C  
ATOM    268  C   PRO A  35       8.734 -22.188 -19.297  1.00 88.56           C  
ATOM    269  CB  PRO A  35       9.648 -24.234 -20.453  1.00 88.56           C  
ATOM    270  O   PRO A  35       8.617 -22.266 -18.078  1.00 88.56           O  
ATOM    271  CG  PRO A  35       9.500 -24.703 -21.859  1.00 88.56           C  
ATOM    272  CD  PRO A  35       8.695 -23.688 -22.609  1.00 88.56           C  
ATOM    273  N   ARG A  36       9.164 -21.109 -19.938  1.00 89.75           N  
ATOM    274  CA  ARG A  36       9.516 -19.906 -19.188  1.00 89.75           C  
ATOM    275  C   ARG A  36       9.219 -18.641 -20.000  1.00 89.75           C  
ATOM    276  CB  ARG A  36      10.992 -19.922 -18.781  1.00 89.75           C  
ATOM    277  O   ARG A  36       9.469 -18.609 -21.219  1.00 89.75           O  
ATOM    278  CG  ARG A  36      11.398 -18.781 -17.859  1.00 89.75           C  
ATOM    279  CD  ARG A  36      12.891 -18.828 -17.547  1.00 89.75           C  
ATOM    280  NE  ARG A  36      13.344 -17.562 -16.969  1.00 89.75           N  
ATOM    281  NH1 ARG A  36      15.594 -17.984 -17.312  1.00 89.75           N  
ATOM    282  NH2 ARG A  36      14.922 -16.031 -16.328  1.00 89.75           N  
ATOM    283  CZ  ARG A  36      14.617 -17.188 -16.875  1.00 89.75           C  
ATOM    284  N   ALA A  37       8.688 -17.609 -19.203  1.00 84.44           N  
ATOM    285  CA  ALA A  37       8.469 -16.328 -19.859  1.00 84.44           C  
ATOM    286  C   ALA A  37       9.672 -15.406 -19.688  1.00 84.44           C  
ATOM    287  CB  ALA A  37       7.211 -15.664 -19.312  1.00 84.44           C  
ATOM    288  O   ALA A  37      10.375 -15.492 -18.672  1.00 84.44           O  
ATOM    289  N   GLU A  38       9.945 -14.617 -20.656  1.00 78.75           N  
ATOM    290  CA  GLU A  38      10.969 -13.594 -20.516  1.00 78.75           C  
ATOM    291  C   GLU A  38      10.586 -12.570 -19.469  1.00 78.75           C  
ATOM    292  CB  GLU A  38      11.234 -12.898 -21.859  1.00 78.75           C  
ATOM    293  O   GLU A  38       9.406 -12.422 -19.141  1.00 78.75           O  
ATOM    294  CG  GLU A  38      11.812 -13.820 -22.922  1.00 78.75           C  
ATOM    295  CD  GLU A  38      12.109 -13.102 -24.234  1.00 78.75           C  
ATOM    296  OE1 GLU A  38      12.711 -13.727 -25.141  1.00 78.75           O  
ATOM    297  OE2 GLU A  38      11.750 -11.914 -24.344  1.00 78.75           O  
ATOM    298  N   GLU A  39      11.578 -11.977 -19.000  1.00 82.31           N  
ATOM    299  CA  GLU A  39      11.320 -10.938 -18.016  1.00 82.31           C  
ATOM    300  C   GLU A  39      10.469  -9.820 -18.609  1.00 82.31           C  
ATOM    301  CB  GLU A  39      12.641 -10.367 -17.484  1.00 82.31           C  
ATOM    302  O   GLU A  39      10.727  -9.359 -19.719  1.00 82.31           O  
ATOM    303  CG  GLU A  39      12.461  -9.289 -16.422  1.00 82.31           C  
ATOM    304  CD  GLU A  39      13.773  -8.805 -15.828  1.00 82.31           C  
ATOM    305  OE1 GLU A  39      13.875  -7.613 -15.469  1.00 82.31           O  
ATOM    306  OE2 GLU A  39      14.703  -9.633 -15.711  1.00 82.31           O  
ATOM    307  N   ILE A  40       9.430  -9.539 -17.812  1.00 75.50           N  
ATOM    308  CA  ILE A  40       8.523  -8.484 -18.250  1.00 75.50           C  
ATOM    309  C   ILE A  40       8.688  -7.254 -17.359  1.00 75.50           C  
ATOM    310  CB  ILE A  40       7.051  -8.961 -18.234  1.00 75.50           C  
ATOM    311  O   ILE A  40       8.742  -7.371 -16.141  1.00 75.50           O  
ATOM    312  CG1 ILE A  40       6.875 -10.172 -19.156  1.00 75.50           C  
ATOM    313  CG2 ILE A  40       6.113  -7.820 -18.656  1.00 75.50           C  
ATOM    314  CD1 ILE A  40       5.539 -10.883 -19.000  1.00 75.50           C  
ATOM    315  N   THR A  41       8.828  -6.074 -18.016  1.00 74.94           N  
ATOM    316  CA  THR A  41       8.945  -4.832 -17.250  1.00 74.94           C  
ATOM    317  C   THR A  41       7.723  -3.945 -17.484  1.00 74.94           C  
ATOM    318  CB  THR A  41      10.219  -4.059 -17.641  1.00 74.94           C  
ATOM    319  O   THR A  41       7.359  -3.662 -18.625  1.00 74.94           O  
ATOM    320  CG2 THR A  41      10.383  -2.807 -16.781  1.00 74.94           C  
ATOM    321  OG1 THR A  41      11.359  -4.906 -17.438  1.00 74.94           O  
ATOM    322  N   ILE A  42       7.086  -3.662 -16.328  1.00 69.75           N  
ATOM    323  CA  ILE A  42       5.996  -2.691 -16.359  1.00 69.75           C  
ATOM    324  C   ILE A  42       6.547  -1.293 -16.094  1.00 69.75           C  
ATOM    325  CB  ILE A  42       4.898  -3.045 -15.336  1.00 69.75           C  
ATOM    326  O   ILE A  42       7.105  -1.034 -15.023  1.00 69.75           O  
ATOM    327  CG1 ILE A  42       4.406  -4.480 -15.555  1.00 69.75           C  
ATOM    328  CG2 ILE A  42       3.738  -2.049 -15.422  1.00 69.75           C  
ATOM    329  CD1 ILE A  42       3.451  -4.977 -14.477  1.00 69.75           C  
ATOM    330  N   PRO A  43       6.430  -0.357 -16.984  1.00 66.31           N  
ATOM    331  CA  PRO A  43       6.992   0.983 -16.797  1.00 66.31           C  
ATOM    332  C   PRO A  43       6.320   1.750 -15.664  1.00 66.31           C  
ATOM    333  CB  PRO A  43       6.734   1.665 -18.141  1.00 66.31           C  
ATOM    334  O   PRO A  43       5.172   1.460 -15.312  1.00 66.31           O  
ATOM    335  CG  PRO A  43       5.629   0.875 -18.766  1.00 66.31           C  
ATOM    336  CD  PRO A  43       5.613  -0.492 -18.141  1.00 66.31           C  
ATOM    337  N   ALA A  44       7.062   2.711 -15.125  1.00 67.56           N  
ATOM    338  CA  ALA A  44       6.633   3.486 -13.969  1.00 67.56           C  
ATOM    339  C   ALA A  44       5.387   4.309 -14.281  1.00 67.56           C  
ATOM    340  CB  ALA A  44       7.762   4.398 -13.492  1.00 67.56           C  
ATOM    341  O   ALA A  44       4.531   4.504 -13.414  1.00 67.56           O  
ATOM    342  N   ASP A  45       5.328   4.723 -15.398  1.00 57.22           N  
ATOM    343  CA  ASP A  45       4.258   5.645 -15.773  1.00 57.22           C  
ATOM    344  C   ASP A  45       2.900   4.945 -15.758  1.00 57.22           C  
ATOM    345  CB  ASP A  45       4.531   6.242 -17.156  1.00 57.22           C  
ATOM    346  O   ASP A  45       1.859   5.602 -15.695  1.00 57.22           O  
ATOM    347  CG  ASP A  45       4.891   5.195 -18.188  1.00 57.22           C  
ATOM    348  OD1 ASP A  45       5.309   4.078 -17.812  1.00 57.22           O  
ATOM    349  OD2 ASP A  45       4.762   5.492 -19.406  1.00 57.22           O  
ATOM    350  N   VAL A  46       3.014   3.588 -15.734  1.00 53.03           N  
ATOM    351  CA  VAL A  46       1.761   2.842 -15.812  1.00 53.03           C  
ATOM    352  C   VAL A  46       1.383   2.330 -14.422  1.00 53.03           C  
ATOM    353  CB  VAL A  46       1.858   1.664 -16.812  1.00 53.03           C  
ATOM    354  O   VAL A  46       0.289   1.795 -14.227  1.00 53.03           O  
ATOM    355  CG1 VAL A  46       1.965   2.178 -18.234  1.00 53.03           C  
ATOM    356  CG2 VAL A  46       3.051   0.774 -16.469  1.00 53.03           C  
ATOM    357  N   THR A  47       2.242   2.506 -13.508  1.00 56.22           N  
ATOM    358  CA  THR A  47       1.938   2.062 -12.156  1.00 56.22           C  
ATOM    359  C   THR A  47       1.418   3.221 -11.312  1.00 56.22           C  
ATOM    360  CB  THR A  47       3.178   1.446 -11.477  1.00 56.22           C  
ATOM    361  O   THR A  47       1.849   4.363 -11.477  1.00 56.22           O  
ATOM    362  CG2 THR A  47       3.768   0.327 -12.328  1.00 56.22           C  
ATOM    363  OG1 THR A  47       4.168   2.465 -11.289  1.00 56.22           O  
ATOM    364  N   PRO A  48       0.440   2.891 -10.555  1.00 55.69           N  
ATOM    365  CA  PRO A  48      -0.079   3.951  -9.688  1.00 55.69           C  
ATOM    366  C   PRO A  48       1.013   4.621  -8.859  1.00 55.69           C  
ATOM    367  CB  PRO A  48      -1.076   3.217  -8.789  1.00 55.69           C  
ATOM    368  O   PRO A  48       0.947   5.824  -8.602  1.00 55.69           O  
ATOM    369  CG  PRO A  48      -1.299   1.900  -9.461  1.00 55.69           C  
ATOM    370  CD  PRO A  48      -0.195   1.680 -10.453  1.00 55.69           C  
ATOM    371  N   GLU A  49       2.070   3.854  -8.594  1.00 63.28           N  
ATOM    372  CA  GLU A  49       3.121   4.344  -7.707  1.00 63.28           C  
ATOM    373  C   GLU A  49       4.281   4.941  -8.500  1.00 63.28           C  
ATOM    374  CB  GLU A  49       3.625   3.223  -6.797  1.00 63.28           C  
ATOM    375  O   GLU A  49       5.242   5.445  -7.918  1.00 63.28           O  
ATOM    376  CG  GLU A  49       2.547   2.619  -5.910  1.00 63.28           C  
ATOM    377  CD  GLU A  49       2.312   3.408  -4.629  1.00 63.28           C  
ATOM    378  OE1 GLU A  49       1.349   3.100  -3.895  1.00 63.28           O  
ATOM    379  OE2 GLU A  49       3.100   4.344  -4.363  1.00 63.28           O  
ATOM    380  N   LYS A  50       4.105   4.875  -9.781  1.00 68.00           N  
ATOM    381  CA  LYS A  50       5.098   5.422 -10.703  1.00 68.00           C  
ATOM    382  C   LYS A  50       6.473   4.805 -10.453  1.00 68.00           C  
ATOM    383  CB  LYS A  50       5.176   6.941 -10.570  1.00 68.00           C  
ATOM    384  O   LYS A  50       7.484   5.512 -10.445  1.00 68.00           O  
ATOM    385  CG  LYS A  50       3.900   7.664 -10.977  1.00 68.00           C  
ATOM    386  CD  LYS A  50       4.094   9.172 -11.000  1.00 68.00           C  
ATOM    387  CE  LYS A  50       2.836   9.898 -11.469  1.00 68.00           C  
ATOM    388  NZ  LYS A  50       3.029  11.375 -11.508  1.00 68.00           N  
ATOM    389  N   VAL A  51       6.477   3.492 -10.211  1.00 75.06           N  
ATOM    390  CA  VAL A  51       7.695   2.715 -10.008  1.00 75.06           C  
ATOM    391  C   VAL A  51       7.742   1.560 -11.008  1.00 75.06           C  
ATOM    392  CB  VAL A  51       7.797   2.176  -8.570  1.00 75.06           C  
ATOM    393  O   VAL A  51       6.770   0.814 -11.148  1.00 75.06           O  
ATOM    394  CG1 VAL A  51       9.086   1.373  -8.383  1.00 75.06           C  
ATOM    395  CG2 VAL A  51       7.730   3.326  -7.562  1.00 75.06           C  
ATOM    396  N   PRO A  52       8.867   1.478 -11.711  1.00 77.94           N  
ATOM    397  CA  PRO A  52       8.984   0.336 -12.625  1.00 77.94           C  
ATOM    398  C   PRO A  52       8.898  -1.007 -11.898  1.00 77.94           C  
ATOM    399  CB  PRO A  52      10.359   0.529 -13.258  1.00 77.94           C  
ATOM    400  O   PRO A  52       9.422  -1.149 -10.789  1.00 77.94           O  
ATOM    401  CG  PRO A  52      10.734   1.941 -12.945  1.00 77.94           C  
ATOM    402  CD  PRO A  52       9.984   2.367 -11.711  1.00 77.94           C  
ATOM    403  N   THR A  53       8.180  -1.936 -12.562  1.00 82.50           N  
ATOM    404  CA  THR A  53       7.965  -3.250 -11.969  1.00 82.50           C  
ATOM    405  C   THR A  53       8.430  -4.355 -12.914  1.00 82.50           C  
ATOM    406  CB  THR A  53       6.484  -3.471 -11.609  1.00 82.50           C  
ATOM    407  O   THR A  53       7.988  -4.422 -14.062  1.00 82.50           O  
ATOM    408  CG2 THR A  53       6.277  -4.816 -10.922  1.00 82.50           C  
ATOM    409  OG1 THR A  53       6.051  -2.426 -10.734  1.00 82.50           O  
ATOM    410  N   HIS A  54       9.352  -5.156 -12.422  1.00 86.00           N  
ATOM    411  CA  HIS A  54       9.859  -6.289 -13.188  1.00 86.00           C  
ATOM    412  C   HIS A  54       9.234  -7.598 -12.727  1.00 86.00           C  
ATOM    413  CB  HIS A  54      11.383  -6.375 -13.078  1.00 86.00           C  
ATOM    414  O   HIS A  54       9.203  -7.883 -11.523  1.00 86.00           O  
ATOM    415  CG  HIS A  54      12.078  -5.074 -13.344  1.00 86.00           C  
ATOM    416  CD2 HIS A  54      12.422  -4.066 -12.508  1.00 86.00           C  
ATOM    417  ND1 HIS A  54      12.492  -4.695 -14.602  1.00 86.00           N  
ATOM    418  CE1 HIS A  54      13.070  -3.508 -14.531  1.00 86.00           C  
ATOM    419  NE2 HIS A  54      13.039  -3.104 -13.273  1.00 86.00           N  
ATOM    420  N   ILE A  55       8.688  -8.320 -13.703  1.00 89.69           N  
ATOM    421  CA  ILE A  55       8.109  -9.625 -13.414  1.00 89.69           C  
ATOM    422  C   ILE A  55       9.016 -10.727 -13.969  1.00 89.69           C  
ATOM    423  CB  ILE A  55       6.688  -9.758 -14.000  1.00 89.69           C  
ATOM    424  O   ILE A  55       9.258 -10.789 -15.180  1.00 89.69           O  
ATOM    425  CG1 ILE A  55       5.781  -8.648 -13.453  1.00 89.69           C  
ATOM    426  CG2 ILE A  55       6.105 -11.141 -13.695  1.00 89.69           C  
ATOM    427  CD1 ILE A  55       4.410  -8.586 -14.117  1.00 89.69           C  
ATOM    428  N   VAL A  56       9.469 -11.531 -13.070  1.00 93.56           N  
ATOM    429  CA  VAL A  56      10.438 -12.555 -13.445  1.00 93.56           C  
ATOM    430  C   VAL A  56       9.836 -13.945 -13.242  1.00 93.56           C  
ATOM    431  CB  VAL A  56      11.750 -12.422 -12.641  1.00 93.56           C  
ATOM    432  O   VAL A  56       9.266 -14.234 -12.188  1.00 93.56           O  
ATOM    433  CG1 VAL A  56      12.766 -13.469 -13.078  1.00 93.56           C  
ATOM    434  CG2 VAL A  56      12.328 -11.016 -12.797  1.00 93.56           C  
ATOM    435  N   ASP A  57       9.984 -14.727 -14.281  1.00 94.12           N  
ATOM    436  CA  ASP A  57       9.523 -16.109 -14.273  1.00 94.12           C  
ATOM    437  C   ASP A  57      10.672 -17.062 -13.977  1.00 94.12           C  
ATOM    438  CB  ASP A  57       8.875 -16.469 -15.609  1.00 94.12           C  
ATOM    439  O   ASP A  57      11.812 -16.828 -14.391  1.00 94.12           O  
ATOM    440  CG  ASP A  57       8.008 -17.703 -15.539  1.00 94.12           C  
ATOM    441  OD1 ASP A  57       7.734 -18.203 -14.414  1.00 94.12           O  
ATOM    442  OD2 ASP A  57       7.594 -18.203 -16.609  1.00 94.12           O  
ATOM    443  N   TYR A  58      10.344 -18.141 -13.227  1.00 95.06           N  
ATOM    444  CA  TYR A  58      11.328 -19.188 -12.969  1.00 95.06           C  
ATOM    445  C   TYR A  58      10.797 -20.562 -13.391  1.00 95.06           C  
ATOM    446  CB  TYR A  58      11.711 -19.219 -11.484  1.00 95.06           C  
ATOM    447  O   TYR A  58       9.617 -20.859 -13.188  1.00 95.06           O  
ATOM    448  CG  TYR A  58      12.555 -20.406 -11.094  1.00 95.06           C  
ATOM    449  CD1 TYR A  58      11.977 -21.531 -10.484  1.00 95.06           C  
ATOM    450  CD2 TYR A  58      13.922 -20.438 -11.344  1.00 95.06           C  
ATOM    451  CE1 TYR A  58      12.750 -22.625 -10.125  1.00 95.06           C  
ATOM    452  CE2 TYR A  58      14.703 -21.531 -10.984  1.00 95.06           C  
ATOM    453  OH  TYR A  58      14.875 -23.703 -10.023  1.00 95.06           O  
ATOM    454  CZ  TYR A  58      14.109 -22.609 -10.375  1.00 95.06           C  
ATOM    455  N   SER A  59      11.695 -21.281 -14.031  1.00 93.31           N  
ATOM    456  CA  SER A  59      11.398 -22.641 -14.461  1.00 93.31           C  
ATOM    457  C   SER A  59      12.523 -23.594 -14.078  1.00 93.31           C  
ATOM    458  CB  SER A  59      11.156 -22.688 -15.969  1.00 93.31           C  
ATOM    459  O   SER A  59      13.672 -23.406 -14.477  1.00 93.31           O  
ATOM    460  OG  SER A  59      11.047 -24.031 -16.422  1.00 93.31           O  
ATOM    461  N   GLU A  60      12.070 -24.609 -13.383  1.00 89.94           N  
ATOM    462  CA  GLU A  60      13.047 -25.625 -12.992  1.00 89.94           C  
ATOM    463  C   GLU A  60      13.594 -26.359 -14.219  1.00 89.94           C  
ATOM    464  CB  GLU A  60      12.422 -26.625 -12.016  1.00 89.94           C  
ATOM    465  O   GLU A  60      14.688 -26.922 -14.164  1.00 89.94           O  
ATOM    466  CG  GLU A  60      12.188 -26.047 -10.625  1.00 89.94           C  
ATOM    467  CD  GLU A  60      11.578 -27.062  -9.656  1.00 89.94           C  
ATOM    468  OE1 GLU A  60      11.414 -26.734  -8.461  1.00 89.94           O  
ATOM    469  OE2 GLU A  60      11.273 -28.188 -10.102  1.00 89.94           O  
ATOM    470  N   ALA A  61      12.875 -26.328 -15.312  1.00 90.19           N  
ATOM    471  CA  ALA A  61      13.273 -27.016 -16.531  1.00 90.19           C  
ATOM    472  C   ALA A  61      14.398 -26.281 -17.250  1.00 90.19           C  
ATOM    473  CB  ALA A  61      12.078 -27.203 -17.469  1.00 90.19           C  
ATOM    474  O   ALA A  61      15.227 -26.891 -17.922  1.00 90.19           O  
ATOM    475  N   GLU A  62      14.484 -25.000 -17.094  1.00 91.38           N  
ATOM    476  CA  GLU A  62      15.414 -24.219 -17.906  1.00 91.38           C  
ATOM    477  C   GLU A  62      16.500 -23.594 -17.031  1.00 91.38           C  
ATOM    478  CB  GLU A  62      14.664 -23.125 -18.672  1.00 91.38           C  
ATOM    479  O   GLU A  62      17.547 -23.172 -17.531  1.00 91.38           O  
ATOM    480  CG  GLU A  62      13.727 -23.656 -19.734  1.00 91.38           C  
ATOM    481  CD  GLU A  62      13.141 -22.562 -20.609  1.00 91.38           C  
ATOM    482  OE1 GLU A  62      12.516 -22.875 -21.656  1.00 91.38           O  
ATOM    483  OE2 GLU A  62      13.297 -21.359 -20.266  1.00 91.38           O  
ATOM    484  N   GLN A  63      16.297 -23.531 -15.742  1.00 93.06           N  
ATOM    485  CA  GLN A  63      17.234 -22.812 -14.891  1.00 93.06           C  
ATOM    486  C   GLN A  63      17.750 -23.719 -13.773  1.00 93.06           C  
ATOM    487  CB  GLN A  63      16.578 -21.578 -14.289  1.00 93.06           C  
ATOM    488  O   GLN A  63      17.047 -24.609 -13.305  1.00 93.06           O  
ATOM    489  CG  GLN A  63      16.234 -20.500 -15.320  1.00 93.06           C  
ATOM    490  CD  GLN A  63      15.508 -19.328 -14.719  1.00 93.06           C  
ATOM    491  NE2 GLN A  63      16.234 -18.250 -14.438  1.00 93.06           N  
ATOM    492  OE1 GLN A  63      14.289 -19.375 -14.500  1.00 93.06           O  
ATOM    493  N   THR A  64      19.016 -23.422 -13.352  1.00 93.69           N  
ATOM    494  CA  THR A  64      19.688 -24.188 -12.312  1.00 93.69           C  
ATOM    495  C   THR A  64      19.344 -23.641 -10.930  1.00 93.69           C  
ATOM    496  CB  THR A  64      21.219 -24.188 -12.508  1.00 93.69           C  
ATOM    497  O   THR A  64      18.734 -22.578 -10.812  1.00 93.69           O  
ATOM    498  CG2 THR A  64      21.594 -24.719 -13.891  1.00 93.69           C  
ATOM    499  OG1 THR A  64      21.703 -22.844 -12.367  1.00 93.69           O  
ATOM    500  N   ASP A  65      19.797 -24.422  -9.961  1.00 92.88           N  
ATOM    501  CA  ASP A  65      19.578 -24.016  -8.578  1.00 92.88           C  
ATOM    502  C   ASP A  65      20.359 -22.734  -8.266  1.00 92.88           C  
ATOM    503  CB  ASP A  65      19.984 -25.125  -7.609  1.00 92.88           C  
ATOM    504  O   ASP A  65      19.906 -21.906  -7.469  1.00 92.88           O  
ATOM    505  CG  ASP A  65      19.016 -26.297  -7.613  1.00 92.88           C  
ATOM    506  OD1 ASP A  65      17.859 -26.125  -8.078  1.00 92.88           O  
ATOM    507  OD2 ASP A  65      19.406 -27.391  -7.148  1.00 92.88           O  
ATOM    508  N   GLU A  66      21.469 -22.625  -8.828  1.00 93.31           N  
ATOM    509  CA  GLU A  66      22.266 -21.422  -8.617  1.00 93.31           C  
ATOM    510  C   GLU A  66      21.578 -20.188  -9.203  1.00 93.31           C  
ATOM    511  CB  GLU A  66      23.656 -21.578  -9.234  1.00 93.31           C  
ATOM    512  O   GLU A  66      21.578 -19.125  -8.586  1.00 93.31           O  
ATOM    513  CG  GLU A  66      24.562 -22.547  -8.477  1.00 93.31           C  
ATOM    514  CD  GLU A  66      24.250 -24.000  -8.773  1.00 93.31           C  
ATOM    515  OE1 GLU A  66      24.719 -24.891  -8.023  1.00 93.31           O  
ATOM    516  OE2 GLU A  66      23.531 -24.266  -9.766  1.00 93.31           O  
ATOM    517  N   GLU A  67      20.984 -20.344 -10.352  1.00 95.00           N  
ATOM    518  CA  GLU A  67      20.250 -19.250 -10.961  1.00 95.00           C  
ATOM    519  C   GLU A  67      19.016 -18.875 -10.133  1.00 95.00           C  
ATOM    520  CB  GLU A  67      19.828 -19.609 -12.391  1.00 95.00           C  
ATOM    521  O   GLU A  67      18.656 -17.703 -10.031  1.00 95.00           O  
ATOM    522  CG  GLU A  67      20.984 -19.688 -13.375  1.00 95.00           C  
ATOM    523  CD  GLU A  67      20.578 -20.188 -14.750  1.00 95.00           C  
ATOM    524  OE1 GLU A  67      21.281 -19.875 -15.742  1.00 95.00           O  
ATOM    525  OE2 GLU A  67      19.547 -20.906 -14.836  1.00 95.00           O  
ATOM    526  N   LEU A  68      18.406 -19.906  -9.625  1.00 95.62           N  
ATOM    527  CA  LEU A  68      17.266 -19.656  -8.766  1.00 95.62           C  
ATOM    528  C   LEU A  68      17.672 -18.844  -7.547  1.00 95.62           C  
ATOM    529  CB  LEU A  68      16.641 -20.984  -8.312  1.00 95.62           C  
ATOM    530  O   LEU A  68      16.984 -17.859  -7.199  1.00 95.62           O  
ATOM    531  CG  LEU A  68      15.492 -20.891  -7.297  1.00 95.62           C  
ATOM    532  CD1 LEU A  68      14.383 -20.000  -7.840  1.00 95.62           C  
ATOM    533  CD2 LEU A  68      14.961 -22.266  -6.949  1.00 95.62           C  
ATOM    534  N   ARG A  69      18.781 -19.172  -6.918  1.00 93.12           N  
ATOM    535  CA  ARG A  69      19.250 -18.422  -5.754  1.00 93.12           C  
ATOM    536  C   ARG A  69      19.594 -16.984  -6.121  1.00 93.12           C  
ATOM    537  CB  ARG A  69      20.484 -19.109  -5.145  1.00 93.12           C  
ATOM    538  O   ARG A  69      19.328 -16.062  -5.340  1.00 93.12           O  
ATOM    539  CG  ARG A  69      20.172 -20.406  -4.422  1.00 93.12           C  
ATOM    540  CD  ARG A  69      21.406 -21.000  -3.760  1.00 93.12           C  
ATOM    541  NE  ARG A  69      21.172 -22.344  -3.271  1.00 93.12           N  
ATOM    542  NH1 ARG A  69      23.062 -23.250  -4.227  1.00 93.12           N  
ATOM    543  NH2 ARG A  69      21.641 -24.578  -3.012  1.00 93.12           N  
ATOM    544  CZ  ARG A  69      21.953 -23.391  -3.504  1.00 93.12           C  
ATOM    545  N   GLU A  70      20.078 -16.797  -7.242  1.00 94.06           N  
ATOM    546  CA  GLU A  70      20.375 -15.445  -7.699  1.00 94.06           C  
ATOM    547  C   GLU A  70      19.109 -14.633  -7.902  1.00 94.06           C  
ATOM    548  CB  GLU A  70      21.188 -15.492  -9.000  1.00 94.06           C  
ATOM    549  O   GLU A  70      19.047 -13.453  -7.527  1.00 94.06           O  
ATOM    550  CG  GLU A  70      22.625 -15.953  -8.812  1.00 94.06           C  
ATOM    551  CD  GLU A  70      23.406 -16.031 -10.117  1.00 94.06           C  
ATOM    552  OE1 GLU A  70      24.562 -16.500 -10.109  1.00 94.06           O  
ATOM    553  OE2 GLU A  70      22.859 -15.594 -11.156  1.00 94.06           O  
ATOM    554  N   GLU A  71      18.125 -15.219  -8.531  1.00 95.19           N  
ATOM    555  CA  GLU A  71      16.859 -14.516  -8.766  1.00 95.19           C  
ATOM    556  C   GLU A  71      16.172 -14.180  -7.445  1.00 95.19           C  
ATOM    557  CB  GLU A  71      15.938 -15.352  -9.641  1.00 95.19           C  
ATOM    558  O   GLU A  71      15.562 -13.117  -7.316  1.00 95.19           O  
ATOM    559  CG  GLU A  71      16.422 -15.508 -11.078  1.00 95.19           C  
ATOM    560  CD  GLU A  71      16.625 -14.180 -11.789  1.00 95.19           C  
ATOM    561  OE1 GLU A  71      17.531 -14.078 -12.641  1.00 95.19           O  
ATOM    562  OE2 GLU A  71      15.867 -13.227 -11.484  1.00 95.19           O  
ATOM    563  N   ILE A  72      16.266 -15.070  -6.496  1.00 95.12           N  
ATOM    564  CA  ILE A  72      15.672 -14.828  -5.188  1.00 95.12           C  
ATOM    565  C   ILE A  72      16.375 -13.656  -4.508  1.00 95.12           C  
ATOM    566  CB  ILE A  72      15.734 -16.078  -4.293  1.00 95.12           C  
ATOM    567  O   ILE A  72      15.734 -12.812  -3.883  1.00 95.12           O  
ATOM    568  CG1 ILE A  72      14.789 -17.172  -4.828  1.00 95.12           C  
ATOM    569  CG2 ILE A  72      15.398 -15.734  -2.842  1.00 95.12           C  
ATOM    570  CD1 ILE A  72      14.922 -18.516  -4.117  1.00 95.12           C  
ATOM    571  N   HIS A  73      17.656 -13.547  -4.668  1.00 91.88           N  
ATOM    572  CA  HIS A  73      18.438 -12.469  -4.059  1.00 91.88           C  
ATOM    573  C   HIS A  73      18.078 -11.117  -4.668  1.00 91.88           C  
ATOM    574  CB  HIS A  73      19.922 -12.734  -4.215  1.00 91.88           C  
ATOM    575  O   HIS A  73      18.047 -10.109  -3.965  1.00 91.88           O  
ATOM    576  CG  HIS A  73      20.797 -11.766  -3.475  1.00 91.88           C  
ATOM    577  CD2 HIS A  73      21.672 -10.844  -3.920  1.00 91.88           C  
ATOM    578  ND1 HIS A  73      20.797 -11.680  -2.100  1.00 91.88           N  
ATOM    579  CE1 HIS A  73      21.656 -10.742  -1.729  1.00 91.88           C  
ATOM    580  NE2 HIS A  73      22.203 -10.219  -2.814  1.00 91.88           N  
ATOM    581  N   LYS A  74      17.750 -11.125  -5.898  1.00 93.69           N  
ATOM    582  CA  LYS A  74      17.422  -9.875  -6.594  1.00 93.69           C  
ATOM    583  C   LYS A  74      15.969  -9.484  -6.371  1.00 93.69           C  
ATOM    584  CB  LYS A  74      17.703 -10.008  -8.094  1.00 93.69           C  
ATOM    585  O   LYS A  74      15.586  -8.336  -6.625  1.00 93.69           O  
ATOM    586  CG  LYS A  74      19.188 -10.156  -8.430  1.00 93.69           C  
ATOM    587  CD  LYS A  74      19.391 -10.328  -9.930  1.00 93.69           C  
ATOM    588  CE  LYS A  74      20.844 -10.695 -10.250  1.00 93.69           C  
ATOM    589  NZ  LYS A  74      21.016 -11.039 -11.695  1.00 93.69           N  
ATOM    590  N   ALA A  75      15.188 -10.383  -5.926  1.00 96.12           N  
ATOM    591  CA  ALA A  75      13.742 -10.164  -5.848  1.00 96.12           C  
ATOM    592  C   ALA A  75      13.391  -9.266  -4.664  1.00 96.12           C  
ATOM    593  CB  ALA A  75      13.008 -11.492  -5.742  1.00 96.12           C  
ATOM    594  O   ALA A  75      13.984  -9.391  -3.588  1.00 96.12           O  
ATOM    595  N   ASN A  76      12.414  -8.344  -4.914  1.00 95.12           N  
ATOM    596  CA  ASN A  76      11.859  -7.531  -3.834  1.00 95.12           C  
ATOM    597  C   ASN A  76      10.664  -8.211  -3.176  1.00 95.12           C  
ATOM    598  CB  ASN A  76      11.469  -6.148  -4.352  1.00 95.12           C  
ATOM    599  O   ASN A  76      10.312  -7.898  -2.037  1.00 95.12           O  
ATOM    600  CG  ASN A  76      12.625  -5.414  -4.996  1.00 95.12           C  
ATOM    601  ND2 ASN A  76      13.664  -5.145  -4.215  1.00 95.12           N  
ATOM    602  OD1 ASN A  76      12.586  -5.090  -6.188  1.00 95.12           O  
ATOM    603  N   VAL A  77      10.047  -9.039  -3.924  1.00 96.38           N  
ATOM    604  CA  VAL A  77       8.906  -9.820  -3.463  1.00 96.38           C  
ATOM    605  C   VAL A  77       8.828 -11.133  -4.234  1.00 96.38           C  
ATOM    606  CB  VAL A  77       7.582  -9.039  -3.615  1.00 96.38           C  
ATOM    607  O   VAL A  77       9.156 -11.180  -5.426  1.00 96.38           O  
ATOM    608  CG1 VAL A  77       7.328  -8.695  -5.082  1.00 96.38           C  
ATOM    609  CG2 VAL A  77       6.418  -9.836  -3.041  1.00 96.38           C  
ATOM    610  N   VAL A  78       8.406 -12.172  -3.555  1.00 97.94           N  
ATOM    611  CA  VAL A  78       8.312 -13.484  -4.184  1.00 97.94           C  
ATOM    612  C   VAL A  78       6.871 -13.977  -4.133  1.00 97.94           C  
ATOM    613  CB  VAL A  78       9.258 -14.508  -3.506  1.00 97.94           C  
ATOM    614  O   VAL A  78       6.254 -14.000  -3.066  1.00 97.94           O  
ATOM    615  CG1 VAL A  78       9.070 -15.891  -4.117  1.00 97.94           C  
ATOM    616  CG2 VAL A  78      10.711 -14.055  -3.623  1.00 97.94           C  
ATOM    617  N   CYS A  79       6.387 -14.320  -5.301  1.00 98.12           N  
ATOM    618  CA  CYS A  79       5.070 -14.945  -5.395  1.00 98.12           C  
ATOM    619  C   CYS A  79       5.191 -16.453  -5.504  1.00 98.12           C  
ATOM    620  CB  CYS A  79       4.305 -14.391  -6.598  1.00 98.12           C  
ATOM    621  O   CYS A  79       5.691 -16.969  -6.504  1.00 98.12           O  
ATOM    622  SG  CYS A  79       3.957 -12.625  -6.496  1.00 98.12           S  
ATOM    623  N   VAL A  80       4.738 -17.141  -4.484  1.00 98.19           N  
ATOM    624  CA  VAL A  80       4.754 -18.609  -4.512  1.00 98.19           C  
ATOM    625  C   VAL A  80       3.406 -19.125  -5.004  1.00 98.19           C  
ATOM    626  CB  VAL A  80       5.078 -19.188  -3.121  1.00 98.19           C  
ATOM    627  O   VAL A  80       2.396 -19.016  -4.305  1.00 98.19           O  
ATOM    628  CG1 VAL A  80       5.113 -20.719  -3.180  1.00 98.19           C  
ATOM    629  CG2 VAL A  80       6.406 -18.641  -2.604  1.00 98.19           C  
ATOM    630  N   VAL A  81       3.457 -19.688  -6.207  1.00 98.25           N  
ATOM    631  CA  VAL A  81       2.236 -20.125  -6.875  1.00 98.25           C  
ATOM    632  C   VAL A  81       1.979 -21.594  -6.574  1.00 98.25           C  
ATOM    633  CB  VAL A  81       2.312 -19.906  -8.406  1.00 98.25           C  
ATOM    634  O   VAL A  81       2.904 -22.406  -6.590  1.00 98.25           O  
ATOM    635  CG1 VAL A  81       0.980 -20.234  -9.070  1.00 98.25           C  
ATOM    636  CG2 VAL A  81       2.713 -18.453  -8.711  1.00 98.25           C  
ATOM    637  N   TYR A  82       0.770 -21.953  -6.234  1.00 97.81           N  
ATOM    638  CA  TYR A  82       0.343 -23.328  -6.059  1.00 97.81           C  
ATOM    639  C   TYR A  82      -0.958 -23.594  -6.805  1.00 97.81           C  
ATOM    640  CB  TYR A  82       0.166 -23.656  -4.570  1.00 97.81           C  
ATOM    641  O   TYR A  82      -1.638 -22.672  -7.238  1.00 97.81           O  
ATOM    642  CG  TYR A  82      -0.984 -22.922  -3.924  1.00 97.81           C  
ATOM    643  CD1 TYR A  82      -0.814 -21.641  -3.404  1.00 97.81           C  
ATOM    644  CD2 TYR A  82      -2.242 -23.500  -3.832  1.00 97.81           C  
ATOM    645  CE1 TYR A  82      -1.871 -20.953  -2.805  1.00 97.81           C  
ATOM    646  CE2 TYR A  82      -3.307 -22.828  -3.234  1.00 97.81           C  
ATOM    647  OH  TYR A  82      -4.160 -20.891  -2.135  1.00 97.81           O  
ATOM    648  CZ  TYR A  82      -3.111 -21.562  -2.727  1.00 97.81           C  
ATOM    649  N   ASP A  83      -1.184 -24.844  -7.062  1.00 97.38           N  
ATOM    650  CA  ASP A  83      -2.408 -25.312  -7.707  1.00 97.38           C  
ATOM    651  C   ASP A  83      -3.484 -25.625  -6.672  1.00 97.38           C  
ATOM    652  CB  ASP A  83      -2.123 -26.547  -8.562  1.00 97.38           C  
ATOM    653  O   ASP A  83      -3.324 -26.547  -5.863  1.00 97.38           O  
ATOM    654  CG  ASP A  83      -3.320 -26.984  -9.391  1.00 97.38           C  
ATOM    655  OD1 ASP A  83      -4.473 -26.734  -8.969  1.00 97.38           O  
ATOM    656  OD2 ASP A  83      -3.111 -27.594 -10.461  1.00 97.38           O  
ATOM    657  N   VAL A  84      -4.602 -24.891  -6.746  1.00 95.81           N  
ATOM    658  CA  VAL A  84      -5.637 -25.000  -5.723  1.00 95.81           C  
ATOM    659  C   VAL A  84      -6.227 -26.422  -5.742  1.00 95.81           C  
ATOM    660  CB  VAL A  84      -6.754 -23.953  -5.926  1.00 95.81           C  
ATOM    661  O   VAL A  84      -6.809 -26.859  -4.750  1.00 95.81           O  
ATOM    662  CG1 VAL A  84      -6.199 -22.547  -5.770  1.00 95.81           C  
ATOM    663  CG2 VAL A  84      -7.402 -24.125  -7.297  1.00 95.81           C  
ATOM    664  N   SER A  85      -6.059 -27.156  -6.832  1.00 94.25           N  
ATOM    665  CA  SER A  85      -6.633 -28.484  -6.973  1.00 94.25           C  
ATOM    666  C   SER A  85      -5.633 -29.562  -6.566  1.00 94.25           C  
ATOM    667  CB  SER A  85      -7.098 -28.719  -8.406  1.00 94.25           C  
ATOM    668  O   SER A  85      -5.988 -30.734  -6.465  1.00 94.25           O  
ATOM    669  OG  SER A  85      -5.988 -28.781  -9.289  1.00 94.25           O  
ATOM    670  N   GLU A  86      -4.359 -29.188  -6.316  1.00 94.81           N  
ATOM    671  CA  GLU A  86      -3.326 -30.156  -5.965  1.00 94.81           C  
ATOM    672  C   GLU A  86      -2.734 -29.859  -4.594  1.00 94.81           C  
ATOM    673  CB  GLU A  86      -2.221 -30.172  -7.023  1.00 94.81           C  
ATOM    674  O   GLU A  86      -1.831 -29.031  -4.469  1.00 94.81           O  
ATOM    675  CG  GLU A  86      -2.670 -30.703  -8.375  1.00 94.81           C  
ATOM    676  CD  GLU A  86      -1.543 -30.797  -9.398  1.00 94.81           C  
ATOM    677  OE1 GLU A  86      -1.824 -30.781 -10.617  1.00 94.81           O  
ATOM    678  OE2 GLU A  86      -0.369 -30.875  -8.969  1.00 94.81           O  
ATOM    679  N   GLU A  87      -3.131 -30.625  -3.660  1.00 93.31           N  
ATOM    680  CA  GLU A  87      -2.713 -30.406  -2.277  1.00 93.31           C  
ATOM    681  C   GLU A  87      -1.206 -30.578  -2.123  1.00 93.31           C  
ATOM    682  CB  GLU A  87      -3.455 -31.359  -1.340  1.00 93.31           C  
ATOM    683  O   GLU A  87      -0.589 -29.969  -1.251  1.00 93.31           O  
ATOM    684  CG  GLU A  87      -3.330 -31.000   0.133  1.00 93.31           C  
ATOM    685  CD  GLU A  87      -4.215 -31.844   1.036  1.00 93.31           C  
ATOM    686  OE1 GLU A  87      -4.180 -31.656   2.273  1.00 93.31           O  
ATOM    687  OE2 GLU A  87      -4.945 -32.719   0.504  1.00 93.31           O  
ATOM    688  N   ALA A  88      -0.657 -31.375  -2.932  1.00 96.06           N  
ATOM    689  CA  ALA A  88       0.785 -31.609  -2.871  1.00 96.06           C  
ATOM    690  C   ALA A  88       1.554 -30.297  -3.100  1.00 96.06           C  
ATOM    691  CB  ALA A  88       1.202 -32.656  -3.898  1.00 96.06           C  
ATOM    692  O   ALA A  88       2.613 -30.094  -2.504  1.00 96.06           O  
ATOM    693  N   THR A  89       1.026 -29.453  -3.947  1.00 97.06           N  
ATOM    694  CA  THR A  89       1.698 -28.188  -4.246  1.00 97.06           C  
ATOM    695  C   THR A  89       1.599 -27.234  -3.062  1.00 97.06           C  
ATOM    696  CB  THR A  89       1.106 -27.531  -5.500  1.00 97.06           C  
ATOM    697  O   THR A  89       2.451 -26.359  -2.893  1.00 97.06           O  
ATOM    698  CG2 THR A  89       1.164 -28.469  -6.703  1.00 97.06           C  
ATOM    699  OG1 THR A  89      -0.260 -27.172  -5.250  1.00 97.06           O  
ATOM    700  N   ILE A  90       0.561 -27.359  -2.275  1.00 96.25           N  
ATOM    701  CA  ILE A  90       0.395 -26.531  -1.086  1.00 96.25           C  
ATOM    702  C   ILE A  90       1.408 -26.938  -0.021  1.00 96.25           C  
ATOM    703  CB  ILE A  90      -1.042 -26.625  -0.525  1.00 96.25           C  
ATOM    704  O   ILE A  90       2.029 -26.094   0.620  1.00 96.25           O  
ATOM    705  CG1 ILE A  90      -2.055 -26.125  -1.562  1.00 96.25           C  
ATOM    706  CG2 ILE A  90      -1.164 -25.844   0.785  1.00 96.25           C  
ATOM    707  CD1 ILE A  90      -3.506 -26.266  -1.131  1.00 96.25           C  
ATOM    708  N   GLU A  91       1.589 -28.219   0.111  1.00 95.56           N  
ATOM    709  CA  GLU A  91       2.545 -28.719   1.091  1.00 95.56           C  
ATOM    710  C   GLU A  91       3.971 -28.312   0.734  1.00 95.56           C  
ATOM    711  CB  GLU A  91       2.451 -30.234   1.198  1.00 95.56           C  
ATOM    712  O   GLU A  91       4.789 -28.047   1.620  1.00 95.56           O  
ATOM    713  CG  GLU A  91       3.285 -30.828   2.324  1.00 95.56           C  
ATOM    714  CD  GLU A  91       2.926 -30.281   3.693  1.00 95.56           C  
ATOM    715  OE1 GLU A  91       3.791 -30.281   4.598  1.00 95.56           O  
ATOM    716  OE2 GLU A  91       1.768 -29.828   3.863  1.00 95.56           O  
ATOM    717  N   LYS A  92       4.266 -28.172  -0.500  1.00 97.12           N  
ATOM    718  CA  LYS A  92       5.609 -27.812  -0.942  1.00 97.12           C  
ATOM    719  C   LYS A  92       5.914 -26.344  -0.609  1.00 97.12           C  
ATOM    720  CB  LYS A  92       5.762 -28.047  -2.445  1.00 97.12           C  
ATOM    721  O   LYS A  92       7.078 -25.953  -0.554  1.00 97.12           O  
ATOM    722  CG  LYS A  92       5.852 -29.516  -2.834  1.00 97.12           C  
ATOM    723  CD  LYS A  92       7.188 -30.125  -2.426  1.00 97.12           C  
ATOM    724  CE  LYS A  92       7.352 -31.531  -2.967  1.00 97.12           C  
ATOM    725  NZ  LYS A  92       8.672 -32.125  -2.588  1.00 97.12           N  
ATOM    726  N   ILE A  93       4.871 -25.562  -0.433  1.00 96.31           N  
ATOM    727  CA  ILE A  93       5.086 -24.172  -0.016  1.00 96.31           C  
ATOM    728  C   ILE A  93       5.820 -24.156   1.323  1.00 96.31           C  
ATOM    729  CB  ILE A  93       3.754 -23.406   0.088  1.00 96.31           C  
ATOM    730  O   ILE A  93       6.812 -23.438   1.480  1.00 96.31           O  
ATOM    731  CG1 ILE A  93       3.059 -23.344  -1.277  1.00 96.31           C  
ATOM    732  CG2 ILE A  93       3.988 -22.000   0.637  1.00 96.31           C  
ATOM    733  CD1 ILE A  93       1.650 -22.766  -1.234  1.00 96.31           C  
ATOM    734  N   ARG A  94       5.395 -25.000   2.229  1.00 93.75           N  
ATOM    735  CA  ARG A  94       5.922 -25.047   3.588  1.00 93.75           C  
ATOM    736  C   ARG A  94       7.254 -25.797   3.635  1.00 93.75           C  
ATOM    737  CB  ARG A  94       4.922 -25.703   4.535  1.00 93.75           C  
ATOM    738  O   ARG A  94       8.180 -25.375   4.336  1.00 93.75           O  
ATOM    739  CG  ARG A  94       5.383 -25.766   5.980  1.00 93.75           C  
ATOM    740  CD  ARG A  94       4.398 -26.531   6.859  1.00 93.75           C  
ATOM    741  NE  ARG A  94       4.426 -27.953   6.582  1.00 93.75           N  
ATOM    742  NH1 ARG A  94       2.475 -28.422   7.727  1.00 93.75           N  
ATOM    743  NH2 ARG A  94       3.633 -30.109   6.691  1.00 93.75           N  
ATOM    744  CZ  ARG A  94       3.510 -28.828   7.000  1.00 93.75           C  
ATOM    745  N   THR A  95       7.391 -26.734   2.865  1.00 95.06           N  
ATOM    746  CA  THR A  95       8.523 -27.641   3.035  1.00 95.06           C  
ATOM    747  C   THR A  95       9.664 -27.266   2.100  1.00 95.06           C  
ATOM    748  CB  THR A  95       8.109 -29.109   2.779  1.00 95.06           C  
ATOM    749  O   THR A  95      10.828 -27.531   2.396  1.00 95.06           O  
ATOM    750  CG2 THR A  95       7.055 -29.562   3.781  1.00 95.06           C  
ATOM    751  OG1 THR A  95       7.578 -29.219   1.454  1.00 95.06           O  
ATOM    752  N   LYS A  96       9.352 -26.594   1.049  1.00 95.56           N  
ATOM    753  CA  LYS A  96      10.398 -26.375   0.055  1.00 95.56           C  
ATOM    754  C   LYS A  96      10.555 -24.891  -0.256  1.00 95.56           C  
ATOM    755  CB  LYS A  96      10.094 -27.156  -1.229  1.00 95.56           C  
ATOM    756  O   LYS A  96      11.609 -24.312  -0.001  1.00 95.56           O  
ATOM    757  CG  LYS A  96      11.102 -26.922  -2.342  1.00 95.56           C  
ATOM    758  CD  LYS A  96      10.703 -27.656  -3.615  1.00 95.56           C  
ATOM    759  CE  LYS A  96      11.648 -27.344  -4.766  1.00 95.56           C  
ATOM    760  NZ  LYS A  96      11.242 -28.031  -6.027  1.00 95.56           N  
ATOM    761  N   TRP A  97       9.508 -24.281  -0.669  1.00 96.44           N  
ATOM    762  CA  TRP A  97       9.656 -22.984  -1.326  1.00 96.44           C  
ATOM    763  C   TRP A  97       9.914 -21.875  -0.305  1.00 96.44           C  
ATOM    764  CB  TRP A  97       8.406 -22.656  -2.150  1.00 96.44           C  
ATOM    765  O   TRP A  97      10.820 -21.062  -0.486  1.00 96.44           O  
ATOM    766  CG  TRP A  97       8.211 -23.531  -3.344  1.00 96.44           C  
ATOM    767  CD1 TRP A  97       7.215 -24.438  -3.541  1.00 96.44           C  
ATOM    768  CD2 TRP A  97       9.047 -23.594  -4.508  1.00 96.44           C  
ATOM    769  CE2 TRP A  97       8.492 -24.562  -5.371  1.00 96.44           C  
ATOM    770  CE3 TRP A  97      10.211 -22.922  -4.906  1.00 96.44           C  
ATOM    771  NE1 TRP A  97       7.371 -25.062  -4.758  1.00 96.44           N  
ATOM    772  CH2 TRP A  97      10.195 -24.203  -6.973  1.00 96.44           C  
ATOM    773  CZ2 TRP A  97       9.055 -24.875  -6.609  1.00 96.44           C  
ATOM    774  CZ3 TRP A  97      10.773 -23.234  -6.137  1.00 96.44           C  
ATOM    775  N   ILE A  98       9.188 -21.844   0.819  1.00 95.19           N  
ATOM    776  CA  ILE A  98       9.391 -20.781   1.796  1.00 95.19           C  
ATOM    777  C   ILE A  98      10.766 -20.938   2.441  1.00 95.19           C  
ATOM    778  CB  ILE A  98       8.289 -20.781   2.877  1.00 95.19           C  
ATOM    779  O   ILE A  98      11.523 -19.969   2.545  1.00 95.19           O  
ATOM    780  CG1 ILE A  98       6.957 -20.328   2.277  1.00 95.19           C  
ATOM    781  CG2 ILE A  98       8.695 -19.891   4.059  1.00 95.19           C  
ATOM    782  CD1 ILE A  98       5.840 -20.156   3.301  1.00 95.19           C  
ATOM    783  N   PRO A  99      11.195 -22.141   2.863  1.00 92.88           N  
ATOM    784  CA  PRO A  99      12.555 -22.312   3.398  1.00 92.88           C  
ATOM    785  C   PRO A  99      13.633 -21.906   2.398  1.00 92.88           C  
ATOM    786  CB  PRO A  99      12.625 -23.797   3.711  1.00 92.88           C  
ATOM    787  O   PRO A  99      14.680 -21.375   2.793  1.00 92.88           O  
ATOM    788  CG  PRO A  99      11.211 -24.203   3.979  1.00 92.88           C  
ATOM    789  CD  PRO A  99      10.312 -23.438   3.057  1.00 92.88           C  
ATOM    790  N   LEU A 100      13.391 -22.156   1.143  1.00 93.25           N  
ATOM    791  CA  LEU A 100      14.359 -21.781   0.120  1.00 93.25           C  
ATOM    792  C   LEU A 100      14.477 -20.266   0.006  1.00 93.25           C  
ATOM    793  CB  LEU A 100      13.969 -22.391  -1.234  1.00 93.25           C  
ATOM    794  O   LEU A 100      15.578 -19.734  -0.147  1.00 93.25           O  
ATOM    795  CG  LEU A 100      14.984 -22.219  -2.367  1.00 93.25           C  
ATOM    796  CD1 LEU A 100      16.172 -23.141  -2.148  1.00 93.25           C  
ATOM    797  CD2 LEU A 100      14.328 -22.500  -3.717  1.00 93.25           C  
ATOM    798  N   VAL A 101      13.352 -19.547   0.014  1.00 94.31           N  
ATOM    799  CA  VAL A 101      13.336 -18.094  -0.105  1.00 94.31           C  
ATOM    800  C   VAL A 101      13.961 -17.469   1.142  1.00 94.31           C  
ATOM    801  CB  VAL A 101      11.906 -17.547  -0.316  1.00 94.31           C  
ATOM    802  O   VAL A 101      14.711 -16.484   1.047  1.00 94.31           O  
ATOM    803  CG1 VAL A 101      11.891 -16.031  -0.239  1.00 94.31           C  
ATOM    804  CG2 VAL A 101      11.352 -18.031  -1.655  1.00 94.31           C  
ATOM    805  N   ASN A 102      13.734 -17.938   2.279  1.00 87.62           N  
ATOM    806  CA  ASN A 102      14.242 -17.406   3.537  1.00 87.62           C  
ATOM    807  C   ASN A 102      15.711 -17.766   3.746  1.00 87.62           C  
ATOM    808  CB  ASN A 102      13.406 -17.906   4.715  1.00 87.62           C  
ATOM    809  O   ASN A 102      16.406 -17.094   4.508  1.00 87.62           O  
ATOM    810  CG  ASN A 102      12.031 -17.266   4.773  1.00 87.62           C  
ATOM    811  ND2 ASN A 102      11.125 -17.875   5.527  1.00 87.62           N  
ATOM    812  OD1 ASN A 102      11.797 -16.234   4.145  1.00 87.62           O  
ATOM    813  N   GLY A 103      16.453 -18.328   2.684  1.00 73.56           N  
ATOM    814  CA  GLY A 103      17.859 -18.688   2.660  1.00 73.56           C  
ATOM    815  C   GLY A 103      18.438 -18.906   4.043  1.00 73.56           C  
ATOM    816  O   GLY A 103      19.625 -18.641   4.273  1.00 73.56           O  
ATOM    817  N   GLY A 104      17.859 -19.484   4.977  1.00 62.38           N  
ATOM    818  CA  GLY A 104      18.500 -19.656   6.273  1.00 62.38           C  
ATOM    819  C   GLY A 104      18.797 -18.344   6.969  1.00 62.38           C  
ATOM    820  O   GLY A 104      19.594 -18.297   7.906  1.00 62.38           O  
ATOM    821  N   THR A 105      18.453 -17.234   6.285  1.00 60.75           N  
ATOM    822  CA  THR A 105      18.781 -15.961   6.926  1.00 60.75           C  
ATOM    823  C   THR A 105      17.969 -15.781   8.203  1.00 60.75           C  
ATOM    824  CB  THR A 105      18.516 -14.773   5.977  1.00 60.75           C  
ATOM    825  O   THR A 105      16.750 -15.938   8.203  1.00 60.75           O  
ATOM    826  CG2 THR A 105      19.562 -14.727   4.863  1.00 60.75           C  
ATOM    827  OG1 THR A 105      17.219 -14.914   5.395  1.00 60.75           O  
ATOM    828  N   THR A 106      18.500 -16.188   9.297  1.00 57.09           N  
ATOM    829  CA  THR A 106      17.906 -16.031  10.625  1.00 57.09           C  
ATOM    830  C   THR A 106      17.797 -14.570  11.016  1.00 57.09           C  
ATOM    831  CB  THR A 106      18.703 -16.797  11.688  1.00 57.09           C  
ATOM    832  O   THR A 106      17.016 -14.203  11.883  1.00 57.09           O  
ATOM    833  CG2 THR A 106      18.312 -18.281  11.727  1.00 57.09           C  
ATOM    834  OG1 THR A 106      20.109 -16.703  11.391  1.00 57.09           O  
ATOM    835  N   GLN A 107      18.797 -13.695  10.359  1.00 59.22           N  
ATOM    836  CA  GLN A 107      18.875 -12.320  10.836  1.00 59.22           C  
ATOM    837  C   GLN A 107      18.609 -11.328   9.703  1.00 59.22           C  
ATOM    838  CB  GLN A 107      20.234 -12.047  11.461  1.00 59.22           C  
ATOM    839  O   GLN A 107      18.859 -11.633   8.531  1.00 59.22           O  
ATOM    840  CG  GLN A 107      20.422 -12.664  12.836  1.00 59.22           C  
ATOM    841  CD  GLN A 107      21.625 -12.117  13.578  1.00 59.22           C  
ATOM    842  NE2 GLN A 107      21.766 -12.469  14.844  1.00 59.22           N  
ATOM    843  OE1 GLN A 107      22.438 -11.375  13.000  1.00 59.22           O  
ATOM    844  N   GLY A 108      17.562 -10.406   9.742  1.00 61.22           N  
ATOM    845  CA  GLY A 108      17.312  -9.258   8.891  1.00 61.22           C  
ATOM    846  C   GLY A 108      15.922  -9.242   8.297  1.00 61.22           C  
ATOM    847  O   GLY A 108      15.094 -10.094   8.625  1.00 61.22           O  
ATOM    848  N   PRO A 109      15.766  -8.219   7.414  1.00 70.56           N  
ATOM    849  CA  PRO A 109      14.445  -8.102   6.797  1.00 70.56           C  
ATOM    850  C   PRO A 109      14.172  -9.195   5.773  1.00 70.56           C  
ATOM    851  CB  PRO A 109      14.484  -6.727   6.125  1.00 70.56           C  
ATOM    852  O   PRO A 109      15.047  -9.531   4.973  1.00 70.56           O  
ATOM    853  CG  PRO A 109      15.938  -6.371   6.074  1.00 70.56           C  
ATOM    854  CD  PRO A 109      16.688  -7.258   7.035  1.00 70.56           C  
ATOM    855  N   ARG A 110      13.195 -10.047   6.043  1.00 84.25           N  
ATOM    856  CA  ARG A 110      12.789 -11.125   5.148  1.00 84.25           C  
ATOM    857  C   ARG A 110      12.000 -10.586   3.965  1.00 84.25           C  
ATOM    858  CB  ARG A 110      11.961 -12.164   5.906  1.00 84.25           C  
ATOM    859  O   ARG A 110      11.297  -9.578   4.086  1.00 84.25           O  
ATOM    860  CG  ARG A 110      12.734 -12.898   6.996  1.00 84.25           C  
ATOM    861  CD  ARG A 110      11.891 -13.977   7.652  1.00 84.25           C  
ATOM    862  NE  ARG A 110      12.594 -14.602   8.773  1.00 84.25           N  
ATOM    863  NH1 ARG A 110      10.961 -16.172   9.195  1.00 84.25           N  
ATOM    864  NH2 ARG A 110      12.852 -16.109  10.477  1.00 84.25           N  
ATOM    865  CZ  ARG A 110      12.133 -15.625   9.477  1.00 84.25           C  
ATOM    866  N   VAL A 111      12.195 -11.211   2.805  1.00 91.62           N  
ATOM    867  CA  VAL A 111      11.500 -10.836   1.582  1.00 91.62           C  
ATOM    868  C   VAL A 111      10.016 -11.180   1.710  1.00 91.62           C  
ATOM    869  CB  VAL A 111      12.102 -11.539   0.344  1.00 91.62           C  
ATOM    870  O   VAL A 111       9.656 -12.289   2.111  1.00 91.62           O  
ATOM    871  CG1 VAL A 111      11.336 -11.148  -0.920  1.00 91.62           C  
ATOM    872  CG2 VAL A 111      13.578 -11.188   0.202  1.00 91.62           C  
ATOM    873  N   PRO A 112       9.211 -10.234   1.474  1.00 94.81           N  
ATOM    874  CA  PRO A 112       7.781 -10.539   1.542  1.00 94.81           C  
ATOM    875  C   PRO A 112       7.355 -11.609   0.537  1.00 94.81           C  
ATOM    876  CB  PRO A 112       7.117  -9.195   1.225  1.00 94.81           C  
ATOM    877  O   PRO A 112       7.879 -11.648  -0.580  1.00 94.81           O  
ATOM    878  CG  PRO A 112       8.156  -8.422   0.480  1.00 94.81           C  
ATOM    879  CD  PRO A 112       9.516  -8.883   0.933  1.00 94.81           C  
ATOM    880  N   ILE A 113       6.406 -12.391   0.961  1.00 97.00           N  
ATOM    881  CA  ILE A 113       5.926 -13.492   0.136  1.00 97.00           C  
ATOM    882  C   ILE A 113       4.422 -13.352  -0.090  1.00 97.00           C  
ATOM    883  CB  ILE A 113       6.238 -14.867   0.780  1.00 97.00           C  
ATOM    884  O   ILE A 113       3.676 -13.031   0.838  1.00 97.00           O  
ATOM    885  CG1 ILE A 113       7.754 -15.094   0.833  1.00 97.00           C  
ATOM    886  CG2 ILE A 113       5.539 -15.992   0.018  1.00 97.00           C  
ATOM    887  CD1 ILE A 113       8.164 -16.391   1.528  1.00 97.00           C  
ATOM    888  N   ILE A 114       4.004 -13.500  -1.346  1.00 97.00           N  
ATOM    889  CA  ILE A 114       2.596 -13.570  -1.717  1.00 97.00           C  
ATOM    890  C   ILE A 114       2.240 -14.992  -2.139  1.00 97.00           C  
ATOM    891  CB  ILE A 114       2.262 -12.578  -2.852  1.00 97.00           C  
ATOM    892  O   ILE A 114       2.875 -15.555  -3.033  1.00 97.00           O  
ATOM    893  CG1 ILE A 114       2.783 -11.172  -2.504  1.00 97.00           C  
ATOM    894  CG2 ILE A 114       0.753 -12.547  -3.117  1.00 97.00           C  
ATOM    895  CD1 ILE A 114       2.129 -10.555  -1.275  1.00 97.00           C  
ATOM    896  N   LEU A 115       1.285 -15.586  -1.462  1.00 97.56           N  
ATOM    897  CA  LEU A 115       0.807 -16.891  -1.879  1.00 97.56           C  
ATOM    898  C   LEU A 115      -0.257 -16.766  -2.963  1.00 97.56           C  
ATOM    899  CB  LEU A 115       0.241 -17.672  -0.682  1.00 97.56           C  
ATOM    900  O   LEU A 115      -1.226 -16.016  -2.805  1.00 97.56           O  
ATOM    901  CG  LEU A 115       1.237 -18.031   0.420  1.00 97.56           C  
ATOM    902  CD1 LEU A 115       0.555 -18.875   1.491  1.00 97.56           C  
ATOM    903  CD2 LEU A 115       2.436 -18.766  -0.166  1.00 97.56           C  
ATOM    904  N   VAL A 116      -0.024 -17.500  -4.043  1.00 97.62           N  
ATOM    905  CA  VAL A 116      -0.920 -17.391  -5.188  1.00 97.62           C  
ATOM    906  C   VAL A 116      -1.541 -18.750  -5.496  1.00 97.62           C  
ATOM    907  CB  VAL A 116      -0.184 -16.844  -6.434  1.00 97.62           C  
ATOM    908  O   VAL A 116      -0.856 -19.656  -5.973  1.00 97.62           O  
ATOM    909  CG1 VAL A 116      -1.161 -16.625  -7.586  1.00 97.62           C  
ATOM    910  CG2 VAL A 116       0.543 -15.547  -6.094  1.00 97.62           C  
ATOM    911  N   GLY A 117      -2.822 -18.891  -5.227  1.00 97.50           N  
ATOM    912  CA  GLY A 117      -3.564 -20.078  -5.602  1.00 97.50           C  
ATOM    913  C   GLY A 117      -4.164 -20.000  -6.992  1.00 97.50           C  
ATOM    914  O   GLY A 117      -5.242 -19.438  -7.176  1.00 97.50           O  
ATOM    915  N   ASN A 118      -3.467 -20.609  -7.922  1.00 97.50           N  
ATOM    916  CA  ASN A 118      -3.918 -20.578  -9.312  1.00 97.50           C  
ATOM    917  C   ASN A 118      -4.840 -21.750  -9.625  1.00 97.50           C  
ATOM    918  CB  ASN A 118      -2.723 -20.578 -10.266  1.00 97.50           C  
ATOM    919  O   ASN A 118      -4.984 -22.672  -8.812  1.00 97.50           O  
ATOM    920  CG  ASN A 118      -3.113 -20.219 -11.688  1.00 97.50           C  
ATOM    921  ND2 ASN A 118      -2.295 -20.625 -12.648  1.00 97.50           N  
ATOM    922  OD1 ASN A 118      -4.145 -19.578 -11.922  1.00 97.50           O  
ATOM    923  N   LYS A 119      -5.586 -21.641 -10.805  1.00 97.06           N  
ATOM    924  CA  LYS A 119      -6.504 -22.641 -11.328  1.00 97.06           C  
ATOM    925  C   LYS A 119      -7.734 -22.781 -10.430  1.00 97.06           C  
ATOM    926  CB  LYS A 119      -5.801 -23.984 -11.469  1.00 97.06           C  
ATOM    927  O   LYS A 119      -8.219 -23.891 -10.211  1.00 97.06           O  
ATOM    928  CG  LYS A 119      -4.516 -23.938 -12.281  1.00 97.06           C  
ATOM    929  CD  LYS A 119      -4.016 -25.328 -12.633  1.00 97.06           C  
ATOM    930  CE  LYS A 119      -2.656 -25.281 -13.312  1.00 97.06           C  
ATOM    931  NZ  LYS A 119      -2.102 -26.656 -13.539  1.00 97.06           N  
ATOM    932  N   SER A 120      -8.156 -21.719  -9.906  1.00 93.81           N  
ATOM    933  CA  SER A 120      -9.344 -21.719  -9.047  1.00 93.81           C  
ATOM    934  C   SER A 120     -10.586 -22.109  -9.828  1.00 93.81           C  
ATOM    935  CB  SER A 120      -9.547 -20.328  -8.430  1.00 93.81           C  
ATOM    936  O   SER A 120     -11.609 -22.469  -9.234  1.00 93.81           O  
ATOM    937  OG  SER A 120      -9.781 -19.359  -9.430  1.00 93.81           O  
ATOM    938  N   ASP A 121     -10.531 -22.047 -11.102  1.00 93.81           N  
ATOM    939  CA  ASP A 121     -11.641 -22.469 -11.945  1.00 93.81           C  
ATOM    940  C   ASP A 121     -11.852 -23.969 -11.867  1.00 93.81           C  
ATOM    941  CB  ASP A 121     -11.406 -22.047 -13.398  1.00 93.81           C  
ATOM    942  O   ASP A 121     -12.930 -24.469 -12.195  1.00 93.81           O  
ATOM    943  CG  ASP A 121     -10.039 -22.453 -13.914  1.00 93.81           C  
ATOM    944  OD1 ASP A 121      -9.016 -21.875 -13.492  1.00 93.81           O  
ATOM    945  OD2 ASP A 121      -9.984 -23.375 -14.766  1.00 93.81           O  
ATOM    946  N   LEU A 122     -10.867 -24.656 -11.422  1.00 93.38           N  
ATOM    947  CA  LEU A 122     -10.953 -26.125 -11.359  1.00 93.38           C  
ATOM    948  C   LEU A 122     -11.539 -26.562 -10.023  1.00 93.38           C  
ATOM    949  CB  LEU A 122      -9.570 -26.750 -11.562  1.00 93.38           C  
ATOM    950  O   LEU A 122     -11.805 -27.766  -9.828  1.00 93.38           O  
ATOM    951  CG  LEU A 122      -8.906 -26.500 -12.914  1.00 93.38           C  
ATOM    952  CD1 LEU A 122      -7.574 -27.234 -12.992  1.00 93.38           C  
ATOM    953  CD2 LEU A 122      -9.828 -26.922 -14.055  1.00 93.38           C  
ATOM    954  N   ARG A 123     -11.758 -25.688  -9.117  1.00 86.75           N  
ATOM    955  CA  ARG A 123     -12.281 -26.016  -7.797  1.00 86.75           C  
ATOM    956  C   ARG A 123     -13.500 -25.172  -7.461  1.00 86.75           C  
ATOM    957  CB  ARG A 123     -11.203 -25.828  -6.727  1.00 86.75           C  
ATOM    958  O   ARG A 123     -13.539 -23.969  -7.770  1.00 86.75           O  
ATOM    959  CG  ARG A 123     -11.586 -26.391  -5.367  1.00 86.75           C  
ATOM    960  CD  ARG A 123     -10.453 -26.250  -4.359  1.00 86.75           C  
ATOM    961  NE  ARG A 123     -10.789 -26.859  -3.076  1.00 86.75           N  
ATOM    962  NH1 ARG A 123      -9.070 -25.844  -1.909  1.00 86.75           N  
ATOM    963  NH2 ARG A 123     -10.516 -27.266  -0.833  1.00 86.75           N  
ATOM    964  CZ  ARG A 123     -10.125 -26.656  -1.942  1.00 86.75           C  
ATOM    965  N   SER A 124     -14.586 -25.672  -6.918  1.00 80.50           N  
ATOM    966  CA  SER A 124     -15.797 -24.938  -6.562  1.00 80.50           C  
ATOM    967  C   SER A 124     -15.648 -24.234  -5.215  1.00 80.50           C  
ATOM    968  CB  SER A 124     -17.000 -25.891  -6.520  1.00 80.50           C  
ATOM    969  O   SER A 124     -16.219 -23.172  -5.008  1.00 80.50           O  
ATOM    970  OG  SER A 124     -16.750 -26.969  -5.625  1.00 80.50           O  
ATOM    971  N   GLY A 125     -14.688 -24.734  -4.398  1.00 80.75           N  
ATOM    972  CA  GLY A 125     -14.492 -24.109  -3.100  1.00 80.75           C  
ATOM    973  C   GLY A 125     -13.180 -23.375  -2.984  1.00 80.75           C  
ATOM    974  O   GLY A 125     -12.367 -23.375  -3.914  1.00 80.75           O  
ATOM    975  N   SER A 126     -13.164 -22.531  -1.898  1.00 81.44           N  
ATOM    976  CA  SER A 126     -11.938 -21.766  -1.682  1.00 81.44           C  
ATOM    977  C   SER A 126     -10.859 -22.641  -1.046  1.00 81.44           C  
ATOM    978  CB  SER A 126     -12.211 -20.547  -0.799  1.00 81.44           C  
ATOM    979  O   SER A 126     -11.148 -23.469  -0.187  1.00 81.44           O  
ATOM    980  OG  SER A 126     -10.992 -19.953  -0.375  1.00 81.44           O  
ATOM    981  N   SER A 127      -9.680 -22.562  -1.566  1.00 85.62           N  
ATOM    982  CA  SER A 127      -8.523 -23.266  -1.005  1.00 85.62           C  
ATOM    983  C   SER A 127      -7.914 -22.469   0.148  1.00 85.62           C  
ATOM    984  CB  SER A 127      -7.469 -23.516  -2.084  1.00 85.62           C  
ATOM    985  O   SER A 127      -6.922 -22.906   0.740  1.00 85.62           O  
ATOM    986  OG  SER A 127      -6.879 -22.281  -2.494  1.00 85.62           O  
ATOM    987  N   MET A 128      -8.570 -21.453   0.516  1.00 86.88           N  
ATOM    988  CA  MET A 128      -7.980 -20.531   1.481  1.00 86.88           C  
ATOM    989  C   MET A 128      -7.855 -21.188   2.854  1.00 86.88           C  
ATOM    990  CB  MET A 128      -8.820 -19.250   1.585  1.00 86.88           C  
ATOM    991  O   MET A 128      -6.895 -20.922   3.580  1.00 86.88           O  
ATOM    992  CG  MET A 128      -8.617 -18.297   0.425  1.00 86.88           C  
ATOM    993  SD  MET A 128      -6.906 -17.625   0.353  1.00 86.88           S  
ATOM    994  CE  MET A 128      -6.910 -16.906  -1.314  1.00 86.88           C  
ATOM    995  N   GLU A 129      -8.703 -22.062   3.148  1.00 85.44           N  
ATOM    996  CA  GLU A 129      -8.672 -22.703   4.453  1.00 85.44           C  
ATOM    997  C   GLU A 129      -7.426 -23.578   4.605  1.00 85.44           C  
ATOM    998  CB  GLU A 129      -9.930 -23.547   4.668  1.00 85.44           C  
ATOM    999  O   GLU A 129      -6.910 -23.750   5.711  1.00 85.44           O  
ATOM   1000  CG  GLU A 129     -11.211 -22.734   4.746  1.00 85.44           C  
ATOM   1001  CD  GLU A 129     -11.289 -21.859   5.984  1.00 85.44           C  
ATOM   1002  OE1 GLU A 129     -12.031 -20.844   5.969  1.00 85.44           O  
ATOM   1003  OE2 GLU A 129     -10.594 -22.172   6.977  1.00 85.44           O  
ATOM   1004  N   ALA A 130      -6.941 -24.062   3.506  1.00 89.12           N  
ATOM   1005  CA  ALA A 130      -5.770 -24.922   3.535  1.00 89.12           C  
ATOM   1006  C   ALA A 130      -4.484 -24.109   3.680  1.00 89.12           C  
ATOM   1007  CB  ALA A 130      -5.711 -25.781   2.273  1.00 89.12           C  
ATOM   1008  O   ALA A 130      -3.469 -24.625   4.152  1.00 89.12           O  
ATOM   1009  N   VAL A 131      -4.578 -22.875   3.309  1.00 92.12           N  
ATOM   1010  CA  VAL A 131      -3.348 -22.094   3.262  1.00 92.12           C  
ATOM   1011  C   VAL A 131      -3.264 -21.188   4.488  1.00 92.12           C  
ATOM   1012  CB  VAL A 131      -3.258 -21.250   1.970  1.00 92.12           C  
ATOM   1013  O   VAL A 131      -2.193 -20.656   4.812  1.00 92.12           O  
ATOM   1014  CG1 VAL A 131      -1.942 -20.469   1.921  1.00 92.12           C  
ATOM   1015  CG2 VAL A 131      -3.400 -22.141   0.740  1.00 92.12           C  
ATOM   1016  N   LEU A 132      -4.332 -21.000   5.234  1.00 89.62           N  
ATOM   1017  CA  LEU A 132      -4.383 -20.094   6.375  1.00 89.62           C  
ATOM   1018  C   LEU A 132      -3.400 -20.531   7.461  1.00 89.62           C  
ATOM   1019  CB  LEU A 132      -5.801 -20.031   6.953  1.00 89.62           C  
ATOM   1020  O   LEU A 132      -2.676 -19.703   8.016  1.00 89.62           O  
ATOM   1021  CG  LEU A 132      -6.809 -19.172   6.188  1.00 89.62           C  
ATOM   1022  CD1 LEU A 132      -8.188 -19.281   6.816  1.00 89.62           C  
ATOM   1023  CD2 LEU A 132      -6.348 -17.719   6.148  1.00 89.62           C  
ATOM   1024  N   PRO A 133      -3.307 -21.859   7.750  1.00 91.12           N  
ATOM   1025  CA  PRO A 133      -2.307 -22.281   8.734  1.00 91.12           C  
ATOM   1026  C   PRO A 133      -0.878 -21.969   8.297  1.00 91.12           C  
ATOM   1027  CB  PRO A 133      -2.529 -23.797   8.844  1.00 91.12           C  
ATOM   1028  O   PRO A 133      -0.024 -21.672   9.133  1.00 91.12           O  
ATOM   1029  CG  PRO A 133      -3.939 -24.000   8.398  1.00 91.12           C  
ATOM   1030  CD  PRO A 133      -4.266 -22.984   7.344  1.00 91.12           C  
ATOM   1031  N   ILE A 134      -0.611 -21.984   7.043  1.00 94.06           N  
ATOM   1032  CA  ILE A 134       0.722 -21.672   6.539  1.00 94.06           C  
ATOM   1033  C   ILE A 134       1.013 -20.188   6.719  1.00 94.06           C  
ATOM   1034  CB  ILE A 134       0.868 -22.062   5.055  1.00 94.06           C  
ATOM   1035  O   ILE A 134       2.129 -19.797   7.078  1.00 94.06           O  
ATOM   1036  CG1 ILE A 134       0.580 -23.562   4.871  1.00 94.06           C  
ATOM   1037  CG2 ILE A 134       2.264 -21.719   4.535  1.00 94.06           C  
ATOM   1038  CD1 ILE A 134       0.621 -24.031   3.420  1.00 94.06           C  
ATOM   1039  N   MET A 135       0.012 -19.406   6.469  1.00 91.75           N  
ATOM   1040  CA  MET A 135       0.150 -17.953   6.645  1.00 91.75           C  
ATOM   1041  C   MET A 135       0.444 -17.609   8.102  1.00 91.75           C  
ATOM   1042  CB  MET A 135      -1.116 -17.234   6.184  1.00 91.75           C  
ATOM   1043  O   MET A 135       1.161 -16.656   8.383  1.00 91.75           O  
ATOM   1044  CG  MET A 135      -1.258 -17.156   4.672  1.00 91.75           C  
ATOM   1045  SD  MET A 135      -2.689 -16.125   4.152  1.00 91.75           S  
ATOM   1046  CE  MET A 135      -2.039 -14.469   4.504  1.00 91.75           C  
ATOM   1047  N   SER A 136      -0.108 -18.391   8.977  1.00 88.62           N  
ATOM   1048  CA  SER A 136       0.121 -18.156  10.406  1.00 88.62           C  
ATOM   1049  C   SER A 136       1.522 -18.594  10.812  1.00 88.62           C  
ATOM   1050  CB  SER A 136      -0.921 -18.906  11.242  1.00 88.62           C  
ATOM   1051  O   SER A 136       2.123 -18.016  11.719  1.00 88.62           O  
ATOM   1052  OG  SER A 136      -2.221 -18.391  10.992  1.00 88.62           O  
ATOM   1053  N   GLN A 137       2.049 -19.531  10.172  1.00 90.25           N  
ATOM   1054  CA  GLN A 137       3.350 -20.109  10.500  1.00 90.25           C  
ATOM   1055  C   GLN A 137       4.484 -19.219  10.000  1.00 90.25           C  
ATOM   1056  CB  GLN A 137       3.486 -21.516   9.914  1.00 90.25           C  
ATOM   1057  O   GLN A 137       5.539 -19.125  10.633  1.00 90.25           O  
ATOM   1058  CG  GLN A 137       4.785 -22.203  10.289  1.00 90.25           C  
ATOM   1059  CD  GLN A 137       4.898 -23.594   9.695  1.00 90.25           C  
ATOM   1060  NE2 GLN A 137       6.031 -24.250   9.930  1.00 90.25           N  
ATOM   1061  OE1 GLN A 137       3.979 -24.078   9.023  1.00 90.25           O  
ATOM   1062  N   PHE A 138       4.258 -18.531   8.906  1.00 91.38           N  
ATOM   1063  CA  PHE A 138       5.320 -17.750   8.281  1.00 91.38           C  
ATOM   1064  C   PHE A 138       4.918 -16.281   8.180  1.00 91.38           C  
ATOM   1065  CB  PHE A 138       5.648 -18.297   6.891  1.00 91.38           C  
ATOM   1066  O   PHE A 138       4.137 -15.906   7.305  1.00 91.38           O  
ATOM   1067  CG  PHE A 138       6.207 -19.703   6.906  1.00 91.38           C  
ATOM   1068  CD1 PHE A 138       7.539 -19.922   7.223  1.00 91.38           C  
ATOM   1069  CD2 PHE A 138       5.395 -20.781   6.605  1.00 91.38           C  
ATOM   1070  CE1 PHE A 138       8.055 -21.219   7.238  1.00 91.38           C  
ATOM   1071  CE2 PHE A 138       5.906 -22.078   6.621  1.00 91.38           C  
ATOM   1072  CZ  PHE A 138       7.234 -22.297   6.934  1.00 91.38           C  
ATOM   1073  N   PRO A 139       5.527 -15.445   9.008  1.00 87.69           N  
ATOM   1074  CA  PRO A 139       5.160 -14.023   9.055  1.00 87.69           C  
ATOM   1075  C   PRO A 139       5.562 -13.273   7.785  1.00 87.69           C  
ATOM   1076  CB  PRO A 139       5.926 -13.500  10.266  1.00 87.69           C  
ATOM   1077  O   PRO A 139       5.098 -12.156   7.551  1.00 87.69           O  
ATOM   1078  CG  PRO A 139       7.035 -14.477  10.477  1.00 87.69           C  
ATOM   1079  CD  PRO A 139       6.574 -15.828   9.992  1.00 87.69           C  
ATOM   1080  N   GLU A 140       6.379 -13.898   6.977  1.00 90.62           N  
ATOM   1081  CA  GLU A 140       6.820 -13.250   5.746  1.00 90.62           C  
ATOM   1082  C   GLU A 140       5.707 -13.234   4.703  1.00 90.62           C  
ATOM   1083  CB  GLU A 140       8.062 -13.938   5.184  1.00 90.62           C  
ATOM   1084  O   GLU A 140       5.770 -12.477   3.730  1.00 90.62           O  
ATOM   1085  CG  GLU A 140       7.906 -15.445   5.020  1.00 90.62           C  
ATOM   1086  CD  GLU A 140       8.430 -16.234   6.203  1.00 90.62           C  
ATOM   1087  OE1 GLU A 140       9.055 -17.297   5.992  1.00 90.62           O  
ATOM   1088  OE2 GLU A 140       8.219 -15.789   7.352  1.00 90.62           O  
ATOM   1089  N   ILE A 141       4.684 -14.070   4.887  1.00 93.88           N  
ATOM   1090  CA  ILE A 141       3.566 -14.094   3.949  1.00 93.88           C  
ATOM   1091  C   ILE A 141       2.652 -12.898   4.207  1.00 93.88           C  
ATOM   1092  CB  ILE A 141       2.768 -15.414   4.055  1.00 93.88           C  
ATOM   1093  O   ILE A 141       2.004 -12.820   5.254  1.00 93.88           O  
ATOM   1094  CG1 ILE A 141       3.678 -16.609   3.768  1.00 93.88           C  
ATOM   1095  CG2 ILE A 141       1.569 -15.398   3.098  1.00 93.88           C  
ATOM   1096  CD1 ILE A 141       3.043 -17.969   4.086  1.00 93.88           C  
ATOM   1097  N   GLU A 142       2.541 -12.070   3.199  1.00 91.50           N  
ATOM   1098  CA  GLU A 142       1.785 -10.828   3.359  1.00 91.50           C  
ATOM   1099  C   GLU A 142       0.333 -11.008   2.930  1.00 91.50           C  
ATOM   1100  CB  GLU A 142       2.434  -9.695   2.562  1.00 91.50           C  
ATOM   1101  O   GLU A 142      -0.576 -10.445   3.541  1.00 91.50           O  
ATOM   1102  CG  GLU A 142       3.775  -9.242   3.117  1.00 91.50           C  
ATOM   1103  CD  GLU A 142       3.648  -8.422   4.391  1.00 91.50           C  
ATOM   1104  OE1 GLU A 142       4.645  -8.297   5.137  1.00 91.50           O  
ATOM   1105  OE2 GLU A 142       2.543  -7.891   4.645  1.00 91.50           O  
ATOM   1106  N   THR A 143       0.177 -11.711   1.809  1.00 91.25           N  
ATOM   1107  CA  THR A 143      -1.147 -11.844   1.212  1.00 91.25           C  
ATOM   1108  C   THR A 143      -1.287 -13.180   0.494  1.00 91.25           C  
ATOM   1109  CB  THR A 143      -1.431 -10.695   0.224  1.00 91.25           C  
ATOM   1110  O   THR A 143      -0.296 -13.742   0.026  1.00 91.25           O  
ATOM   1111  CG2 THR A 143      -2.879 -10.727  -0.254  1.00 91.25           C  
ATOM   1112  OG1 THR A 143      -1.181  -9.438   0.872  1.00 91.25           O  
ATOM   1113  N   CYS A 144      -2.447 -13.688   0.564  1.00 94.50           N  
ATOM   1114  CA  CYS A 144      -2.828 -14.844  -0.239  1.00 94.50           C  
ATOM   1115  C   CYS A 144      -3.926 -14.477  -1.232  1.00 94.50           C  
ATOM   1116  CB  CYS A 144      -3.301 -15.984   0.659  1.00 94.50           C  
ATOM   1117  O   CYS A 144      -4.938 -13.883  -0.857  1.00 94.50           O  
ATOM   1118  SG  CYS A 144      -3.727 -17.500  -0.244  1.00 94.50           S  
ATOM   1119  N   VAL A 145      -3.672 -14.844  -2.475  1.00 93.31           N  
ATOM   1120  CA  VAL A 145      -4.629 -14.500  -3.518  1.00 93.31           C  
ATOM   1121  C   VAL A 145      -4.996 -15.742  -4.324  1.00 93.31           C  
ATOM   1122  CB  VAL A 145      -4.074 -13.398  -4.457  1.00 93.31           C  
ATOM   1123  O   VAL A 145      -4.113 -16.500  -4.750  1.00 93.31           O  
ATOM   1124  CG1 VAL A 145      -5.121 -13.000  -5.496  1.00 93.31           C  
ATOM   1125  CG2 VAL A 145      -3.625 -12.188  -3.648  1.00 93.31           C  
ATOM   1126  N   GLU A 146      -6.254 -15.969  -4.477  1.00 94.44           N  
ATOM   1127  CA  GLU A 146      -6.727 -17.016  -5.383  1.00 94.44           C  
ATOM   1128  C   GLU A 146      -7.094 -16.438  -6.746  1.00 94.44           C  
ATOM   1129  CB  GLU A 146      -7.926 -17.750  -4.777  1.00 94.44           C  
ATOM   1130  O   GLU A 146      -7.801 -15.438  -6.832  1.00 94.44           O  
ATOM   1131  CG  GLU A 146      -7.574 -18.641  -3.602  1.00 94.44           C  
ATOM   1132  CD  GLU A 146      -8.742 -19.484  -3.115  1.00 94.44           C  
ATOM   1133  OE1 GLU A 146      -8.547 -20.359  -2.234  1.00 94.44           O  
ATOM   1134  OE2 GLU A 146      -9.867 -19.281  -3.617  1.00 94.44           O  
ATOM   1135  N   CYS A 147      -6.535 -17.094  -7.730  1.00 93.44           N  
ATOM   1136  CA  CYS A 147      -6.766 -16.578  -9.078  1.00 93.44           C  
ATOM   1137  C   CYS A 147      -6.906 -17.719 -10.078  1.00 93.44           C  
ATOM   1138  CB  CYS A 147      -5.625 -15.656  -9.492  1.00 93.44           C  
ATOM   1139  O   CYS A 147      -6.785 -18.891  -9.719  1.00 93.44           O  
ATOM   1140  SG  CYS A 147      -4.027 -16.484  -9.625  1.00 93.44           S  
ATOM   1141  N   SER A 148      -7.277 -17.312 -11.281  1.00 94.44           N  
ATOM   1142  CA  SER A 148      -7.352 -18.234 -12.414  1.00 94.44           C  
ATOM   1143  C   SER A 148      -6.777 -17.594 -13.680  1.00 94.44           C  
ATOM   1144  CB  SER A 148      -8.797 -18.656 -12.656  1.00 94.44           C  
ATOM   1145  O   SER A 148      -7.355 -16.656 -14.219  1.00 94.44           O  
ATOM   1146  OG  SER A 148      -8.898 -19.422 -13.852  1.00 94.44           O  
ATOM   1147  N   ALA A 149      -5.652 -18.141 -14.109  1.00 94.31           N  
ATOM   1148  CA  ALA A 149      -5.074 -17.656 -15.367  1.00 94.31           C  
ATOM   1149  C   ALA A 149      -6.027 -17.891 -16.531  1.00 94.31           C  
ATOM   1150  CB  ALA A 149      -3.734 -18.344 -15.633  1.00 94.31           C  
ATOM   1151  O   ALA A 149      -6.102 -17.078 -17.453  1.00 94.31           O  
ATOM   1152  N   LYS A 150      -6.750 -18.984 -16.484  1.00 93.31           N  
ATOM   1153  CA  LYS A 150      -7.652 -19.344 -17.578  1.00 93.31           C  
ATOM   1154  C   LYS A 150      -8.789 -18.328 -17.703  1.00 93.31           C  
ATOM   1155  CB  LYS A 150      -8.219 -20.750 -17.344  1.00 93.31           C  
ATOM   1156  O   LYS A 150      -9.109 -17.906 -18.812  1.00 93.31           O  
ATOM   1157  CG  LYS A 150      -9.078 -21.266 -18.500  1.00 93.31           C  
ATOM   1158  CD  LYS A 150      -9.469 -22.719 -18.297  1.00 93.31           C  
ATOM   1159  CE  LYS A 150     -10.312 -23.234 -19.453  1.00 93.31           C  
ATOM   1160  NZ  LYS A 150     -10.648 -24.688 -19.297  1.00 93.31           N  
ATOM   1161  N   ASN A 151      -9.359 -17.922 -16.562  1.00 91.94           N  
ATOM   1162  CA  ASN A 151     -10.500 -17.016 -16.578  1.00 91.94           C  
ATOM   1163  C   ASN A 151     -10.055 -15.562 -16.359  1.00 91.94           C  
ATOM   1164  CB  ASN A 151     -11.523 -17.406 -15.523  1.00 91.94           C  
ATOM   1165  O   ASN A 151     -10.891 -14.656 -16.281  1.00 91.94           O  
ATOM   1166  CG  ASN A 151     -12.227 -18.719 -15.859  1.00 91.94           C  
ATOM   1167  ND2 ASN A 151     -12.922 -19.281 -14.883  1.00 91.94           N  
ATOM   1168  OD1 ASN A 151     -12.141 -19.203 -16.984  1.00 91.94           O  
ATOM   1169  N   LEU A 152      -8.797 -15.352 -16.266  1.00 86.88           N  
ATOM   1170  CA  LEU A 152      -8.219 -14.031 -16.047  1.00 86.88           C  
ATOM   1171  C   LEU A 152      -8.781 -13.406 -14.766  1.00 86.88           C  
ATOM   1172  CB  LEU A 152      -8.492 -13.109 -17.234  1.00 86.88           C  
ATOM   1173  O   LEU A 152      -8.977 -12.188 -14.703  1.00 86.88           O  
ATOM   1174  CG  LEU A 152      -7.875 -13.539 -18.562  1.00 86.88           C  
ATOM   1175  CD1 LEU A 152      -8.352 -12.625 -19.688  1.00 86.88           C  
ATOM   1176  CD2 LEU A 152      -6.352 -13.539 -18.484  1.00 86.88           C  
ATOM   1177  N   ARG A 153      -9.070 -14.312 -13.852  1.00 87.75           N  
ATOM   1178  CA  ARG A 153      -9.641 -13.836 -12.602  1.00 87.75           C  
ATOM   1179  C   ARG A 153      -8.539 -13.461 -11.609  1.00 87.75           C  
ATOM   1180  CB  ARG A 153     -10.555 -14.891 -11.984  1.00 87.75           C  
ATOM   1181  O   ARG A 153      -7.645 -14.266 -11.328  1.00 87.75           O  
ATOM   1182  CG  ARG A 153     -11.305 -14.414 -10.750  1.00 87.75           C  
ATOM   1183  CD  ARG A 153     -12.203 -15.500 -10.180  1.00 87.75           C  
ATOM   1184  NE  ARG A 153     -12.789 -15.102  -8.906  1.00 87.75           N  
ATOM   1185  NH1 ARG A 153     -13.875 -17.109  -8.539  1.00 87.75           N  
ATOM   1186  NH2 ARG A 153     -14.055 -15.406  -7.008  1.00 87.75           N  
ATOM   1187  CZ  ARG A 153     -13.570 -15.867  -8.156  1.00 87.75           C  
ATOM   1188  N   ASN A 154      -8.555 -12.250 -11.055  1.00 87.38           N  
ATOM   1189  CA  ASN A 154      -7.727 -11.742  -9.969  1.00 87.38           C  
ATOM   1190  C   ASN A 154      -6.242 -11.773 -10.336  1.00 87.38           C  
ATOM   1191  CB  ASN A 154      -7.977 -12.531  -8.688  1.00 87.38           C  
ATOM   1192  O   ASN A 154      -5.387 -11.906  -9.453  1.00 87.38           O  
ATOM   1193  CG  ASN A 154      -9.383 -12.359  -8.156  1.00 87.38           C  
ATOM   1194  ND2 ASN A 154      -9.883 -13.367  -7.457  1.00 87.38           N  
ATOM   1195  OD1 ASN A 154     -10.023 -11.328  -8.375  1.00 87.38           O  
ATOM   1196  N   ILE A 155      -5.879 -11.766 -11.594  1.00 87.56           N  
ATOM   1197  CA  ILE A 155      -4.484 -11.773 -12.023  1.00 87.56           C  
ATOM   1198  C   ILE A 155      -3.846 -10.414 -11.750  1.00 87.56           C  
ATOM   1199  CB  ILE A 155      -4.363 -12.133 -13.523  1.00 87.56           C  
ATOM   1200  O   ILE A 155      -2.738 -10.344 -11.211  1.00 87.56           O  
ATOM   1201  CG1 ILE A 155      -4.961 -13.516 -13.797  1.00 87.56           C  
ATOM   1202  CG2 ILE A 155      -2.898 -12.070 -13.977  1.00 87.56           C  
ATOM   1203  CD1 ILE A 155      -4.801 -13.984 -15.234  1.00 87.56           C  
ATOM   1204  N   SER A 156      -4.594  -9.406 -12.102  1.00 79.38           N  
ATOM   1205  CA  SER A 156      -4.082  -8.062 -11.852  1.00 79.38           C  
ATOM   1206  C   SER A 156      -3.912  -7.812 -10.352  1.00 79.38           C  
ATOM   1207  CB  SER A 156      -5.016  -7.012 -12.445  1.00 79.38           C  
ATOM   1208  O   SER A 156      -2.943  -7.176  -9.930  1.00 79.38           O  
ATOM   1209  OG  SER A 156      -5.227  -7.250 -13.828  1.00 79.38           O  
ATOM   1210  N   GLU A 157      -4.844  -8.336  -9.594  1.00 81.88           N  
ATOM   1211  CA  GLU A 157      -4.809  -8.172  -8.141  1.00 81.88           C  
ATOM   1212  C   GLU A 157      -3.559  -8.805  -7.543  1.00 81.88           C  
ATOM   1213  CB  GLU A 157      -6.062  -8.773  -7.500  1.00 81.88           C  
ATOM   1214  O   GLU A 157      -2.971  -8.273  -6.602  1.00 81.88           O  
ATOM   1215  CG  GLU A 157      -7.324  -7.953  -7.734  1.00 81.88           C  
ATOM   1216  CD  GLU A 157      -7.969  -8.219  -9.086  1.00 81.88           C  
ATOM   1217  OE1 GLU A 157      -9.039  -7.633  -9.375  1.00 81.88           O  
ATOM   1218  OE2 GLU A 157      -7.398  -9.016  -9.867  1.00 81.88           O  
ATOM   1219  N   LEU A 158      -3.199  -9.859  -8.094  1.00 88.56           N  
ATOM   1220  CA  LEU A 158      -2.004 -10.547  -7.625  1.00 88.56           C  
ATOM   1221  C   LEU A 158      -0.779  -9.648  -7.719  1.00 88.56           C  
ATOM   1222  CB  LEU A 158      -1.771 -11.828  -8.430  1.00 88.56           C  
ATOM   1223  O   LEU A 158      -0.062  -9.461  -6.734  1.00 88.56           O  
ATOM   1224  CG  LEU A 158      -0.367 -12.430  -8.359  1.00 88.56           C  
ATOM   1225  CD1 LEU A 158      -0.104 -13.000  -6.965  1.00 88.56           C  
ATOM   1226  CD2 LEU A 158      -0.191 -13.508  -9.422  1.00 88.56           C  
ATOM   1227  N   PHE A 159      -0.616  -9.039  -8.789  1.00 86.44           N  
ATOM   1228  CA  PHE A 159       0.564  -8.211  -8.992  1.00 86.44           C  
ATOM   1229  C   PHE A 159       0.421  -6.875  -8.273  1.00 86.44           C  
ATOM   1230  CB  PHE A 159       0.803  -7.977 -10.492  1.00 86.44           C  
ATOM   1231  O   PHE A 159       1.415  -6.281  -7.852  1.00 86.44           O  
ATOM   1232  CG  PHE A 159       1.233  -9.211 -11.234  1.00 86.44           C  
ATOM   1233  CD1 PHE A 159       2.531  -9.695 -11.125  1.00 86.44           C  
ATOM   1234  CD2 PHE A 159       0.338  -9.891 -12.047  1.00 86.44           C  
ATOM   1235  CE1 PHE A 159       2.934 -10.836 -11.812  1.00 86.44           C  
ATOM   1236  CE2 PHE A 159       0.731 -11.031 -12.742  1.00 86.44           C  
ATOM   1237  CZ  PHE A 159       2.029 -11.500 -12.625  1.00 86.44           C  
ATOM   1238  N   TYR A 160      -0.789  -6.469  -8.180  1.00 82.31           N  
ATOM   1239  CA  TYR A 160      -1.045  -5.277  -7.383  1.00 82.31           C  
ATOM   1240  C   TYR A 160      -0.608  -5.480  -5.938  1.00 82.31           C  
ATOM   1241  CB  TYR A 160      -2.529  -4.902  -7.434  1.00 82.31           C  
ATOM   1242  O   TYR A 160       0.122  -4.660  -5.379  1.00 82.31           O  
ATOM   1243  CG  TYR A 160      -2.920  -3.830  -6.445  1.00 82.31           C  
ATOM   1244  CD1 TYR A 160      -3.592  -4.148  -5.270  1.00 82.31           C  
ATOM   1245  CD2 TYR A 160      -2.617  -2.494  -6.691  1.00 82.31           C  
ATOM   1246  CE1 TYR A 160      -3.953  -3.162  -4.359  1.00 82.31           C  
ATOM   1247  CE2 TYR A 160      -2.975  -1.500  -5.785  1.00 82.31           C  
ATOM   1248  OH  TYR A 160      -3.998  -0.862  -3.727  1.00 82.31           O  
ATOM   1249  CZ  TYR A 160      -3.643  -1.843  -4.625  1.00 82.31           C  
ATOM   1250  N   TYR A 161      -0.989  -6.547  -5.355  1.00 86.12           N  
ATOM   1251  CA  TYR A 161      -0.639  -6.828  -3.967  1.00 86.12           C  
ATOM   1252  C   TYR A 161       0.857  -7.074  -3.820  1.00 86.12           C  
ATOM   1253  CB  TYR A 161      -1.423  -8.039  -3.447  1.00 86.12           C  
ATOM   1254  O   TYR A 161       1.457  -6.711  -2.807  1.00 86.12           O  
ATOM   1255  CG  TYR A 161      -2.852  -7.719  -3.080  1.00 86.12           C  
ATOM   1256  CD1 TYR A 161      -3.148  -6.758  -2.117  1.00 86.12           C  
ATOM   1257  CD2 TYR A 161      -3.910  -8.383  -3.691  1.00 86.12           C  
ATOM   1258  CE1 TYR A 161      -4.465  -6.465  -1.772  1.00 86.12           C  
ATOM   1259  CE2 TYR A 161      -5.230  -8.102  -3.355  1.00 86.12           C  
ATOM   1260  OH  TYR A 161      -6.801  -6.855  -2.059  1.00 86.12           O  
ATOM   1261  CZ  TYR A 161      -5.496  -7.141  -2.396  1.00 86.12           C  
ATOM   1262  N   ALA A 162       1.406  -7.695  -4.809  1.00 91.44           N  
ATOM   1263  CA  ALA A 162       2.850  -7.914  -4.770  1.00 91.44           C  
ATOM   1264  C   ALA A 162       3.605  -6.590  -4.750  1.00 91.44           C  
ATOM   1265  CB  ALA A 162       3.291  -8.766  -5.957  1.00 91.44           C  
ATOM   1266  O   ALA A 162       4.543  -6.414  -3.969  1.00 91.44           O  
ATOM   1267  N   GLN A 163       3.182  -5.715  -5.625  1.00 86.38           N  
ATOM   1268  CA  GLN A 163       3.822  -4.406  -5.664  1.00 86.38           C  
ATOM   1269  C   GLN A 163       3.594  -3.643  -4.363  1.00 86.38           C  
ATOM   1270  CB  GLN A 163       3.301  -3.588  -6.848  1.00 86.38           C  
ATOM   1271  O   GLN A 163       4.520  -3.025  -3.830  1.00 86.38           O  
ATOM   1272  CG  GLN A 163       4.102  -2.322  -7.121  1.00 86.38           C  
ATOM   1273  CD  GLN A 163       3.531  -1.501  -8.266  1.00 86.38           C  
ATOM   1274  NE2 GLN A 163       4.410  -0.904  -9.062  1.00 86.38           N  
ATOM   1275  OE1 GLN A 163       2.311  -1.406  -8.430  1.00 86.38           O  
ATOM   1276  N   LYS A 164       2.404  -3.707  -3.898  1.00 83.56           N  
ATOM   1277  CA  LYS A 164       2.029  -2.994  -2.682  1.00 83.56           C  
ATOM   1278  C   LYS A 164       2.824  -3.500  -1.481  1.00 83.56           C  
ATOM   1279  CB  LYS A 164       0.530  -3.137  -2.414  1.00 83.56           C  
ATOM   1280  O   LYS A 164       3.180  -2.723  -0.593  1.00 83.56           O  
ATOM   1281  CG  LYS A 164       0.004  -2.209  -1.328  1.00 83.56           C  
ATOM   1282  CD  LYS A 164      -1.512  -2.297  -1.207  1.00 83.56           C  
ATOM   1283  CE  LYS A 164      -2.018  -1.557   0.024  1.00 83.56           C  
ATOM   1284  NZ  LYS A 164      -3.510  -1.557   0.097  1.00 83.56           N  
ATOM   1285  N   ALA A 165       3.109  -4.766  -1.461  1.00 90.44           N  
ATOM   1286  CA  ALA A 165       3.859  -5.352  -0.354  1.00 90.44           C  
ATOM   1287  C   ALA A 165       5.266  -4.770  -0.276  1.00 90.44           C  
ATOM   1288  CB  ALA A 165       3.924  -6.871  -0.500  1.00 90.44           C  
ATOM   1289  O   ALA A 165       5.859  -4.703   0.804  1.00 90.44           O  
ATOM   1290  N   VAL A 166       5.750  -4.285  -1.375  1.00 91.56           N  
ATOM   1291  CA  VAL A 166       7.105  -3.740  -1.424  1.00 91.56           C  
ATOM   1292  C   VAL A 166       7.066  -2.236  -1.167  1.00 91.56           C  
ATOM   1293  CB  VAL A 166       7.785  -4.035  -2.779  1.00 91.56           C  
ATOM   1294  O   VAL A 166       7.844  -1.719  -0.359  1.00 91.56           O  
ATOM   1295  CG1 VAL A 166       9.188  -3.434  -2.820  1.00 91.56           C  
ATOM   1296  CG2 VAL A 166       7.840  -5.539  -3.035  1.00 91.56           C  
ATOM   1297  N   LEU A 167       6.137  -1.551  -1.755  1.00 88.00           N  
ATOM   1298  CA  LEU A 167       6.090  -0.093  -1.698  1.00 88.00           C  
ATOM   1299  C   LEU A 167       5.473   0.381  -0.386  1.00 88.00           C  
ATOM   1300  CB  LEU A 167       5.293   0.464  -2.881  1.00 88.00           C  
ATOM   1301  O   LEU A 167       5.844   1.436   0.133  1.00 88.00           O  
ATOM   1302  CG  LEU A 167       5.883   0.221  -4.270  1.00 88.00           C  
ATOM   1303  CD1 LEU A 167       4.957   0.790  -5.344  1.00 88.00           C  
ATOM   1304  CD2 LEU A 167       7.273   0.833  -4.375  1.00 88.00           C  
ATOM   1305  N   HIS A 168       4.535  -0.393   0.134  1.00 90.06           N  
ATOM   1306  CA  HIS A 168       3.844  -0.059   1.374  1.00 90.06           C  
ATOM   1307  C   HIS A 168       3.842  -1.239   2.340  1.00 90.06           C  
ATOM   1308  CB  HIS A 168       2.408   0.384   1.084  1.00 90.06           C  
ATOM   1309  O   HIS A 168       2.789  -1.813   2.623  1.00 90.06           O  
ATOM   1310  CG  HIS A 168       2.312   1.495   0.088  1.00 90.06           C  
ATOM   1311  CD2 HIS A 168       1.793   1.525  -1.162  1.00 90.06           C  
ATOM   1312  ND1 HIS A 168       2.793   2.762   0.338  1.00 90.06           N  
ATOM   1313  CE1 HIS A 168       2.570   3.527  -0.718  1.00 90.06           C  
ATOM   1314  NE2 HIS A 168       1.966   2.801  -1.643  1.00 90.06           N  
ATOM   1315  N   PRO A 169       5.000  -1.481   2.932  1.00 91.00           N  
ATOM   1316  CA  PRO A 169       5.086  -2.627   3.842  1.00 91.00           C  
ATOM   1317  C   PRO A 169       4.266  -2.432   5.113  1.00 91.00           C  
ATOM   1318  CB  PRO A 169       6.582  -2.713   4.164  1.00 91.00           C  
ATOM   1319  O   PRO A 169       4.219  -1.325   5.660  1.00 91.00           O  
ATOM   1320  CG  PRO A 169       7.102  -1.331   3.932  1.00 91.00           C  
ATOM   1321  CD  PRO A 169       6.270  -0.681   2.861  1.00 91.00           C  
ATOM   1322  N   THR A 170       3.670  -3.426   5.555  1.00 91.25           N  
ATOM   1323  CA  THR A 170       2.809  -3.350   6.730  1.00 91.25           C  
ATOM   1324  C   THR A 170       3.602  -3.633   8.000  1.00 91.25           C  
ATOM   1325  CB  THR A 170       1.632  -4.336   6.625  1.00 91.25           C  
ATOM   1326  O   THR A 170       3.213  -3.205   9.094  1.00 91.25           O  
ATOM   1327  CG2 THR A 170       0.515  -3.771   5.754  1.00 91.25           C  
ATOM   1328  OG1 THR A 170       2.096  -5.566   6.047  1.00 91.25           O  
ATOM   1329  N   ALA A 171       4.723  -4.246   7.902  1.00 89.25           N  
ATOM   1330  CA  ALA A 171       5.480  -4.746   9.047  1.00 89.25           C  
ATOM   1331  C   ALA A 171       5.879  -3.609   9.984  1.00 89.25           C  
ATOM   1332  CB  ALA A 171       6.723  -5.500   8.570  1.00 89.25           C  
ATOM   1333  O   ALA A 171       5.723  -3.719  11.203  1.00 89.25           O  
ATOM   1334  N   PRO A 172       6.316  -2.488   9.453  1.00 92.50           N  
ATOM   1335  CA  PRO A 172       6.703  -1.410  10.367  1.00 92.50           C  
ATOM   1336  C   PRO A 172       5.504  -0.696  10.984  1.00 92.50           C  
ATOM   1337  CB  PRO A 172       7.504  -0.460   9.469  1.00 92.50           C  
ATOM   1338  O   PRO A 172       5.645  -0.002  11.992  1.00 92.50           O  
ATOM   1339  CG  PRO A 172       7.059  -0.781   8.078  1.00 92.50           C  
ATOM   1340  CD  PRO A 172       6.613  -2.215   8.039  1.00 92.50           C  
ATOM   1341  N   LEU A 173       4.375  -0.853  10.398  1.00 95.75           N  
ATOM   1342  CA  LEU A 173       3.225  -0.053  10.805  1.00 95.75           C  
ATOM   1343  C   LEU A 173       2.404  -0.783  11.867  1.00 95.75           C  
ATOM   1344  CB  LEU A 173       2.344   0.278   9.602  1.00 95.75           C  
ATOM   1345  O   LEU A 173       1.950  -0.171  12.836  1.00 95.75           O  
ATOM   1346  CG  LEU A 173       3.008   1.068   8.477  1.00 95.75           C  
ATOM   1347  CD1 LEU A 173       1.987   1.404   7.391  1.00 95.75           C  
ATOM   1348  CD2 LEU A 173       3.654   2.338   9.016  1.00 95.75           C  
ATOM   1349  N   TYR A 174       2.260  -2.062  11.672  1.00 94.56           N  
ATOM   1350  CA  TYR A 174       1.191  -2.773  12.367  1.00 94.56           C  
ATOM   1351  C   TYR A 174       1.666  -4.145  12.844  1.00 94.56           C  
ATOM   1352  CB  TYR A 174      -0.032  -2.930  11.461  1.00 94.56           C  
ATOM   1353  O   TYR A 174       2.381  -4.844  12.117  1.00 94.56           O  
ATOM   1354  CG  TYR A 174      -1.235  -3.516  12.156  1.00 94.56           C  
ATOM   1355  CD1 TYR A 174      -1.598  -4.848  11.969  1.00 94.56           C  
ATOM   1356  CD2 TYR A 174      -2.014  -2.740  13.016  1.00 94.56           C  
ATOM   1357  CE1 TYR A 174      -2.707  -5.391  12.602  1.00 94.56           C  
ATOM   1358  CE2 TYR A 174      -3.125  -3.273  13.656  1.00 94.56           C  
ATOM   1359  OH  TYR A 174      -4.562  -5.129  14.086  1.00 94.56           O  
ATOM   1360  CZ  TYR A 174      -3.463  -4.598  13.445  1.00 94.56           C  
ATOM   1361  N   ASP A 175       1.298  -4.457  14.062  1.00 91.88           N  
ATOM   1362  CA  ASP A 175       1.513  -5.789  14.625  1.00 91.88           C  
ATOM   1363  C   ASP A 175       0.239  -6.629  14.547  1.00 91.88           C  
ATOM   1364  CB  ASP A 175       1.993  -5.688  16.078  1.00 91.88           C  
ATOM   1365  O   ASP A 175      -0.700  -6.410  15.312  1.00 91.88           O  
ATOM   1366  CG  ASP A 175       2.385  -7.031  16.656  1.00 91.88           C  
ATOM   1367  OD1 ASP A 175       2.008  -8.078  16.094  1.00 91.88           O  
ATOM   1368  OD2 ASP A 175       3.076  -7.043  17.703  1.00 91.88           O  
ATOM   1369  N   PRO A 176       0.212  -7.578  13.688  1.00 87.69           N  
ATOM   1370  CA  PRO A 176      -1.005  -8.375  13.516  1.00 87.69           C  
ATOM   1371  C   PRO A 176      -1.351  -9.211  14.742  1.00 87.69           C  
ATOM   1372  CB  PRO A 176      -0.667  -9.273  12.320  1.00 87.69           C  
ATOM   1373  O   PRO A 176      -2.523  -9.500  14.984  1.00 87.69           O  
ATOM   1374  CG  PRO A 176       0.826  -9.273  12.250  1.00 87.69           C  
ATOM   1375  CD  PRO A 176       1.331  -7.988  12.852  1.00 87.69           C  
ATOM   1376  N   GLU A 177      -0.417  -9.602  15.516  1.00 85.44           N  
ATOM   1377  CA  GLU A 177      -0.663 -10.414  16.703  1.00 85.44           C  
ATOM   1378  C   GLU A 177      -1.313  -9.586  17.812  1.00 85.44           C  
ATOM   1379  CB  GLU A 177       0.642 -11.031  17.219  1.00 85.44           C  
ATOM   1380  O   GLU A 177      -2.314 -10.000  18.406  1.00 85.44           O  
ATOM   1381  CG  GLU A 177       1.231 -12.078  16.281  1.00 85.44           C  
ATOM   1382  CD  GLU A 177       2.506 -12.711  16.812  1.00 85.44           C  
ATOM   1383  OE1 GLU A 177       3.041 -13.633  16.156  1.00 85.44           O  
ATOM   1384  OE2 GLU A 177       2.973 -12.281  17.891  1.00 85.44           O  
ATOM   1385  N   ALA A 178      -0.703  -8.414  18.000  1.00 88.75           N  
ATOM   1386  CA  ALA A 178      -1.246  -7.543  19.031  1.00 88.75           C  
ATOM   1387  C   ALA A 178      -2.439  -6.746  18.516  1.00 88.75           C  
ATOM   1388  CB  ALA A 178      -0.167  -6.598  19.562  1.00 88.75           C  
ATOM   1389  O   ALA A 178      -3.193  -6.160  19.297  1.00 88.75           O  
ATOM   1390  N   LYS A 179      -2.643  -6.770  17.219  1.00 89.75           N  
ATOM   1391  CA  LYS A 179      -3.689  -6.008  16.547  1.00 89.75           C  
ATOM   1392  C   LYS A 179      -3.619  -4.527  16.922  1.00 89.75           C  
ATOM   1393  CB  LYS A 179      -5.070  -6.570  16.891  1.00 89.75           C  
ATOM   1394  O   LYS A 179      -4.633  -3.924  17.281  1.00 89.75           O  
ATOM   1395  CG  LYS A 179      -5.320  -7.969  16.359  1.00 89.75           C  
ATOM   1396  CD  LYS A 179      -6.766  -8.406  16.578  1.00 89.75           C  
ATOM   1397  CE  LYS A 179      -7.027  -9.781  15.992  1.00 89.75           C  
ATOM   1398  NZ  LYS A 179      -8.453 -10.203  16.172  1.00 89.75           N  
ATOM   1399  N   GLN A 180      -2.432  -4.020  16.906  1.00 94.06           N  
ATOM   1400  CA  GLN A 180      -2.184  -2.615  17.219  1.00 94.06           C  
ATOM   1401  C   GLN A 180      -1.058  -2.049  16.359  1.00 94.06           C  
ATOM   1402  CB  GLN A 180      -1.847  -2.451  18.703  1.00 94.06           C  
ATOM   1403  O   GLN A 180      -0.282  -2.803  15.773  1.00 94.06           O  
ATOM   1404  CG  GLN A 180      -3.004  -2.777  19.641  1.00 94.06           C  
ATOM   1405  CD  GLN A 180      -2.633  -2.633  21.109  1.00 94.06           C  
ATOM   1406  NE2 GLN A 180      -3.600  -2.871  21.984  1.00 94.06           N  
ATOM   1407  OE1 GLN A 180      -1.490  -2.311  21.438  1.00 94.06           O  
ATOM   1408  N   LEU A 181      -1.086  -0.724  16.328  1.00 97.00           N  
ATOM   1409  CA  LEU A 181       0.029  -0.060  15.656  1.00 97.00           C  
ATOM   1410  C   LEU A 181       1.336  -0.318  16.391  1.00 97.00           C  
ATOM   1411  CB  LEU A 181      -0.226   1.446  15.555  1.00 97.00           C  
ATOM   1412  O   LEU A 181       1.360  -0.351  17.625  1.00 97.00           O  
ATOM   1413  CG  LEU A 181      -1.437   1.875  14.727  1.00 97.00           C  
ATOM   1414  CD1 LEU A 181      -1.679   3.373  14.875  1.00 97.00           C  
ATOM   1415  CD2 LEU A 181      -1.237   1.505  13.258  1.00 97.00           C  
ATOM   1416  N   ARG A 182       2.379  -0.499  15.641  1.00 96.00           N  
ATOM   1417  CA  ARG A 182       3.686  -0.560  16.281  1.00 96.00           C  
ATOM   1418  C   ARG A 182       4.027   0.768  16.953  1.00 96.00           C  
ATOM   1419  CB  ARG A 182       4.770  -0.931  15.273  1.00 96.00           C  
ATOM   1420  O   ARG A 182       3.586   1.827  16.500  1.00 96.00           O  
ATOM   1421  CG  ARG A 182       4.672  -2.357  14.758  1.00 96.00           C  
ATOM   1422  CD  ARG A 182       5.996  -2.848  14.188  1.00 96.00           C  
ATOM   1423  NE  ARG A 182       5.914  -4.238  13.750  1.00 96.00           N  
ATOM   1424  NH1 ARG A 182       7.988  -4.836  14.578  1.00 96.00           N  
ATOM   1425  NH2 ARG A 182       6.684  -6.387  13.508  1.00 96.00           N  
ATOM   1426  CZ  ARG A 182       6.863  -5.152  13.945  1.00 96.00           C  
ATOM   1427  N   PRO A 183       4.777   0.729  17.969  1.00 96.56           N  
ATOM   1428  CA  PRO A 183       5.074   1.943  18.734  1.00 96.56           C  
ATOM   1429  C   PRO A 183       5.695   3.043  17.875  1.00 96.56           C  
ATOM   1430  CB  PRO A 183       6.059   1.457  19.812  1.00 96.56           C  
ATOM   1431  O   PRO A 183       5.328   4.215  18.016  1.00 96.56           O  
ATOM   1432  CG  PRO A 183       5.719   0.015  20.016  1.00 96.56           C  
ATOM   1433  CD  PRO A 183       5.277  -0.560  18.688  1.00 96.56           C  
ATOM   1434  N   ALA A 184       6.598   2.686  17.000  1.00 96.88           N  
ATOM   1435  CA  ALA A 184       7.227   3.689  16.156  1.00 96.88           C  
ATOM   1436  C   ALA A 184       6.199   4.367  15.250  1.00 96.88           C  
ATOM   1437  CB  ALA A 184       8.328   3.053  15.312  1.00 96.88           C  
ATOM   1438  O   ALA A 184       6.254   5.582  15.039  1.00 96.88           O  
ATOM   1439  N   CYS A 185       5.324   3.598  14.758  1.00 97.75           N  
ATOM   1440  CA  CYS A 185       4.281   4.148  13.898  1.00 97.75           C  
ATOM   1441  C   CYS A 185       3.326   5.027  14.695  1.00 97.75           C  
ATOM   1442  CB  CYS A 185       3.504   3.025  13.211  1.00 97.75           C  
ATOM   1443  O   CYS A 185       2.979   6.125  14.266  1.00 97.75           O  
ATOM   1444  SG  CYS A 185       2.230   3.611  12.070  1.00 97.75           S  
ATOM   1445  N   ALA A 186       2.941   4.555  15.844  1.00 98.00           N  
ATOM   1446  CA  ALA A 186       2.062   5.340  16.703  1.00 98.00           C  
ATOM   1447  C   ALA A 186       2.703   6.672  17.078  1.00 98.00           C  
ATOM   1448  CB  ALA A 186       1.715   4.551  17.969  1.00 98.00           C  
ATOM   1449  O   ALA A 186       2.035   7.707  17.094  1.00 98.00           O  
ATOM   1450  N   GLN A 187       3.945   6.617  17.359  1.00 97.69           N  
ATOM   1451  CA  GLN A 187       4.668   7.836  17.703  1.00 97.69           C  
ATOM   1452  C   GLN A 187       4.703   8.805  16.531  1.00 97.69           C  
ATOM   1453  CB  GLN A 187       6.090   7.512  18.156  1.00 97.69           C  
ATOM   1454  O   GLN A 187       4.492  10.008  16.703  1.00 97.69           O  
ATOM   1455  CG  GLN A 187       6.164   6.902  19.562  1.00 97.69           C  
ATOM   1456  CD  GLN A 187       7.574   6.492  19.938  1.00 97.69           C  
ATOM   1457  NE2 GLN A 187       7.727   5.949  21.141  1.00 97.69           N  
ATOM   1458  OE1 GLN A 187       8.516   6.660  19.172  1.00 97.69           O  
ATOM   1459  N   ALA A 188       5.000   8.297  15.375  1.00 97.81           N  
ATOM   1460  CA  ALA A 188       5.039   9.125  14.172  1.00 97.81           C  
ATOM   1461  C   ALA A 188       3.678   9.758  13.906  1.00 97.81           C  
ATOM   1462  CB  ALA A 188       5.484   8.297  12.969  1.00 97.81           C  
ATOM   1463  O   ALA A 188       3.588  10.969  13.656  1.00 97.81           O  
ATOM   1464  N   LEU A 189       2.643   8.953  14.000  1.00 98.31           N  
ATOM   1465  CA  LEU A 189       1.297   9.461  13.758  1.00 98.31           C  
ATOM   1466  C   LEU A 189       0.891  10.469  14.836  1.00 98.31           C  
ATOM   1467  CB  LEU A 189       0.291   8.305  13.719  1.00 98.31           C  
ATOM   1468  O   LEU A 189       0.173  11.430  14.547  1.00 98.31           O  
ATOM   1469  CG  LEU A 189       0.365   7.387  12.500  1.00 98.31           C  
ATOM   1470  CD1 LEU A 189      -0.549   6.180  12.688  1.00 98.31           C  
ATOM   1471  CD2 LEU A 189      -0.001   8.148  11.227  1.00 98.31           C  
ATOM   1472  N   THR A 190       1.322  10.211  16.016  1.00 97.88           N  
ATOM   1473  CA  THR A 190       1.059  11.156  17.109  1.00 97.88           C  
ATOM   1474  C   THR A 190       1.708  12.508  16.812  1.00 97.88           C  
ATOM   1475  CB  THR A 190       1.570  10.617  18.453  1.00 97.88           C  
ATOM   1476  O   THR A 190       1.087  13.555  17.000  1.00 97.88           O  
ATOM   1477  CG2 THR A 190       1.356  11.641  19.562  1.00 97.88           C  
ATOM   1478  OG1 THR A 190       0.866   9.414  18.781  1.00 97.88           O  
ATOM   1479  N   ARG A 191       2.912  12.492  16.375  1.00 96.50           N  
ATOM   1480  CA  ARG A 191       3.588  13.727  16.000  1.00 96.50           C  
ATOM   1481  C   ARG A 191       2.842  14.445  14.875  1.00 96.50           C  
ATOM   1482  CB  ARG A 191       5.031  13.453  15.578  1.00 96.50           C  
ATOM   1483  O   ARG A 191       2.678  15.664  14.914  1.00 96.50           O  
ATOM   1484  CG  ARG A 191       5.840  14.703  15.281  1.00 96.50           C  
ATOM   1485  CD  ARG A 191       7.281  14.367  14.914  1.00 96.50           C  
ATOM   1486  NE  ARG A 191       8.031  15.562  14.531  1.00 96.50           N  
ATOM   1487  NH1 ARG A 191      10.039  14.461  14.242  1.00 96.50           N  
ATOM   1488  NH2 ARG A 191       9.898  16.719  13.883  1.00 96.50           N  
ATOM   1489  CZ  ARG A 191       9.320  15.578  14.219  1.00 96.50           C  
ATOM   1490  N   ILE A 192       2.426  13.703  13.875  1.00 97.25           N  
ATOM   1491  CA  ILE A 192       1.697  14.281  12.750  1.00 97.25           C  
ATOM   1492  C   ILE A 192       0.387  14.891  13.242  1.00 97.25           C  
ATOM   1493  CB  ILE A 192       1.419  13.219  11.656  1.00 97.25           C  
ATOM   1494  O   ILE A 192       0.004  15.984  12.805  1.00 97.25           O  
ATOM   1495  CG1 ILE A 192       2.727  12.797  10.977  1.00 97.25           C  
ATOM   1496  CG2 ILE A 192       0.413  13.750  10.633  1.00 97.25           C  
ATOM   1497  CD1 ILE A 192       2.576  11.625  10.023  1.00 97.25           C  
ATOM   1498  N   PHE A 193      -0.264  14.203  14.164  1.00 97.81           N  
ATOM   1499  CA  PHE A 193      -1.485  14.727  14.766  1.00 97.81           C  
ATOM   1500  C   PHE A 193      -1.223  16.062  15.453  1.00 97.81           C  
ATOM   1501  CB  PHE A 193      -2.061  13.727  15.773  1.00 97.81           C  
ATOM   1502  O   PHE A 193      -1.969  17.031  15.250  1.00 97.81           O  
ATOM   1503  CG  PHE A 193      -3.291  14.227  16.484  1.00 97.81           C  
ATOM   1504  CD1 PHE A 193      -3.188  14.875  17.703  1.00 97.81           C  
ATOM   1505  CD2 PHE A 193      -4.551  14.039  15.930  1.00 97.81           C  
ATOM   1506  CE1 PHE A 193      -4.324  15.336  18.375  1.00 97.81           C  
ATOM   1507  CE2 PHE A 193      -5.691  14.500  16.594  1.00 97.81           C  
ATOM   1508  CZ  PHE A 193      -5.574  15.141  17.812  1.00 97.81           C  
ATOM   1509  N   ARG A 194      -0.178  16.094  16.250  1.00 94.50           N  
ATOM   1510  CA  ARG A 194       0.162  17.312  16.969  1.00 94.50           C  
ATOM   1511  C   ARG A 194       0.489  18.453  16.016  1.00 94.50           C  
ATOM   1512  CB  ARG A 194       1.344  17.062  17.906  1.00 94.50           C  
ATOM   1513  O   ARG A 194       0.152  19.609  16.266  1.00 94.50           O  
ATOM   1514  CG  ARG A 194       1.004  16.203  19.109  1.00 94.50           C  
ATOM   1515  CD  ARG A 194       2.213  15.984  20.016  1.00 94.50           C  
ATOM   1516  NE  ARG A 194       1.884  15.156  21.172  1.00 94.50           N  
ATOM   1517  NH1 ARG A 194       4.078  14.719  21.734  1.00 94.50           N  
ATOM   1518  NH2 ARG A 194       2.369  13.836  22.984  1.00 94.50           N  
ATOM   1519  CZ  ARG A 194       2.779  14.570  21.969  1.00 94.50           C  
ATOM   1520  N   LEU A 195       1.123  18.156  14.883  1.00 91.88           N  
ATOM   1521  CA  LEU A 195       1.451  19.172  13.883  1.00 91.88           C  
ATOM   1522  C   LEU A 195       0.193  19.656  13.180  1.00 91.88           C  
ATOM   1523  CB  LEU A 195       2.439  18.609  12.859  1.00 91.88           C  
ATOM   1524  O   LEU A 195       0.145  20.797  12.711  1.00 91.88           O  
ATOM   1525  CG  LEU A 195       3.879  18.406  13.344  1.00 91.88           C  
ATOM   1526  CD1 LEU A 195       4.695  17.672  12.281  1.00 91.88           C  
ATOM   1527  CD2 LEU A 195       4.516  19.750  13.680  1.00 91.88           C  
ATOM   1528  N   SER A 196      -0.781  18.828  13.102  1.00 94.94           N  
ATOM   1529  CA  SER A 196      -2.018  19.188  12.406  1.00 94.94           C  
ATOM   1530  C   SER A 196      -2.967  19.938  13.328  1.00 94.94           C  
ATOM   1531  CB  SER A 196      -2.707  17.922  11.875  1.00 94.94           C  
ATOM   1532  O   SER A 196      -3.922  20.562  12.859  1.00 94.94           O  
ATOM   1533  OG  SER A 196      -1.886  17.266  10.930  1.00 94.94           O  
ATOM   1534  N   ASP A 197      -2.725  19.812  14.617  1.00 93.69           N  
ATOM   1535  CA  ASP A 197      -3.492  20.547  15.617  1.00 93.69           C  
ATOM   1536  C   ASP A 197      -3.021  22.000  15.719  1.00 93.69           C  
ATOM   1537  CB  ASP A 197      -3.383  19.859  16.984  1.00 93.69           C  
ATOM   1538  O   ASP A 197      -2.242  22.344  16.609  1.00 93.69           O  
ATOM   1539  CG  ASP A 197      -4.219  20.547  18.047  1.00 93.69           C  
ATOM   1540  OD1 ASP A 197      -5.004  21.453  17.719  1.00 93.69           O  
ATOM   1541  OD2 ASP A 197      -4.086  20.172  19.234  1.00 93.69           O  
ATOM   1542  N   GLN A 198      -3.566  22.875  14.922  1.00 85.56           N  
ATOM   1543  CA  GLN A 198      -3.082  24.234  14.766  1.00 85.56           C  
ATOM   1544  C   GLN A 198      -3.420  25.078  15.984  1.00 85.56           C  
ATOM   1545  CB  GLN A 198      -3.674  24.875  13.500  1.00 85.56           C  
ATOM   1546  O   GLN A 198      -2.639  25.953  16.375  1.00 85.56           O  
ATOM   1547  CG  GLN A 198      -3.191  24.234  12.211  1.00 85.56           C  
ATOM   1548  CD  GLN A 198      -3.771  24.906  10.977  1.00 85.56           C  
ATOM   1549  NE2 GLN A 198      -3.377  24.422   9.797  1.00 85.56           N  
ATOM   1550  OE1 GLN A 198      -4.566  25.844  11.078  1.00 85.56           O  
ATOM   1551  N   ASP A 199      -4.566  24.828  16.547  1.00 85.81           N  
ATOM   1552  CA  ASP A 199      -4.961  25.656  17.688  1.00 85.81           C  
ATOM   1553  C   ASP A 199      -4.520  25.031  19.016  1.00 85.81           C  
ATOM   1554  CB  ASP A 199      -6.477  25.875  17.688  1.00 85.81           C  
ATOM   1555  O   ASP A 199      -4.793  25.562  20.078  1.00 85.81           O  
ATOM   1556  CG  ASP A 199      -7.262  24.578  17.828  1.00 85.81           C  
ATOM   1557  OD1 ASP A 199      -6.648  23.516  18.031  1.00 85.81           O  
ATOM   1558  OD2 ASP A 199      -8.508  24.641  17.719  1.00 85.81           O  
ATOM   1559  N   LEU A 200      -3.914  23.828  19.047  1.00 85.94           N  
ATOM   1560  CA  LEU A 200      -3.252  23.156  20.172  1.00 85.94           C  
ATOM   1561  C   LEU A 200      -4.258  22.797  21.250  1.00 85.94           C  
ATOM   1562  CB  LEU A 200      -2.158  24.062  20.750  1.00 85.94           C  
ATOM   1563  O   LEU A 200      -3.953  22.891  22.438  1.00 85.94           O  
ATOM   1564  CG  LEU A 200      -1.012  24.438  19.812  1.00 85.94           C  
ATOM   1565  CD1 LEU A 200      -0.107  25.469  20.453  1.00 85.94           C  
ATOM   1566  CD2 LEU A 200      -0.215  23.188  19.422  1.00 85.94           C  
ATOM   1567  N   ASP A 201      -5.449  22.484  20.922  1.00 88.69           N  
ATOM   1568  CA  ASP A 201      -6.445  22.078  21.906  1.00 88.69           C  
ATOM   1569  C   ASP A 201      -6.535  20.562  22.016  1.00 88.69           C  
ATOM   1570  CB  ASP A 201      -7.816  22.656  21.547  1.00 88.69           C  
ATOM   1571  O   ASP A 201      -7.477  20.016  22.594  1.00 88.69           O  
ATOM   1572  CG  ASP A 201      -8.383  22.094  20.266  1.00 88.69           C  
ATOM   1573  OD1 ASP A 201      -7.656  21.406  19.531  1.00 88.69           O  
ATOM   1574  OD2 ASP A 201      -9.578  22.359  19.984  1.00 88.69           O  
ATOM   1575  N   GLN A 202      -5.645  19.812  21.375  1.00 93.00           N  
ATOM   1576  CA  GLN A 202      -5.484  18.359  21.453  1.00 93.00           C  
ATOM   1577  C   GLN A 202      -6.625  17.656  20.734  1.00 93.00           C  
ATOM   1578  CB  GLN A 202      -5.406  17.906  22.906  1.00 93.00           C  
ATOM   1579  O   GLN A 202      -6.957  16.516  21.062  1.00 93.00           O  
ATOM   1580  CG  GLN A 202      -4.180  18.406  23.641  1.00 93.00           C  
ATOM   1581  CD  GLN A 202      -4.012  17.766  25.016  1.00 93.00           C  
ATOM   1582  NE2 GLN A 202      -2.879  18.031  25.656  1.00 93.00           N  
ATOM   1583  OE1 GLN A 202      -4.891  17.031  25.484  1.00 93.00           O  
ATOM   1584  N   ALA A 203      -7.211  18.328  19.875  1.00 96.56           N  
ATOM   1585  CA  ALA A 203      -8.250  17.781  19.016  1.00 96.56           C  
ATOM   1586  C   ALA A 203      -8.242  18.438  17.641  1.00 96.56           C  
ATOM   1587  CB  ALA A 203      -9.625  17.938  19.672  1.00 96.56           C  
ATOM   1588  O   ALA A 203      -7.727  19.547  17.484  1.00 96.56           O  
ATOM   1589  N   LEU A 204      -8.719  17.750  16.641  1.00 97.62           N  
ATOM   1590  CA  LEU A 204      -8.781  18.312  15.305  1.00 97.62           C  
ATOM   1591  C   LEU A 204     -10.203  18.734  14.953  1.00 97.62           C  
ATOM   1592  CB  LEU A 204      -8.266  17.297  14.273  1.00 97.62           C  
ATOM   1593  O   LEU A 204     -11.109  17.906  14.930  1.00 97.62           O  
ATOM   1594  CG  LEU A 204      -6.809  16.859  14.414  1.00 97.62           C  
ATOM   1595  CD1 LEU A 204      -6.445  15.852  13.328  1.00 97.62           C  
ATOM   1596  CD2 LEU A 204      -5.883  18.078  14.359  1.00 97.62           C  
ATOM   1597  N   SER A 205     -10.328  20.016  14.742  1.00 96.94           N  
ATOM   1598  CA  SER A 205     -11.609  20.547  14.281  1.00 96.94           C  
ATOM   1599  C   SER A 205     -11.859  20.188  12.820  1.00 96.94           C  
ATOM   1600  CB  SER A 205     -11.656  22.062  14.469  1.00 96.94           C  
ATOM   1601  O   SER A 205     -10.992  19.641  12.156  1.00 96.94           O  
ATOM   1602  OG  SER A 205     -10.750  22.703  13.594  1.00 96.94           O  
ATOM   1603  N   ASP A 206     -13.109  20.453  12.344  1.00 96.94           N  
ATOM   1604  CA  ASP A 206     -13.445  20.188  10.945  1.00 96.94           C  
ATOM   1605  C   ASP A 206     -12.500  20.922  10.000  1.00 96.94           C  
ATOM   1606  CB  ASP A 206     -14.898  20.578  10.664  1.00 96.94           C  
ATOM   1607  O   ASP A 206     -12.086  20.375   8.977  1.00 96.94           O  
ATOM   1608  CG  ASP A 206     -15.906  19.656  11.320  1.00 96.94           C  
ATOM   1609  OD1 ASP A 206     -15.500  18.641  11.938  1.00 96.94           O  
ATOM   1610  OD2 ASP A 206     -17.125  19.938  11.211  1.00 96.94           O  
ATOM   1611  N   GLU A 207     -12.180  22.125  10.359  1.00 95.62           N  
ATOM   1612  CA  GLU A 207     -11.281  22.922   9.531  1.00 95.62           C  
ATOM   1613  C   GLU A 207      -9.883  22.328   9.500  1.00 95.62           C  
ATOM   1614  CB  GLU A 207     -11.227  24.359  10.047  1.00 95.62           C  
ATOM   1615  O   GLU A 207      -9.250  22.266   8.438  1.00 95.62           O  
ATOM   1616  CG  GLU A 207     -12.492  25.156   9.781  1.00 95.62           C  
ATOM   1617  CD  GLU A 207     -13.562  24.969  10.844  1.00 95.62           C  
ATOM   1618  OE1 GLU A 207     -14.703  25.438  10.656  1.00 95.62           O  
ATOM   1619  OE2 GLU A 207     -13.250  24.328  11.875  1.00 95.62           O  
ATOM   1620  N   GLU A 208      -9.422  21.891  10.602  1.00 96.00           N  
ATOM   1621  CA  GLU A 208      -8.102  21.281  10.672  1.00 96.00           C  
ATOM   1622  C   GLU A 208      -8.062  19.953   9.938  1.00 96.00           C  
ATOM   1623  CB  GLU A 208      -7.676  21.094  12.133  1.00 96.00           C  
ATOM   1624  O   GLU A 208      -7.074  19.625   9.273  1.00 96.00           O  
ATOM   1625  CG  GLU A 208      -7.344  22.391  12.852  1.00 96.00           C  
ATOM   1626  CD  GLU A 208      -7.129  22.219  14.344  1.00 96.00           C  
ATOM   1627  OE1 GLU A 208      -6.270  22.922  14.922  1.00 96.00           O  
ATOM   1628  OE2 GLU A 208      -7.824  21.359  14.945  1.00 96.00           O  
ATOM   1629  N   LEU A 209      -9.133  19.203  10.078  1.00 97.06           N  
ATOM   1630  CA  LEU A 209      -9.227  17.938   9.359  1.00 97.06           C  
ATOM   1631  C   LEU A 209      -9.234  18.172   7.852  1.00 97.06           C  
ATOM   1632  CB  LEU A 209     -10.492  17.172   9.773  1.00 97.06           C  
ATOM   1633  O   LEU A 209      -8.625  17.406   7.102  1.00 97.06           O  
ATOM   1634  CG  LEU A 209     -10.398  16.344  11.055  1.00 97.06           C  
ATOM   1635  CD1 LEU A 209     -11.773  15.844  11.461  1.00 97.06           C  
ATOM   1636  CD2 LEU A 209      -9.438  15.172  10.859  1.00 97.06           C  
ATOM   1637  N   ASN A 210      -9.922  19.156   7.438  1.00 95.75           N  
ATOM   1638  CA  ASN A 210      -9.938  19.516   6.023  1.00 95.75           C  
ATOM   1639  C   ASN A 210      -8.547  19.922   5.531  1.00 95.75           C  
ATOM   1640  CB  ASN A 210     -10.945  20.641   5.770  1.00 95.75           C  
ATOM   1641  O   ASN A 210      -8.133  19.531   4.445  1.00 95.75           O  
ATOM   1642  CG  ASN A 210     -12.367  20.141   5.664  1.00 95.75           C  
ATOM   1643  ND2 ASN A 210     -13.320  20.984   6.031  1.00 95.75           N  
ATOM   1644  OD1 ASN A 210     -12.609  19.000   5.262  1.00 95.75           O  
ATOM   1645  N   ALA A 211      -7.852  20.703   6.324  1.00 93.44           N  
ATOM   1646  CA  ALA A 211      -6.496  21.109   5.965  1.00 93.44           C  
ATOM   1647  C   ALA A 211      -5.562  19.906   5.879  1.00 93.44           C  
ATOM   1648  CB  ALA A 211      -5.957  22.125   6.973  1.00 93.44           C  
ATOM   1649  O   ALA A 211      -4.742  19.812   4.965  1.00 93.44           O  
ATOM   1650  N   PHE A 212      -5.723  19.062   6.789  1.00 95.62           N  
ATOM   1651  CA  PHE A 212      -4.941  17.844   6.805  1.00 95.62           C  
ATOM   1652  C   PHE A 212      -5.207  17.016   5.551  1.00 95.62           C  
ATOM   1653  CB  PHE A 212      -5.258  17.016   8.055  1.00 95.62           C  
ATOM   1654  O   PHE A 212      -4.270  16.594   4.867  1.00 95.62           O  
ATOM   1655  CG  PHE A 212      -4.621  15.648   8.062  1.00 95.62           C  
ATOM   1656  CD1 PHE A 212      -5.332  14.531   7.645  1.00 95.62           C  
ATOM   1657  CD2 PHE A 212      -3.307  15.484   8.484  1.00 95.62           C  
ATOM   1658  CE1 PHE A 212      -4.746  13.266   7.648  1.00 95.62           C  
ATOM   1659  CE2 PHE A 212      -2.713  14.227   8.492  1.00 95.62           C  
ATOM   1660  CZ  PHE A 212      -3.434  13.117   8.070  1.00 95.62           C  
ATOM   1661  N   GLN A 213      -6.477  16.797   5.301  1.00 95.06           N  
ATOM   1662  CA  GLN A 213      -6.898  16.031   4.133  1.00 95.06           C  
ATOM   1663  C   GLN A 213      -6.383  16.656   2.842  1.00 95.06           C  
ATOM   1664  CB  GLN A 213      -8.422  15.906   4.090  1.00 95.06           C  
ATOM   1665  O   GLN A 213      -5.891  15.953   1.957  1.00 95.06           O  
ATOM   1666  CG  GLN A 213      -8.945  15.156   2.869  1.00 95.06           C  
ATOM   1667  CD  GLN A 213      -8.969  13.656   3.066  1.00 95.06           C  
ATOM   1668  NE2 GLN A 213      -9.602  12.945   2.139  1.00 95.06           N  
ATOM   1669  OE1 GLN A 213      -8.414  13.133   4.043  1.00 95.06           O  
ATOM   1670  N   LYS A 214      -6.488  17.859   2.762  1.00 91.12           N  
ATOM   1671  CA  LYS A 214      -6.008  18.562   1.575  1.00 91.12           C  
ATOM   1672  C   LYS A 214      -4.496  18.422   1.427  1.00 91.12           C  
ATOM   1673  CB  LYS A 214      -6.398  20.047   1.636  1.00 91.12           C  
ATOM   1674  O   LYS A 214      -3.992  18.219   0.321  1.00 91.12           O  
ATOM   1675  CG  LYS A 214      -6.152  20.797   0.341  1.00 91.12           C  
ATOM   1676  CD  LYS A 214      -6.656  22.234   0.428  1.00 91.12           C  
ATOM   1677  CE  LYS A 214      -6.414  23.000  -0.869  1.00 91.12           C  
ATOM   1678  NZ  LYS A 214      -6.906  24.406  -0.787  1.00 91.12           N  
ATOM   1679  N   SER A 215      -3.818  18.516   2.475  1.00 90.25           N  
ATOM   1680  CA  SER A 215      -2.363  18.422   2.449  1.00 90.25           C  
ATOM   1681  C   SER A 215      -1.903  17.016   2.059  1.00 90.25           C  
ATOM   1682  CB  SER A 215      -1.778  18.797   3.811  1.00 90.25           C  
ATOM   1683  O   SER A 215      -0.969  16.859   1.269  1.00 90.25           O  
ATOM   1684  OG  SER A 215      -0.373  18.609   3.824  1.00 90.25           O  
ATOM   1685  N   CYS A 216      -2.523  16.047   2.527  1.00 92.31           N  
ATOM   1686  CA  CYS A 216      -2.078  14.672   2.322  1.00 92.31           C  
ATOM   1687  C   CYS A 216      -2.631  14.109   1.018  1.00 92.31           C  
ATOM   1688  CB  CYS A 216      -2.510  13.789   3.492  1.00 92.31           C  
ATOM   1689  O   CYS A 216      -1.933  13.391   0.303  1.00 92.31           O  
ATOM   1690  SG  CYS A 216      -1.662  14.172   5.043  1.00 92.31           S  
ATOM   1691  N   PHE A 217      -3.895  14.477   0.676  1.00 89.44           N  
ATOM   1692  CA  PHE A 217      -4.551  13.758  -0.410  1.00 89.44           C  
ATOM   1693  C   PHE A 217      -5.020  14.719  -1.492  1.00 89.44           C  
ATOM   1694  CB  PHE A 217      -5.742  12.945   0.119  1.00 89.44           C  
ATOM   1695  O   PHE A 217      -5.594  14.305  -2.498  1.00 89.44           O  
ATOM   1696  CG  PHE A 217      -5.363  11.922   1.150  1.00 89.44           C  
ATOM   1697  CD1 PHE A 217      -4.809  10.703   0.770  1.00 89.44           C  
ATOM   1698  CD2 PHE A 217      -5.570  12.164   2.502  1.00 89.44           C  
ATOM   1699  CE1 PHE A 217      -4.457   9.750   1.722  1.00 89.44           C  
ATOM   1700  CE2 PHE A 217      -5.223  11.219   3.459  1.00 89.44           C  
ATOM   1701  CZ  PHE A 217      -4.668  10.008   3.066  1.00 89.44           C  
ATOM   1702  N   GLY A 218      -4.863  16.000  -1.283  1.00 87.62           N  
ATOM   1703  CA  GLY A 218      -5.070  17.000  -2.324  1.00 87.62           C  
ATOM   1704  C   GLY A 218      -6.484  17.547  -2.352  1.00 87.62           C  
ATOM   1705  O   GLY A 218      -6.754  18.547  -3.031  1.00 87.62           O  
ATOM   1706  N   HIS A 219      -7.438  16.906  -1.646  1.00 87.62           N  
ATOM   1707  CA  HIS A 219      -8.820  17.359  -1.648  1.00 87.62           C  
ATOM   1708  C   HIS A 219      -9.391  17.406  -0.234  1.00 87.62           C  
ATOM   1709  CB  HIS A 219      -9.680  16.453  -2.535  1.00 87.62           C  
ATOM   1710  O   HIS A 219      -9.109  16.516   0.579  1.00 87.62           O  
ATOM   1711  CG  HIS A 219      -9.156  16.312  -3.926  1.00 87.62           C  
ATOM   1712  CD2 HIS A 219      -9.523  16.906  -5.086  1.00 87.62           C  
ATOM   1713  ND1 HIS A 219      -8.125  15.445  -4.246  1.00 87.62           N  
ATOM   1714  CE1 HIS A 219      -7.883  15.523  -5.543  1.00 87.62           C  
ATOM   1715  NE2 HIS A 219      -8.719  16.406  -6.074  1.00 87.62           N  
ATOM   1716  N   PRO A 220     -10.180  18.438   0.001  1.00 91.62           N  
ATOM   1717  CA  PRO A 220     -10.797  18.500   1.326  1.00 91.62           C  
ATOM   1718  C   PRO A 220     -11.906  17.469   1.508  1.00 91.62           C  
ATOM   1719  CB  PRO A 220     -11.359  19.922   1.384  1.00 91.62           C  
ATOM   1720  O   PRO A 220     -12.258  16.750   0.563  1.00 91.62           O  
ATOM   1721  CG  PRO A 220     -11.711  20.250  -0.031  1.00 91.62           C  
ATOM   1722  CD  PRO A 220     -10.727  19.562  -0.938  1.00 91.62           C  
ATOM   1723  N   LEU A 221     -12.391  17.344   2.699  1.00 93.31           N  
ATOM   1724  CA  LEU A 221     -13.484  16.438   3.010  1.00 93.31           C  
ATOM   1725  C   LEU A 221     -14.836  17.094   2.787  1.00 93.31           C  
ATOM   1726  CB  LEU A 221     -13.375  15.945   4.457  1.00 93.31           C  
ATOM   1727  O   LEU A 221     -15.062  18.219   3.240  1.00 93.31           O  
ATOM   1728  CG  LEU A 221     -12.180  15.047   4.781  1.00 93.31           C  
ATOM   1729  CD1 LEU A 221     -12.023  14.898   6.293  1.00 93.31           C  
ATOM   1730  CD2 LEU A 221     -12.344  13.680   4.121  1.00 93.31           C  
ATOM   1731  N   ALA A 222     -15.719  16.422   2.090  1.00 92.81           N  
ATOM   1732  CA  ALA A 222     -17.109  16.875   2.029  1.00 92.81           C  
ATOM   1733  C   ALA A 222     -17.781  16.781   3.396  1.00 92.81           C  
ATOM   1734  CB  ALA A 222     -17.891  16.062   0.995  1.00 92.81           C  
ATOM   1735  O   ALA A 222     -17.344  16.000   4.254  1.00 92.81           O  
ATOM   1736  N   PRO A 223     -18.828  17.547   3.596  1.00 93.44           N  
ATOM   1737  CA  PRO A 223     -19.516  17.531   4.895  1.00 93.44           C  
ATOM   1738  C   PRO A 223     -19.984  16.125   5.293  1.00 93.44           C  
ATOM   1739  CB  PRO A 223     -20.703  18.469   4.688  1.00 93.44           C  
ATOM   1740  O   PRO A 223     -19.859  15.742   6.457  1.00 93.44           O  
ATOM   1741  CG  PRO A 223     -20.250  19.422   3.631  1.00 93.44           C  
ATOM   1742  CD  PRO A 223     -19.359  18.688   2.674  1.00 93.44           C  
ATOM   1743  N   GLN A 224     -20.453  15.414   4.348  1.00 93.94           N  
ATOM   1744  CA  GLN A 224     -20.906  14.062   4.660  1.00 93.94           C  
ATOM   1745  C   GLN A 224     -19.734  13.180   5.082  1.00 93.94           C  
ATOM   1746  CB  GLN A 224     -21.625  13.445   3.461  1.00 93.94           C  
ATOM   1747  O   GLN A 224     -19.875  12.336   5.973  1.00 93.94           O  
ATOM   1748  CG  GLN A 224     -22.219  12.070   3.738  1.00 93.94           C  
ATOM   1749  CD  GLN A 224     -23.234  12.086   4.863  1.00 93.94           C  
ATOM   1750  NE2 GLN A 224     -23.156  11.109   5.758  1.00 93.94           N  
ATOM   1751  OE1 GLN A 224     -24.094  12.977   4.930  1.00 93.94           O  
ATOM   1752  N   ALA A 225     -18.625  13.336   4.410  1.00 94.88           N  
ATOM   1753  CA  ALA A 225     -17.438  12.547   4.742  1.00 94.88           C  
ATOM   1754  C   ALA A 225     -16.953  12.852   6.160  1.00 94.88           C  
ATOM   1755  CB  ALA A 225     -16.312  12.812   3.736  1.00 94.88           C  
ATOM   1756  O   ALA A 225     -16.500  11.953   6.875  1.00 94.88           O  
ATOM   1757  N   LEU A 226     -17.016  14.102   6.539  1.00 96.12           N  
ATOM   1758  CA  LEU A 226     -16.641  14.484   7.895  1.00 96.12           C  
ATOM   1759  C   LEU A 226     -17.531  13.797   8.922  1.00 96.12           C  
ATOM   1760  CB  LEU A 226     -16.734  16.000   8.062  1.00 96.12           C  
ATOM   1761  O   LEU A 226     -17.047  13.281   9.930  1.00 96.12           O  
ATOM   1762  CG  LEU A 226     -15.562  16.812   7.492  1.00 96.12           C  
ATOM   1763  CD1 LEU A 226     -15.938  18.297   7.402  1.00 96.12           C  
ATOM   1764  CD2 LEU A 226     -14.312  16.625   8.352  1.00 96.12           C  
ATOM   1765  N   GLU A 227     -18.797  13.734   8.633  1.00 95.50           N  
ATOM   1766  CA  GLU A 227     -19.734  13.055   9.531  1.00 95.50           C  
ATOM   1767  C   GLU A 227     -19.453  11.562   9.594  1.00 95.50           C  
ATOM   1768  CB  GLU A 227     -21.172  13.305   9.078  1.00 95.50           C  
ATOM   1769  O   GLU A 227     -19.547  10.953  10.656  1.00 95.50           O  
ATOM   1770  CG  GLU A 227     -21.656  14.734   9.297  1.00 95.50           C  
ATOM   1771  CD  GLU A 227     -21.516  15.195  10.742  1.00 95.50           C  
ATOM   1772  OE1 GLU A 227     -21.016  16.328  10.977  1.00 95.50           O  
ATOM   1773  OE2 GLU A 227     -21.922  14.422  11.648  1.00 95.50           O  
ATOM   1774  N   ASP A 228     -19.156  11.031   8.484  1.00 96.00           N  
ATOM   1775  CA  ASP A 228     -18.844   9.602   8.438  1.00 96.00           C  
ATOM   1776  C   ASP A 228     -17.609   9.289   9.297  1.00 96.00           C  
ATOM   1777  CB  ASP A 228     -18.609   9.148   6.996  1.00 96.00           C  
ATOM   1778  O   ASP A 228     -17.594   8.281  10.008  1.00 96.00           O  
ATOM   1779  CG  ASP A 228     -19.891   9.109   6.176  1.00 96.00           C  
ATOM   1780  OD1 ASP A 228     -20.984   9.125   6.762  1.00 96.00           O  
ATOM   1781  OD2 ASP A 228     -19.781   9.062   4.930  1.00 96.00           O  
ATOM   1782  N   VAL A 229     -16.594  10.125   9.164  1.00 96.81           N  
ATOM   1783  CA  VAL A 229     -15.375   9.938   9.945  1.00 96.81           C  
ATOM   1784  C   VAL A 229     -15.711   9.945  11.438  1.00 96.81           C  
ATOM   1785  CB  VAL A 229     -14.328  11.023   9.633  1.00 96.81           C  
ATOM   1786  O   VAL A 229     -15.320   9.031  12.172  1.00 96.81           O  
ATOM   1787  CG1 VAL A 229     -13.188  10.992  10.656  1.00 96.81           C  
ATOM   1788  CG2 VAL A 229     -13.781  10.844   8.219  1.00 96.81           C  
ATOM   1789  N   LYS A 230     -16.438  10.914  11.875  1.00 96.94           N  
ATOM   1790  CA  LYS A 230     -16.766  11.039  13.289  1.00 96.94           C  
ATOM   1791  C   LYS A 230     -17.656   9.891  13.758  1.00 96.94           C  
ATOM   1792  CB  LYS A 230     -17.453  12.383  13.570  1.00 96.94           C  
ATOM   1793  O   LYS A 230     -17.484   9.367  14.852  1.00 96.94           O  
ATOM   1794  CG  LYS A 230     -16.547  13.586  13.352  1.00 96.94           C  
ATOM   1795  CD  LYS A 230     -17.312  14.891  13.547  1.00 96.94           C  
ATOM   1796  CE  LYS A 230     -16.469  16.094  13.141  1.00 96.94           C  
ATOM   1797  NZ  LYS A 230     -17.250  17.375  13.219  1.00 96.94           N  
ATOM   1798  N   THR A 231     -18.578   9.477  12.883  1.00 96.12           N  
ATOM   1799  CA  THR A 231     -19.500   8.398  13.234  1.00 96.12           C  
ATOM   1800  C   THR A 231     -18.750   7.082  13.398  1.00 96.12           C  
ATOM   1801  CB  THR A 231     -20.594   8.227  12.164  1.00 96.12           C  
ATOM   1802  O   THR A 231     -18.953   6.359  14.375  1.00 96.12           O  
ATOM   1803  CG2 THR A 231     -21.547   7.090  12.531  1.00 96.12           C  
ATOM   1804  OG1 THR A 231     -21.344   9.445  12.055  1.00 96.12           O  
ATOM   1805  N   VAL A 232     -17.859   6.824  12.461  1.00 96.50           N  
ATOM   1806  CA  VAL A 232     -17.109   5.582  12.508  1.00 96.50           C  
ATOM   1807  C   VAL A 232     -16.203   5.574  13.742  1.00 96.50           C  
ATOM   1808  CB  VAL A 232     -16.266   5.387  11.227  1.00 96.50           C  
ATOM   1809  O   VAL A 232     -16.094   4.559  14.430  1.00 96.50           O  
ATOM   1810  CG1 VAL A 232     -15.258   4.246  11.414  1.00 96.50           C  
ATOM   1811  CG2 VAL A 232     -17.172   5.117  10.031  1.00 96.50           C  
ATOM   1812  N   VAL A 233     -15.586   6.664  14.047  1.00 97.38           N  
ATOM   1813  CA  VAL A 233     -14.680   6.746  15.180  1.00 97.38           C  
ATOM   1814  C   VAL A 233     -15.469   6.652  16.484  1.00 97.38           C  
ATOM   1815  CB  VAL A 233     -13.852   8.055  15.156  1.00 97.38           C  
ATOM   1816  O   VAL A 233     -15.086   5.914  17.391  1.00 97.38           O  
ATOM   1817  CG1 VAL A 233     -13.070   8.227  16.453  1.00 97.38           C  
ATOM   1818  CG2 VAL A 233     -12.914   8.062  13.953  1.00 97.38           C  
ATOM   1819  N   CYS A 234     -16.609   7.309  16.594  1.00 95.69           N  
ATOM   1820  CA  CYS A 234     -17.422   7.309  17.812  1.00 95.69           C  
ATOM   1821  C   CYS A 234     -17.938   5.910  18.109  1.00 95.69           C  
ATOM   1822  CB  CYS A 234     -18.594   8.281  17.672  1.00 95.69           C  
ATOM   1823  O   CYS A 234     -18.047   5.523  19.281  1.00 95.69           O  
ATOM   1824  SG  CYS A 234     -18.141  10.008  17.953  1.00 95.69           S  
ATOM   1825  N   ARG A 235     -18.156   5.125  17.125  1.00 94.88           N  
ATOM   1826  CA  ARG A 235     -18.719   3.787  17.281  1.00 94.88           C  
ATOM   1827  C   ARG A 235     -17.656   2.799  17.734  1.00 94.88           C  
ATOM   1828  CB  ARG A 235     -19.359   3.309  15.969  1.00 94.88           C  
ATOM   1829  O   ARG A 235     -17.984   1.767  18.328  1.00 94.88           O  
ATOM   1830  CG  ARG A 235     -20.672   3.988  15.633  1.00 94.88           C  
ATOM   1831  CD  ARG A 235     -21.266   3.457  14.336  1.00 94.88           C  
ATOM   1832  NE  ARG A 235     -22.562   4.066  14.047  1.00 94.88           N  
ATOM   1833  NH1 ARG A 235     -22.828   3.029  12.000  1.00 94.88           N  
ATOM   1834  NH2 ARG A 235     -24.438   4.461  12.781  1.00 94.88           N  
ATOM   1835  CZ  ARG A 235     -23.266   3.852  12.938  1.00 94.88           C  
ATOM   1836  N   ASN A 236     -16.391   3.139  17.562  1.00 94.94           N  
ATOM   1837  CA  ASN A 236     -15.375   2.115  17.766  1.00 94.94           C  
ATOM   1838  C   ASN A 236     -14.414   2.498  18.891  1.00 94.94           C  
ATOM   1839  CB  ASN A 236     -14.609   1.860  16.469  1.00 94.94           C  
ATOM   1840  O   ASN A 236     -13.758   1.634  19.469  1.00 94.94           O  
ATOM   1841  CG  ASN A 236     -15.430   1.125  15.430  1.00 94.94           C  
ATOM   1842  ND2 ASN A 236     -15.922   1.855  14.438  1.00 94.94           N  
ATOM   1843  OD1 ASN A 236     -15.625  -0.090  15.523  1.00 94.94           O  
ATOM   1844  N   VAL A 237     -14.289   3.736  19.172  1.00 95.44           N  
ATOM   1845  CA  VAL A 237     -13.352   4.180  20.203  1.00 95.44           C  
ATOM   1846  C   VAL A 237     -14.047   5.152  21.156  1.00 95.44           C  
ATOM   1847  CB  VAL A 237     -12.102   4.848  19.578  1.00 95.44           C  
ATOM   1848  O   VAL A 237     -14.516   6.211  20.734  1.00 95.44           O  
ATOM   1849  CG1 VAL A 237     -11.109   5.250  20.656  1.00 95.44           C  
ATOM   1850  CG2 VAL A 237     -11.445   3.908  18.562  1.00 95.44           C  
ATOM   1851  N   ALA A 238     -14.000   4.711  22.344  1.00 94.75           N  
ATOM   1852  CA  ALA A 238     -14.531   5.625  23.359  1.00 94.75           C  
ATOM   1853  C   ALA A 238     -13.633   6.844  23.516  1.00 94.75           C  
ATOM   1854  CB  ALA A 238     -14.695   4.902  24.703  1.00 94.75           C  
ATOM   1855  O   ALA A 238     -12.430   6.711  23.781  1.00 94.75           O  
ATOM   1856  N   GLY A 239     -14.133   8.000  23.281  1.00 94.62           N  
ATOM   1857  CA  GLY A 239     -13.367   9.234  23.422  1.00 94.62           C  
ATOM   1858  C   GLY A 239     -12.664   9.641  22.141  1.00 94.62           C  
ATOM   1859  O   GLY A 239     -11.812  10.531  22.141  1.00 94.62           O  
ATOM   1860  N   GLY A 240     -12.961   8.953  21.094  1.00 96.88           N  
ATOM   1861  CA  GLY A 240     -12.328   9.258  19.828  1.00 96.88           C  
ATOM   1862  C   GLY A 240     -12.781  10.578  19.234  1.00 96.88           C  
ATOM   1863  O   GLY A 240     -12.055  11.188  18.453  1.00 96.88           O  
ATOM   1864  N   VAL A 241     -14.000  10.938  19.609  1.00 97.19           N  
ATOM   1865  CA  VAL A 241     -14.547  12.242  19.234  1.00 97.19           C  
ATOM   1866  C   VAL A 241     -15.016  12.977  20.484  1.00 97.19           C  
ATOM   1867  CB  VAL A 241     -15.711  12.102  18.234  1.00 97.19           C  
ATOM   1868  O   VAL A 241     -15.719  12.414  21.328  1.00 97.19           O  
ATOM   1869  CG1 VAL A 241     -16.281  13.477  17.875  1.00 97.19           C  
ATOM   1870  CG2 VAL A 241     -15.258  11.359  16.984  1.00 97.19           C  
ATOM   1871  N   ARG A 242     -14.516  14.180  20.703  1.00 95.62           N  
ATOM   1872  CA  ARG A 242     -14.883  15.031  21.828  1.00 95.62           C  
ATOM   1873  C   ARG A 242     -15.375  16.391  21.359  1.00 95.62           C  
ATOM   1874  CB  ARG A 242     -13.703  15.203  22.781  1.00 95.62           C  
ATOM   1875  O   ARG A 242     -14.664  17.109  20.656  1.00 95.62           O  
ATOM   1876  CG  ARG A 242     -14.062  15.867  24.109  1.00 95.62           C  
ATOM   1877  CD  ARG A 242     -12.844  16.062  25.000  1.00 95.62           C  
ATOM   1878  NE  ARG A 242     -12.258  14.789  25.391  1.00 95.62           N  
ATOM   1879  NH1 ARG A 242     -10.516  15.727  26.594  1.00 95.62           N  
ATOM   1880  NH2 ARG A 242     -10.719  13.445  26.453  1.00 95.62           N  
ATOM   1881  CZ  ARG A 242     -11.164  14.656  26.141  1.00 95.62           C  
ATOM   1882  N   GLU A 243     -16.516  16.719  21.781  1.00 94.62           N  
ATOM   1883  CA  GLU A 243     -17.125  17.984  21.375  1.00 94.62           C  
ATOM   1884  C   GLU A 243     -17.062  18.172  19.859  1.00 94.62           C  
ATOM   1885  CB  GLU A 243     -16.422  19.156  22.078  1.00 94.62           C  
ATOM   1886  O   GLU A 243     -16.641  19.219  19.375  1.00 94.62           O  
ATOM   1887  CG  GLU A 243     -16.516  19.125  23.594  1.00 94.62           C  
ATOM   1888  CD  GLU A 243     -15.805  20.281  24.266  1.00 94.62           C  
ATOM   1889  OE1 GLU A 243     -15.789  20.344  25.516  1.00 94.62           O  
ATOM   1890  OE2 GLU A 243     -15.258  21.141  23.547  1.00 94.62           O  
ATOM   1891  N   ASP A 244     -17.344  17.188  19.078  1.00 94.81           N  
ATOM   1892  CA  ASP A 244     -17.453  17.156  17.625  1.00 94.81           C  
ATOM   1893  C   ASP A 244     -16.078  17.344  16.969  1.00 94.81           C  
ATOM   1894  CB  ASP A 244     -18.422  18.219  17.125  1.00 94.81           C  
ATOM   1895  O   ASP A 244     -15.984  17.828  15.844  1.00 94.81           O  
ATOM   1896  CG  ASP A 244     -19.000  17.922  15.758  1.00 94.81           C  
ATOM   1897  OD1 ASP A 244     -19.172  16.719  15.422  1.00 94.81           O  
ATOM   1898  OD2 ASP A 244     -19.281  18.875  15.008  1.00 94.81           O  
ATOM   1899  N   ARG A 245     -15.062  17.062  17.781  1.00 97.31           N  
ATOM   1900  CA  ARG A 245     -13.695  17.141  17.281  1.00 97.31           C  
ATOM   1901  C   ARG A 245     -12.984  15.797  17.406  1.00 97.31           C  
ATOM   1902  CB  ARG A 245     -12.914  18.219  18.031  1.00 97.31           C  
ATOM   1903  O   ARG A 245     -13.266  15.023  18.312  1.00 97.31           O  
ATOM   1904  CG  ARG A 245     -13.516  19.609  17.922  1.00 97.31           C  
ATOM   1905  CD  ARG A 245     -12.727  20.641  18.734  1.00 97.31           C  
ATOM   1906  NE  ARG A 245     -13.352  21.953  18.688  1.00 97.31           N  
ATOM   1907  NH1 ARG A 245     -11.594  23.047  19.703  1.00 97.31           N  
ATOM   1908  NH2 ARG A 245     -13.453  24.219  19.047  1.00 97.31           N  
ATOM   1909  CZ  ARG A 245     -12.797  23.078  19.141  1.00 97.31           C  
ATOM   1910  N   LEU A 246     -12.016  15.516  16.469  1.00 98.12           N  
ATOM   1911  CA  LEU A 246     -11.312  14.242  16.453  1.00 98.12           C  
ATOM   1912  C   LEU A 246     -10.133  14.258  17.422  1.00 98.12           C  
ATOM   1913  CB  LEU A 246     -10.828  13.914  15.039  1.00 98.12           C  
ATOM   1914  O   LEU A 246      -9.289  15.156  17.359  1.00 98.12           O  
ATOM   1915  CG  LEU A 246     -10.227  12.531  14.828  1.00 98.12           C  
ATOM   1916  CD1 LEU A 246     -11.320  11.469  14.859  1.00 98.12           C  
ATOM   1917  CD2 LEU A 246      -9.461  12.469  13.516  1.00 98.12           C  
ATOM   1918  N   THR A 247     -10.062  13.320  18.312  1.00 98.19           N  
ATOM   1919  CA  THR A 247      -8.969  13.234  19.266  1.00 98.19           C  
ATOM   1920  C   THR A 247      -7.820  12.391  18.719  1.00 98.19           C  
ATOM   1921  CB  THR A 247      -9.445  12.633  20.609  1.00 98.19           C  
ATOM   1922  O   THR A 247      -7.930  11.828  17.625  1.00 98.19           O  
ATOM   1923  CG2 THR A 247     -10.656  13.391  21.141  1.00 98.19           C  
ATOM   1924  OG1 THR A 247      -9.805  11.266  20.406  1.00 98.19           O  
ATOM   1925  N   LEU A 248      -6.773  12.367  19.469  1.00 98.19           N  
ATOM   1926  CA  LEU A 248      -5.621  11.570  19.078  1.00 98.19           C  
ATOM   1927  C   LEU A 248      -5.996  10.094  18.969  1.00 98.19           C  
ATOM   1928  CB  LEU A 248      -4.473  11.742  20.062  1.00 98.19           C  
ATOM   1929  O   LEU A 248      -5.625   9.422  18.000  1.00 98.19           O  
ATOM   1930  CG  LEU A 248      -3.246  10.852  19.859  1.00 98.19           C  
ATOM   1931  CD1 LEU A 248      -2.631  11.125  18.484  1.00 98.19           C  
ATOM   1932  CD2 LEU A 248      -2.223  11.078  20.953  1.00 98.19           C  
ATOM   1933  N   ASP A 249      -6.738   9.648  19.938  1.00 97.81           N  
ATOM   1934  CA  ASP A 249      -7.168   8.258  19.922  1.00 97.81           C  
ATOM   1935  C   ASP A 249      -7.992   7.953  18.672  1.00 97.81           C  
ATOM   1936  CB  ASP A 249      -7.973   7.922  21.172  1.00 97.81           C  
ATOM   1937  O   ASP A 249      -7.844   6.891  18.062  1.00 97.81           O  
ATOM   1938  CG  ASP A 249      -7.125   7.887  22.422  1.00 97.81           C  
ATOM   1939  OD1 ASP A 249      -5.902   7.645  22.328  1.00 97.81           O  
ATOM   1940  OD2 ASP A 249      -7.684   8.102  23.531  1.00 97.81           O  
ATOM   1941  N   GLY A 250      -8.820   8.875  18.328  1.00 98.06           N  
ATOM   1942  CA  GLY A 250      -9.594   8.711  17.109  1.00 98.06           C  
ATOM   1943  C   GLY A 250      -8.734   8.695  15.852  1.00 98.06           C  
ATOM   1944  O   GLY A 250      -8.969   7.898  14.945  1.00 98.06           O  
ATOM   1945  N   PHE A 251      -7.781   9.547  15.797  1.00 98.31           N  
ATOM   1946  CA  PHE A 251      -6.867   9.648  14.664  1.00 98.31           C  
ATOM   1947  C   PHE A 251      -6.059   8.375  14.500  1.00 98.31           C  
ATOM   1948  CB  PHE A 251      -5.926  10.852  14.844  1.00 98.31           C  
ATOM   1949  O   PHE A 251      -5.910   7.863  13.391  1.00 98.31           O  
ATOM   1950  CG  PHE A 251      -5.016  11.078  13.664  1.00 98.31           C  
ATOM   1951  CD1 PHE A 251      -3.691  10.656  13.703  1.00 98.31           C  
ATOM   1952  CD2 PHE A 251      -5.480  11.719  12.523  1.00 98.31           C  
ATOM   1953  CE1 PHE A 251      -2.844  10.867  12.617  1.00 98.31           C  
ATOM   1954  CE2 PHE A 251      -4.641  11.930  11.438  1.00 98.31           C  
ATOM   1955  CZ  PHE A 251      -3.320  11.508  11.484  1.00 98.31           C  
ATOM   1956  N   LEU A 252      -5.566   7.848  15.570  1.00 98.31           N  
ATOM   1957  CA  LEU A 252      -4.812   6.602  15.531  1.00 98.31           C  
ATOM   1958  C   LEU A 252      -5.707   5.438  15.117  1.00 98.31           C  
ATOM   1959  CB  LEU A 252      -4.180   6.312  16.906  1.00 98.31           C  
ATOM   1960  O   LEU A 252      -5.281   4.562  14.359  1.00 98.31           O  
ATOM   1961  CG  LEU A 252      -3.084   7.273  17.359  1.00 98.31           C  
ATOM   1962  CD1 LEU A 252      -2.602   6.902  18.750  1.00 98.31           C  
ATOM   1963  CD2 LEU A 252      -1.925   7.273  16.359  1.00 98.31           C  
ATOM   1964  N   PHE A 253      -6.887   5.438  15.578  1.00 97.56           N  
ATOM   1965  CA  PHE A 253      -7.840   4.398  15.211  1.00 97.56           C  
ATOM   1966  C   PHE A 253      -8.109   4.422  13.711  1.00 97.56           C  
ATOM   1967  CB  PHE A 253      -9.148   4.570  15.977  1.00 97.56           C  
ATOM   1968  O   PHE A 253      -8.156   3.373  13.062  1.00 97.56           O  
ATOM   1969  CG  PHE A 253     -10.281   3.725  15.453  1.00 97.56           C  
ATOM   1970  CD1 PHE A 253     -11.250   4.277  14.633  1.00 97.56           C  
ATOM   1971  CD2 PHE A 253     -10.367   2.379  15.789  1.00 97.56           C  
ATOM   1972  CE1 PHE A 253     -12.297   3.496  14.141  1.00 97.56           C  
ATOM   1973  CE2 PHE A 253     -11.414   1.595  15.305  1.00 97.56           C  
ATOM   1974  CZ  PHE A 253     -12.375   2.154  14.477  1.00 97.56           C  
ATOM   1975  N   LEU A 254      -8.336   5.602  13.172  1.00 97.31           N  
ATOM   1976  CA  LEU A 254      -8.586   5.711  11.742  1.00 97.31           C  
ATOM   1977  C   LEU A 254      -7.465   5.062  10.938  1.00 97.31           C  
ATOM   1978  CB  LEU A 254      -8.742   7.176  11.336  1.00 97.31           C  
ATOM   1979  O   LEU A 254      -7.723   4.273  10.023  1.00 97.31           O  
ATOM   1980  CG  LEU A 254     -10.078   7.840  11.680  1.00 97.31           C  
ATOM   1981  CD1 LEU A 254     -10.031   9.328  11.352  1.00 97.31           C  
ATOM   1982  CD2 LEU A 254     -11.219   7.164  10.922  1.00 97.31           C  
ATOM   1983  N   ASN A 255      -6.305   5.371  11.281  1.00 97.62           N  
ATOM   1984  CA  ASN A 255      -5.172   4.797  10.562  1.00 97.62           C  
ATOM   1985  C   ASN A 255      -5.082   3.289  10.781  1.00 97.62           C  
ATOM   1986  CB  ASN A 255      -3.867   5.477  10.984  1.00 97.62           C  
ATOM   1987  O   ASN A 255      -4.719   2.547   9.867  1.00 97.62           O  
ATOM   1988  CG  ASN A 255      -3.650   6.805  10.297  1.00 97.62           C  
ATOM   1989  ND2 ASN A 255      -3.979   7.895  10.984  1.00 97.62           N  
ATOM   1990  OD1 ASN A 255      -3.189   6.855   9.148  1.00 97.62           O  
ATOM   1991  N   THR A 256      -5.375   2.848  11.953  1.00 96.31           N  
ATOM   1992  CA  THR A 256      -5.418   1.416  12.219  1.00 96.31           C  
ATOM   1993  C   THR A 256      -6.473   0.734  11.359  1.00 96.31           C  
ATOM   1994  CB  THR A 256      -5.711   1.136  13.711  1.00 96.31           C  
ATOM   1995  O   THR A 256      -6.230  -0.343  10.805  1.00 96.31           O  
ATOM   1996  CG2 THR A 256      -5.711  -0.362  13.992  1.00 96.31           C  
ATOM   1997  OG1 THR A 256      -4.703   1.764  14.516  1.00 96.31           O  
ATOM   1998  N   LEU A 257      -7.590   1.386  11.234  1.00 94.31           N  
ATOM   1999  CA  LEU A 257      -8.680   0.851  10.430  1.00 94.31           C  
ATOM   2000  C   LEU A 257      -8.242   0.671   8.977  1.00 94.31           C  
ATOM   2001  CB  LEU A 257      -9.898   1.773  10.492  1.00 94.31           C  
ATOM   2002  O   LEU A 257      -8.500  -0.373   8.375  1.00 94.31           O  
ATOM   2003  CG  LEU A 257     -11.109   1.355   9.656  1.00 94.31           C  
ATOM   2004  CD1 LEU A 257     -11.688   0.045  10.180  1.00 94.31           C  
ATOM   2005  CD2 LEU A 257     -12.172   2.453   9.664  1.00 94.31           C  
ATOM   2006  N   PHE A 258      -7.617   1.648   8.453  1.00 94.75           N  
ATOM   2007  CA  PHE A 258      -7.141   1.557   7.074  1.00 94.75           C  
ATOM   2008  C   PHE A 258      -6.168   0.397   6.914  1.00 94.75           C  
ATOM   2009  CB  PHE A 258      -6.473   2.867   6.645  1.00 94.75           C  
ATOM   2010  O   PHE A 258      -6.242  -0.353   5.938  1.00 94.75           O  
ATOM   2011  CG  PHE A 258      -7.445   3.920   6.180  1.00 94.75           C  
ATOM   2012  CD1 PHE A 258      -8.070   3.811   4.945  1.00 94.75           C  
ATOM   2013  CD2 PHE A 258      -7.734   5.020   6.980  1.00 94.75           C  
ATOM   2014  CE1 PHE A 258      -8.969   4.781   4.512  1.00 94.75           C  
ATOM   2015  CE2 PHE A 258      -8.633   5.992   6.555  1.00 94.75           C  
ATOM   2016  CZ  PHE A 258      -9.242   5.875   5.320  1.00 94.75           C  
ATOM   2017  N   ILE A 259      -5.270   0.258   7.840  1.00 94.25           N  
ATOM   2018  CA  ILE A 259      -4.281  -0.813   7.773  1.00 94.25           C  
ATOM   2019  C   ILE A 259      -4.980  -2.168   7.859  1.00 94.25           C  
ATOM   2020  CB  ILE A 259      -3.227  -0.682   8.898  1.00 94.25           C  
ATOM   2021  O   ILE A 259      -4.703  -3.068   7.066  1.00 94.25           O  
ATOM   2022  CG1 ILE A 259      -2.377   0.577   8.688  1.00 94.25           C  
ATOM   2023  CG2 ILE A 259      -2.348  -1.934   8.961  1.00 94.25           C  
ATOM   2024  CD1 ILE A 259      -1.538   0.965   9.898  1.00 94.25           C  
ATOM   2025  N   GLN A 260      -5.906  -2.301   8.773  1.00 90.12           N  
ATOM   2026  CA  GLN A 260      -6.605  -3.562   8.992  1.00 90.12           C  
ATOM   2027  C   GLN A 260      -7.426  -3.951   7.762  1.00 90.12           C  
ATOM   2028  CB  GLN A 260      -7.512  -3.471  10.219  1.00 90.12           C  
ATOM   2029  O   GLN A 260      -7.609  -5.137   7.480  1.00 90.12           O  
ATOM   2030  CG  GLN A 260      -6.758  -3.504  11.539  1.00 90.12           C  
ATOM   2031  CD  GLN A 260      -7.676  -3.375  12.742  1.00 90.12           C  
ATOM   2032  NE2 GLN A 260      -7.223  -3.869  13.891  1.00 90.12           N  
ATOM   2033  OE1 GLN A 260      -8.781  -2.836  12.641  1.00 90.12           O  
ATOM   2034  N   ARG A 261      -7.879  -2.928   7.051  1.00 86.19           N  
ATOM   2035  CA  ARG A 261      -8.703  -3.197   5.875  1.00 86.19           C  
ATOM   2036  C   ARG A 261      -7.840  -3.318   4.621  1.00 86.19           C  
ATOM   2037  CB  ARG A 261      -9.750  -2.096   5.688  1.00 86.19           C  
ATOM   2038  O   ARG A 261      -8.359  -3.350   3.506  1.00 86.19           O  
ATOM   2039  CG  ARG A 261     -10.781  -2.033   6.797  1.00 86.19           C  
ATOM   2040  CD  ARG A 261     -11.539  -3.346   6.938  1.00 86.19           C  
ATOM   2041  NE  ARG A 261     -12.555  -3.275   7.984  1.00 86.19           N  
ATOM   2042  NH1 ARG A 261     -14.336  -3.027   6.531  1.00 86.19           N  
ATOM   2043  NH2 ARG A 261     -14.695  -3.072   8.797  1.00 86.19           N  
ATOM   2044  CZ  ARG A 261     -13.859  -3.125   7.770  1.00 86.19           C  
ATOM   2045  N   GLY A 262      -6.559  -3.312   4.809  1.00 86.44           N  
ATOM   2046  CA  GLY A 262      -5.641  -3.529   3.701  1.00 86.44           C  
ATOM   2047  C   GLY A 262      -5.367  -2.273   2.898  1.00 86.44           C  
ATOM   2048  O   GLY A 262      -4.965  -2.348   1.735  1.00 86.44           O  
ATOM   2049  N   ARG A 263      -5.645  -1.126   3.451  1.00 87.69           N  
ATOM   2050  CA  ARG A 263      -5.406   0.146   2.779  1.00 87.69           C  
ATOM   2051  C   ARG A 263      -4.273   0.917   3.449  1.00 87.69           C  
ATOM   2052  CB  ARG A 263      -6.680   0.994   2.766  1.00 87.69           C  
ATOM   2053  O   ARG A 263      -4.402   2.115   3.711  1.00 87.69           O  
ATOM   2054  CG  ARG A 263      -7.891   0.276   2.189  1.00 87.69           C  
ATOM   2055  CD  ARG A 263      -7.777   0.097   0.682  1.00 87.69           C  
ATOM   2056  NE  ARG A 263      -8.930  -0.617   0.136  1.00 87.69           N  
ATOM   2057  NH1 ARG A 263      -8.180  -0.568  -2.049  1.00 87.69           N  
ATOM   2058  NH2 ARG A 263     -10.180  -1.568  -1.537  1.00 87.69           N  
ATOM   2059  CZ  ARG A 263      -9.094  -0.916  -1.149  1.00 87.69           C  
ATOM   2060  N   HIS A 264      -3.211   0.188   3.734  1.00 92.19           N  
ATOM   2061  CA  HIS A 264      -2.102   0.786   4.469  1.00 92.19           C  
ATOM   2062  C   HIS A 264      -1.332   1.771   3.596  1.00 92.19           C  
ATOM   2063  CB  HIS A 264      -1.158  -0.300   4.992  1.00 92.19           C  
ATOM   2064  O   HIS A 264      -0.497   2.529   4.094  1.00 92.19           O  
ATOM   2065  CG  HIS A 264      -0.847  -1.360   3.982  1.00 92.19           C  
ATOM   2066  CD2 HIS A 264       0.213  -1.517   3.156  1.00 92.19           C  
ATOM   2067  ND1 HIS A 264      -1.688  -2.424   3.738  1.00 92.19           N  
ATOM   2068  CE1 HIS A 264      -1.155  -3.191   2.803  1.00 92.19           C  
ATOM   2069  NE2 HIS A 264      -0.002  -2.664   2.432  1.00 92.19           N  
ATOM   2070  N   GLU A 265      -1.649   1.872   2.232  1.00 89.81           N  
ATOM   2071  CA  GLU A 265      -1.097   2.936   1.398  1.00 89.81           C  
ATOM   2072  C   GLU A 265      -1.536   4.309   1.895  1.00 89.81           C  
ATOM   2073  CB  GLU A 265      -1.514   2.744  -0.062  1.00 89.81           C  
ATOM   2074  O   GLU A 265      -0.802   5.289   1.753  1.00 89.81           O  
ATOM   2075  CG  GLU A 265      -3.014   2.867  -0.294  1.00 89.81           C  
ATOM   2076  CD  GLU A 265      -3.758   1.554  -0.111  1.00 89.81           C  
ATOM   2077  OE1 GLU A 265      -4.887   1.418  -0.634  1.00 89.81           O  
ATOM   2078  OE2 GLU A 265      -3.207   0.654   0.562  1.00 89.81           O  
ATOM   2079  N   THR A 266      -2.689   4.309   2.453  1.00 92.75           N  
ATOM   2080  CA  THR A 266      -3.201   5.562   2.998  1.00 92.75           C  
ATOM   2081  C   THR A 266      -2.309   6.062   4.129  1.00 92.75           C  
ATOM   2082  CB  THR A 266      -4.645   5.402   3.510  1.00 92.75           C  
ATOM   2083  O   THR A 266      -1.864   7.215   4.113  1.00 92.75           O  
ATOM   2084  CG2 THR A 266      -5.191   6.723   4.039  1.00 92.75           C  
ATOM   2085  OG1 THR A 266      -5.477   4.949   2.438  1.00 92.75           O  
ATOM   2086  N   THR A 267      -2.035   5.191   5.066  1.00 96.25           N  
ATOM   2087  CA  THR A 267      -1.190   5.547   6.199  1.00 96.25           C  
ATOM   2088  C   THR A 267       0.220   5.898   5.734  1.00 96.25           C  
ATOM   2089  CB  THR A 267      -1.125   4.402   7.230  1.00 96.25           C  
ATOM   2090  O   THR A 267       0.823   6.852   6.234  1.00 96.25           O  
ATOM   2091  CG2 THR A 267      -0.333   4.816   8.461  1.00 96.25           C  
ATOM   2092  OG1 THR A 267      -2.455   4.047   7.625  1.00 96.25           O  
ATOM   2093  N   TRP A 268       0.701   5.172   4.770  1.00 94.62           N  
ATOM   2094  CA  TRP A 268       2.029   5.469   4.242  1.00 94.62           C  
ATOM   2095  C   TRP A 268       2.047   6.824   3.545  1.00 94.62           C  
ATOM   2096  CB  TRP A 268       2.480   4.375   3.271  1.00 94.62           C  
ATOM   2097  O   TRP A 268       3.027   7.570   3.643  1.00 94.62           O  
ATOM   2098  CG  TRP A 268       3.207   3.240   3.928  1.00 94.62           C  
ATOM   2099  CD1 TRP A 268       2.785   1.944   4.035  1.00 94.62           C  
ATOM   2100  CD2 TRP A 268       4.484   3.303   4.574  1.00 94.62           C  
ATOM   2101  CE2 TRP A 268       4.773   2.006   5.047  1.00 94.62           C  
ATOM   2102  CE3 TRP A 268       5.410   4.332   4.793  1.00 94.62           C  
ATOM   2103  NE1 TRP A 268       3.725   1.196   4.707  1.00 94.62           N  
ATOM   2104  CH2 TRP A 268       6.844   2.732   5.938  1.00 94.62           C  
ATOM   2105  CZ2 TRP A 268       5.957   1.708   5.734  1.00 94.62           C  
ATOM   2106  CZ3 TRP A 268       6.582   4.035   5.477  1.00 94.62           C  
ATOM   2107  N   THR A 269       0.983   7.137   2.822  1.00 92.12           N  
ATOM   2108  CA  THR A 269       0.884   8.445   2.182  1.00 92.12           C  
ATOM   2109  C   THR A 269       0.965   9.562   3.217  1.00 92.12           C  
ATOM   2110  CB  THR A 269      -0.425   8.570   1.381  1.00 92.12           C  
ATOM   2111  O   THR A 269       1.661  10.555   3.012  1.00 92.12           O  
ATOM   2112  CG2 THR A 269      -0.549   9.961   0.754  1.00 92.12           C  
ATOM   2113  OG1 THR A 269      -0.445   7.586   0.343  1.00 92.12           O  
ATOM   2114  N   ILE A 270       0.322   9.344   4.301  1.00 95.88           N  
ATOM   2115  CA  ILE A 270       0.340  10.320   5.387  1.00 95.88           C  
ATOM   2116  C   ILE A 270       1.753  10.430   5.957  1.00 95.88           C  
ATOM   2117  CB  ILE A 270      -0.658   9.938   6.504  1.00 95.88           C  
ATOM   2118  O   ILE A 270       2.303  11.531   6.055  1.00 95.88           O  
ATOM   2119  CG1 ILE A 270      -2.098  10.023   5.984  1.00 95.88           C  
ATOM   2120  CG2 ILE A 270      -0.462  10.828   7.730  1.00 95.88           C  
ATOM   2121  CD1 ILE A 270      -3.125   9.367   6.898  1.00 95.88           C  
ATOM   2122  N   LEU A 271       2.357   9.328   6.273  1.00 96.50           N  
ATOM   2123  CA  LEU A 271       3.684   9.312   6.883  1.00 96.50           C  
ATOM   2124  C   LEU A 271       4.719   9.930   5.949  1.00 96.50           C  
ATOM   2125  CB  LEU A 271       4.094   7.875   7.234  1.00 96.50           C  
ATOM   2126  O   LEU A 271       5.523  10.758   6.371  1.00 96.50           O  
ATOM   2127  CG  LEU A 271       3.355   7.230   8.406  1.00 96.50           C  
ATOM   2128  CD1 LEU A 271       3.584   5.723   8.414  1.00 96.50           C  
ATOM   2129  CD2 LEU A 271       3.807   7.848   9.727  1.00 96.50           C  
ATOM   2130  N   ARG A 272       4.652   9.609   4.723  1.00 92.31           N  
ATOM   2131  CA  ARG A 272       5.645  10.102   3.775  1.00 92.31           C  
ATOM   2132  C   ARG A 272       5.438  11.586   3.490  1.00 92.31           C  
ATOM   2133  CB  ARG A 272       5.582   9.305   2.471  1.00 92.31           C  
ATOM   2134  O   ARG A 272       6.402  12.320   3.268  1.00 92.31           O  
ATOM   2135  CG  ARG A 272       6.156   7.898   2.578  1.00 92.31           C  
ATOM   2136  CD  ARG A 272       6.027   7.137   1.268  1.00 92.31           C  
ATOM   2137  NE  ARG A 272       6.551   5.777   1.384  1.00 92.31           N  
ATOM   2138  NH1 ARG A 272       5.141   4.879  -0.214  1.00 92.31           N  
ATOM   2139  NH2 ARG A 272       6.660   3.543   0.862  1.00 92.31           N  
ATOM   2140  CZ  ARG A 272       6.117   4.734   0.677  1.00 92.31           C  
ATOM   2141  N   ARG A 273       4.195  12.031   3.496  1.00 91.62           N  
ATOM   2142  CA  ARG A 273       3.928  13.453   3.338  1.00 91.62           C  
ATOM   2143  C   ARG A 273       4.629  14.266   4.422  1.00 91.62           C  
ATOM   2144  CB  ARG A 273       2.424  13.727   3.369  1.00 91.62           C  
ATOM   2145  O   ARG A 273       5.090  15.383   4.168  1.00 91.62           O  
ATOM   2146  CG  ARG A 273       2.064  15.203   3.316  1.00 91.62           C  
ATOM   2147  CD  ARG A 273       2.523  15.852   2.018  1.00 91.62           C  
ATOM   2148  NE  ARG A 273       2.184  17.266   1.970  1.00 91.62           N  
ATOM   2149  NH1 ARG A 273       3.631  17.766   0.242  1.00 91.62           N  
ATOM   2150  NH2 ARG A 273       2.334  19.422   1.172  1.00 91.62           N  
ATOM   2151  CZ  ARG A 273       2.717  18.156   1.128  1.00 91.62           C  
ATOM   2152  N   PHE A 274       4.770  13.711   5.578  1.00 93.88           N  
ATOM   2153  CA  PHE A 274       5.391  14.422   6.691  1.00 93.88           C  
ATOM   2154  C   PHE A 274       6.840  13.984   6.871  1.00 93.88           C  
ATOM   2155  CB  PHE A 274       4.605  14.180   7.984  1.00 93.88           C  
ATOM   2156  O   PHE A 274       7.402  14.109   7.961  1.00 93.88           O  
ATOM   2157  CG  PHE A 274       3.322  14.961   8.070  1.00 93.88           C  
ATOM   2158  CD1 PHE A 274       3.295  16.219   8.672  1.00 93.88           C  
ATOM   2159  CD2 PHE A 274       2.145  14.445   7.551  1.00 93.88           C  
ATOM   2160  CE1 PHE A 274       2.107  16.938   8.750  1.00 93.88           C  
ATOM   2161  CE2 PHE A 274       0.955  15.164   7.629  1.00 93.88           C  
ATOM   2162  CZ  PHE A 274       0.938  16.406   8.234  1.00 93.88           C  
ATOM   2163  N   GLY A 275       7.414  13.328   5.891  1.00 92.56           N  
ATOM   2164  CA  GLY A 275       8.852  13.180   5.762  1.00 92.56           C  
ATOM   2165  C   GLY A 275       9.375  11.875   6.336  1.00 92.56           C  
ATOM   2166  O   GLY A 275      10.578  11.703   6.512  1.00 92.56           O  
ATOM   2167  N   TYR A 276       8.547  10.945   6.652  1.00 94.69           N  
ATOM   2168  CA  TYR A 276       9.016   9.688   7.230  1.00 94.69           C  
ATOM   2169  C   TYR A 276       9.461   8.719   6.141  1.00 94.69           C  
ATOM   2170  CB  TYR A 276       7.918   9.047   8.078  1.00 94.69           C  
ATOM   2171  O   TYR A 276       8.812   8.609   5.094  1.00 94.69           O  
ATOM   2172  CG  TYR A 276       7.688   9.742   9.398  1.00 94.69           C  
ATOM   2173  CD1 TYR A 276       8.430   9.398  10.531  1.00 94.69           C  
ATOM   2174  CD2 TYR A 276       6.730  10.742   9.523  1.00 94.69           C  
ATOM   2175  CE1 TYR A 276       8.219  10.031  11.750  1.00 94.69           C  
ATOM   2176  CE2 TYR A 276       6.512  11.383  10.734  1.00 94.69           C  
ATOM   2177  OH  TYR A 276       7.047  11.656  13.047  1.00 94.69           O  
ATOM   2178  CZ  TYR A 276       7.258  11.023  11.844  1.00 94.69           C  
ATOM   2179  N   SER A 277      10.570   8.031   6.391  1.00 92.12           N  
ATOM   2180  CA  SER A 277      11.102   7.008   5.500  1.00 92.12           C  
ATOM   2181  C   SER A 277      10.430   5.660   5.738  1.00 92.12           C  
ATOM   2182  CB  SER A 277      12.617   6.871   5.684  1.00 92.12           C  
ATOM   2183  O   SER A 277       9.523   5.551   6.562  1.00 92.12           O  
ATOM   2184  OG  SER A 277      12.922   6.309   6.949  1.00 92.12           O  
ATOM   2185  N   ASP A 278      10.922   4.676   5.102  1.00 88.19           N  
ATOM   2186  CA  ASP A 278      10.375   3.330   5.262  1.00 88.19           C  
ATOM   2187  C   ASP A 278      10.695   2.768   6.645  1.00 88.19           C  
ATOM   2188  CB  ASP A 278      10.922   2.400   4.176  1.00 88.19           C  
ATOM   2189  O   ASP A 278      10.008   1.859   7.121  1.00 88.19           O  
ATOM   2190  CG  ASP A 278      10.383   2.725   2.791  1.00 88.19           C  
ATOM   2191  OD1 ASP A 278       9.398   3.484   2.684  1.00 88.19           O  
ATOM   2192  OD2 ASP A 278      10.953   2.213   1.802  1.00 88.19           O  
ATOM   2193  N   ALA A 279      11.703   3.270   7.238  1.00 88.56           N  
ATOM   2194  CA  ALA A 279      12.078   2.842   8.586  1.00 88.56           C  
ATOM   2195  C   ALA A 279      11.367   3.680   9.641  1.00 88.56           C  
ATOM   2196  CB  ALA A 279      13.594   2.926   8.766  1.00 88.56           C  
ATOM   2197  O   ALA A 279      11.664   3.566  10.836  1.00 88.56           O  
ATOM   2198  N   LEU A 280      10.469   4.562   9.172  1.00 94.44           N  
ATOM   2199  CA  LEU A 280       9.688   5.449  10.031  1.00 94.44           C  
ATOM   2200  C   LEU A 280      10.594   6.422  10.773  1.00 94.44           C  
ATOM   2201  CB  LEU A 280       8.859   4.633  11.031  1.00 94.44           C  
ATOM   2202  O   LEU A 280      10.367   6.707  11.953  1.00 94.44           O  
ATOM   2203  CG  LEU A 280       7.723   3.799  10.445  1.00 94.44           C  
ATOM   2204  CD1 LEU A 280       6.969   3.076  11.555  1.00 94.44           C  
ATOM   2205  CD2 LEU A 280       6.773   4.680   9.633  1.00 94.44           C  
ATOM   2206  N   GLU A 281      11.617   6.801  10.102  1.00 93.12           N  
ATOM   2207  CA  GLU A 281      12.500   7.867  10.562  1.00 93.12           C  
ATOM   2208  C   GLU A 281      12.391   9.102   9.672  1.00 93.12           C  
ATOM   2209  CB  GLU A 281      13.953   7.379  10.609  1.00 93.12           C  
ATOM   2210  O   GLU A 281      12.258   8.977   8.453  1.00 93.12           O  
ATOM   2211  CG  GLU A 281      14.195   6.266  11.625  1.00 93.12           C  
ATOM   2212  CD  GLU A 281      15.625   5.754  11.625  1.00 93.12           C  
ATOM   2213  OE1 GLU A 281      15.953   4.867  12.445  1.00 93.12           O  
ATOM   2214  OE2 GLU A 281      16.422   6.238  10.789  1.00 93.12           O  
ATOM   2215  N   LEU A 282      12.430  10.195  10.344  1.00 92.31           N  
ATOM   2216  CA  LEU A 282      12.367  11.422   9.562  1.00 92.31           C  
ATOM   2217  C   LEU A 282      13.609  11.586   8.695  1.00 92.31           C  
ATOM   2218  CB  LEU A 282      12.219  12.633  10.484  1.00 92.31           C  
ATOM   2219  O   LEU A 282      14.734  11.383   9.164  1.00 92.31           O  
ATOM   2220  CG  LEU A 282      10.844  12.836  11.125  1.00 92.31           C  
ATOM   2221  CD1 LEU A 282      10.906  13.914  12.203  1.00 92.31           C  
ATOM   2222  CD2 LEU A 282       9.805  13.195  10.062  1.00 92.31           C  
ATOM   2223  N   THR A 283      13.375  11.930   7.516  1.00 89.38           N  
ATOM   2224  CA  THR A 283      14.477  12.078   6.574  1.00 89.38           C  
ATOM   2225  C   THR A 283      15.156  13.438   6.746  1.00 89.38           C  
ATOM   2226  CB  THR A 283      13.992  11.930   5.117  1.00 89.38           C  
ATOM   2227  O   THR A 283      14.523  14.406   7.160  1.00 89.38           O  
ATOM   2228  CG2 THR A 283      13.320  10.578   4.898  1.00 89.38           C  
ATOM   2229  OG1 THR A 283      13.055  12.977   4.824  1.00 89.38           O  
ATOM   2230  N   ALA A 284      16.375  13.461   6.438  1.00 85.31           N  
ATOM   2231  CA  ALA A 284      17.172  14.680   6.570  1.00 85.31           C  
ATOM   2232  C   ALA A 284      16.672  15.766   5.621  1.00 85.31           C  
ATOM   2233  CB  ALA A 284      18.656  14.391   6.309  1.00 85.31           C  
ATOM   2234  O   ALA A 284      16.672  16.953   5.969  1.00 85.31           O  
ATOM   2235  N   ASP A 285      16.234  15.328   4.488  1.00 83.50           N  
ATOM   2236  CA  ASP A 285      15.742  16.297   3.510  1.00 83.50           C  
ATOM   2237  C   ASP A 285      14.484  17.000   4.023  1.00 83.50           C  
ATOM   2238  CB  ASP A 285      15.445  15.602   2.178  1.00 83.50           C  
ATOM   2239  O   ASP A 285      14.227  18.156   3.662  1.00 83.50           O  
ATOM   2240  CG  ASP A 285      16.703  15.078   1.493  1.00 83.50           C  
ATOM   2241  OD1 ASP A 285      17.812  15.547   1.819  1.00 83.50           O  
ATOM   2242  OD2 ASP A 285      16.562  14.195   0.617  1.00 83.50           O  
ATOM   2243  N   TYR A 286      13.734  16.234   4.840  1.00 83.88           N  
ATOM   2244  CA  TYR A 286      12.531  16.828   5.410  1.00 83.88           C  
ATOM   2245  C   TYR A 286      12.875  17.750   6.562  1.00 83.88           C  
ATOM   2246  CB  TYR A 286      11.570  15.734   5.891  1.00 83.88           C  
ATOM   2247  O   TYR A 286      12.297  18.828   6.695  1.00 83.88           O  
ATOM   2248  CG  TYR A 286      10.234  16.266   6.348  1.00 83.88           C  
ATOM   2249  CD1 TYR A 286       9.969  16.484   7.699  1.00 83.88           C  
ATOM   2250  CD2 TYR A 286       9.227  16.547   5.430  1.00 83.88           C  
ATOM   2251  CE1 TYR A 286       8.742  16.969   8.125  1.00 83.88           C  
ATOM   2252  CE2 TYR A 286       7.988  17.031   5.848  1.00 83.88           C  
ATOM   2253  OH  TYR A 286       6.539  17.734   7.609  1.00 83.88           O  
ATOM   2254  CZ  TYR A 286       7.758  17.250   7.191  1.00 83.88           C  
ATOM   2255  N   LEU A 287      13.828  17.469   7.352  1.00 82.88           N  
ATOM   2256  CA  LEU A 287      14.203  18.234   8.539  1.00 82.88           C  
ATOM   2257  C   LEU A 287      15.078  19.422   8.164  1.00 82.88           C  
ATOM   2258  CB  LEU A 287      14.938  17.344   9.539  1.00 82.88           C  
ATOM   2259  O   LEU A 287      14.969  20.484   8.773  1.00 82.88           O  
ATOM   2260  CG  LEU A 287      14.086  16.297  10.273  1.00 82.88           C  
ATOM   2261  CD1 LEU A 287      14.977  15.383  11.109  1.00 82.88           C  
ATOM   2262  CD2 LEU A 287      13.047  16.984  11.148  1.00 82.88           C  
ATOM   2263  N   SER A 288      15.906  19.188   7.133  1.00 83.12           N  
ATOM   2264  CA  SER A 288      16.812  20.234   6.691  1.00 83.12           C  
ATOM   2265  C   SER A 288      16.766  20.406   5.176  1.00 83.12           C  
ATOM   2266  CB  SER A 288      18.250  19.953   7.145  1.00 83.12           C  
ATOM   2267  O   SER A 288      17.703  20.016   4.480  1.00 83.12           O  
ATOM   2268  OG  SER A 288      18.312  19.828   8.555  1.00 83.12           O  
ATOM   2269  N   PRO A 289      15.609  20.938   4.699  1.00 77.19           N  
ATOM   2270  CA  PRO A 289      15.484  21.109   3.250  1.00 77.19           C  
ATOM   2271  C   PRO A 289      16.500  22.094   2.676  1.00 77.19           C  
ATOM   2272  CB  PRO A 289      14.055  21.641   3.082  1.00 77.19           C  
ATOM   2273  O   PRO A 289      16.875  23.062   3.346  1.00 77.19           O  
ATOM   2274  CG  PRO A 289      13.750  22.328   4.375  1.00 77.19           C  
ATOM   2275  CD  PRO A 289      14.500  21.625   5.473  1.00 77.19           C  
ATOM   2276  N   LEU A 290      17.047  21.766   1.555  1.00 76.69           N  
ATOM   2277  CA  LEU A 290      17.984  22.656   0.883  1.00 76.69           C  
ATOM   2278  C   LEU A 290      17.266  23.875   0.312  1.00 76.69           C  
ATOM   2279  CB  LEU A 290      18.719  21.922  -0.235  1.00 76.69           C  
ATOM   2280  O   LEU A 290      16.281  23.734  -0.413  1.00 76.69           O  
ATOM   2281  CG  LEU A 290      19.875  21.031   0.197  1.00 76.69           C  
ATOM   2282  CD1 LEU A 290      19.938  19.766  -0.668  1.00 76.69           C  
ATOM   2283  CD2 LEU A 290      21.203  21.797   0.123  1.00 76.69           C  
ATOM   2284  N   ILE A 291      17.547  25.047   0.898  1.00 75.06           N  
ATOM   2285  CA  ILE A 291      17.000  26.297   0.415  1.00 75.06           C  
ATOM   2286  C   ILE A 291      17.953  26.938  -0.581  1.00 75.06           C  
ATOM   2287  CB  ILE A 291      16.703  27.281   1.580  1.00 75.06           C  
ATOM   2288  O   ILE A 291      19.078  27.328  -0.216  1.00 75.06           O  
ATOM   2289  CG1 ILE A 291      15.789  26.609   2.615  1.00 75.06           C  
ATOM   2290  CG2 ILE A 291      16.078  28.578   1.056  1.00 75.06           C  
ATOM   2291  CD1 ILE A 291      15.562  27.438   3.869  1.00 75.06           C  
ATOM   2292  N   HIS A 292      17.594  26.750  -1.788  1.00 79.12           N  
ATOM   2293  CA  HIS A 292      18.406  27.359  -2.820  1.00 79.12           C  
ATOM   2294  C   HIS A 292      18.172  28.875  -2.898  1.00 79.12           C  
ATOM   2295  CB  HIS A 292      18.141  26.719  -4.180  1.00 79.12           C  
ATOM   2296  O   HIS A 292      17.047  29.297  -3.189  1.00 79.12           O  
ATOM   2297  CG  HIS A 292      18.734  25.359  -4.324  1.00 79.12           C  
ATOM   2298  CD2 HIS A 292      18.172  24.125  -4.273  1.00 79.12           C  
ATOM   2299  ND1 HIS A 292      20.094  25.156  -4.547  1.00 79.12           N  
ATOM   2300  CE1 HIS A 292      20.328  23.859  -4.629  1.00 79.12           C  
ATOM   2301  NE2 HIS A 292      19.172  23.203  -4.465  1.00 79.12           N  
ATOM   2302  N   VAL A 293      19.156  29.641  -2.533  1.00 77.12           N  
ATOM   2303  CA  VAL A 293      19.109  31.109  -2.611  1.00 77.12           C  
ATOM   2304  C   VAL A 293      20.031  31.594  -3.721  1.00 77.12           C  
ATOM   2305  CB  VAL A 293      19.484  31.766  -1.266  1.00 77.12           C  
ATOM   2306  O   VAL A 293      21.250  31.422  -3.641  1.00 77.12           O  
ATOM   2307  CG1 VAL A 293      19.297  33.281  -1.325  1.00 77.12           C  
ATOM   2308  CG2 VAL A 293      18.672  31.156  -0.127  1.00 77.12           C  
ATOM   2309  N   PRO A 294      19.359  32.000  -4.773  1.00 78.25           N  
ATOM   2310  CA  PRO A 294      20.188  32.531  -5.859  1.00 78.25           C  
ATOM   2311  C   PRO A 294      21.203  33.562  -5.379  1.00 78.25           C  
ATOM   2312  CB  PRO A 294      19.172  33.156  -6.812  1.00 78.25           C  
ATOM   2313  O   PRO A 294      21.000  34.188  -4.336  1.00 78.25           O  
ATOM   2314  CG  PRO A 294      17.859  32.562  -6.395  1.00 78.25           C  
ATOM   2315  CD  PRO A 294      17.969  32.094  -4.969  1.00 78.25           C  
ATOM   2316  N   PRO A 295      22.328  33.625  -6.105  1.00 79.31           N  
ATOM   2317  CA  PRO A 295      23.328  34.625  -5.699  1.00 79.31           C  
ATOM   2318  C   PRO A 295      22.781  36.031  -5.684  1.00 79.31           C  
ATOM   2319  CB  PRO A 295      24.422  34.469  -6.754  1.00 79.31           C  
ATOM   2320  O   PRO A 295      22.016  36.406  -6.574  1.00 79.31           O  
ATOM   2321  CG  PRO A 295      23.969  33.312  -7.602  1.00 79.31           C  
ATOM   2322  CD  PRO A 295      22.594  32.906  -7.180  1.00 79.31           C  
ATOM   2323  N   GLY A 296      23.016  36.812  -4.672  1.00 80.75           N  
ATOM   2324  CA  GLY A 296      22.562  38.188  -4.504  1.00 80.75           C  
ATOM   2325  C   GLY A 296      21.219  38.281  -3.814  1.00 80.75           C  
ATOM   2326  O   GLY A 296      20.688  39.375  -3.633  1.00 80.75           O  
ATOM   2327  N   CYS A 297      20.594  37.062  -3.732  1.00 74.38           N  
ATOM   2328  CA  CYS A 297      19.297  37.062  -3.088  1.00 74.38           C  
ATOM   2329  C   CYS A 297      19.406  36.656  -1.627  1.00 74.38           C  
ATOM   2330  CB  CYS A 297      18.328  36.125  -3.824  1.00 74.38           C  
ATOM   2331  O   CYS A 297      20.406  36.062  -1.222  1.00 74.38           O  
ATOM   2332  SG  CYS A 297      17.984  36.656  -5.523  1.00 74.38           S  
ATOM   2333  N   SER A 298      18.609  37.250  -0.679  1.00 74.19           N  
ATOM   2334  CA  SER A 298      18.484  36.812   0.705  1.00 74.19           C  
ATOM   2335  C   SER A 298      17.172  36.062   0.934  1.00 74.19           C  
ATOM   2336  CB  SER A 298      18.594  38.000   1.664  1.00 74.19           C  
ATOM   2337  O   SER A 298      16.281  36.125   0.082  1.00 74.19           O  
ATOM   2338  OG  SER A 298      17.359  38.656   1.775  1.00 74.19           O  
ATOM   2339  N   THR A 299      17.109  35.188   1.914  1.00 73.69           N  
ATOM   2340  CA  THR A 299      15.898  34.438   2.254  1.00 73.69           C  
ATOM   2341  C   THR A 299      15.281  34.969   3.549  1.00 73.69           C  
ATOM   2342  CB  THR A 299      16.188  32.938   2.396  1.00 73.69           C  
ATOM   2343  O   THR A 299      16.000  35.312   4.484  1.00 73.69           O  
ATOM   2344  CG2 THR A 299      16.359  32.281   1.032  1.00 73.69           C  
ATOM   2345  OG1 THR A 299      17.406  32.750   3.150  1.00 73.69           O  
ATOM   2346  N   GLU A 300      14.016  35.406   3.459  1.00 72.06           N  
ATOM   2347  CA  GLU A 300      13.289  35.781   4.672  1.00 72.06           C  
ATOM   2348  C   GLU A 300      12.047  34.906   4.863  1.00 72.06           C  
ATOM   2349  CB  GLU A 300      12.906  37.250   4.625  1.00 72.06           C  
ATOM   2350  O   GLU A 300      11.570  34.281   3.918  1.00 72.06           O  
ATOM   2351  CG  GLU A 300      14.102  38.219   4.586  1.00 72.06           C  
ATOM   2352  CD  GLU A 300      13.703  39.688   4.594  1.00 72.06           C  
ATOM   2353  OE1 GLU A 300      14.602  40.531   4.621  1.00 72.06           O  
ATOM   2354  OE2 GLU A 300      12.484  39.969   4.570  1.00 72.06           O  
ATOM   2355  N   LEU A 301      11.586  34.750   6.125  1.00 73.31           N  
ATOM   2356  CA  LEU A 301      10.359  34.031   6.418  1.00 73.31           C  
ATOM   2357  C   LEU A 301       9.141  34.750   5.848  1.00 73.31           C  
ATOM   2358  CB  LEU A 301      10.195  33.844   7.926  1.00 73.31           C  
ATOM   2359  O   LEU A 301       9.055  35.969   5.918  1.00 73.31           O  
ATOM   2360  CG  LEU A 301      11.062  32.750   8.570  1.00 73.31           C  
ATOM   2361  CD1 LEU A 301      11.141  32.969  10.078  1.00 73.31           C  
ATOM   2362  CD2 LEU A 301      10.523  31.375   8.250  1.00 73.31           C  
ATOM   2363  N   ASN A 302       8.305  34.000   5.176  1.00 71.75           N  
ATOM   2364  CA  ASN A 302       7.055  34.594   4.723  1.00 71.75           C  
ATOM   2365  C   ASN A 302       6.090  34.812   5.887  1.00 71.75           C  
ATOM   2366  CB  ASN A 302       6.398  33.719   3.658  1.00 71.75           C  
ATOM   2367  O   ASN A 302       6.406  34.500   7.031  1.00 71.75           O  
ATOM   2368  CG  ASN A 302       5.934  32.375   4.207  1.00 71.75           C  
ATOM   2369  ND2 ASN A 302       5.480  31.500   3.322  1.00 71.75           N  
ATOM   2370  OD1 ASN A 302       5.984  32.156   5.418  1.00 71.75           O  
ATOM   2371  N   HIS A 303       5.012  35.500   5.605  1.00 68.38           N  
ATOM   2372  CA  HIS A 303       4.039  35.844   6.633  1.00 68.38           C  
ATOM   2373  C   HIS A 303       3.580  34.625   7.410  1.00 68.38           C  
ATOM   2374  CB  HIS A 303       2.834  36.562   6.008  1.00 68.38           C  
ATOM   2375  O   HIS A 303       3.447  34.688   8.633  1.00 68.38           O  
ATOM   2376  CG  HIS A 303       1.789  36.969   7.000  1.00 68.38           C  
ATOM   2377  CD2 HIS A 303       0.463  36.688   7.051  1.00 68.38           C  
ATOM   2378  ND1 HIS A 303       2.070  37.750   8.102  1.00 68.38           N  
ATOM   2379  CE1 HIS A 303       0.958  37.938   8.789  1.00 68.38           C  
ATOM   2380  NE2 HIS A 303      -0.031  37.312   8.180  1.00 68.38           N  
ATOM   2381  N   LEU A 304       3.441  33.562   6.660  1.00 70.31           N  
ATOM   2382  CA  LEU A 304       2.971  32.344   7.301  1.00 70.31           C  
ATOM   2383  C   LEU A 304       4.027  31.781   8.250  1.00 70.31           C  
ATOM   2384  CB  LEU A 304       2.604  31.297   6.250  1.00 70.31           C  
ATOM   2385  O   LEU A 304       3.697  31.266   9.312  1.00 70.31           O  
ATOM   2386  CG  LEU A 304       1.397  31.609   5.367  1.00 70.31           C  
ATOM   2387  CD1 LEU A 304       1.271  30.578   4.250  1.00 70.31           C  
ATOM   2388  CD2 LEU A 304       0.122  31.672   6.199  1.00 70.31           C  
ATOM   2389  N   GLY A 305       5.184  31.953   7.832  1.00 73.19           N  
ATOM   2390  CA  GLY A 305       6.273  31.516   8.695  1.00 73.19           C  
ATOM   2391  C   GLY A 305       6.363  32.312   9.984  1.00 73.19           C  
ATOM   2392  O   GLY A 305       6.535  31.750  11.062  1.00 73.19           O  
ATOM   2393  N   TYR A 306       6.195  33.594   9.828  1.00 70.12           N  
ATOM   2394  CA  TYR A 306       6.223  34.469  11.008  1.00 70.12           C  
ATOM   2395  C   TYR A 306       5.066  34.125  11.945  1.00 70.12           C  
ATOM   2396  CB  TYR A 306       6.164  35.938  10.594  1.00 70.12           C  
ATOM   2397  O   TYR A 306       5.250  34.062  13.164  1.00 70.12           O  
ATOM   2398  CG  TYR A 306       7.516  36.531  10.312  1.00 70.12           C  
ATOM   2399  CD1 TYR A 306       8.375  36.875  11.359  1.00 70.12           C  
ATOM   2400  CD2 TYR A 306       7.941  36.750   9.008  1.00 70.12           C  
ATOM   2401  CE1 TYR A 306       9.617  37.438  11.102  1.00 70.12           C  
ATOM   2402  CE2 TYR A 306       9.188  37.312   8.742  1.00 70.12           C  
ATOM   2403  OH  TYR A 306      11.250  38.219   9.539  1.00 70.12           O  
ATOM   2404  CZ  TYR A 306      10.016  37.656   9.797  1.00 70.12           C  
ATOM   2405  N   GLN A 307       3.951  34.000  11.297  1.00 71.94           N  
ATOM   2406  CA  GLN A 307       2.777  33.656  12.102  1.00 71.94           C  
ATOM   2407  C   GLN A 307       2.986  32.375  12.867  1.00 71.94           C  
ATOM   2408  CB  GLN A 307       1.534  33.562  11.219  1.00 71.94           C  
ATOM   2409  O   GLN A 307       2.582  32.250  14.031  1.00 71.94           O  
ATOM   2410  CG  GLN A 307       0.925  34.906  10.852  1.00 71.94           C  
ATOM   2411  CD  GLN A 307      -0.351  34.781  10.039  1.00 71.94           C  
ATOM   2412  NE2 GLN A 307      -1.012  35.906   9.781  1.00 71.94           N  
ATOM   2413  OE1 GLN A 307      -0.740  33.656   9.648  1.00 71.94           O  
ATOM   2414  N   PHE A 308       3.627  31.469  12.219  1.00 73.56           N  
ATOM   2415  CA  PHE A 308       3.883  30.188  12.875  1.00 73.56           C  
ATOM   2416  C   PHE A 308       4.805  30.359  14.070  1.00 73.56           C  
ATOM   2417  CB  PHE A 308       4.496  29.188  11.883  1.00 73.56           C  
ATOM   2418  O   PHE A 308       4.520  29.859  15.164  1.00 73.56           O  
ATOM   2419  CG  PHE A 308       4.977  27.922  12.523  1.00 73.56           C  
ATOM   2420  CD1 PHE A 308       6.324  27.719  12.789  1.00 73.56           C  
ATOM   2421  CD2 PHE A 308       4.078  26.906  12.859  1.00 73.56           C  
ATOM   2422  CE1 PHE A 308       6.773  26.547  13.383  1.00 73.56           C  
ATOM   2423  CE2 PHE A 308       4.520  25.734  13.453  1.00 73.56           C  
ATOM   2424  CZ  PHE A 308       5.867  25.547  13.711  1.00 73.56           C  
ATOM   2425  N   VAL A 309       5.871  31.094  13.914  1.00 75.00           N  
ATOM   2426  CA  VAL A 309       6.844  31.312  14.984  1.00 75.00           C  
ATOM   2427  C   VAL A 309       6.195  32.094  16.125  1.00 75.00           C  
ATOM   2428  CB  VAL A 309       8.102  32.031  14.477  1.00 75.00           C  
ATOM   2429  O   VAL A 309       6.430  31.797  17.297  1.00 75.00           O  
ATOM   2430  CG1 VAL A 309       9.016  32.406  15.641  1.00 75.00           C  
ATOM   2431  CG2 VAL A 309       8.844  31.188  13.453  1.00 75.00           C  
ATOM   2432  N   GLN A 310       5.402  33.031  15.727  1.00 70.38           N  
ATOM   2433  CA  GLN A 310       4.699  33.812  16.750  1.00 70.38           C  
ATOM   2434  C   GLN A 310       3.754  32.938  17.562  1.00 70.38           C  
ATOM   2435  CB  GLN A 310       3.926  34.969  16.109  1.00 70.38           C  
ATOM   2436  O   GLN A 310       3.713  33.031  18.781  1.00 70.38           O  
ATOM   2437  CG  GLN A 310       3.412  36.000  17.094  1.00 70.38           C  
ATOM   2438  CD  GLN A 310       2.773  37.188  16.422  1.00 70.38           C  
ATOM   2439  NE2 GLN A 310       2.275  38.125  17.234  1.00 70.38           N  
ATOM   2440  OE1 GLN A 310       2.729  37.281  15.195  1.00 70.38           O  
ATOM   2441  N   ARG A 311       3.006  32.094  16.859  1.00 71.50           N  
ATOM   2442  CA  ARG A 311       2.074  31.188  17.531  1.00 71.50           C  
ATOM   2443  C   ARG A 311       2.809  30.250  18.484  1.00 71.50           C  
ATOM   2444  CB  ARG A 311       1.269  30.375  16.516  1.00 71.50           C  
ATOM   2445  O   ARG A 311       2.350  30.000  19.609  1.00 71.50           O  
ATOM   2446  CG  ARG A 311      -0.020  31.047  16.078  1.00 71.50           C  
ATOM   2447  CD  ARG A 311      -0.863  30.141  15.195  1.00 71.50           C  
ATOM   2448  NE  ARG A 311      -0.431  30.188  13.805  1.00 71.50           N  
ATOM   2449  NH1 ARG A 311      -1.706  28.391  13.133  1.00 71.50           N  
ATOM   2450  NH2 ARG A 311      -0.385  29.484  11.617  1.00 71.50           N  
ATOM   2451  CZ  ARG A 311      -0.842  29.359  12.852  1.00 71.50           C  
ATOM   2452  N   VAL A 312       3.873  29.719  18.016  1.00 72.31           N  
ATOM   2453  CA  VAL A 312       4.664  28.812  18.844  1.00 72.31           C  
ATOM   2454  C   VAL A 312       5.188  29.562  20.062  1.00 72.31           C  
ATOM   2455  CB  VAL A 312       5.840  28.203  18.047  1.00 72.31           C  
ATOM   2456  O   VAL A 312       5.172  29.016  21.172  1.00 72.31           O  
ATOM   2457  CG1 VAL A 312       6.777  27.438  18.969  1.00 72.31           C  
ATOM   2458  CG2 VAL A 312       5.316  27.297  16.938  1.00 72.31           C  
ATOM   2459  N   PHE A 313       5.633  30.734  19.844  1.00 70.31           N  
ATOM   2460  CA  PHE A 313       6.125  31.547  20.938  1.00 70.31           C  
ATOM   2461  C   PHE A 313       5.016  31.812  21.953  1.00 70.31           C  
ATOM   2462  CB  PHE A 313       6.691  32.875  20.422  1.00 70.31           C  
ATOM   2463  O   PHE A 313       5.215  31.656  23.156  1.00 70.31           O  
ATOM   2464  CG  PHE A 313       7.207  33.781  21.516  1.00 70.31           C  
ATOM   2465  CD1 PHE A 313       6.414  34.812  22.016  1.00 70.31           C  
ATOM   2466  CD2 PHE A 313       8.492  33.625  22.016  1.00 70.31           C  
ATOM   2467  CE1 PHE A 313       6.891  35.625  23.031  1.00 70.31           C  
ATOM   2468  CE2 PHE A 313       8.977  34.438  23.016  1.00 70.31           C  
ATOM   2469  CZ  PHE A 313       8.172  35.469  23.516  1.00 70.31           C  
ATOM   2470  N   GLU A 314       3.914  32.219  21.438  1.00 71.50           N  
ATOM   2471  CA  GLU A 314       2.787  32.531  22.312  1.00 71.50           C  
ATOM   2472  C   GLU A 314       2.359  31.297  23.109  1.00 71.50           C  
ATOM   2473  CB  GLU A 314       1.605  33.062  21.500  1.00 71.50           C  
ATOM   2474  O   GLU A 314       1.973  31.406  24.266  1.00 71.50           O  
ATOM   2475  CG  GLU A 314       1.798  34.500  21.016  1.00 71.50           C  
ATOM   2476  CD  GLU A 314       0.701  34.969  20.078  1.00 71.50           C  
ATOM   2477  OE1 GLU A 314       0.740  36.125  19.625  1.00 71.50           O  
ATOM   2478  OE2 GLU A 314      -0.205  34.156  19.781  1.00 71.50           O  
ATOM   2479  N   LYS A 315       2.416  30.109  22.500  1.00 69.94           N  
ATOM   2480  CA  LYS A 315       2.035  28.844  23.141  1.00 69.94           C  
ATOM   2481  C   LYS A 315       2.949  28.531  24.328  1.00 69.94           C  
ATOM   2482  CB  LYS A 315       2.072  27.703  22.141  1.00 69.94           C  
ATOM   2483  O   LYS A 315       2.496  28.016  25.344  1.00 69.94           O  
ATOM   2484  CG  LYS A 315       1.583  26.375  22.703  1.00 69.94           C  
ATOM   2485  CD  LYS A 315       1.568  25.281  21.641  1.00 69.94           C  
ATOM   2486  CE  LYS A 315       1.129  23.938  22.203  1.00 69.94           C  
ATOM   2487  NZ  LYS A 315       1.007  22.891  21.141  1.00 69.94           N  
ATOM   2488  N   HIS A 316       4.086  28.859  24.219  1.00 67.56           N  
ATOM   2489  CA  HIS A 316       5.043  28.484  25.266  1.00 67.56           C  
ATOM   2490  C   HIS A 316       5.465  29.688  26.078  1.00 67.56           C  
ATOM   2491  CB  HIS A 316       6.270  27.812  24.641  1.00 67.56           C  
ATOM   2492  O   HIS A 316       6.375  29.594  26.906  1.00 67.56           O  
ATOM   2493  CG  HIS A 316       6.000  26.453  24.094  1.00 67.56           C  
ATOM   2494  CD2 HIS A 316       5.922  26.016  22.812  1.00 67.56           C  
ATOM   2495  ND1 HIS A 316       5.766  25.359  24.891  1.00 67.56           N  
ATOM   2496  CE1 HIS A 316       5.559  24.297  24.125  1.00 67.56           C  
ATOM   2497  NE2 HIS A 316       5.648  24.656  22.859  1.00 67.56           N  
ATOM   2498  N   ASP A 317       4.797  30.797  25.672  1.00 63.69           N  
ATOM   2499  CA  ASP A 317       5.086  31.984  26.469  1.00 63.69           C  
ATOM   2500  C   ASP A 317       4.547  31.844  27.891  1.00 63.69           C  
ATOM   2501  CB  ASP A 317       4.492  33.250  25.812  1.00 63.69           C  
ATOM   2502  O   ASP A 317       3.340  31.703  28.094  1.00 63.69           O  
ATOM   2503  CG  ASP A 317       4.926  34.531  26.484  1.00 63.69           C  
ATOM   2504  OD1 ASP A 317       5.805  34.469  27.375  1.00 63.69           O  
ATOM   2505  OD2 ASP A 317       4.375  35.594  26.125  1.00 63.69           O  
ATOM   2506  N   GLN A 318       5.398  31.500  28.781  1.00 59.97           N  
ATOM   2507  CA  GLN A 318       5.039  31.344  30.188  1.00 59.97           C  
ATOM   2508  C   GLN A 318       4.746  32.719  30.828  1.00 59.97           C  
ATOM   2509  CB  GLN A 318       6.156  30.641  30.953  1.00 59.97           C  
ATOM   2510  O   GLN A 318       4.180  32.781  31.922  1.00 59.97           O  
ATOM   2511  CG  GLN A 318       6.371  29.188  30.531  1.00 59.97           C  
ATOM   2512  CD  GLN A 318       7.344  28.453  31.438  1.00 59.97           C  
ATOM   2513  NE2 GLN A 318       7.488  27.156  31.203  1.00 59.97           N  
ATOM   2514  OE1 GLN A 318       7.961  29.047  32.312  1.00 59.97           O  
ATOM   2515  N   ASP A 319       5.219  33.812  30.141  1.00 51.66           N  
ATOM   2516  CA  ASP A 319       4.984  35.156  30.672  1.00 51.66           C  
ATOM   2517  C   ASP A 319       3.717  35.750  30.062  1.00 51.66           C  
ATOM   2518  CB  ASP A 319       6.184  36.062  30.375  1.00 51.66           C  
ATOM   2519  O   ASP A 319       3.779  36.781  29.359  1.00 51.66           O  
ATOM   2520  CG  ASP A 319       7.320  35.875  31.375  1.00 51.66           C  
ATOM   2521  OD1 ASP A 319       7.078  35.344  32.469  1.00 51.66           O  
ATOM   2522  OD2 ASP A 319       8.461  36.250  31.047  1.00 51.66           O  
ATOM   2523  N   ARG A 320       2.596  34.969  29.938  1.00 49.22           N  
ATOM   2524  CA  ARG A 320       1.380  35.500  29.328  1.00 49.22           C  
ATOM   2525  C   ARG A 320       0.750  36.562  30.203  1.00 49.22           C  
ATOM   2526  CB  ARG A 320       0.373  34.375  29.062  1.00 49.22           C  
ATOM   2527  O   ARG A 320       0.765  36.469  31.438  1.00 49.22           O  
ATOM   2528  CG  ARG A 320       0.584  33.656  27.734  1.00 49.22           C  
ATOM   2529  CD  ARG A 320      -0.547  32.688  27.438  1.00 49.22           C  
ATOM   2530  NE  ARG A 320      -0.360  32.031  26.156  1.00 49.22           N  
ATOM   2531  NH1 ARG A 320      -2.350  30.844  26.234  1.00 49.22           N  
ATOM   2532  NH2 ARG A 320      -0.951  30.609  24.438  1.00 49.22           N  
ATOM   2533  CZ  ARG A 320      -1.221  31.156  25.609  1.00 49.22           C  
TER    2534      ARG A 320                                                      
ATOM   2535  N   MET B   1       3.902  79.625  28.047  1.00 59.66           N  
ATOM   2536  CA  MET B   1       2.832  78.750  27.609  1.00 59.66           C  
ATOM   2537  C   MET B   1       3.400  77.500  26.984  1.00 59.66           C  
ATOM   2538  CB  MET B   1       1.907  79.438  26.625  1.00 59.66           C  
ATOM   2539  O   MET B   1       2.902  76.375  27.234  1.00 59.66           O  
ATOM   2540  CG  MET B   1       0.754  80.188  27.281  1.00 59.66           C  
ATOM   2541  SD  MET B   1      -0.755  80.188  26.234  1.00 59.66           S  
ATOM   2542  CE  MET B   1      -0.497  81.750  25.328  1.00 59.66           C  
ATOM   2543  N   LEU B   2       4.402  77.688  26.219  1.00 59.03           N  
ATOM   2544  CA  LEU B   2       5.117  76.562  25.594  1.00 59.03           C  
ATOM   2545  C   LEU B   2       5.832  75.688  26.656  1.00 59.03           C  
ATOM   2546  CB  LEU B   2       6.129  77.062  24.562  1.00 59.03           C  
ATOM   2547  O   LEU B   2       5.914  74.500  26.531  1.00 59.03           O  
ATOM   2548  CG  LEU B   2       5.691  77.000  23.109  1.00 59.03           C  
ATOM   2549  CD1 LEU B   2       5.953  78.375  22.438  1.00 59.03           C  
ATOM   2550  CD2 LEU B   2       6.410  75.875  22.359  1.00 59.03           C  
ATOM   2551  N   GLY B   3       6.336  76.250  27.688  1.00 57.66           N  
ATOM   2552  CA  GLY B   3       6.996  75.562  28.781  1.00 57.66           C  
ATOM   2553  C   GLY B   3       6.059  74.688  29.562  1.00 57.66           C  
ATOM   2554  O   GLY B   3       6.441  73.562  29.969  1.00 57.66           O  
ATOM   2555  N   TRP B   4       4.832  75.062  29.688  1.00 58.78           N  
ATOM   2556  CA  TRP B   4       3.830  74.312  30.438  1.00 58.78           C  
ATOM   2557  C   TRP B   4       3.398  73.062  29.656  1.00 58.78           C  
ATOM   2558  CB  TRP B   4       2.613  75.188  30.734  1.00 58.78           C  
ATOM   2559  O   TRP B   4       3.260  72.000  30.234  1.00 58.78           O  
ATOM   2560  CG  TRP B   4       1.630  74.562  31.688  1.00 58.78           C  
ATOM   2561  CD1 TRP B   4       1.762  74.375  33.031  1.00 58.78           C  
ATOM   2562  CD2 TRP B   4       0.365  74.000  31.328  1.00 58.78           C  
ATOM   2563  CE2 TRP B   4      -0.217  73.500  32.531  1.00 58.78           C  
ATOM   2564  CE3 TRP B   4      -0.333  73.812  30.125  1.00 58.78           C  
ATOM   2565  NE1 TRP B   4       0.654  73.750  33.562  1.00 58.78           N  
ATOM   2566  CH2 TRP B   4      -2.129  72.750  31.359  1.00 58.78           C  
ATOM   2567  CZ2 TRP B   4      -1.468  72.875  32.562  1.00 58.78           C  
ATOM   2568  CZ3 TRP B   4      -1.577  73.188  30.156  1.00 58.78           C  
ATOM   2569  N   ILE B   5       3.281  73.188  28.312  1.00 60.03           N  
ATOM   2570  CA  ILE B   5       2.861  72.062  27.469  1.00 60.03           C  
ATOM   2571  C   ILE B   5       3.938  71.000  27.469  1.00 60.03           C  
ATOM   2572  CB  ILE B   5       2.570  72.562  26.016  1.00 60.03           C  
ATOM   2573  O   ILE B   5       3.629  69.812  27.531  1.00 60.03           O  
ATOM   2574  CG1 ILE B   5       1.292  73.375  25.984  1.00 60.03           C  
ATOM   2575  CG2 ILE B   5       2.461  71.375  25.078  1.00 60.03           C  
ATOM   2576  CD1 ILE B   5       1.099  74.188  24.688  1.00 60.03           C  
ATOM   2577  N   LYS B   6       5.176  71.375  27.453  1.00 55.84           N  
ATOM   2578  CA  LYS B   6       6.270  70.438  27.531  1.00 55.84           C  
ATOM   2579  C   LYS B   6       6.250  69.688  28.859  1.00 55.84           C  
ATOM   2580  CB  LYS B   6       7.617  71.125  27.344  1.00 55.84           C  
ATOM   2581  O   LYS B   6       6.453  68.438  28.891  1.00 55.84           O  
ATOM   2582  CG  LYS B   6       8.258  70.875  25.984  1.00 55.84           C  
ATOM   2583  CD  LYS B   6       9.617  71.562  25.875  1.00 55.84           C  
ATOM   2584  CE  LYS B   6      10.250  71.312  24.516  1.00 55.84           C  
ATOM   2585  NZ  LYS B   6      11.562  72.000  24.391  1.00 55.84           N  
ATOM   2586  N   ARG B   7       5.945  70.375  29.938  1.00 55.59           N  
ATOM   2587  CA  ARG B   7       5.871  69.750  31.250  1.00 55.59           C  
ATOM   2588  C   ARG B   7       4.672  68.812  31.328  1.00 55.59           C  
ATOM   2589  CB  ARG B   7       5.797  70.812  32.344  1.00 55.59           C  
ATOM   2590  O   ARG B   7       4.766  67.688  31.906  1.00 55.59           O  
ATOM   2591  CG  ARG B   7       7.133  71.062  33.031  1.00 55.59           C  
ATOM   2592  CD  ARG B   7       6.988  72.062  34.156  1.00 55.59           C  
ATOM   2593  NE  ARG B   7       8.289  72.500  34.656  1.00 55.59           N  
ATOM   2594  NH1 ARG B   7       7.430  73.750  36.406  1.00 55.59           N  
ATOM   2595  NH2 ARG B   7       9.695  73.625  36.062  1.00 55.59           N  
ATOM   2596  CZ  ARG B   7       8.469  73.312  35.719  1.00 55.59           C  
ATOM   2597  N   LEU B   8       3.621  69.188  30.641  1.00 55.19           N  
ATOM   2598  CA  LEU B   8       2.428  68.312  30.641  1.00 55.19           C  
ATOM   2599  C   LEU B   8       2.652  67.062  29.828  1.00 55.19           C  
ATOM   2600  CB  LEU B   8       1.229  69.125  30.094  1.00 55.19           C  
ATOM   2601  O   LEU B   8       2.258  66.000  30.250  1.00 55.19           O  
ATOM   2602  CG  LEU B   8      -0.103  68.938  30.812  1.00 55.19           C  
ATOM   2603  CD1 LEU B   8      -0.694  70.250  31.219  1.00 55.19           C  
ATOM   2604  CD2 LEU B   8      -1.078  68.125  29.938  1.00 55.19           C  
ATOM   2605  N   ILE B   9       3.344  67.250  28.672  1.00 57.22           N  
ATOM   2606  CA  ILE B   9       3.650  66.062  27.859  1.00 57.22           C  
ATOM   2607  C   ILE B   9       4.613  65.188  28.609  1.00 57.22           C  
ATOM   2608  CB  ILE B   9       4.254  66.500  26.500  1.00 57.22           C  
ATOM   2609  O   ILE B   9       4.438  63.938  28.609  1.00 57.22           O  
ATOM   2610  CG1 ILE B   9       3.188  67.188  25.625  1.00 57.22           C  
ATOM   2611  CG2 ILE B   9       4.859  65.312  25.781  1.00 57.22           C  
ATOM   2612  CD1 ILE B   9       3.738  67.812  24.344  1.00 57.22           C  
ATOM   2613  N   ARG B  10       5.605  65.688  29.281  1.00 52.78           N  
ATOM   2614  CA  ARG B  10       6.520  64.875  30.094  1.00 52.78           C  
ATOM   2615  C   ARG B  10       5.785  64.250  31.250  1.00 52.78           C  
ATOM   2616  CB  ARG B  10       7.664  65.750  30.625  1.00 52.78           C  
ATOM   2617  O   ARG B  10       6.035  63.062  31.578  1.00 52.78           O  
ATOM   2618  CG  ARG B  10       9.023  65.062  30.562  1.00 52.78           C  
ATOM   2619  CD  ARG B  10      10.125  66.000  31.078  1.00 52.78           C  
ATOM   2620  NE  ARG B  10      11.445  65.438  30.891  1.00 52.78           N  
ATOM   2621  NH1 ARG B  10      12.609  67.250  31.703  1.00 52.78           N  
ATOM   2622  NH2 ARG B  10      13.742  65.375  31.000  1.00 52.78           N  
ATOM   2623  CZ  ARG B  10      12.594  66.000  31.203  1.00 52.78           C  
ATOM   2624  N   MET B  11       4.848  65.000  31.859  1.00 52.00           N  
ATOM   2625  CA  MET B  11       4.082  64.438  32.969  1.00 52.00           C  
ATOM   2626  C   MET B  11       3.176  63.281  32.500  1.00 52.00           C  
ATOM   2627  CB  MET B  11       3.248  65.500  33.656  1.00 52.00           C  
ATOM   2628  O   MET B  11       3.057  62.250  33.156  1.00 52.00           O  
ATOM   2629  CG  MET B  11       3.521  65.625  35.125  1.00 52.00           C  
ATOM   2630  SD  MET B  11       2.316  66.750  35.969  1.00 52.00           S  
ATOM   2631  CE  MET B  11       2.004  65.812  37.469  1.00 52.00           C  
ATOM   2632  N   VAL B  12       2.521  63.531  31.281  1.00 52.00           N  
ATOM   2633  CA  VAL B  12       1.654  62.500  30.734  1.00 52.00           C  
ATOM   2634  C   VAL B  12       2.490  61.281  30.328  1.00 52.00           C  
ATOM   2635  CB  VAL B  12       0.843  63.000  29.516  1.00 52.00           C  
ATOM   2636  O   VAL B  12       2.109  60.125  30.609  1.00 52.00           O  
ATOM   2637  CG1 VAL B  12       0.130  61.844  28.828  1.00 52.00           C  
ATOM   2638  CG2 VAL B  12      -0.162  64.062  29.969  1.00 52.00           C  
ATOM   2639  N   PHE B  13       3.678  61.562  29.719  1.00 49.59           N  
ATOM   2640  CA  PHE B  13       4.566  60.469  29.391  1.00 49.59           C  
ATOM   2641  C   PHE B  13       5.086  59.781  30.656  1.00 49.59           C  
ATOM   2642  CB  PHE B  13       5.738  60.938  28.531  1.00 49.59           C  
ATOM   2643  O   PHE B  13       5.262  58.562  30.688  1.00 49.59           O  
ATOM   2644  CG  PHE B  13       5.500  60.812  27.047  1.00 49.59           C  
ATOM   2645  CD1 PHE B  13       5.598  59.594  26.406  1.00 49.59           C  
ATOM   2646  CD2 PHE B  13       5.180  61.938  26.281  1.00 49.59           C  
ATOM   2647  CE1 PHE B  13       5.379  59.469  25.047  1.00 49.59           C  
ATOM   2648  CE2 PHE B  13       4.957  61.844  24.922  1.00 49.59           C  
ATOM   2649  CZ  PHE B  13       5.059  60.594  24.297  1.00 49.59           C  
ATOM   2650  N   GLN B  14       5.383  60.531  31.672  1.00 47.28           N  
ATOM   2651  CA  GLN B  14       5.809  59.969  32.938  1.00 47.28           C  
ATOM   2652  C   GLN B  14       4.676  59.188  33.625  1.00 47.28           C  
ATOM   2653  CB  GLN B  14       6.320  61.062  33.875  1.00 47.28           C  
ATOM   2654  O   GLN B  14       4.898  58.125  34.188  1.00 47.28           O  
ATOM   2655  CG  GLN B  14       7.793  60.938  34.250  1.00 47.28           C  
ATOM   2656  CD  GLN B  14       8.297  62.094  35.094  1.00 47.28           C  
ATOM   2657  NE2 GLN B  14       9.562  62.000  35.500  1.00 47.28           N  
ATOM   2658  OE1 GLN B  14       7.555  63.031  35.375  1.00 47.28           O  
ATOM   2659  N   GLN B  15       3.463  59.812  33.594  1.00 45.69           N  
ATOM   2660  CA  GLN B  15       2.344  59.094  34.219  1.00 45.69           C  
ATOM   2661  C   GLN B  15       1.954  57.875  33.375  1.00 45.69           C  
ATOM   2662  CB  GLN B  15       1.139  60.031  34.375  1.00 45.69           C  
ATOM   2663  O   GLN B  15       1.641  56.812  33.938  1.00 45.69           O  
ATOM   2664  CG  GLN B  15       0.648  60.156  35.812  1.00 45.69           C  
ATOM   2665  CD  GLN B  15      -0.284  61.344  36.000  1.00 45.69           C  
ATOM   2666  NE2 GLN B  15      -0.843  61.469  37.219  1.00 45.69           N  
ATOM   2667  OE1 GLN B  15      -0.500  62.125  35.094  1.00 45.69           O  
ATOM   2668  N   VAL B  16       1.800  58.125  32.000  1.00 45.47           N  
ATOM   2669  CA  VAL B  16       1.521  56.969  31.141  1.00 45.47           C  
ATOM   2670  C   VAL B  16       2.697  56.000  31.172  1.00 45.47           C  
ATOM   2671  CB  VAL B  16       1.238  57.406  29.688  1.00 45.47           C  
ATOM   2672  O   VAL B  16       2.506  54.781  31.109  1.00 45.47           O  
ATOM   2673  CG1 VAL B  16       1.078  56.188  28.781  1.00 45.47           C  
ATOM   2674  CG2 VAL B  16      -0.008  58.281  29.625  1.00 45.47           C  
ATOM   2675  N   GLY B  17       3.967  56.531  31.312  1.00 41.84           N  
ATOM   2676  CA  GLY B  17       5.117  55.688  31.594  1.00 41.84           C  
ATOM   2677  C   GLY B  17       5.004  54.938  32.906  1.00 41.84           C  
ATOM   2678  O   GLY B  17       5.379  53.750  33.000  1.00 41.84           O  
ATOM   2679  N   VAL B  18       4.582  55.625  33.906  1.00 42.91           N  
ATOM   2680  CA  VAL B  18       4.449  54.969  35.219  1.00 42.91           C  
ATOM   2681  C   VAL B  18       3.285  53.969  35.156  1.00 42.91           C  
ATOM   2682  CB  VAL B  18       4.246  55.969  36.344  1.00 42.91           C  
ATOM   2683  O   VAL B  18       3.391  52.844  35.656  1.00 42.91           O  
ATOM   2684  CG1 VAL B  18       4.008  55.250  37.688  1.00 42.91           C  
ATOM   2685  CG2 VAL B  18       5.449  56.906  36.469  1.00 42.91           C  
ATOM   2686  N   SER B  19       2.039  54.406  34.688  1.00 42.34           N  
ATOM   2687  CA  SER B  19       0.888  53.500  34.688  1.00 42.34           C  
ATOM   2688  C   SER B  19       1.062  52.344  33.719  1.00 42.34           C  
ATOM   2689  CB  SER B  19      -0.397  54.250  34.375  1.00 42.34           C  
ATOM   2690  O   SER B  19       0.643  51.219  33.969  1.00 42.34           O  
ATOM   2691  OG  SER B  19      -0.854  53.969  33.094  1.00 42.34           O  
ATOM   2692  N   MET B  20       1.568  52.656  32.438  1.00 39.06           N  
ATOM   2693  CA  MET B  20       1.875  51.562  31.531  1.00 39.06           C  
ATOM   2694  C   MET B  20       2.953  50.656  32.125  1.00 39.06           C  
ATOM   2695  CB  MET B  20       2.324  52.094  30.172  1.00 39.06           C  
ATOM   2696  O   MET B  20       2.998  49.469  31.812  1.00 39.06           O  
ATOM   2697  CG  MET B  20       1.218  52.125  29.141  1.00 39.06           C  
ATOM   2698  SD  MET B  20       1.851  51.875  27.438  1.00 39.06           S  
ATOM   2699  CE  MET B  20       0.286  51.656  26.547  1.00 39.06           C  
ATOM   2700  N   GLN B  21       3.877  51.156  32.875  1.00 39.50           N  
ATOM   2701  CA  GLN B  21       4.773  50.312  33.656  1.00 39.50           C  
ATOM   2702  C   GLN B  21       4.008  49.500  34.719  1.00 39.50           C  
ATOM   2703  CB  GLN B  21       5.875  51.125  34.312  1.00 39.50           C  
ATOM   2704  O   GLN B  21       4.352  48.375  35.000  1.00 39.50           O  
ATOM   2705  CG  GLN B  21       7.176  51.188  33.531  1.00 39.50           C  
ATOM   2706  CD  GLN B  21       8.234  52.062  34.188  1.00 39.50           C  
ATOM   2707  NE2 GLN B  21       9.469  51.938  33.719  1.00 39.50           N  
ATOM   2708  OE1 GLN B  21       7.938  52.812  35.125  1.00 39.50           O  
ATOM   2709  N   SER B  22       3.127  50.125  35.469  1.00 40.53           N  
ATOM   2710  CA  SER B  22       2.473  49.406  36.562  1.00 40.53           C  
ATOM   2711  C   SER B  22       1.568  48.312  36.031  1.00 40.53           C  
ATOM   2712  CB  SER B  22       1.658  50.375  37.406  1.00 40.53           C  
ATOM   2713  O   SER B  22       1.496  47.219  36.594  1.00 40.53           O  
ATOM   2714  OG  SER B  22       0.573  50.906  36.688  1.00 40.53           O  
ATOM   2715  N   VAL B  23       0.496  48.656  35.156  1.00 38.19           N  
ATOM   2716  CA  VAL B  23      -0.484  47.656  34.781  1.00 38.19           C  
ATOM   2717  C   VAL B  23       0.196  46.562  33.938  1.00 38.19           C  
ATOM   2718  CB  VAL B  23      -1.652  48.281  33.969  1.00 38.19           C  
ATOM   2719  O   VAL B  23      -0.122  45.375  34.094  1.00 38.19           O  
ATOM   2720  CG1 VAL B  23      -2.578  47.188  33.438  1.00 38.19           C  
ATOM   2721  CG2 VAL B  23      -2.430  49.250  34.875  1.00 38.19           C  
ATOM   2722  N   LEU B  24       1.020  46.969  32.906  1.00 37.03           N  
ATOM   2723  CA  LEU B  24       1.639  45.969  32.031  1.00 37.03           C  
ATOM   2724  C   LEU B  24       2.658  45.156  32.812  1.00 37.03           C  
ATOM   2725  CB  LEU B  24       2.314  46.625  30.828  1.00 37.03           C  
ATOM   2726  O   LEU B  24       3.084  44.094  32.375  1.00 37.03           O  
ATOM   2727  CG  LEU B  24       1.424  46.906  29.625  1.00 37.03           C  
ATOM   2728  CD1 LEU B  24       1.970  48.062  28.812  1.00 37.03           C  
ATOM   2729  CD2 LEU B  24       1.312  45.656  28.750  1.00 37.03           C  
ATOM   2730  N   TRP B  25       3.291  45.844  33.812  1.00 35.47           N  
ATOM   2731  CA  TRP B  25       4.297  45.156  34.625  1.00 35.47           C  
ATOM   2732  C   TRP B  25       3.648  44.344  35.750  1.00 35.47           C  
ATOM   2733  CB  TRP B  25       5.309  46.156  35.188  1.00 35.47           C  
ATOM   2734  O   TRP B  25       3.623  44.812  36.906  1.00 35.47           O  
ATOM   2735  CG  TRP B  25       6.270  46.688  34.188  1.00 35.47           C  
ATOM   2736  CD1 TRP B  25       5.984  47.094  32.906  1.00 35.47           C  
ATOM   2737  CD2 TRP B  25       7.680  46.875  34.375  1.00 35.47           C  
ATOM   2738  CE2 TRP B  25       8.188  47.406  33.156  1.00 35.47           C  
ATOM   2739  CE3 TRP B  25       8.562  46.625  35.438  1.00 35.47           C  
ATOM   2740  NE1 TRP B  25       7.133  47.531  32.281  1.00 35.47           N  
ATOM   2741  CH2 TRP B  25      10.383  47.469  34.031  1.00 35.47           C  
ATOM   2742  CZ2 TRP B  25       9.539  47.688  32.969  1.00 35.47           C  
ATOM   2743  CZ3 TRP B  25       9.914  46.938  35.250  1.00 35.47           C  
ATOM   2744  N   SER B  26       2.490  43.938  35.719  1.00 36.91           N  
ATOM   2745  CA  SER B  26       2.225  43.062  36.844  1.00 36.91           C  
ATOM   2746  C   SER B  26       3.414  42.125  37.125  1.00 36.91           C  
ATOM   2747  CB  SER B  26       0.976  42.219  36.562  1.00 36.91           C  
ATOM   2748  O   SER B  26       4.207  41.844  36.219  1.00 36.91           O  
ATOM   2749  OG  SER B  26       1.121  41.469  35.375  1.00 36.91           O  
ATOM   2750  N   ARG B  27       3.975  42.094  38.312  1.00 36.47           N  
ATOM   2751  CA  ARG B  27       5.016  41.375  39.031  1.00 36.47           C  
ATOM   2752  C   ARG B  27       5.121  39.938  38.531  1.00 36.47           C  
ATOM   2753  CB  ARG B  27       4.742  41.375  40.531  1.00 36.47           C  
ATOM   2754  O   ARG B  27       4.965  38.969  39.312  1.00 36.47           O  
ATOM   2755  CG  ARG B  27       5.402  42.531  41.281  1.00 36.47           C  
ATOM   2756  CD  ARG B  27       5.180  42.438  42.781  1.00 36.47           C  
ATOM   2757  NE  ARG B  27       5.863  43.531  43.469  1.00 36.47           N  
ATOM   2758  NH1 ARG B  27       5.555  42.625  45.594  1.00 36.47           N  
ATOM   2759  NH2 ARG B  27       6.664  44.594  45.344  1.00 36.47           N  
ATOM   2760  CZ  ARG B  27       6.023  43.562  44.812  1.00 36.47           C  
ATOM   2761  N   LYS B  28       4.426  39.406  37.531  1.00 40.44           N  
ATOM   2762  CA  LYS B  28       4.785  38.000  37.531  1.00 40.44           C  
ATOM   2763  C   LYS B  28       6.297  37.812  37.531  1.00 40.44           C  
ATOM   2764  CB  LYS B  28       4.160  37.281  36.312  1.00 40.44           C  
ATOM   2765  O   LYS B  28       7.031  38.688  37.062  1.00 40.44           O  
ATOM   2766  CG  LYS B  28       2.707  36.906  36.531  1.00 40.44           C  
ATOM   2767  CD  LYS B  28       2.184  36.094  35.344  1.00 40.44           C  
ATOM   2768  CE  LYS B  28       0.735  35.656  35.562  1.00 40.44           C  
ATOM   2769  NZ  LYS B  28       0.195  34.938  34.375  1.00 40.44           N  
ATOM   2770  N   PRO B  29       6.945  36.938  38.469  1.00 41.34           N  
ATOM   2771  CA  PRO B  29       8.359  36.719  38.750  1.00 41.34           C  
ATOM   2772  C   PRO B  29       9.234  36.750  37.500  1.00 41.34           C  
ATOM   2773  CB  PRO B  29       8.375  35.344  39.406  1.00 41.34           C  
ATOM   2774  O   PRO B  29      10.383  36.281  37.562  1.00 41.34           O  
ATOM   2775  CG  PRO B  29       7.047  34.750  39.094  1.00 41.34           C  
ATOM   2776  CD  PRO B  29       6.172  35.812  38.500  1.00 41.34           C  
ATOM   2777  N   TYR B  30       8.758  36.812  36.281  1.00 38.62           N  
ATOM   2778  CA  TYR B  30       9.852  36.969  35.312  1.00 38.62           C  
ATOM   2779  C   TYR B  30      10.586  38.281  35.562  1.00 38.62           C  
ATOM   2780  CB  TYR B  30       9.336  36.906  33.875  1.00 38.62           C  
ATOM   2781  O   TYR B  30      10.023  39.219  36.125  1.00 38.62           O  
ATOM   2782  CG  TYR B  30       8.602  35.625  33.562  1.00 38.62           C  
ATOM   2783  CD1 TYR B  30       9.305  34.469  33.219  1.00 38.62           C  
ATOM   2784  CD2 TYR B  30       7.215  35.562  33.594  1.00 38.62           C  
ATOM   2785  CE1 TYR B  30       8.633  33.281  32.906  1.00 38.62           C  
ATOM   2786  CE2 TYR B  30       6.535  34.375  33.281  1.00 38.62           C  
ATOM   2787  OH  TYR B  30       6.586  32.094  32.656  1.00 38.62           O  
ATOM   2788  CZ  TYR B  30       7.254  33.250  32.938  1.00 38.62           C  
ATOM   2789  N   GLY B  31      12.000  38.281  35.656  1.00 39.25           N  
ATOM   2790  CA  GLY B  31      12.891  39.406  35.938  1.00 39.25           C  
ATOM   2791  C   GLY B  31      12.336  40.750  35.500  1.00 39.25           C  
ATOM   2792  O   GLY B  31      11.367  40.781  34.719  1.00 39.25           O  
ATOM   2793  N   SER B  32      12.555  41.906  36.188  1.00 41.59           N  
ATOM   2794  CA  SER B  32      12.336  43.344  35.969  1.00 41.59           C  
ATOM   2795  C   SER B  32      12.406  43.688  34.500  1.00 41.59           C  
ATOM   2796  CB  SER B  32      13.359  44.156  36.750  1.00 41.59           C  
ATOM   2797  O   SER B  32      11.672  44.562  34.031  1.00 41.59           O  
ATOM   2798  OG  SER B  32      14.000  45.094  35.906  1.00 41.59           O  
ATOM   2799  N   SER B  33      13.625  43.406  33.844  1.00 39.75           N  
ATOM   2800  CA  SER B  33      14.117  43.844  32.531  1.00 39.75           C  
ATOM   2801  C   SER B  33      13.312  43.188  31.406  1.00 39.75           C  
ATOM   2802  CB  SER B  33      15.594  43.500  32.375  1.00 39.75           C  
ATOM   2803  O   SER B  33      13.805  42.312  30.703  1.00 39.75           O  
ATOM   2804  OG  SER B  33      15.852  42.188  32.844  1.00 39.75           O  
ATOM   2805  N   ARG B  34      12.336  42.594  31.594  1.00 44.38           N  
ATOM   2806  CA  ARG B  34      11.594  42.312  30.375  1.00 44.38           C  
ATOM   2807  C   ARG B  34      11.422  43.562  29.516  1.00 44.38           C  
ATOM   2808  CB  ARG B  34      10.227  41.719  30.703  1.00 44.38           C  
ATOM   2809  O   ARG B  34      10.820  44.531  29.953  1.00 44.38           O  
ATOM   2810  CG  ARG B  34      10.227  40.188  30.828  1.00 44.38           C  
ATOM   2811  CD  ARG B  34       8.828  39.625  31.078  1.00 44.38           C  
ATOM   2812  NE  ARG B  34       8.820  38.188  31.125  1.00 44.38           N  
ATOM   2813  NH1 ARG B  34       6.578  38.000  31.641  1.00 44.38           N  
ATOM   2814  NH2 ARG B  34       7.859  36.125  31.391  1.00 44.38           N  
ATOM   2815  CZ  ARG B  34       7.754  37.438  31.391  1.00 44.38           C  
ATOM   2816  N   SER B  35      12.547  43.906  28.703  1.00 44.38           N  
ATOM   2817  CA  SER B  35      12.820  45.125  27.953  1.00 44.38           C  
ATOM   2818  C   SER B  35      11.555  45.656  27.297  1.00 44.38           C  
ATOM   2819  CB  SER B  35      13.883  44.875  26.875  1.00 44.38           C  
ATOM   2820  O   SER B  35      10.602  44.906  27.062  1.00 44.38           O  
ATOM   2821  OG  SER B  35      13.508  45.469  25.656  1.00 44.38           O  
ATOM   2822  N   ILE B  36      11.070  47.000  27.656  1.00 47.09           N  
ATOM   2823  CA  ILE B  36      10.164  47.812  26.859  1.00 47.09           C  
ATOM   2824  C   ILE B  36      10.078  47.281  25.438  1.00 47.09           C  
ATOM   2825  CB  ILE B  36      10.625  49.312  26.828  1.00 47.09           C  
ATOM   2826  O   ILE B  36       8.992  47.219  24.859  1.00 47.09           O  
ATOM   2827  CG1 ILE B  36       9.578  50.188  27.516  1.00 47.09           C  
ATOM   2828  CG2 ILE B  36      10.875  49.750  25.391  1.00 47.09           C  
ATOM   2829  CD1 ILE B  36      10.180  51.375  28.281  1.00 47.09           C  
ATOM   2830  N   VAL B  37      11.219  46.688  25.031  1.00 45.94           N  
ATOM   2831  CA  VAL B  37      11.312  46.156  23.672  1.00 45.94           C  
ATOM   2832  C   VAL B  37      10.469  44.906  23.531  1.00 45.94           C  
ATOM   2833  CB  VAL B  37      12.773  45.875  23.281  1.00 45.94           C  
ATOM   2834  O   VAL B  37       9.742  44.750  22.562  1.00 45.94           O  
ATOM   2835  CG1 VAL B  37      12.844  45.250  21.891  1.00 45.94           C  
ATOM   2836  CG2 VAL B  37      13.602  47.156  23.312  1.00 45.94           C  
ATOM   2837  N   ARG B  38      10.578  44.156  24.625  1.00 48.56           N  
ATOM   2838  CA  ARG B  38       9.789  42.938  24.516  1.00 48.56           C  
ATOM   2839  C   ARG B  38       8.297  43.219  24.641  1.00 48.56           C  
ATOM   2840  CB  ARG B  38      10.211  41.906  25.578  1.00 48.56           C  
ATOM   2841  O   ARG B  38       7.477  42.625  23.953  1.00 48.56           O  
ATOM   2842  CG  ARG B  38      10.367  40.500  25.047  1.00 48.56           C  
ATOM   2843  CD  ARG B  38      10.852  39.531  26.125  1.00 48.56           C  
ATOM   2844  NE  ARG B  38      10.914  38.156  25.641  1.00 48.56           N  
ATOM   2845  NH1 ARG B  38      11.680  37.281  27.625  1.00 48.56           N  
ATOM   2846  NH2 ARG B  38      11.328  35.906  25.812  1.00 48.56           N  
ATOM   2847  CZ  ARG B  38      11.305  37.125  26.359  1.00 48.56           C  
ATOM   2848  N   LYS B  39       7.879  44.125  25.516  1.00 47.88           N  
ATOM   2849  CA  LYS B  39       6.480  44.531  25.625  1.00 47.88           C  
ATOM   2850  C   LYS B  39       6.000  45.219  24.359  1.00 47.88           C  
ATOM   2851  CB  LYS B  39       6.289  45.469  26.828  1.00 47.88           C  
ATOM   2852  O   LYS B  39       4.895  44.969  23.875  1.00 47.88           O  
ATOM   2853  CG  LYS B  39       5.332  44.938  27.891  1.00 47.88           C  
ATOM   2854  CD  LYS B  39       5.207  45.875  29.062  1.00 47.88           C  
ATOM   2855  CE  LYS B  39       4.262  45.344  30.125  1.00 47.88           C  
ATOM   2856  NZ  LYS B  39       4.098  46.281  31.266  1.00 47.88           N  
ATOM   2857  N   ILE B  40       6.785  46.281  23.906  1.00 47.16           N  
ATOM   2858  CA  ILE B  40       6.488  46.938  22.625  1.00 47.16           C  
ATOM   2859  C   ILE B  40       6.527  45.906  21.500  1.00 47.16           C  
ATOM   2860  CB  ILE B  40       7.473  48.062  22.344  1.00 47.16           C  
ATOM   2861  O   ILE B  40       5.652  45.875  20.625  1.00 47.16           O  
ATOM   2862  CG1 ILE B  40       7.277  49.219  23.344  1.00 47.16           C  
ATOM   2863  CG2 ILE B  40       7.301  48.594  20.906  1.00 47.16           C  
ATOM   2864  CD1 ILE B  40       8.352  50.281  23.281  1.00 47.16           C  
ATOM   2865  N   GLY B  41       7.590  45.000  21.562  1.00 48.09           N  
ATOM   2866  CA  GLY B  41       7.703  44.000  20.516  1.00 48.09           C  
ATOM   2867  C   GLY B  41       6.520  43.062  20.469  1.00 48.09           C  
ATOM   2868  O   GLY B  41       6.094  42.656  19.391  1.00 48.09           O  
ATOM   2869  N   THR B  42       6.070  42.719  21.734  1.00 49.53           N  
ATOM   2870  CA  THR B  42       4.914  41.844  21.781  1.00 49.53           C  
ATOM   2871  C   THR B  42       3.666  42.562  21.266  1.00 49.53           C  
ATOM   2872  CB  THR B  42       4.660  41.312  23.203  1.00 49.53           C  
ATOM   2873  O   THR B  42       2.758  41.906  20.719  1.00 49.53           O  
ATOM   2874  CG2 THR B  42       5.090  39.844  23.328  1.00 49.53           C  
ATOM   2875  OG1 THR B  42       5.402  42.094  24.141  1.00 49.53           O  
ATOM   2876  N   ASN B  43       3.459  43.812  21.734  1.00 46.81           N  
ATOM   2877  CA  ASN B  43       2.303  44.594  21.297  1.00 46.81           C  
ATOM   2878  C   ASN B  43       2.451  45.062  19.859  1.00 46.81           C  
ATOM   2879  CB  ASN B  43       2.080  45.781  22.219  1.00 46.81           C  
ATOM   2880  O   ASN B  43       1.498  45.562  19.266  1.00 46.81           O  
ATOM   2881  CG  ASN B  43       1.288  45.406  23.469  1.00 46.81           C  
ATOM   2882  ND2 ASN B  43       1.388  46.250  24.500  1.00 46.81           N  
ATOM   2883  OD1 ASN B  43       0.595  44.375  23.500  1.00 46.81           O  
ATOM   2884  N   LEU B  44       3.732  45.469  19.469  1.00 42.16           N  
ATOM   2885  CA  LEU B  44       3.934  45.844  18.062  1.00 42.16           C  
ATOM   2886  C   LEU B  44       3.719  44.625  17.156  1.00 42.16           C  
ATOM   2887  CB  LEU B  44       5.340  46.406  17.859  1.00 42.16           C  
ATOM   2888  O   LEU B  44       4.406  43.625  17.297  1.00 42.16           O  
ATOM   2889  CG  LEU B  44       5.480  47.938  17.984  1.00 42.16           C  
ATOM   2890  CD1 LEU B  44       6.832  48.281  18.594  1.00 42.16           C  
ATOM   2891  CD2 LEU B  44       5.309  48.594  16.625  1.00 42.16           C  
ATOM   2892  N   SER B  45       2.484  44.312  17.078  1.00 43.47           N  
ATOM   2893  CA  SER B  45       2.143  43.250  16.125  1.00 43.47           C  
ATOM   2894  C   SER B  45       3.045  43.281  14.898  1.00 43.47           C  
ATOM   2895  CB  SER B  45       0.679  43.375  15.703  1.00 43.47           C  
ATOM   2896  O   SER B  45       3.107  44.312  14.211  1.00 43.47           O  
ATOM   2897  OG  SER B  45       0.361  44.719  15.359  1.00 43.47           O  
ATOM   2898  N   LEU B  46       4.391  43.031  15.070  1.00 45.28           N  
ATOM   2899  CA  LEU B  46       5.125  42.938  13.812  1.00 45.28           C  
ATOM   2900  C   LEU B  46       4.309  42.188  12.758  1.00 45.28           C  
ATOM   2901  CB  LEU B  46       6.465  42.219  14.023  1.00 45.28           C  
ATOM   2902  O   LEU B  46       4.383  40.969  12.656  1.00 45.28           O  
ATOM   2903  CG  LEU B  46       7.621  43.094  14.516  1.00 45.28           C  
ATOM   2904  CD1 LEU B  46       8.625  42.250  15.297  1.00 45.28           C  
ATOM   2905  CD2 LEU B  46       8.297  43.812  13.344  1.00 45.28           C  
ATOM   2906  N   ILE B  47       2.967  42.531  12.750  1.00 45.91           N  
ATOM   2907  CA  ILE B  47       2.270  41.969  11.602  1.00 45.91           C  
ATOM   2908  C   ILE B  47       3.055  42.250  10.328  1.00 45.91           C  
ATOM   2909  CB  ILE B  47       0.832  42.500  11.484  1.00 45.91           C  
ATOM   2910  O   ILE B  47       3.232  43.406   9.953  1.00 45.91           O  
ATOM   2911  CG1 ILE B  47       0.033  42.188  12.758  1.00 45.91           C  
ATOM   2912  CG2 ILE B  47       0.136  41.938  10.242  1.00 45.91           C  
ATOM   2913  CD1 ILE B  47      -1.291  42.938  12.859  1.00 45.91           C  
ATOM   2914  N   GLN B  48       4.289  41.719  10.195  1.00 45.91           N  
ATOM   2915  CA  GLN B  48       4.934  41.938   8.906  1.00 45.91           C  
ATOM   2916  C   GLN B  48       3.908  41.938   7.773  1.00 45.91           C  
ATOM   2917  CB  GLN B  48       5.996  40.875   8.641  1.00 45.91           C  
ATOM   2918  O   GLN B  48       2.982  41.125   7.762  1.00 45.91           O  
ATOM   2919  CG  GLN B  48       7.426  41.375   8.727  1.00 45.91           C  
ATOM   2920  CD  GLN B  48       8.461  40.281   8.547  1.00 45.91           C  
ATOM   2921  NE2 GLN B  48       9.727  40.688   8.438  1.00 45.91           N  
ATOM   2922  OE1 GLN B  48       8.125  39.094   8.508  1.00 45.91           O  
ATOM   2923  N   CYS B  49       3.547  43.125   7.215  1.00 45.94           N  
ATOM   2924  CA  CYS B  49       2.752  43.188   5.992  1.00 45.94           C  
ATOM   2925  C   CYS B  49       3.023  42.000   5.102  1.00 45.94           C  
ATOM   2926  CB  CYS B  49       3.049  44.500   5.227  1.00 45.94           C  
ATOM   2927  O   CYS B  49       4.172  41.562   4.961  1.00 45.94           O  
ATOM   2928  SG  CYS B  49       1.729  45.719   5.328  1.00 45.94           S  
ATOM   2929  N   PRO B  50       2.008  41.125   4.980  1.00 46.62           N  
ATOM   2930  CA  PRO B  50       2.248  40.031   4.035  1.00 46.62           C  
ATOM   2931  C   PRO B  50       3.023  40.469   2.799  1.00 46.62           C  
ATOM   2932  CB  PRO B  50       0.837  39.562   3.658  1.00 46.62           C  
ATOM   2933  O   PRO B  50       2.691  41.500   2.197  1.00 46.62           O  
ATOM   2934  CG  PRO B  50      -0.069  40.594   4.262  1.00 46.62           C  
ATOM   2935  CD  PRO B  50       0.759  41.531   5.082  1.00 46.62           C  
ATOM   2936  N   ARG B  51       4.348  40.625   2.963  1.00 47.53           N  
ATOM   2937  CA  ARG B  51       5.012  40.906   1.698  1.00 47.53           C  
ATOM   2938  C   ARG B  51       4.359  40.156   0.544  1.00 47.53           C  
ATOM   2939  CB  ARG B  51       6.500  40.562   1.775  1.00 47.53           C  
ATOM   2940  O   ARG B  51       3.932  39.031   0.707  1.00 47.53           O  
ATOM   2941  CG  ARG B  51       7.363  41.688   2.352  1.00 47.53           C  
ATOM   2942  CD  ARG B  51       8.844  41.344   2.285  1.00 47.53           C  
ATOM   2943  NE  ARG B  51       9.680  42.438   2.766  1.00 47.53           N  
ATOM   2944  NH1 ARG B  51      11.672  41.281   2.545  1.00 47.53           N  
ATOM   2945  NH2 ARG B  51      11.664  43.438   3.328  1.00 47.53           N  
ATOM   2946  CZ  ARG B  51      11.000  42.375   2.879  1.00 47.53           C  
ATOM   2947  N   VAL B  52       3.756  40.938  -0.402  1.00 46.06           N  
ATOM   2948  CA  VAL B  52       3.207  40.344  -1.607  1.00 46.06           C  
ATOM   2949  C   VAL B  52       4.246  39.406  -2.234  1.00 46.06           C  
ATOM   2950  CB  VAL B  52       2.760  41.406  -2.633  1.00 46.06           C  
ATOM   2951  O   VAL B  52       5.379  39.812  -2.498  1.00 46.06           O  
ATOM   2952  CG1 VAL B  52       2.182  40.750  -3.883  1.00 46.06           C  
ATOM   2953  CG2 VAL B  52       1.741  42.344  -2.004  1.00 46.06           C  
ATOM   2954  N   GLN B  53       4.375  38.375  -1.771  1.00 44.00           N  
ATOM   2955  CA  GLN B  53       5.219  37.406  -2.479  1.00 44.00           C  
ATOM   2956  C   GLN B  53       4.633  37.062  -3.846  1.00 44.00           C  
ATOM   2957  CB  GLN B  53       5.402  36.156  -1.650  1.00 44.00           C  
ATOM   2958  O   GLN B  53       3.451  36.750  -3.953  1.00 44.00           O  
ATOM   2959  CG  GLN B  53       6.402  36.312  -0.509  1.00 44.00           C  
ATOM   2960  CD  GLN B  53       6.586  35.000   0.280  1.00 44.00           C  
ATOM   2961  NE2 GLN B  53       7.531  35.031   1.212  1.00 44.00           N  
ATOM   2962  OE1 GLN B  53       5.883  34.031   0.054  1.00 44.00           O  
ATOM   2963  N   PHE B  54       5.117  37.906  -4.871  1.00 38.03           N  
ATOM   2964  CA  PHE B  54       4.801  37.438  -6.215  1.00 38.03           C  
ATOM   2965  C   PHE B  54       5.422  36.094  -6.484  1.00 38.03           C  
ATOM   2966  CB  PHE B  54       5.285  38.469  -7.262  1.00 38.03           C  
ATOM   2967  O   PHE B  54       6.605  35.875  -6.211  1.00 38.03           O  
ATOM   2968  CG  PHE B  54       4.652  39.812  -7.133  1.00 38.03           C  
ATOM   2969  CD1 PHE B  54       3.404  40.062  -7.688  1.00 38.03           C  
ATOM   2970  CD2 PHE B  54       5.301  40.844  -6.453  1.00 38.03           C  
ATOM   2971  CE1 PHE B  54       2.814  41.344  -7.574  1.00 38.03           C  
ATOM   2972  CE2 PHE B  54       4.719  42.094  -6.332  1.00 38.03           C  
ATOM   2973  CZ  PHE B  54       3.475  42.344  -6.895  1.00 38.03           C  
ATOM   2974  N   GLN B  55       4.922  35.219  -5.902  1.00 41.59           N  
ATOM   2975  CA  GLN B  55       5.414  33.938  -6.426  1.00 41.59           C  
ATOM   2976  C   GLN B  55       5.219  33.875  -7.938  1.00 41.59           C  
ATOM   2977  CB  GLN B  55       4.711  32.781  -5.738  1.00 41.59           C  
ATOM   2978  O   GLN B  55       4.129  34.125  -8.445  1.00 41.59           O  
ATOM   2979  CG  GLN B  55       5.648  31.859  -4.965  1.00 41.59           C  
ATOM   2980  CD  GLN B  55       4.918  30.766  -4.215  1.00 41.59           C  
ATOM   2981  NE2 GLN B  55       5.668  29.891  -3.551  1.00 41.59           N  
ATOM   2982  OE1 GLN B  55       3.684  30.703  -4.234  1.00 41.59           O  
ATOM   2983  N   ILE B  56       6.156  34.375  -8.617  1.00 35.09           N  
ATOM   2984  CA  ILE B  56       6.055  34.062 -10.039  1.00 35.09           C  
ATOM   2985  C   ILE B  56       5.605  32.594 -10.203  1.00 35.09           C  
ATOM   2986  CB  ILE B  56       7.398  34.281 -10.766  1.00 35.09           C  
ATOM   2987  O   ILE B  56       6.289  31.672  -9.758  1.00 35.09           O  
ATOM   2988  CG1 ILE B  56       7.836  35.750 -10.633  1.00 35.09           C  
ATOM   2989  CG2 ILE B  56       7.285  33.875 -12.242  1.00 35.09           C  
ATOM   2990  CD1 ILE B  56       9.258  36.000 -11.109  1.00 35.09           C  
ATOM   2991  N   ASN B  57       4.309  32.469  -9.867  1.00 35.53           N  
ATOM   2992  CA  ASN B  57       3.889  31.156 -10.312  1.00 35.53           C  
ATOM   2993  C   ASN B  57       4.441  30.828 -11.695  1.00 35.53           C  
ATOM   2994  CB  ASN B  57       2.363  31.047 -10.305  1.00 35.53           C  
ATOM   2995  O   ASN B  57       4.082  31.469 -12.680  1.00 35.53           O  
ATOM   2996  CG  ASN B  57       1.808  30.656  -8.953  1.00 35.53           C  
ATOM   2997  ND2 ASN B  57       0.487  30.688  -8.820  1.00 35.53           N  
ATOM   2998  OD1 ASN B  57       2.561  30.344  -8.031  1.00 35.53           O  
ATOM   2999  N   SER B  58       5.699  31.031 -11.961  1.00 32.69           N  
ATOM   3000  CA  SER B  58       5.852  30.328 -13.234  1.00 32.69           C  
ATOM   3001  C   SER B  58       4.727  29.328 -13.453  1.00 32.69           C  
ATOM   3002  CB  SER B  58       7.203  29.625 -13.305  1.00 32.69           C  
ATOM   3003  O   SER B  58       4.211  28.750 -12.500  1.00 32.69           O  
ATOM   3004  OG  SER B  58       7.297  28.625 -12.297  1.00 32.69           O  
ATOM   3005  N   HIS B  59       3.805  29.703 -14.391  1.00 29.05           N  
ATOM   3006  CA  HIS B  59       2.695  28.875 -14.852  1.00 29.05           C  
ATOM   3007  C   HIS B  59       2.957  27.406 -14.578  1.00 29.05           C  
ATOM   3008  CB  HIS B  59       2.449  29.094 -16.344  1.00 29.05           C  
ATOM   3009  O   HIS B  59       2.033  26.578 -14.609  1.00 29.05           O  
ATOM   3010  CG  HIS B  59       1.710  30.359 -16.656  1.00 29.05           C  
ATOM   3011  CD2 HIS B  59       2.137  31.531 -17.172  1.00 29.05           C  
ATOM   3012  ND1 HIS B  59       0.360  30.500 -16.422  1.00 29.05           N  
ATOM   3013  CE1 HIS B  59      -0.014  31.719 -16.797  1.00 29.05           C  
ATOM   3014  NE2 HIS B  59       1.046  32.375 -17.250  1.00 29.05           N  
ATOM   3015  N   ALA B  60       4.270  27.094 -15.016  1.00 27.62           N  
ATOM   3016  CA  ALA B  60       4.238  25.641 -15.234  1.00 27.62           C  
ATOM   3017  C   ALA B  60       3.869  24.906 -13.945  1.00 27.62           C  
ATOM   3018  CB  ALA B  60       5.590  25.156 -15.758  1.00 27.62           C  
ATOM   3019  O   ALA B  60       4.098  23.703 -13.828  1.00 27.62           O  
ATOM   3020  N   THR B  61       3.980  25.672 -12.852  1.00 32.41           N  
ATOM   3021  CA  THR B  61       3.555  24.750 -11.812  1.00 32.41           C  
ATOM   3022  C   THR B  61       2.270  24.031 -12.219  1.00 32.41           C  
ATOM   3023  CB  THR B  61       3.338  25.469 -10.477  1.00 32.41           C  
ATOM   3024  O   THR B  61       1.203  24.641 -12.281  1.00 32.41           O  
ATOM   3025  CG2 THR B  61       4.266  24.922  -9.391  1.00 32.41           C  
ATOM   3026  OG1 THR B  61       3.600  26.875 -10.641  1.00 32.41           O  
ATOM   3027  N   GLU B  62       2.367  23.688 -13.469  1.00 30.06           N  
ATOM   3028  CA  GLU B  62       1.418  22.766 -14.078  1.00 30.06           C  
ATOM   3029  C   GLU B  62       0.563  22.062 -13.023  1.00 30.06           C  
ATOM   3030  CB  GLU B  62       2.152  21.719 -14.930  1.00 30.06           C  
ATOM   3031  O   GLU B  62       1.087  21.562 -12.031  1.00 30.06           O  
ATOM   3032  CG  GLU B  62       2.414  22.172 -16.359  1.00 30.06           C  
ATOM   3033  CD  GLU B  62       3.107  21.125 -17.203  1.00 30.06           C  
ATOM   3034  OE1 GLU B  62       3.332  21.359 -18.406  1.00 30.06           O  
ATOM   3035  OE2 GLU B  62       3.430  20.047 -16.656  1.00 30.06           O  
ATOM   3036  N   TRP B  63      -0.513  22.844 -12.625  1.00 28.53           N  
ATOM   3037  CA  TRP B  63      -1.610  21.969 -12.234  1.00 28.53           C  
ATOM   3038  C   TRP B  63      -1.377  20.547 -12.734  1.00 28.53           C  
ATOM   3039  CB  TRP B  63      -2.943  22.500 -12.773  1.00 28.53           C  
ATOM   3040  O   TRP B  63      -1.471  20.281 -13.938  1.00 28.53           O  
ATOM   3041  CG  TRP B  63      -4.145  21.984 -12.031  1.00 28.53           C  
ATOM   3042  CD1 TRP B  63      -4.625  20.703 -12.031  1.00 28.53           C  
ATOM   3043  CD2 TRP B  63      -5.016  22.750 -11.188  1.00 28.53           C  
ATOM   3044  CE2 TRP B  63      -6.008  21.859 -10.711  1.00 28.53           C  
ATOM   3045  CE3 TRP B  63      -5.055  24.094 -10.789  1.00 28.53           C  
ATOM   3046  NE1 TRP B  63      -5.746  20.625 -11.242  1.00 28.53           N  
ATOM   3047  CH2 TRP B  63      -7.043  23.594  -9.484  1.00 28.53           C  
ATOM   3048  CZ2 TRP B  63      -7.027  22.281  -9.852  1.00 28.53           C  
ATOM   3049  CZ3 TRP B  63      -6.074  24.500  -9.938  1.00 28.53           C  
ATOM   3050  N   SER B  64      -0.069  20.219 -12.805  1.00 30.84           N  
ATOM   3051  CA  SER B  64      -0.209  18.844 -13.266  1.00 30.84           C  
ATOM   3052  C   SER B  64      -1.573  18.281 -12.898  1.00 30.84           C  
ATOM   3053  CB  SER B  64       0.897  17.969 -12.680  1.00 30.84           C  
ATOM   3054  O   SER B  64      -2.051  18.469 -11.773  1.00 30.84           O  
ATOM   3055  OG  SER B  64       2.176  18.516 -12.969  1.00 30.84           O  
ATOM   3056  N   PRO B  65      -2.512  18.625 -13.859  1.00 29.52           N  
ATOM   3057  CA  PRO B  65      -3.744  17.875 -13.625  1.00 29.52           C  
ATOM   3058  C   PRO B  65      -3.566  16.750 -12.617  1.00 29.52           C  
ATOM   3059  CB  PRO B  65      -4.082  17.312 -15.016  1.00 29.52           C  
ATOM   3060  O   PRO B  65      -2.562  16.031 -12.656  1.00 29.52           O  
ATOM   3061  CG  PRO B  65      -2.881  17.625 -15.852  1.00 29.52           C  
ATOM   3062  CD  PRO B  65      -1.918  18.422 -15.023  1.00 29.52           C  
ATOM   3063  N   SER B  66      -3.576  17.219 -11.422  1.00 32.56           N  
ATOM   3064  CA  SER B  66      -3.764  16.016 -10.625  1.00 32.56           C  
ATOM   3065  C   SER B  66      -4.332  14.867 -11.461  1.00 32.56           C  
ATOM   3066  CB  SER B  66      -4.688  16.297  -9.438  1.00 32.56           C  
ATOM   3067  O   SER B  66      -5.410  15.000 -12.039  1.00 32.56           O  
ATOM   3068  OG  SER B  66      -5.480  17.438  -9.680  1.00 32.56           O  
ATOM   3069  N   HIS B  67      -3.531  14.586 -12.609  1.00 30.77           N  
ATOM   3070  CA  HIS B  67      -4.031  13.445 -13.367  1.00 30.77           C  
ATOM   3071  C   HIS B  67      -5.121  12.711 -12.594  1.00 30.77           C  
ATOM   3072  CB  HIS B  67      -2.891  12.492 -13.719  1.00 30.77           C  
ATOM   3073  O   HIS B  67      -5.043  12.586 -11.375  1.00 30.77           O  
ATOM   3074  CG  HIS B  67      -2.025  12.969 -14.836  1.00 30.77           C  
ATOM   3075  CD2 HIS B  67      -0.737  13.383 -14.852  1.00 30.77           C  
ATOM   3076  ND1 HIS B  67      -2.477  13.062 -16.141  1.00 30.77           N  
ATOM   3077  CE1 HIS B  67      -1.499  13.516 -16.906  1.00 30.77           C  
ATOM   3078  NE2 HIS B  67      -0.432  13.719 -16.156  1.00 30.77           N  
ATOM   3079  N   PRO B  68      -6.332  13.008 -12.945  1.00 33.28           N  
ATOM   3080  CA  PRO B  68      -7.457  12.227 -12.422  1.00 33.28           C  
ATOM   3081  C   PRO B  68      -7.016  10.891 -11.820  1.00 33.28           C  
ATOM   3082  CB  PRO B  68      -8.336  12.000 -13.656  1.00 33.28           C  
ATOM   3083  O   PRO B  68      -7.797  10.234 -11.133  1.00 33.28           O  
ATOM   3084  CG  PRO B  68      -7.520  12.500 -14.805  1.00 33.28           C  
ATOM   3085  CD  PRO B  68      -6.234  13.062 -14.266  1.00 33.28           C  
ATOM   3086  N   GLY B  69      -6.105  10.211 -12.734  1.00 33.94           N  
ATOM   3087  CA  GLY B  69      -5.898   8.844 -12.266  1.00 33.94           C  
ATOM   3088  C   GLY B  69      -5.270   8.773 -10.891  1.00 33.94           C  
ATOM   3089  O   GLY B  69      -4.266   8.086 -10.695  1.00 33.94           O  
ATOM   3090  N   GLU B  70      -4.797   9.984 -10.281  1.00 39.59           N  
ATOM   3091  CA  GLU B  70      -4.266   9.984  -8.922  1.00 39.59           C  
ATOM   3092  C   GLU B  70      -4.707   8.742  -8.156  1.00 39.59           C  
ATOM   3093  CB  GLU B  70      -4.703  11.250  -8.172  1.00 39.59           C  
ATOM   3094  O   GLU B  70      -5.902   8.453  -8.070  1.00 39.59           O  
ATOM   3095  CG  GLU B  70      -3.701  12.391  -8.258  1.00 39.59           C  
ATOM   3096  CD  GLU B  70      -4.137  13.625  -7.488  1.00 39.59           C  
ATOM   3097  OE1 GLU B  70      -3.369  14.617  -7.441  1.00 39.59           O  
ATOM   3098  OE2 GLU B  70      -5.254  13.609  -6.922  1.00 39.59           O  
ATOM   3099  N   ASP B  71      -3.990   7.664  -8.438  1.00 46.41           N  
ATOM   3100  CA  ASP B  71      -4.035   6.352  -7.801  1.00 46.41           C  
ATOM   3101  C   ASP B  71      -4.652   6.441  -6.406  1.00 46.41           C  
ATOM   3102  CB  ASP B  71      -2.633   5.750  -7.715  1.00 46.41           C  
ATOM   3103  O   ASP B  71      -4.223   7.250  -5.582  1.00 46.41           O  
ATOM   3104  CG  ASP B  71      -2.250   4.957  -8.953  1.00 46.41           C  
ATOM   3105  OD1 ASP B  71      -3.150   4.555  -9.719  1.00 46.41           O  
ATOM   3106  OD2 ASP B  71      -1.039   4.727  -9.156  1.00 46.41           O  
ATOM   3107  N   ALA B  72      -6.113   6.594  -6.469  1.00 60.69           N  
ATOM   3108  CA  ALA B  72      -7.145   6.770  -5.449  1.00 60.69           C  
ATOM   3109  C   ALA B  72      -6.754   6.078  -4.148  1.00 60.69           C  
ATOM   3110  CB  ALA B  72      -8.484   6.238  -5.953  1.00 60.69           C  
ATOM   3111  O   ALA B  72      -6.996   4.879  -3.979  1.00 60.69           O  
ATOM   3112  N   VAL B  73      -5.609   6.395  -3.748  1.00 78.00           N  
ATOM   3113  CA  VAL B  73      -5.379   5.969  -2.371  1.00 78.00           C  
ATOM   3114  C   VAL B  73      -6.570   6.363  -1.501  1.00 78.00           C  
ATOM   3115  CB  VAL B  73      -4.078   6.574  -1.801  1.00 78.00           C  
ATOM   3116  O   VAL B  73      -7.070   7.484  -1.595  1.00 78.00           O  
ATOM   3117  CG1 VAL B  73      -3.846   6.102  -0.366  1.00 78.00           C  
ATOM   3118  CG2 VAL B  73      -2.885   6.211  -2.686  1.00 78.00           C  
ATOM   3119  N   ALA B  74      -7.094   5.414  -1.038  1.00 86.25           N  
ATOM   3120  CA  ALA B  74      -8.188   5.688  -0.107  1.00 86.25           C  
ATOM   3121  C   ALA B  74      -7.781   6.750   0.911  1.00 86.25           C  
ATOM   3122  CB  ALA B  74      -8.609   4.406   0.607  1.00 86.25           C  
ATOM   3123  O   ALA B  74      -6.637   6.777   1.371  1.00 86.25           O  
ATOM   3124  N   SER B  75      -8.641   7.688   1.060  1.00 92.50           N  
ATOM   3125  CA  SER B  75      -8.414   8.773   2.006  1.00 92.50           C  
ATOM   3126  C   SER B  75      -9.469   8.789   3.105  1.00 92.50           C  
ATOM   3127  CB  SER B  75      -8.406  10.125   1.284  1.00 92.50           C  
ATOM   3128  O   SER B  75     -10.305   7.883   3.180  1.00 92.50           O  
ATOM   3129  OG  SER B  75      -9.719  10.508   0.920  1.00 92.50           O  
ATOM   3130  N   PHE B  76      -9.414   9.805   3.977  1.00 94.38           N  
ATOM   3131  CA  PHE B  76     -10.383   9.875   5.062  1.00 94.38           C  
ATOM   3132  C   PHE B  76     -11.789  10.070   4.520  1.00 94.38           C  
ATOM   3133  CB  PHE B  76     -10.031  11.008   6.031  1.00 94.38           C  
ATOM   3134  O   PHE B  76     -12.773   9.805   5.219  1.00 94.38           O  
ATOM   3135  CG  PHE B  76      -8.914  10.680   6.980  1.00 94.38           C  
ATOM   3136  CD1 PHE B  76      -8.211   9.484   6.852  1.00 94.38           C  
ATOM   3137  CD2 PHE B  76      -8.562  11.555   7.996  1.00 94.38           C  
ATOM   3138  CE1 PHE B  76      -7.172   9.172   7.730  1.00 94.38           C  
ATOM   3139  CE2 PHE B  76      -7.531  11.250   8.875  1.00 94.38           C  
ATOM   3140  CZ  PHE B  76      -6.836  10.062   8.742  1.00 94.38           C  
ATOM   3141  N   ALA B  77     -11.875  10.547   3.281  1.00 92.69           N  
ATOM   3142  CA  ALA B  77     -13.172  10.703   2.637  1.00 92.69           C  
ATOM   3143  C   ALA B  77     -13.844   9.352   2.395  1.00 92.69           C  
ATOM   3144  CB  ALA B  77     -13.023  11.469   1.321  1.00 92.69           C  
ATOM   3145  O   ALA B  77     -15.055   9.281   2.211  1.00 92.69           O  
ATOM   3146  N   ASP B  78     -13.102   8.297   2.471  1.00 92.81           N  
ATOM   3147  CA  ASP B  78     -13.586   6.977   2.102  1.00 92.81           C  
ATOM   3148  C   ASP B  78     -13.844   6.121   3.340  1.00 92.81           C  
ATOM   3149  CB  ASP B  78     -12.594   6.273   1.172  1.00 92.81           C  
ATOM   3150  O   ASP B  78     -14.109   4.922   3.229  1.00 92.81           O  
ATOM   3151  CG  ASP B  78     -12.328   7.055  -0.104  1.00 92.81           C  
ATOM   3152  OD1 ASP B  78     -13.289   7.488  -0.767  1.00 92.81           O  
ATOM   3153  OD2 ASP B  78     -11.141   7.227  -0.451  1.00 92.81           O  
ATOM   3154  N   VAL B  79     -13.805   6.637   4.457  1.00 93.56           N  
ATOM   3155  CA  VAL B  79     -13.859   5.867   5.699  1.00 93.56           C  
ATOM   3156  C   VAL B  79     -15.219   5.191   5.832  1.00 93.56           C  
ATOM   3157  CB  VAL B  79     -13.578   6.758   6.930  1.00 93.56           C  
ATOM   3158  O   VAL B  79     -15.320   4.094   6.391  1.00 93.56           O  
ATOM   3159  CG1 VAL B  79     -14.008   6.051   8.211  1.00 93.56           C  
ATOM   3160  CG2 VAL B  79     -12.102   7.141   6.992  1.00 93.56           C  
ATOM   3161  N   GLY B  80     -16.266   5.762   5.297  1.00 89.81           N  
ATOM   3162  CA  GLY B  80     -17.578   5.168   5.379  1.00 89.81           C  
ATOM   3163  C   GLY B  80     -17.656   3.787   4.750  1.00 89.81           C  
ATOM   3164  O   GLY B  80     -18.219   2.859   5.340  1.00 89.81           O  
ATOM   3165  N   TRP B  81     -17.031   3.670   3.635  1.00 87.38           N  
ATOM   3166  CA  TRP B  81     -17.109   2.365   2.986  1.00 87.38           C  
ATOM   3167  C   TRP B  81     -15.961   1.466   3.434  1.00 87.38           C  
ATOM   3168  CB  TRP B  81     -17.094   2.520   1.463  1.00 87.38           C  
ATOM   3169  O   TRP B  81     -16.109   0.244   3.500  1.00 87.38           O  
ATOM   3170  CG  TRP B  81     -15.812   3.082   0.923  1.00 87.38           C  
ATOM   3171  CD1 TRP B  81     -15.492   4.402   0.758  1.00 87.38           C  
ATOM   3172  CD2 TRP B  81     -14.672   2.338   0.473  1.00 87.38           C  
ATOM   3173  CE2 TRP B  81     -13.703   3.273   0.048  1.00 87.38           C  
ATOM   3174  CE3 TRP B  81     -14.383   0.970   0.388  1.00 87.38           C  
ATOM   3175  NE1 TRP B  81     -14.234   4.523   0.232  1.00 87.38           N  
ATOM   3176  CH2 TRP B  81     -12.203   1.539  -0.527  1.00 87.38           C  
ATOM   3177  CZ2 TRP B  81     -12.461   2.883  -0.455  1.00 87.38           C  
ATOM   3178  CZ3 TRP B  81     -13.141   0.584  -0.112  1.00 87.38           C  
ATOM   3179  N   VAL B  82     -14.812   2.062   3.736  1.00 89.75           N  
ATOM   3180  CA  VAL B  82     -13.695   1.253   4.207  1.00 89.75           C  
ATOM   3181  C   VAL B  82     -14.094   0.521   5.488  1.00 89.75           C  
ATOM   3182  CB  VAL B  82     -12.438   2.113   4.453  1.00 89.75           C  
ATOM   3183  O   VAL B  82     -13.719  -0.638   5.688  1.00 89.75           O  
ATOM   3184  CG1 VAL B  82     -11.359   1.305   5.176  1.00 89.75           C  
ATOM   3185  CG2 VAL B  82     -11.898   2.660   3.131  1.00 89.75           C  
ATOM   3186  N   ALA B  83     -14.875   1.173   6.301  1.00 90.75           N  
ATOM   3187  CA  ALA B  83     -15.289   0.578   7.570  1.00 90.75           C  
ATOM   3188  C   ALA B  83     -16.266  -0.571   7.340  1.00 90.75           C  
ATOM   3189  CB  ALA B  83     -15.922   1.637   8.469  1.00 90.75           C  
ATOM   3190  O   ALA B  83     -16.344  -1.502   8.148  1.00 90.75           O  
ATOM   3191  N   LYS B  84     -16.906  -0.584   6.219  1.00 84.75           N  
ATOM   3192  CA  LYS B  84     -17.922  -1.593   5.930  1.00 84.75           C  
ATOM   3193  C   LYS B  84     -17.359  -2.686   5.020  1.00 84.75           C  
ATOM   3194  CB  LYS B  84     -19.141  -0.949   5.289  1.00 84.75           C  
ATOM   3195  O   LYS B  84     -18.000  -3.729   4.840  1.00 84.75           O  
ATOM   3196  CG  LYS B  84     -19.891   0.014   6.207  1.00 84.75           C  
ATOM   3197  CD  LYS B  84     -21.078   0.655   5.500  1.00 84.75           C  
ATOM   3198  CE  LYS B  84     -21.750   1.708   6.371  1.00 84.75           C  
ATOM   3199  NZ  LYS B  84     -22.828   2.426   5.637  1.00 84.75           N  
ATOM   3200  N   GLU B  85     -16.281  -2.342   4.453  1.00 77.56           N  
ATOM   3201  CA  GLU B  85     -15.727  -3.283   3.484  1.00 77.56           C  
ATOM   3202  C   GLU B  85     -15.359  -4.605   4.148  1.00 77.56           C  
ATOM   3203  CB  GLU B  85     -14.500  -2.684   2.795  1.00 77.56           C  
ATOM   3204  O   GLU B  85     -14.734  -4.621   5.211  1.00 77.56           O  
ATOM   3205  CG  GLU B  85     -14.039  -3.461   1.569  1.00 77.56           C  
ATOM   3206  CD  GLU B  85     -12.867  -2.811   0.851  1.00 77.56           C  
ATOM   3207  OE1 GLU B  85     -12.406  -3.357  -0.177  1.00 77.56           O  
ATOM   3208  OE2 GLU B  85     -12.406  -1.747   1.319  1.00 77.56           O  
ATOM   3209  N   GLU B  86     -16.047  -5.629   3.752  1.00 67.62           N  
ATOM   3210  CA  GLU B  86     -15.664  -6.973   4.180  1.00 67.62           C  
ATOM   3211  C   GLU B  86     -14.641  -7.586   3.223  1.00 67.62           C  
ATOM   3212  CB  GLU B  86     -16.891  -7.875   4.285  1.00 67.62           C  
ATOM   3213  O   GLU B  86     -14.578  -7.207   2.051  1.00 67.62           O  
ATOM   3214  CG  GLU B  86     -17.844  -7.492   5.410  1.00 67.62           C  
ATOM   3215  CD  GLU B  86     -19.031  -8.430   5.539  1.00 67.62           C  
ATOM   3216  OE1 GLU B  86     -19.875  -8.227   6.449  1.00 67.62           O  
ATOM   3217  OE2 GLU B  86     -19.125  -9.367   4.723  1.00 67.62           O  
ATOM   3218  N   GLY B  87     -13.508  -8.062   3.727  1.00 63.00           N  
ATOM   3219  CA  GLY B  87     -12.430  -8.656   2.951  1.00 63.00           C  
ATOM   3220  C   GLY B  87     -12.922  -9.461   1.767  1.00 63.00           C  
ATOM   3221  O   GLY B  87     -14.047  -9.969   1.778  1.00 63.00           O  
ATOM   3222  N   GLU B  88     -12.352  -9.164   0.620  1.00 62.19           N  
ATOM   3223  CA  GLU B  88     -12.664  -9.930  -0.582  1.00 62.19           C  
ATOM   3224  C   GLU B  88     -12.375 -11.414  -0.379  1.00 62.19           C  
ATOM   3225  CB  GLU B  88     -11.875  -9.398  -1.780  1.00 62.19           C  
ATOM   3226  O   GLU B  88     -11.375 -11.773   0.238  1.00 62.19           O  
ATOM   3227  CG  GLU B  88     -12.500  -8.172  -2.432  1.00 62.19           C  
ATOM   3228  CD  GLU B  88     -11.734  -7.684  -3.650  1.00 62.19           C  
ATOM   3229  OE1 GLU B  88     -12.117  -6.648  -4.238  1.00 62.19           O  
ATOM   3230  OE2 GLU B  88     -10.734  -8.344  -4.020  1.00 62.19           O  
ATOM   3231  N   CYS B  89     -13.328 -12.297  -0.838  1.00 65.00           N  
ATOM   3232  CA  CYS B  89     -13.250 -13.742  -0.681  1.00 65.00           C  
ATOM   3233  C   CYS B  89     -12.023 -14.305  -1.391  1.00 65.00           C  
ATOM   3234  CB  CYS B  89     -14.516 -14.406  -1.225  1.00 65.00           C  
ATOM   3235  O   CYS B  89     -11.484 -15.336  -0.985  1.00 65.00           O  
ATOM   3236  SG  CYS B  89     -16.016 -13.969  -0.318  1.00 65.00           S  
ATOM   3237  N   SER B  90     -11.469 -13.531  -2.328  1.00 77.75           N  
ATOM   3238  CA  SER B  90     -10.406 -14.133  -3.117  1.00 77.75           C  
ATOM   3239  C   SER B  90      -9.031 -13.703  -2.605  1.00 77.75           C  
ATOM   3240  CB  SER B  90     -10.547 -13.750  -4.590  1.00 77.75           C  
ATOM   3241  O   SER B  90      -8.008 -14.180  -3.100  1.00 77.75           O  
ATOM   3242  OG  SER B  90     -10.531 -12.344  -4.750  1.00 77.75           O  
ATOM   3243  N   ALA B  91      -8.984 -12.859  -1.551  1.00 85.81           N  
ATOM   3244  CA  ALA B  91      -7.699 -12.438  -1.004  1.00 85.81           C  
ATOM   3245  C   ALA B  91      -7.746 -12.375   0.520  1.00 85.81           C  
ATOM   3246  CB  ALA B  91      -7.297 -11.086  -1.578  1.00 85.81           C  
ATOM   3247  O   ALA B  91      -8.773 -12.023   1.102  1.00 85.81           O  
ATOM   3248  N   ARG B  92      -6.754 -12.914   1.114  1.00 88.44           N  
ATOM   3249  CA  ARG B  92      -6.594 -12.820   2.562  1.00 88.44           C  
ATOM   3250  C   ARG B  92      -5.297 -12.102   2.924  1.00 88.44           C  
ATOM   3251  CB  ARG B  92      -6.613 -14.219   3.197  1.00 88.44           C  
ATOM   3252  O   ARG B  92      -4.227 -12.461   2.428  1.00 88.44           O  
ATOM   3253  CG  ARG B  92      -7.965 -14.914   3.109  1.00 88.44           C  
ATOM   3254  CD  ARG B  92      -8.984 -14.289   4.055  1.00 88.44           C  
ATOM   3255  NE  ARG B  92     -10.227 -15.047   4.078  1.00 88.44           N  
ATOM   3256  NH1 ARG B  92     -10.773 -14.484   6.250  1.00 88.44           N  
ATOM   3257  NH2 ARG B  92     -12.156 -15.844   5.035  1.00 88.44           N  
ATOM   3258  CZ  ARG B  92     -11.047 -15.125   5.121  1.00 88.44           C  
ATOM   3259  N   LEU B  93      -5.500 -11.109   3.734  1.00 88.88           N  
ATOM   3260  CA  LEU B  93      -4.348 -10.297   4.113  1.00 88.88           C  
ATOM   3261  C   LEU B  93      -3.816 -10.719   5.480  1.00 88.88           C  
ATOM   3262  CB  LEU B  93      -4.711  -8.812   4.125  1.00 88.88           C  
ATOM   3263  O   LEU B  93      -4.570 -11.219   6.316  1.00 88.88           O  
ATOM   3264  CG  LEU B  93      -5.320  -8.250   2.838  1.00 88.88           C  
ATOM   3265  CD1 LEU B  93      -5.898  -6.863   3.084  1.00 88.88           C  
ATOM   3266  CD2 LEU B  93      -4.277  -8.211   1.727  1.00 88.88           C  
ATOM   3267  N   ARG B  94      -2.541 -10.594   5.730  1.00 88.56           N  
ATOM   3268  CA  ARG B  94      -1.888 -10.922   6.992  1.00 88.56           C  
ATOM   3269  C   ARG B  94      -2.568 -10.219   8.164  1.00 88.56           C  
ATOM   3270  CB  ARG B  94      -0.405 -10.555   6.945  1.00 88.56           C  
ATOM   3271  O   ARG B  94      -2.697 -10.789   9.250  1.00 88.56           O  
ATOM   3272  CG  ARG B  94       0.326 -10.766   8.258  1.00 88.56           C  
ATOM   3273  CD  ARG B  94       1.830 -10.875   8.062  1.00 88.56           C  
ATOM   3274  NE  ARG B  94       2.488 -11.469   9.219  1.00 88.56           N  
ATOM   3275  NH1 ARG B  94       3.367 -13.266   8.070  1.00 88.56           N  
ATOM   3276  NH2 ARG B  94       3.758 -13.039  10.312  1.00 88.56           N  
ATOM   3277  CZ  ARG B  94       3.203 -12.594   9.195  1.00 88.56           C  
ATOM   3278  N   THR B  95      -3.031  -8.961   7.828  1.00 82.62           N  
ATOM   3279  CA  THR B  95      -3.639  -8.164   8.891  1.00 82.62           C  
ATOM   3280  C   THR B  95      -4.941  -8.805   9.367  1.00 82.62           C  
ATOM   3281  CB  THR B  95      -3.910  -6.723   8.422  1.00 82.62           C  
ATOM   3282  O   THR B  95      -5.418  -8.516  10.461  1.00 82.62           O  
ATOM   3283  CG2 THR B  95      -2.607  -5.984   8.133  1.00 82.62           C  
ATOM   3284  OG1 THR B  95      -4.703  -6.754   7.230  1.00 82.62           O  
ATOM   3285  N   GLU B  96      -5.492  -9.641   8.594  1.00 77.44           N  
ATOM   3286  CA  GLU B  96      -6.758 -10.297   8.922  1.00 77.44           C  
ATOM   3287  C   GLU B  96      -6.523 -11.609   9.672  1.00 77.44           C  
ATOM   3288  CB  GLU B  96      -7.574 -10.562   7.648  1.00 77.44           C  
ATOM   3289  O   GLU B  96      -7.438 -12.133  10.305  1.00 77.44           O  
ATOM   3290  CG  GLU B  96      -8.016  -9.289   6.934  1.00 77.44           C  
ATOM   3291  CD  GLU B  96      -8.672  -9.562   5.586  1.00 77.44           C  
ATOM   3292  OE1 GLU B  96      -9.016  -8.594   4.875  1.00 77.44           O  
ATOM   3293  OE2 GLU B  96      -8.844 -10.750   5.246  1.00 77.44           O  
ATOM   3294  N   VAL B  97      -5.469 -12.219   9.438  1.00 71.00           N  
ATOM   3295  CA  VAL B  97      -5.223 -13.562   9.961  1.00 71.00           C  
ATOM   3296  C   VAL B  97      -4.695 -13.469  11.391  1.00 71.00           C  
ATOM   3297  CB  VAL B  97      -4.230 -14.344   9.070  1.00 71.00           C  
ATOM   3298  O   VAL B  97      -3.766 -12.711  11.672  1.00 71.00           O  
ATOM   3299  CG1 VAL B  97      -3.965 -15.734   9.648  1.00 71.00           C  
ATOM   3300  CG2 VAL B  97      -4.758 -14.445   7.645  1.00 71.00           C  
ATOM   3301  N   ARG B  98      -5.637 -13.680  12.320  1.00 60.41           N  
ATOM   3302  CA  ARG B  98      -5.223 -13.758  13.719  1.00 60.41           C  
ATOM   3303  C   ARG B  98      -4.320 -14.961  13.953  1.00 60.41           C  
ATOM   3304  CB  ARG B  98      -6.445 -13.828  14.633  1.00 60.41           C  
ATOM   3305  O   ARG B  98      -4.461 -15.992  13.289  1.00 60.41           O  
ATOM   3306  CG  ARG B  98      -7.266 -12.555  14.672  1.00 60.41           C  
ATOM   3307  CD  ARG B  98      -8.430 -12.656  15.648  1.00 60.41           C  
ATOM   3308  NE  ARG B  98      -9.211 -11.422  15.688  1.00 60.41           N  
ATOM   3309  NH1 ARG B  98     -10.719 -12.188  17.266  1.00 60.41           N  
ATOM   3310  NH2 ARG B  98     -10.922 -10.062  16.406  1.00 60.41           N  
ATOM   3311  CZ  ARG B  98     -10.281 -11.227  16.453  1.00 60.41           C  
ATOM   3312  N   SER B  99      -3.215 -14.711  14.297  1.00 53.56           N  
ATOM   3313  CA  SER B  99      -2.484 -15.891  14.758  1.00 53.56           C  
ATOM   3314  C   SER B  99      -3.344 -16.750  15.688  1.00 53.56           C  
ATOM   3315  CB  SER B  99      -1.200 -15.477  15.477  1.00 53.56           C  
ATOM   3316  O   SER B  99      -3.877 -16.250  16.688  1.00 53.56           O  
ATOM   3317  OG  SER B  99      -1.233 -14.102  15.820  1.00 53.56           O  
ATOM   3318  N   ARG B 100      -4.371 -17.469  15.148  1.00 44.53           N  
ATOM   3319  CA  ARG B 100      -5.051 -18.391  16.062  1.00 44.53           C  
ATOM   3320  C   ARG B 100      -4.129 -18.812  17.203  1.00 44.53           C  
ATOM   3321  CB  ARG B 100      -5.562 -19.625  15.312  1.00 44.53           C  
ATOM   3322  O   ARG B 100      -3.020 -19.297  16.953  1.00 44.53           O  
ATOM   3323  CG  ARG B 100      -7.059 -19.609  15.047  1.00 44.53           C  
ATOM   3324  CD  ARG B 100      -7.520 -20.875  14.352  1.00 44.53           C  
ATOM   3325  NE  ARG B 100      -8.961 -20.875  14.109  1.00 44.53           N  
ATOM   3326  NH1 ARG B 100      -8.992 -22.891  12.992  1.00 44.53           N  
ATOM   3327  NH2 ARG B 100     -10.938 -21.719  13.305  1.00 44.53           N  
ATOM   3328  CZ  ARG B 100      -9.625 -21.828  13.469  1.00 44.53           C  
ATOM   3329  N   PRO B 101      -4.336 -18.391  18.422  1.00 41.78           N  
ATOM   3330  CA  PRO B 101      -3.875 -19.312  19.453  1.00 41.78           C  
ATOM   3331  C   PRO B 101      -4.219 -20.766  19.141  1.00 41.78           C  
ATOM   3332  CB  PRO B 101      -4.613 -18.828  20.703  1.00 41.78           C  
ATOM   3333  O   PRO B 101      -5.137 -21.031  18.359  1.00 41.78           O  
ATOM   3334  CG  PRO B 101      -5.668 -17.906  20.203  1.00 41.78           C  
ATOM   3335  CD  PRO B 101      -5.438 -17.672  18.734  1.00 41.78           C  
ATOM   3336  N   PRO B 102      -3.562 -21.859  19.438  1.00 34.25           N  
ATOM   3337  CA  PRO B 102      -4.004 -23.250  19.453  1.00 34.25           C  
ATOM   3338  C   PRO B 102      -5.492 -23.391  19.766  1.00 34.25           C  
ATOM   3339  CB  PRO B 102      -3.148 -23.875  20.562  1.00 34.25           C  
ATOM   3340  O   PRO B 102      -6.098 -22.484  20.344  1.00 34.25           O  
ATOM   3341  CG  PRO B 102      -2.547 -22.719  21.281  1.00 34.25           C  
ATOM   3342  CD  PRO B 102      -2.883 -21.453  20.531  1.00 34.25           C  
ATOM   3343  N   LEU B 103      -6.160 -24.484  19.422  1.00 30.66           N  
ATOM   3344  CA  LEU B 103      -7.391 -25.172  19.812  1.00 30.66           C  
ATOM   3345  C   LEU B 103      -7.730 -24.891  21.266  1.00 30.66           C  
ATOM   3346  CB  LEU B 103      -7.254 -26.672  19.594  1.00 30.66           C  
ATOM   3347  O   LEU B 103      -7.195 -25.531  22.172  1.00 30.66           O  
ATOM   3348  CG  LEU B 103      -7.527 -27.172  18.172  1.00 30.66           C  
ATOM   3349  CD1 LEU B 103      -6.617 -28.344  17.844  1.00 30.66           C  
ATOM   3350  CD2 LEU B 103      -8.992 -27.562  18.016  1.00 30.66           C  
ATOM   3351  N   GLN B 104      -7.844 -24.016  22.031  1.00 27.25           N  
ATOM   3352  CA  GLN B 104      -8.773 -24.438  23.062  1.00 27.25           C  
ATOM   3353  C   GLN B 104     -10.164 -24.688  22.500  1.00 27.25           C  
ATOM   3354  CB  GLN B 104      -8.844 -23.391  24.188  1.00 27.25           C  
ATOM   3355  O   GLN B 104     -10.641 -23.938  21.641  1.00 27.25           O  
ATOM   3356  CG  GLN B 104      -8.164 -23.828  25.469  1.00 27.25           C  
ATOM   3357  CD  GLN B 104      -8.047 -22.688  26.484  1.00 27.25           C  
ATOM   3358  NE2 GLN B 104      -7.586 -23.016  27.688  1.00 27.25           N  
ATOM   3359  OE1 GLN B 104      -8.367 -21.547  26.172  1.00 27.25           O  
ATOM   3360  N   ASP B 105     -10.812 -25.938  22.688  1.00 26.95           N  
ATOM   3361  CA  ASP B 105     -12.078 -26.656  22.812  1.00 26.95           C  
ATOM   3362  C   ASP B 105     -13.172 -25.750  23.359  1.00 26.95           C  
ATOM   3363  CB  ASP B 105     -11.914 -27.891  23.703  1.00 26.95           C  
ATOM   3364  O   ASP B 105     -13.281 -25.562  24.578  1.00 26.95           O  
ATOM   3365  CG  ASP B 105     -11.461 -29.109  22.922  1.00 26.95           C  
ATOM   3366  OD1 ASP B 105     -11.594 -29.141  21.688  1.00 26.95           O  
ATOM   3367  OD2 ASP B 105     -10.984 -30.078  23.578  1.00 26.95           O  
ATOM   3368  N   ASP B 106     -13.570 -24.703  23.172  1.00 25.41           N  
ATOM   3369  CA  ASP B 106     -14.867 -24.500  23.812  1.00 25.41           C  
ATOM   3370  C   ASP B 106     -15.828 -25.641  23.453  1.00 25.41           C  
ATOM   3371  CB  ASP B 106     -15.469 -23.156  23.406  1.00 25.41           C  
ATOM   3372  O   ASP B 106     -15.898 -26.047  22.297  1.00 25.41           O  
ATOM   3373  CG  ASP B 106     -14.914 -22.000  24.219  1.00 25.41           C  
ATOM   3374  OD1 ASP B 106     -14.422 -22.219  25.344  1.00 25.41           O  
ATOM   3375  OD2 ASP B 106     -14.977 -20.844  23.719  1.00 25.41           O  
ATOM   3376  N   LEU B 107     -16.500 -26.625  24.500  1.00 21.41           N  
ATOM   3377  CA  LEU B 107     -17.734 -27.312  24.906  1.00 21.41           C  
ATOM   3378  C   LEU B 107     -18.953 -26.641  24.312  1.00 21.41           C  
ATOM   3379  CB  LEU B 107     -17.844 -27.359  26.422  1.00 21.41           C  
ATOM   3380  O   LEU B 107     -19.797 -27.297  23.688  1.00 21.41           O  
ATOM   3381  CG  LEU B 107     -17.000 -28.422  27.141  1.00 21.41           C  
ATOM   3382  CD1 LEU B 107     -16.953 -28.141  28.641  1.00 21.41           C  
ATOM   3383  CD2 LEU B 107     -17.562 -29.812  26.875  1.00 21.41           C  
ATOM   3384  N   LEU B 108     -19.609 -25.594  25.156  1.00 20.38           N  
ATOM   3385  CA  LEU B 108     -20.969 -25.719  25.688  1.00 20.38           C  
ATOM   3386  C   LEU B 108     -22.000 -25.438  24.609  1.00 20.38           C  
ATOM   3387  CB  LEU B 108     -21.172 -24.781  26.875  1.00 20.38           C  
ATOM   3388  O   LEU B 108     -22.922 -26.234  24.406  1.00 20.38           O  
ATOM   3389  CG  LEU B 108     -20.562 -25.219  28.203  1.00 20.38           C  
ATOM   3390  CD1 LEU B 108     -20.516 -24.047  29.188  1.00 20.38           C  
ATOM   3391  CD2 LEU B 108     -21.344 -26.391  28.797  1.00 20.38           C  
ATOM   3392  N   PHE B 109     -22.609 -24.109  24.484  1.00 19.92           N  
ATOM   3393  CA  PHE B 109     -24.031 -24.031  24.812  1.00 19.92           C  
ATOM   3394  C   PHE B 109     -24.875 -24.203  23.547  1.00 19.92           C  
ATOM   3395  CB  PHE B 109     -24.359 -22.703  25.484  1.00 19.92           C  
ATOM   3396  O   PHE B 109     -25.297 -23.219  22.938  1.00 19.92           O  
ATOM   3397  CG  PHE B 109     -24.234 -22.750  26.984  1.00 19.92           C  
ATOM   3398  CD1 PHE B 109     -25.297 -23.172  27.781  1.00 19.92           C  
ATOM   3399  CD2 PHE B 109     -23.047 -22.359  27.609  1.00 19.92           C  
ATOM   3400  CE1 PHE B 109     -25.172 -23.203  29.172  1.00 19.92           C  
ATOM   3401  CE2 PHE B 109     -22.922 -22.391  28.984  1.00 19.92           C  
ATOM   3402  CZ  PHE B 109     -23.984 -22.812  29.766  1.00 19.92           C  
ATOM   3403  N   PHE B 110     -24.484 -24.781  22.469  1.00 20.98           N  
ATOM   3404  CA  PHE B 110     -25.625 -24.703  21.562  1.00 20.98           C  
ATOM   3405  C   PHE B 110     -26.812 -25.484  22.109  1.00 20.98           C  
ATOM   3406  CB  PHE B 110     -25.234 -25.266  20.172  1.00 20.98           C  
ATOM   3407  O   PHE B 110     -27.109 -26.578  21.656  1.00 20.98           O  
ATOM   3408  CG  PHE B 110     -25.766 -24.438  19.031  1.00 20.98           C  
ATOM   3409  CD1 PHE B 110     -26.953 -24.797  18.391  1.00 20.98           C  
ATOM   3410  CD2 PHE B 110     -25.078 -23.312  18.594  1.00 20.98           C  
ATOM   3411  CE1 PHE B 110     -27.438 -24.047  17.328  1.00 20.98           C  
ATOM   3412  CE2 PHE B 110     -25.578 -22.562  17.531  1.00 20.98           C  
ATOM   3413  CZ  PHE B 110     -26.750 -22.922  16.891  1.00 20.98           C  
ATOM   3414  N   GLU B 111     -27.219 -25.500  23.531  1.00 18.86           N  
ATOM   3415  CA  GLU B 111     -28.484 -26.219  23.500  1.00 18.86           C  
ATOM   3416  C   GLU B 111     -29.438 -25.609  22.484  1.00 18.86           C  
ATOM   3417  CB  GLU B 111     -29.125 -26.250  24.891  1.00 18.86           C  
ATOM   3418  O   GLU B 111     -29.438 -24.391  22.281  1.00 18.86           O  
ATOM   3419  CG  GLU B 111     -29.109 -27.625  25.547  1.00 18.86           C  
ATOM   3420  CD  GLU B 111     -29.797 -27.641  26.906  1.00 18.86           C  
ATOM   3421  OE1 GLU B 111     -29.969 -28.734  27.484  1.00 18.86           O  
ATOM   3422  OE2 GLU B 111     -30.172 -26.547  27.391  1.00 18.86           O  
ATOM   3423  N   LYS B 112     -30.156 -26.453  21.750  1.00 21.19           N  
ATOM   3424  CA  LYS B 112     -31.203 -26.656  20.766  1.00 21.19           C  
ATOM   3425  C   LYS B 112     -32.500 -25.953  21.172  1.00 21.19           C  
ATOM   3426  CB  LYS B 112     -31.453 -28.156  20.562  1.00 21.19           C  
ATOM   3427  O   LYS B 112     -33.531 -26.109  20.516  1.00 21.19           O  
ATOM   3428  CG  LYS B 112     -30.734 -28.750  19.375  1.00 21.19           C  
ATOM   3429  CD  LYS B 112     -31.062 -30.234  19.203  1.00 21.19           C  
ATOM   3430  CE  LYS B 112     -30.312 -30.844  18.031  1.00 21.19           C  
ATOM   3431  NZ  LYS B 112     -30.562 -32.312  17.906  1.00 21.19           N  
ATOM   3432  N   ALA B 113     -32.500 -24.750  21.984  1.00 18.56           N  
ATOM   3433  CA  ALA B 113     -33.906 -24.766  22.281  1.00 18.56           C  
ATOM   3434  C   ALA B 113     -34.750 -24.797  21.000  1.00 18.56           C  
ATOM   3435  CB  ALA B 113     -34.312 -23.562  23.125  1.00 18.56           C  
ATOM   3436  O   ALA B 113     -34.625 -23.906  20.156  1.00 18.56           O  
ATOM   3437  N   PRO B 114     -35.031 -26.078  20.438  1.00 19.89           N  
ATOM   3438  CA  PRO B 114     -35.875 -26.344  19.281  1.00 19.89           C  
ATOM   3439  C   PRO B 114     -37.219 -25.625  19.344  1.00 19.89           C  
ATOM   3440  CB  PRO B 114     -36.094 -27.859  19.312  1.00 19.89           C  
ATOM   3441  O   PRO B 114     -37.812 -25.312  18.312  1.00 19.89           O  
ATOM   3442  CG  PRO B 114     -35.656 -28.266  20.688  1.00 19.89           C  
ATOM   3443  CD  PRO B 114     -35.031 -27.094  21.359  1.00 19.89           C  
ATOM   3444  N   SER B 115     -37.875 -25.516  20.609  1.00 17.83           N  
ATOM   3445  CA  SER B 115     -39.188 -26.125  20.500  1.00 17.83           C  
ATOM   3446  C   SER B 115     -40.188 -25.219  19.766  1.00 17.83           C  
ATOM   3447  CB  SER B 115     -39.750 -26.469  21.891  1.00 17.83           C  
ATOM   3448  O   SER B 115     -41.375 -25.500  19.719  1.00 17.83           O  
ATOM   3449  OG  SER B 115     -39.594 -25.375  22.781  1.00 17.83           O  
ATOM   3450  N   ARG B 116     -39.969 -23.969  19.734  1.00 17.80           N  
ATOM   3451  CA  ARG B 116     -41.344 -23.453  19.766  1.00 17.80           C  
ATOM   3452  C   ARG B 116     -42.188 -24.062  18.656  1.00 17.80           C  
ATOM   3453  CB  ARG B 116     -41.344 -21.922  19.641  1.00 17.80           C  
ATOM   3454  O   ARG B 116     -41.781 -24.016  17.484  1.00 17.80           O  
ATOM   3455  CG  ARG B 116     -41.406 -21.203  20.984  1.00 17.80           C  
ATOM   3456  CD  ARG B 116     -41.438 -19.688  20.812  1.00 17.80           C  
ATOM   3457  NE  ARG B 116     -41.688 -19.000  22.062  1.00 17.80           N  
ATOM   3458  NH1 ARG B 116     -41.375 -16.875  21.203  1.00 17.80           N  
ATOM   3459  NH2 ARG B 116     -41.875 -17.156  23.422  1.00 17.80           N  
ATOM   3460  CZ  ARG B 116     -41.656 -17.688  22.234  1.00 17.80           C  
ATOM   3461  N   GLN B 117     -43.156 -24.875  19.047  1.00 16.75           N  
ATOM   3462  CA  GLN B 117     -44.250 -25.656  18.453  1.00 16.75           C  
ATOM   3463  C   GLN B 117     -44.938 -24.891  17.344  1.00 16.75           C  
ATOM   3464  CB  GLN B 117     -45.250 -26.062  19.531  1.00 16.75           C  
ATOM   3465  O   GLN B 117     -44.812 -25.250  16.172  1.00 16.75           O  
ATOM   3466  CG  GLN B 117     -45.031 -27.453  20.109  1.00 16.75           C  
ATOM   3467  CD  GLN B 117     -46.031 -27.828  21.172  1.00 16.75           C  
ATOM   3468  NE2 GLN B 117     -45.938 -29.031  21.703  1.00 16.75           N  
ATOM   3469  OE1 GLN B 117     -46.938 -27.031  21.516  1.00 16.75           O  
ATOM   3470  N   ILE B 118     -46.250 -24.656  17.656  1.00 18.48           N  
ATOM   3471  CA  ILE B 118     -47.469 -25.219  17.062  1.00 18.48           C  
ATOM   3472  C   ILE B 118     -47.875 -24.391  15.852  1.00 18.48           C  
ATOM   3473  CB  ILE B 118     -48.625 -25.281  18.078  1.00 18.48           C  
ATOM   3474  O   ILE B 118     -47.375 -23.266  15.656  1.00 18.48           O  
ATOM   3475  CG1 ILE B 118     -48.219 -26.125  19.297  1.00 18.48           C  
ATOM   3476  CG2 ILE B 118     -49.906 -25.812  17.422  1.00 18.48           C  
ATOM   3477  CD1 ILE B 118     -49.125 -25.953  20.500  1.00 18.48           C  
ATOM   3478  N   SER B 119     -49.312 -24.047  15.891  1.00 16.53           N  
ATOM   3479  CA  SER B 119     -50.469 -24.516  15.102  1.00 16.53           C  
ATOM   3480  C   SER B 119     -50.688 -23.609  13.891  1.00 16.53           C  
ATOM   3481  CB  SER B 119     -51.719 -24.578  15.961  1.00 16.53           C  
ATOM   3482  O   SER B 119     -50.281 -22.453  13.875  1.00 16.53           O  
ATOM   3483  OG  SER B 119     -51.375 -24.797  17.328  1.00 16.53           O  
ATOM   3484  N   LEU B 120     -51.750 -24.062  13.180  1.00 16.39           N  
ATOM   3485  CA  LEU B 120     -52.219 -24.297  11.820  1.00 16.39           C  
ATOM   3486  C   LEU B 120     -52.906 -23.047  11.258  1.00 16.39           C  
ATOM   3487  CB  LEU B 120     -53.219 -25.469  11.781  1.00 16.39           C  
ATOM   3488  O   LEU B 120     -52.625 -22.641  10.125  1.00 16.39           O  
ATOM   3489  CG  LEU B 120     -52.656 -26.812  11.344  1.00 16.39           C  
ATOM   3490  CD1 LEU B 120     -53.000 -27.906  12.352  1.00 16.39           C  
ATOM   3491  CD2 LEU B 120     -53.156 -27.172   9.953  1.00 16.39           C  
ATOM   3492  N   PRO B 121     -54.312 -22.734  11.797  1.00 18.02           N  
ATOM   3493  CA  PRO B 121     -55.344 -23.078  10.812  1.00 18.02           C  
ATOM   3494  C   PRO B 121     -55.438 -22.062   9.664  1.00 18.02           C  
ATOM   3495  CB  PRO B 121     -56.625 -23.062  11.633  1.00 18.02           C  
ATOM   3496  O   PRO B 121     -54.844 -20.984   9.750  1.00 18.02           O  
ATOM   3497  CG  PRO B 121     -56.281 -22.344  12.898  1.00 18.02           C  
ATOM   3498  CD  PRO B 121     -54.781 -22.125  12.914  1.00 18.02           C  
ATOM   3499  N   ASP B 122     -56.812 -21.859   9.242  1.00 17.23           N  
ATOM   3500  CA  ASP B 122     -57.625 -22.125   8.062  1.00 17.23           C  
ATOM   3501  C   ASP B 122     -57.781 -20.859   7.215  1.00 17.23           C  
ATOM   3502  CB  ASP B 122     -59.000 -22.641   8.469  1.00 17.23           C  
ATOM   3503  O   ASP B 122     -57.531 -20.875   6.004  1.00 17.23           O  
ATOM   3504  CG  ASP B 122     -59.312 -24.000   7.875  1.00 17.23           C  
ATOM   3505  OD1 ASP B 122     -58.625 -24.438   6.941  1.00 17.23           O  
ATOM   3506  OD2 ASP B 122     -60.281 -24.641   8.344  1.00 17.23           O  
ATOM   3507  N   LEU B 123     -59.031 -20.188   7.566  1.00 17.98           N  
ATOM   3508  CA  LEU B 123     -60.188 -20.062   6.699  1.00 17.98           C  
ATOM   3509  C   LEU B 123     -60.000 -18.969   5.660  1.00 17.98           C  
ATOM   3510  CB  LEU B 123     -61.438 -19.781   7.531  1.00 17.98           C  
ATOM   3511  O   LEU B 123     -59.188 -18.062   5.855  1.00 17.98           O  
ATOM   3512  CG  LEU B 123     -62.344 -20.984   7.832  1.00 17.98           C  
ATOM   3513  CD1 LEU B 123     -62.719 -21.016   9.312  1.00 17.98           C  
ATOM   3514  CD2 LEU B 123     -63.594 -20.953   6.957  1.00 17.98           C  
ATOM   3515  N   SER B 124     -61.219 -18.625   5.004  1.00 16.31           N  
ATOM   3516  CA  SER B 124     -61.906 -18.594   3.719  1.00 16.31           C  
ATOM   3517  C   SER B 124     -61.812 -17.219   3.072  1.00 16.31           C  
ATOM   3518  CB  SER B 124     -63.375 -18.984   3.885  1.00 16.31           C  
ATOM   3519  O   SER B 124     -61.562 -17.109   1.874  1.00 16.31           O  
ATOM   3520  OG  SER B 124     -63.688 -19.234   5.246  1.00 16.31           O  
ATOM   3521  N   GLN B 125     -62.750 -16.359   3.650  1.00 17.80           N  
ATOM   3522  CA  GLN B 125     -63.875 -15.859   2.857  1.00 17.80           C  
ATOM   3523  C   GLN B 125     -63.406 -14.852   1.817  1.00 17.80           C  
ATOM   3524  CB  GLN B 125     -64.938 -15.227   3.762  1.00 17.80           C  
ATOM   3525  O   GLN B 125     -62.375 -14.203   1.998  1.00 17.80           O  
ATOM   3526  CG  GLN B 125     -66.062 -16.172   4.121  1.00 17.80           C  
ATOM   3527  CD  GLN B 125     -67.125 -15.531   5.039  1.00 17.80           C  
ATOM   3528  NE2 GLN B 125     -68.188 -16.234   5.301  1.00 17.80           N  
ATOM   3529  OE1 GLN B 125     -66.938 -14.406   5.512  1.00 17.80           O  
ATOM   3530  N   GLU B 126     -64.500 -14.516   1.025  1.00 17.97           N  
ATOM   3531  CA  GLU B 126     -64.875 -14.328  -0.373  1.00 17.97           C  
ATOM   3532  C   GLU B 126     -64.375 -12.984  -0.902  1.00 17.97           C  
ATOM   3533  CB  GLU B 126     -66.375 -14.438  -0.538  1.00 17.97           C  
ATOM   3534  O   GLU B 126     -63.719 -12.930  -1.942  1.00 17.97           O  
ATOM   3535  CG  GLU B 126     -66.875 -15.859  -0.757  1.00 17.97           C  
ATOM   3536  CD  GLU B 126     -68.375 -15.945  -1.001  1.00 17.97           C  
ATOM   3537  OE1 GLU B 126     -68.875 -17.016  -1.402  1.00 17.97           O  
ATOM   3538  OE2 GLU B 126     -69.062 -14.922  -0.789  1.00 17.97           O  
ATOM   3539  N   GLU B 127     -65.375 -12.039  -0.723  1.00 19.75           N  
ATOM   3540  CA  GLU B 127     -66.125 -11.594  -1.891  1.00 19.75           C  
ATOM   3541  C   GLU B 127     -65.312 -10.609  -2.727  1.00 19.75           C  
ATOM   3542  CB  GLU B 127     -67.500 -10.953  -1.464  1.00 19.75           C  
ATOM   3543  O   GLU B 127     -64.312 -10.078  -2.262  1.00 19.75           O  
ATOM   3544  CG  GLU B 127     -68.625 -11.938  -1.368  1.00 19.75           C  
ATOM   3545  CD  GLU B 127     -69.938 -11.273  -1.096  1.00 19.75           C  
ATOM   3546  OE1 GLU B 127     -71.000 -11.953  -1.195  1.00 19.75           O  
ATOM   3547  OE2 GLU B 127     -69.938 -10.062  -0.781  1.00 19.75           O  
ATOM   3548  N   PRO B 128     -66.188  -9.523  -3.033  1.00 20.66           N  
ATOM   3549  CA  PRO B 128     -66.688  -9.008  -4.316  1.00 20.66           C  
ATOM   3550  C   PRO B 128     -65.688  -8.148  -5.043  1.00 20.66           C  
ATOM   3551  CB  PRO B 128     -67.938  -8.180  -3.916  1.00 20.66           C  
ATOM   3552  O   PRO B 128     -64.750  -7.629  -4.418  1.00 20.66           O  
ATOM   3553  CG  PRO B 128     -67.812  -8.008  -2.436  1.00 20.66           C  
ATOM   3554  CD  PRO B 128     -66.688  -8.859  -1.949  1.00 20.66           C  
ATOM   3555  N   GLN B 129     -66.188  -7.723  -6.121  1.00 19.73           N  
ATOM   3556  CA  GLN B 129     -66.000  -7.562  -7.559  1.00 19.73           C  
ATOM   3557  C   GLN B 129     -65.062  -6.395  -7.867  1.00 19.73           C  
ATOM   3558  CB  GLN B 129     -67.375  -7.355  -8.258  1.00 19.73           C  
ATOM   3559  O   GLN B 129     -64.125  -6.551  -8.609  1.00 19.73           O  
ATOM   3560  CG  GLN B 129     -68.062  -8.648  -8.695  1.00 19.73           C  
ATOM   3561  CD  GLN B 129     -69.312  -8.414  -9.445  1.00 19.73           C  
ATOM   3562  NE2 GLN B 129     -69.938  -9.484  -9.969  1.00 19.73           N  
ATOM   3563  OE1 GLN B 129     -69.812  -7.277  -9.547  1.00 19.73           O  
ATOM   3564  N   LEU B 130     -65.938  -5.332  -7.855  1.00 20.30           N  
ATOM   3565  CA  LEU B 130     -66.188  -4.645  -9.109  1.00 20.30           C  
ATOM   3566  C   LEU B 130     -65.000  -3.889  -9.609  1.00 20.30           C  
ATOM   3567  CB  LEU B 130     -67.375  -3.680  -8.938  1.00 20.30           C  
ATOM   3568  O   LEU B 130     -64.125  -3.549  -8.820  1.00 20.30           O  
ATOM   3569  CG  LEU B 130     -68.750  -4.203  -9.352  1.00 20.30           C  
ATOM   3570  CD1 LEU B 130     -69.750  -4.094  -8.195  1.00 20.30           C  
ATOM   3571  CD2 LEU B 130     -69.250  -3.439 -10.570  1.00 20.30           C  
ATOM   3572  N   LYS B 131     -65.250  -3.393 -10.680  1.00 20.00           N  
ATOM   3573  CA  LYS B 131     -64.875  -3.098 -12.062  1.00 20.00           C  
ATOM   3574  C   LYS B 131     -63.844  -1.994 -12.117  1.00 20.00           C  
ATOM   3575  CB  LYS B 131     -66.125  -2.695 -12.883  1.00 20.00           C  
ATOM   3576  O   LYS B 131     -62.906  -2.066 -12.906  1.00 20.00           O  
ATOM   3577  CG  LYS B 131     -66.750  -3.844 -13.664  1.00 20.00           C  
ATOM   3578  CD  LYS B 131     -67.938  -3.379 -14.469  1.00 20.00           C  
ATOM   3579  CE  LYS B 131     -68.625  -4.531 -15.219  1.00 20.00           C  
ATOM   3580  NZ  LYS B 131     -69.812  -4.094 -15.961  1.00 20.00           N  
ATOM   3581  N   THR B 132     -64.438  -0.925 -11.492  1.00 21.44           N  
ATOM   3582  CA  THR B 132     -64.562   0.141 -12.484  1.00 21.44           C  
ATOM   3583  C   THR B 132     -63.156   0.572 -12.938  1.00 21.44           C  
ATOM   3584  CB  THR B 132     -65.312   1.358 -11.930  1.00 21.44           C  
ATOM   3585  O   THR B 132     -62.188   0.574 -12.148  1.00 21.44           O  
ATOM   3586  CG2 THR B 132     -66.750   1.324 -12.344  1.00 21.44           C  
ATOM   3587  OG1 THR B 132     -65.188   1.355 -10.500  1.00 21.44           O  
ATOM   3588  N   PRO B 133     -63.094   0.540 -14.203  1.00 20.98           N  
ATOM   3589  CA  PRO B 133     -62.125   0.726 -15.281  1.00 20.98           C  
ATOM   3590  C   PRO B 133     -61.156   1.865 -15.008  1.00 20.98           C  
ATOM   3591  CB  PRO B 133     -63.000   1.040 -16.500  1.00 20.98           C  
ATOM   3592  O   PRO B 133     -60.469   2.320 -15.922  1.00 20.98           O  
ATOM   3593  CG  PRO B 133     -64.312   1.400 -15.914  1.00 20.98           C  
ATOM   3594  CD  PRO B 133     -64.312   1.083 -14.445  1.00 20.98           C  
ATOM   3595  N   ALA B 134     -61.344   2.188 -13.727  1.00 23.25           N  
ATOM   3596  CA  ALA B 134     -61.094   3.627 -13.812  1.00 23.25           C  
ATOM   3597  C   ALA B 134     -59.969   3.941 -14.773  1.00 23.25           C  
ATOM   3598  CB  ALA B 134     -60.812   4.203 -12.430  1.00 23.25           C  
ATOM   3599  O   ALA B 134     -59.000   3.184 -14.859  1.00 23.25           O  
ATOM   3600  N   LEU B 135     -60.438   4.566 -15.695  1.00 23.67           N  
ATOM   3601  CA  LEU B 135     -60.000   5.391 -16.828  1.00 23.67           C  
ATOM   3602  C   LEU B 135     -58.562   5.805 -16.656  1.00 23.67           C  
ATOM   3603  CB  LEU B 135     -60.906   6.629 -16.953  1.00 23.67           C  
ATOM   3604  O   LEU B 135     -58.094   6.008 -15.539  1.00 23.67           O  
ATOM   3605  CG  LEU B 135     -62.000   6.574 -18.016  1.00 23.67           C  
ATOM   3606  CD1 LEU B 135     -63.344   6.980 -17.406  1.00 23.67           C  
ATOM   3607  CD2 LEU B 135     -61.656   7.465 -19.203  1.00 23.67           C  
ATOM   3608  N   ALA B 136     -58.031   5.227 -17.578  1.00 24.59           N  
ATOM   3609  CA  ALA B 136     -56.719   5.223 -18.203  1.00 24.59           C  
ATOM   3610  C   ALA B 136     -55.906   6.469 -17.828  1.00 24.59           C  
ATOM   3611  CB  ALA B 136     -56.844   5.125 -19.719  1.00 24.59           C  
ATOM   3612  O   ALA B 136     -56.438   7.586 -17.922  1.00 24.59           O  
ATOM   3613  N   ASN B 137     -55.344   6.266 -16.781  1.00 28.97           N  
ATOM   3614  CA  ASN B 137     -54.281   7.148 -16.328  1.00 28.97           C  
ATOM   3615  C   ASN B 137     -53.656   7.938 -17.469  1.00 28.97           C  
ATOM   3616  CB  ASN B 137     -53.219   6.348 -15.594  1.00 28.97           C  
ATOM   3617  O   ASN B 137     -52.781   7.438 -18.172  1.00 28.97           O  
ATOM   3618  CG  ASN B 137     -53.406   6.352 -14.086  1.00 28.97           C  
ATOM   3619  ND2 ASN B 137     -52.594   5.578 -13.383  1.00 28.97           N  
ATOM   3620  OD1 ASN B 137     -54.281   7.043 -13.562  1.00 28.97           O  
ATOM   3621  N   GLU B 138     -54.500   8.281 -18.672  1.00 31.95           N  
ATOM   3622  CA  GLU B 138     -54.625   9.289 -19.719  1.00 31.95           C  
ATOM   3623  C   GLU B 138     -53.594  10.398 -19.516  1.00 31.95           C  
ATOM   3624  CB  GLU B 138     -56.031   9.875 -19.766  1.00 31.95           C  
ATOM   3625  O   GLU B 138     -53.094  10.602 -18.422  1.00 31.95           O  
ATOM   3626  CG  GLU B 138     -56.562  10.102 -21.172  1.00 31.95           C  
ATOM   3627  CD  GLU B 138     -58.062  10.273 -21.234  1.00 31.95           C  
ATOM   3628  OE1 GLU B 138     -58.625  10.383 -22.359  1.00 31.95           O  
ATOM   3629  OE2 GLU B 138     -58.688  10.289 -20.156  1.00 31.95           O  
ATOM   3630  N   GLU B 139     -53.875  11.164 -20.641  1.00 36.78           N  
ATOM   3631  CA  GLU B 139     -53.031  12.211 -21.234  1.00 36.78           C  
ATOM   3632  C   GLU B 139     -52.219  12.930 -20.172  1.00 36.78           C  
ATOM   3633  CB  GLU B 139     -53.906  13.219 -21.984  1.00 36.78           C  
ATOM   3634  O   GLU B 139     -51.469  13.852 -20.484  1.00 36.78           O  
ATOM   3635  CG  GLU B 139     -53.562  13.359 -23.469  1.00 36.78           C  
ATOM   3636  CD  GLU B 139     -54.469  14.328 -24.203  1.00 36.78           C  
ATOM   3637  OE1 GLU B 139     -54.219  14.578 -25.406  1.00 36.78           O  
ATOM   3638  OE2 GLU B 139     -55.438  14.836 -23.594  1.00 36.78           O  
ATOM   3639  N   ALA B 140     -52.656  12.578 -19.422  1.00 34.00           N  
ATOM   3640  CA  ALA B 140     -52.688  13.375 -18.188  1.00 34.00           C  
ATOM   3641  C   ALA B 140     -51.531  14.367 -18.156  1.00 34.00           C  
ATOM   3642  CB  ALA B 140     -52.625  12.469 -16.969  1.00 34.00           C  
ATOM   3643  O   ALA B 140     -50.375  14.016 -18.484  1.00 34.00           O  
ATOM   3644  N   LEU B 141     -52.469  15.031 -18.062  1.00 39.50           N  
ATOM   3645  CA  LEU B 141     -52.500  16.469 -17.828  1.00 39.50           C  
ATOM   3646  C   LEU B 141     -51.156  17.094 -18.250  1.00 39.50           C  
ATOM   3647  CB  LEU B 141     -52.781  16.781 -16.344  1.00 39.50           C  
ATOM   3648  O   LEU B 141     -50.094  16.656 -17.812  1.00 39.50           O  
ATOM   3649  CG  LEU B 141     -54.219  17.156 -16.000  1.00 39.50           C  
ATOM   3650  CD1 LEU B 141     -54.500  16.797 -14.547  1.00 39.50           C  
ATOM   3651  CD2 LEU B 141     -54.438  18.641 -16.250  1.00 39.50           C  
ATOM   3652  N   GLN B 142     -51.531  17.719 -19.438  1.00 36.06           N  
ATOM   3653  CA  GLN B 142     -51.438  19.031 -20.078  1.00 36.06           C  
ATOM   3654  C   GLN B 142     -50.406  19.906 -19.422  1.00 36.06           C  
ATOM   3655  CB  GLN B 142     -52.812  19.719 -20.047  1.00 36.06           C  
ATOM   3656  O   GLN B 142     -49.656  20.625 -20.094  1.00 36.06           O  
ATOM   3657  CG  GLN B 142     -53.625  19.562 -21.344  1.00 36.06           C  
ATOM   3658  CD  GLN B 142     -54.938  20.281 -21.297  1.00 36.06           C  
ATOM   3659  NE2 GLN B 142     -55.688  20.234 -22.391  1.00 36.06           N  
ATOM   3660  OE1 GLN B 142     -55.312  20.875 -20.266  1.00 36.06           O  
ATOM   3661  N   LYS B 143     -50.844  20.141 -18.266  1.00 37.72           N  
ATOM   3662  CA  LYS B 143     -50.656  21.203 -17.281  1.00 37.72           C  
ATOM   3663  C   LYS B 143     -49.188  21.406 -16.922  1.00 37.72           C  
ATOM   3664  CB  LYS B 143     -51.469  20.875 -16.016  1.00 37.72           C  
ATOM   3665  O   LYS B 143     -48.844  22.328 -16.172  1.00 37.72           O  
ATOM   3666  CG  LYS B 143     -52.906  21.422 -16.031  1.00 37.72           C  
ATOM   3667  CD  LYS B 143     -53.625  21.109 -14.727  1.00 37.72           C  
ATOM   3668  CE  LYS B 143     -55.062  21.609 -14.758  1.00 37.72           C  
ATOM   3669  NZ  LYS B 143     -55.781  21.266 -13.500  1.00 37.72           N  
ATOM   3670  N   ILE B 144     -48.719  20.266 -16.500  1.00 40.97           N  
ATOM   3671  CA  ILE B 144     -47.438  20.828 -16.094  1.00 40.97           C  
ATOM   3672  C   ILE B 144     -46.938  21.812 -17.156  1.00 40.97           C  
ATOM   3673  CB  ILE B 144     -46.375  19.719 -15.852  1.00 40.97           C  
ATOM   3674  O   ILE B 144     -46.344  21.406 -18.172  1.00 40.97           O  
ATOM   3675  CG1 ILE B 144     -46.750  18.891 -14.617  1.00 40.97           C  
ATOM   3676  CG2 ILE B 144     -44.969  20.328 -15.711  1.00 40.97           C  
ATOM   3677  CD1 ILE B 144     -45.844  17.672 -14.406  1.00 40.97           C  
ATOM   3678  N   CYS B 145     -47.844  22.203 -18.516  1.00 40.81           N  
ATOM   3679  CA  CYS B 145     -48.344  23.234 -19.406  1.00 40.81           C  
ATOM   3680  C   CYS B 145     -47.438  24.453 -19.391  1.00 40.81           C  
ATOM   3681  CB  CYS B 145     -49.750  23.641 -19.000  1.00 40.81           C  
ATOM   3682  O   CYS B 145     -47.031  24.969 -20.453  1.00 40.81           O  
ATOM   3683  SG  CYS B 145     -51.000  23.188 -20.203  1.00 40.81           S  
ATOM   3684  N   ALA B 146     -48.250  25.859 -19.047  1.00 40.53           N  
ATOM   3685  CA  ALA B 146     -47.531  27.078 -19.391  1.00 40.53           C  
ATOM   3686  C   ALA B 146     -46.031  26.906 -19.188  1.00 40.53           C  
ATOM   3687  CB  ALA B 146     -48.031  28.250 -18.562  1.00 40.53           C  
ATOM   3688  O   ALA B 146     -45.219  27.641 -19.766  1.00 40.53           O  
ATOM   3689  N   LEU B 147     -46.281  26.422 -18.094  1.00 41.72           N  
ATOM   3690  CA  LEU B 147     -45.844  26.781 -16.750  1.00 41.72           C  
ATOM   3691  C   LEU B 147     -44.812  27.906 -16.797  1.00 41.72           C  
ATOM   3692  CB  LEU B 147     -45.281  25.562 -16.031  1.00 41.72           C  
ATOM   3693  O   LEU B 147     -44.844  28.828 -15.992  1.00 41.72           O  
ATOM   3694  CG  LEU B 147     -46.250  24.766 -15.164  1.00 41.72           C  
ATOM   3695  CD1 LEU B 147     -45.812  23.297 -15.102  1.00 41.72           C  
ATOM   3696  CD2 LEU B 147     -46.344  25.359 -13.766  1.00 41.72           C  
ATOM   3697  N   GLU B 148     -43.625  27.750 -16.875  1.00 45.59           N  
ATOM   3698  CA  GLU B 148     -42.656  28.656 -17.500  1.00 45.59           C  
ATOM   3699  C   GLU B 148     -43.188  29.203 -18.812  1.00 45.59           C  
ATOM   3700  CB  GLU B 148     -41.344  27.938 -17.750  1.00 45.59           C  
ATOM   3701  O   GLU B 148     -43.469  28.453 -19.750  1.00 45.59           O  
ATOM   3702  CG  GLU B 148     -40.312  28.156 -16.641  1.00 45.59           C  
ATOM   3703  CD  GLU B 148     -38.938  27.594 -16.984  1.00 45.59           C  
ATOM   3704  OE1 GLU B 148     -37.969  27.844 -16.234  1.00 45.59           O  
ATOM   3705  OE2 GLU B 148     -38.812  26.891 -18.016  1.00 45.59           O  
ATOM   3706  N   ASN B 149     -44.562  29.453 -19.562  1.00 40.81           N  
ATOM   3707  CA  ASN B 149     -44.688  30.812 -20.094  1.00 40.81           C  
ATOM   3708  C   ASN B 149     -43.344  31.359 -20.562  1.00 40.81           C  
ATOM   3709  CB  ASN B 149     -45.281  31.750 -19.031  1.00 40.81           C  
ATOM   3710  O   ASN B 149     -43.281  32.094 -21.562  1.00 40.81           O  
ATOM   3711  CG  ASN B 149     -46.812  31.750 -19.078  1.00 40.81           C  
ATOM   3712  ND2 ASN B 149     -47.406  32.469 -18.141  1.00 40.81           N  
ATOM   3713  OD1 ASN B 149     -47.438  31.125 -19.938  1.00 40.81           O  
ATOM   3714  N   GLU B 150     -43.719  32.188 -20.750  1.00 42.44           N  
ATOM   3715  CA  GLU B 150     -44.562  33.312 -20.375  1.00 42.44           C  
ATOM   3716  C   GLU B 150     -43.969  34.062 -19.188  1.00 42.44           C  
ATOM   3717  CB  GLU B 150     -46.000  32.844 -20.047  1.00 42.44           C  
ATOM   3718  O   GLU B 150     -44.469  35.156 -18.828  1.00 42.44           O  
ATOM   3719  CG  GLU B 150     -47.062  33.344 -21.016  1.00 42.44           C  
ATOM   3720  CD  GLU B 150     -48.469  32.906 -20.641  1.00 42.44           C  
ATOM   3721  OE1 GLU B 150     -49.406  33.281 -21.359  1.00 42.44           O  
ATOM   3722  OE2 GLU B 150     -48.594  32.188 -19.641  1.00 42.44           O  
ATOM   3723  N   LEU B 151     -43.812  32.844 -18.219  1.00 45.12           N  
ATOM   3724  CA  LEU B 151     -43.062  33.438 -17.125  1.00 45.12           C  
ATOM   3725  C   LEU B 151     -42.094  34.500 -17.641  1.00 45.12           C  
ATOM   3726  CB  LEU B 151     -42.281  32.375 -16.344  1.00 45.12           C  
ATOM   3727  O   LEU B 151     -41.281  34.250 -18.531  1.00 45.12           O  
ATOM   3728  CG  LEU B 151     -42.250  32.531 -14.828  1.00 45.12           C  
ATOM   3729  CD1 LEU B 151     -42.875  31.328 -14.148  1.00 45.12           C  
ATOM   3730  CD2 LEU B 151     -40.812  32.750 -14.352  1.00 45.12           C  
ATOM   3731  N   ALA B 152     -42.656  35.062 -18.062  1.00 44.03           N  
ATOM   3732  CA  ALA B 152     -42.469  36.531 -18.125  1.00 44.03           C  
ATOM   3733  C   ALA B 152     -41.531  36.906 -19.266  1.00 44.03           C  
ATOM   3734  CB  ALA B 152     -41.938  37.062 -16.797  1.00 44.03           C  
ATOM   3735  O   ALA B 152     -41.750  37.875 -19.984  1.00 44.03           O  
ATOM   3736  N   ALA B 153     -42.188  37.469 -20.031  1.00 40.75           N  
ATOM   3737  CA  ALA B 153     -41.656  38.594 -20.797  1.00 40.75           C  
ATOM   3738  C   ALA B 153     -40.312  38.281 -21.406  1.00 40.75           C  
ATOM   3739  CB  ALA B 153     -41.562  39.844 -19.922  1.00 40.75           C  
ATOM   3740  O   ALA B 153     -39.906  38.906 -22.375  1.00 40.75           O  
ATOM   3741  N   LEU B 154     -41.156  38.688 -21.422  1.00 42.88           N  
ATOM   3742  CA  LEU B 154     -42.031  39.750 -20.922  1.00 42.88           C  
ATOM   3743  C   LEU B 154     -41.281  40.688 -19.969  1.00 42.88           C  
ATOM   3744  CB  LEU B 154     -43.250  39.188 -20.219  1.00 42.88           C  
ATOM   3745  O   LEU B 154     -41.812  41.688 -19.500  1.00 42.88           O  
ATOM   3746  CG  LEU B 154     -44.594  39.281 -20.953  1.00 42.88           C  
ATOM   3747  CD1 LEU B 154     -45.406  38.000 -20.734  1.00 42.88           C  
ATOM   3748  CD2 LEU B 154     -45.344  40.500 -20.516  1.00 42.88           C  
ATOM   3749  N   ARG B 155     -40.781  40.000 -18.734  1.00 45.03           N  
ATOM   3750  CA  ARG B 155     -39.531  40.688 -18.453  1.00 45.03           C  
ATOM   3751  C   ARG B 155     -39.031  41.469 -19.672  1.00 45.03           C  
ATOM   3752  CB  ARG B 155     -38.438  39.688 -18.000  1.00 45.03           C  
ATOM   3753  O   ARG B 155     -39.000  40.906 -20.781  1.00 45.03           O  
ATOM   3754  CG  ARG B 155     -38.500  39.375 -16.516  1.00 45.03           C  
ATOM   3755  CD  ARG B 155     -37.375  38.375 -16.125  1.00 45.03           C  
ATOM   3756  NE  ARG B 155     -37.438  38.094 -14.695  1.00 45.03           N  
ATOM   3757  NH1 ARG B 155     -35.688  36.562 -14.773  1.00 45.03           N  
ATOM   3758  NH2 ARG B 155     -36.750  37.000 -12.781  1.00 45.03           N  
ATOM   3759  CZ  ARG B 155     -36.625  37.219 -14.086  1.00 45.03           C  
ATOM   3760  N   ALA B 156     -38.844  41.938 -20.172  1.00 42.53           N  
ATOM   3761  CA  ALA B 156     -38.188  43.219 -20.531  1.00 42.53           C  
ATOM   3762  C   ALA B 156     -37.156  43.000 -21.641  1.00 42.53           C  
ATOM   3763  CB  ALA B 156     -37.531  43.844 -19.297  1.00 42.53           C  
ATOM   3764  O   ALA B 156     -36.438  43.938 -21.984  1.00 42.53           O  
ATOM   3765  N   GLN B 157     -37.438  42.438 -22.391  1.00 41.66           N  
ATOM   3766  CA  GLN B 157     -37.469  42.812 -23.797  1.00 41.66           C  
ATOM   3767  C   GLN B 157     -38.750  43.594 -24.141  1.00 41.66           C  
ATOM   3768  CB  GLN B 157     -37.406  41.562 -24.672  1.00 41.66           C  
ATOM   3769  O   GLN B 157     -39.188  43.594 -25.281  1.00 41.66           O  
ATOM   3770  CG  GLN B 157     -36.000  41.219 -25.141  1.00 41.66           C  
ATOM   3771  CD  GLN B 157     -35.969  39.969 -26.016  1.00 41.66           C  
ATOM   3772  NE2 GLN B 157     -34.781  39.625 -26.516  1.00 41.66           N  
ATOM   3773  OE1 GLN B 157     -36.969  39.312 -26.234  1.00 41.66           O  
ATOM   3774  N   ILE B 158     -39.781  43.969 -22.875  1.00 40.28           N  
ATOM   3775  CA  ILE B 158     -40.406  44.719 -21.797  1.00 40.28           C  
ATOM   3776  C   ILE B 158     -39.625  46.000 -21.516  1.00 40.28           C  
ATOM   3777  CB  ILE B 158     -40.531  43.875 -20.516  1.00 40.28           C  
ATOM   3778  O   ILE B 158     -40.219  47.094 -21.359  1.00 40.28           O  
ATOM   3779  CG1 ILE B 158     -41.531  42.719 -20.703  1.00 40.28           C  
ATOM   3780  CG2 ILE B 158     -40.938  44.750 -19.328  1.00 40.28           C  
ATOM   3781  CD1 ILE B 158     -41.594  41.781 -19.531  1.00 40.28           C  
ATOM   3782  N   ALA B 159     -38.812  46.281 -20.859  1.00 44.62           N  
ATOM   3783  CA  ALA B 159     -38.000  47.500 -20.844  1.00 44.62           C  
ATOM   3784  C   ALA B 159     -37.406  47.781 -22.234  1.00 44.62           C  
ATOM   3785  CB  ALA B 159     -36.875  47.375 -19.812  1.00 44.62           C  
ATOM   3786  O   ALA B 159     -37.438  48.906 -22.703  1.00 44.62           O  
ATOM   3787  N   LYS B 160     -36.656  48.094 -22.750  1.00 41.88           N  
ATOM   3788  CA  LYS B 160     -35.656  49.031 -23.250  1.00 41.88           C  
ATOM   3789  C   LYS B 160     -34.938  48.469 -24.484  1.00 41.88           C  
ATOM   3790  CB  LYS B 160     -34.625  49.312 -22.156  1.00 41.88           C  
ATOM   3791  O   LYS B 160     -33.906  47.844 -24.375  1.00 41.88           O  
ATOM   3792  CG  LYS B 160     -34.812  50.656 -21.469  1.00 41.88           C  
ATOM   3793  CD  LYS B 160     -33.750  50.906 -20.422  1.00 41.88           C  
ATOM   3794  CE  LYS B 160     -33.969  52.219 -19.688  1.00 41.88           C  
ATOM   3795  NZ  LYS B 160     -32.906  52.469 -18.656  1.00 41.88           N  
ATOM   3796  N   ILE B 161     -36.031  48.375 -25.125  1.00 40.25           N  
ATOM   3797  CA  ILE B 161     -36.781  49.219 -26.047  1.00 40.25           C  
ATOM   3798  C   ILE B 161     -37.375  50.406 -25.266  1.00 40.25           C  
ATOM   3799  CB  ILE B 161     -37.906  48.438 -26.766  1.00 40.25           C  
ATOM   3800  O   ILE B 161     -38.094  51.219 -25.844  1.00 40.25           O  
ATOM   3801  CG1 ILE B 161     -37.281  47.375 -27.703  1.00 40.25           C  
ATOM   3802  CG2 ILE B 161     -38.812  49.375 -27.531  1.00 40.25           C  
ATOM   3803  CD1 ILE B 161     -38.312  46.406 -28.266  1.00 40.25           C  
ATOM   3804  N   VAL B 162     -37.781  50.312 -23.922  1.00 40.78           N  
ATOM   3805  CA  VAL B 162     -37.625  51.312 -22.859  1.00 40.78           C  
ATOM   3806  C   VAL B 162     -36.562  52.312 -23.250  1.00 40.78           C  
ATOM   3807  CB  VAL B 162     -37.281  50.656 -21.516  1.00 40.78           C  
ATOM   3808  O   VAL B 162     -36.719  53.531 -23.125  1.00 40.78           O  
ATOM   3809  CG1 VAL B 162     -36.938  51.719 -20.469  1.00 40.78           C  
ATOM   3810  CG2 VAL B 162     -38.438  49.781 -21.031  1.00 40.78           C  
ATOM   3811  N   THR B 163     -35.688  52.812 -23.156  1.00 40.50           N  
ATOM   3812  CA  THR B 163     -35.062  54.125 -23.297  1.00 40.50           C  
ATOM   3813  C   THR B 163     -34.281  54.188 -24.609  1.00 40.50           C  
ATOM   3814  CB  THR B 163     -34.156  54.438 -22.109  1.00 40.50           C  
ATOM   3815  O   THR B 163     -34.281  55.219 -25.281  1.00 40.50           O  
ATOM   3816  CG2 THR B 163     -34.719  55.562 -21.266  1.00 40.50           C  
ATOM   3817  OG1 THR B 163     -34.000  53.250 -21.297  1.00 40.50           O  
ATOM   3818  N   GLN B 164     -33.406  53.781 -25.188  1.00 38.34           N  
ATOM   3819  CA  GLN B 164     -32.500  54.594 -26.000  1.00 38.34           C  
ATOM   3820  C   GLN B 164     -32.438  54.062 -27.453  1.00 38.34           C  
ATOM   3821  CB  GLN B 164     -31.078  54.594 -25.406  1.00 38.34           C  
ATOM   3822  O   GLN B 164     -31.453  54.250 -28.156  1.00 38.34           O  
ATOM   3823  CG  GLN B 164     -30.625  55.938 -24.891  1.00 38.34           C  
ATOM   3824  CD  GLN B 164     -29.234  55.906 -24.281  1.00 38.34           C  
ATOM   3825  NE2 GLN B 164     -28.750  57.062 -23.844  1.00 38.34           N  
ATOM   3826  OE1 GLN B 164     -28.609  54.844 -24.219  1.00 38.34           O  
ATOM   3827  N   GLN B 165     -33.781  53.531 -27.844  1.00 40.25           N  
ATOM   3828  CA  GLN B 165     -34.625  53.969 -28.922  1.00 40.25           C  
ATOM   3829  C   GLN B 165     -35.594  55.062 -28.469  1.00 40.25           C  
ATOM   3830  CB  GLN B 165     -35.438  52.812 -29.516  1.00 40.25           C  
ATOM   3831  O   GLN B 165     -36.469  55.500 -29.219  1.00 40.25           O  
ATOM   3832  CG  GLN B 165     -34.781  52.188 -30.750  1.00 40.25           C  
ATOM   3833  CD  GLN B 165     -35.625  51.062 -31.344  1.00 40.25           C  
ATOM   3834  NE2 GLN B 165     -35.219  50.562 -32.500  1.00 40.25           N  
ATOM   3835  OE1 GLN B 165     -36.625  50.625 -30.750  1.00 40.25           O  
ATOM   3836  N   GLU B 166     -35.594  55.469 -27.094  1.00 37.41           N  
ATOM   3837  CA  GLU B 166     -35.750  56.844 -26.609  1.00 37.41           C  
ATOM   3838  C   GLU B 166     -34.719  57.781 -27.297  1.00 37.41           C  
ATOM   3839  CB  GLU B 166     -35.562  56.906 -25.094  1.00 37.41           C  
ATOM   3840  O   GLU B 166     -35.062  58.875 -27.703  1.00 37.41           O  
ATOM   3841  CG  GLU B 166     -36.844  56.875 -24.312  1.00 37.41           C  
ATOM   3842  CD  GLU B 166     -36.656  56.938 -22.812  1.00 37.41           C  
ATOM   3843  OE1 GLU B 166     -37.656  57.094 -22.078  1.00 37.41           O  
ATOM   3844  OE2 GLU B 166     -35.500  56.812 -22.359  1.00 37.41           O  
ATOM   3845  N   GLN B 167     -33.219  58.188 -27.297  1.00 36.94           N  
ATOM   3846  CA  GLN B 167     -32.531  59.375 -27.812  1.00 36.94           C  
ATOM   3847  C   GLN B 167     -31.812  59.062 -29.109  1.00 36.94           C  
ATOM   3848  CB  GLN B 167     -31.562  59.938 -26.781  1.00 36.94           C  
ATOM   3849  O   GLN B 167     -31.297  60.000 -29.766  1.00 36.94           O  
ATOM   3850  CG  GLN B 167     -32.094  61.125 -26.016  1.00 36.94           C  
ATOM   3851  CD  GLN B 167     -31.234  61.500 -24.812  1.00 36.94           C  
ATOM   3852  NE2 GLN B 167     -31.594  62.562 -24.109  1.00 36.94           N  
ATOM   3853  OE1 GLN B 167     -30.250  60.812 -24.500  1.00 36.94           O  
ATOM   3854  N   GLN B 168     -31.344  57.812 -29.500  1.00 35.41           N  
ATOM   3855  CA  GLN B 168     -30.719  58.031 -30.797  1.00 35.41           C  
ATOM   3856  C   GLN B 168     -31.766  58.031 -31.906  1.00 35.41           C  
ATOM   3857  CB  GLN B 168     -29.641  57.000 -31.078  1.00 35.41           C  
ATOM   3858  O   GLN B 168     -31.422  58.219 -33.094  1.00 35.41           O  
ATOM   3859  CG  GLN B 168     -28.266  57.375 -30.562  1.00 35.41           C  
ATOM   3860  CD  GLN B 168     -27.219  56.312 -30.891  1.00 35.41           C  
ATOM   3861  NE2 GLN B 168     -25.969  56.625 -30.547  1.00 35.41           N  
ATOM   3862  OE1 GLN B 168     -27.531  55.250 -31.438  1.00 35.41           O  
ATOM   3863  N   ASN B 169     -33.125  57.688 -31.625  1.00 34.25           N  
ATOM   3864  CA  ASN B 169     -34.094  58.344 -32.500  1.00 34.25           C  
ATOM   3865  C   ASN B 169     -34.094  59.844 -32.312  1.00 34.25           C  
ATOM   3866  CB  ASN B 169     -35.500  57.781 -32.281  1.00 34.25           C  
ATOM   3867  O   ASN B 169     -34.969  60.562 -32.812  1.00 34.25           O  
ATOM   3868  CG  ASN B 169     -35.812  56.594 -33.188  1.00 34.25           C  
ATOM   3869  ND2 ASN B 169     -36.875  55.875 -32.875  1.00 34.25           N  
ATOM   3870  OD1 ASN B 169     -35.094  56.344 -34.156  1.00 34.25           O  
ATOM   3871  N   LEU B 170     -33.562  60.250 -30.984  1.00 29.58           N  
ATOM   3872  CA  LEU B 170     -33.781  61.656 -31.359  1.00 29.58           C  
ATOM   3873  C   LEU B 170     -33.031  62.000 -32.625  1.00 29.58           C  
ATOM   3874  CB  LEU B 170     -33.406  62.594 -30.219  1.00 29.58           C  
ATOM   3875  O   LEU B 170     -33.531  62.750 -33.469  1.00 29.58           O  
ATOM   3876  CG  LEU B 170     -34.500  62.875 -29.172  1.00 29.58           C  
ATOM   3877  CD1 LEU B 170     -33.875  63.281 -27.844  1.00 29.58           C  
ATOM   3878  CD2 LEU B 170     -35.438  63.969 -29.672  1.00 29.58           C  
ATOM   3879  N   THR B 171     -31.562  62.031 -32.719  1.00 26.62           N  
ATOM   3880  CA  THR B 171     -31.188  63.031 -33.719  1.00 26.62           C  
ATOM   3881  C   THR B 171     -30.875  62.375 -35.062  1.00 26.62           C  
ATOM   3882  CB  THR B 171     -29.953  63.844 -33.250  1.00 26.62           C  
ATOM   3883  O   THR B 171     -30.266  63.000 -35.938  1.00 26.62           O  
ATOM   3884  CG2 THR B 171     -30.359  65.250 -32.844  1.00 26.62           C  
ATOM   3885  OG1 THR B 171     -29.344  63.188 -32.125  1.00 26.62           O  
ATOM   3886  N   ALA B 172     -30.828  60.812 -35.094  1.00 26.84           N  
ATOM   3887  CA  ALA B 172     -30.391  60.594 -36.469  1.00 26.84           C  
ATOM   3888  C   ALA B 172     -31.391  61.156 -37.469  1.00 26.84           C  
ATOM   3889  CB  ALA B 172     -30.188  59.094 -36.688  1.00 26.84           C  
ATOM   3890  O   ALA B 172     -32.500  60.625 -37.594  1.00 26.84           O  
ATOM   3891  N   GLY B 173     -31.578  62.250 -37.562  1.00 19.22           N  
ATOM   3892  CA  GLY B 173     -32.406  62.781 -38.656  1.00 19.22           C  
ATOM   3893  C   GLY B 173     -32.281  61.938 -39.938  1.00 19.22           C  
ATOM   3894  O   GLY B 173     -31.453  61.031 -40.000  1.00 19.22           O  
ATOM   3895  N   ASP B 174     -32.375  62.344 -41.062  1.00 18.66           N  
ATOM   3896  CA  ASP B 174     -33.188  62.281 -42.281  1.00 18.66           C  
ATOM   3897  C   ASP B 174     -32.562  61.375 -43.312  1.00 18.66           C  
ATOM   3898  CB  ASP B 174     -33.406  63.688 -42.844  1.00 18.66           C  
ATOM   3899  O   ASP B 174     -33.281  60.844 -44.188  1.00 18.66           O  
ATOM   3900  CG  ASP B 174     -34.844  63.969 -43.219  1.00 18.66           C  
ATOM   3901  OD1 ASP B 174     -35.688  63.031 -43.219  1.00 18.66           O  
ATOM   3902  OD2 ASP B 174     -35.156  65.125 -43.562  1.00 18.66           O  
ATOM   3903  N   LEU B 175     -31.219  61.094 -43.594  1.00 19.59           N  
ATOM   3904  CA  LEU B 175     -31.281  61.344 -45.031  1.00 19.59           C  
ATOM   3905  C   LEU B 175     -31.703  60.094 -45.781  1.00 19.59           C  
ATOM   3906  CB  LEU B 175     -29.906  61.812 -45.531  1.00 19.59           C  
ATOM   3907  O   LEU B 175     -31.641  58.969 -45.250  1.00 19.59           O  
ATOM   3908  CG  LEU B 175     -29.609  63.312 -45.344  1.00 19.59           C  
ATOM   3909  CD1 LEU B 175     -28.109  63.531 -45.281  1.00 19.59           C  
ATOM   3910  CD2 LEU B 175     -30.219  64.125 -46.500  1.00 19.59           C  
ATOM   3911  N   ASP B 176     -31.156  59.812 -47.062  1.00 17.58           N  
ATOM   3912  CA  ASP B 176     -31.766  59.531 -48.344  1.00 17.58           C  
ATOM   3913  C   ASP B 176     -31.797  58.031 -48.625  1.00 17.58           C  
ATOM   3914  CB  ASP B 176     -31.016  60.250 -49.469  1.00 17.58           C  
ATOM   3915  O   ASP B 176     -31.031  57.250 -48.031  1.00 17.58           O  
ATOM   3916  CG  ASP B 176     -31.875  61.312 -50.156  1.00 17.58           C  
ATOM   3917  OD1 ASP B 176     -33.125  61.312 -49.969  1.00 17.58           O  
ATOM   3918  OD2 ASP B 176     -31.297  62.156 -50.875  1.00 17.58           O  
ATOM   3919  N   SER B 177     -32.531  57.438 -49.625  1.00 18.78           N  
ATOM   3920  CA  SER B 177     -33.406  56.469 -50.250  1.00 18.78           C  
ATOM   3921  C   SER B 177     -32.594  55.312 -50.875  1.00 18.78           C  
ATOM   3922  CB  SER B 177     -34.250  57.125 -51.344  1.00 18.78           C  
ATOM   3923  O   SER B 177     -33.156  54.281 -51.250  1.00 18.78           O  
ATOM   3924  OG  SER B 177     -34.625  56.156 -52.344  1.00 18.78           O  
ATOM   3925  N   THR B 178     -31.281  55.125 -51.125  1.00 19.47           N  
ATOM   3926  CA  THR B 178     -31.266  54.594 -52.469  1.00 19.47           C  
ATOM   3927  C   THR B 178     -31.438  53.094 -52.469  1.00 19.47           C  
ATOM   3928  CB  THR B 178     -29.953  54.969 -53.188  1.00 19.47           C  
ATOM   3929  O   THR B 178     -31.125  52.406 -51.500  1.00 19.47           O  
ATOM   3930  CG2 THR B 178     -30.031  56.375 -53.812  1.00 19.47           C  
ATOM   3931  OG1 THR B 178     -28.875  54.938 -52.250  1.00 19.47           O  
ATOM   3932  N   THR B 179     -31.672  52.375 -53.688  1.00 17.78           N  
ATOM   3933  CA  THR B 179     -32.406  51.312 -54.344  1.00 17.78           C  
ATOM   3934  C   THR B 179     -31.688  50.000 -54.219  1.00 17.78           C  
ATOM   3935  CB  THR B 179     -32.656  51.625 -55.812  1.00 17.78           C  
ATOM   3936  O   THR B 179     -30.469  49.969 -54.031  1.00 17.78           O  
ATOM   3937  CG2 THR B 179     -34.094  52.156 -56.062  1.00 17.78           C  
ATOM   3938  OG1 THR B 179     -31.734  52.656 -56.250  1.00 17.78           O  
ATOM   3939  N   PHE B 180     -32.375  48.719 -54.594  1.00 18.92           N  
ATOM   3940  CA  PHE B 180     -32.781  47.344 -54.375  1.00 18.92           C  
ATOM   3941  C   PHE B 180     -31.859  46.375 -55.125  1.00 18.92           C  
ATOM   3942  CB  PHE B 180     -34.219  47.125 -54.812  1.00 18.92           C  
ATOM   3943  O   PHE B 180     -31.641  45.250 -54.688  1.00 18.92           O  
ATOM   3944  CG  PHE B 180     -35.219  47.188 -53.688  1.00 18.92           C  
ATOM   3945  CD1 PHE B 180     -35.531  46.062 -52.938  1.00 18.92           C  
ATOM   3946  CD2 PHE B 180     -35.844  48.375 -53.344  1.00 18.92           C  
ATOM   3947  CE1 PHE B 180     -36.438  46.125 -51.875  1.00 18.92           C  
ATOM   3948  CE2 PHE B 180     -36.750  48.469 -52.312  1.00 18.92           C  
ATOM   3949  CZ  PHE B 180     -37.062  47.312 -51.594  1.00 18.92           C  
ATOM   3950  N   GLY B 181     -30.922  46.375 -56.188  1.00 18.09           N  
ATOM   3951  CA  GLY B 181     -31.297  45.375 -57.156  1.00 18.09           C  
ATOM   3952  C   GLY B 181     -30.766  44.000 -56.781  1.00 18.09           C  
ATOM   3953  O   GLY B 181     -29.906  43.844 -55.938  1.00 18.09           O  
ATOM   3954  N   THR B 182     -31.109  42.719 -57.688  1.00 19.73           N  
ATOM   3955  CA  THR B 182     -31.594  41.344 -57.750  1.00 19.73           C  
ATOM   3956  C   THR B 182     -30.422  40.375 -57.906  1.00 19.73           C  
ATOM   3957  CB  THR B 182     -32.562  41.156 -58.906  1.00 19.73           C  
ATOM   3958  O   THR B 182     -30.516  39.219 -57.469  1.00 19.73           O  
ATOM   3959  CG2 THR B 182     -33.938  41.812 -58.594  1.00 19.73           C  
ATOM   3960  OG1 THR B 182     -32.031  41.750 -60.094  1.00 19.73           O  
ATOM   3961  N   ILE B 183     -29.094  40.375 -58.156  1.00 21.75           N  
ATOM   3962  CA  ILE B 183     -28.719  39.406 -59.188  1.00 21.75           C  
ATOM   3963  C   ILE B 183     -28.500  38.031 -58.594  1.00 21.75           C  
ATOM   3964  CB  ILE B 183     -27.438  39.875 -59.938  1.00 21.75           C  
ATOM   3965  O   ILE B 183     -28.016  37.906 -57.438  1.00 21.75           O  
ATOM   3966  CG1 ILE B 183     -27.625  41.281 -60.500  1.00 21.75           C  
ATOM   3967  CG2 ILE B 183     -27.078  38.875 -61.062  1.00 21.75           C  
ATOM   3968  CD1 ILE B 183     -26.328  41.938 -60.969  1.00 21.75           C  
ATOM   3969  N   PRO B 184     -28.625  36.719 -59.375  1.00 20.83           N  
ATOM   3970  CA  PRO B 184     -29.047  35.312 -59.219  1.00 20.83           C  
ATOM   3971  C   PRO B 184     -27.875  34.375 -58.906  1.00 20.83           C  
ATOM   3972  CB  PRO B 184     -29.688  34.969 -60.562  1.00 20.83           C  
ATOM   3973  O   PRO B 184     -28.031  33.375 -58.219  1.00 20.83           O  
ATOM   3974  CG  PRO B 184     -29.234  36.062 -61.469  1.00 20.83           C  
ATOM   3975  CD  PRO B 184     -28.578  37.156 -60.656  1.00 20.83           C  
ATOM   3976  N   PRO B 185     -26.516  34.469 -59.188  1.00 20.34           N  
ATOM   3977  CA  PRO B 185     -26.109  33.375 -60.125  1.00 20.34           C  
ATOM   3978  C   PRO B 185     -25.938  32.031 -59.406  1.00 20.34           C  
ATOM   3979  CB  PRO B 185     -24.766  33.875 -60.656  1.00 20.34           C  
ATOM   3980  O   PRO B 185     -25.859  31.984 -58.188  1.00 20.34           O  
ATOM   3981  CG  PRO B 185     -24.312  34.938 -59.688  1.00 20.34           C  
ATOM   3982  CD  PRO B 185     -25.484  35.281 -58.812  1.00 20.34           C  
ATOM   3983  N   HIS B 186     -25.094  30.938 -60.094  1.00 22.08           N  
ATOM   3984  CA  HIS B 186     -25.172  29.562 -60.594  1.00 22.08           C  
ATOM   3985  C   HIS B 186     -24.484  28.609 -59.625  1.00 22.08           C  
ATOM   3986  CB  HIS B 186     -24.547  29.453 -61.969  1.00 22.08           C  
ATOM   3987  O   HIS B 186     -23.594  29.000 -58.875  1.00 22.08           O  
ATOM   3988  CG  HIS B 186     -25.469  29.891 -63.094  1.00 22.08           C  
ATOM   3989  CD2 HIS B 186     -25.547  31.047 -63.781  1.00 22.08           C  
ATOM   3990  ND1 HIS B 186     -26.453  29.062 -63.594  1.00 22.08           N  
ATOM   3991  CE1 HIS B 186     -27.109  29.719 -64.562  1.00 22.08           C  
ATOM   3992  NE2 HIS B 186     -26.562  30.906 -64.688  1.00 22.08           N  
ATOM   3993  N   PRO B 187     -24.625  27.203 -59.812  1.00 23.03           N  
ATOM   3994  CA  PRO B 187     -24.719  25.969 -59.031  1.00 23.03           C  
ATOM   3995  C   PRO B 187     -23.359  25.312 -58.812  1.00 23.03           C  
ATOM   3996  CB  PRO B 187     -25.641  25.078 -59.844  1.00 23.03           C  
ATOM   3997  O   PRO B 187     -23.234  24.375 -58.031  1.00 23.03           O  
ATOM   3998  CG  PRO B 187     -25.672  25.703 -61.188  1.00 23.03           C  
ATOM   3999  CD  PRO B 187     -25.094  27.094 -61.094  1.00 23.03           C  
ATOM   4000  N   PRO B 188     -22.109  25.688 -58.625  1.00 24.16           N  
ATOM   4001  CA  PRO B 188     -21.156  24.781 -59.281  1.00 24.16           C  
ATOM   4002  C   PRO B 188     -21.172  23.375 -58.688  1.00 24.16           C  
ATOM   4003  CB  PRO B 188     -19.812  25.469 -59.062  1.00 24.16           C  
ATOM   4004  O   PRO B 188     -21.562  23.188 -57.562  1.00 24.16           O  
ATOM   4005  CG  PRO B 188     -20.062  26.438 -57.969  1.00 24.16           C  
ATOM   4006  CD  PRO B 188     -21.547  26.609 -57.781  1.00 24.16           C  
ATOM   4007  N   PRO B 189     -20.516  22.297 -59.438  1.00 23.39           N  
ATOM   4008  CA  PRO B 189     -20.703  20.844 -59.594  1.00 23.39           C  
ATOM   4009  C   PRO B 189     -20.078  20.047 -58.469  1.00 23.39           C  
ATOM   4010  CB  PRO B 189     -20.016  20.531 -60.938  1.00 23.39           C  
ATOM   4011  O   PRO B 189     -19.188  20.547 -57.750  1.00 23.39           O  
ATOM   4012  CG  PRO B 189     -19.125  21.703 -61.156  1.00 23.39           C  
ATOM   4013  CD  PRO B 189     -19.547  22.828 -60.250  1.00 23.39           C  
ATOM   4014  N   PRO B 190     -20.297  18.656 -58.406  1.00 23.47           N  
ATOM   4015  CA  PRO B 190     -20.375  17.625 -57.375  1.00 23.47           C  
ATOM   4016  C   PRO B 190     -19.016  17.000 -57.062  1.00 23.47           C  
ATOM   4017  CB  PRO B 190     -21.312  16.578 -57.969  1.00 23.47           C  
ATOM   4018  O   PRO B 190     -18.906  16.172 -56.156  1.00 23.47           O  
ATOM   4019  CG  PRO B 190     -21.344  16.906 -59.438  1.00 23.47           C  
ATOM   4020  CD  PRO B 190     -20.766  18.281 -59.625  1.00 23.47           C  
ATOM   4021  N   PRO B 191     -17.859  17.547 -56.719  1.00 24.59           N  
ATOM   4022  CA  PRO B 191     -16.703  16.750 -57.125  1.00 24.59           C  
ATOM   4023  C   PRO B 191     -16.688  15.359 -56.469  1.00 24.59           C  
ATOM   4024  CB  PRO B 191     -15.516  17.578 -56.625  1.00 24.59           C  
ATOM   4025  O   PRO B 191     -17.328  15.148 -55.438  1.00 24.59           O  
ATOM   4026  CG  PRO B 191     -16.109  18.547 -55.625  1.00 24.59           C  
ATOM   4027  CD  PRO B 191     -17.609  18.516 -55.812  1.00 24.59           C  
ATOM   4028  N   PRO B 192     -15.961  14.359 -57.125  1.00 24.70           N  
ATOM   4029  CA  PRO B 192     -16.031  12.898 -57.219  1.00 24.70           C  
ATOM   4030  C   PRO B 192     -15.531  12.211 -55.938  1.00 24.70           C  
ATOM   4031  CB  PRO B 192     -15.117  12.578 -58.406  1.00 24.70           C  
ATOM   4032  O   PRO B 192     -14.797  12.805 -55.156  1.00 24.70           O  
ATOM   4033  CG  PRO B 192     -14.328  13.828 -58.625  1.00 24.70           C  
ATOM   4034  CD  PRO B 192     -14.938  14.930 -57.812  1.00 24.70           C  
ATOM   4035  N   PRO B 193     -15.844  10.852 -55.812  1.00 22.61           N  
ATOM   4036  CA  PRO B 193     -15.992   9.922 -54.688  1.00 22.61           C  
ATOM   4037  C   PRO B 193     -14.648   9.469 -54.094  1.00 22.61           C  
ATOM   4038  CB  PRO B 193     -16.750   8.742 -55.281  1.00 22.61           C  
ATOM   4039  O   PRO B 193     -13.641   9.461 -54.812  1.00 22.61           O  
ATOM   4040  CG  PRO B 193     -16.578   8.914 -56.781  1.00 22.61           C  
ATOM   4041  CD  PRO B 193     -16.031  10.289 -57.031  1.00 22.61           C  
ATOM   4042  N   LEU B 194     -14.352   9.570 -52.812  1.00 22.78           N  
ATOM   4043  CA  LEU B 194     -13.180   9.406 -51.969  1.00 22.78           C  
ATOM   4044  C   LEU B 194     -12.711   7.953 -51.969  1.00 22.78           C  
ATOM   4045  CB  LEU B 194     -13.477   9.859 -50.531  1.00 22.78           C  
ATOM   4046  O   LEU B 194     -13.500   7.039 -51.688  1.00 22.78           O  
ATOM   4047  CG  LEU B 194     -13.258  11.344 -50.219  1.00 22.78           C  
ATOM   4048  CD1 LEU B 194     -14.305  11.844 -49.250  1.00 22.78           C  
ATOM   4049  CD2 LEU B 194     -11.852  11.578 -49.688  1.00 22.78           C  
ATOM   4050  N   PRO B 195     -11.812   7.578 -52.875  1.00 25.41           N  
ATOM   4051  CA  PRO B 195     -11.508   6.168 -53.125  1.00 25.41           C  
ATOM   4052  C   PRO B 195     -11.133   5.418 -51.844  1.00 25.41           C  
ATOM   4053  CB  PRO B 195     -10.320   6.223 -54.094  1.00 25.41           C  
ATOM   4054  O   PRO B 195     -10.703   6.035 -50.875  1.00 25.41           O  
ATOM   4055  CG  PRO B 195      -9.812   7.625 -54.000  1.00 25.41           C  
ATOM   4056  CD  PRO B 195     -10.812   8.445 -53.219  1.00 25.41           C  
ATOM   4057  N   PRO B 196     -11.469   4.047 -51.750  1.00 23.22           N  
ATOM   4058  CA  PRO B 196     -11.633   3.055 -50.688  1.00 23.22           C  
ATOM   4059  C   PRO B 196     -10.312   2.703 -50.000  1.00 23.22           C  
ATOM   4060  CB  PRO B 196     -12.203   1.840 -51.438  1.00 23.22           C  
ATOM   4061  O   PRO B 196      -9.242   2.830 -50.625  1.00 23.22           O  
ATOM   4062  CG  PRO B 196     -11.961   2.125 -52.875  1.00 23.22           C  
ATOM   4063  CD  PRO B 196     -11.500   3.547 -53.031  1.00 23.22           C  
ATOM   4064  N   PRO B 197     -10.305   2.680 -48.625  1.00 22.69           N  
ATOM   4065  CA  PRO B 197      -9.242   2.600 -47.625  1.00 22.69           C  
ATOM   4066  C   PRO B 197      -8.500   1.267 -47.688  1.00 22.69           C  
ATOM   4067  CB  PRO B 197      -9.984   2.773 -46.312  1.00 22.69           C  
ATOM   4068  O   PRO B 197      -9.125   0.208 -47.781  1.00 22.69           O  
ATOM   4069  CG  PRO B 197     -11.430   2.562 -46.656  1.00 22.69           C  
ATOM   4070  CD  PRO B 197     -11.555   2.496 -48.156  1.00 22.69           C  
ATOM   4071  N   ALA B 198      -7.527   1.187 -48.531  1.00 21.20           N  
ATOM   4072  CA  ALA B 198      -6.770  -0.025 -48.844  1.00 21.20           C  
ATOM   4073  C   ALA B 198      -6.359  -0.757 -47.562  1.00 21.20           C  
ATOM   4074  CB  ALA B 198      -5.539   0.314 -49.688  1.00 21.20           C  
ATOM   4075  O   ALA B 198      -6.117  -0.129 -46.531  1.00 21.20           O  
ATOM   4076  N   LEU B 199      -6.605  -2.146 -47.531  1.00 21.53           N  
ATOM   4077  CA  LEU B 199      -6.715  -3.328 -46.688  1.00 21.53           C  
ATOM   4078  C   LEU B 199      -5.379  -3.658 -46.031  1.00 21.53           C  
ATOM   4079  CB  LEU B 199      -7.211  -4.527 -47.500  1.00 21.53           C  
ATOM   4080  O   LEU B 199      -5.277  -4.609 -45.250  1.00 21.53           O  
ATOM   4081  CG  LEU B 199      -8.719  -4.609 -47.719  1.00 21.53           C  
ATOM   4082  CD1 LEU B 199      -9.023  -5.480 -48.938  1.00 21.53           C  
ATOM   4083  CD2 LEU B 199      -9.430  -5.152 -46.500  1.00 21.53           C  
ATOM   4084  N   GLY B 200      -4.477  -2.730 -45.938  1.00 22.02           N  
ATOM   4085  CA  GLY B 200      -3.199  -3.414 -45.844  1.00 22.02           C  
ATOM   4086  C   GLY B 200      -3.096  -4.281 -44.594  1.00 22.02           C  
ATOM   4087  O   GLY B 200      -3.512  -3.875 -43.500  1.00 22.02           O  
ATOM   4088  N   LEU B 201      -3.211  -5.676 -44.781  1.00 20.73           N  
ATOM   4089  CA  LEU B 201      -3.266  -6.902 -44.000  1.00 20.73           C  
ATOM   4090  C   LEU B 201      -2.090  -6.980 -43.031  1.00 20.73           C  
ATOM   4091  CB  LEU B 201      -3.266  -8.125 -44.906  1.00 20.73           C  
ATOM   4092  O   LEU B 201      -0.936  -7.066 -43.438  1.00 20.73           O  
ATOM   4093  CG  LEU B 201      -4.637  -8.641 -45.375  1.00 20.73           C  
ATOM   4094  CD1 LEU B 201      -4.590  -9.070 -46.812  1.00 20.73           C  
ATOM   4095  CD2 LEU B 201      -5.094  -9.789 -44.469  1.00 20.73           C  
ATOM   4096  N   HIS B 202      -2.070  -6.148 -42.156  1.00 23.05           N  
ATOM   4097  CA  HIS B 202      -0.903  -6.180 -41.281  1.00 23.05           C  
ATOM   4098  C   HIS B 202      -0.835  -7.492 -40.500  1.00 23.05           C  
ATOM   4099  CB  HIS B 202      -0.923  -4.996 -40.312  1.00 23.05           C  
ATOM   4100  O   HIS B 202      -1.815  -7.895 -39.875  1.00 23.05           O  
ATOM   4101  CG  HIS B 202      -0.271  -3.766 -40.844  1.00 23.05           C  
ATOM   4102  CD2 HIS B 202      -0.641  -2.465 -40.781  1.00 23.05           C  
ATOM   4103  ND1 HIS B 202       0.910  -3.801 -41.562  1.00 23.05           N  
ATOM   4104  CE1 HIS B 202       1.240  -2.570 -41.906  1.00 23.05           C  
ATOM   4105  NE2 HIS B 202       0.316  -1.740 -41.469  1.00 23.05           N  
ATOM   4106  N   GLN B 203      -0.151  -8.523 -41.156  1.00 23.03           N  
ATOM   4107  CA  GLN B 203       0.167  -9.875 -40.719  1.00 23.03           C  
ATOM   4108  C   GLN B 203       0.573  -9.898 -39.250  1.00 23.03           C  
ATOM   4109  CB  GLN B 203       1.283 -10.477 -41.562  1.00 23.03           C  
ATOM   4110  O   GLN B 203       1.287  -9.008 -38.781  1.00 23.03           O  
ATOM   4111  CG  GLN B 203       0.787 -11.438 -42.656  1.00 23.03           C  
ATOM   4112  CD  GLN B 203       1.897 -11.930 -43.562  1.00 23.03           C  
ATOM   4113  NE2 GLN B 203       1.575 -12.875 -44.438  1.00 23.03           N  
ATOM   4114  OE1 GLN B 203       3.035 -11.453 -43.469  1.00 23.03           O  
ATOM   4115  N   SER B 204      -0.186 -10.719 -38.594  1.00 23.72           N  
ATOM   4116  CA  SER B 204      -0.365 -11.055 -37.188  1.00 23.72           C  
ATOM   4117  C   SER B 204       0.913 -11.641 -36.594  1.00 23.72           C  
ATOM   4118  CB  SER B 204      -1.516 -12.055 -37.000  1.00 23.72           C  
ATOM   4119  O   SER B 204       1.299 -12.766 -36.906  1.00 23.72           O  
ATOM   4120  OG  SER B 204      -1.238 -13.266 -37.688  1.00 23.72           O  
ATOM   4121  N   THR B 205       1.997 -11.000 -36.688  1.00 27.92           N  
ATOM   4122  CA  THR B 205       3.125 -11.797 -36.188  1.00 27.92           C  
ATOM   4123  C   THR B 205       2.818 -12.414 -34.844  1.00 27.92           C  
ATOM   4124  CB  THR B 205       4.406 -10.945 -36.094  1.00 27.92           C  
ATOM   4125  O   THR B 205       1.934 -11.945 -34.125  1.00 27.92           O  
ATOM   4126  CG2 THR B 205       5.043 -10.758 -37.469  1.00 27.92           C  
ATOM   4127  OG1 THR B 205       4.082  -9.664 -35.562  1.00 27.92           O  
ATOM   4128  N   SER B 206       3.285 -13.531 -34.406  1.00 26.27           N  
ATOM   4129  CA  SER B 206       3.230 -14.477 -33.312  1.00 26.27           C  
ATOM   4130  C   SER B 206       3.443 -13.773 -31.969  1.00 26.27           C  
ATOM   4131  CB  SER B 206       4.281 -15.570 -33.500  1.00 26.27           C  
ATOM   4132  O   SER B 206       3.996 -12.672 -31.922  1.00 26.27           O  
ATOM   4133  OG  SER B 206       4.828 -15.953 -32.250  1.00 26.27           O  
ATOM   4134  N   ALA B 207       2.863 -14.031 -31.219  1.00 27.39           N  
ATOM   4135  CA  ALA B 207       3.199 -13.430 -29.938  1.00 27.39           C  
ATOM   4136  C   ALA B 207       4.699 -13.523 -29.656  1.00 27.39           C  
ATOM   4137  CB  ALA B 207       2.416 -14.109 -28.812  1.00 27.39           C  
ATOM   4138  O   ALA B 207       5.273 -12.633 -29.031  1.00 27.39           O  
ATOM   4139  N   VAL B 208       5.594 -14.406 -30.609  1.00 32.03           N  
ATOM   4140  CA  VAL B 208       6.812 -14.203 -31.391  1.00 32.03           C  
ATOM   4141  C   VAL B 208       6.488 -13.422 -32.656  1.00 32.03           C  
ATOM   4142  CB  VAL B 208       7.488 -15.547 -31.750  1.00 32.03           C  
ATOM   4143  O   VAL B 208       7.199 -12.477 -33.031  1.00 32.03           O  
ATOM   4144  CG1 VAL B 208       8.672 -15.320 -32.688  1.00 32.03           C  
ATOM   4145  CG2 VAL B 208       7.941 -16.266 -30.484  1.00 32.03           C  
ATOM   4146  N   ASP B 209       5.008 -13.336 -33.500  1.00 32.03           N  
ATOM   4147  CA  ASP B 209       4.578 -12.602 -34.688  1.00 32.03           C  
ATOM   4148  C   ASP B 209       3.619 -11.469 -34.312  1.00 32.03           C  
ATOM   4149  CB  ASP B 209       3.916 -13.539 -35.688  1.00 32.03           C  
ATOM   4150  O   ASP B 209       3.602 -10.422 -34.938  1.00 32.03           O  
ATOM   4151  CG  ASP B 209       4.914 -14.406 -36.438  1.00 32.03           C  
ATOM   4152  OD1 ASP B 209       6.105 -14.039 -36.500  1.00 32.03           O  
ATOM   4153  OD2 ASP B 209       4.508 -15.469 -36.969  1.00 32.03           O  
ATOM   4154  N   LEU B 210       2.939 -11.148 -33.531  1.00 34.03           N  
ATOM   4155  CA  LEU B 210       2.529  -9.789 -33.188  1.00 34.03           C  
ATOM   4156  C   LEU B 210       3.721  -8.961 -32.719  1.00 34.03           C  
ATOM   4157  CB  LEU B 210       1.444  -9.805 -32.125  1.00 34.03           C  
ATOM   4158  O   LEU B 210       3.727  -7.738 -32.844  1.00 34.03           O  
ATOM   4159  CG  LEU B 210       0.007  -9.602 -32.594  1.00 34.03           C  
ATOM   4160  CD1 LEU B 210      -0.950 -10.484 -31.797  1.00 34.03           C  
ATOM   4161  CD2 LEU B 210      -0.390  -8.133 -32.469  1.00 34.03           C  
ATOM   4162  N   ILE B 211       5.098  -9.859 -32.750  1.00 35.75           N  
ATOM   4163  CA  ILE B 211       6.516 -10.086 -33.000  1.00 35.75           C  
ATOM   4164  C   ILE B 211       6.742 -10.336 -34.500  1.00 35.75           C  
ATOM   4165  CB  ILE B 211       7.055 -11.273 -32.156  1.00 35.75           C  
ATOM   4166  O   ILE B 211       7.617  -9.727 -35.094  1.00 35.75           O  
ATOM   4167  CG1 ILE B 211       7.066 -10.914 -30.672  1.00 35.75           C  
ATOM   4168  CG2 ILE B 211       8.453 -11.672 -32.656  1.00 35.75           C  
ATOM   4169  CD1 ILE B 211       7.348 -12.102 -29.766  1.00 35.75           C  
ATOM   4170  N   LYS B 212       6.164 -10.969 -35.281  1.00 35.84           N  
ATOM   4171  CA  LYS B 212       6.363 -10.945 -36.719  1.00 35.84           C  
ATOM   4172  C   LYS B 212       5.312 -10.078 -37.406  1.00 35.84           C  
ATOM   4173  CB  LYS B 212       6.336 -12.359 -37.312  1.00 35.84           C  
ATOM   4174  O   LYS B 212       5.641  -9.234 -38.250  1.00 35.84           O  
ATOM   4175  CG  LYS B 212       7.711 -12.961 -37.531  1.00 35.84           C  
ATOM   4176  CD  LYS B 212       7.617 -14.367 -38.125  1.00 35.84           C  
ATOM   4177  CE  LYS B 212       8.992 -14.992 -38.312  1.00 35.84           C  
ATOM   4178  NZ  LYS B 212       8.906 -16.359 -38.875  1.00 35.84           N  
ATOM   4179  N   GLU B 213       3.949 -10.086 -37.500  1.00 33.03           N  
ATOM   4180  CA  GLU B 213       2.822  -9.531 -38.219  1.00 33.03           C  
ATOM   4181  C   GLU B 213       2.381  -8.188 -37.656  1.00 33.03           C  
ATOM   4182  CB  GLU B 213       1.646 -10.508 -38.250  1.00 33.03           C  
ATOM   4183  O   GLU B 213       1.801  -7.359 -38.344  1.00 33.03           O  
ATOM   4184  CG  GLU B 213       0.786 -10.430 -39.500  1.00 33.03           C  
ATOM   4185  CD  GLU B 213      -0.358 -11.438 -39.500  1.00 33.03           C  
ATOM   4186  OE1 GLU B 213      -1.200 -11.391 -40.438  1.00 33.03           O  
ATOM   4187  OE2 GLU B 213      -0.414 -12.273 -38.562  1.00 33.03           O  
ATOM   4188  N   ARG B 214       2.525  -7.598 -36.562  1.00 32.56           N  
ATOM   4189  CA  ARG B 214       2.752  -6.164 -36.438  1.00 32.56           C  
ATOM   4190  C   ARG B 214       3.953  -5.723 -37.281  1.00 32.56           C  
ATOM   4191  CB  ARG B 214       2.959  -5.773 -35.000  1.00 32.56           C  
ATOM   4192  O   ARG B 214       4.070  -4.551 -37.656  1.00 32.56           O  
ATOM   4193  CG  ARG B 214       1.748  -5.117 -34.344  1.00 32.56           C  
ATOM   4194  CD  ARG B 214       2.045  -4.645 -32.938  1.00 32.56           C  
ATOM   4195  NE  ARG B 214       0.833  -4.215 -32.250  1.00 32.56           N  
ATOM   4196  NH1 ARG B 214       1.914  -3.590 -30.297  1.00 32.56           N  
ATOM   4197  NH2 ARG B 214      -0.360  -3.359 -30.469  1.00 32.56           N  
ATOM   4198  CZ  ARG B 214       0.799  -3.723 -31.000  1.00 32.56           C  
ATOM   4199  N   ARG B 215       4.812  -6.691 -37.875  1.00 33.47           N  
ATOM   4200  CA  ARG B 215       5.773  -6.750 -38.969  1.00 33.47           C  
ATOM   4201  C   ARG B 215       5.082  -6.562 -40.344  1.00 33.47           C  
ATOM   4202  CB  ARG B 215       6.527  -8.078 -38.969  1.00 33.47           C  
ATOM   4203  O   ARG B 215       5.555  -5.805 -41.188  1.00 33.47           O  
ATOM   4204  CG  ARG B 215       8.031  -7.941 -39.156  1.00 33.47           C  
ATOM   4205  CD  ARG B 215       8.734  -9.289 -39.094  1.00 33.47           C  
ATOM   4206  NE  ARG B 215      10.180  -9.141 -39.250  1.00 33.47           N  
ATOM   4207  NH1 ARG B 215      10.617 -11.414 -39.188  1.00 33.47           N  
ATOM   4208  NH2 ARG B 215      12.336  -9.914 -39.406  1.00 33.47           N  
ATOM   4209  CZ  ARG B 215      11.047 -10.156 -39.281  1.00 33.47           C  
ATOM   4210  N   GLU B 216       4.102  -7.336 -40.812  1.00 34.72           N  
ATOM   4211  CA  GLU B 216       3.674  -7.191 -42.188  1.00 34.72           C  
ATOM   4212  C   GLU B 216       2.656  -6.062 -42.344  1.00 34.72           C  
ATOM   4213  CB  GLU B 216       3.084  -8.508 -42.719  1.00 34.72           C  
ATOM   4214  O   GLU B 216       2.717  -5.289 -43.281  1.00 34.72           O  
ATOM   4215  CG  GLU B 216       4.090  -9.383 -43.438  1.00 34.72           C  
ATOM   4216  CD  GLU B 216       3.498 -10.703 -43.906  1.00 34.72           C  
ATOM   4217  OE1 GLU B 216       4.230 -11.508 -44.531  1.00 34.72           O  
ATOM   4218  OE2 GLU B 216       2.293 -10.930 -43.688  1.00 34.72           O  
ATOM   4219  N   LYS B 217       1.545  -5.770 -41.688  1.00 34.00           N  
ATOM   4220  CA  LYS B 217       0.658  -4.652 -42.000  1.00 34.00           C  
ATOM   4221  C   LYS B 217       1.343  -3.314 -41.719  1.00 34.00           C  
ATOM   4222  CB  LYS B 217      -0.634  -4.750 -41.188  1.00 34.00           C  
ATOM   4223  O   LYS B 217       0.898  -2.273 -42.219  1.00 34.00           O  
ATOM   4224  CG  LYS B 217      -1.753  -5.504 -41.906  1.00 34.00           C  
ATOM   4225  CD  LYS B 217      -3.039  -5.492 -41.062  1.00 34.00           C  
ATOM   4226  CE  LYS B 217      -4.145  -6.281 -41.750  1.00 34.00           C  
ATOM   4227  NZ  LYS B 217      -5.395  -6.305 -40.938  1.00 34.00           N  
ATOM   4228  N   ARG B 218       2.607  -3.111 -41.250  1.00 31.52           N  
ATOM   4229  CA  ARG B 218       3.590  -2.174 -41.781  1.00 31.52           C  
ATOM   4230  C   ARG B 218       3.941  -2.516 -43.250  1.00 31.52           C  
ATOM   4231  CB  ARG B 218       4.855  -2.172 -40.938  1.00 31.52           C  
ATOM   4232  O   ARG B 218       4.445  -1.667 -43.969  1.00 31.52           O  
ATOM   4233  CG  ARG B 218       4.914  -1.034 -39.938  1.00 31.52           C  
ATOM   4234  CD  ARG B 218       6.227  -1.028 -39.156  1.00 31.52           C  
ATOM   4235  NE  ARG B 218       6.320   0.118 -38.250  1.00 31.52           N  
ATOM   4236  NH1 ARG B 218       8.469  -0.350 -37.562  1.00 31.52           N  
ATOM   4237  NH2 ARG B 218       7.359   1.481 -36.719  1.00 31.52           N  
ATOM   4238  CZ  ARG B 218       7.383   0.414 -37.500  1.00 31.52           C  
ATOM   4239  N   ALA B 219       3.748  -3.684 -43.719  1.00 29.81           N  
ATOM   4240  CA  ALA B 219       4.125  -3.748 -45.125  1.00 29.81           C  
ATOM   4241  C   ALA B 219       3.096  -3.039 -46.000  1.00 29.81           C  
ATOM   4242  CB  ALA B 219       4.285  -5.199 -45.562  1.00 29.81           C  
ATOM   4243  O   ALA B 219       3.455  -2.355 -46.969  1.00 29.81           O  
ATOM   4244  N   ASN B 220       1.748  -3.318 -46.188  1.00 28.80           N  
ATOM   4245  CA  ASN B 220       1.066  -2.777 -47.344  1.00 28.80           C  
ATOM   4246  C   ASN B 220       0.568  -1.355 -47.094  1.00 28.80           C  
ATOM   4247  CB  ASN B 220      -0.097  -3.682 -47.781  1.00 28.80           C  
ATOM   4248  O   ASN B 220      -0.277  -0.851 -47.844  1.00 28.80           O  
ATOM   4249  CG  ASN B 220       0.290  -4.676 -48.844  1.00 28.80           C  
ATOM   4250  ND2 ASN B 220      -0.583  -5.645 -49.094  1.00 28.80           N  
ATOM   4251  OD1 ASN B 220       1.364  -4.574 -49.438  1.00 28.80           O  
ATOM   4252  N   ALA B 221       0.396  -0.696 -45.906  1.00 26.66           N  
ATOM   4253  CA  ALA B 221       0.156   0.729 -46.125  1.00 26.66           C  
ATOM   4254  C   ALA B 221       1.226   1.337 -47.031  1.00 26.66           C  
ATOM   4255  CB  ALA B 221       0.110   1.467 -44.781  1.00 26.66           C  
ATOM   4256  O   ALA B 221       2.369   1.523 -46.594  1.00 26.66           O  
ATOM   4257  N   GLY B 222       1.428   0.860 -48.250  1.00 26.52           N  
ATOM   4258  CA  GLY B 222       2.051   1.573 -49.375  1.00 26.52           C  
ATOM   4259  C   GLY B 222       1.947   3.080 -49.250  1.00 26.52           C  
ATOM   4260  O   GLY B 222       2.961   3.770 -49.094  1.00 26.52           O  
ATOM   4261  N   LYS B 223       1.340   3.721 -50.219  1.00 24.19           N  
ATOM   4262  CA  LYS B 223       1.818   4.832 -51.031  1.00 24.19           C  
ATOM   4263  C   LYS B 223       1.561   6.172 -50.344  1.00 24.19           C  
ATOM   4264  CB  LYS B 223       1.153   4.816 -52.406  1.00 24.19           C  
ATOM   4265  O   LYS B 223       2.359   7.102 -50.469  1.00 24.19           O  
ATOM   4266  CG  LYS B 223       1.857   3.930 -53.406  1.00 24.19           C  
ATOM   4267  CD  LYS B 223       1.229   4.059 -54.812  1.00 24.19           C  
ATOM   4268  CE  LYS B 223       1.942   3.182 -55.812  1.00 24.19           C  
ATOM   4269  NZ  LYS B 223       1.228   3.166 -57.125  1.00 24.19           N  
ATOM   4270  N   THR B 224       0.217   6.703 -50.344  1.00 23.67           N  
ATOM   4271  CA  THR B 224       0.183   8.094 -50.781  1.00 23.67           C  
ATOM   4272  C   THR B 224       0.894   8.992 -49.781  1.00 23.67           C  
ATOM   4273  CB  THR B 224      -1.264   8.586 -50.969  1.00 23.67           C  
ATOM   4274  O   THR B 224       1.167   8.578 -48.656  1.00 23.67           O  
ATOM   4275  CG2 THR B 224      -1.763   8.281 -52.375  1.00 23.67           C  
ATOM   4276  OG1 THR B 224      -2.115   7.934 -50.031  1.00 23.67           O  
ATOM   4277  N   LEU B 225       0.328  10.297 -49.531  1.00 22.30           N  
ATOM   4278  CA  LEU B 225       0.743  11.695 -49.500  1.00 22.30           C  
ATOM   4279  C   LEU B 225       1.363  12.047 -48.156  1.00 22.30           C  
ATOM   4280  CB  LEU B 225      -0.449  12.609 -49.781  1.00 22.30           C  
ATOM   4281  O   LEU B 225       1.061  11.414 -47.125  1.00 22.30           O  
ATOM   4282  CG  LEU B 225      -0.514  13.227 -51.188  1.00 22.30           C  
ATOM   4283  CD1 LEU B 225      -1.823  12.852 -51.875  1.00 22.30           C  
ATOM   4284  CD2 LEU B 225      -0.358  14.742 -51.094  1.00 22.30           C  
ATOM   4285  N   VAL B 226       2.287  13.117 -48.031  1.00 24.39           N  
ATOM   4286  CA  VAL B 226       3.383  13.758 -47.312  1.00 24.39           C  
ATOM   4287  C   VAL B 226       2.924  14.141 -45.906  1.00 24.39           C  
ATOM   4288  CB  VAL B 226       3.904  15.000 -48.062  1.00 24.39           C  
ATOM   4289  O   VAL B 226       3.707  14.094 -44.938  1.00 24.39           O  
ATOM   4290  CG1 VAL B 226       4.973  15.719 -47.219  1.00 24.39           C  
ATOM   4291  CG2 VAL B 226       4.457  14.602 -49.406  1.00 24.39           C  
ATOM   4292  N   LYS B 227       1.710  14.633 -45.594  1.00 23.25           N  
ATOM   4293  CA  LYS B 227       1.602  15.953 -44.969  1.00 23.25           C  
ATOM   4294  C   LYS B 227       1.894  15.875 -43.469  1.00 23.25           C  
ATOM   4295  CB  LYS B 227       0.210  16.547 -45.219  1.00 23.25           C  
ATOM   4296  O   LYS B 227       1.743  14.812 -42.875  1.00 23.25           O  
ATOM   4297  CG  LYS B 227       0.116  17.438 -46.438  1.00 23.25           C  
ATOM   4298  CD  LYS B 227      -1.274  18.047 -46.562  1.00 23.25           C  
ATOM   4299  CE  LYS B 227      -1.375  18.922 -47.812  1.00 23.25           C  
ATOM   4300  NZ  LYS B 227      -2.773  19.406 -48.031  1.00 23.25           N  
ATOM   4301  N   ASN B 228       2.365  17.047 -42.594  1.00 22.14           N  
ATOM   4302  CA  ASN B 228       3.111  17.641 -41.500  1.00 22.14           C  
ATOM   4303  C   ASN B 228       2.521  17.234 -40.156  1.00 22.14           C  
ATOM   4304  CB  ASN B 228       3.154  19.156 -41.625  1.00 22.14           C  
ATOM   4305  O   ASN B 228       2.963  17.719 -39.094  1.00 22.14           O  
ATOM   4306  CG  ASN B 228       4.309  19.641 -42.469  1.00 22.14           C  
ATOM   4307  ND2 ASN B 228       4.359  20.938 -42.719  1.00 22.14           N  
ATOM   4308  OD1 ASN B 228       5.148  18.844 -42.906  1.00 22.14           O  
ATOM   4309  N   ASN B 229       1.264  16.703 -40.031  1.00 21.30           N  
ATOM   4310  CA  ASN B 229       0.558  17.188 -38.844  1.00 21.30           C  
ATOM   4311  C   ASN B 229       1.104  16.547 -37.594  1.00 21.30           C  
ATOM   4312  CB  ASN B 229      -0.943  16.922 -38.969  1.00 21.30           C  
ATOM   4313  O   ASN B 229       1.576  15.406 -37.594  1.00 21.30           O  
ATOM   4314  CG  ASN B 229      -1.676  18.047 -39.688  1.00 21.30           C  
ATOM   4315  ND2 ASN B 229      -2.906  17.766 -40.125  1.00 21.30           N  
ATOM   4316  OD1 ASN B 229      -1.140  19.141 -39.875  1.00 21.30           O  
ATOM   4317  N   PRO B 230       1.235  17.203 -36.312  1.00 25.92           N  
ATOM   4318  CA  PRO B 230       2.025  17.156 -35.094  1.00 25.92           C  
ATOM   4319  C   PRO B 230       1.910  15.820 -34.375  1.00 25.92           C  
ATOM   4320  CB  PRO B 230       1.427  18.297 -34.250  1.00 25.92           C  
ATOM   4321  O   PRO B 230       0.950  15.078 -34.594  1.00 25.92           O  
ATOM   4322  CG  PRO B 230       0.109  18.594 -34.875  1.00 25.92           C  
ATOM   4323  CD  PRO B 230       0.047  17.875 -36.219  1.00 25.92           C  
ATOM   4324  N   LYS B 231       3.146  15.297 -33.719  1.00 24.25           N  
ATOM   4325  CA  LYS B 231       3.803  14.102 -33.219  1.00 24.25           C  
ATOM   4326  C   LYS B 231       2.947  13.414 -32.156  1.00 24.25           C  
ATOM   4327  CB  LYS B 231       5.176  14.445 -32.625  1.00 24.25           C  
ATOM   4328  O   LYS B 231       2.584  14.031 -31.141  1.00 24.25           O  
ATOM   4329  CG  LYS B 231       6.301  14.430 -33.656  1.00 24.25           C  
ATOM   4330  CD  LYS B 231       7.648  14.727 -33.000  1.00 24.25           C  
ATOM   4331  CE  LYS B 231       8.773  14.711 -34.031  1.00 24.25           C  
ATOM   4332  NZ  LYS B 231      10.086  15.086 -33.438  1.00 24.25           N  
ATOM   4333  N   LYS B 232       1.950  12.648 -32.438  1.00 24.88           N  
ATOM   4334  CA  LYS B 232       0.947  12.062 -31.562  1.00 24.88           C  
ATOM   4335  C   LYS B 232       1.602  11.383 -30.359  1.00 24.88           C  
ATOM   4336  CB  LYS B 232       0.083  11.055 -32.312  1.00 24.88           C  
ATOM   4337  O   LYS B 232       2.570  10.641 -30.516  1.00 24.88           O  
ATOM   4338  CG  LYS B 232      -1.130  11.672 -33.000  1.00 24.88           C  
ATOM   4339  CD  LYS B 232      -1.977  10.609 -33.719  1.00 24.88           C  
ATOM   4340  CE  LYS B 232      -3.168  11.234 -34.406  1.00 24.88           C  
ATOM   4341  NZ  LYS B 232      -3.947  10.211 -35.188  1.00 24.88           N  
ATOM   4342  N   PRO B 233       1.578  12.008 -29.047  1.00 28.53           N  
ATOM   4343  CA  PRO B 233       2.346  11.680 -27.844  1.00 28.53           C  
ATOM   4344  C   PRO B 233       2.418  10.172 -27.578  1.00 28.53           C  
ATOM   4345  CB  PRO B 233       1.577  12.383 -26.719  1.00 28.53           C  
ATOM   4346  O   PRO B 233       1.542   9.422 -28.016  1.00 28.53           O  
ATOM   4347  CG  PRO B 233       0.279  12.789 -27.344  1.00 28.53           C  
ATOM   4348  CD  PRO B 233       0.343  12.484 -28.812  1.00 28.53           C  
ATOM   4349  N   GLU B 234       3.596   9.500 -27.344  1.00 28.81           N  
ATOM   4350  CA  GLU B 234       4.289   8.219 -27.234  1.00 28.81           C  
ATOM   4351  C   GLU B 234       3.609   7.305 -26.219  1.00 28.81           C  
ATOM   4352  CB  GLU B 234       5.758   8.430 -26.859  1.00 28.81           C  
ATOM   4353  O   GLU B 234       3.059   7.777 -25.219  1.00 28.81           O  
ATOM   4354  CG  GLU B 234       6.668   8.688 -28.047  1.00 28.81           C  
ATOM   4355  CD  GLU B 234       8.133   8.859 -27.656  1.00 28.81           C  
ATOM   4356  OE1 GLU B 234       8.992   8.969 -28.562  1.00 28.81           O  
ATOM   4357  OE2 GLU B 234       8.414   8.875 -26.438  1.00 28.81           O  
ATOM   4358  N   MET B 235       2.924   6.227 -26.578  1.00 28.98           N  
ATOM   4359  CA  MET B 235       2.117   5.195 -25.938  1.00 28.98           C  
ATOM   4360  C   MET B 235       2.783   4.707 -24.656  1.00 28.98           C  
ATOM   4361  CB  MET B 235       1.888   4.020 -26.891  1.00 28.98           C  
ATOM   4362  O   MET B 235       3.900   4.188 -24.688  1.00 28.98           O  
ATOM   4363  CG  MET B 235       0.467   3.480 -26.859  1.00 28.98           C  
ATOM   4364  SD  MET B 235       0.096   2.412 -28.297  1.00 28.98           S  
ATOM   4365  CE  MET B 235      -1.646   2.025 -27.984  1.00 28.98           C  
ATOM   4366  N   PRO B 236       2.717   5.258 -23.328  1.00 32.88           N  
ATOM   4367  CA  PRO B 236       3.527   4.879 -22.172  1.00 32.88           C  
ATOM   4368  C   PRO B 236       3.414   3.395 -21.828  1.00 32.88           C  
ATOM   4369  CB  PRO B 236       2.953   5.742 -21.047  1.00 32.88           C  
ATOM   4370  O   PRO B 236       2.459   2.732 -22.250  1.00 32.88           O  
ATOM   4371  CG  PRO B 236       1.657   6.258 -21.578  1.00 32.88           C  
ATOM   4372  CD  PRO B 236       1.566   5.898 -23.031  1.00 32.88           C  
ATOM   4373  N   ASN B 237       4.340   2.496 -21.031  1.00 33.59           N  
ATOM   4374  CA  ASN B 237       4.840   1.186 -20.625  1.00 33.59           C  
ATOM   4375  C   ASN B 237       3.881   0.492 -19.656  1.00 33.59           C  
ATOM   4376  CB  ASN B 237       6.227   1.311 -20.000  1.00 33.59           C  
ATOM   4377  O   ASN B 237       3.150   1.154 -18.922  1.00 33.59           O  
ATOM   4378  CG  ASN B 237       7.082   0.079 -20.234  1.00 33.59           C  
ATOM   4379  ND2 ASN B 237       8.352   0.160 -19.844  1.00 33.59           N  
ATOM   4380  OD1 ASN B 237       6.609  -0.936 -20.750  1.00 33.59           O  
ATOM   4381  N   MET B 238       3.520  -0.830 -19.609  1.00 34.38           N  
ATOM   4382  CA  MET B 238       2.719  -1.771 -18.844  1.00 34.38           C  
ATOM   4383  C   MET B 238       2.893  -1.529 -17.344  1.00 34.38           C  
ATOM   4384  CB  MET B 238       3.096  -3.213 -19.188  1.00 34.38           C  
ATOM   4385  O   MET B 238       1.926  -1.592 -16.578  1.00 34.38           O  
ATOM   4386  CG  MET B 238       1.904  -4.152 -19.266  1.00 34.38           C  
ATOM   4387  SD  MET B 238       0.750  -3.699 -20.625  1.00 34.38           S  
ATOM   4388  CE  MET B 238       0.562  -1.924 -20.297  1.00 34.38           C  
ATOM   4389  N   LEU B 239       3.969  -1.252 -16.766  1.00 35.28           N  
ATOM   4390  CA  LEU B 239       4.363  -0.772 -15.445  1.00 35.28           C  
ATOM   4391  C   LEU B 239       3.635   0.522 -15.094  1.00 35.28           C  
ATOM   4392  CB  LEU B 239       5.875  -0.552 -15.383  1.00 35.28           C  
ATOM   4393  O   LEU B 239       3.227   0.721 -13.953  1.00 35.28           O  
ATOM   4394  CG  LEU B 239       6.703  -1.692 -14.789  1.00 35.28           C  
ATOM   4395  CD1 LEU B 239       8.047  -1.796 -15.492  1.00 35.28           C  
ATOM   4396  CD2 LEU B 239       6.895  -1.486 -13.289  1.00 35.28           C  
ATOM   4397  N   GLU B 240       3.480   1.239 -16.109  1.00 37.03           N  
ATOM   4398  CA  GLU B 240       3.027   2.578 -15.750  1.00 37.03           C  
ATOM   4399  C   GLU B 240       1.577   2.561 -15.273  1.00 37.03           C  
ATOM   4400  CB  GLU B 240       3.184   3.539 -16.922  1.00 37.03           C  
ATOM   4401  O   GLU B 240       1.222   3.254 -14.320  1.00 37.03           O  
ATOM   4402  CG  GLU B 240       4.543   4.227 -16.984  1.00 37.03           C  
ATOM   4403  CD  GLU B 240       4.680   5.184 -18.156  1.00 37.03           C  
ATOM   4404  OE1 GLU B 240       5.758   5.801 -18.312  1.00 37.03           O  
ATOM   4405  OE2 GLU B 240       3.697   5.324 -18.922  1.00 37.03           O  
ATOM   4406  N   ILE B 241       0.628   1.419 -15.742  1.00 40.59           N  
ATOM   4407  CA  ILE B 241      -0.748   1.178 -15.320  1.00 40.59           C  
ATOM   4408  C   ILE B 241      -0.758   0.360 -14.031  1.00 40.59           C  
ATOM   4409  CB  ILE B 241      -1.557   0.454 -16.422  1.00 40.59           C  
ATOM   4410  O   ILE B 241      -1.640   0.532 -13.188  1.00 40.59           O  
ATOM   4411  CG1 ILE B 241      -1.662   1.334 -17.672  1.00 40.59           C  
ATOM   4412  CG2 ILE B 241      -2.945   0.067 -15.906  1.00 40.59           C  
ATOM   4413  CD1 ILE B 241      -2.260   0.624 -18.875  1.00 40.59           C  
ATOM   4414  N   LEU B 242       0.103  -0.694 -13.555  1.00 39.50           N  
ATOM   4415  CA  LEU B 242       0.034  -1.566 -12.383  1.00 39.50           C  
ATOM   4416  C   LEU B 242      -0.499  -0.811 -11.172  1.00 39.50           C  
ATOM   4417  CB  LEU B 242       1.414  -2.150 -12.070  1.00 39.50           C  
ATOM   4418  O   LEU B 242      -1.189  -1.389 -10.328  1.00 39.50           O  
ATOM   4419  CG  LEU B 242       1.933  -3.221 -13.031  1.00 39.50           C  
ATOM   4420  CD1 LEU B 242       3.389  -3.551 -12.719  1.00 39.50           C  
ATOM   4421  CD2 LEU B 242       1.066  -4.473 -12.961  1.00 39.50           C  
ATOM   4422  N   LYS B 243      -0.355   0.328 -10.766  1.00 38.72           N  
ATOM   4423  CA  LYS B 243      -0.862   1.303  -9.805  1.00 38.72           C  
ATOM   4424  C   LYS B 243      -2.281   1.738 -10.156  1.00 38.72           C  
ATOM   4425  CB  LYS B 243       0.059   2.521  -9.734  1.00 38.72           C  
ATOM   4426  O   LYS B 243      -3.105   1.971  -9.273  1.00 38.72           O  
ATOM   4427  CG  LYS B 243       1.129   2.432  -8.656  1.00 38.72           C  
ATOM   4428  CD  LYS B 243       1.982   3.693  -8.609  1.00 38.72           C  
ATOM   4429  CE  LYS B 243       3.064   3.598  -7.543  1.00 38.72           C  
ATOM   4430  NZ  LYS B 243       3.906   4.832  -7.496  1.00 38.72           N  
ATOM   4431  N   GLU B 244      -2.785   2.049 -11.398  1.00 37.47           N  
ATOM   4432  CA  GLU B 244      -4.105   2.672 -11.469  1.00 37.47           C  
ATOM   4433  C   GLU B 244      -5.207   1.659 -11.180  1.00 37.47           C  
ATOM   4434  CB  GLU B 244      -4.324   3.307 -12.844  1.00 37.47           C  
ATOM   4435  O   GLU B 244      -6.395   1.992 -11.234  1.00 37.47           O  
ATOM   4436  CG  GLU B 244      -3.625   4.645 -13.023  1.00 37.47           C  
ATOM   4437  CD  GLU B 244      -3.996   5.352 -14.320  1.00 37.47           C  
ATOM   4438  OE1 GLU B 244      -3.516   6.484 -14.555  1.00 37.47           O  
ATOM   4439  OE2 GLU B 244      -4.777   4.766 -15.102  1.00 37.47           O  
ATOM   4440  N   MET B 245      -5.234   0.279 -10.984  1.00 35.38           N  
ATOM   4441  CA  MET B 245      -5.805  -1.014 -11.359  1.00 35.38           C  
ATOM   4442  C   MET B 245      -6.836  -1.469 -10.328  1.00 35.38           C  
ATOM   4443  CB  MET B 245      -4.703  -2.068 -11.500  1.00 35.38           C  
ATOM   4444  O   MET B 245      -7.570  -2.430 -10.562  1.00 35.38           O  
ATOM   4445  CG  MET B 245      -4.516  -2.570 -12.922  1.00 35.38           C  
ATOM   4446  SD  MET B 245      -3.254  -3.898 -13.031  1.00 35.38           S  
ATOM   4447  CE  MET B 245      -4.098  -5.223 -12.125  1.00 35.38           C  
ATOM   4448  N   ASN B 246      -7.137  -1.281  -9.125  1.00 34.53           N  
ATOM   4449  CA  ASN B 246      -8.414  -1.560  -8.477  1.00 34.53           C  
ATOM   4450  C   ASN B 246      -9.594  -1.165  -9.375  1.00 34.53           C  
ATOM   4451  CB  ASN B 246      -8.508  -0.839  -7.133  1.00 34.53           C  
ATOM   4452  O   ASN B 246     -10.672  -1.758  -9.289  1.00 34.53           O  
ATOM   4453  CG  ASN B 246      -7.777  -1.572  -6.027  1.00 34.53           C  
ATOM   4454  ND2 ASN B 246      -7.605  -0.910  -4.891  1.00 34.53           N  
ATOM   4455  OD1 ASN B 246      -7.367  -2.725  -6.195  1.00 34.53           O  
ATOM   4456  N   SER B 247      -9.625  -0.062 -10.148  1.00 31.75           N  
ATOM   4457  CA  SER B 247     -10.734   0.351 -11.008  1.00 31.75           C  
ATOM   4458  C   SER B 247     -10.625  -0.283 -12.391  1.00 31.75           C  
ATOM   4459  CB  SER B 247     -10.773   1.875 -11.133  1.00 31.75           C  
ATOM   4460  O   SER B 247     -11.508  -0.104 -13.227  1.00 31.75           O  
ATOM   4461  OG  SER B 247      -9.766   2.328 -12.031  1.00 31.75           O  
ATOM   4462  N   VAL B 248      -9.562  -0.771 -12.984  1.00 29.78           N  
ATOM   4463  CA  VAL B 248      -9.570  -1.327 -14.336  1.00 29.78           C  
ATOM   4464  C   VAL B 248      -9.859  -2.824 -14.273  1.00 29.78           C  
ATOM   4465  CB  VAL B 248      -8.227  -1.072 -15.055  1.00 29.78           C  
ATOM   4466  O   VAL B 248      -9.094  -3.590 -13.688  1.00 29.78           O  
ATOM   4467  CG1 VAL B 248      -8.227  -1.707 -16.438  1.00 29.78           C  
ATOM   4468  CG2 VAL B 248      -7.945   0.427 -15.148  1.00 29.78           C  
ATOM   4469  N   LYS B 249     -11.195  -3.264 -14.289  1.00 27.97           N  
ATOM   4470  CA  LYS B 249     -11.742  -4.594 -14.539  1.00 27.97           C  
ATOM   4471  C   LYS B 249     -11.117  -5.219 -15.781  1.00 27.97           C  
ATOM   4472  CB  LYS B 249     -13.258  -4.535 -14.680  1.00 27.97           C  
ATOM   4473  O   LYS B 249     -11.039  -4.578 -16.828  1.00 27.97           O  
ATOM   4474  CG  LYS B 249     -14.000  -4.273 -13.375  1.00 27.97           C  
ATOM   4475  CD  LYS B 249     -15.508  -4.355 -13.562  1.00 27.97           C  
ATOM   4476  CE  LYS B 249     -16.250  -4.086 -12.258  1.00 27.97           C  
ATOM   4477  NZ  LYS B 249     -17.734  -4.133 -12.438  1.00 27.97           N  
ATOM   4478  N   LEU B 250     -10.320  -6.160 -15.867  1.00 28.64           N  
ATOM   4479  CA  LEU B 250      -9.906  -6.953 -17.016  1.00 28.64           C  
ATOM   4480  C   LEU B 250     -11.117  -7.531 -17.750  1.00 28.64           C  
ATOM   4481  CB  LEU B 250      -8.969  -8.078 -16.578  1.00 28.64           C  
ATOM   4482  O   LEU B 250     -11.914  -8.258 -17.156  1.00 28.64           O  
ATOM   4483  CG  LEU B 250      -7.523  -7.684 -16.281  1.00 28.64           C  
ATOM   4484  CD1 LEU B 250      -6.875  -8.711 -15.359  1.00 28.64           C  
ATOM   4485  CD2 LEU B 250      -6.727  -7.539 -17.578  1.00 28.64           C  
ATOM   4486  N   ARG B 251     -12.055  -6.812 -18.453  1.00 26.89           N  
ATOM   4487  CA  ARG B 251     -13.211  -7.297 -19.188  1.00 26.89           C  
ATOM   4488  C   ARG B 251     -12.875  -8.547 -20.000  1.00 26.89           C  
ATOM   4489  CB  ARG B 251     -13.758  -6.207 -20.125  1.00 26.89           C  
ATOM   4490  O   ARG B 251     -11.828  -8.602 -20.641  1.00 26.89           O  
ATOM   4491  CG  ARG B 251     -14.875  -5.379 -19.516  1.00 26.89           C  
ATOM   4492  CD  ARG B 251     -15.469  -4.406 -20.516  1.00 26.89           C  
ATOM   4493  NE  ARG B 251     -16.469  -3.539 -19.906  1.00 26.89           N  
ATOM   4494  NH1 ARG B 251     -17.094  -2.516 -21.875  1.00 26.89           N  
ATOM   4495  NH2 ARG B 251     -18.109  -1.922 -19.906  1.00 26.89           N  
ATOM   4496  CZ  ARG B 251     -17.219  -2.660 -20.562  1.00 26.89           C  
ATOM   4497  N   SER B 252     -13.602  -9.641 -19.828  1.00 24.09           N  
ATOM   4498  CA  SER B 252     -13.742 -10.844 -20.641  1.00 24.09           C  
ATOM   4499  C   SER B 252     -14.328 -10.516 -22.016  1.00 24.09           C  
ATOM   4500  CB  SER B 252     -14.625 -11.875 -19.938  1.00 24.09           C  
ATOM   4501  O   SER B 252     -15.328  -9.812 -22.109  1.00 24.09           O  
ATOM   4502  OG  SER B 252     -16.000 -11.641 -20.219  1.00 24.09           O  
ATOM   4503  N   VAL B 253     -13.656 -10.328 -23.156  1.00 27.64           N  
ATOM   4504  CA  VAL B 253     -14.164 -10.117 -24.500  1.00 27.64           C  
ATOM   4505  C   VAL B 253     -14.906 -11.367 -24.969  1.00 27.64           C  
ATOM   4506  CB  VAL B 253     -13.023  -9.773 -25.484  1.00 27.64           C  
ATOM   4507  O   VAL B 253     -14.320 -12.453 -25.047  1.00 27.64           O  
ATOM   4508  CG1 VAL B 253     -13.570  -9.578 -26.906  1.00 27.64           C  
ATOM   4509  CG2 VAL B 253     -12.273  -8.523 -25.031  1.00 27.64           C  
ATOM   4510  N   LYS B 254     -16.203 -11.367 -24.844  1.00 22.83           N  
ATOM   4511  CA  LYS B 254     -17.094 -12.336 -25.500  1.00 22.83           C  
ATOM   4512  C   LYS B 254     -16.859 -12.359 -27.000  1.00 22.83           C  
ATOM   4513  CB  LYS B 254     -18.547 -12.008 -25.188  1.00 22.83           C  
ATOM   4514  O   LYS B 254     -16.859 -11.312 -27.656  1.00 22.83           O  
ATOM   4515  CG  LYS B 254     -19.016 -12.461 -23.812  1.00 22.83           C  
ATOM   4516  CD  LYS B 254     -20.500 -12.203 -23.609  1.00 22.83           C  
ATOM   4517  CE  LYS B 254     -20.953 -12.656 -22.219  1.00 22.83           C  
ATOM   4518  NZ  LYS B 254     -22.406 -12.367 -22.000  1.00 22.83           N  
ATOM   4519  N   ARG B 255     -16.406 -13.391 -27.672  1.00 25.41           N  
ATOM   4520  CA  ARG B 255     -16.250 -13.656 -29.094  1.00 25.41           C  
ATOM   4521  C   ARG B 255     -17.609 -13.773 -29.781  1.00 25.41           C  
ATOM   4522  CB  ARG B 255     -15.430 -14.930 -29.312  1.00 25.41           C  
ATOM   4523  O   ARG B 255     -18.281 -14.797 -29.656  1.00 25.41           O  
ATOM   4524  CG  ARG B 255     -14.305 -14.773 -30.312  1.00 25.41           C  
ATOM   4525  CD  ARG B 255     -13.516 -16.062 -30.500  1.00 25.41           C  
ATOM   4526  NE  ARG B 255     -12.477 -15.930 -31.500  1.00 25.41           N  
ATOM   4527  NH1 ARG B 255     -11.672 -18.078 -31.266  1.00 25.41           N  
ATOM   4528  NH2 ARG B 255     -10.711 -16.656 -32.781  1.00 25.41           N  
ATOM   4529  CZ  ARG B 255     -11.617 -16.891 -31.844  1.00 25.41           C  
ATOM   4530  N   SER B 256     -18.578 -12.766 -29.906  1.00 22.75           N  
ATOM   4531  CA  SER B 256     -19.719 -13.047 -30.781  1.00 22.75           C  
ATOM   4532  C   SER B 256     -19.266 -13.320 -32.219  1.00 22.75           C  
ATOM   4533  CB  SER B 256     -20.703 -11.875 -30.766  1.00 22.75           C  
ATOM   4534  O   SER B 256     -18.203 -12.844 -32.625  1.00 22.75           O  
ATOM   4535  OG  SER B 256     -20.094 -10.695 -31.250  1.00 22.75           O  
ATOM   4536  N   GLU B 257     -19.844 -14.305 -33.000  1.00 24.02           N  
ATOM   4537  CA  GLU B 257     -19.797 -14.719 -34.406  1.00 24.02           C  
ATOM   4538  C   GLU B 257     -19.984 -13.531 -35.344  1.00 24.02           C  
ATOM   4539  CB  GLU B 257     -20.859 -15.789 -34.688  1.00 24.02           C  
ATOM   4540  O   GLU B 257     -19.297 -13.414 -36.375  1.00 24.02           O  
ATOM   4541  CG  GLU B 257     -20.453 -17.188 -34.250  1.00 24.02           C  
ATOM   4542  CD  GLU B 257     -21.516 -18.234 -34.531  1.00 24.02           C  
ATOM   4543  OE1 GLU B 257     -21.234 -19.453 -34.406  1.00 24.02           O  
ATOM   4544  OE2 GLU B 257     -22.641 -17.844 -34.906  1.00 24.02           O  
ATOM   4545  N   GLN B 258     -21.234 -12.945 -35.688  1.00 23.72           N  
ATOM   4546  CA  GLN B 258     -21.578 -12.422 -37.000  1.00 23.72           C  
ATOM   4547  C   GLN B 258     -20.906 -11.078 -37.250  1.00 23.72           C  
ATOM   4548  CB  GLN B 258     -23.094 -12.281 -37.156  1.00 23.72           C  
ATOM   4549  O   GLN B 258     -20.344 -10.844 -38.344  1.00 23.72           O  
ATOM   4550  CG  GLN B 258     -23.781 -13.547 -37.625  1.00 23.72           C  
ATOM   4551  CD  GLN B 258     -25.281 -13.375 -37.781  1.00 23.72           C  
ATOM   4552  NE2 GLN B 258     -25.938 -14.359 -38.375  1.00 23.72           N  
ATOM   4553  OE1 GLN B 258     -25.859 -12.359 -37.344  1.00 23.72           O  
ATOM   4554  N   ASP B 259     -21.688  -9.891 -37.062  1.00 26.52           N  
ATOM   4555  CA  ASP B 259     -21.578  -8.641 -37.812  1.00 26.52           C  
ATOM   4556  C   ASP B 259     -20.219  -7.980 -37.562  1.00 26.52           C  
ATOM   4557  CB  ASP B 259     -22.703  -7.680 -37.406  1.00 26.52           C  
ATOM   4558  O   ASP B 259     -19.688  -8.016 -36.469  1.00 26.52           O  
ATOM   4559  CG  ASP B 259     -23.984  -7.914 -38.188  1.00 26.52           C  
ATOM   4560  OD1 ASP B 259     -23.922  -8.492 -39.281  1.00 26.52           O  
ATOM   4561  OD2 ASP B 259     -25.062  -7.516 -37.688  1.00 26.52           O  
ATOM   4562  N   VAL B 260     -19.281  -7.434 -38.656  1.00 26.69           N  
ATOM   4563  CA  VAL B 260     -17.938  -7.297 -39.188  1.00 26.69           C  
ATOM   4564  C   VAL B 260     -17.203  -6.176 -38.438  1.00 26.69           C  
ATOM   4565  CB  VAL B 260     -17.938  -7.027 -40.719  1.00 26.69           C  
ATOM   4566  O   VAL B 260     -16.047  -6.324 -38.062  1.00 26.69           O  
ATOM   4567  CG1 VAL B 260     -16.516  -6.871 -41.219  1.00 26.69           C  
ATOM   4568  CG2 VAL B 260     -18.656  -8.148 -41.438  1.00 26.69           C  
ATOM   4569  N   LYS B 261     -17.609  -4.812 -38.250  1.00 23.81           N  
ATOM   4570  CA  LYS B 261     -16.781  -3.623 -38.438  1.00 23.81           C  
ATOM   4571  C   LYS B 261     -16.125  -3.207 -37.125  1.00 23.81           C  
ATOM   4572  CB  LYS B 261     -17.625  -2.467 -39.000  1.00 23.81           C  
ATOM   4573  O   LYS B 261     -16.750  -3.297 -36.062  1.00 23.81           O  
ATOM   4574  CG  LYS B 261     -17.812  -2.508 -40.500  1.00 23.81           C  
ATOM   4575  CD  LYS B 261     -18.578  -1.294 -41.000  1.00 23.81           C  
ATOM   4576  CE  LYS B 261     -18.781  -1.347 -42.531  1.00 23.81           C  
ATOM   4577  NZ  LYS B 261     -19.609  -0.195 -43.000  1.00 23.81           N  
ATOM   4578  N   PRO B 262     -14.594  -3.107 -36.969  1.00 27.84           N  
ATOM   4579  CA  PRO B 262     -13.672  -2.854 -35.844  1.00 27.84           C  
ATOM   4580  C   PRO B 262     -14.008  -1.572 -35.094  1.00 27.84           C  
ATOM   4581  CB  PRO B 262     -12.312  -2.740 -36.531  1.00 27.84           C  
ATOM   4582  O   PRO B 262     -14.031  -0.488 -35.656  1.00 27.84           O  
ATOM   4583  CG  PRO B 262     -12.625  -2.689 -38.000  1.00 27.84           C  
ATOM   4584  CD  PRO B 262     -14.102  -2.861 -38.156  1.00 27.84           C  
ATOM   4585  N   LYS B 263     -15.039  -1.452 -34.219  1.00 28.41           N  
ATOM   4586  CA  LYS B 263     -15.320  -0.112 -33.719  1.00 28.41           C  
ATOM   4587  C   LYS B 263     -14.094   0.500 -33.062  1.00 28.41           C  
ATOM   4588  CB  LYS B 263     -16.484  -0.145 -32.719  1.00 28.41           C  
ATOM   4589  O   LYS B 263     -13.250  -0.220 -32.500  1.00 28.41           O  
ATOM   4590  CG  LYS B 263     -17.859  -0.036 -33.375  1.00 28.41           C  
ATOM   4591  CD  LYS B 263     -18.969  -0.037 -32.344  1.00 28.41           C  
ATOM   4592  CE  LYS B 263     -20.344   0.019 -33.000  1.00 28.41           C  
ATOM   4593  NZ  LYS B 263     -21.453  -0.060 -31.984  1.00 28.41           N  
ATOM   4594  N   PRO B 264     -13.656   1.911 -33.094  1.00 27.53           N  
ATOM   4595  CA  PRO B 264     -12.398   2.605 -32.844  1.00 27.53           C  
ATOM   4596  C   PRO B 264     -11.969   2.539 -31.375  1.00 27.53           C  
ATOM   4597  CB  PRO B 264     -12.695   4.047 -33.250  1.00 27.53           C  
ATOM   4598  O   PRO B 264     -12.812   2.391 -30.484  1.00 27.53           O  
ATOM   4599  CG  PRO B 264     -14.180   4.102 -33.406  1.00 27.53           C  
ATOM   4600  CD  PRO B 264     -14.727   2.707 -33.281  1.00 27.53           C  
ATOM   4601  N   VAL B 265     -10.797   1.898 -31.000  1.00 32.56           N  
ATOM   4602  CA  VAL B 265     -10.016   1.623 -29.797  1.00 32.56           C  
ATOM   4603  C   VAL B 265     -10.016   2.852 -28.891  1.00 32.56           C  
ATOM   4604  CB  VAL B 265      -8.570   1.212 -30.141  1.00 32.56           C  
ATOM   4605  O   VAL B 265      -9.484   3.902 -29.250  1.00 32.56           O  
ATOM   4606  CG1 VAL B 265      -7.777   0.904 -28.875  1.00 32.56           C  
ATOM   4607  CG2 VAL B 265      -8.562   0.008 -31.078  1.00 32.56           C  
ATOM   4608  N   ASP B 266     -11.180   3.129 -28.125  1.00 30.12           N  
ATOM   4609  CA  ASP B 266     -11.242   4.383 -27.375  1.00 30.12           C  
ATOM   4610  C   ASP B 266     -10.055   4.520 -26.438  1.00 30.12           C  
ATOM   4611  CB  ASP B 266     -12.555   4.477 -26.594  1.00 30.12           C  
ATOM   4612  O   ASP B 266      -9.758   3.605 -25.672  1.00 30.12           O  
ATOM   4613  CG  ASP B 266     -13.125   5.879 -26.562  1.00 30.12           C  
ATOM   4614  OD1 ASP B 266     -12.422   6.836 -26.953  1.00 30.12           O  
ATOM   4615  OD2 ASP B 266     -14.297   6.035 -26.141  1.00 30.12           O  
ATOM   4616  N   ALA B 267      -8.852   5.352 -26.547  1.00 32.31           N  
ATOM   4617  CA  ALA B 267      -7.492   5.746 -26.188  1.00 32.31           C  
ATOM   4618  C   ALA B 267      -7.391   6.066 -24.703  1.00 32.31           C  
ATOM   4619  CB  ALA B 267      -7.051   6.949 -27.016  1.00 32.31           C  
ATOM   4620  O   ALA B 267      -6.297   6.059 -24.125  1.00 32.31           O  
ATOM   4621  N   THR B 268      -8.500   6.422 -23.812  1.00 32.47           N  
ATOM   4622  CA  THR B 268      -8.477   7.098 -22.531  1.00 32.47           C  
ATOM   4623  C   THR B 268      -8.625   6.094 -21.391  1.00 32.47           C  
ATOM   4624  CB  THR B 268      -9.586   8.156 -22.422  1.00 32.47           C  
ATOM   4625  O   THR B 268      -8.602   6.469 -20.219  1.00 32.47           O  
ATOM   4626  CG2 THR B 268      -9.117   9.500 -22.984  1.00 32.47           C  
ATOM   4627  OG1 THR B 268     -10.727   7.719 -23.172  1.00 32.47           O  
ATOM   4628  N   ASP B 269      -9.156   4.910 -21.625  1.00 29.73           N  
ATOM   4629  CA  ASP B 269      -9.453   3.932 -20.578  1.00 29.73           C  
ATOM   4630  C   ASP B 269      -8.172   3.270 -20.062  1.00 29.73           C  
ATOM   4631  CB  ASP B 269     -10.422   2.869 -21.094  1.00 29.73           C  
ATOM   4632  O   ASP B 269      -7.434   2.658 -20.844  1.00 29.73           O  
ATOM   4633  CG  ASP B 269     -10.984   1.988 -20.000  1.00 29.73           C  
ATOM   4634  OD1 ASP B 269     -10.609   2.172 -18.812  1.00 29.73           O  
ATOM   4635  OD2 ASP B 269     -11.805   1.100 -20.312  1.00 29.73           O  
ATOM   4636  N   PRO B 270      -7.559   3.592 -18.797  1.00 33.59           N  
ATOM   4637  CA  PRO B 270      -6.262   3.098 -18.344  1.00 33.59           C  
ATOM   4638  C   PRO B 270      -6.156   1.575 -18.391  1.00 33.59           C  
ATOM   4639  CB  PRO B 270      -6.191   3.600 -16.891  1.00 33.59           C  
ATOM   4640  O   PRO B 270      -5.105   1.037 -18.750  1.00 33.59           O  
ATOM   4641  CG  PRO B 270      -7.480   4.320 -16.672  1.00 33.59           C  
ATOM   4642  CD  PRO B 270      -8.289   4.254 -17.938  1.00 33.59           C  
ATOM   4643  N   ALA B 271      -7.168   0.771 -17.984  1.00 35.12           N  
ATOM   4644  CA  ALA B 271      -7.223  -0.670 -18.219  1.00 35.12           C  
ATOM   4645  C   ALA B 271      -7.129  -0.992 -19.703  1.00 35.12           C  
ATOM   4646  CB  ALA B 271      -8.500  -1.258 -17.625  1.00 35.12           C  
ATOM   4647  O   ALA B 271      -6.414  -1.911 -20.109  1.00 35.12           O  
ATOM   4648  N   ALA B 272      -7.824  -0.240 -20.547  1.00 38.31           N  
ATOM   4649  CA  ALA B 272      -7.812  -0.383 -22.000  1.00 38.31           C  
ATOM   4650  C   ALA B 272      -6.465   0.035 -22.578  1.00 38.31           C  
ATOM   4651  CB  ALA B 272      -8.938   0.440 -22.625  1.00 38.31           C  
ATOM   4652  O   ALA B 272      -5.949  -0.611 -23.500  1.00 38.31           O  
ATOM   4653  N   LEU B 273      -5.812   1.062 -22.016  1.00 36.50           N  
ATOM   4654  CA  LEU B 273      -4.469   1.496 -22.391  1.00 36.50           C  
ATOM   4655  C   LEU B 273      -3.422   0.499 -21.906  1.00 36.50           C  
ATOM   4656  CB  LEU B 273      -4.176   2.883 -21.812  1.00 36.50           C  
ATOM   4657  O   LEU B 273      -2.504   0.146 -22.656  1.00 36.50           O  
ATOM   4658  CG  LEU B 273      -4.527   4.078 -22.703  1.00 36.50           C  
ATOM   4659  CD1 LEU B 273      -4.840   5.301 -21.844  1.00 36.50           C  
ATOM   4660  CD2 LEU B 273      -3.389   4.375 -23.672  1.00 36.50           C  
ATOM   4661  N   ILE B 274      -3.551  -0.072 -20.578  1.00 38.47           N  
ATOM   4662  CA  ILE B 274      -2.740  -1.209 -20.156  1.00 38.47           C  
ATOM   4663  C   ILE B 274      -3.045  -2.414 -21.047  1.00 38.47           C  
ATOM   4664  CB  ILE B 274      -2.984  -1.561 -18.672  1.00 38.47           C  
ATOM   4665  O   ILE B 274      -2.129  -3.096 -21.516  1.00 38.47           O  
ATOM   4666  CG1 ILE B 274      -2.439  -0.452 -17.766  1.00 38.47           C  
ATOM   4667  CG2 ILE B 274      -2.350  -2.912 -18.328  1.00 38.47           C  
ATOM   4668  CD1 ILE B 274      -2.785  -0.632 -16.297  1.00 38.47           C  
ATOM   4669  N   ALA B 275      -4.270  -2.709 -21.172  1.00 40.16           N  
ATOM   4670  CA  ALA B 275      -4.684  -3.750 -22.109  1.00 40.16           C  
ATOM   4671  C   ALA B 275      -4.223  -3.424 -23.531  1.00 40.16           C  
ATOM   4672  CB  ALA B 275      -6.199  -3.930 -22.062  1.00 40.16           C  
ATOM   4673  O   ALA B 275      -3.682  -4.285 -24.219  1.00 40.16           O  
ATOM   4674  N   GLU B 276      -4.461  -2.244 -23.984  1.00 40.44           N  
ATOM   4675  CA  GLU B 276      -4.051  -1.805 -25.312  1.00 40.44           C  
ATOM   4676  C   GLU B 276      -2.537  -1.640 -25.406  1.00 40.44           C  
ATOM   4677  CB  GLU B 276      -4.746  -0.490 -25.688  1.00 40.44           C  
ATOM   4678  O   GLU B 276      -1.921  -2.029 -26.391  1.00 40.44           O  
ATOM   4679  CG  GLU B 276      -5.094  -0.371 -27.156  1.00 40.44           C  
ATOM   4680  CD  GLU B 276      -5.824   0.917 -27.500  1.00 40.44           C  
ATOM   4681  OE1 GLU B 276      -6.055   1.183 -28.703  1.00 40.44           O  
ATOM   4682  OE2 GLU B 276      -6.168   1.666 -26.562  1.00 40.44           O  
ATOM   4683  N   ALA B 277      -1.855  -1.038 -24.328  1.00 41.16           N  
ATOM   4684  CA  ALA B 277      -0.404  -0.936 -24.203  1.00 41.16           C  
ATOM   4685  C   ALA B 277       0.225  -2.307 -23.984  1.00 41.16           C  
ATOM   4686  CB  ALA B 277      -0.034   0.012 -23.078  1.00 41.16           C  
ATOM   4687  O   ALA B 277       1.242  -2.641 -24.594  1.00 41.16           O  
ATOM   4688  N   LEU B 278      -0.348  -3.100 -23.094  1.00 41.34           N  
ATOM   4689  CA  LEU B 278      -0.037  -4.523 -23.078  1.00 41.34           C  
ATOM   4690  C   LEU B 278      -0.375  -5.168 -24.422  1.00 41.34           C  
ATOM   4691  CB  LEU B 278      -0.800  -5.230 -21.953  1.00 41.34           C  
ATOM   4692  O   LEU B 278       0.395  -5.984 -24.938  1.00 41.34           O  
ATOM   4693  CG  LEU B 278      -0.292  -4.984 -20.547  1.00 41.34           C  
ATOM   4694  CD1 LEU B 278      -1.254  -5.590 -19.516  1.00 41.34           C  
ATOM   4695  CD2 LEU B 278       1.109  -5.559 -20.359  1.00 41.34           C  
ATOM   4696  N   LYS B 279      -1.541  -4.859 -24.875  1.00 39.12           N  
ATOM   4697  CA  LYS B 279      -1.962  -5.250 -26.219  1.00 39.12           C  
ATOM   4698  C   LYS B 279      -1.029  -4.672 -27.281  1.00 39.12           C  
ATOM   4699  CB  LYS B 279      -3.400  -4.801 -26.484  1.00 39.12           C  
ATOM   4700  O   LYS B 279      -0.610  -5.379 -28.203  1.00 39.12           O  
ATOM   4701  CG  LYS B 279      -4.211  -5.781 -27.312  1.00 39.12           C  
ATOM   4702  CD  LYS B 279      -5.641  -5.293 -27.516  1.00 39.12           C  
ATOM   4703  CE  LYS B 279      -6.453  -6.273 -28.359  1.00 39.12           C  
ATOM   4704  NZ  LYS B 279      -7.867  -5.824 -28.516  1.00 39.12           N  
ATOM   4705  N   LYS B 280      -0.699  -3.314 -27.281  1.00 39.75           N  
ATOM   4706  CA  LYS B 280       0.263  -2.643 -28.156  1.00 39.75           C  
ATOM   4707  C   LYS B 280       1.682  -3.145 -27.906  1.00 39.75           C  
ATOM   4708  CB  LYS B 280       0.199  -1.128 -27.969  1.00 39.75           C  
ATOM   4709  O   LYS B 280       2.445  -3.373 -28.844  1.00 39.75           O  
ATOM   4710  CG  LYS B 280      -0.135  -0.353 -29.234  1.00 39.75           C  
ATOM   4711  CD  LYS B 280      -0.205   1.146 -28.969  1.00 39.75           C  
ATOM   4712  CE  LYS B 280      -0.557   1.921 -30.219  1.00 39.75           C  
ATOM   4713  NZ  LYS B 280      -0.677   3.387 -29.969  1.00 39.75           N  
ATOM   4714  N   LYS B 281       2.156  -3.381 -26.656  1.00 34.22           N  
ATOM   4715  CA  LYS B 281       3.443  -3.951 -26.281  1.00 34.22           C  
ATOM   4716  C   LYS B 281       3.514  -5.434 -26.625  1.00 34.22           C  
ATOM   4717  CB  LYS B 281       3.697  -3.754 -24.781  1.00 34.22           C  
ATOM   4718  O   LYS B 281       4.508  -5.898 -27.188  1.00 34.22           O  
ATOM   4719  CG  LYS B 281       5.137  -3.398 -24.438  1.00 34.22           C  
ATOM   4720  CD  LYS B 281       5.344  -3.297 -22.938  1.00 34.22           C  
ATOM   4721  CE  LYS B 281       6.801  -3.020 -22.578  1.00 34.22           C  
ATOM   4722  NZ  LYS B 281       7.008  -2.918 -21.109  1.00 34.22           N  
ATOM   4723  N   PHE B 282       2.375  -6.211 -26.328  1.00 33.25           N  
ATOM   4724  CA  PHE B 282       2.291  -7.582 -26.812  1.00 33.25           C  
ATOM   4725  C   PHE B 282       1.739  -7.613 -28.234  1.00 33.25           C  
ATOM   4726  CB  PHE B 282       1.415  -8.430 -25.891  1.00 33.25           C  
ATOM   4727  O   PHE B 282       1.867  -8.617 -28.938  1.00 33.25           O  
ATOM   4728  CG  PHE B 282       2.066  -8.766 -24.578  1.00 33.25           C  
ATOM   4729  CD1 PHE B 282       3.137  -9.656 -24.531  1.00 33.25           C  
ATOM   4730  CD2 PHE B 282       1.606  -8.195 -23.406  1.00 33.25           C  
ATOM   4731  CE1 PHE B 282       3.740  -9.961 -23.312  1.00 33.25           C  
ATOM   4732  CE2 PHE B 282       2.205  -8.508 -22.188  1.00 33.25           C  
ATOM   4733  CZ  PHE B 282       3.271  -9.391 -22.141  1.00 33.25           C  
ATOM   4734  N   ALA B 283       0.932  -6.645 -28.641  1.00 34.00           N  
ATOM   4735  CA  ALA B 283       0.587  -6.484 -30.047  1.00 34.00           C  
ATOM   4736  C   ALA B 283       1.842  -6.371 -30.906  1.00 34.00           C  
ATOM   4737  CB  ALA B 283      -0.298  -5.254 -30.234  1.00 34.00           C  
ATOM   4738  O   ALA B 283       1.879  -6.883 -32.031  1.00 34.00           O  
ATOM   4739  N   TYR B 284       2.988  -5.723 -30.453  1.00 30.66           N  
ATOM   4740  CA  TYR B 284       4.180  -5.703 -31.281  1.00 30.66           C  
ATOM   4741  C   TYR B 284       4.762  -7.105 -31.438  1.00 30.66           C  
ATOM   4742  CB  TYR B 284       5.234  -4.762 -30.703  1.00 30.66           C  
ATOM   4743  O   TYR B 284       5.312  -7.445 -32.500  1.00 30.66           O  
ATOM   4744  CG  TYR B 284       6.078  -4.066 -31.734  1.00 30.66           C  
ATOM   4745  CD1 TYR B 284       7.301  -4.598 -32.156  1.00 30.66           C  
ATOM   4746  CD2 TYR B 284       5.652  -2.881 -32.312  1.00 30.66           C  
ATOM   4747  CE1 TYR B 284       8.086  -3.963 -33.094  1.00 30.66           C  
ATOM   4748  CE2 TYR B 284       6.426  -2.236 -33.281  1.00 30.66           C  
ATOM   4749  OH  TYR B 284       8.406  -2.150 -34.625  1.00 30.66           O  
ATOM   4750  CZ  TYR B 284       7.637  -2.785 -33.656  1.00 30.66           C  
ATOM   4751  N   ARG B 285       4.422  -8.141 -30.594  1.00 29.08           N  
ATOM   4752  CA  ARG B 285       5.020  -9.438 -30.891  1.00 29.08           C  
ATOM   4753  C   ARG B 285       4.223 -10.172 -31.969  1.00 29.08           C  
ATOM   4754  CB  ARG B 285       5.117 -10.297 -29.625  1.00 29.08           C  
ATOM   4755  O   ARG B 285       4.797 -10.844 -32.812  1.00 29.08           O  
ATOM   4756  CG  ARG B 285       6.484 -10.922 -29.406  1.00 29.08           C  
ATOM   4757  CD  ARG B 285       6.539 -11.719 -28.109  1.00 29.08           C  
ATOM   4758  NE  ARG B 285       7.828 -12.375 -27.938  1.00 29.08           N  
ATOM   4759  NH1 ARG B 285       7.352 -13.219 -25.844  1.00 29.08           N  
ATOM   4760  NH2 ARG B 285       9.383 -13.641 -26.812  1.00 29.08           N  
ATOM   4761  CZ  ARG B 285       8.188 -13.078 -26.875  1.00 29.08           C  
ATOM   4762  N   TYR B 286       2.869 -10.031 -32.000  1.00 27.47           N  
ATOM   4763  CA  TYR B 286       2.211 -10.820 -33.031  1.00 27.47           C  
ATOM   4764  C   TYR B 286       2.324 -10.133 -34.406  1.00 27.47           C  
ATOM   4765  CB  TYR B 286       0.737 -11.047 -32.688  1.00 27.47           C  
ATOM   4766  O   TYR B 286       1.854 -10.664 -35.406  1.00 27.47           O  
ATOM   4767  CG  TYR B 286       0.473 -12.359 -32.000  1.00 27.47           C  
ATOM   4768  CD1 TYR B 286       0.251 -13.523 -32.719  1.00 27.47           C  
ATOM   4769  CD2 TYR B 286       0.443 -12.430 -30.609  1.00 27.47           C  
ATOM   4770  CE1 TYR B 286       0.005 -14.734 -32.094  1.00 27.47           C  
ATOM   4771  CE2 TYR B 286       0.198 -13.641 -29.953  1.00 27.47           C  
ATOM   4772  OH  TYR B 286      -0.262 -15.977 -30.062  1.00 27.47           O  
ATOM   4773  CZ  TYR B 286      -0.019 -14.781 -30.703  1.00 27.47           C  
ATOM   4774  N   ARG B 287       2.680  -8.883 -34.656  1.00 25.98           N  
ATOM   4775  CA  ARG B 287       2.643  -8.445 -36.031  1.00 25.98           C  
ATOM   4776  C   ARG B 287       3.678  -9.195 -36.875  1.00 25.98           C  
ATOM   4777  CB  ARG B 287       2.881  -6.941 -36.156  1.00 25.98           C  
ATOM   4778  O   ARG B 287       3.643  -9.148 -38.125  1.00 25.98           O  
ATOM   4779  CG  ARG B 287       1.616  -6.105 -36.031  1.00 25.98           C  
ATOM   4780  CD  ARG B 287       1.890  -4.629 -36.250  1.00 25.98           C  
ATOM   4781  NE  ARG B 287       0.664  -3.836 -36.188  1.00 25.98           N  
ATOM   4782  NH1 ARG B 287       1.716  -1.802 -36.500  1.00 25.98           N  
ATOM   4783  NH2 ARG B 287      -0.561  -1.895 -36.250  1.00 25.98           N  
ATOM   4784  CZ  ARG B 287       0.609  -2.512 -36.312  1.00 25.98           C  
ATOM   4785  N   SER B 288       4.742  -9.914 -36.438  1.00 25.55           N  
ATOM   4786  CA  SER B 288       5.629 -10.234 -37.531  1.00 25.55           C  
ATOM   4787  C   SER B 288       5.113 -11.430 -38.312  1.00 25.55           C  
ATOM   4788  CB  SER B 288       7.047 -10.516 -37.031  1.00 25.55           C  
ATOM   4789  O   SER B 288       5.492 -11.633 -39.469  1.00 25.55           O  
ATOM   4790  OG  SER B 288       7.250 -11.906 -36.875  1.00 25.55           O  
ATOM   4791  N   ASP B 289       4.504 -12.484 -37.906  1.00 25.14           N  
ATOM   4792  CA  ASP B 289       4.734 -13.594 -38.844  1.00 25.14           C  
ATOM   4793  C   ASP B 289       3.783 -13.523 -40.031  1.00 25.14           C  
ATOM   4794  CB  ASP B 289       4.574 -14.930 -38.125  1.00 25.14           C  
ATOM   4795  O   ASP B 289       3.674 -14.484 -40.781  1.00 25.14           O  
ATOM   4796  CG  ASP B 289       5.840 -15.375 -37.406  1.00 25.14           C  
ATOM   4797  OD1 ASP B 289       6.926 -14.820 -37.688  1.00 25.14           O  
ATOM   4798  OD2 ASP B 289       5.754 -16.297 -36.562  1.00 25.14           O  
ATOM   4799  N   SER B 290       2.744 -12.812 -40.219  1.00 23.03           N  
ATOM   4800  CA  SER B 290       1.990 -13.219 -41.406  1.00 23.03           C  
ATOM   4801  C   SER B 290       2.725 -12.844 -42.688  1.00 23.03           C  
ATOM   4802  CB  SER B 290       0.598 -12.586 -41.406  1.00 23.03           C  
ATOM   4803  O   SER B 290       2.188 -13.008 -43.781  1.00 23.03           O  
ATOM   4804  OG  SER B 290       0.513 -11.570 -40.406  1.00 23.03           O  
ATOM   4805  N   GLN B 291       3.662 -11.844 -42.906  1.00 21.09           N  
ATOM   4806  CA  GLN B 291       3.709 -11.531 -44.312  1.00 21.09           C  
ATOM   4807  C   GLN B 291       4.164 -12.742 -45.125  1.00 21.09           C  
ATOM   4808  CB  GLN B 291       4.641 -10.352 -44.594  1.00 21.09           C  
ATOM   4809  O   GLN B 291       3.604 -13.031 -46.188  1.00 21.09           O  
ATOM   4810  CG  GLN B 291       3.926  -9.000 -44.625  1.00 21.09           C  
ATOM   4811  CD  GLN B 291       4.867  -7.848 -44.906  1.00 21.09           C  
ATOM   4812  NE2 GLN B 291       4.305  -6.688 -45.219  1.00 21.09           N  
ATOM   4813  OE1 GLN B 291       6.090  -7.996 -44.844  1.00 21.09           O  
ATOM   4814  N   ASP B 292       5.391 -13.250 -45.125  1.00 23.22           N  
ATOM   4815  CA  ASP B 292       5.980 -13.305 -46.469  1.00 23.22           C  
ATOM   4816  C   ASP B 292       5.406 -14.461 -47.281  1.00 23.22           C  
ATOM   4817  CB  ASP B 292       7.504 -13.430 -46.375  1.00 23.22           C  
ATOM   4818  O   ASP B 292       5.449 -14.445 -48.500  1.00 23.22           O  
ATOM   4819  CG  ASP B 292       8.211 -12.086 -46.406  1.00 23.22           C  
ATOM   4820  OD1 ASP B 292       7.613 -11.094 -46.906  1.00 23.22           O  
ATOM   4821  OD2 ASP B 292       9.375 -12.008 -45.969  1.00 23.22           O  
ATOM   4822  N   GLU B 293       5.230 -15.672 -46.750  1.00 24.42           N  
ATOM   4823  CA  GLU B 293       5.570 -16.547 -47.875  1.00 24.42           C  
ATOM   4824  C   GLU B 293       4.492 -16.484 -48.969  1.00 24.42           C  
ATOM   4825  CB  GLU B 293       5.770 -17.984 -47.406  1.00 24.42           C  
ATOM   4826  O   GLU B 293       3.432 -17.094 -48.812  1.00 24.42           O  
ATOM   4827  CG  GLU B 293       7.172 -18.266 -46.906  1.00 24.42           C  
ATOM   4828  CD  GLU B 293       7.391 -19.734 -46.531  1.00 24.42           C  
ATOM   4829  OE1 GLU B 293       8.547 -20.125 -46.250  1.00 24.42           O  
ATOM   4830  OE2 GLU B 293       6.398 -20.500 -46.562  1.00 24.42           O  
ATOM   4831  N   VAL B 294       4.129 -15.211 -49.500  1.00 20.23           N  
ATOM   4832  CA  VAL B 294       3.482 -15.312 -50.812  1.00 20.23           C  
ATOM   4833  C   VAL B 294       4.133 -16.438 -51.625  1.00 20.23           C  
ATOM   4834  CB  VAL B 294       3.562 -13.977 -51.594  1.00 20.23           C  
ATOM   4835  O   VAL B 294       3.438 -17.297 -52.156  1.00 20.23           O  
ATOM   4836  CG1 VAL B 294       2.941 -14.117 -52.969  1.00 20.23           C  
ATOM   4837  CG2 VAL B 294       2.871 -12.867 -50.781  1.00 20.23           C  
ATOM   4838  N   GLU B 295       5.168 -15.992 -52.344  1.00 21.05           N  
ATOM   4839  CA  GLU B 295       5.207 -16.156 -53.812  1.00 21.05           C  
ATOM   4840  C   GLU B 295       5.750 -17.531 -54.188  1.00 21.05           C  
ATOM   4841  CB  GLU B 295       6.047 -15.055 -54.438  1.00 21.05           C  
ATOM   4842  O   GLU B 295       6.887 -17.641 -54.656  1.00 21.05           O  
ATOM   4843  CG  GLU B 295       5.254 -13.812 -54.812  1.00 21.05           C  
ATOM   4844  CD  GLU B 295       6.090 -12.750 -55.531  1.00 21.05           C  
ATOM   4845  OE1 GLU B 295       5.516 -11.758 -56.031  1.00 21.05           O  
ATOM   4846  OE2 GLU B 295       7.332 -12.906 -55.562  1.00 21.05           O  
ATOM   4847  N   LYS B 296       5.926 -18.484 -53.312  1.00 22.03           N  
ATOM   4848  CA  LYS B 296       6.605 -19.484 -54.125  1.00 22.03           C  
ATOM   4849  C   LYS B 296       5.805 -19.797 -55.375  1.00 22.03           C  
ATOM   4850  CB  LYS B 296       6.832 -20.766 -53.312  1.00 22.03           C  
ATOM   4851  O   LYS B 296       4.859 -20.594 -55.344  1.00 22.03           O  
ATOM   4852  CG  LYS B 296       8.195 -20.844 -52.625  1.00 22.03           C  
ATOM   4853  CD  LYS B 296       8.391 -22.156 -51.906  1.00 22.03           C  
ATOM   4854  CE  LYS B 296       9.750 -22.219 -51.219  1.00 22.03           C  
ATOM   4855  NZ  LYS B 296       9.914 -23.484 -50.438  1.00 22.03           N  
ATOM   4856  N   GLY B 297       5.266 -18.656 -56.062  1.00 18.39           N  
ATOM   4857  CA  GLY B 297       4.703 -19.234 -57.281  1.00 18.39           C  
ATOM   4858  C   GLY B 297       5.547 -20.359 -57.844  1.00 18.39           C  
ATOM   4859  O   GLY B 297       6.688 -20.562 -57.438  1.00 18.39           O  
ATOM   4860  N   ILE B 298       5.102 -20.828 -58.969  1.00 20.45           N  
ATOM   4861  CA  ILE B 298       5.238 -22.125 -59.625  1.00 20.45           C  
ATOM   4862  C   ILE B 298       6.711 -22.391 -59.906  1.00 20.45           C  
ATOM   4863  CB  ILE B 298       4.410 -22.188 -60.938  1.00 20.45           C  
ATOM   4864  O   ILE B 298       7.535 -21.484 -59.906  1.00 20.45           O  
ATOM   4865  CG1 ILE B 298       2.920 -22.000 -60.625  1.00 20.45           C  
ATOM   4866  CG2 ILE B 298       4.656 -23.516 -61.656  1.00 20.45           C  
ATOM   4867  CD1 ILE B 298       2.070 -21.703 -61.844  1.00 20.45           C  
ATOM   4868  N   PRO B 299       6.977 -23.172 -60.844  1.00 20.31           N  
ATOM   4869  CA  PRO B 299       7.867 -24.312 -61.000  1.00 20.31           C  
ATOM   4870  C   PRO B 299       9.312 -23.906 -61.281  1.00 20.31           C  
ATOM   4871  CB  PRO B 299       7.266 -25.047 -62.219  1.00 20.31           C  
ATOM   4872  O   PRO B 299      10.219 -24.312 -60.562  1.00 20.31           O  
ATOM   4873  CG  PRO B 299       6.375 -24.031 -62.875  1.00 20.31           C  
ATOM   4874  CD  PRO B 299       6.320 -22.812 -62.000  1.00 20.31           C  
ATOM   4875  N   LYS B 300       9.789 -24.000 -62.531  1.00 18.77           N  
ATOM   4876  CA  LYS B 300      10.734 -24.938 -63.156  1.00 18.77           C  
ATOM   4877  C   LYS B 300      12.117 -24.312 -63.281  1.00 18.77           C  
ATOM   4878  CB  LYS B 300      10.227 -25.391 -64.500  1.00 18.77           C  
ATOM   4879  O   LYS B 300      13.094 -24.812 -62.719  1.00 18.77           O  
ATOM   4880  CG  LYS B 300       9.664 -26.797 -64.562  1.00 18.77           C  
ATOM   4881  CD  LYS B 300       9.172 -27.188 -65.938  1.00 18.77           C  
ATOM   4882  CE  LYS B 300       8.594 -28.594 -65.938  1.00 18.77           C  
ATOM   4883  NZ  LYS B 300       8.023 -28.953 -67.250  1.00 18.77           N  
ATOM   4884  N   SER B 301      12.734 -24.234 -64.562  1.00 17.30           N  
ATOM   4885  CA  SER B 301      13.922 -24.828 -65.188  1.00 17.30           C  
ATOM   4886  C   SER B 301      15.094 -23.844 -65.125  1.00 17.30           C  
ATOM   4887  CB  SER B 301      13.633 -25.250 -66.625  1.00 17.30           C  
ATOM   4888  O   SER B 301      16.172 -24.172 -64.625  1.00 17.30           O  
ATOM   4889  OG  SER B 301      12.398 -24.734 -67.062  1.00 17.30           O  
ATOM   4890  N   GLU B 302      15.445 -23.281 -66.312  1.00 17.55           N  
ATOM   4891  CA  GLU B 302      16.688 -23.547 -67.000  1.00 17.55           C  
ATOM   4892  C   GLU B 302      17.734 -22.484 -66.750  1.00 17.55           C  
ATOM   4893  CB  GLU B 302      16.406 -23.625 -68.500  1.00 17.55           C  
ATOM   4894  O   GLU B 302      18.875 -22.797 -66.375  1.00 17.55           O  
ATOM   4895  CG  GLU B 302      16.125 -25.031 -69.000  1.00 17.55           C  
ATOM   4896  CD  GLU B 302      15.828 -25.094 -70.500  1.00 17.55           C  
ATOM   4897  OE1 GLU B 302      15.789 -26.203 -71.062  1.00 17.55           O  
ATOM   4898  OE2 GLU B 302      15.641 -24.016 -71.125  1.00 17.55           O  
ATOM   4899  N   SER B 303      17.797 -21.297 -67.500  1.00 16.33           N  
ATOM   4900  CA  SER B 303      18.891 -21.094 -68.438  1.00 16.33           C  
ATOM   4901  C   SER B 303      19.969 -20.188 -67.812  1.00 16.33           C  
ATOM   4902  CB  SER B 303      18.391 -20.500 -69.750  1.00 16.33           C  
ATOM   4903  O   SER B 303      19.719 -19.500 -66.812  1.00 16.33           O  
ATOM   4904  OG  SER B 303      19.469 -20.047 -70.562  1.00 16.33           O  
ATOM   4905  N   GLU B 304      20.531 -19.219 -68.625  1.00 17.39           N  
ATOM   4906  CA  GLU B 304      21.891 -18.969 -69.125  1.00 17.39           C  
ATOM   4907  C   GLU B 304      22.547 -17.812 -68.375  1.00 17.39           C  
ATOM   4908  CB  GLU B 304      21.891 -18.719 -70.625  1.00 17.39           C  
ATOM   4909  O   GLU B 304      23.672 -17.922 -67.875  1.00 17.39           O  
ATOM   4910  CG  GLU B 304      22.078 -19.969 -71.438  1.00 17.39           C  
ATOM   4911  CD  GLU B 304      22.109 -19.688 -72.938  1.00 17.39           C  
ATOM   4912  OE1 GLU B 304      22.469 -20.594 -73.750  1.00 17.39           O  
ATOM   4913  OE2 GLU B 304      21.766 -18.547 -73.375  1.00 17.39           O  
ATOM   4914  N   ALA B 305      22.109 -16.453 -68.562  1.00 15.70           N  
ATOM   4915  CA  ALA B 305      23.172 -15.641 -69.125  1.00 15.70           C  
ATOM   4916  C   ALA B 305      23.922 -14.852 -68.062  1.00 15.70           C  
ATOM   4917  CB  ALA B 305      22.594 -14.688 -70.188  1.00 15.70           C  
ATOM   4918  O   ALA B 305      23.375 -14.586 -67.000  1.00 15.70           O  
ATOM   4919  N   THR B 306      25.094 -14.133 -68.312  1.00 18.52           N  
ATOM   4920  CA  THR B 306      26.453 -13.836 -67.875  1.00 18.52           C  
ATOM   4921  C   THR B 306      26.547 -12.453 -67.250  1.00 18.52           C  
ATOM   4922  CB  THR B 306      27.422 -13.914 -69.125  1.00 18.52           C  
ATOM   4923  O   THR B 306      27.547 -12.133 -66.625  1.00 18.52           O  
ATOM   4924  CG2 THR B 306      28.375 -15.094 -68.938  1.00 18.52           C  
ATOM   4925  OG1 THR B 306      26.656 -14.070 -70.312  1.00 18.52           O  
ATOM   4926  N   SER B 307      25.453 -11.516 -67.125  1.00 16.11           N  
ATOM   4927  CA  SER B 307      26.031 -10.227 -67.500  1.00 16.11           C  
ATOM   4928  C   SER B 307      26.828  -9.633 -66.375  1.00 16.11           C  
ATOM   4929  CB  SER B 307      24.938  -9.250 -67.938  1.00 16.11           C  
ATOM   4930  O   SER B 307      26.500  -9.852 -65.188  1.00 16.11           O  
ATOM   4931  OG  SER B 307      25.484  -7.992 -68.312  1.00 16.11           O  
ATOM   4932  N   GLU B 308      27.766  -8.609 -66.625  1.00 17.23           N  
ATOM   4933  CA  GLU B 308      29.094  -8.117 -66.250  1.00 17.23           C  
ATOM   4934  C   GLU B 308      29.016  -7.055 -65.188  1.00 17.23           C  
ATOM   4935  CB  GLU B 308      29.797  -7.547 -67.500  1.00 17.23           C  
ATOM   4936  O   GLU B 308      27.969  -6.418 -65.000  1.00 17.23           O  
ATOM   4937  CG  GLU B 308      30.797  -8.508 -68.125  1.00 17.23           C
[truncated: 16,039 more chars]
