# Supplementary material for: Shared structural features of Miro binding control mitochondrial homeostasis
Source: EMBO J. 2024 Jan 24;43(4):6. doi: 10.1038/s44318-024-00028-1 (PMC10897228; doi:10.1038/s44318-024-00028-1)
Supplement: Supplementary file 2 — DataSet EV1 [file 44318_2024_28_MOESM2_ESM.zip › _All structures/Miro2_Mtfr1l.pdb]

ATOM      1  N   MET A   1      -6.423   9.207  -1.301  1.00 67.46           N  
ATOM      2  H   MET A   1      -5.920   9.827  -1.919  1.00 67.46           H  
ATOM      3  H2  MET A   1      -7.352   9.060  -1.669  1.00 67.46           H  
ATOM      4  H3  MET A   1      -5.938   8.322  -1.253  1.00 67.46           H  
ATOM      5  CA  MET A   1      -6.496   9.821   0.043  1.00 67.46           C  
ATOM      6  HA  MET A   1      -7.117   9.196   0.685  1.00 67.46           H  
ATOM      7  C   MET A   1      -7.150  11.189  -0.089  1.00 67.46           C  
ATOM      8  CB  MET A   1      -5.093   9.923   0.664  1.00 67.46           C  
ATOM      9  HB2 MET A   1      -4.392   9.325   0.082  1.00 67.46           H  
ATOM     10  HB3 MET A   1      -4.741  10.955   0.651  1.00 67.46           H  
ATOM     11  O   MET A   1      -6.791  11.918  -1.012  1.00 67.46           O  
ATOM     12  CG  MET A   1      -5.066   9.399   2.099  1.00 67.46           C  
ATOM     13  HG2 MET A   1      -5.635  10.071   2.741  1.00 67.46           H  
ATOM     14  HG3 MET A   1      -5.523   8.410   2.132  1.00 67.46           H  
ATOM     15  SD  MET A   1      -3.379   9.265   2.731  1.00 67.46           S  
ATOM     16  CE  MET A   1      -3.699   8.669   4.416  1.00 67.46           C  
ATOM     17  HE1 MET A   1      -2.753   8.522   4.937  1.00 67.46           H  
ATOM     18  HE2 MET A   1      -4.287   9.404   4.966  1.00 67.46           H  
ATOM     19  HE3 MET A   1      -4.239   7.723   4.385  1.00 67.46           H  
ATOM     20  N   ARG A   2      -8.146  11.519   0.743  1.00 77.97           N  
ATOM     21  H   ARG A   2      -8.372  10.915   1.520  1.00 77.97           H  
ATOM     22  CA  ARG A   2      -8.792  12.841   0.693  1.00 77.97           C  
ATOM     23  HA  ARG A   2      -9.080  13.056  -0.337  1.00 77.97           H  
ATOM     24  C   ARG A   2      -7.814  13.935   1.115  1.00 77.97           C  
ATOM     25  CB  ARG A   2     -10.047  12.883   1.570  1.00 77.97           C  
ATOM     26  HB2 ARG A   2      -9.817  12.510   2.568  1.00 77.97           H  
ATOM     27  HB3 ARG A   2     -10.365  13.922   1.664  1.00 77.97           H  
ATOM     28  O   ARG A   2      -6.965  13.704   1.968  1.00 77.97           O  
ATOM     29  CG  ARG A   2     -11.199  12.078   0.957  1.00 77.97           C  
ATOM     30  HG2 ARG A   2     -11.369  12.396  -0.072  1.00 77.97           H  
ATOM     31  HG3 ARG A   2     -10.964  11.014   0.978  1.00 77.97           H  
ATOM     32  CD  ARG A   2     -12.455  12.348   1.780  1.00 77.97           C  
ATOM     33  HD2 ARG A   2     -12.635  13.423   1.784  1.00 77.97           H  
ATOM     34  HD3 ARG A   2     -12.249  12.036   2.804  1.00 77.97           H  
ATOM     35  NE  ARG A   2     -13.625  11.606   1.268  1.00 77.97           N  
ATOM     36  HE  ARG A   2     -13.493  10.620   1.094  1.00 77.97           H  
ATOM     37  NH1 ARG A   2     -15.127  13.314   1.442  1.00 77.97           N  
ATOM     38 HH11 ARG A   2     -14.380  13.923   1.745  1.00 77.97           H  
ATOM     39 HH12 ARG A   2     -16.036  13.717   1.266  1.00 77.97           H  
ATOM     40  NH2 ARG A   2     -15.835  11.324   0.754  1.00 77.97           N  
ATOM     41 HH21 ARG A   2     -15.670  10.340   0.594  1.00 77.97           H  
ATOM     42 HH22 ARG A   2     -16.780  11.680   0.761  1.00 77.97           H  
ATOM     43  CZ  ARG A   2     -14.853  12.079   1.157  1.00 77.97           C  
ATOM     44  N   ARG A   3      -7.931  15.107   0.488  1.00 80.33           N  
ATOM     45  H   ARG A   3      -8.706  15.234  -0.147  1.00 80.33           H  
ATOM     46  CA  ARG A   3      -7.052  16.258   0.751  1.00 80.33           C  
ATOM     47  HA  ARG A   3      -6.059  15.902   1.024  1.00 80.33           H  
ATOM     48  C   ARG A   3      -7.502  17.097   1.941  1.00 80.33           C  
ATOM     49  CB  ARG A   3      -6.950  17.144  -0.495  1.00 80.33           C  
ATOM     50  HB2 ARG A   3      -6.437  18.066  -0.223  1.00 80.33           H  
ATOM     51  HB3 ARG A   3      -7.950  17.402  -0.844  1.00 80.33           H  
ATOM     52  O   ARG A   3      -6.680  17.828   2.479  1.00 80.33           O  
ATOM     53  CG  ARG A   3      -6.157  16.463  -1.615  1.00 80.33           C  
ATOM     54  HG2 ARG A   3      -6.688  15.576  -1.962  1.00 80.33           H  
ATOM     55  HG3 ARG A   3      -5.179  16.169  -1.235  1.00 80.33           H  
ATOM     56  CD  ARG A   3      -5.977  17.443  -2.775  1.00 80.33           C  
ATOM     57  HD2 ARG A   3      -6.959  17.700  -3.172  1.00 80.33           H  
ATOM     58  HD3 ARG A   3      -5.502  18.348  -2.396  1.00 80.33           H  
ATOM     59  NE  ARG A   3      -5.143  16.865  -3.843  1.00 80.33           N  
ATOM     60  HE  ARG A   3      -4.813  15.921  -3.702  1.00 80.33           H  
ATOM     61  NH1 ARG A   3      -5.127  18.704  -5.214  1.00 80.33           N  
ATOM     62 HH11 ARG A   3      -5.718  19.183  -4.550  1.00 80.33           H  
ATOM     63 HH12 ARG A   3      -4.825  19.160  -6.063  1.00 80.33           H  
ATOM     64  NH2 ARG A   3      -4.003  16.866  -5.813  1.00 80.33           N  
ATOM     65 HH21 ARG A   3      -3.677  15.929  -5.627  1.00 80.33           H  
ATOM     66 HH22 ARG A   3      -3.699  17.333  -6.656  1.00 80.33           H  
ATOM     67  CZ  ARG A   3      -4.763  17.479  -4.949  1.00 80.33           C  
ATOM     68  N   ASP A   4      -8.772  17.002   2.306  1.00 89.99           N  
ATOM     69  H   ASP A   4      -9.412  16.502   1.705  1.00 89.99           H  
ATOM     70  CA  ASP A   4      -9.427  17.709   3.399  1.00 89.99           C  
ATOM     71  HA  ASP A   4      -8.766  17.706   4.265  1.00 89.99           H  
ATOM     72  C   ASP A   4     -10.735  16.990   3.784  1.00 89.99           C  
ATOM     73  CB  ASP A   4      -9.678  19.179   3.013  1.00 89.99           C  
ATOM     74  HB2 ASP A   4     -10.086  19.690   3.885  1.00 89.99           H  
ATOM     75  HB3 ASP A   4      -8.724  19.654   2.784  1.00 89.99           H  
ATOM     76  O   ASP A   4     -11.248  16.148   3.035  1.00 89.99           O  
ATOM     77  CG  ASP A   4     -10.626  19.388   1.821  1.00 89.99           C  
ATOM     78  OD1 ASP A   4     -11.408  20.358   1.885  1.00 89.99           O  
ATOM     79  OD2 ASP A   4     -10.523  18.628   0.826  1.00 89.99           O  
ATOM     80  N   VAL A   5     -11.256  17.294   4.974  1.00 93.82           N  
ATOM     81  H   VAL A   5     -10.735  17.928   5.562  1.00 93.82           H  
ATOM     82  CA  VAL A   5     -12.546  16.798   5.479  1.00 93.82           C  
ATOM     83  HA  VAL A   5     -13.064  16.269   4.679  1.00 93.82           H  
ATOM     84  C   VAL A   5     -13.413  17.980   5.909  1.00 93.82           C  
ATOM     85  CB  VAL A   5     -12.347  15.809   6.650  1.00 93.82           C  
ATOM     86  HB  VAL A   5     -11.795  16.299   7.452  1.00 93.82           H  
ATOM     87  O   VAL A   5     -13.011  18.740   6.782  1.00 93.82           O  
ATOM     88  CG1 VAL A   5     -13.698  15.339   7.204  1.00 93.82           C  
ATOM     89 HG11 VAL A   5     -13.549  14.547   7.938  1.00 93.82           H  
ATOM     90 HG12 VAL A   5     -14.317  14.965   6.388  1.00 93.82           H  
ATOM     91 HG13 VAL A   5     -14.211  16.163   7.698  1.00 93.82           H  
ATOM     92  CG2 VAL A   5     -11.563  14.564   6.212  1.00 93.82           C  
ATOM     93 HG21 VAL A   5     -12.055  14.084   5.367  1.00 93.82           H  
ATOM     94 HG22 VAL A   5     -11.486  13.861   7.042  1.00 93.82           H  
ATOM     95 HG23 VAL A   5     -10.554  14.854   5.919  1.00 93.82           H  
ATOM     96  N   ARG A   6     -14.621  18.129   5.353  1.00 96.07           N  
ATOM     97  H   ARG A   6     -14.830  17.546   4.555  1.00 96.07           H  
ATOM     98  CA  ARG A   6     -15.617  19.134   5.776  1.00 96.07           C  
ATOM     99  HA  ARG A   6     -15.112  19.871   6.400  1.00 96.07           H  
ATOM    100  C   ARG A   6     -16.710  18.504   6.645  1.00 96.07           C  
ATOM    101  CB  ARG A   6     -16.160  19.878   4.540  1.00 96.07           C  
ATOM    102  HB2 ARG A   6     -15.315  20.167   3.915  1.00 96.07           H  
ATOM    103  HB3 ARG A   6     -16.789  19.203   3.959  1.00 96.07           H  
ATOM    104  O   ARG A   6     -17.491  17.686   6.161  1.00 96.07           O  
ATOM    105  CG  ARG A   6     -16.955  21.153   4.887  1.00 96.07           C  
ATOM    106  HG2 ARG A   6     -16.318  21.832   5.455  1.00 96.07           H  
ATOM    107  HG3 ARG A   6     -17.821  20.894   5.496  1.00 96.07           H  
ATOM    108  CD  ARG A   6     -17.433  21.855   3.602  1.00 96.07           C  
ATOM    109  HD2 ARG A   6     -16.580  22.028   2.946  1.00 96.07           H  
ATOM    110  HD3 ARG A   6     -18.118  21.179   3.090  1.00 96.07           H  
ATOM    111  NE  ARG A   6     -18.143  23.134   3.848  1.00 96.07           N  
ATOM    112  HE  ARG A   6     -19.153  23.122   3.876  1.00 96.07           H  
ATOM    113  NH1 ARG A   6     -16.312  24.500   4.134  1.00 96.07           N  
ATOM    114 HH11 ARG A   6     -15.956  25.365   4.515  1.00 96.07           H  
ATOM    115 HH12 ARG A   6     -15.667  23.729   4.030  1.00 96.07           H  
ATOM    116  NH2 ARG A   6     -18.343  25.353   4.330  1.00 96.07           N  
ATOM    117 HH21 ARG A   6     -17.873  26.173   4.687  1.00 96.07           H  
ATOM    118 HH22 ARG A   6     -19.351  25.291   4.324  1.00 96.07           H  
ATOM    119  CZ  ARG A   6     -17.600  24.315   4.091  1.00 96.07           C  
ATOM    120  N   ILE A   7     -16.765  18.900   7.913  1.00 96.07           N  
ATOM    121  H   ILE A   7     -16.088  19.590   8.206  1.00 96.07           H  
ATOM    122  CA  ILE A   7     -17.734  18.480   8.931  1.00 96.07           C  
ATOM    123  HA  ILE A   7     -18.218  17.557   8.611  1.00 96.07           H  
ATOM    124  C   ILE A   7     -18.798  19.574   9.075  1.00 96.07           C  
ATOM    125  CB  ILE A   7     -17.027  18.220  10.288  1.00 96.07           C  
ATOM    126  HB  ILE A   7     -16.622  19.166  10.647  1.00 96.07           H  
ATOM    127  O   ILE A   7     -18.479  20.704   9.444  1.00 96.07           O  
ATOM    128  CG1 ILE A   7     -15.843  17.231  10.153  1.00 96.07           C  
ATOM    129 HG12 ILE A   7     -16.208  16.266   9.801  1.00 96.07           H  
ATOM    130 HG13 ILE A   7     -15.137  17.612   9.415  1.00 96.07           H  
ATOM    131  CG2 ILE A   7     -18.054  17.719  11.325  1.00 96.07           C  
ATOM    132 HG21 ILE A   7     -18.895  18.408  11.404  1.00 96.07           H  
ATOM    133 HG22 ILE A   7     -18.430  16.736  11.043  1.00 96.07           H  
ATOM    134 HG23 ILE A   7     -17.599  17.659  12.314  1.00 96.07           H  
ATOM    135  CD1 ILE A   7     -15.048  17.002  11.443  1.00 96.07           C  
ATOM    136 HD11 ILE A   7     -15.678  16.568  12.219  1.00 96.07           H  
ATOM    137 HD12 ILE A   7     -14.228  16.311  11.242  1.00 96.07           H  
ATOM    138 HD13 ILE A   7     -14.642  17.949  11.799  1.00 96.07           H  
ATOM    139  N   LEU A   8     -20.064  19.243   8.820  1.00 97.09           N  
ATOM    140  H   LEU A   8     -20.260  18.298   8.523  1.00 97.09           H  
ATOM    141  CA  LEU A   8     -21.197  20.160   8.993  1.00 97.09           C  
ATOM    142  HA  LEU A   8     -20.829  21.179   9.112  1.00 97.09           H  
ATOM    143  C   LEU A   8     -21.997  19.800  10.249  1.00 97.09           C  
ATOM    144  CB  LEU A   8     -22.052  20.106   7.716  1.00 97.09           C  
ATOM    145  HB2 LEU A   8     -22.342  19.070   7.546  1.00 97.09           H  
ATOM    146  HB3 LEU A   8     -21.437  20.425   6.875  1.00 97.09           H  
ATOM    147  O   LEU A   8     -22.475  18.673  10.362  1.00 97.09           O  
ATOM    148  CG  LEU A   8     -23.329  20.964   7.751  1.00 97.09           C  
ATOM    149  HG  LEU A   8     -23.941  20.669   8.604  1.00 97.09           H  
ATOM    150  CD1 LEU A   8     -23.036  22.459   7.876  1.00 97.09           C  
ATOM    151 HD11 LEU A   8     -23.963  23.026   7.788  1.00 97.09           H  
ATOM    152 HD12 LEU A   8     -22.596  22.675   8.849  1.00 97.09           H  
ATOM    153 HD13 LEU A   8     -22.349  22.771   7.089  1.00 97.09           H  
ATOM    154  CD2 LEU A   8     -24.121  20.705   6.470  1.00 97.09           C  
ATOM    155 HD21 LEU A   8     -24.458  19.669   6.446  1.00 97.09           H  
ATOM    156 HD22 LEU A   8     -23.484  20.891   5.605  1.00 97.09           H  
ATOM    157 HD23 LEU A   8     -24.986  21.366   6.408  1.00 97.09           H  
ATOM    158  N   LEU A   9     -22.183  20.745  11.174  1.00 96.49           N  
ATOM    159  H   LEU A   9     -21.758  21.651  11.036  1.00 96.49           H  
ATOM    160  CA  LEU A   9     -23.052  20.565  12.341  1.00 96.49           C  
ATOM    161  HA  LEU A   9     -23.119  19.502  12.575  1.00 96.49           H  
ATOM    162  C   LEU A   9     -24.470  21.051  12.025  1.00 96.49           C  
ATOM    163  CB  LEU A   9     -22.489  21.275  13.587  1.00 96.49           C  
ATOM    164  HB2 LEU A   9     -23.318  21.416  14.280  1.00 96.49           H  
ATOM    165  HB3 LEU A   9     -22.116  22.263  13.318  1.00 96.49           H  
ATOM    166  O   LEU A   9     -24.684  22.239  11.795  1.00 96.49           O  
ATOM    167  CG  LEU A   9     -21.403  20.479  14.331  1.00 96.49           C  
ATOM    168  HG  LEU A   9     -21.731  19.447  14.450  1.00 96.49           H  
ATOM    169  CD1 LEU A   9     -20.059  20.486  13.606  1.00 96.49           C  
ATOM    170 HD11 LEU A   9     -19.330  19.932  14.197  1.00 96.49           H  
ATOM    171 HD12 LEU A   9     -19.720  21.512  13.461  1.00 96.49           H  
ATOM    172 HD13 LEU A   9     -20.151  19.997  12.636  1.00 96.49           H  
ATOM    173  CD2 LEU A   9     -21.206  21.065  15.730  1.00 96.49           C  
ATOM    174 HD21 LEU A   9     -20.996  22.132  15.659  1.00 96.49           H  
ATOM    175 HD22 LEU A   9     -22.113  20.924  16.317  1.00 96.49           H  
ATOM    176 HD23 LEU A   9     -20.382  20.562  16.236  1.00 96.49           H  
ATOM    177  N   LEU A  10     -25.445  20.141  12.077  1.00 95.36           N  
ATOM    178  H   LEU A  10     -25.178  19.201  12.336  1.00 95.36           H  
ATOM    179  CA  LEU A  10     -26.876  20.392  11.865  1.00 95.36           C  
ATOM    180  HA  LEU A  10     -27.037  21.455  11.689  1.00 95.36           H  
ATOM    181  C   LEU A  10     -27.694  20.015  13.100  1.00 95.36           C  
ATOM    182  CB  LEU A  10     -27.385  19.602  10.645  1.00 95.36           C  
ATOM    183  HB2 LEU A  10     -27.227  18.539  10.828  1.00 95.36           H  
ATOM    184  HB3 LEU A  10     -28.458  19.767  10.547  1.00 95.36           H  
ATOM    185  O   LEU A  10     -27.201  19.341  13.994  1.00 95.36           O  
ATOM    186  CG  LEU A  10     -26.725  19.967   9.311  1.00 95.36           C  
ATOM    187  HG  LEU A  10     -25.683  19.648   9.336  1.00 95.36           H  
ATOM    188  CD1 LEU A  10     -27.426  19.236   8.170  1.00 95.36           C  
ATOM    189 HD11 LEU A  10     -28.428  19.640   8.024  1.00 95.36           H  
ATOM    190 HD12 LEU A  10     -26.851  19.360   7.253  1.00 95.36           H  
ATOM    191 HD13 LEU A  10     -27.511  18.174   8.401  1.00 95.36           H  
ATOM    192  CD2 LEU A  10     -26.805  21.462   9.025  1.00 95.36           C  
ATOM    193 HD21 LEU A  10     -27.816  21.836   9.184  1.00 95.36           H  
ATOM    194 HD22 LEU A  10     -26.101  21.979   9.678  1.00 95.36           H  
ATOM    195 HD23 LEU A  10     -26.497  21.664   7.999  1.00 95.36           H  
ATOM    196  N   GLY A  11     -28.946  20.463  13.172  1.00 95.44           N  
ATOM    197  H   GLY A  11     -29.316  21.007  12.406  1.00 95.44           H  
ATOM    198  CA  GLY A  11     -29.841  20.186  14.299  1.00 95.44           C  
ATOM    199  HA2 GLY A  11     -29.266  19.967  15.199  1.00 95.44           H  
ATOM    200  HA3 GLY A  11     -30.447  19.310  14.068  1.00 95.44           H  
ATOM    201  C   GLY A  11     -30.759  21.363  14.605  1.00 95.44           C  
ATOM    202  O   GLY A  11     -30.518  22.477  14.129  1.00 95.44           O  
ATOM    203  N   GLU A  12     -31.788  21.133  15.423  1.00 96.49           N  
ATOM    204  H   GLU A  12     -31.870  20.221  15.847  1.00 96.49           H  
ATOM    205  CA  GLU A  12     -32.749  22.174  15.825  1.00 96.49           C  
ATOM    206  HA  GLU A  12     -33.221  22.587  14.933  1.00 96.49           H  
ATOM    207  C   GLU A  12     -32.046  23.358  16.525  1.00 96.49           C  
ATOM    208  CB  GLU A  12     -33.867  21.573  16.704  1.00 96.49           C  
ATOM    209  HB2 GLU A  12     -34.477  22.379  17.111  1.00 96.49           H  
ATOM    210  HB3 GLU A  12     -33.400  21.057  17.543  1.00 96.49           H  
ATOM    211  O   GLU A  12     -30.877  23.290  16.938  1.00 96.49           O  
ATOM    212  CG  GLU A  12     -34.804  20.582  15.984  1.00 96.49           C  
ATOM    213  HG2 GLU A  12     -35.346  20.028  16.751  1.00 96.49           H  
ATOM    214  HG3 GLU A  12     -34.207  19.849  15.442  1.00 96.49           H  
ATOM    215  CD  GLU A  12     -35.833  21.231  15.030  1.00 96.49           C  
ATOM    216  OE1 GLU A  12     -35.552  21.324  13.808  1.00 96.49           O  
ATOM    217  OE2 GLU A  12     -36.964  21.527  15.471  1.00 96.49           O  
ATOM    218  N   ALA A  13     -32.733  24.496  16.626  1.00 95.33           N  
ATOM    219  H   ALA A  13     -33.672  24.543  16.258  1.00 95.33           H  
ATOM    220  CA  ALA A  13     -32.232  25.637  17.384  1.00 95.33           C  
ATOM    221  HA  ALA A  13     -31.288  25.951  16.940  1.00 95.33           H  
ATOM    222  C   ALA A  13     -31.967  25.250  18.856  1.00 95.33           C  
ATOM    223  CB  ALA A  13     -33.228  26.793  17.248  1.00 95.33           C  
ATOM    224  HB1 ALA A  13     -33.386  27.024  16.195  1.00 95.33           H  
ATOM    225  HB2 ALA A  13     -32.843  27.679  17.752  1.00 95.33           H  
ATOM    226  HB3 ALA A  13     -34.181  26.513  17.695  1.00 95.33           H  
ATOM    227  O   ALA A  13     -32.645  24.398  19.415  1.00 95.33           O  
ATOM    228  N   GLN A  14     -30.974  25.883  19.492  1.00 95.12           N  
ATOM    229  H   GLN A  14     -30.469  26.594  18.982  1.00 95.12           H  
ATOM    230  CA  GLN A  14     -30.667  25.731  20.929  1.00 95.12           C  
ATOM    231  HA  GLN A  14     -29.818  26.385  21.124  1.00 95.12           H  
ATOM    232  C   GLN A  14     -30.176  24.346  21.416  1.00 95.12           C  
ATOM    233  CB  GLN A  14     -31.829  26.274  21.790  1.00 95.12           C  
ATOM    234  HB2 GLN A  14     -31.542  26.229  22.841  1.00 95.12           H  
ATOM    235  HB3 GLN A  14     -32.705  25.637  21.671  1.00 95.12           H  
ATOM    236  O   GLN A  14     -29.905  24.184  22.607  1.00 95.12           O  
ATOM    237  CG  GLN A  14     -32.222  27.724  21.463  1.00 95.12           C  
ATOM    238  HG2 GLN A  14     -32.585  27.789  20.437  1.00 95.12           H  
ATOM    239  HG3 GLN A  14     -33.041  28.022  22.119  1.00 95.12           H  
ATOM    240  CD  GLN A  14     -31.069  28.700  21.672  1.00 95.12           C  
ATOM    241  NE2 GLN A  14     -30.889  29.674  20.807  1.00 95.12           N  
ATOM    242 HE21 GLN A  14     -31.547  29.832  20.057  1.00 95.12           H  
ATOM    243 HE22 GLN A  14     -30.120  30.296  21.012  1.00 95.12           H  
ATOM    244  OE1 GLN A  14     -30.284  28.595  22.596  1.00 95.12           O  
ATOM    245  N   VAL A  15     -29.917  23.381  20.524  1.00 96.11           N  
ATOM    246  H   VAL A  15     -30.329  23.464  19.606  1.00 96.11           H  
ATOM    247  CA  VAL A  15     -29.270  22.095  20.890  1.00 96.11           C  
ATOM    248  HA  VAL A  15     -29.770  21.712  21.780  1.00 96.11           H  
ATOM    249  C   VAL A  15     -27.780  22.234  21.259  1.00 96.11           C  
ATOM    250  CB  VAL A  15     -29.454  21.026  19.793  1.00 96.11           C  
ATOM    251  HB  VAL A  15     -29.048  20.082  20.158  1.00 96.11           H  
ATOM    252  O   VAL A  15     -27.180  21.314  21.805  1.00 96.11           O  
ATOM    253  CG1 VAL A  15     -30.935  20.792  19.479  1.00 96.11           C  
ATOM    254 HG11 VAL A  15     -31.460  20.524  20.396  1.00 96.11           H  
ATOM    255 HG12 VAL A  15     -31.396  21.686  19.059  1.00 96.11           H  
ATOM    256 HG13 VAL A  15     -31.036  19.972  18.768  1.00 96.11           H  
ATOM    257  CG2 VAL A  15     -28.700  21.397  18.511  1.00 96.11           C  
ATOM    258 HG21 VAL A  15     -28.976  20.709  17.712  1.00 96.11           H  
ATOM    259 HG22 VAL A  15     -28.939  22.416  18.204  1.00 96.11           H  
ATOM    260 HG23 VAL A  15     -27.629  21.303  18.686  1.00 96.11           H  
ATOM    261  N   GLY A  16     -27.163  23.393  20.993  1.00 95.60           N  
ATOM    262  H   GLY A  16     -27.740  24.136  20.626  1.00 95.60           H  
ATOM    263  CA  GLY A  16     -25.786  23.718  21.400  1.00 95.60           C  
ATOM    264  HA2 GLY A  16     -25.530  23.172  22.309  1.00 95.60           H  
ATOM    265  HA3 GLY A  16     -25.749  24.778  21.650  1.00 95.60           H  
ATOM    266  C   GLY A  16     -24.690  23.464  20.356  1.00 95.60           C  
ATOM    267  O   GLY A  16     -23.531  23.321  20.733  1.00 95.60           O  
ATOM    268  N   LYS A  17     -25.025  23.450  19.056  1.00 95.55           N  
ATOM    269  H   LYS A  17     -26.008  23.520  18.833  1.00 95.55           H  
ATOM    270  CA  LYS A  17     -24.066  23.309  17.933  1.00 95.55           C  
ATOM    271  HA  LYS A  17     -23.629  22.310  17.956  1.00 95.55           H  
ATOM    272  C   LYS A  17     -22.896  24.293  18.029  1.00 95.55           C  
ATOM    273  CB  LYS A  17     -24.774  23.511  16.581  1.00 95.55           C  
ATOM    274  HB2 LYS A  17     -25.133  24.537  16.505  1.00 95.55           H  
ATOM    275  HB3 LYS A  17     -24.048  23.350  15.784  1.00 95.55           H  
ATOM    276  O   LYS A  17     -21.743  23.887  18.127  1.00 95.55           O  
ATOM    277  CG  LYS A  17     -25.948  22.547  16.385  1.00 95.55           C  
ATOM    278  HG2 LYS A  17     -26.717  22.756  17.129  1.00 95.55           H  
ATOM    279  HG3 LYS A  17     -25.585  21.529  16.524  1.00 95.55           H  
ATOM    280  CD  LYS A  17     -26.573  22.649  14.994  1.00 95.55           C  
ATOM    281  HD2 LYS A  17     -25.795  22.485  14.249  1.00 95.55           H  
ATOM    282  HD3 LYS A  17     -27.315  21.856  14.902  1.00 95.55           H  
ATOM    283  CE  LYS A  17     -27.244  23.994  14.715  1.00 95.55           C  
ATOM    284  HE2 LYS A  17     -26.582  24.802  15.027  1.00 95.55           H  
ATOM    285  HE3 LYS A  17     -27.351  24.094  13.635  1.00 95.55           H  
ATOM    286  NZ  LYS A  17     -28.583  24.109  15.346  1.00 95.55           N  
ATOM    287  HZ1 LYS A  17     -29.239  23.487  14.896  1.00 95.55           H  
ATOM    288  HZ2 LYS A  17     -28.951  25.041  15.221  1.00 95.55           H  
ATOM    289  HZ3 LYS A  17     -28.588  23.858  16.324  1.00 95.55           H  
ATOM    290  N   THR A  18     -23.211  25.585  18.116  1.00 94.44           N  
ATOM    291  H   THR A  18     -24.151  25.869  17.878  1.00 94.44           H  
ATOM    292  CA  THR A  18     -22.219  26.657  18.249  1.00 94.44           C  
ATOM    293  HA  THR A  18     -21.531  26.600  17.406  1.00 94.44           H  
ATOM    294  C   THR A  18     -21.410  26.537  19.539  1.00 94.44           C  
ATOM    295  CB  THR A  18     -22.919  28.022  18.224  1.00 94.44           C  
ATOM    296  HB  THR A  18     -23.438  28.176  19.170  1.00 94.44           H  
ATOM    297  O   THR A  18     -20.208  26.787  19.538  1.00 94.44           O  
ATOM    298  CG2 THR A  18     -21.926  29.157  18.014  1.00 94.44           C  
ATOM    299 HG21 THR A  18     -22.462  30.075  17.772  1.00 94.44           H  
ATOM    300 HG22 THR A  18     -21.331  29.309  18.915  1.00 94.44           H  
ATOM    301 HG23 THR A  18     -21.271  28.903  17.181  1.00 94.44           H  
ATOM    302  OG1 THR A  18     -23.883  28.058  17.201  1.00 94.44           O  
ATOM    303  HG1 THR A  18     -23.430  27.907  16.368  1.00 94.44           H  
ATOM    304  N   SER A  19     -22.042  26.112  20.638  1.00 95.32           N  
ATOM    305  H   SER A  19     -23.030  25.908  20.592  1.00 95.32           H  
ATOM    306  CA  SER A  19     -21.353  25.883  21.911  1.00 95.32           C  
ATOM    307  HA  SER A  19     -20.822  26.792  22.195  1.00 95.32           H  
ATOM    308  C   SER A  19     -20.323  24.763  21.811  1.00 95.32           C  
ATOM    309  CB  SER A  19     -22.337  25.535  23.027  1.00 95.32           C  
ATOM    310  HB2 SER A  19     -21.786  25.478  23.966  1.00 95.32           H  
ATOM    311  HB3 SER A  19     -22.789  24.563  22.829  1.00 95.32           H  
ATOM    312  O   SER A  19     -19.223  24.938  22.310  1.00 95.32           O  
ATOM    313  OG  SER A  19     -23.356  26.508  23.132  1.00 95.32           O  
ATOM    314  HG  SER A  19     -22.988  27.278  23.571  1.00 95.32           H  
ATOM    315  N   LEU A  20     -20.636  23.650  21.137  1.00 95.55           N  
ATOM    316  H   LEU A  20     -21.558  23.564  20.733  1.00 95.55           H  
ATOM    317  CA  LEU A  20     -19.678  22.557  20.925  1.00 95.55           C  
ATOM    318  HA  LEU A  20     -19.331  22.193  21.892  1.00 95.55           H  
ATOM    319  C   LEU A  20     -18.431  23.037  20.176  1.00 95.55           C  
ATOM    320  CB  LEU A  20     -20.349  21.411  20.143  1.00 95.55           C  
ATOM    321  HB2 LEU A  20     -20.850  21.824  19.267  1.00 95.55           H  
ATOM    322  HB3 LEU A  20     -19.575  20.735  19.779  1.00 95.55           H  
ATOM    323  O   LEU A  20     -17.316  22.726  20.580  1.00 95.55           O  
ATOM    324  CG  LEU A  20     -21.356  20.588  20.958  1.00 95.55           C  
ATOM    325  HG  LEU A  20     -22.042  21.252  21.484  1.00 95.55           H  
ATOM    326  CD1 LEU A  20     -22.167  19.694  20.019  1.00 95.55           C  
ATOM    327 HD11 LEU A  20     -22.738  20.309  19.325  1.00 95.55           H  
ATOM    328 HD12 LEU A  20     -21.497  19.042  19.458  1.00 95.55           H  
ATOM    329 HD13 LEU A  20     -22.854  19.076  20.598  1.00 95.55           H  
ATOM    330  CD2 LEU A  20     -20.642  19.704  21.981  1.00 95.55           C  
ATOM    331 HD21 LEU A  20     -21.381  19.173  22.581  1.00 95.55           H  
ATOM    332 HD22 LEU A  20     -20.010  18.976  21.472  1.00 95.55           H  
ATOM    333 HD23 LEU A  20     -20.022  20.300  22.651  1.00 95.55           H  
ATOM    334  N   ILE A  21     -18.620  23.835  19.123  1.00 94.36           N  
ATOM    335  H   ILE A  21     -19.570  24.031  18.842  1.00 94.36           H  
ATOM    336  CA  ILE A  21     -17.518  24.381  18.320  1.00 94.36           C  
ATOM    337  HA  ILE A  21     -16.864  23.565  18.015  1.00 94.36           H  
ATOM    338  C   ILE A  21     -16.671  25.351  19.146  1.00 94.36           C  
ATOM    339  CB  ILE A  21     -18.079  25.063  17.052  1.00 94.36           C  
ATOM    340  HB  ILE A  21     -18.807  25.816  17.352  1.00 94.36           H  
ATOM    341  O   ILE A  21     -15.445  25.270  19.150  1.00 94.36           O  
ATOM    342  CG1 ILE A  21     -18.785  24.019  16.161  1.00 94.36           C  
ATOM    343 HG12 ILE A  21     -18.051  23.314  15.771  1.00 94.36           H  
ATOM    344 HG13 ILE A  21     -19.500  23.454  16.759  1.00 94.36           H  
ATOM    345  CG2 ILE A  21     -16.959  25.763  16.265  1.00 94.36           C  
ATOM    346 HG21 ILE A  21     -16.205  25.034  15.966  1.00 94.36           H  
ATOM    347 HG22 ILE A  21     -17.352  26.254  15.374  1.00 94.36           H  
ATOM    348 HG23 ILE A  21     -16.491  26.537  16.874  1.00 94.36           H  
ATOM    349  CD1 ILE A  21     -19.562  24.636  14.997  1.00 94.36           C  
ATOM    350 HD11 ILE A  21     -18.886  25.125  14.294  1.00 94.36           H  
ATOM    351 HD12 ILE A  21     -20.100  23.858  14.456  1.00 94.36           H  
ATOM    352 HD13 ILE A  21     -20.281  25.354  15.391  1.00 94.36           H  
ATOM    353  N   LEU A  22     -17.310  26.277  19.861  1.00 93.40           N  
ATOM    354  H   LEU A  22     -18.319  26.303  19.838  1.00 93.40           H  
ATOM    355  CA  LEU A  22     -16.583  27.265  20.655  1.00 93.40           C  
ATOM    356  HA  LEU A  22     -15.782  27.682  20.045  1.00 93.40           H  
ATOM    357  C   LEU A  22     -15.883  26.642  21.861  1.00 93.40           C  
ATOM    358  CB  LEU A  22     -17.532  28.388  21.079  1.00 93.40           C  
ATOM    359  HB2 LEU A  22     -17.015  29.021  21.800  1.00 93.40           H  
ATOM    360  HB3 LEU A  22     -18.396  27.946  21.575  1.00 93.40           H  
ATOM    361  O   LEU A  22     -14.789  27.080  22.194  1.00 93.40           O  
ATOM    362  CG  LEU A  22     -18.006  29.262  19.908  1.00 93.40           C  
ATOM    363  HG  LEU A  22     -18.533  28.659  19.168  1.00 93.40           H  
ATOM    364  CD1 LEU A  22     -18.966  30.315  20.446  1.00 93.40           C  
ATOM    365 HD11 LEU A  22     -19.308  30.922  19.608  1.00 93.40           H  
ATOM    366 HD12 LEU A  22     -18.470  30.941  21.188  1.00 93.40           H  
ATOM    367 HD13 LEU A  22     -19.820  29.817  20.906  1.00 93.40           H  
ATOM    368  CD2 LEU A  22     -16.868  30.002  19.198  1.00 93.40           C  
ATOM    369 HD21 LEU A  22     -16.266  30.544  19.927  1.00 93.40           H  
ATOM    370 HD22 LEU A  22     -17.276  30.688  18.457  1.00 93.40           H  
ATOM    371 HD23 LEU A  22     -16.237  29.284  18.673  1.00 93.40           H  
ATOM    372  N   SER A  23     -16.465  25.609  22.467  1.00 93.25           N  
ATOM    373  H   SER A  23     -17.397  25.335  22.190  1.00 93.25           H  
ATOM    374  CA  SER A  23     -15.836  24.857  23.552  1.00 93.25           C  
ATOM    375  HA  SER A  23     -15.401  25.562  24.260  1.00 93.25           H  
ATOM    376  C   SER A  23     -14.681  23.978  23.084  1.00 93.25           C  
ATOM    377  CB  SER A  23     -16.888  24.024  24.277  1.00 93.25           C  
ATOM    378  HB2 SER A  23     -16.387  23.325  24.947  1.00 93.25           H  
ATOM    379  HB3 SER A  23     -17.483  23.458  23.560  1.00 93.25           H  
ATOM    380  O   SER A  23     -13.719  23.823  23.829  1.00 93.25           O  
ATOM    381  OG  SER A  23     -17.711  24.890  25.031  1.00 93.25           O  
ATOM    382  HG  SER A  23     -17.110  25.453  25.524  1.00 93.25           H  
ATOM    383  N   LEU A  24     -14.724  23.465  21.847  1.00 90.67           N  
ATOM    384  H   LEU A  24     -15.566  23.563  21.298  1.00 90.67           H  
ATOM    385  CA  LEU A  24     -13.565  22.812  21.235  1.00 90.67           C  
ATOM    386  HA  LEU A  24     -13.236  21.997  21.881  1.00 90.67           H  
ATOM    387  C   LEU A  24     -12.394  23.788  21.089  1.00 90.67           C  
ATOM    388  CB  LEU A  24     -13.944  22.248  19.852  1.00 90.67           C  
ATOM    389  HB2 LEU A  24     -14.774  21.547  19.953  1.00 90.67           H  
ATOM    390  HB3 LEU A  24     -14.280  23.071  19.221  1.00 90.67           H  
ATOM    391  O   LEU A  24     -11.262  23.430  21.369  1.00 90.67           O  
ATOM    392  CG  LEU A  24     -12.768  21.549  19.136  1.00 90.67           C  
ATOM    393  HG  LEU A  24     -11.872  22.168  19.175  1.00 90.67           H  
ATOM    394  CD1 LEU A  24     -12.443  20.195  19.766  1.00 90.67           C  
ATOM    395 HD11 LEU A  24     -13.306  19.530  19.713  1.00 90.67           H  
ATOM    396 HD12 LEU A  24     -11.608  19.736  19.236  1.00 90.67           H  
ATOM    397 HD13 LEU A  24     -12.145  20.324  20.806  1.00 90.67           H  
ATOM    398  CD2 LEU A  24     -13.090  21.370  17.655  1.00 90.67           C  
ATOM    399 HD21 LEU A  24     -12.303  20.788  17.177  1.00 90.67           H  
ATOM    400 HD22 LEU A  24     -14.045  20.859  17.529  1.00 90.67           H  
ATOM    401 HD23 LEU A  24     -13.145  22.348  17.177  1.00 90.67           H  
ATOM    402  N   VAL A  25     -12.651  25.007  20.617  1.00 87.92           N  
ATOM    403  H   VAL A  25     -13.602  25.226  20.353  1.00 87.92           H  
ATOM    404  CA  VAL A  25     -11.570  25.951  20.288  1.00 87.92           C  
ATOM    405  HA  VAL A  25     -10.694  25.381  19.977  1.00 87.92           H  
ATOM    406  C   VAL A  25     -11.100  26.767  21.487  1.00 87.92           C  
ATOM    407  CB  VAL A  25     -11.990  26.834  19.104  1.00 87.92           C  
ATOM    408  HB  VAL A  25     -12.937  27.326  19.325  1.00 87.92           H  
ATOM    409  O   VAL A  25      -9.939  27.158  21.538  1.00 87.92           O  
ATOM    410  CG1 VAL A  25     -10.963  27.918  18.745  1.00 87.92           C  
ATOM    411 HG11 VAL A  25      -9.990  27.458  18.573  1.00 87.92           H  
ATOM    412 HG12 VAL A  25     -10.874  28.636  19.560  1.00 87.92           H  
ATOM    413 HG13 VAL A  25     -11.276  28.454  17.849  1.00 87.92           H  
ATOM    414  CG2 VAL A  25     -12.167  25.925  17.882  1.00 87.92           C  
ATOM    415 HG21 VAL A  25     -11.369  25.184  17.844  1.00 87.92           H  
ATOM    416 HG22 VAL A  25     -12.105  26.512  16.966  1.00 87.92           H  
ATOM    417 HG23 VAL A  25     -13.126  25.409  17.929  1.00 87.92           H  
ATOM    418  N   GLY A  26     -11.991  27.062  22.432  1.00 85.64           N  
ATOM    419  H   GLY A  26     -12.940  26.735  22.325  1.00 85.64           H  
ATOM    420  CA  GLY A  26     -11.670  27.841  23.627  1.00 85.64           C  
ATOM    421  HA2 GLY A  26     -10.887  28.565  23.403  1.00 85.64           H  
ATOM    422  HA3 GLY A  26     -12.561  28.386  23.940  1.00 85.64           H  
ATOM    423  C   GLY A  26     -11.204  27.011  24.822  1.00 85.64           C  
ATOM    424  O   GLY A  26     -10.749  27.594  25.793  1.00 85.64           O  
ATOM    425  N   GLU A  27     -11.357  25.683  24.787  1.00 89.87           N  
ATOM    426  H   GLU A  27     -11.660  25.258  23.922  1.00 89.87           H  
ATOM    427  CA  GLU A  27     -11.210  24.795  25.957  1.00 89.87           C  
ATOM    428  HA  GLU A  27     -11.637  23.841  25.649  1.00 89.87           H  
ATOM    429  C   GLU A  27     -12.055  25.174  27.179  1.00 89.87           C  
ATOM    430  CB  GLU A  27      -9.757  24.502  26.367  1.00 89.87           C  
ATOM    431  HB2 GLU A  27      -9.591  24.858  27.383  1.00 89.87           H  
ATOM    432  HB3 GLU A  27      -9.659  23.417  26.415  1.00 89.87           H  
ATOM    433  O   GLU A  27     -11.811  24.718  28.295  1.00 89.87           O  
ATOM    434  CG  GLU A  27      -8.595  25.082  25.561  1.00 89.87           C  
ATOM    435  HG2 GLU A  27      -8.795  25.106  24.490  1.00 89.87           H  
ATOM    436  HG3 GLU A  27      -8.461  26.122  25.860  1.00 89.87           H  
ATOM    437  CD  GLU A  27      -7.307  24.324  25.899  1.00 89.87           C  
ATOM    438  OE1 GLU A  27      -6.369  24.282  25.077  1.00 89.87           O  
ATOM    439  OE2 GLU A  27      -7.203  23.785  27.031  1.00 89.87           O  
ATOM    440  N   GLU A  28     -13.083  25.986  26.974  1.00 91.57           N  
ATOM    441  H   GLU A  28     -13.209  26.362  26.045  1.00 91.57           H  
ATOM    442  CA  GLU A  28     -13.974  26.459  28.019  1.00 91.57           C  
ATOM    443  HA  GLU A  28     -14.042  25.690  28.788  1.00 91.57           H  
ATOM    444  C   GLU A  28     -15.378  26.678  27.461  1.00 91.57           C  
ATOM    445  CB  GLU A  28     -13.402  27.717  28.691  1.00 91.57           C  
ATOM    446  HB2 GLU A  28     -14.018  27.942  29.561  1.00 91.57           H  
ATOM    447  HB3 GLU A  28     -12.395  27.489  29.041  1.00 91.57           H  
ATOM    448  O   GLU A  28     -15.593  26.825  26.253  1.00 91.57           O  
ATOM    449  CG  GLU A  28     -13.358  28.958  27.786  1.00 91.57           C  
ATOM    450  HG2 GLU A  28     -14.378  29.218  27.504  1.00 91.57           H  
ATOM    451  HG3 GLU A  28     -12.814  28.729  26.869  1.00 91.57           H  
ATOM    452  CD  GLU A  28     -12.713  30.172  28.472  1.00 91.57           C  
ATOM    453  OE1 GLU A  28     -12.726  31.245  27.829  1.00 91.57           O  
ATOM    454  OE2 GLU A  28     -12.280  30.056  29.639  1.00 91.57           O  
ATOM    455  N   PHE A  29     -16.375  26.674  28.341  1.00 92.60           N  
ATOM    456  H   PHE A  29     -16.161  26.625  29.327  1.00 92.60           H  
ATOM    457  CA  PHE A  29     -17.728  27.010  27.931  1.00 92.60           C  
ATOM    458  HA  PHE A  29     -17.893  26.601  26.934  1.00 92.60           H  
ATOM    459  C   PHE A  29     -17.892  28.538  27.893  1.00 92.60           C  
ATOM    460  CB  PHE A  29     -18.744  26.326  28.837  1.00 92.60           C  
ATOM    461  HB2 PHE A  29     -18.502  25.265  28.893  1.00 92.60           H  
ATOM    462  HB3 PHE A  29     -18.677  26.739  29.844  1.00 92.60           H  
ATOM    463  O   PHE A  29     -17.764  29.181  28.934  1.00 92.60           O  
ATOM    464  CG  PHE A  29     -20.154  26.479  28.308  1.00 92.60           C  
ATOM    465  CD1 PHE A  29     -21.006  27.462  28.839  1.00 92.60           C  
ATOM    466  HD1 PHE A  29     -20.645  28.131  29.606  1.00 92.60           H  
ATOM    467  CD2 PHE A  29     -20.602  25.659  27.255  1.00 92.60           C  
ATOM    468  HD2 PHE A  29     -19.928  24.938  26.817  1.00 92.60           H  
ATOM    469  CE1 PHE A  29     -22.315  27.599  28.346  1.00 92.60           C  
ATOM    470  HE1 PHE A  29     -22.954  28.376  28.737  1.00 92.60           H  
ATOM    471  CE2 PHE A  29     -21.924  25.768  26.792  1.00 92.60           C  
ATOM    472  HE2 PHE A  29     -22.282  25.104  26.018  1.00 92.60           H  
ATOM    473  CZ  PHE A  29     -22.780  26.742  27.333  1.00 92.60           C  
ATOM    474  HZ  PHE A  29     -23.789  26.845  26.962  1.00 92.60           H  
ATOM    475  N   PRO A  30     -18.187  29.145  26.730  1.00 92.37           N  
ATOM    476  CA  PRO A  30     -18.269  30.597  26.612  1.00 92.37           C  
ATOM    477  HA  PRO A  30     -17.366  31.050  27.021  1.00 92.37           H  
ATOM    478  C   PRO A  30     -19.493  31.143  27.356  1.00 92.37           C  
ATOM    479  CB  PRO A  30     -18.348  30.869  25.106  1.00 92.37           C  
ATOM    480  HB2 PRO A  30     -17.340  30.929  24.695  1.00 92.37           H  
ATOM    481  HB3 PRO A  30     -18.911  31.773  24.876  1.00 92.37           H  
ATOM    482  O   PRO A  30     -20.594  30.611  27.228  1.00 92.37           O  
ATOM    483  CG  PRO A  30     -19.041  29.616  24.576  1.00 92.37           C  
ATOM    484  HG2 PRO A  30     -18.843  29.449  23.518  1.00 92.37           H  
ATOM    485  HG3 PRO A  30     -20.111  29.699  24.769  1.00 92.37           H  
ATOM    486  CD  PRO A  30     -18.471  28.508  25.452  1.00 92.37           C  
ATOM    487  HD2 PRO A  30     -17.545  28.130  25.018  1.00 92.37           H  
ATOM    488  HD3 PRO A  30     -19.199  27.703  25.557  1.00 92.37           H  
ATOM    489  N   GLU A  31     -19.340  32.264  28.068  1.00 90.99           N  
ATOM    490  H   GLU A  31     -18.403  32.546  28.318  1.00 90.99           H  
ATOM    491  CA  GLU A  31     -20.481  32.843  28.802  1.00 90.99           C  
ATOM    492  HA  GLU A  31     -20.947  32.052  29.390  1.00 90.99           H  
ATOM    493  C   GLU A  31     -21.560  33.419  27.866  1.00 90.99           C  
ATOM    494  CB  GLU A  31     -20.066  33.961  29.764  1.00 90.99           C  
ATOM    495  HB2 GLU A  31     -20.120  34.892  29.199  1.00 90.99           H  
ATOM    496  HB3 GLU A  31     -20.832  34.039  30.535  1.00 90.99           H  
ATOM    497  O   GLU A  31     -22.730  33.477  28.228  1.00 90.99           O  
ATOM    498  CG  GLU A  31     -18.700  33.848  30.459  1.00 90.99           C  
ATOM    499  HG2 GLU A  31     -18.745  33.058  31.208  1.00 90.99           H  
ATOM    500  HG3 GLU A  31     -17.931  33.599  29.728  1.00 90.99           H  
ATOM    501  CD  GLU A  31     -18.331  35.193  31.086  1.00 90.99           C  
ATOM    502  OE1 GLU A  31     -17.937  35.210  32.265  1.00 90.99           O  
ATOM    503  OE2 GLU A  31     -18.468  36.196  30.333  1.00 90.99           O  
ATOM    504  N   GLU A  32     -21.174  33.853  26.659  1.00 91.26           N  
ATOM    505  H   GLU A  32     -20.234  33.620  26.373  1.00 91.26           H  
ATOM    506  CA  GLU A  32     -22.102  34.298  25.612  1.00 91.26           C  
ATOM    507  HA  GLU A  32     -23.127  34.085  25.916  1.00 91.26           H  
ATOM    508  C   GLU A  32     -21.823  33.526  24.321  1.00 91.26           C  
ATOM    509  CB  GLU A  32     -21.997  35.809  25.351  1.00 91.26           C  
ATOM    510  HB2 GLU A  32     -20.951  36.070  25.190  1.00 91.26           H  
ATOM    511  HB3 GLU A  32     -22.549  36.025  24.436  1.00 91.26           H  
ATOM    512  O   GLU A  32     -20.716  33.581  23.776  1.00 91.26           O  
ATOM    513  CG  GLU A  32     -22.577  36.681  26.476  1.00 91.26           C  
ATOM    514  HG2 GLU A  32     -21.974  36.538  27.373  1.00 91.26           H  
ATOM    515  HG3 GLU A  32     -23.594  36.350  26.685  1.00 91.26           H  
ATOM    516  CD  GLU A  32     -22.594  38.179  26.114  1.00 91.26           C  
ATOM    517  OE1 GLU A  32     -23.177  38.960  26.896  1.00 91.26           O  
ATOM    518  OE2 GLU A  32     -21.986  38.548  25.081  1.00 91.26           O  
ATOM    519  N   VAL A  33     -22.837  32.819  23.820  1.00 93.56           N  
ATOM    520  H   VAL A  33     -23.719  32.832  24.311  1.00 93.56           H  
ATOM    521  CA  VAL A  33     -22.758  32.021  22.591  1.00 93.56           C  
ATOM    522  HA  VAL A  33     -21.707  31.832  22.370  1.00 93.56           H  
ATOM    523  C   VAL A  33     -23.413  32.813  21.448  1.00 93.56           C  
ATOM    524  CB  VAL A  33     -23.431  30.646  22.776  1.00 93.56           C  
ATOM    525  HB  VAL A  33     -24.490  30.796  22.984  1.00 93.56           H  
ATOM    526  O   VAL A  33     -24.596  33.144  21.548  1.00 93.56           O  
ATOM    527  CG1 VAL A  33     -23.287  29.773  21.523  1.00 93.56           C  
ATOM    528 HG11 VAL A  33     -22.237  29.638  21.266  1.00 93.56           H  
ATOM    529 HG12 VAL A  33     -23.746  28.800  21.696  1.00 93.56           H  
ATOM    530 HG13 VAL A  33     -23.810  30.235  20.685  1.00 93.56           H  
ATOM    531  CG2 VAL A  33     -22.829  29.834  23.931  1.00 93.56           C  
ATOM    532 HG21 VAL A  33     -23.510  29.023  24.190  1.00 93.56           H  
ATOM    533 HG22 VAL A  33     -22.692  30.445  24.823  1.00 93.56           H  
ATOM    534 HG23 VAL A  33     -21.870  29.416  23.625  1.00 93.56           H  
ATOM    535  N   PRO A  34     -22.692  33.142  20.358  1.00 94.38           N  
ATOM    536  CA  PRO A  34     -23.286  33.781  19.188  1.00 94.38           C  
ATOM    537  HA  PRO A  34     -23.809  34.683  19.505  1.00 94.38           H  
ATOM    538  C   PRO A  34     -24.271  32.831  18.476  1.00 94.38           C  
ATOM    539  CB  PRO A  34     -22.099  34.156  18.295  1.00 94.38           C  
ATOM    540  HB2 PRO A  34     -22.358  34.157  17.236  1.00 94.38           H  
ATOM    541  HB3 PRO A  34     -21.716  35.131  18.594  1.00 94.38           H  
ATOM    542  O   PRO A  34     -24.170  31.619  18.642  1.00 94.38           O  
ATOM    543  CG  PRO A  34     -21.061  33.082  18.620  1.00 94.38           C  
ATOM    544  HG2 PRO A  34     -20.045  33.430  18.438  1.00 94.38           H  
ATOM    545  HG3 PRO A  34     -21.268  32.186  18.036  1.00 94.38           H  
ATOM    546  CD  PRO A  34     -21.306  32.798  20.102  1.00 94.38           C  
ATOM    547  HD2 PRO A  34     -20.653  33.411  20.723  1.00 94.38           H  
ATOM    548  HD3 PRO A  34     -21.153  31.738  20.304  1.00 94.38           H  
ATOM    549  N   PRO A  35     -25.185  33.335  17.623  1.00 93.76           N  
ATOM    550  CA  PRO A  35     -26.136  32.486  16.893  1.00 93.76           C  
ATOM    551  HA  PRO A  35     -26.746  31.945  17.617  1.00 93.76           H  
ATOM    552  C   PRO A  35     -25.495  31.469  15.938  1.00 93.76           C  
ATOM    553  CB  PRO A  35     -27.021  33.454  16.100  1.00 93.76           C  
ATOM    554  HB2 PRO A  35     -26.608  33.612  15.104  1.00 93.76           H  
ATOM    555  HB3 PRO A  35     -28.048  33.094  16.029  1.00 93.76           H  
ATOM    556  O   PRO A  35     -26.154  30.498  15.570  1.00 93.76           O  
ATOM    557  CG  PRO A  35     -26.931  34.758  16.888  1.00 93.76           C  
ATOM    558  HG2 PRO A  35     -27.629  34.729  17.724  1.00 93.76           H  
ATOM    559  HG3 PRO A  35     -27.119  35.625  16.256  1.00 93.76           H  
ATOM    560  CD  PRO A  35     -25.499  34.740  17.415  1.00 93.76           C  
ATOM    561  HD2 PRO A  35     -25.447  35.314  18.340  1.00 93.76           H  
ATOM    562  HD3 PRO A  35     -24.825  35.157  16.667  1.00 93.76           H  
ATOM    563  N   ARG A  36     -24.258  31.734  15.496  1.00 95.11           N  
ATOM    564  H   ARG A  36     -23.810  32.567  15.849  1.00 95.11           H  
ATOM    565  CA  ARG A  36     -23.471  30.909  14.574  1.00 95.11           C  
ATOM    566  HA  ARG A  36     -23.677  29.858  14.776  1.00 95.11           H  
ATOM    567  C   ARG A  36     -21.972  31.170  14.775  1.00 95.11           C  
ATOM    568  CB  ARG A  36     -23.895  31.249  13.133  1.00 95.11           C  
ATOM    569  HB2 ARG A  36     -24.983  31.271  13.065  1.00 95.11           H  
ATOM    570  HB3 ARG A  36     -23.527  32.244  12.883  1.00 95.11           H  
ATOM    571  O   ARG A  36     -21.570  32.331  14.909  1.00 95.11           O  
ATOM    572  CG  ARG A  36     -23.365  30.239  12.111  1.00 95.11           C  
ATOM    573  HG2 ARG A  36     -23.799  29.258  12.301  1.00 95.11           H  
ATOM    574  HG3 ARG A  36     -22.281  30.169  12.204  1.00 95.11           H  
ATOM    575  CD  ARG A  36     -23.698  30.682  10.685  1.00 95.11           C  
ATOM    576  HD2 ARG A  36     -23.403  31.724  10.565  1.00 95.11           H  
ATOM    577  HD3 ARG A  36     -24.773  30.597  10.526  1.00 95.11           H  
ATOM    578  NE  ARG A  36     -22.985  29.844   9.710  1.00 95.11           N  
ATOM    579  HE  ARG A  36     -22.803  28.892   9.994  1.00 95.11           H  
ATOM    580  NH1 ARG A  36     -23.072  31.259   7.907  1.00 95.11           N  
ATOM    581 HH11 ARG A  36     -22.956  31.384   6.912  1.00 95.11           H  
ATOM    582 HH12 ARG A  36     -23.669  31.867   8.449  1.00 95.11           H  
ATOM    583  NH2 ARG A  36     -22.061  29.265   7.725  1.00 95.11           N  
ATOM    584 HH21 ARG A  36     -21.925  29.393   6.733  1.00 95.11           H  
ATOM    585 HH22 ARG A  36     -21.868  28.361   8.132  1.00 95.11           H  
ATOM    586  CZ  ARG A  36     -22.704  30.131   8.455  1.00 95.11           C  
ATOM    587  N   ALA A  37     -21.151  30.122  14.775  1.00 94.62           N  
ATOM    588  H   ALA A  37     -21.563  29.202  14.717  1.00 94.62           H  
ATOM    589  CA  ALA A  37     -19.692  30.225  14.703  1.00 94.62           C  
ATOM    590  HA  ALA A  37     -19.379  31.103  15.269  1.00 94.62           H  
ATOM    591  C   ALA A  37     -19.212  30.423  13.254  1.00 94.62           C  
ATOM    592  CB  ALA A  37     -19.035  29.001  15.357  1.00 94.62           C  
ATOM    593  HB1 ALA A  37     -19.210  29.000  16.433  1.00 94.62           H  
ATOM    594  HB2 ALA A  37     -17.959  29.022  15.184  1.00 94.62           H  
ATOM    595  HB3 ALA A  37     -19.436  28.086  14.922  1.00 94.62           H  
ATOM    596  O   ALA A  37     -19.840  29.971  12.298  1.00 94.62           O  
ATOM    597  N   GLU A  38     -18.084  31.112  13.085  1.00 93.17           N  
ATOM    598  H   GLU A  38     -17.545  31.359  13.902  1.00 93.17           H  
ATOM    599  CA  GLU A  38     -17.394  31.156  11.790  1.00 93.17           C  
ATOM    600  HA  GLU A  38     -18.130  31.340  11.007  1.00 93.17           H  
ATOM    601  C   GLU A  38     -16.765  29.790  11.486  1.00 93.17           C  
ATOM    602  CB  GLU A  38     -16.369  32.307  11.762  1.00 93.17           C  
ATOM    603  HB2 GLU A  38     -15.829  32.281  10.815  1.00 93.17           H  
ATOM    604  HB3 GLU A  38     -15.662  32.192  12.583  1.00 93.17           H  
ATOM    605  O   GLU A  38     -16.500  29.018  12.407  1.00 93.17           O  
ATOM    606  CG  GLU A  38     -17.104  33.653  11.884  1.00 93.17           C  
ATOM    607  HG2 GLU A  38     -17.622  33.691  12.843  1.00 93.17           H  
ATOM    608  HG3 GLU A  38     -17.865  33.700  11.106  1.00 93.17           H  
ATOM    609  CD  GLU A  38     -16.233  34.911  11.782  1.00 93.17           C  
ATOM    610  OE1 GLU A  38     -16.870  35.992  11.711  1.00 93.17           O  
ATOM    611  OE2 GLU A  38     -14.990  34.834  11.852  1.00 93.17           O  
ATOM    612  N   GLU A  39     -16.548  29.480  10.205  1.00 94.27           N  
ATOM    613  H   GLU A  39     -16.732  30.164   9.485  1.00 94.27           H  
ATOM    614  CA  GLU A  39     -15.917  28.219   9.801  1.00 94.27           C  
ATOM    615  HA  GLU A  39     -16.518  27.398  10.190  1.00 94.27           H  
ATOM    616  C   GLU A  39     -14.510  28.101  10.407  1.00 94.27           C  
ATOM    617  CB  GLU A  39     -15.890  28.110   8.265  1.00 94.27           C  
ATOM    618  HB2 GLU A  39     -15.313  28.937   7.851  1.00 94.27           H  
ATOM    619  HB3 GLU A  39     -16.915  28.185   7.900  1.00 94.27           H  
ATOM    620  O   GLU A  39     -13.697  29.022  10.301  1.00 94.27           O  
ATOM    621  CG  GLU A  39     -15.282  26.781   7.790  1.00 94.27           C  
ATOM    622  HG2 GLU A  39     -15.832  25.960   8.250  1.00 94.27           H  
ATOM    623  HG3 GLU A  39     -14.248  26.721   8.130  1.00 94.27           H  
ATOM    624  CD  GLU A  39     -15.309  26.598   6.267  1.00 94.27           C  
ATOM    625  OE1 GLU A  39     -14.372  25.962   5.735  1.00 94.27           O  
ATOM    626  OE2 GLU A  39     -16.308  26.968   5.603  1.00 94.27           O  
ATOM    627  N   ILE A  40     -14.219  26.956  11.028  1.00 92.23           N  
ATOM    628  H   ILE A  40     -14.923  26.232  11.043  1.00 92.23           H  
ATOM    629  CA  ILE A  40     -12.943  26.685  11.703  1.00 92.23           C  
ATOM    630  HA  ILE A  40     -12.339  27.592  11.701  1.00 92.23           H  
ATOM    631  C   ILE A  40     -12.188  25.619  10.919  1.00 92.23           C  
ATOM    632  CB  ILE A  40     -13.168  26.282  13.178  1.00 92.23           C  
ATOM    633  HB  ILE A  40     -13.715  25.340  13.204  1.00 92.23           H  
ATOM    634  O   ILE A  40     -12.755  24.588  10.587  1.00 92.23           O  
ATOM    635  CG1 ILE A  40     -14.047  27.358  13.860  1.00 92.23           C  
ATOM    636 HG12 ILE A  40     -13.716  28.350  13.554  1.00 92.23           H  
ATOM    637 HG13 ILE A  40     -15.068  27.218  13.503  1.00 92.23           H  
ATOM    638  CG2 ILE A  40     -11.821  26.054  13.889  1.00 92.23           C  
ATOM    639 HG21 ILE A  40     -11.996  25.665  14.892  1.00 92.23           H  
ATOM    640 HG22 ILE A  40     -11.226  25.304  13.367  1.00 92.23           H  
ATOM    641 HG23 ILE A  40     -11.261  26.987  13.953  1.00 92.23           H  
ATOM    642  CD1 ILE A  40     -14.117  27.339  15.383  1.00 92.23           C  
ATOM    643 HD11 ILE A  40     -14.199  26.315  15.748  1.00 92.23           H  
ATOM    644 HD12 ILE A  40     -13.227  27.828  15.778  1.00 92.23           H  
ATOM    645 HD13 ILE A  40     -14.982  27.917  15.707  1.00 92.23           H  
ATOM    646  N   THR A  41     -10.907  25.842  10.625  1.00 91.51           N  
ATOM    647  H   THR A  41     -10.471  26.686  10.967  1.00 91.51           H  
ATOM    648  CA  THR A  41     -10.050  24.841   9.967  1.00 91.51           C  
ATOM    649  HA  THR A  41     -10.650  23.987   9.652  1.00 91.51           H  
ATOM    650  C   THR A  41      -8.991  24.341  10.946  1.00 91.51           C  
ATOM    651  CB  THR A  41      -9.394  25.411   8.703  1.00 91.51           C  
ATOM    652  HB  THR A  41      -8.688  26.192   8.983  1.00 91.51           H  
ATOM    653  O   THR A  41      -8.129  25.116  11.356  1.00 91.51           O  
ATOM    654  CG2 THR A  41      -8.666  24.336   7.895  1.00 91.51           C  
ATOM    655 HG21 THR A  41      -8.273  24.775   6.978  1.00 91.51           H  
ATOM    656 HG22 THR A  41      -9.356  23.533   7.640  1.00 91.51           H  
ATOM    657 HG23 THR A  41      -7.839  23.927   8.475  1.00 91.51           H  
ATOM    658  OG1 THR A  41     -10.372  25.977   7.859  1.00 91.51           O  
ATOM    659  HG1 THR A  41     -11.080  26.303   8.420  1.00 91.51           H  
ATOM    660  N   ILE A  42      -9.040  23.056  11.302  1.00 88.76           N  
ATOM    661  H   ILE A  42      -9.780  22.486  10.919  1.00 88.76           H  
ATOM    662  CA  ILE A  42      -7.976  22.364  12.037  1.00 88.76           C  
ATOM    663  HA  ILE A  42      -7.609  23.039  12.811  1.00 88.76           H  
ATOM    664  C   ILE A  42      -6.858  22.023  11.034  1.00 88.76           C  
ATOM    665  CB  ILE A  42      -8.491  21.106  12.772  1.00 88.76           C  
ATOM    666  HB  ILE A  42      -8.847  20.391  12.031  1.00 88.76           H  
ATOM    667  O   ILE A  42      -7.143  21.375  10.018  1.00 88.76           O  
ATOM    668  CG1 ILE A  42      -9.662  21.467  13.718  1.00 88.76           C  
ATOM    669 HG12 ILE A  42     -10.464  21.928  13.142  1.00 88.76           H  
ATOM    670 HG13 ILE A  42      -9.318  22.192  14.456  1.00 88.76           H  
ATOM    671  CG2 ILE A  42      -7.337  20.457  13.562  1.00 88.76           C  
ATOM    672 HG21 ILE A  42      -6.981  21.126  14.346  1.00 88.76           H  
ATOM    673 HG22 ILE A  42      -6.504  20.208  12.905  1.00 88.76           H  
ATOM    674 HG23 ILE A  42      -7.659  19.521  14.019  1.00 88.76           H  
ATOM    675  CD1 ILE A  42     -10.274  20.270  14.456  1.00 88.76           C  
ATOM    676 HD11 ILE A  42      -9.553  19.831  15.146  1.00 88.76           H  
ATOM    677 HD12 ILE A  42     -11.128  20.612  15.040  1.00 88.76           H  
ATOM    678 HD13 ILE A  42     -10.605  19.519  13.739  1.00 88.76           H  
ATOM    679  N   PRO A  43      -5.609  22.471  11.261  1.00 86.06           N  
ATOM    680  CA  PRO A  43      -4.489  22.182  10.369  1.00 86.06           C  
ATOM    681  HA  PRO A  43      -4.747  22.541   9.372  1.00 86.06           H  
ATOM    682  C   PRO A  43      -4.172  20.682  10.291  1.00 86.06           C  
ATOM    683  CB  PRO A  43      -3.305  22.997  10.896  1.00 86.06           C  
ATOM    684  HB2 PRO A  43      -2.674  22.376  11.531  1.00 86.06           H  
ATOM    685  HB3 PRO A  43      -2.712  23.424  10.086  1.00 86.06           H  
ATOM    686  O   PRO A  43      -4.426  19.932  11.229  1.00 86.06           O  
ATOM    687  CG  PRO A  43      -3.948  24.077  11.758  1.00 86.06           C  
ATOM    688  HG2 PRO A  43      -4.255  24.915  11.133  1.00 86.06           H  
ATOM    689  HG3 PRO A  43      -3.281  24.409  12.554  1.00 86.06           H  
ATOM    690  CD  PRO A  43      -5.179  23.376  12.315  1.00 86.06           C  
ATOM    691  HD2 PRO A  43      -5.930  24.128  12.558  1.00 86.06           H  
ATOM    692  HD3 PRO A  43      -4.912  22.800  13.201  1.00 86.06           H  
ATOM    693  N   ALA A  44      -3.630  20.247   9.151  1.00 84.37           N  
ATOM    694  H   ALA A  44      -3.313  20.939   8.487  1.00 84.37           H  
ATOM    695  CA  ALA A  44      -3.390  18.837   8.845  1.00 84.37           C  
ATOM    696  HA  ALA A  44      -4.343  18.310   8.800  1.00 84.37           H  
ATOM    697  C   ALA A  44      -2.525  18.146   9.902  1.00 84.37           C  
ATOM    698  CB  ALA A  44      -2.687  18.772   7.483  1.00 84.37           C  
ATOM    699  HB1 ALA A  44      -2.520  17.732   7.202  1.00 84.37           H  
ATOM    700  HB2 ALA A  44      -1.719  19.270   7.538  1.00 84.37           H  
ATOM    701  HB3 ALA A  44      -3.289  19.264   6.720  1.00 84.37           H  
ATOM    702  O   ALA A  44      -2.892  17.108  10.431  1.00 84.37           O  
ATOM    703  N   ASP A  45      -1.402  18.765  10.220  1.00 80.35           N  
ATOM    704  H   ASP A  45      -1.274  19.699   9.858  1.00 80.35           H  
ATOM    705  CA  ASP A  45      -0.378  18.350  11.173  1.00 80.35           C  
ATOM    706  HA  ASP A  45       0.087  17.423  10.838  1.00 80.35           H  
ATOM    707  C   ASP A  45      -0.884  18.115  12.604  1.00 80.35           C  
ATOM    708  CB  ASP A  45       0.665  19.466  11.147  1.00 80.35           C  
ATOM    709  HB2 ASP A  45       1.144  19.467  10.169  1.00 80.35           H  
ATOM    710  HB3 ASP A  45       1.423  19.266  11.905  1.00 80.35           H  
ATOM    711  O   ASP A  45      -0.264  17.362  13.346  1.00 80.35           O  
ATOM    712  CG  ASP A  45       0.011  20.830  11.387  1.00 80.35           C  
ATOM    713  OD1 ASP A  45       0.105  21.315  12.518  1.00 80.35           O  
ATOM    714  OD2 ASP A  45      -0.644  21.362  10.453  1.00 80.35           O  
ATOM    715  N   VAL A  46      -2.039  18.685  12.950  1.00 83.02           N  
ATOM    716  H   VAL A  46      -2.472  19.303  12.278  1.00 83.02           H  
ATOM    717  CA  VAL A  46      -2.699  18.551  14.257  1.00 83.02           C  
ATOM    718  HA  VAL A  46      -1.933  18.310  14.995  1.00 83.02           H  
ATOM    719  C   VAL A  46      -3.739  17.420  14.245  1.00 83.02           C  
ATOM    720  CB  VAL A  46      -3.356  19.895  14.653  1.00 83.02           C  
ATOM    721  HB  VAL A  46      -4.269  20.007  14.068  1.00 83.02           H  
ATOM    722  O   VAL A  46      -4.387  17.144  15.248  1.00 83.02           O  
ATOM    723  CG1 VAL A  46      -3.723  20.078  16.128  1.00 83.02           C  
ATOM    724 HG11 VAL A  46      -4.412  20.917  16.221  1.00 83.02           H  
ATOM    725 HG12 VAL A  46      -2.838  20.314  16.719  1.00 83.02           H  
ATOM    726 HG13 VAL A  46      -4.234  19.198  16.518  1.00 83.02           H  
ATOM    727  CG2 VAL A  46      -2.461  21.096  14.346  1.00 83.02           C  
ATOM    728 HG21 VAL A  46      -2.900  22.020  14.723  1.00 83.02           H  
ATOM    729 HG22 VAL A  46      -2.328  21.199  13.269  1.00 83.02           H  
ATOM    730 HG23 VAL A  46      -1.481  20.944  14.799  1.00 83.02           H  
ATOM    731  N   THR A  47      -3.958  16.767  13.102  1.00 81.14           N  
ATOM    732  H   THR A  47      -3.349  16.969  12.322  1.00 81.14           H  
ATOM    733  CA  THR A  47      -4.935  15.680  12.982  1.00 81.14           C  
ATOM    734  HA  THR A  47      -5.558  15.700  13.875  1.00 81.14           H  
ATOM    735  C   THR A  47      -4.250  14.321  12.889  1.00 81.14           C  
ATOM    736  CB  THR A  47      -5.902  15.850  11.812  1.00 81.14           C  
ATOM    737  HB  THR A  47      -6.627  15.037  11.866  1.00 81.14           H  
ATOM    738  O   THR A  47      -3.213  14.208  12.231  1.00 81.14           O  
ATOM    739  CG2 THR A  47      -6.675  17.164  11.866  1.00 81.14           C  
ATOM    740 HG21 THR A  47      -5.991  18.006  11.757  1.00 81.14           H  
ATOM    741 HG22 THR A  47      -7.409  17.194  11.061  1.00 81.14           H  
ATOM    742 HG23 THR A  47      -7.192  17.244  12.822  1.00 81.14           H  
ATOM    743  OG1 THR A  47      -5.237  15.755  10.577  1.00 81.14           O  
ATOM    744  HG1 THR A  47      -4.418  16.247  10.671  1.00 81.14           H  
ATOM    745  N   PRO A  48      -4.862  13.263  13.452  1.00 80.21           N  
ATOM    746  CA  PRO A  48      -4.328  11.905  13.409  1.00 80.21           C  
ATOM    747  HA  PRO A  48      -3.500  11.855  14.117  1.00 80.21           H  
ATOM    748  C   PRO A  48      -3.846  11.453  12.014  1.00 80.21           C  
ATOM    749  CB  PRO A  48      -5.479  11.038  13.944  1.00 80.21           C  
ATOM    750  HB2 PRO A  48      -5.152  10.113  14.419  1.00 80.21           H  
ATOM    751  HB3 PRO A  48      -6.188  10.817  13.147  1.00 80.21           H  
ATOM    752  O   PRO A  48      -2.752  10.927  11.850  1.00 80.21           O  
ATOM    753  CG  PRO A  48      -6.140  11.951  14.968  1.00 80.21           C  
ATOM    754  HG2 PRO A  48      -7.173  11.662  15.164  1.00 80.21           H  
ATOM    755  HG3 PRO A  48      -5.558  11.958  15.890  1.00 80.21           H  
ATOM    756  CD  PRO A  48      -6.054  13.310  14.292  1.00 80.21           C  
ATOM    757  HD2 PRO A  48      -6.936  13.472  13.673  1.00 80.21           H  
ATOM    758  HD3 PRO A  48      -5.980  14.080  15.061  1.00 80.21           H  
ATOM    759  N   GLU A  49      -4.632  11.719  10.975  1.00 78.53           N  
ATOM    760  H   GLU A  49      -5.519  12.167  11.153  1.00 78.53           H  
ATOM    761  CA  GLU A  49      -4.351  11.245   9.612  1.00 78.53           C  
ATOM    762  HA  GLU A  49      -3.706  10.367   9.652  1.00 78.53           H  
ATOM    763  C   GLU A  49      -3.614  12.269   8.738  1.00 78.53           C  
ATOM    764  CB  GLU A  49      -5.675  10.830   8.975  1.00 78.53           C  
ATOM    765  HB2 GLU A  49      -5.531  10.599   7.919  1.00 78.53           H  
ATOM    766  HB3 GLU A  49      -6.346  11.687   9.049  1.00 78.53           H  
ATOM    767  O   GLU A  49      -3.458  12.067   7.534  1.00 78.53           O  
ATOM    768  CG  GLU A  49      -6.324   9.617   9.661  1.00 78.53           C  
ATOM    769  HG2 GLU A  49      -6.544   9.863  10.700  1.00 78.53           H  
ATOM    770  HG3 GLU A  49      -7.276   9.401   9.177  1.00 78.53           H  
ATOM    771  CD  GLU A  49      -5.458   8.355   9.583  1.00 78.53           C  
ATOM    772  OE1 GLU A  49      -5.445   7.622  10.596  1.00 78.53           O  
ATOM    773  OE2 GLU A  49      -4.870   8.110   8.504  1.00 78.53           O  
ATOM    774  N   LYS A  50      -3.171  13.388   9.321  1.00 84.27           N  
ATOM    775  H   LYS A  50      -3.268  13.469  10.323  1.00 84.27           H  
ATOM    776  CA  LYS A  50      -2.522  14.487   8.597  1.00 84.27           C  
ATOM    777  HA  LYS A  50      -2.381  15.281   9.330  1.00 84.27           H  
ATOM    778  C   LYS A  50      -3.392  15.088   7.481  1.00 84.27           C  
ATOM    779  CB  LYS A  50      -1.101  14.102   8.156  1.00 84.27           C  
ATOM    780  HB2 LYS A  50      -0.645  14.959   7.662  1.00 84.27           H  
ATOM    781  HB3 LYS A  50      -1.143  13.277   7.444  1.00 84.27           H  
ATOM    782  O   LYS A  50      -2.900  15.416   6.401  1.00 84.27           O  
ATOM    783  CG  LYS A  50      -0.226  13.710   9.355  1.00 84.27           C  
ATOM    784  HG2 LYS A  50      -0.207  14.530  10.072  1.00 84.27           H  
ATOM    785  HG3 LYS A  50      -0.635  12.824   9.840  1.00 84.27           H  
ATOM    786  CD  LYS A  50       1.200  13.406   8.892  1.00 84.27           C  
ATOM    787  HD2 LYS A  50       1.176  12.586   8.175  1.00 84.27           H  
ATOM    788  HD3 LYS A  50       1.624  14.292   8.418  1.00 84.27           H  
ATOM    789  CE  LYS A  50       2.047  13.012  10.104  1.00 84.27           C  
ATOM    790  HE2 LYS A  50       2.051  13.842  10.811  1.00 84.27           H  
ATOM    791  HE3 LYS A  50       1.571  12.166  10.599  1.00 84.27           H  
ATOM    792  NZ  LYS A  50       3.433  12.665   9.712  1.00 84.27           N  
ATOM    793  HZ1 LYS A  50       3.974  12.411  10.526  1.00 84.27           H  
ATOM    794  HZ2 LYS A  50       3.449  11.887   9.068  1.00 84.27           H  
ATOM    795  HZ3 LYS A  50       3.891  13.453   9.276  1.00 84.27           H  
ATOM    796  N   VAL A  51      -4.691  15.269   7.742  1.00 87.65           N  
ATOM    797  H   VAL A  51      -5.004  15.060   8.680  1.00 87.65           H  
ATOM    798  CA  VAL A  51      -5.666  15.832   6.792  1.00 87.65           C  
ATOM    799  HA  VAL A  51      -5.131  16.116   5.886  1.00 87.65           H  
ATOM    800  C   VAL A  51      -6.353  17.073   7.393  1.00 87.65           C  
ATOM    801  CB  VAL A  51      -6.704  14.779   6.350  1.00 87.65           C  
ATOM    802  HB  VAL A  51      -7.274  14.436   7.213  1.00 87.65           H  
ATOM    803  O   VAL A  51      -6.983  16.963   8.446  1.00 87.65           O  
ATOM    804  CG1 VAL A  51      -7.676  15.364   5.319  1.00 87.65           C  
ATOM    805 HG11 VAL A  51      -8.333  14.583   4.937  1.00 87.65           H  
ATOM    806 HG12 VAL A  51      -8.297  16.125   5.793  1.00 87.65           H  
ATOM    807 HG13 VAL A  51      -7.119  15.795   4.487  1.00 87.65           H  
ATOM    808  CG2 VAL A  51      -6.046  13.566   5.683  1.00 87.65           C  
ATOM    809 HG21 VAL A  51      -5.436  13.033   6.412  1.00 87.65           H  
ATOM    810 HG22 VAL A  51      -5.413  13.883   4.853  1.00 87.65           H  
ATOM    811 HG23 VAL A  51      -6.805  12.874   5.319  1.00 87.65           H  
ATOM    812  N   PRO A  52      -6.297  18.253   6.738  1.00 91.65           N  
ATOM    813  CA  PRO A  52      -7.019  19.447   7.178  1.00 91.65           C  
ATOM    814  HA  PRO A  52      -6.568  19.804   8.104  1.00 91.65           H  
ATOM    815  C   PRO A  52      -8.507  19.166   7.393  1.00 91.65           C  
ATOM    816  CB  PRO A  52      -6.850  20.499   6.075  1.00 91.65           C  
ATOM    817  HB2 PRO A  52      -7.734  20.529   5.438  1.00 91.65           H  
ATOM    818  HB3 PRO A  52      -6.663  21.487   6.496  1.00 91.65           H  
ATOM    819  O   PRO A  52      -9.142  18.512   6.563  1.00 91.65           O  
ATOM    820  CG  PRO A  52      -5.667  20.009   5.248  1.00 91.65           C  
ATOM    821  HG2 PRO A  52      -4.751  20.453   5.637  1.00 91.65           H  
ATOM    822  HG3 PRO A  52      -5.791  20.255   4.194  1.00 91.65           H  
ATOM    823  CD  PRO A  52      -5.660  18.497   5.462  1.00 91.65           C  
ATOM    824  HD2 PRO A  52      -6.276  18.011   4.705  1.00 91.65           H  
ATOM    825  HD3 PRO A  52      -4.642  18.109   5.423  1.00 91.65           H  
ATOM    826  N   THR A  53      -9.075  19.688   8.478  1.00 92.53           N  
ATOM    827  H   THR A  53      -8.506  20.236   9.107  1.00 92.53           H  
ATOM    828  CA  THR A  53     -10.485  19.454   8.821  1.00 92.53           C  
ATOM    829  HA  THR A  53     -10.967  18.913   8.007  1.00 92.53           H  
ATOM    830  C   THR A  53     -11.232  20.772   8.999  1.00 92.53           C  
ATOM    831  CB  THR A  53     -10.597  18.549  10.052  1.00 92.53           C  
ATOM    832  HB  THR A  53     -10.114  19.019  10.909  1.00 92.53           H  
ATOM    833  O   THR A  53     -10.895  21.567   9.868  1.00 92.53           O  
ATOM    834  CG2 THR A  53     -12.042  18.215  10.407  1.00 92.53           C  
ATOM    835 HG21 THR A  53     -12.573  19.117  10.713  1.00 92.53           H  
ATOM    836 HG22 THR A  53     -12.543  17.768   9.548  1.00 92.53           H  
ATOM    837 HG23 THR A  53     -12.047  17.509  11.237  1.00 92.53           H  
ATOM    838  OG1 THR A  53      -9.958  17.325   9.768  1.00 92.53           O  
ATOM    839  HG1 THR A  53      -9.030  17.510   9.608  1.00 92.53           H  
ATOM    840  N   HIS A  54     -12.254  21.005   8.179  1.00 94.92           N  
ATOM    841  H   HIS A  54     -12.496  20.273   7.526  1.00 94.92           H  
ATOM    842  CA  HIS A  54     -13.124  22.179   8.199  1.00 94.92           C  
ATOM    843  HA  HIS A  54     -12.594  23.021   8.645  1.00 94.92           H  
ATOM    844  C   HIS A  54     -14.382  21.886   9.021  1.00 94.92           C  
ATOM    845  CB  HIS A  54     -13.499  22.559   6.758  1.00 94.92           C  
ATOM    846  HB2 HIS A  54     -14.177  23.413   6.784  1.00 94.92           H  
ATOM    847  HB3 HIS A  54     -14.020  21.728   6.283  1.00 94.92           H  
ATOM    848  O   HIS A  54     -15.100  20.939   8.719  1.00 94.92           O  
ATOM    849  CG  HIS A  54     -12.311  22.915   5.910  1.00 94.92           C  
ATOM    850  CD2 HIS A  54     -11.525  22.070   5.171  1.00 94.92           C  
ATOM    851  HD2 HIS A  54     -11.662  21.004   5.063  1.00 94.92           H  
ATOM    852  ND1 HIS A  54     -11.797  24.177   5.770  1.00 94.92           N  
ATOM    853  HD1 HIS A  54     -12.253  25.027   6.069  1.00 94.92           H  
ATOM    854  CE1 HIS A  54     -10.699  24.094   5.006  1.00 94.92           C  
ATOM    855  HE1 HIS A  54     -10.095  24.939   4.711  1.00 94.92           H  
ATOM    856  NE2 HIS A  54     -10.481  22.827   4.621  1.00 94.92           N  
ATOM    857  N   ILE A  55     -14.678  22.701  10.028  1.00 95.42           N  
ATOM    858  H   ILE A  55     -14.040  23.460  10.218  1.00 95.42           H  
ATOM    859  CA  ILE A  55     -15.860  22.593  10.886  1.00 95.42           C  
ATOM    860  HA  ILE A  55     -16.387  21.666  10.660  1.00 95.42           H  
ATOM    861  C   ILE A  55     -16.795  23.760  10.579  1.00 95.42           C  
ATOM    862  CB  ILE A  55     -15.460  22.548  12.377  1.00 95.42           C  
ATOM    863  HB  ILE A  55     -14.904  23.455  12.614  1.00 95.42           H  
ATOM    864  O   ILE A  55     -16.417  24.926  10.717  1.00 95.42           O  
ATOM    865  CG1 ILE A  55     -14.562  21.326  12.680  1.00 95.42           C  
ATOM    866 HG12 ILE A  55     -15.155  20.415  12.608  1.00 95.42           H  
ATOM    867 HG13 ILE A  55     -13.761  21.260  11.944  1.00 95.42           H  
ATOM    868  CG2 ILE A  55     -16.732  22.509  13.244  1.00 95.42           C  
ATOM    869 HG21 ILE A  55     -17.354  21.663  12.950  1.00 95.42           H  
ATOM    870 HG22 ILE A  55     -16.473  22.422  14.299  1.00 95.42           H  
ATOM    871 HG23 ILE A  55     -17.303  23.431  13.127  1.00 95.42           H  
ATOM    872  CD1 ILE A  55     -13.886  21.380  14.057  1.00 95.42           C  
ATOM    873 HD11 ILE A  55     -13.294  20.475  14.192  1.00 95.42           H  
ATOM    874 HD12 ILE A  55     -14.620  21.429  14.861  1.00 95.42           H  
ATOM    875 HD13 ILE A  55     -13.230  22.249  14.114  1.00 95.42           H  
ATOM    876  N   VAL A  56     -18.024  23.439  10.181  1.00 96.22           N  
ATOM    877  H   VAL A  56     -18.245  22.458  10.082  1.00 96.22           H  
ATOM    878  CA  VAL A  56     -19.036  24.398   9.730  1.00 96.22           C  
ATOM    879  HA  VAL A  56     -18.614  25.403   9.749  1.00 96.22           H  
ATOM    880  C   VAL A  56     -20.244  24.353  10.655  1.00 96.22           C  
ATOM    881  CB  VAL A  56     -19.474  24.099   8.287  1.00 96.22           C  
ATOM    882  HB  VAL A  56     -20.025  23.159   8.272  1.00 96.22           H  
ATOM    883  O   VAL A  56     -20.831  23.292  10.872  1.00 96.22           O  
ATOM    884  CG1 VAL A  56     -20.388  25.208   7.746  1.00 96.22           C  
ATOM    885 HG11 VAL A  56     -19.863  26.163   7.747  1.00 96.22           H  
ATOM    886 HG12 VAL A  56     -20.682  24.967   6.724  1.00 96.22           H  
ATOM    887 HG13 VAL A  56     -21.295  25.282   8.346  1.00 96.22           H  
ATOM    888  CG2 VAL A  56     -18.289  23.954   7.332  1.00 96.22           C  
ATOM    889 HG21 VAL A  56     -18.690  23.615   6.377  1.00 96.22           H  
ATOM    890 HG22 VAL A  56     -17.770  24.905   7.215  1.00 96.22           H  
ATOM    891 HG23 VAL A  56     -17.591  23.192   7.680  1.00 96.22           H  
ATOM    892  N   ASP A  57     -20.639  25.515  11.170  1.00 96.02           N  
ATOM    893  H   ASP A  57     -20.100  26.344  10.966  1.00 96.02           H  
ATOM    894  CA  ASP A  57     -21.843  25.680  11.985  1.00 96.02           C  
ATOM    895  HA  ASP A  57     -22.081  24.733  12.467  1.00 96.02           H  
ATOM    896  C   ASP A  57     -23.033  26.115  11.122  1.00 96.02           C  
ATOM    897  CB  ASP A  57     -21.573  26.726  13.073  1.00 96.02           C  
ATOM    898  HB2 ASP A  57     -21.577  27.718  12.623  1.00 96.02           H  
ATOM    899  HB3 ASP A  57     -20.573  26.573  13.479  1.00 96.02           H  
ATOM    900  O   ASP A  57     -22.916  27.077  10.351  1.00 96.02           O  
ATOM    901  CG  ASP A  57     -22.582  26.699  14.225  1.00 96.02           C  
ATOM    902  OD1 ASP A  57     -22.545  27.670  15.017  1.00 96.02           O  
ATOM    903  OD2 ASP A  57     -23.364  25.733  14.357  1.00 96.02           O  
ATOM    904  N   TYR A  58     -24.177  25.450  11.283  1.00 95.17           N  
ATOM    905  H   TYR A  58     -24.200  24.692  11.950  1.00 95.17           H  
ATOM    906  CA  TYR A  58     -25.445  25.871  10.690  1.00 95.17           C  
ATOM    907  HA  TYR A  58     -25.241  26.576   9.885  1.00 95.17           H  
ATOM    908  C   TYR A  58     -26.339  26.567  11.716  1.00 95.17           C  
ATOM    909  CB  TYR A  58     -26.175  24.682  10.065  1.00 95.17           C  
ATOM    910  HB2 TYR A  58     -25.601  24.315   9.214  1.00 95.17           H  
ATOM    911  HB3 TYR A  58     -26.234  23.895  10.817  1.00 95.17           H  
ATOM    912  O   TYR A  58     -26.549  26.071  12.826  1.00 95.17           O  
ATOM    913  CG  TYR A  58     -27.588  25.005   9.619  1.00 95.17           C  
ATOM    914  CD1 TYR A  58     -28.681  24.522  10.365  1.00 95.17           C  
ATOM    915  HD1 TYR A  58     -28.512  23.884  11.220  1.00 95.17           H  
ATOM    916  CD2 TYR A  58     -27.809  25.848   8.511  1.00 95.17           C  
ATOM    917  HD2 TYR A  58     -26.971  26.225   7.944  1.00 95.17           H  
ATOM    918  CE1 TYR A  58     -29.992  24.879  10.003  1.00 95.17           C  
ATOM    919  HE1 TYR A  58     -30.841  24.522  10.567  1.00 95.17           H  
ATOM    920  CE2 TYR A  58     -29.122  26.209   8.150  1.00 95.17           C  
ATOM    921  HE2 TYR A  58     -29.297  26.860   7.307  1.00 95.17           H  
ATOM    922  OH  TYR A  58     -31.490  26.048   8.562  1.00 95.17           O  
ATOM    923  HH  TYR A  58     -31.548  26.649   7.816  1.00 95.17           H  
ATOM    924  CZ  TYR A  58     -30.215  25.723   8.897  1.00 95.17           C  
ATOM    925  N   SER A  59     -26.953  27.679  11.315  1.00 94.14           N  
ATOM    926  H   SER A  59     -26.774  28.012  10.379  1.00 94.14           H  
ATOM    927  CA  SER A  59     -27.927  28.392  12.142  1.00 94.14           C  
ATOM    928  HA  SER A  59     -28.218  27.770  12.988  1.00 94.14           H  
ATOM    929  C   SER A  59     -29.186  28.732  11.354  1.00 94.14           C  
ATOM    930  CB  SER A  59     -27.278  29.650  12.710  1.00 94.14           C  
ATOM    931  HB2 SER A  59     -27.077  30.362  11.909  1.00 94.14           H  
ATOM    932  HB3 SER A  59     -26.334  29.369  13.176  1.00 94.14           H  
ATOM    933  O   SER A  59     -29.148  29.568  10.456  1.00 94.14           O  
ATOM    934  OG  SER A  59     -28.109  30.240  13.688  1.00 94.14           O  
ATOM    935  HG  SER A  59     -27.536  30.374  14.446  1.00 94.14           H  
ATOM    936  N   GLU A  60     -30.320  28.143  11.746  1.00 93.82           N  
ATOM    937  H   GLU A  60     -30.266  27.422  12.451  1.00 93.82           H  
ATOM    938  CA  GLU A  60     -31.652  28.430  11.179  1.00 93.82           C  
ATOM    939  HA  GLU A  60     -31.652  28.198  10.114  1.00 93.82           H  
ATOM    940  C   GLU A  60     -32.041  29.915  11.319  1.00 93.82           C  
ATOM    941  CB  GLU A  60     -32.662  27.507  11.892  1.00 93.82           C  
ATOM    942  HB2 GLU A  60     -32.690  27.781  12.947  1.00 93.82           H  
ATOM    943  HB3 GLU A  60     -32.282  26.487  11.825  1.00 93.82           H  
ATOM    944  O   GLU A  60     -32.830  30.433  10.538  1.00 93.82           O  
ATOM    945  CG  GLU A  60     -34.102  27.504  11.338  1.00 93.82           C  
ATOM    946  HG2 GLU A  60     -34.061  27.341  10.261  1.00 93.82           H  
ATOM    947  HG3 GLU A  60     -34.561  28.475  11.525  1.00 93.82           H  
ATOM    948  CD  GLU A  60     -34.961  26.400  11.997  1.00 93.82           C  
ATOM    949  OE1 GLU A  60     -35.788  25.752  11.307  1.00 93.82           O  
ATOM    950  OE2 GLU A  60     -34.748  26.130  13.201  1.00 93.82           O  
ATOM    951  N   ALA A  61     -31.451  30.631  12.283  1.00 92.09           N  
ATOM    952  H   ALA A  61     -30.763  30.172  12.863  1.00 92.09           H  
ATOM    953  CA  ALA A  61     -31.670  32.064  12.470  1.00 92.09           C  
ATOM    954  HA  ALA A  61     -32.727  32.280  12.312  1.00 92.09           H  
ATOM    955  C   ALA A  61     -30.880  32.950  11.486  1.00 92.09           C  
ATOM    956  CB  ALA A  61     -31.316  32.407  13.923  1.00 92.09           C  
ATOM    957  HB1 ALA A  61     -31.459  33.475  14.089  1.00 92.09           H  
ATOM    958  HB2 ALA A  61     -31.966  31.853  14.600  1.00 92.09           H  
ATOM    959  HB3 ALA A  61     -30.276  32.151  14.123  1.00 92.09           H  
ATOM    960  O   ALA A  61     -31.259  34.102  11.277  1.00 92.09           O  
ATOM    961  N   GLU A  62     -29.774  32.457  10.915  1.00 94.65           N  
ATOM    962  H   GLU A  62     -29.552  31.483  11.064  1.00 94.65           H  
ATOM    963  CA  GLU A  62     -28.895  33.244  10.034  1.00 94.65           C  
ATOM    964  HA  GLU A  62     -29.293  34.254   9.941  1.00 94.65           H  
ATOM    965  C   GLU A  62     -28.820  32.725   8.590  1.00 94.65           C  
ATOM    966  CB  GLU A  62     -27.470  33.370  10.619  1.00 94.65           C  
ATOM    967  HB2 GLU A  62     -27.043  32.378  10.765  1.00 94.65           H  
ATOM    968  HB3 GLU A  62     -26.860  33.889   9.881  1.00 94.65           H  
ATOM    969  O   GLU A  62     -28.297  33.446   7.743  1.00 94.65           O  
ATOM    970  CG  GLU A  62     -27.376  34.169  11.935  1.00 94.65           C  
ATOM    971  HG2 GLU A  62     -28.066  35.010  11.874  1.00 94.65           H  
ATOM    972  HG3 GLU A  62     -27.693  33.534  12.762  1.00 94.65           H  
ATOM    973  CD  GLU A  62     -25.959  34.727  12.220  1.00 94.65           C  
ATOM    974  OE1 GLU A  62     -25.858  35.741  12.956  1.00 94.65           O  
ATOM    975  OE2 GLU A  62     -24.954  34.226  11.664  1.00 94.65           O  
ATOM    976  N   GLN A  63     -29.307  31.515   8.302  1.00 96.11           N  
ATOM    977  H   GLN A  63     -29.730  30.969   9.039  1.00 96.11           H  
ATOM    978  CA  GLN A  63     -29.182  30.864   6.995  1.00 96.11           C  
ATOM    979  HA  GLN A  63     -28.824  31.588   6.263  1.00 96.11           H  
ATOM    980  C   GLN A  63     -30.522  30.326   6.487  1.00 96.11           C  
ATOM    981  CB  GLN A  63     -28.165  29.718   7.067  1.00 96.11           C  
ATOM    982  HB2 GLN A  63     -28.176  29.175   6.122  1.00 96.11           H  
ATOM    983  HB3 GLN A  63     -28.460  29.032   7.860  1.00 96.11           H  
ATOM    984  O   GLN A  63     -31.326  29.779   7.239  1.00 96.11           O  
ATOM    985  CG  GLN A  63     -26.739  30.209   7.329  1.00 96.11           C  
ATOM    986  HG2 GLN A  63     -26.706  30.785   8.254  1.00 96.11           H  
ATOM    987  HG3 GLN A  63     -26.419  30.848   6.506  1.00 96.11           H  
ATOM    988  CD  GLN A  63     -25.792  29.031   7.469  1.00 96.11           C  
ATOM    989  NE2 GLN A  63     -25.189  28.566   6.395  1.00 96.11           N  
ATOM    990 HE21 GLN A  63     -25.432  28.919   5.481  1.00 96.11           H  
ATOM    991 HE22 GLN A  63     -24.636  27.727   6.493  1.00 96.11           H  
ATOM    992  OE1 GLN A  63     -25.582  28.517   8.556  1.00 96.11           O  
ATOM    993  N   THR A  64     -30.724  30.448   5.182  1.00 94.56           N  
ATOM    994  H   THR A  64     -29.981  30.882   4.653  1.00 94.56           H  
ATOM    995  CA  THR A  64     -31.884  29.951   4.438  1.00 94.56           C  
ATOM    996  HA  THR A  64     -32.776  30.103   5.046  1.00 94.56           H  
ATOM    997  C   THR A  64     -31.783  28.454   4.134  1.00 94.56           C  
ATOM    998  CB  THR A  64     -32.054  30.732   3.124  1.00 94.56           C  
ATOM    999  HB  THR A  64     -32.934  30.352   2.606  1.00 94.56           H  
ATOM   1000  O   THR A  64     -30.702  27.864   4.159  1.00 94.56           O  
ATOM   1001  CG2 THR A  64     -32.240  32.234   3.337  1.00 94.56           C  
ATOM   1002 HG21 THR A  64     -31.342  32.670   3.775  1.00 94.56           H  
ATOM   1003 HG22 THR A  64     -33.087  32.409   4.001  1.00 94.56           H  
ATOM   1004 HG23 THR A  64     -32.431  32.712   2.376  1.00 94.56           H  
ATOM   1005  OG1 THR A  64     -30.935  30.560   2.288  1.00 94.56           O  
ATOM   1006  HG1 THR A  64     -30.187  30.975   2.724  1.00 94.56           H  
ATOM   1007  N   ASP A  65     -32.913  27.836   3.776  1.00 93.41           N  
ATOM   1008  H   ASP A  65     -33.796  28.308   3.911  1.00 93.41           H  
ATOM   1009  CA  ASP A  65     -32.956  26.431   3.341  1.00 93.41           C  
ATOM   1010  HA  ASP A  65     -32.617  25.790   4.154  1.00 93.41           H  
ATOM   1011  C   ASP A  65     -32.062  26.157   2.122  1.00 93.41           C  
ATOM   1012  CB  ASP A  65     -34.395  26.044   2.962  1.00 93.41           C  
ATOM   1013  HB2 ASP A  65     -34.370  25.087   2.441  1.00 93.41           H  
ATOM   1014  HB3 ASP A  65     -34.793  26.785   2.268  1.00 93.41           H  
ATOM   1015  O   ASP A  65     -31.530  25.058   1.978  1.00 93.41           O  
ATOM   1016  CG  ASP A  65     -35.351  25.890   4.144  1.00 93.41           C  
ATOM   1017  OD1 ASP A  65     -36.566  25.803   3.857  1.00 93.41           O  
ATOM   1018  OD2 ASP A  65     -34.875  25.824   5.296  1.00 93.41           O  
ATOM   1019  N   GLU A  66     -31.890  27.144   1.240  1.00 95.01           N  
ATOM   1020  H   GLU A  66     -32.291  28.049   1.438  1.00 95.01           H  
ATOM   1021  CA  GLU A  66     -31.040  26.998   0.058  1.00 95.01           C  
ATOM   1022  HA  GLU A  66     -31.248  26.026  -0.390  1.00 95.01           H  
ATOM   1023  C   GLU A  66     -29.554  26.993   0.433  1.00 95.01           C  
ATOM   1024  CB  GLU A  66     -31.385  28.100  -0.956  1.00 95.01           C  
ATOM   1025  HB2 GLU A  66     -30.996  29.054  -0.598  1.00 95.01           H  
ATOM   1026  HB3 GLU A  66     -32.468  28.194  -1.032  1.00 95.01           H  
ATOM   1027  O   GLU A  66     -28.808  26.124  -0.014  1.00 95.01           O  
ATOM   1028  CG  GLU A  66     -30.821  27.820  -2.358  1.00 95.01           C  
ATOM   1029  HG2 GLU A  66     -31.079  28.662  -3.000  1.00 95.01           H  
ATOM   1030  HG3 GLU A  66     -29.734  27.773  -2.297  1.00 95.01           H  
ATOM   1031  CD  GLU A  66     -31.363  26.525  -2.997  1.00 95.01           C  
ATOM   1032  OE1 GLU A  66     -30.750  26.063  -3.981  1.00 95.01           O  
ATOM   1033  OE2 GLU A  66     -32.400  25.986  -2.523  1.00 95.01           O  
ATOM   1034  N   GLU A  67     -29.141  27.882   1.341  1.00 95.88           N  
ATOM   1035  H   GLU A  67     -29.802  28.555   1.701  1.00 95.88           H  
ATOM   1036  CA  GLU A  67     -27.780  27.880   1.893  1.00 95.88           C  
ATOM   1037  HA  GLU A  67     -27.057  27.941   1.080  1.00 95.88           H  
ATOM   1038  C   GLU A  67     -27.493  26.583   2.662  1.00 95.88           C  
ATOM   1039  CB  GLU A  67     -27.594  29.088   2.822  1.00 95.88           C  
ATOM   1040  HB2 GLU A  67     -26.659  28.981   3.371  1.00 95.88           H  
ATOM   1041  HB3 GLU A  67     -28.409  29.095   3.546  1.00 95.88           H  
ATOM   1042  O   GLU A  67     -26.392  26.042   2.580  1.00 95.88           O  
ATOM   1043  CG  GLU A  67     -27.553  30.420   2.055  1.00 95.88           C  
ATOM   1044  HG2 GLU A  67     -26.613  30.480   1.507  1.00 95.88           H  
ATOM   1045  HG3 GLU A  67     -28.365  30.456   1.329  1.00 95.88           H  
ATOM   1046  CD  GLU A  67     -27.695  31.618   2.999  1.00 95.88           C  
ATOM   1047  OE1 GLU A  67     -26.848  32.536   2.958  1.00 95.88           O  
ATOM   1048  OE2 GLU A  67     -28.691  31.617   3.760  1.00 95.88           O  
ATOM   1049  N   LEU A  68     -28.487  26.036   3.368  1.00 95.31           N  
ATOM   1050  H   LEU A  68     -29.361  26.538   3.429  1.00 95.31           H  
ATOM   1051  CA  LEU A  68     -28.361  24.739   4.030  1.00 95.31           C  
ATOM   1052  HA  LEU A  68     -27.489  24.777   4.682  1.00 95.31           H  
ATOM   1053  C   LEU A  68     -28.126  23.600   3.027  1.00 95.31           C  
ATOM   1054  CB  LEU A  68     -29.610  24.496   4.889  1.00 95.31           C  
ATOM   1055  HB2 LEU A  68     -29.653  25.265   5.660  1.00 95.31           H  
ATOM   1056  HB3 LEU A  68     -30.497  24.606   4.266  1.00 95.31           H  
ATOM   1057  O   LEU A  68     -27.241  22.772   3.244  1.00 95.31           O  
ATOM   1058  CG  LEU A  68     -29.668  23.108   5.547  1.00 95.31           C  
ATOM   1059  HG  LEU A  68     -29.769  22.345   4.776  1.00 95.31           H  
ATOM   1060  CD1 LEU A  68     -28.448  22.783   6.405  1.00 95.31           C  
ATOM   1061 HD11 LEU A  68     -28.344  23.518   7.202  1.00 95.31           H  
ATOM   1062 HD12 LEU A  68     -28.577  21.790   6.835  1.00 95.31           H  
ATOM   1063 HD13 LEU A  68     -27.541  22.773   5.801  1.00 95.31           H  
ATOM   1064  CD2 LEU A  68     -30.892  23.034   6.453  1.00 95.31           C  
ATOM   1065 HD21 LEU A  68     -30.950  22.048   6.914  1.00 95.31           H  
ATOM   1066 HD22 LEU A  68     -30.820  23.782   7.242  1.00 95.31           H  
ATOM   1067 HD23 LEU A  68     -31.795  23.230   5.875  1.00 95.31           H  
ATOM   1068  N   ARG A  69     -28.882  23.550   1.922  1.00 94.97           N  
ATOM   1069  H   ARG A  69     -29.578  24.270   1.787  1.00 94.97           H  
ATOM   1070  CA  ARG A  69     -28.666  22.543   0.866  1.00 94.97           C  
ATOM   1071  HA  ARG A  69     -28.732  21.544   1.297  1.00 94.97           H  
ATOM   1072  C   ARG A  69     -27.267  22.649   0.267  1.00 94.97           C  
ATOM   1073  CB  ARG A  69     -29.705  22.690  -0.251  1.00 94.97           C  
ATOM   1074  HB2 ARG A  69     -29.388  22.095  -1.107  1.00 94.97           H  
ATOM   1075  HB3 ARG A  69     -29.753  23.733  -0.565  1.00 94.97           H  
ATOM   1076  O   ARG A  69     -26.642  21.621   0.009  1.00 94.97           O  
ATOM   1077  CG  ARG A  69     -31.094  22.212   0.172  1.00 94.97           C  
ATOM   1078  HG2 ARG A  69     -31.063  21.151   0.420  1.00 94.97           H  
ATOM   1079  HG3 ARG A  69     -31.424  22.767   1.050  1.00 94.97           H  
ATOM   1080  CD  ARG A  69     -32.071  22.445  -0.984  1.00 94.97           C  
ATOM   1081  HD2 ARG A  69     -31.891  23.439  -1.393  1.00 94.97           H  
ATOM   1082  HD3 ARG A  69     -31.875  21.719  -1.773  1.00 94.97           H  
ATOM   1083  NE  ARG A  69     -33.461  22.321  -0.519  1.00 94.97           N  
ATOM   1084  HE  ARG A  69     -33.691  21.481  -0.008  1.00 94.97           H  
ATOM   1085  NH1 ARG A  69     -34.219  24.409  -1.192  1.00 94.97           N  
ATOM   1086 HH11 ARG A  69     -33.364  24.658  -1.668  1.00 94.97           H  
ATOM   1087 HH12 ARG A  69     -34.902  25.152  -1.145  1.00 94.97           H  
ATOM   1088  NH2 ARG A  69     -35.508  23.101   0.058  1.00 94.97           N  
ATOM   1089 HH21 ARG A  69     -35.626  22.298   0.660  1.00 94.97           H  
ATOM   1090 HH22 ARG A  69     -36.133  23.889   0.149  1.00 94.97           H  
ATOM   1091  CZ  ARG A  69     -34.375  23.275  -0.565  1.00 94.97           C  
ATOM   1092  N   GLU A  70     -26.767  23.867   0.081  1.00 95.53           N  
ATOM   1093  H   GLU A  70     -27.356  24.667   0.265  1.00 95.53           H  
ATOM   1094  CA  GLU A  70     -25.416  24.095  -0.426  1.00 95.53           C  
ATOM   1095  HA  GLU A  70     -25.301  23.522  -1.346  1.00 95.53           H  
ATOM   1096  C   GLU A  70     -24.337  23.600   0.555  1.00 95.53           C  
ATOM   1097  CB  GLU A  70     -25.238  25.583  -0.768  1.00 95.53           C  
ATOM   1098  HB2 GLU A  70     -25.138  26.161   0.151  1.00 95.53           H  
ATOM   1099  HB3 GLU A  70     -26.112  25.935  -1.317  1.00 95.53           H  
ATOM   1100  O   GLU A  70     -23.380  22.945   0.137  1.00 95.53           O  
ATOM   1101  CG  GLU A  70     -23.995  25.778  -1.646  1.00 95.53           C  
ATOM   1102  HG2 GLU A  70     -23.141  25.332  -1.136  1.00 95.53           H  
ATOM   1103  HG3 GLU A  70     -24.137  25.241  -2.584  1.00 95.53           H  
ATOM   1104  CD  GLU A  70     -23.648  27.241  -1.951  1.00 95.53           C  
ATOM   1105  OE1 GLU A  70     -22.493  27.443  -2.409  1.00 95.53           O  
ATOM   1106  OE2 GLU A  70     -24.443  28.150  -1.651  1.00 95.53           O  
ATOM   1107  N   GLU A  71     -24.496  23.843   1.860  1.00 95.95           N  
ATOM   1108  H   GLU A  71     -25.265  24.427   2.154  1.00 95.95           H  
ATOM   1109  CA  GLU A  71     -23.568  23.324   2.876  1.00 95.95           C  
ATOM   1110  HA  GLU A  71     -22.550  23.587   2.590  1.00 95.95           H  
ATOM   1111  C   GLU A  71     -23.602  21.792   2.962  1.00 95.95           C  
ATOM   1112  CB  GLU A  71     -23.858  23.934   4.256  1.00 95.95           C  
ATOM   1113  HB2 GLU A  71     -23.279  23.394   5.006  1.00 95.95           H  
ATOM   1114  HB3 GLU A  71     -24.913  23.796   4.494  1.00 95.95           H  
ATOM   1115  O   GLU A  71     -22.545  21.164   3.049  1.00 95.95           O  
ATOM   1116  CG  GLU A  71     -23.514  25.427   4.376  1.00 95.95           C  
ATOM   1117  HG2 GLU A  71     -24.095  25.988   3.644  1.00 95.95           H  
ATOM   1118  HG3 GLU A  71     -23.828  25.765   5.364  1.00 95.95           H  
ATOM   1119  CD  GLU A  71     -22.024  25.779   4.193  1.00 95.95           C  
ATOM   1120  OE1 GLU A  71     -21.736  26.991   4.088  1.00 95.95           O  
ATOM   1121  OE2 GLU A  71     -21.139  24.883   4.185  1.00 95.95           O  
ATOM   1122  N   ILE A  72     -24.788  21.174   2.872  1.00 95.44           N  
ATOM   1123  H   ILE A  72     -25.617  21.748   2.816  1.00 95.44           H  
ATOM   1124  CA  ILE A  72     -24.932  19.708   2.828  1.00 95.44           C  
ATOM   1125  HA  ILE A  72     -24.454  19.284   3.711  1.00 95.44           H  
ATOM   1126  C   ILE A  72     -24.195  19.135   1.613  1.00 95.44           C  
ATOM   1127  CB  ILE A  72     -26.425  19.296   2.840  1.00 95.44           C  
ATOM   1128  HB  ILE A  72     -26.949  19.874   2.078  1.00 95.44           H  
ATOM   1129  O   ILE A  72     -23.487  18.141   1.746  1.00 95.44           O  
ATOM   1130  CG1 ILE A  72     -27.054  19.600   4.219  1.00 95.44           C  
ATOM   1131 HG12 ILE A  72     -26.778  20.605   4.536  1.00 95.44           H  
ATOM   1132 HG13 ILE A  72     -26.649  18.904   4.954  1.00 95.44           H  
ATOM   1133  CG2 ILE A  72     -26.609  17.798   2.518  1.00 95.44           C  
ATOM   1134 HG21 ILE A  72     -26.226  17.562   1.525  1.00 95.44           H  
ATOM   1135 HG22 ILE A  72     -27.667  17.534   2.506  1.00 95.44           H  
ATOM   1136 HG23 ILE A  72     -26.088  17.184   3.252  1.00 95.44           H  
ATOM   1137  CD1 ILE A  72     -28.587  19.512   4.243  1.00 95.44           C  
ATOM   1138 HD11 ILE A  72     -28.922  18.489   4.069  1.00 95.44           H  
ATOM   1139 HD12 ILE A  72     -29.008  20.169   3.482  1.00 95.44           H  
ATOM   1140 HD13 ILE A  72     -28.948  19.827   5.222  1.00 95.44           H  
ATOM   1141  N   HIS A  73     -24.305  19.773   0.443  1.00 94.67           N  
ATOM   1142  H   HIS A  73     -24.911  20.579   0.387  1.00 94.67           H  
ATOM   1143  CA  HIS A  73     -23.622  19.320  -0.772  1.00 94.67           C  
ATOM   1144  HA  HIS A  73     -23.893  18.279  -0.949  1.00 94.67           H  
ATOM   1145  C   HIS A  73     -22.089  19.371  -0.655  1.00 94.67           C  
ATOM   1146  CB  HIS A  73     -24.110  20.162  -1.959  1.00 94.67           C  
ATOM   1147  HB2 HIS A  73     -23.808  21.199  -1.818  1.00 94.67           H  
ATOM   1148  HB3 HIS A  73     -25.199  20.130  -1.995  1.00 94.67           H  
ATOM   1149  O   HIS A  73     -21.395  18.538  -1.236  1.00 94.67           O  
ATOM   1150  CG  HIS A  73     -23.578  19.669  -3.281  1.00 94.67           C  
ATOM   1151  CD2 HIS A  73     -22.662  20.292  -4.086  1.00 94.67           C  
ATOM   1152  HD2 HIS A  73     -22.194  21.246  -3.892  1.00 94.67           H  
ATOM   1153  ND1 HIS A  73     -23.898  18.475  -3.882  1.00 94.67           N  
ATOM   1154  HD1 HIS A  73     -24.509  17.767  -3.500  1.00 94.67           H  
ATOM   1155  CE1 HIS A  73     -23.194  18.381  -5.021  1.00 94.67           C  
ATOM   1156  HE1 HIS A  73     -23.222  17.541  -5.699  1.00 94.67           H  
ATOM   1157  NE2 HIS A  73     -22.432  19.470  -5.197  1.00 94.67           N  
ATOM   1158  N   LYS A  74     -21.551  20.330   0.110  1.00 95.89           N  
ATOM   1159  H   LYS A  74     -22.183  20.988   0.543  1.00 95.89           H  
ATOM   1160  CA  LYS A  74     -20.106  20.467   0.359  1.00 95.89           C  
ATOM   1161  HA  LYS A  74     -19.560  20.180  -0.539  1.00 95.89           H  
ATOM   1162  C   LYS A  74     -19.599  19.542   1.471  1.00 95.89           C  
ATOM   1163  CB  LYS A  74     -19.789  21.935   0.687  1.00 95.89           C  
ATOM   1164  HB2 LYS A  74     -18.743  22.017   0.983  1.00 95.89           H  
ATOM   1165  HB3 LYS A  74     -20.410  22.249   1.526  1.00 95.89           H  
ATOM   1166  O   LYS A  74     -18.395  19.295   1.548  1.00 95.89           O  
ATOM   1167  CG  LYS A  74     -20.015  22.877  -0.506  1.00 95.89           C  
ATOM   1168  HG2 LYS A  74     -21.004  22.707  -0.932  1.00 95.89           H  
ATOM   1169  HG3 LYS A  74     -19.268  22.675  -1.274  1.00 95.89           H  
ATOM   1170  CD  LYS A  74     -19.916  24.341  -0.059  1.00 95.89           C  
ATOM   1171  HD2 LYS A  74     -20.621  24.500   0.757  1.00 95.89           H  
ATOM   1172  HD3 LYS A  74     -18.908  24.558   0.294  1.00 95.89           H  
ATOM   1173  CE  LYS A  74     -20.284  25.262  -1.225  1.00 95.89           C  
ATOM   1174  HE2 LYS A  74     -21.199  24.878  -1.677  1.00 95.89           H  
ATOM   1175  HE3 LYS A  74     -19.503  25.233  -1.984  1.00 95.89           H  
ATOM   1176  NZ  LYS A  74     -20.534  26.652  -0.775  1.00 95.89           N  
ATOM   1177  HZ1 LYS A  74     -19.690  27.156  -0.541  1.00 95.89           H  
ATOM   1178  HZ2 LYS A  74     -21.164  26.658   0.014  1.00 95.89           H  
ATOM   1179  HZ3 LYS A  74     -21.048  27.143  -1.492  1.00 95.89           H  
ATOM   1180  N   ALA A  75     -20.475  19.066   2.355  1.00 95.87           N  
ATOM   1181  H   ALA A  75     -21.452  19.297   2.239  1.00 95.87           H  
ATOM   1182  CA  ALA A  75     -20.094  18.275   3.518  1.00 95.87           C  
ATOM   1183  HA  ALA A  75     -19.304  18.813   4.041  1.00 95.87           H  
ATOM   1184  C   ALA A  75     -19.540  16.896   3.125  1.00 95.87           C  
ATOM   1185  CB  ALA A  75     -21.285  18.166   4.476  1.00 95.87           C  
ATOM   1186  HB1 ALA A  75     -22.087  17.597   4.006  1.00 95.87           H  
ATOM   1187  HB2 ALA A  75     -20.979  17.659   5.392  1.00 95.87           H  
ATOM   1188  HB3 ALA A  75     -21.653  19.161   4.726  1.00 95.87           H  
ATOM   1189  O   ALA A  75     -19.995  16.236   2.192  1.00 95.87           O  
ATOM   1190  N   ASN A  76     -18.539  16.432   3.867  1.00 95.94           N  
ATOM   1191  H   ASN A  76     -18.195  17.015   4.617  1.00 95.94           H  
ATOM   1192  CA  ASN A  76     -18.034  15.065   3.772  1.00 95.94           C  
ATOM   1193  HA  ASN A  76     -18.331  14.620   2.823  1.00 95.94           H  
ATOM   1194  C   ASN A  76     -18.614  14.156   4.851  1.00 95.94           C  
ATOM   1195  CB  ASN A  76     -16.510  15.098   3.855  1.00 95.94           C  
ATOM   1196  HB2 ASN A  76     -16.215  15.503   4.823  1.00 95.94           H  
ATOM   1197  HB3 ASN A  76     -16.133  14.078   3.787  1.00 95.94           H  
ATOM   1198  O   ASN A  76     -18.650  12.948   4.652  1.00 95.94           O  
ATOM   1199  CG  ASN A  76     -15.866  15.936   2.773  1.00 95.94           C  
ATOM   1200  ND2 ASN A  76     -16.381  15.963   1.564  1.00 95.94           N  
ATOM   1201 HD21 ASN A  76     -15.945  16.658   0.974  1.00 95.94           H  
ATOM   1202 HD22 ASN A  76     -17.374  15.808   1.466  1.00 95.94           H  
ATOM   1203  OD1 ASN A  76     -14.841  16.538   2.991  1.00 95.94           O  
ATOM   1204  N   VAL A  77     -19.061  14.748   5.956  1.00 96.64           N  
ATOM   1205  H   VAL A  77     -18.939  15.747   6.038  1.00 96.64           H  
ATOM   1206  CA  VAL A  77     -19.785  14.114   7.057  1.00 96.64           C  
ATOM   1207  HA  VAL A  77     -20.396  13.303   6.659  1.00 96.64           H  
ATOM   1208  C   VAL A  77     -20.704  15.152   7.687  1.00 96.64           C  
ATOM   1209  CB  VAL A  77     -18.811  13.515   8.088  1.00 96.64           C  
ATOM   1210  HB  VAL A  77     -18.232  12.755   7.564  1.00 96.64           H  
ATOM   1211  O   VAL A  77     -20.364  16.338   7.760  1.00 96.64           O  
ATOM   1212  CG1 VAL A  77     -17.843  14.555   8.657  1.00 96.64           C  
ATOM   1213 HG11 VAL A  77     -17.299  15.054   7.855  1.00 96.64           H  
ATOM   1214 HG12 VAL A  77     -18.392  15.291   9.245  1.00 96.64           H  
ATOM   1215 HG13 VAL A  77     -17.116  14.060   9.301  1.00 96.64           H  
ATOM   1216  CG2 VAL A  77     -19.491  12.797   9.256  1.00 96.64           C  
ATOM   1217 HG21 VAL A  77     -18.729  12.338   9.886  1.00 96.64           H  
ATOM   1218 HG22 VAL A  77     -20.074  13.492   9.860  1.00 96.64           H  
ATOM   1219 HG23 VAL A  77     -20.136  12.002   8.881  1.00 96.64           H  
ATOM   1220  N   VAL A  78     -21.870  14.707   8.144  1.00 97.04           N  
ATOM   1221  H   VAL A  78     -22.080  13.724   8.052  1.00 97.04           H  
ATOM   1222  CA  VAL A  78     -22.837  15.560   8.837  1.00 97.04           C  
ATOM   1223  HA  VAL A  78     -22.467  16.585   8.859  1.00 97.04           H  
ATOM   1224  C   VAL A  78     -22.987  15.097  10.279  1.00 97.04           C  
ATOM   1225  CB  VAL A  78     -24.182  15.591   8.097  1.00 97.04           C  
ATOM   1226  HB  VAL A  78     -24.585  14.580   8.024  1.00 97.04           H  
ATOM   1227  O   VAL A  78     -23.353  13.955  10.546  1.00 97.04           O  
ATOM   1228  CG1 VAL A  78     -25.189  16.470   8.842  1.00 97.04           C  
ATOM   1229 HG11 VAL A  78     -24.796  17.481   8.947  1.00 97.04           H  
ATOM   1230 HG12 VAL A  78     -25.402  16.058   9.829  1.00 97.04           H  
ATOM   1231 HG13 VAL A  78     -26.120  16.492   8.276  1.00 97.04           H  
ATOM   1232  CG2 VAL A  78     -24.024  16.165   6.681  1.00 97.04           C  
ATOM   1233 HG21 VAL A  78     -23.581  17.160   6.723  1.00 97.04           H  
ATOM   1234 HG22 VAL A  78     -23.382  15.514   6.087  1.00 97.04           H  
ATOM   1235 HG23 VAL A  78     -24.995  16.222   6.190  1.00 97.04           H  
ATOM   1236  N   CYS A  79     -22.749  16.004  11.217  1.00 96.57           N  
ATOM   1237  H   CYS A  79     -22.480  16.932  10.922  1.00 96.57           H  
ATOM   1238  CA  CYS A  79     -23.017  15.806  12.633  1.00 96.57           C  
ATOM   1239  HA  CYS A  79     -22.993  14.743  12.871  1.00 96.57           H  
ATOM   1240  C   CYS A  79     -24.411  16.357  12.956  1.00 96.57           C  
ATOM   1241  CB  CYS A  79     -21.915  16.495  13.443  1.00 96.57           C  
ATOM   1242  HB2 CYS A  79     -21.804  17.526  13.106  1.00 96.57           H  
ATOM   1243  HB3 CYS A  79     -22.189  16.495  14.498  1.00 96.57           H  
ATOM   1244  O   CYS A  79     -24.598  17.573  13.004  1.00 96.57           O  
ATOM   1245  SG  CYS A  79     -20.349  15.605  13.225  1.00 96.57           S  
ATOM   1246  HG  CYS A  79     -19.608  16.332  14.066  1.00 96.57           H  
ATOM   1247  N   VAL A  80     -25.397  15.486  13.175  1.00 97.03           N  
ATOM   1248  H   VAL A  80     -25.164  14.503  13.184  1.00 97.03           H  
ATOM   1249  CA  VAL A  80     -26.750  15.890  13.583  1.00 97.03           C  
ATOM   1250  HA  VAL A  80     -26.941  16.895  13.206  1.00 97.03           H  
ATOM   1251  C   VAL A  80     -26.815  15.942  15.106  1.00 97.03           C  
ATOM   1252  CB  VAL A  80     -27.846  14.987  12.990  1.00 97.03           C  
ATOM   1253  HB  VAL A  80     -27.728  13.971  13.366  1.00 97.03           H  
ATOM   1254  O   VAL A  80     -26.842  14.914  15.783  1.00 97.03           O  
ATOM   1255  CG1 VAL A  80     -29.238  15.507  13.377  1.00 97.03           C  
ATOM   1256 HG11 VAL A  80     -30.006  14.887  12.915  1.00 97.03           H  
ATOM   1257 HG12 VAL A  80     -29.365  15.464  14.459  1.00 97.03           H  
ATOM   1258 HG13 VAL A  80     -29.362  16.538  13.044  1.00 97.03           H  
ATOM   1259  CG2 VAL A  80     -27.781  14.954  11.457  1.00 97.03           C  
ATOM   1260 HG21 VAL A  80     -27.899  15.959  11.052  1.00 97.03           H  
ATOM   1261 HG22 VAL A  80     -26.821  14.551  11.133  1.00 97.03           H  
ATOM   1262 HG23 VAL A  80     -28.569  14.309  11.065  1.00 97.03           H  
ATOM   1263  N   VAL A  81     -26.833  17.160  15.639  1.00 96.81           N  
ATOM   1264  H   VAL A  81     -26.814  17.945  15.004  1.00 96.81           H  
ATOM   1265  CA  VAL A  81     -26.867  17.457  17.068  1.00 96.81           C  
ATOM   1266  HA  VAL A  81     -26.375  16.634  17.587  1.00 96.81           H  
ATOM   1267  C   VAL A  81     -28.304  17.508  17.576  1.00 96.81           C  
ATOM   1268  CB  VAL A  81     -26.102  18.754  17.402  1.00 96.81           C  
ATOM   1269  HB  VAL A  81     -26.697  19.602  17.063  1.00 96.81           H  
ATOM   1270  O   VAL A  81     -29.155  18.201  17.015  1.00 96.81           O  
ATOM   1271  CG1 VAL A  81     -25.880  18.894  18.915  1.00 96.81           C  
ATOM   1272 HG11 VAL A  81     -25.291  18.052  19.280  1.00 96.81           H  
ATOM   1273 HG12 VAL A  81     -26.834  18.906  19.442  1.00 96.81           H  
ATOM   1274 HG13 VAL A  81     -25.353  19.822  19.134  1.00 96.81           H  
ATOM   1275  CG2 VAL A  81     -24.724  18.844  16.720  1.00 96.81           C  
ATOM   1276 HG21 VAL A  81     -24.120  17.969  16.961  1.00 96.81           H  
ATOM   1277 HG22 VAL A  81     -24.194  19.734  17.058  1.00 96.81           H  
ATOM   1278 HG23 VAL A  81     -24.843  18.906  15.639  1.00 96.81           H  
ATOM   1279  N   TYR A  82     -28.554  16.803  18.672  1.00 96.13           N  
ATOM   1280  H   TYR A  82     -27.799  16.273  19.083  1.00 96.13           H  
ATOM   1281  CA  TYR A  82     -29.806  16.814  19.418  1.00 96.13           C  
ATOM   1282  HA  TYR A  82     -30.434  17.629  19.058  1.00 96.13           H  
ATOM   1283  C   TYR A  82     -29.529  17.079  20.899  1.00 96.13           C  
ATOM   1284  CB  TYR A  82     -30.565  15.506  19.175  1.00 96.13           C  
ATOM   1285  HB2 TYR A  82     -30.706  15.395  18.100  1.00 96.13           H  
ATOM   1286  HB3 TYR A  82     -31.559  15.583  19.616  1.00 96.13           H  
ATOM   1287  O   TYR A  82     -28.402  16.933  21.373  1.00 96.13           O  
ATOM   1288  CG  TYR A  82     -29.895  14.261  19.727  1.00 96.13           C  
ATOM   1289  CD1 TYR A  82     -28.931  13.577  18.960  1.00 96.13           C  
ATOM   1290  HD1 TYR A  82     -28.652  13.953  17.987  1.00 96.13           H  
ATOM   1291  CD2 TYR A  82     -30.243  13.786  21.006  1.00 96.13           C  
ATOM   1292  HD2 TYR A  82     -30.980  14.309  21.598  1.00 96.13           H  
ATOM   1293  CE1 TYR A  82     -28.313  12.420  19.470  1.00 96.13           C  
ATOM   1294  HE1 TYR A  82     -27.548  11.913  18.900  1.00 96.13           H  
ATOM   1295  CE2 TYR A  82     -29.631  12.625  21.514  1.00 96.13           C  
ATOM   1296  HE2 TYR A  82     -29.888  12.249  22.493  1.00 96.13           H  
ATOM   1297  OH  TYR A  82     -28.008  10.874  21.273  1.00 96.13           O  
ATOM   1298  HH  TYR A  82     -27.351  10.502  20.680  1.00 96.13           H  
ATOM   1299  CZ  TYR A  82     -28.653  11.950  20.754  1.00 96.13           C  
ATOM   1300  N   ASP A  83     -30.551  17.513  21.623  1.00 96.17           N  
ATOM   1301  H   ASP A  83     -31.478  17.489  21.223  1.00 96.17           H  
ATOM   1302  CA  ASP A  83     -30.474  17.727  23.062  1.00 96.17           C  
ATOM   1303  HA  ASP A  83     -29.445  17.921  23.362  1.00 96.17           H  
ATOM   1304  C   ASP A  83     -30.955  16.458  23.771  1.00 96.17           C  
ATOM   1305  CB  ASP A  83     -31.311  18.964  23.406  1.00 96.17           C  
ATOM   1306  HB2 ASP A  83     -32.352  18.781  23.140  1.00 96.17           H  
ATOM   1307  HB3 ASP A  83     -30.953  19.797  22.801  1.00 96.17           H  
ATOM   1308  O   ASP A  83     -32.109  16.056  23.616  1.00 96.17           O  
ATOM   1309  CG  ASP A  83     -31.231  19.368  24.875  1.00 96.17           C  
ATOM   1310  OD1 ASP A  83     -31.380  20.580  25.127  1.00 96.17           O  
ATOM   1311  OD2 ASP A  83     -30.935  18.517  25.745  1.00 96.17           O  
ATOM   1312  N   VAL A  84     -30.083  15.810  24.552  1.00 95.65           N  
ATOM   1313  H   VAL A  84     -29.156  16.193  24.666  1.00 95.65           H  
ATOM   1314  CA  VAL A  84     -30.434  14.554  25.246  1.00 95.65           C  
ATOM   1315  HA  VAL A  84     -30.780  13.844  24.495  1.00 95.65           H  
ATOM   1316  C   VAL A  84     -31.572  14.718  26.260  1.00 95.65           C  
ATOM   1317  CB  VAL A  84     -29.231  13.924  25.966  1.00 95.65           C  
ATOM   1318  HB  VAL A  84     -29.555  12.969  26.381  1.00 95.65           H  
ATOM   1319  O   VAL A  84     -32.178  13.716  26.662  1.00 95.65           O  
ATOM   1320  CG1 VAL A  84     -28.067  13.632  25.019  1.00 95.65           C  
ATOM   1321 HG11 VAL A  84     -28.416  13.028  24.181  1.00 95.65           H  
ATOM   1322 HG12 VAL A  84     -27.652  14.566  24.642  1.00 95.65           H  
ATOM   1323 HG13 VAL A  84     -27.288  13.079  25.544  1.00 95.65           H  
ATOM   1324  CG2 VAL A  84     -28.727  14.779  27.129  1.00 95.65           C  
ATOM   1325 HG21 VAL A  84     -29.515  14.963  27.859  1.00 95.65           H  
ATOM   1326 HG22 VAL A  84     -28.349  15.735  26.767  1.00 95.65           H  
ATOM   1327 HG23 VAL A  84     -27.937  14.222  27.633  1.00 95.65           H  
ATOM   1328  N   SER A  85     -31.836  15.958  26.695  1.00 95.12           N  
ATOM   1329  H   SER A  85     -31.306  16.718  26.294  1.00 95.12           H  
ATOM   1330  CA  SER A  85     -32.911  16.322  27.619  1.00 95.12           C  
ATOM   1331  HA  SER A  85     -33.119  15.458  28.250  1.00 95.12           H  
ATOM   1332  C   SER A  85     -34.234  16.658  26.916  1.00 95.12           C  
ATOM   1333  CB  SER A  85     -32.450  17.449  28.556  1.00 95.12           C  
ATOM   1334  HB2 SER A  85     -31.486  17.180  28.986  1.00 95.12           H  
ATOM   1335  HB3 SER A  85     -33.171  17.537  29.369  1.00 95.12           H  
ATOM   1336  O   SER A  85     -35.269  16.696  27.580  1.00 95.12           O  
ATOM   1337  OG  SER A  85     -32.337  18.712  27.932  1.00 95.12           O  
ATOM   1338  HG  SER A  85     -31.806  18.650  27.134  1.00 95.12           H  
ATOM   1339  N   GLU A  86     -34.244  16.813  25.585  1.00 95.05           N  
ATOM   1340  H   GLU A  86     -33.374  16.714  25.081  1.00 95.05           H  
ATOM   1341  CA  GLU A  86     -35.438  17.151  24.800  1.00 95.05           C  
ATOM   1342  HA  GLU A  86     -36.304  17.191  25.460  1.00 95.05           H  
ATOM   1343  C   GLU A  86     -35.735  16.097  23.718  1.00 95.05           C  
ATOM   1344  CB  GLU A  86     -35.314  18.544  24.162  1.00 95.05           C  
ATOM   1345  HB2 GLU A  86     -36.220  18.706  23.579  1.00 95.05           H  
ATOM   1346  HB3 GLU A  86     -34.465  18.551  23.478  1.00 95.05           H  
ATOM   1347  O   GLU A  86     -35.230  16.155  22.595  1.00 95.05           O  
ATOM   1348  CG  GLU A  86     -35.169  19.708  25.158  1.00 95.05           C  
ATOM   1349  HG2 GLU A  86     -35.996  19.660  25.866  1.00 95.05           H  
ATOM   1350  HG3 GLU A  86     -34.238  19.589  25.712  1.00 95.05           H  
ATOM   1351  CD  GLU A  86     -35.180  21.087  24.466  1.00 95.05           C  
ATOM   1352  OE1 GLU A  86     -34.964  22.101  25.171  1.00 95.05           O  
ATOM   1353  OE2 GLU A  86     -35.456  21.142  23.243  1.00 95.05           O  
ATOM   1354  N   GLU A  87     -36.637  15.157  24.017  1.00 94.60           N  
ATOM   1355  H   GLU A  87     -36.989  15.129  24.964  1.00 94.60           H  
ATOM   1356  CA  GLU A  87     -37.024  14.055  23.114  1.00 94.60           C  
ATOM   1357  HA  GLU A  87     -36.144  13.443  22.917  1.00 94.60           H  
ATOM   1358  C   GLU A  87     -37.563  14.534  21.751  1.00 94.60           C  
ATOM   1359  CB  GLU A  87     -38.063  13.192  23.846  1.00 94.60           C  
ATOM   1360  HB2 GLU A  87     -38.979  13.770  23.972  1.00 94.60           H  
ATOM   1361  HB3 GLU A  87     -37.667  12.953  24.833  1.00 94.60           H  
ATOM   1362  O   GLU A  87     -37.350  13.887  20.725  1.00 94.60           O  
ATOM   1363  CG  GLU A  87     -38.385  11.871  23.128  1.00 94.60           C  
ATOM   1364  HG2 GLU A  87     -38.871  12.092  22.178  1.00 94.60           H  
ATOM   1365  HG3 GLU A  87     -37.448  11.354  22.921  1.00 94.60           H  
ATOM   1366  CD  GLU A  87     -39.301  10.952  23.957  1.00 94.60           C  
ATOM   1367  OE1 GLU A  87     -39.404   9.762  23.587  1.00 94.60           O  
ATOM   1368  OE2 GLU A  87     -39.888  11.433  24.954  1.00 94.60           O  
ATOM   1369  N   ALA A  88     -38.180  15.719  21.703  1.00 95.09           N  
ATOM   1370  H   ALA A  88     -38.286  16.231  22.567  1.00 95.09           H  
ATOM   1371  CA  ALA A  88     -38.636  16.330  20.454  1.00 95.09           C  
ATOM   1372  HA  ALA A  88     -39.360  15.664  19.985  1.00 95.09           H  
ATOM   1373  C   ALA A  88     -37.487  16.548  19.452  1.00 95.09           C  
ATOM   1374  CB  ALA A  88     -39.324  17.658  20.792  1.00 95.09           C  
ATOM   1375  HB1 ALA A  88     -39.714  18.109  19.880  1.00 95.09           H  
ATOM   1376  HB2 ALA A  88     -38.611  18.343  21.250  1.00 95.09           H  
ATOM   1377  HB3 ALA A  88     -40.149  17.482  21.483  1.00 95.09           H  
ATOM   1378  O   ALA A  88     -37.687  16.417  18.242  1.00 95.09           O  
ATOM   1379  N   THR A  89     -36.278  16.841  19.942  1.00 96.24           N  
ATOM   1380  H   THR A  89     -36.147  16.860  20.943  1.00 96.24           H  
ATOM   1381  CA  THR A  89     -35.100  17.022  19.086  1.00 96.24           C  
ATOM   1382  HA  THR A  89     -35.389  17.653  18.245  1.00 96.24           H  
ATOM   1383  C   THR A  89     -34.619  15.697  18.492  1.00 96.24           C  
ATOM   1384  CB  THR A  89     -33.953  17.745  19.808  1.00 96.24           C  
ATOM   1385  HB  THR A  89     -33.183  17.960  19.067  1.00 96.24           H  
ATOM   1386  O   THR A  89     -34.139  15.698  17.359  1.00 96.24           O  
ATOM   1387  CG2 THR A  89     -34.377  19.075  20.429  1.00 96.24           C  
ATOM   1388 HG21 THR A  89     -34.738  19.751  19.654  1.00 96.24           H  
ATOM   1389 HG22 THR A  89     -35.163  18.928  21.169  1.00 96.24           H  
ATOM   1390 HG23 THR A  89     -33.526  19.536  20.930  1.00 96.24           H  
ATOM   1391  OG1 THR A  89     -33.360  16.953  20.806  1.00 96.24           O  
ATOM   1392  HG1 THR A  89     -33.977  16.798  21.525  1.00 96.24           H  
ATOM   1393  N   ILE A  90     -34.834  14.569  19.186  1.00 95.20           N  
ATOM   1394  H   ILE A  90     -35.273  14.651  20.092  1.00 95.20           H  
ATOM   1395  CA  ILE A  90     -34.536  13.213  18.696  1.00 95.20           C  
ATOM   1396  HA  ILE A  90     -33.524  13.212  18.291  1.00 95.20           H  
ATOM   1397  C   ILE A  90     -35.485  12.840  17.552  1.00 95.20           C  
ATOM   1398  CB  ILE A  90     -34.588  12.166  19.840  1.00 95.20           C  
ATOM   1399  HB  ILE A  90     -35.586  12.166  20.279  1.00 95.20           H  
ATOM   1400  O   ILE A  90     -35.036  12.372  16.507  1.00 95.20           O  
ATOM   1401  CG1 ILE A  90     -33.567  12.519  20.945  1.00 95.20           C  
ATOM   1402 HG12 ILE A  90     -33.752  13.533  21.299  1.00 95.20           H  
ATOM   1403 HG13 ILE A  90     -32.564  12.486  20.519  1.00 95.20           H  
ATOM   1404  CG2 ILE A  90     -34.323  10.750  19.289  1.00 95.20           C  
ATOM   1405 HG21 ILE A  90     -34.357  10.012  20.090  1.00 95.20           H  
ATOM   1406 HG22 ILE A  90     -33.348  10.714  18.803  1.00 95.20           H  
ATOM   1407 HG23 ILE A  90     -35.096  10.470  18.572  1.00 95.20           H  
ATOM   1408  CD1 ILE A  90     -33.607  11.602  22.176  1.00 95.20           C  
ATOM   1409 HD11 ILE A  90     -33.219  10.614  21.928  1.00 95.20           H  
ATOM   1410 HD12 ILE A  90     -34.628  11.517  22.547  1.00 95.20           H  
ATOM   1411 HD13 ILE A  90     -32.979  12.028  22.958  1.00 95.20           H  
ATOM   1412  N   GLU A  91     -36.787  13.106  17.689  1.00 94.67           N  
ATOM   1413  H   GLU A  91     -37.123  13.437  18.582  1.00 94.67           H  
ATOM   1414  CA  GLU A  91     -37.751  12.786  16.625  1.00 94.67           C  
ATOM   1415  HA  GLU A  91     -37.617  11.735  16.367  1.00 94.67           H  
ATOM   1416  C   GLU A  91     -37.477  13.598  15.346  1.00 94.67           C  
ATOM   1417  CB  GLU A  91     -39.184  12.980  17.148  1.00 94.67           C  
ATOM   1418  HB2 GLU A  91     -39.345  14.037  17.360  1.00 94.67           H  
ATOM   1419  HB3 GLU A  91     -39.296  12.433  18.084  1.00 94.67           H  
ATOM   1420  O   GLU A  91     -37.538  13.072  14.231  1.00 94.67           O  
ATOM   1421  CG  GLU A  91     -40.273  12.501  16.168  1.00 94.67           C  
ATOM   1422  HG2 GLU A  91     -41.244  12.642  16.644  1.00 94.67           H  
ATOM   1423  HG3 GLU A  91     -40.251  13.144  15.288  1.00 94.67           H  
ATOM   1424  CD  GLU A  91     -40.139  11.026  15.732  1.00 94.67           C  
ATOM   1425  OE1 GLU A  91     -40.669  10.688  14.649  1.00 94.67           O  
ATOM   1426  OE2 GLU A  91     -39.483  10.230  16.441  1.00 94.67           O  
ATOM   1427  N   LYS A  92     -37.044  14.859  15.491  1.00 95.77           N  
ATOM   1428  H   LYS A  92     -36.994  15.227  16.430  1.00 95.77           H  
ATOM   1429  CA  LYS A  92     -36.636  15.709  14.360  1.00 95.77           C  
ATOM   1430  HA  LYS A  92     -37.466  15.747  13.654  1.00 95.77           H  
ATOM   1431  C   LYS A  92     -35.457  15.145  13.568  1.00 95.77           C  
ATOM   1432  CB  LYS A  92     -36.317  17.127  14.856  1.00 95.77           C  
ATOM   1433  HB2 LYS A  92     -35.815  17.689  14.068  1.00 95.77           H  
ATOM   1434  HB3 LYS A  92     -35.632  17.062  15.701  1.00 95.77           H  
ATOM   1435  O   LYS A  92     -35.366  15.429  12.371  1.00 95.77           O  
ATOM   1436  CG  LYS A  92     -37.565  17.902  15.291  1.00 95.77           C  
ATOM   1437  HG2 LYS A  92     -38.180  17.286  15.946  1.00 95.77           H  
ATOM   1438  HG3 LYS A  92     -37.241  18.777  15.855  1.00 95.77           H  
ATOM   1439  CD  LYS A  92     -38.419  18.361  14.107  1.00 95.77           C  
ATOM   1440  HD2 LYS A  92     -38.861  17.497  13.611  1.00 95.77           H  
ATOM   1441  HD3 LYS A  92     -37.798  18.922  13.409  1.00 95.77           H  
ATOM   1442  CE  LYS A  92     -39.514  19.268  14.665  1.00 95.77           C  
ATOM   1443  HE2 LYS A  92     -40.067  18.715  15.424  1.00 95.77           H  
ATOM   1444  HE3 LYS A  92     -39.030  20.112  15.157  1.00 95.77           H  
ATOM   1445  NZ  LYS A  92     -40.420  19.746  13.599  1.00 95.77           N  
ATOM   1446  HZ1 LYS A  92     -39.896  20.336  12.969  1.00 95.77           H  
ATOM   1447  HZ2 LYS A  92     -40.819  18.964  13.099  1.00 95.77           H  
ATOM   1448  HZ3 LYS A  92     -41.155  20.302  14.011  1.00 95.77           H  
ATOM   1449  N   ILE A  93     -34.589  14.330  14.175  1.00 95.58           N  
ATOM   1450  H   ILE A  93     -34.731  14.122  15.153  1.00 95.58           H  
ATOM   1451  CA  ILE A  93     -33.516  13.621  13.456  1.00 95.58           C  
ATOM   1452  HA  ILE A  93     -32.860  14.351  12.982  1.00 95.58           H  
ATOM   1453  C   ILE A  93     -34.128  12.751  12.353  1.00 95.58           C  
ATOM   1454  CB  ILE A  93     -32.657  12.756  14.410  1.00 95.58           C  
ATOM   1455  HB  ILE A  93     -33.297  11.991  14.851  1.00 95.58           H  
ATOM   1456  O   ILE A  93     -33.752  12.874  11.186  1.00 95.58           O  
ATOM   1457  CG1 ILE A  93     -32.037  13.590  15.547  1.00 95.58           C  
ATOM   1458 HG12 ILE A  93     -31.350  14.334  15.144  1.00 95.58           H  
ATOM   1459 HG13 ILE A  93     -32.837  14.115  16.069  1.00 95.58           H  
ATOM   1460  CG2 ILE A  93     -31.561  12.009  13.637  1.00 95.58           C  
ATOM   1461 HG21 ILE A  93     -32.014  11.362  12.886  1.00 95.58           H  
ATOM   1462 HG22 ILE A  93     -30.995  11.364  14.308  1.00 95.58           H  
ATOM   1463 HG23 ILE A  93     -30.882  12.711  13.154  1.00 95.58           H  
ATOM   1464  CD1 ILE A  93     -31.316  12.733  16.592  1.00 95.58           C  
ATOM   1465 HD11 ILE A  93     -31.222  13.299  17.518  1.00 95.58           H  
ATOM   1466 HD12 ILE A  93     -31.896  11.835  16.808  1.00 95.58           H  
ATOM   1467 HD13 ILE A  93     -30.323  12.454  16.241  1.00 95.58           H  
ATOM   1468  N   ARG A  94     -35.114  11.923  12.718  1.00 94.46           N  
ATOM   1469  H   ARG A  94     -35.412  11.961  13.683  1.00 94.46           H  
ATOM   1470  CA  ARG A  94     -35.797  10.981  11.822  1.00 94.46           C  
ATOM   1471  HA  ARG A  94     -35.053  10.430  11.246  1.00 94.46           H  
ATOM   1472  C   ARG A  94     -36.695  11.695  10.814  1.00 94.46           C  
ATOM   1473  CB  ARG A  94     -36.602   9.998  12.691  1.00 94.46           C  
ATOM   1474  HB2 ARG A  94     -37.345  10.557  13.259  1.00 94.46           H  
ATOM   1475  HB3 ARG A  94     -35.923   9.526  13.401  1.00 94.46           H  
ATOM   1476  O   ARG A  94     -36.723  11.308   9.649  1.00 94.46           O  
ATOM   1477  CG  ARG A  94     -37.323   8.898  11.890  1.00 94.46           C  
ATOM   1478  HG2 ARG A  94     -36.591   8.222  11.449  1.00 94.46           H  
ATOM   1479  HG3 ARG A  94     -37.909   9.347  11.088  1.00 94.46           H  
ATOM   1480  CD  ARG A  94     -38.291   8.094  12.768  1.00 94.46           C  
ATOM   1481  HD2 ARG A  94     -39.037   8.781  13.169  1.00 94.46           H  
ATOM   1482  HD3 ARG A  94     -38.818   7.370  12.146  1.00 94.46           H  
ATOM   1483  NE  ARG A  94     -37.619   7.432  13.903  1.00 94.46           N  
ATOM   1484  HE  ARG A  94     -37.355   8.052  14.655  1.00 94.46           H  
ATOM   1485  NH1 ARG A  94     -38.035   5.225  13.377  1.00 94.46           N  
ATOM   1486 HH11 ARG A  94     -37.925   4.252  13.622  1.00 94.46           H  
ATOM   1487 HH12 ARG A  94     -38.002   5.450  12.393  1.00 94.46           H  
ATOM   1488  NH2 ARG A  94     -37.105   5.728  15.318  1.00 94.46           N  
ATOM   1489 HH21 ARG A  94     -36.817   6.408  16.007  1.00 94.46           H  
ATOM   1490 HH22 ARG A  94     -37.133   4.748  15.560  1.00 94.46           H  
ATOM   1491  CZ  ARG A  94     -37.594   6.142  14.185  1.00 94.46           C  
ATOM   1492  N   THR A  95     -37.438  12.714  11.248  1.00 95.00           N  
ATOM   1493  H   THR A  95     -37.433  12.913  12.238  1.00 95.00           H  
ATOM   1494  CA  THR A  95     -38.495  13.323  10.421  1.00 95.00           C  
ATOM   1495  HA  THR A  95     -38.875  12.569   9.731  1.00 95.00           H  
ATOM   1496  C   THR A  95     -38.033  14.498   9.559  1.00 95.00           C  
ATOM   1497  CB  THR A  95     -39.686  13.782  11.274  1.00 95.00           C  
ATOM   1498  HB  THR A  95     -40.455  14.171  10.607  1.00 95.00           H  
ATOM   1499  O   THR A  95     -38.684  14.788   8.559  1.00 95.00           O  
ATOM   1500  CG2 THR A  95     -40.304  12.649  12.088  1.00 95.00           C  
ATOM   1501 HG21 THR A  95     -40.641  11.851  11.426  1.00 95.00           H  
ATOM   1502 HG22 THR A  95     -41.157  13.024  12.653  1.00 95.00           H  
ATOM   1503 HG23 THR A  95     -39.580  12.242  12.794  1.00 95.00           H  
ATOM   1504  OG1 THR A  95     -39.294  14.825  12.143  1.00 95.00           O  
ATOM   1505  HG1 THR A  95     -38.923  15.524  11.601  1.00 95.00           H  
ATOM   1506  N   LYS A  96     -36.972  15.222   9.950  1.00 95.06           N  
ATOM   1507  H   LYS A  96     -36.475  14.918  10.775  1.00 95.06           H  
ATOM   1508  CA  LYS A  96     -36.506  16.456   9.279  1.00 95.06           C  
ATOM   1509  HA  LYS A  96     -37.098  16.620   8.379  1.00 95.06           H  
ATOM   1510  C   LYS A  96     -35.066  16.321   8.788  1.00 95.06           C  
ATOM   1511  CB  LYS A  96     -36.710  17.682  10.205  1.00 95.06           C  
ATOM   1512  HB2 LYS A  96     -36.165  17.516  11.134  1.00 95.06           H  
ATOM   1513  HB3 LYS A  96     -37.770  17.752  10.451  1.00 95.06           H  
ATOM   1514  O   LYS A  96     -34.828  16.448   7.592  1.00 95.06           O  
ATOM   1515  CG  LYS A  96     -36.253  19.043   9.624  1.00 95.06           C  
ATOM   1516  HG2 LYS A  96     -35.194  18.987   9.372  1.00 95.06           H  
ATOM   1517  HG3 LYS A  96     -36.817  19.260   8.718  1.00 95.06           H  
ATOM   1518  CD  LYS A  96     -36.450  20.193  10.643  1.00 95.06           C  
ATOM   1519  HD2 LYS A  96     -37.515  20.317  10.836  1.00 95.06           H  
ATOM   1520  HD3 LYS A  96     -35.965  19.904  11.575  1.00 95.06           H  
ATOM   1521  CE  LYS A  96     -35.854  21.551  10.205  1.00 95.06           C  
ATOM   1522  HE2 LYS A  96     -36.338  21.892   9.290  1.00 95.06           H  
ATOM   1523  HE3 LYS A  96     -34.798  21.397   9.982  1.00 95.06           H  
ATOM   1524  NZ  LYS A  96     -35.969  22.600  11.271  1.00 95.06           N  
ATOM   1525  HZ1 LYS A  96     -36.917  22.912  11.428  1.00 95.06           H  
ATOM   1526  HZ2 LYS A  96     -35.632  22.261  12.160  1.00 95.06           H  
ATOM   1527  HZ3 LYS A  96     -35.468  23.450  11.057  1.00 95.06           H  
ATOM   1528  N   TRP A  97     -34.117  16.056   9.687  1.00 95.37           N  
ATOM   1529  H   TRP A  97     -34.389  15.922  10.650  1.00 95.37           H  
ATOM   1530  CA  TRP A  97     -32.689  16.210   9.380  1.00 95.37           C  
ATOM   1531  HA  TRP A  97     -32.566  17.145   8.832  1.00 95.37           H  
ATOM   1532  C   TRP A  97     -32.135  15.123   8.456  1.00 95.37           C  
ATOM   1533  CB  TRP A  97     -31.882  16.339  10.677  1.00 95.37           C  
ATOM   1534  HB2 TRP A  97     -31.997  15.426  11.262  1.00 95.37           H  
ATOM   1535  HB3 TRP A  97     -30.827  16.436  10.421  1.00 95.37           H  
ATOM   1536  O   TRP A  97     -31.550  15.461   7.431  1.00 95.37           O  
ATOM   1537  CG  TRP A  97     -32.265  17.525  11.510  1.00 95.37           C  
ATOM   1538  CD1 TRP A  97     -32.794  17.494  12.756  1.00 95.37           C  
ATOM   1539  HD1 TRP A  97     -32.984  16.597  13.328  1.00 95.37           H  
ATOM   1540  CD2 TRP A  97     -32.180  18.938  11.149  1.00 95.37           C  
ATOM   1541  CE2 TRP A  97     -32.727  19.707  12.217  1.00 95.37           C  
ATOM   1542  CE3 TRP A  97     -31.704  19.649  10.025  1.00 95.37           C  
ATOM   1543  HE3 TRP A  97     -31.269  19.107   9.198  1.00 95.37           H  
ATOM   1544  NE1 TRP A  97     -33.086  18.779  13.167  1.00 95.37           N  
ATOM   1545  HE1 TRP A  97     -33.540  19.003  14.041  1.00 95.37           H  
ATOM   1546  CH2 TRP A  97     -32.329  21.783  11.038  1.00 95.37           C  
ATOM   1547  HH2 TRP A  97     -32.386  22.860  10.989  1.00 95.37           H  
ATOM   1548  CZ2 TRP A  97     -32.815  21.103  12.163  1.00 95.37           C  
ATOM   1549  HZ2 TRP A  97     -33.249  21.656  12.983  1.00 95.37           H  
ATOM   1550  CZ3 TRP A  97     -31.772  21.055   9.973  1.00 95.37           C  
ATOM   1551  HZ3 TRP A  97     -31.394  21.585   9.112  1.00 95.37           H  
ATOM   1552  N   ILE A  98     -32.355  13.837   8.750  1.00 94.92           N  
ATOM   1553  H   ILE A  98     -32.849  13.597   9.598  1.00 94.92           H  
ATOM   1554  CA  ILE A  98     -31.862  12.747   7.888  1.00 94.92           C  
ATOM   1555  HA  ILE A  98     -30.794  12.903   7.734  1.00 94.92           H  
ATOM   1556  C   ILE A  98     -32.495  12.794   6.484  1.00 94.92           C  
ATOM   1557  CB  ILE A  98     -32.018  11.363   8.561  1.00 94.92           C  
ATOM   1558  HB  ILE A  98     -33.045  11.223   8.898  1.00 94.92           H  
ATOM   1559  O   ILE A  98     -31.750  12.749   5.501  1.00 94.92           O  
ATOM   1560  CG1 ILE A  98     -31.110  11.255   9.802  1.00 94.92           C  
ATOM   1561 HG12 ILE A  98     -31.266  12.119  10.448  1.00 94.92           H  
ATOM   1562 HG13 ILE A  98     -30.066  11.253   9.491  1.00 94.92           H  
ATOM   1563  CG2 ILE A  98     -31.690  10.253   7.548  1.00 94.92           C  
ATOM   1564 HG21 ILE A  98     -32.425  10.220   6.744  1.00 94.92           H  
ATOM   1565 HG22 ILE A  98     -30.698  10.408   7.124  1.00 94.92           H  
ATOM   1566 HG23 ILE A  98     -31.699   9.272   8.023  1.00 94.92           H  
ATOM   1567  CD1 ILE A  98     -31.386   9.997  10.632  1.00 94.92           C  
ATOM   1568 HD11 ILE A  98     -30.768  10.023  11.530  1.00 94.92           H  
ATOM   1569 HD12 ILE A  98     -32.437   9.957  10.918  1.00 94.92           H  
ATOM   1570 HD13 ILE A  98     -31.125   9.101  10.070  1.00 94.92           H  
ATOM   1571  N   PRO A  99     -33.831  12.941   6.330  1.00 94.35           N  
ATOM   1572  CA  PRO A  99     -34.439  13.066   5.005  1.00 94.35           C  
ATOM   1573  HA  PRO A  99     -34.266  12.141   4.455  1.00 94.35           H  
ATOM   1574  C   PRO A  99     -33.884  14.236   4.187  1.00 94.35           C  
ATOM   1575  CB  PRO A  99     -35.941  13.232   5.256  1.00 94.35           C  
ATOM   1576  HB2 PRO A  99     -36.534  12.784   4.458  1.00 94.35           H  
ATOM   1577  HB3 PRO A  99     -36.192  14.286   5.370  1.00 94.35           H  
ATOM   1578  O   PRO A  99     -33.743  14.108   2.970  1.00 94.35           O  
ATOM   1579  CG  PRO A  99     -36.156  12.521   6.587  1.00 94.35           C  
ATOM   1580  HG2 PRO A  99     -36.218  11.444   6.428  1.00 94.35           H  
ATOM   1581  HG3 PRO A  99     -37.041  12.887   7.108  1.00 94.35           H  
ATOM   1582  CD  PRO A  99     -34.876  12.853   7.345  1.00 94.35           C  
ATOM   1583  HD2 PRO A  99     -34.690  12.069   8.079  1.00 94.35           H  
ATOM   1584  HD3 PRO A  99     -34.987  13.815   7.847  1.00 94.35           H  
ATOM   1585  N   LEU A 100     -33.545  15.350   4.849  1.00 94.48           N  
ATOM   1586  H   LEU A 100     -33.697  15.391   5.847  1.00 94.48           H  
ATOM   1587  CA  LEU A 100     -32.941  16.515   4.209  1.00 94.48           C  
ATOM   1588  HA  LEU A 100     -33.533  16.759   3.327  1.00 94.48           H  
ATOM   1589  C   LEU A 100     -31.510  16.230   3.733  1.00 94.48           C  
ATOM   1590  CB  LEU A 100     -32.989  17.697   5.190  1.00 94.48           C  
ATOM   1591  HB2 LEU A 100     -34.007  17.811   5.565  1.00 94.48           H  
ATOM   1592  HB3 LEU A 100     -32.340  17.477   6.037  1.00 94.48           H  
ATOM   1593  O   LEU A 100     -31.191  16.533   2.586  1.00 94.48           O  
ATOM   1594  CG  LEU A 100     -32.553  19.030   4.566  1.00 94.48           C  
ATOM   1595  HG  LEU A 100     -31.604  18.913   4.045  1.00 94.48           H  
ATOM   1596  CD1 LEU A 100     -33.601  19.574   3.591  1.00 94.48           C  
ATOM   1597 HD11 LEU A 100     -33.275  20.545   3.216  1.00 94.48           H  
ATOM   1598 HD12 LEU A 100     -34.561  19.687   4.095  1.00 94.48           H  
ATOM   1599 HD13 LEU A 100     -33.705  18.895   2.744  1.00 94.48           H  
ATOM   1600  CD2 LEU A 100     -32.363  20.057   5.672  1.00 94.48           C  
ATOM   1601 HD21 LEU A 100     -33.282  20.180   6.245  1.00 94.48           H  
ATOM   1602 HD22 LEU A 100     -31.554  19.743   6.331  1.00 94.48           H  
ATOM   1603 HD23 LEU A 100     -32.097  21.007   5.208  1.00 94.48           H  
ATOM   1604  N   VAL A 101     -30.675  15.612   4.576  1.00 94.72           N  
ATOM   1605  H   VAL A 101     -31.010  15.391   5.503  1.00 94.72           H  
ATOM   1606  CA  VAL A 101     -29.286  15.247   4.234  1.00 94.72           C  
ATOM   1607  HA  VAL A 101     -28.761  16.141   3.898  1.00 94.72           H  
ATOM   1608  C   VAL A 101     -29.241  14.253   3.070  1.00 94.72           C  
ATOM   1609  CB  VAL A 101     -28.545  14.699   5.471  1.00 94.72           C  
ATOM   1610  HB  VAL A 101     -29.136  13.899   5.916  1.00 94.72           H  
ATOM   1611  O   VAL A 101     -28.428  14.403   2.163  1.00 94.72           O  
ATOM   1612  CG1 VAL A 101     -27.151  14.150   5.140  1.00 94.72           C  
ATOM   1613 HG11 VAL A 101     -26.569  14.895   4.597  1.00 94.72           H  
ATOM   1614 HG12 VAL A 101     -26.626  13.880   6.056  1.00 94.72           H  
ATOM   1615 HG13 VAL A 101     -27.236  13.250   4.531  1.00 94.72           H  
ATOM   1616  CG2 VAL A 101     -28.350  15.806   6.517  1.00 94.72           C  
ATOM   1617 HG21 VAL A 101     -27.961  15.366   7.435  1.00 94.72           H  
ATOM   1618 HG22 VAL A 101     -27.649  16.553   6.143  1.00 94.72           H  
ATOM   1619 HG23 VAL A 101     -29.294  16.301   6.745  1.00 94.72           H  
ATOM   1620  N   ASN A 102     -30.162  13.288   3.035  1.00 88.13           N  
ATOM   1621  H   ASN A 102     -30.771  13.187   3.834  1.00 88.13           H  
ATOM   1622  CA  ASN A 102     -30.243  12.294   1.958  1.00 88.13           C  
ATOM   1623  HA  ASN A 102     -29.231  12.036   1.643  1.00 88.13           H  
ATOM   1624  C   ASN A 102     -30.981  12.785   0.698  1.00 88.13           C  
ATOM   1625  CB  ASN A 102     -30.914  11.037   2.517  1.00 88.13           C  
ATOM   1626  HB2 ASN A 102     -31.081  10.324   1.710  1.00 88.13           H  
ATOM   1627  HB3 ASN A 102     -31.881  11.309   2.941  1.00 88.13           H  
ATOM   1628  O   ASN A 102     -31.171  12.014  -0.249  1.00 88.13           O  
ATOM   1629  CG  ASN A 102     -30.090  10.327   3.565  1.00 88.13           C  
ATOM   1630  ND2 ASN A 102     -30.759   9.482   4.299  1.00 88.13           N  
ATOM   1631 HD21 ASN A 102     -30.257   8.993   5.026  1.00 88.13           H  
ATOM   1632 HD22 ASN A 102     -31.761   9.385   4.208  1.00 88.13           H  
ATOM   1633  OD1 ASN A 102     -28.887  10.479   3.694  1.00 88.13           O  
ATOM   1634  N   GLY A 103     -31.487  14.024   0.693  1.00 86.74           N  
ATOM   1635  H   GLY A 103     -31.276  14.629   1.474  1.00 86.74           H  
ATOM   1636  CA  GLY A 103     -32.287  14.576  -0.406  1.00 86.74           C  
ATOM   1637  HA2 GLY A 103     -31.672  14.622  -1.305  1.00 86.74           H  
ATOM   1638  HA3 GLY A 103     -32.587  15.589  -0.138  1.00 86.74           H  
ATOM   1639  C   GLY A 103     -33.556  13.774  -0.731  1.00 86.74           C  
ATOM   1640  O   GLY A 103     -34.044  13.824  -1.856  1.00 86.74           O  
ATOM   1641  N   GLY A 104     -34.062  12.974   0.214  1.00 80.25           N  
ATOM   1642  H   GLY A 104     -33.676  13.059   1.144  1.00 80.25           H  
ATOM   1643  CA  GLY A 104     -35.173  12.042  -0.013  1.00 80.25           C  
ATOM   1644  HA2 GLY A 104     -36.018  12.596  -0.422  1.00 80.25           H  
ATOM   1645  HA3 GLY A 104     -35.471  11.618   0.946  1.00 80.25           H  
ATOM   1646  C   GLY A 104     -34.869  10.877  -0.969  1.00 80.25           C  
ATOM   1647  O   GLY A 104     -35.792  10.163  -1.361  1.00 80.25           O  
ATOM   1648  N   THR A 105     -33.607  10.660  -1.352  1.00 79.86           N  
ATOM   1649  H   THR A 105     -32.878  11.246  -0.971  1.00 79.86           H  
ATOM   1650  CA  THR A 105     -33.220   9.569  -2.258  1.00 79.86           C  
ATOM   1651  HA  THR A 105     -34.068   9.361  -2.910  1.00 79.86           H  
ATOM   1652  C   THR A 105     -32.924   8.285  -1.484  1.00 79.86           C  
ATOM   1653  CB  THR A 105     -32.058   9.951  -3.189  1.00 79.86           C  
ATOM   1654  HB  THR A 105     -31.840   9.092  -3.824  1.00 79.86           H  
ATOM   1655  O   THR A 105     -32.233   8.283  -0.467  1.00 79.86           O  
ATOM   1656  CG2 THR A 105     -32.420  11.123  -4.100  1.00 79.86           C  
ATOM   1657 HG21 THR A 105     -33.315  10.886  -4.675  1.00 79.86           H  
ATOM   1658 HG22 THR A 105     -31.594  11.310  -4.787  1.00 79.86           H  
ATOM   1659 HG23 THR A 105     -32.597  12.021  -3.509  1.00 79.86           H  
ATOM   1660  OG1 THR A 105     -30.886  10.282  -2.487  1.00 79.86           O  
ATOM   1661  HG1 THR A 105     -31.068  10.926  -1.799  1.00 79.86           H  
ATOM   1662  N   THR A 106     -33.465   7.158  -1.951  1.00 77.94           N  
ATOM   1663  H   THR A 106     -34.098   7.198  -2.737  1.00 77.94           H  
ATOM   1664  CA  THR A 106     -33.191   5.833  -1.364  1.00 77.94           C  
ATOM   1665  HA  THR A 106     -32.966   5.952  -0.304  1.00 77.94           H  
ATOM   1666  C   THR A 106     -31.974   5.158  -1.994  1.00 77.94           C  
ATOM   1667  CB  THR A 106     -34.414   4.913  -1.476  1.00 77.94           C  
ATOM   1668  HB  THR A 106     -34.138   3.905  -1.165  1.00 77.94           H  
ATOM   1669  O   THR A 106     -31.408   4.242  -1.396  1.00 77.94           O  
ATOM   1670  CG2 THR A 106     -35.577   5.385  -0.604  1.00 77.94           C  
ATOM   1671 HG21 THR A 106     -36.390   4.660  -0.650  1.00 77.94           H  
ATOM   1672 HG22 THR A 106     -35.248   5.474   0.431  1.00 77.94           H  
ATOM   1673 HG23 THR A 106     -35.939   6.354  -0.945  1.00 77.94           H  
ATOM   1674  OG1 THR A 106     -34.876   4.889  -2.807  1.00 77.94           O  
ATOM   1675  HG1 THR A 106     -35.770   4.538  -2.795  1.00 77.94           H  
ATOM   1676  N   GLN A 107     -31.539   5.621  -3.167  1.00 76.95           N  
ATOM   1677  H   GLN A 107     -31.991   6.439  -3.550  1.00 76.95           H  
ATOM   1678  CA  GLN A 107     -30.411   5.087  -3.926  1.00 76.95           C  
ATOM   1679  HA  GLN A 107     -29.932   4.286  -3.363  1.00 76.95           H  
ATOM   1680  C   GLN A 107     -29.364   6.178  -4.174  1.00 76.95           C  
ATOM   1681  CB  GLN A 107     -30.907   4.508  -5.261  1.00 76.95           C  
ATOM   1682  HB2 GLN A 107     -31.424   5.286  -5.823  1.00 76.95           H  
ATOM   1683  HB3 GLN A 107     -30.041   4.187  -5.840  1.00 76.95           H  
ATOM   1684  O   GLN A 107     -29.723   7.317  -4.457  1.00 76.95           O  
ATOM   1685  CG  GLN A 107     -31.845   3.305  -5.077  1.00 76.95           C  
ATOM   1686  HG2 GLN A 107     -32.752   3.620  -4.561  1.00 76.95           H  
ATOM   1687  HG3 GLN A 107     -31.345   2.555  -4.464  1.00 76.95           H  
ATOM   1688  CD  GLN A 107     -32.249   2.657  -6.399  1.00 76.95           C  
ATOM   1689  NE2 GLN A 107     -32.967   1.557  -6.359  1.00 76.95           N  
ATOM   1690 HE21 GLN A 107     -33.229   1.140  -5.477  1.00 76.95           H  
ATOM   1691 HE22 GLN A 107     -33.191   1.153  -7.258  1.00 76.95           H  
ATOM   1692  OE1 GLN A 107     -31.936   3.107  -7.487  1.00 76.95           O  
ATOM   1693  N   GLY A 108     -28.084   5.810  -4.100  1.00 78.42           N  
ATOM   1694  H   GLY A 108     -27.873   4.872  -3.791  1.00 78.42           H  
ATOM   1695  CA  GLY A 108     -26.944   6.706  -4.314  1.00 78.42           C  
ATOM   1696  HA2 GLY A 108     -26.441   6.412  -5.235  1.00 78.42           H  
ATOM   1697  HA3 GLY A 108     -27.284   7.735  -4.428  1.00 78.42           H  
ATOM   1698  C   GLY A 108     -25.934   6.671  -3.160  1.00 78.42           C  
ATOM   1699  O   GLY A 108     -26.235   6.120  -2.096  1.00 78.42           O  
ATOM   1700  N   PRO A 109     -24.723   7.220  -3.365  1.00 81.65           N  
ATOM   1701  CA  PRO A 109     -23.748   7.394  -2.294  1.00 81.65           C  
ATOM   1702  HA  PRO A 109     -23.525   6.435  -1.826  1.00 81.65           H  
ATOM   1703  C   PRO A 109     -24.315   8.356  -1.244  1.00 81.65           C  
ATOM   1704  CB  PRO A 109     -22.487   7.937  -2.974  1.00 81.65           C  
ATOM   1705  HB2 PRO A 109     -21.921   8.604  -2.324  1.00 81.65           H  
ATOM   1706  HB3 PRO A 109     -21.862   7.104  -3.295  1.00 81.65           H  
ATOM   1707  O   PRO A 109     -24.766   9.450  -1.580  1.00 81.65           O  
ATOM   1708  CG  PRO A 109     -23.025   8.667  -4.206  1.00 81.65           C  
ATOM   1709  HG2 PRO A 109     -22.292   8.693  -5.013  1.00 81.65           H  
ATOM   1710  HG3 PRO A 109     -23.322   9.679  -3.931  1.00 81.65           H  
ATOM   1711  CD  PRO A 109     -24.262   7.857  -4.591  1.00 81.65           C  
ATOM   1712  HD2 PRO A 109     -25.020   8.519  -5.009  1.00 81.65           H  
ATOM   1713  HD3 PRO A 109     -23.987   7.091  -5.316  1.00 81.65           H  
ATOM   1714  N   ARG A 110     -24.308   7.942   0.025  1.00 88.86           N  
ATOM   1715  H   ARG A 110     -23.877   7.055   0.242  1.00 88.86           H  
ATOM   1716  CA  ARG A 110     -24.804   8.748   1.148  1.00 88.86           C  
ATOM   1717  HA  ARG A 110     -25.402   9.572   0.759  1.00 88.86           H  
ATOM   1718  C   ARG A 110     -23.632   9.366   1.896  1.00 88.86           C  
ATOM   1719  CB  ARG A 110     -25.704   7.919   2.077  1.00 88.86           C  
ATOM   1720  HB2 ARG A 110     -25.125   7.103   2.509  1.00 88.86           H  
ATOM   1721  HB3 ARG A 110     -26.054   8.561   2.885  1.00 88.86           H  
ATOM   1722  O   ARG A 110     -22.592   8.728   2.054  1.00 88.86           O  
ATOM   1723  CG  ARG A 110     -26.921   7.348   1.334  1.00 88.86           C  
ATOM   1724  HG2 ARG A 110     -27.461   8.159   0.844  1.00 88.86           H  
ATOM   1725  HG3 ARG A 110     -26.578   6.644   0.575  1.00 88.86           H  
ATOM   1726  CD  ARG A 110     -27.871   6.617   2.285  1.00 88.86           C  
ATOM   1727  HD2 ARG A 110     -28.323   7.345   2.958  1.00 88.86           H  
ATOM   1728  HD3 ARG A 110     -27.303   5.900   2.878  1.00 88.86           H  
ATOM   1729  NE  ARG A 110     -28.921   5.904   1.533  1.00 88.86           N  
ATOM   1730  HE  ARG A 110     -28.903   5.999   0.528  1.00 88.86           H  
ATOM   1731  NH1 ARG A 110     -30.049   5.047   3.342  1.00 88.86           N  
ATOM   1732 HH11 ARG A 110     -29.445   5.551   3.974  1.00 88.86           H  
ATOM   1733 HH12 ARG A 110     -30.835   4.556   3.745  1.00 88.86           H  
ATOM   1734  NH2 ARG A 110     -30.730   4.525   1.316  1.00 88.86           N  
ATOM   1735 HH21 ARG A 110     -31.412   3.923   1.756  1.00 88.86           H  
ATOM   1736 HH22 ARG A 110     -30.657   4.543   0.309  1.00 88.86           H  
ATOM   1737  CZ  ARG A 110     -29.884   5.175   2.062  1.00 88.86           C  
ATOM   1738  N   VAL A 111     -23.810  10.603   2.346  1.00 92.83           N  
ATOM   1739  H   VAL A 111     -24.715  11.035   2.224  1.00 92.83           H  
ATOM   1740  CA  VAL A 111     -22.849  11.266   3.231  1.00 92.83           C  
ATOM   1741  HA  VAL A 111     -21.849  11.110   2.828  1.00 92.83           H  
ATOM   1742  C   VAL A 111     -22.965  10.612   4.613  1.00 92.83           C  
ATOM   1743  CB  VAL A 111     -23.112  12.784   3.292  1.00 92.83           C  
ATOM   1744  HB  VAL A 111     -24.123  12.964   3.657  1.00 92.83           H  
ATOM   1745  O   VAL A 111     -24.089  10.473   5.096  1.00 92.83           O  
ATOM   1746  CG1 VAL A 111     -22.123  13.502   4.213  1.00 92.83           C  
ATOM   1747 HG11 VAL A 111     -21.103  13.311   3.877  1.00 92.83           H  
ATOM   1748 HG12 VAL A 111     -22.249  13.158   5.239  1.00 92.83           H  
ATOM   1749 HG13 VAL A 111     -22.305  14.576   4.184  1.00 92.83           H  
ATOM   1750  CG2 VAL A 111     -22.974  13.416   1.898  1.00 92.83           C  
ATOM   1751 HG21 VAL A 111     -21.977  13.234   1.498  1.00 92.83           H  
ATOM   1752 HG22 VAL A 111     -23.134  14.492   1.964  1.00 92.83           H  
ATOM   1753 HG23 VAL A 111     -23.720  13.006   1.217  1.00 92.83           H  
ATOM   1754  N   PRO A 112     -21.859  10.187   5.251  1.00 94.82           N  
ATOM   1755  CA  PRO A 112     -21.911   9.607   6.587  1.00 94.82           C  
ATOM   1756  HA  PRO A 112     -22.526   8.707   6.569  1.00 94.82           H  
ATOM   1757  C   PRO A 112     -22.510  10.595   7.593  1.00 94.82           C  
ATOM   1758  CB  PRO A 112     -20.471   9.216   6.935  1.00 94.82           C  
ATOM   1759  HB2 PRO A 112     -20.248   9.368   7.991  1.00 94.82           H  
ATOM   1760  HB3 PRO A 112     -20.302   8.175   6.659  1.00 94.82           H  
ATOM   1761  O   PRO A 112     -22.242  11.801   7.547  1.00 94.82           O  
ATOM   1762  CG  PRO A 112     -19.623  10.119   6.041  1.00 94.82           C  
ATOM   1763  HG2 PRO A 112     -19.507  11.094   6.513  1.00 94.82           H  
ATOM   1764  HG3 PRO A 112     -18.651   9.678   5.823  1.00 94.82           H  
ATOM   1765  CD  PRO A 112     -20.484  10.254   4.787  1.00 94.82           C  
ATOM   1766  HD2 PRO A 112     -20.272  11.196   4.281  1.00 94.82           H  
ATOM   1767  HD3 PRO A 112     -20.290   9.416   4.118  1.00 94.82           H  
ATOM   1768  N   ILE A 113     -23.312  10.067   8.514  1.00 96.56           N  
ATOM   1769  H   ILE A 113     -23.504   9.077   8.460  1.00 96.56           H  
ATOM   1770  CA  ILE A 113     -23.984  10.829   9.563  1.00 96.56           C  
ATOM   1771  HA  ILE A 113     -23.728  11.882   9.440  1.00 96.56           H  
ATOM   1772  C   ILE A 113     -23.464  10.387  10.931  1.00 96.56           C  
ATOM   1773  CB  ILE A 113     -25.524  10.727   9.438  1.00 96.56           C  
ATOM   1774  HB  ILE A 113     -25.811   9.677   9.486  1.00 96.56           H  
ATOM   1775  O   ILE A 113     -23.437   9.198  11.252  1.00 96.56           O  
ATOM   1776  CG1 ILE A 113     -25.986  11.295   8.074  1.00 96.56           C  
ATOM   1777 HG12 ILE A 113     -25.610  12.311   7.955  1.00 96.56           H  
ATOM   1778 HG13 ILE A 113     -25.555  10.683   7.281  1.00 96.56           H  
ATOM   1779  CG2 ILE A 113     -26.205  11.466  10.608  1.00 96.56           C  
ATOM   1780 HG21 ILE A 113     -27.290  11.406  10.523  1.00 96.56           H  
ATOM   1781 HG22 ILE A 113     -25.932  11.005  11.558  1.00 96.56           H  
ATOM   1782 HG23 ILE A 113     -25.893  12.511  10.612  1.00 96.56           H  
ATOM   1783  CD1 ILE A 113     -27.504  11.305   7.848  1.00 96.56           C  
ATOM   1784 HD11 ILE A 113     -27.711  11.508   6.798  1.00 96.56           H  
ATOM   1785 HD12 ILE A 113     -27.930  10.337   8.111  1.00 96.56           H  
ATOM   1786 HD13 ILE A 113     -27.969  12.088   8.448  1.00 96.56           H  
ATOM   1787  N   ILE A 114     -23.105  11.364  11.761  1.00 95.88           N  
ATOM   1788  H   ILE A 114     -23.162  12.312  11.418  1.00 95.88           H  
ATOM   1789  CA  ILE A 114     -22.816  11.177  13.184  1.00 95.88           C  
ATOM   1790  HA  ILE A 114     -22.789  10.110  13.407  1.00 95.88           H  
ATOM   1791  C   ILE A 114     -23.956  11.797  13.981  1.00 95.88           C  
ATOM   1792  CB  ILE A 114     -21.450  11.779  13.572  1.00 95.88           C  
ATOM   1793  HB  ILE A 114     -21.516  12.862  13.465  1.00 95.88           H  
ATOM   1794  O   ILE A 114     -24.292  12.964  13.785  1.00 95.88           O  
ATOM   1795  CG1 ILE A 114     -20.306  11.305  12.654  1.00 95.88           C  
ATOM   1796 HG12 ILE A 114     -20.513  11.615  11.630  1.00 95.88           H  
ATOM   1797 HG13 ILE A 114     -19.392  11.811  12.965  1.00 95.88           H  
ATOM   1798  CG2 ILE A 114     -21.108  11.473  15.042  1.00 95.88           C  
ATOM   1799 HG21 ILE A 114     -20.122  11.871  15.283  1.00 95.88           H  
ATOM   1800 HG22 ILE A 114     -21.113  10.399  15.223  1.00 95.88           H  
ATOM   1801 HG23 ILE A 114     -21.834  11.943  15.705  1.00 95.88           H  
ATOM   1802  CD1 ILE A 114     -20.046   9.795  12.661  1.00 95.88           C  
ATOM   1803 HD11 ILE A 114     -20.965   9.239  12.478  1.00 95.88           H  
ATOM   1804 HD12 ILE A 114     -19.333   9.564  11.869  1.00 95.88           H  
ATOM   1805 HD13 ILE A 114     -19.612   9.496  13.615  1.00 95.88           H  
ATOM   1806  N   LEU A 115     -24.564  11.030  14.880  1.00 96.41           N  
ATOM   1807  H   LEU A 115     -24.196  10.102  15.038  1.00 96.41           H  
ATOM   1808  CA  LEU A 115     -25.554  11.564  15.812  1.00 96.41           C  
ATOM   1809  HA  LEU A 115     -26.053  12.420  15.358  1.00 96.41           H  
ATOM   1810  C   LEU A 115     -24.848  12.080  17.062  1.00 96.41           C  
ATOM   1811  CB  LEU A 115     -26.625  10.512  16.128  1.00 96.41           C  
ATOM   1812  HB2 LEU A 115     -27.329  10.953  16.834  1.00 96.41           H  
ATOM   1813  HB3 LEU A 115     -26.154   9.656  16.610  1.00 96.41           H  
ATOM   1814  O   LEU A 115     -23.978  11.406  17.605  1.00 96.41           O  
ATOM   1815  CG  LEU A 115     -27.407  10.017  14.900  1.00 96.41           C  
ATOM   1816  HG  LEU A 115     -26.752   9.427  14.259  1.00 96.41           H  
ATOM   1817  CD1 LEU A 115     -28.552   9.134  15.380  1.00 96.41           C  
ATOM   1818 HD11 LEU A 115     -29.178   8.830  14.541  1.00 96.41           H  
ATOM   1819 HD12 LEU A 115     -28.140   8.247  15.862  1.00 96.41           H  
ATOM   1820 HD13 LEU A 115     -29.170   9.699  16.078  1.00 96.41           H  
ATOM   1821  CD2 LEU A 115     -28.013  11.148  14.070  1.00 96.41           C  
ATOM   1822 HD21 LEU A 115     -28.656  10.738  13.290  1.00 96.41           H  
ATOM   1823 HD22 LEU A 115     -28.585  11.820  14.710  1.00 96.41           H  
ATOM   1824 HD23 LEU A 115     -27.214  11.706  13.582  1.00 96.41           H  
ATOM   1825  N   VAL A 116     -25.218  13.273  17.519  1.00 96.33           N  
ATOM   1826  H   VAL A 116     -25.914  13.792  17.003  1.00 96.33           H  
ATOM   1827  CA  VAL A 116     -24.518  13.961  18.608  1.00 96.33           C  
ATOM   1828  HA  VAL A 116     -23.772  13.296  19.042  1.00 96.33           H  
ATOM   1829  C   VAL A 116     -25.506  14.347  19.699  1.00 96.33           C  
ATOM   1830  CB  VAL A 116     -23.761  15.191  18.088  1.00 96.33           C  
ATOM   1831  HB  VAL A 116     -24.477  15.973  17.833  1.00 96.33           H  
ATOM   1832  O   VAL A 116     -26.240  15.324  19.559  1.00 96.33           O  
ATOM   1833  CG1 VAL A 116     -22.844  15.751  19.174  1.00 96.33           C  
ATOM   1834 HG11 VAL A 116     -22.098  15.010  19.462  1.00 96.33           H  
ATOM   1835 HG12 VAL A 116     -22.354  16.652  18.803  1.00 96.33           H  
ATOM   1836 HG13 VAL A 116     -23.429  16.025  20.052  1.00 96.33           H  
ATOM   1837  CG2 VAL A 116     -22.976  14.900  16.810  1.00 96.33           C  
ATOM   1838 HG21 VAL A 116     -23.663  14.742  15.978  1.00 96.33           H  
ATOM   1839 HG22 VAL A 116     -22.357  15.766  16.573  1.00 96.33           H  
ATOM   1840 HG23 VAL A 116     -22.372  14.001  16.935  1.00 96.33           H  
ATOM   1841  N   GLY A 117     -25.532  13.583  20.786  1.00 95.26           N  
ATOM   1842  H   GLY A 117     -24.852  12.838  20.856  1.00 95.26           H  
ATOM   1843  CA  GLY A 117     -26.362  13.866  21.952  1.00 95.26           C  
ATOM   1844  HA2 GLY A 117     -26.525  12.947  22.516  1.00 95.26           H  
ATOM   1845  HA3 GLY A 117     -27.329  14.261  21.643  1.00 95.26           H  
ATOM   1846  C   GLY A 117     -25.683  14.877  22.860  1.00 95.26           C  
ATOM   1847  O   GLY A 117     -24.907  14.495  23.733  1.00 95.26           O  
ATOM   1848  N   ASN A 118     -25.955  16.165  22.663  1.00 95.51           N  
ATOM   1849  H   ASN A 118     -26.669  16.404  21.991  1.00 95.51           H  
ATOM   1850  CA  ASN A 118     -25.377  17.224  23.484  1.00 95.51           C  
ATOM   1851  HA  ASN A 118     -24.375  16.908  23.772  1.00 95.51           H  
ATOM   1852  C   ASN A 118     -26.176  17.455  24.776  1.00 95.51           C  
ATOM   1853  CB  ASN A 118     -25.232  18.498  22.643  1.00 95.51           C  
ATOM   1854  HB2 ASN A 118     -24.759  18.247  21.694  1.00 95.51           H  
ATOM   1855  HB3 ASN A 118     -26.227  18.891  22.433  1.00 95.51           H  
ATOM   1856  O   ASN A 118     -27.337  17.063  24.889  1.00 95.51           O  
ATOM   1857  CG  ASN A 118     -24.385  19.568  23.317  1.00 95.51           C  
ATOM   1858  ND2 ASN A 118     -24.669  20.813  23.043  1.00 95.51           N  
ATOM   1859 HD21 ASN A 118     -24.073  21.530  23.431  1.00 95.51           H  
ATOM   1860 HD22 ASN A 118     -25.482  21.000  22.474  1.00 95.51           H  
ATOM   1861  OD1 ASN A 118     -23.482  19.320  24.108  1.00 95.51           O  
ATOM   1862  N   LYS A 119     -25.553  18.161  25.726  1.00 94.44           N  
ATOM   1863  H   LYS A 119     -24.605  18.437  25.513  1.00 94.44           H  
ATOM   1864  CA  LYS A 119     -26.065  18.444  27.074  1.00 94.44           C  
ATOM   1865  HA  LYS A 119     -25.309  19.038  27.587  1.00 94.44           H  
ATOM   1866  C   LYS A 119     -26.213  17.186  27.931  1.00 94.44           C  
ATOM   1867  CB  LYS A 119     -27.344  19.302  27.049  1.00 94.44           C  
ATOM   1868  HB2 LYS A 119     -27.507  19.671  28.062  1.00 94.44           H  
ATOM   1869  HB3 LYS A 119     -28.195  18.677  26.781  1.00 94.44           H  
ATOM   1870  O   LYS A 119     -27.117  17.087  28.758  1.00 94.44           O  
ATOM   1871  CG  LYS A 119     -27.296  20.505  26.097  1.00 94.44           C  
ATOM   1872  HG2 LYS A 119     -26.387  21.082  26.264  1.00 94.44           H  
ATOM   1873  HG3 LYS A 119     -27.309  20.144  25.068  1.00 94.44           H  
ATOM   1874  CD  LYS A 119     -28.522  21.393  26.337  1.00 94.44           C  
ATOM   1875  HD2 LYS A 119     -28.385  21.965  27.256  1.00 94.44           H  
ATOM   1876  HD3 LYS A 119     -29.389  20.748  26.474  1.00 94.44           H  
ATOM   1877  CE  LYS A 119     -28.755  22.345  25.158  1.00 94.44           C  
ATOM   1878  HE2 LYS A 119     -28.642  21.769  24.240  1.00 94.44           H  
ATOM   1879  HE3 LYS A 119     -28.001  23.132  25.167  1.00 94.44           H  
ATOM   1880  NZ  LYS A 119     -30.122  22.920  25.181  1.00 94.44           N  
ATOM   1881  HZ1 LYS A 119     -30.309  23.460  24.348  1.00 94.44           H  
ATOM   1882  HZ2 LYS A 119     -30.783  22.157  25.171  1.00 94.44           H  
ATOM   1883  HZ3 LYS A 119     -30.323  23.447  26.019  1.00 94.44           H  
ATOM   1884  N   SER A 120     -25.289  16.233  27.778  1.00 93.19           N  
ATOM   1885  H   SER A 120     -24.596  16.339  27.051  1.00 93.19           H  
ATOM   1886  CA  SER A 120     -25.230  15.025  28.616  1.00 93.19           C  
ATOM   1887  HA  SER A 120     -26.175  14.490  28.523  1.00 93.19           H  
ATOM   1888  C   SER A 120     -25.070  15.312  30.112  1.00 93.19           C  
ATOM   1889  CB  SER A 120     -24.143  14.075  28.113  1.00 93.19           C  
ATOM   1890  HB2 SER A 120     -24.294  13.898  27.049  1.00 93.19           H  
ATOM   1891  HB3 SER A 120     -24.238  13.122  28.635  1.00 93.19           H  
ATOM   1892  O   SER A 120     -25.333  14.448  30.939  1.00 93.19           O  
ATOM   1893  OG  SER A 120     -22.838  14.591  28.324  1.00 93.19           O  
ATOM   1894  HG  SER A 120     -22.249  14.015  27.831  1.00 93.19           H  
ATOM   1895  N   ASP A 121     -24.708  16.540  30.490  1.00 93.81           N  
ATOM   1896  H   ASP A 121     -24.554  17.235  29.773  1.00 93.81           H  
ATOM   1897  CA  ASP A 121     -24.735  17.022  31.870  1.00 93.81           C  
ATOM   1898  HA  ASP A 121     -24.232  16.286  32.498  1.00 93.81           H  
ATOM   1899  C   ASP A 121     -26.149  17.180  32.455  1.00 93.81           C  
ATOM   1900  CB  ASP A 121     -23.940  18.333  31.952  1.00 93.81           C  
ATOM   1901  HB2 ASP A 121     -23.910  18.669  32.989  1.00 93.81           H  
ATOM   1902  HB3 ASP A 121     -22.919  18.112  31.641  1.00 93.81           H  
ATOM   1903  O   ASP A 121     -26.292  17.222  33.675  1.00 93.81           O  
ATOM   1904  CG  ASP A 121     -24.469  19.458  31.056  1.00 93.81           C  
ATOM   1905  OD1 ASP A 121     -24.911  20.496  31.596  1.00 93.81           O  
ATOM   1906  OD2 ASP A 121     -24.319  19.303  29.818  1.00 93.81           O  
ATOM   1907  N   LEU A 122     -27.186  17.225  31.614  1.00 93.70           N  
ATOM   1908  H   LEU A 122     -27.000  17.189  30.622  1.00 93.70           H  
ATOM   1909  CA  LEU A 122     -28.583  17.395  32.024  1.00 93.70           C  
ATOM   1910  HA  LEU A 122     -28.604  17.867  33.006  1.00 93.70           H  
ATOM   1911  C   LEU A 122     -29.347  16.070  32.190  1.00 93.70           C  
ATOM   1912  CB  LEU A 122     -29.300  18.330  31.030  1.00 93.70           C  
ATOM   1913  HB2 LEU A 122     -29.340  17.838  30.058  1.00 93.70           H  
ATOM   1914  HB3 LEU A 122     -30.327  18.467  31.370  1.00 93.70           H  
ATOM   1915  O   LEU A 122     -30.507  16.090  32.602  1.00 93.70           O  
ATOM   1916  CG  LEU A 122     -28.661  19.719  30.849  1.00 93.70           C  
ATOM   1917  HG  LEU A 122     -27.671  19.611  30.405  1.00 93.70           H  
ATOM   1918  CD1 LEU A 122     -29.529  20.553  29.904  1.00 93.70           C  
ATOM   1919 HD11 LEU A 122     -29.037  21.503  29.693  1.00 93.70           H  
ATOM   1920 HD12 LEU A 122     -29.682  20.012  28.970  1.00 93.70           H  
ATOM   1921 HD13 LEU A 122     -30.505  20.736  30.353  1.00 93.70           H  
ATOM   1922  CD2 LEU A 122     -28.528  20.488  32.166  1.00 93.70           C  
ATOM   1923 HD21 LEU A 122     -27.810  19.980  32.811  1.00 93.70           H  
ATOM   1924 HD22 LEU A 122     -28.144  21.488  31.962  1.00 93.70           H  
ATOM   1925 HD23 LEU A 122     -29.495  20.552  32.664  1.00 93.70           H  
ATOM   1926  N   ARG A 123     -28.733  14.915  31.890  1.00 91.43           N  
ATOM   1927  H   ARG A 123     -27.766  14.955  31.601  1.00 91.43           H  
ATOM   1928  CA  ARG A 123     -29.379  13.594  31.966  1.00 91.43           C  
ATOM   1929  HA  ARG A 123     -30.305  13.694  32.532  1.00 91.43           H  
ATOM   1930  C   ARG A 123     -28.485  12.592  32.698  1.00 91.43           C  
ATOM   1931  CB  ARG A 123     -29.736  13.140  30.540  1.00 91.43           C  
ATOM   1932  HB2 ARG A 123     -30.212  13.969  30.015  1.00 91.43           H  
ATOM   1933  HB3 ARG A 123     -28.818  12.884  30.010  1.00 91.43           H  
ATOM   1934  O   ARG A 123     -27.312  12.451  32.385  1.00 91.43           O  
ATOM   1935  CG  ARG A 123     -30.698  11.945  30.511  1.00 91.43           C  
ATOM   1936  HG2 ARG A 123     -31.647  12.226  30.968  1.00 91.43           H  
ATOM   1937  HG3 ARG A 123     -30.272  11.117  31.078  1.00 91.43           H  
ATOM   1938  CD  ARG A 123     -30.942  11.522  29.058  1.00 91.43           C  
ATOM   1939  HD2 ARG A 123     -31.522  12.308  28.574  1.00 91.43           H  
ATOM   1940  HD3 ARG A 123     -29.982  11.440  28.547  1.00 91.43           H  
ATOM   1941  NE  ARG A 123     -31.629  10.221  28.961  1.00 91.43           N  
ATOM   1942  HE  ARG A 123     -31.253   9.484  29.540  1.00 91.43           H  
ATOM   1943  NH1 ARG A 123     -32.895  10.672  27.096  1.00 91.43           N  
ATOM   1944 HH11 ARG A 123     -33.590  10.393  26.418  1.00 91.43           H  
ATOM   1945 HH12 ARG A 123     -32.567  11.627  27.089  1.00 91.43           H  
ATOM   1946  NH2 ARG A 123     -32.963   8.641  28.019  1.00 91.43           N  
ATOM   1947 HH21 ARG A 123     -33.627   8.362  27.311  1.00 91.43           H  
ATOM   1948 HH22 ARG A 123     -32.466   7.925  28.530  1.00 91.43           H  
ATOM   1949  CZ  ARG A 123     -32.496   9.858  28.035  1.00 91.43           C  
ATOM   1950  N   SER A 124     -29.043  11.870  33.671  1.00 86.61           N  
ATOM   1951  H   SER A 124     -30.014  12.022  33.901  1.00 86.61           H  
ATOM   1952  CA  SER A 124     -28.297  10.889  34.480  1.00 86.61           C  
ATOM   1953  HA  SER A 124     -27.311  11.297  34.701  1.00 86.61           H  
ATOM   1954  C   SER A 124     -28.064   9.541  33.786  1.00 86.61           C  
ATOM   1955  CB  SER A 124     -29.019  10.665  35.811  1.00 86.61           C  
ATOM   1956  HB2 SER A 124     -28.977  11.583  36.397  1.00 86.61           H  
ATOM   1957  HB3 SER A 124     -28.520   9.871  36.368  1.00 86.61           H  
ATOM   1958  O   SER A 124     -27.221   8.768  34.233  1.00 86.61           O  
ATOM   1959  OG  SER A 124     -30.376  10.318  35.590  1.00 86.61           O  
ATOM   1960  HG  SER A 124     -30.770  10.073  36.431  1.00 86.61           H  
ATOM   1961  N   GLY A 125     -28.801   9.248  32.714  1.00 86.74           N  
ATOM   1962  H   GLY A 125     -29.406   9.972  32.353  1.00 86.74           H  
ATOM   1963  CA  GLY A 125     -28.660   8.032  31.913  1.00 86.74           C  
ATOM   1964  HA2 GLY A 125     -27.792   7.461  32.242  1.00 86.74           H  
ATOM   1965  HA3 GLY A 125     -29.544   7.405  32.035  1.00 86.74           H  
ATOM   1966  C   GLY A 125     -28.487   8.349  30.433  1.00 86.74           C  
ATOM   1967  O   GLY A 125     -28.796   9.455  29.992  1.00 86.74           O  
ATOM   1968  N   SER A 126     -28.034   7.368  29.658  1.00 87.73           N  
ATOM   1969  H   SER A 126     -27.831   6.464  30.060  1.00 87.73           H  
ATOM   1970  CA  SER A 126     -27.857   7.547  28.219  1.00 87.73           C  
ATOM   1971  HA  SER A 126     -27.289   8.465  28.063  1.00 87.73           H  
ATOM   1972  C   SER A 126     -29.204   7.702  27.500  1.00 87.73           C  
ATOM   1973  CB  SER A 126     -27.027   6.404  27.638  1.00 87.73           C  
ATOM   1974  HB2 SER A 126     -27.593   5.473  27.683  1.00 87.73           H  
ATOM   1975  HB3 SER A 126     -26.101   6.294  28.202  1.00 87.73           H  
ATOM   1976  O   SER A 126     -30.223   7.115  27.877  1.00 87.73           O  
ATOM   1977  OG  SER A 126     -26.719   6.712  26.306  1.00 87.73           O  
ATOM   1978  HG  SER A 126     -26.140   7.477  26.311  1.00 87.73           H  
ATOM   1979  N   SER A 127     -29.221   8.529  26.464  1.00 90.42           N  
ATOM   1980  H   SER A 127     -28.342   8.964  26.220  1.00 90.42           H  
ATOM   1981  CA  SER A 127     -30.305   8.662  25.491  1.00 90.42           C  
ATOM   1982  HA  SER A 127     -31.250   8.438  25.986  1.00 90.42           H  
ATOM   1983  C   SER A 127     -30.191   7.671  24.329  1.00 90.42           C  
ATOM   1984  CB  SER A 127     -30.374  10.107  24.991  1.00 90.42           C  
ATOM   1985  HB2 SER A 127     -31.284  10.240  24.407  1.00 90.42           H  
ATOM   1986  HB3 SER A 127     -30.410  10.781  25.847  1.00 90.42           H  
ATOM   1987  O   SER A 127     -31.122   7.563  23.529  1.00 90.42           O  
ATOM   1988  OG  SER A 127     -29.270  10.446  24.188  1.00 90.42           O  
ATOM   1989  HG  SER A 127     -28.446  10.162  24.592  1.00 90.42           H  
ATOM   1990  N   MET A 128     -29.105   6.890  24.268  1.00 88.26           N  
ATOM   1991  H   MET A 128     -28.369   7.046  24.942  1.00 88.26           H  
ATOM   1992  CA  MET A 128     -28.819   5.966  23.168  1.00 88.26           C  
ATOM   1993  HA  MET A 128     -28.673   6.551  22.259  1.00 88.26           H  
ATOM   1994  C   MET A 128     -29.943   4.968  22.877  1.00 88.26           C  
ATOM   1995  CB  MET A 128     -27.529   5.197  23.457  1.00 88.26           C  
ATOM   1996  HB2 MET A 128     -27.468   4.345  22.780  1.00 88.26           H  
ATOM   1997  HB3 MET A 128     -27.538   4.820  24.480  1.00 88.26           H  
ATOM   1998  O   MET A 128     -30.177   4.661  21.713  1.00 88.26           O  
ATOM   1999  CG  MET A 128     -26.285   6.050  23.220  1.00 88.26           C  
ATOM   2000  HG2 MET A 128     -26.314   6.948  23.837  1.00 88.26           H  
ATOM   2001  HG3 MET A 128     -26.257   6.351  22.172  1.00 88.26           H  
ATOM   2002  SD  MET A 128     -24.796   5.111  23.593  1.00 88.26           S  
ATOM   2003  CE  MET A 128     -23.529   6.257  23.020  1.00 88.26           C  
ATOM   2004  HE1 MET A 128     -23.675   6.475  21.962  1.00 88.26           H  
ATOM   2005  HE2 MET A 128     -23.569   7.177  23.603  1.00 88.26           H  
ATOM   2006  HE3 MET A 128     -22.561   5.775  23.162  1.00 88.26           H  
ATOM   2007  N   GLU A 129     -30.698   4.507  23.878  1.00 90.53           N  
ATOM   2008  H   GLU A 129     -30.462   4.776  24.823  1.00 90.53           H  
ATOM   2009  CA  GLU A 129     -31.844   3.606  23.662  1.00 90.53           C  
ATOM   2010  HA  GLU A 129     -31.498   2.675  23.211  1.00 90.53           H  
ATOM   2011  C   GLU A 129     -32.908   4.185  22.723  1.00 90.53           C  
ATOM   2012  CB  GLU A 129     -32.516   3.289  24.998  1.00 90.53           C  
ATOM   2013  HB2 GLU A 129     -33.520   2.907  24.812  1.00 90.53           H  
ATOM   2014  HB3 GLU A 129     -32.598   4.203  25.587  1.00 90.53           H  
ATOM   2015  O   GLU A 129     -33.459   3.459  21.897  1.00 90.53           O  
ATOM   2016  CG  GLU A 129     -31.738   2.232  25.773  1.00 90.53           C  
ATOM   2017  HG2 GLU A 129     -30.689   2.521  25.822  1.00 90.53           H  
ATOM   2018  HG3 GLU A 129     -31.805   1.277  25.252  1.00 90.53           H  
ATOM   2019  CD  GLU A 129     -32.306   2.102  27.182  1.00 90.53           C  
ATOM   2020  OE1 GLU A 129     -31.485   2.166  28.117  1.00 90.53           O  
ATOM   2021  OE2 GLU A 129     -33.536   1.955  27.339  1.00 90.53           O  
ATOM   2022  N   ALA A 130     -33.171   5.492  22.806  1.00 91.19           N  
ATOM   2023  H   ALA A 130     -32.618   6.059  23.433  1.00 91.19           H  
ATOM   2024  CA  ALA A 130     -34.122   6.167  21.923  1.00 91.19           C  
ATOM   2025  HA  ALA A 130     -35.028   5.564  21.849  1.00 91.19           H  
ATOM   2026  C   ALA A 130     -33.562   6.341  20.500  1.00 91.19           C  
ATOM   2027  CB  ALA A 130     -34.486   7.515  22.556  1.00 91.19           C  
ATOM   2028  HB1 ALA A 130     -35.228   8.019  21.937  1.00 91.19           H  
ATOM   2029  HB2 ALA A 130     -33.601   8.148  22.631  1.00 91.19           H  
ATOM   2030  HB3 ALA A 130     -34.908   7.358  23.549  1.00 91.19           H  
ATOM   2031  O   ALA A 130     -34.308   6.403  19.522  1.00 91.19           O  
ATOM   2032  N   VAL A 131     -32.235   6.396  20.380  1.00 92.56           N  
ATOM   2033  H   VAL A 131     -31.690   6.311  21.226  1.00 92.56           H  
ATOM   2034  CA  VAL A 131     -31.521   6.686  19.133  1.00 92.56           C  
ATOM   2035  HA  VAL A 131     -32.169   7.281  18.490  1.00 92.56           H  
ATOM   2036  C   VAL A 131     -31.173   5.415  18.352  1.00 92.56           C  
ATOM   2037  CB  VAL A 131     -30.286   7.542  19.462  1.00 92.56           C  
ATOM   2038  HB  VAL A 131     -29.642   7.012  20.163  1.00 92.56           H  
ATOM   2039  O   VAL A 131     -31.144   5.425  17.124  1.00 92.56           O  
ATOM   2040  CG1 VAL A 131     -29.487   7.859  18.205  1.00 92.56           C  
ATOM   2041 HG11 VAL A 131     -28.744   8.628  18.417  1.00 92.56           H  
ATOM   2042 HG12 VAL A 131     -28.959   6.966  17.871  1.00 92.56           H  
ATOM   2043 HG13 VAL A 131     -30.167   8.206  17.427  1.00 92.56           H  
ATOM   2044  CG2 VAL A 131     -30.719   8.874  20.085  1.00 92.56           C  
ATOM   2045 HG21 VAL A 131     -31.383   9.415  19.410  1.00 92.56           H  
ATOM   2046 HG22 VAL A 131     -29.839   9.486  20.282  1.00 92.56           H  
ATOM   2047 HG23 VAL A 131     -31.223   8.713  21.038  1.00 92.56           H  
ATOM   2048  N   LEU A 132     -30.998   4.285  19.030  1.00 91.66           N  
ATOM   2049  H   LEU A 132     -30.993   4.355  20.037  1.00 91.66           H  
ATOM   2050  CA  LEU A 132     -30.708   2.973  18.445  1.00 91.66           C  
ATOM   2051  HA  LEU A 132     -29.692   2.982  18.051  1.00 91.66           H  
ATOM   2052  C   LEU A 132     -31.636   2.537  17.297  1.00 91.66           C  
ATOM   2053  CB  LEU A 132     -30.833   1.944  19.565  1.00 91.66           C  
ATOM   2054  HB2 LEU A 132     -31.197   1.001  19.158  1.00 91.66           H  
ATOM   2055  HB3 LEU A 132     -31.568   2.310  20.282  1.00 91.66           H  
ATOM   2056  O   LEU A 132     -31.126   2.077  16.267  1.00 91.66           O  
ATOM   2057  CG  LEU A 132     -29.575   1.659  20.360  1.00 91.66           C  
ATOM   2058  HG  LEU A 132     -29.175   2.572  20.801  1.00 91.66           H  
ATOM   2059  CD1 LEU A 132     -30.037   0.715  21.468  1.00 91.66           C  
ATOM   2060 HD11 LEU A 132     -31.120   0.690  21.591  1.00 91.66           H  
ATOM   2061 HD12 LEU A 132     -29.719  -0.306  21.258  1.00 91.66           H  
ATOM   2062 HD13 LEU A 132     -29.641   1.096  22.410  1.00 91.66           H  
ATOM   2063  CD2 LEU A 132     -28.507   1.020  19.479  1.00 91.66           C  
ATOM   2064 HD21 LEU A 132     -28.035   1.776  18.851  1.00 91.66           H  
ATOM   2065 HD22 LEU A 132     -27.757   0.575  20.133  1.00 91.66           H  
ATOM   2066 HD23 LEU A 132     -28.940   0.238  18.856  1.00 91.66           H  
ATOM   2067  N   PRO A 133     -32.977   2.661  17.406  1.00 93.77           N  
ATOM   2068  CA  PRO A 133     -33.861   2.319  16.297  1.00 93.77           C  
ATOM   2069  HA  PRO A 133     -33.693   1.278  16.019  1.00 93.77           H  
ATOM   2070  C   PRO A 133     -33.621   3.211  15.075  1.00 93.77           C  
ATOM   2071  CB  PRO A 133     -35.288   2.479  16.833  1.00 93.77           C  
ATOM   2072  HB2 PRO A 133     -35.665   3.476  16.609  1.00 93.77           H  
ATOM   2073  HB3 PRO A 133     -35.956   1.719  16.427  1.00 93.77           H  
ATOM   2074  O   PRO A 133     -33.738   2.740  13.946  1.00 93.77           O  
ATOM   2075  CG  PRO A 133     -35.132   2.339  18.344  1.00 93.77           C  
ATOM   2076  HG2 PRO A 133     -35.925   2.853  18.888  1.00 93.77           H  
ATOM   2077  HG3 PRO A 133     -35.093   1.285  18.618  1.00 93.77           H  
ATOM   2078  CD  PRO A 133     -33.776   2.984  18.585  1.00 93.77           C  
ATOM   2079  HD2 PRO A 133     -33.374   2.573  19.511  1.00 93.77           H  
ATOM   2080  HD3 PRO A 133     -33.886   4.065  18.667  1.00 93.77           H  
ATOM   2081  N   ILE A 134     -33.250   4.480  15.292  1.00 94.69           N  
ATOM   2082  H   ILE A 134     -33.068   4.768  16.243  1.00 94.69           H  
ATOM   2083  CA  ILE A 134     -32.890   5.421  14.222  1.00 94.69           C  
ATOM   2084  HA  ILE A 134     -33.657   5.375  13.449  1.00 94.69           H  
ATOM   2085  C   ILE A 134     -31.573   4.971  13.581  1.00 94.69           C  
ATOM   2086  CB  ILE A 134     -32.811   6.884  14.736  1.00 94.69           C  
ATOM   2087  HB  ILE A 134     -31.974   6.979  15.428  1.00 94.69           H  
ATOM   2088  O   ILE A 134     -31.520   4.815  12.363  1.00 94.69           O  
ATOM   2089  CG1 ILE A 134     -34.103   7.298  15.476  1.00 94.69           C  
ATOM   2090 HG12 ILE A 134     -34.932   7.278  14.768  1.00 94.69           H  
ATOM   2091 HG13 ILE A 134     -34.310   6.587  16.276  1.00 94.69           H  
ATOM   2092  CG2 ILE A 134     -32.543   7.841  13.561  1.00 94.69           C  
ATOM   2093 HG21 ILE A 134     -32.388   8.857  13.926  1.00 94.69           H  
ATOM   2094 HG22 ILE A 134     -33.380   7.833  12.863  1.00 94.69           H  
ATOM   2095 HG23 ILE A 134     -31.635   7.553  13.031  1.00 94.69           H  
ATOM   2096  CD1 ILE A 134     -34.052   8.686  16.126  1.00 94.69           C  
ATOM   2097 HD11 ILE A 134     -33.176   8.765  16.769  1.00 94.69           H  
ATOM   2098 HD12 ILE A 134     -34.022   9.468  15.367  1.00 94.69           H  
ATOM   2099 HD13 ILE A 134     -34.948   8.830  16.731  1.00 94.69           H  
ATOM   2100  N   MET A 135     -30.553   4.662  14.394  1.00 94.61           N  
ATOM   2101  H   MET A 135     -30.668   4.819  15.385  1.00 94.61           H  
ATOM   2102  CA  MET A 135     -29.271   4.127  13.915  1.00 94.61           C  
ATOM   2103  HA  MET A 135     -28.776   4.869  13.289  1.00 94.61           H  
ATOM   2104  C   MET A 135     -29.436   2.869  13.077  1.00 94.61           C  
ATOM   2105  CB  MET A 135     -28.327   3.776  15.067  1.00 94.61           C  
ATOM   2106  HB2 MET A 135     -28.828   3.124  15.783  1.00 94.61           H  
ATOM   2107  HB3 MET A 135     -27.481   3.228  14.653  1.00 94.61           H  
ATOM   2108  O   MET A 135     -28.672   2.693  12.144  1.00 94.61           O  
ATOM   2109  CG  MET A 135     -27.789   5.001  15.797  1.00 94.61           C  
ATOM   2110  HG2 MET A 135     -28.615   5.474  16.329  1.00 94.61           H  
ATOM   2111  HG3 MET A 135     -27.393   5.713  15.073  1.00 94.61           H  
ATOM   2112  SD  MET A 135     -26.480   4.599  16.981  1.00 94.61           S  
ATOM   2113  CE  MET A 135     -25.094   4.261  15.853  1.00 94.61           C  
ATOM   2114  HE1 MET A 135     -25.357   3.478  15.142  1.00 94.61           H  
ATOM   2115  HE2 MET A 135     -24.829   5.169  15.311  1.00 94.61           H  
ATOM   2116  HE3 MET A 135     -24.233   3.927  16.431  1.00 94.61           H  
ATOM   2117  N   SER A 136     -30.409   2.008  13.393  1.00 92.73           N  
ATOM   2118  H   SER A 136     -30.954   2.210  14.218  1.00 92.73           H  
ATOM   2119  CA  SER A 136     -30.675   0.768  12.653  1.00 92.73           C  
ATOM   2120  HA  SER A 136     -29.726   0.302  12.390  1.00 92.73           H  
ATOM   2121  C   SER A 136     -31.445   1.022  11.351  1.00 92.73           C  
ATOM   2122  CB  SER A 136     -31.444  -0.219  13.536  1.00 92.73           C  
ATOM   2123  HB2 SER A 136     -32.422   0.193  13.784  1.00 92.73           H  
ATOM   2124  HB3 SER A 136     -31.581  -1.154  12.993  1.00 92.73           H  
ATOM   2125  O   SER A 136     -31.128   0.417  10.326  1.00 92.73           O  
ATOM   2126  OG  SER A 136     -30.728  -0.478  14.729  1.00 92.73           O  
ATOM   2127  HG  SER A 136     -30.693   0.325  15.254  1.00 92.73           H  
ATOM   2128  N   GLN A 137     -32.399   1.960  11.356  1.00 94.65           N  
ATOM   2129  H   GLN A 137     -32.595   2.440  12.223  1.00 94.65           H  
ATOM   2130  CA  GLN A 137     -33.219   2.310  10.189  1.00 94.65           C  
ATOM   2131  HA  GLN A 137     -33.655   1.393   9.793  1.00 94.65           H  
ATOM   2132  C   GLN A 137     -32.411   2.954   9.047  1.00 94.65           C  
ATOM   2133  CB  GLN A 137     -34.363   3.233  10.655  1.00 94.65           C  
ATOM   2134  HB2 GLN A 137     -33.942   4.151  11.066  1.00 94.65           H  
ATOM   2135  HB3 GLN A 137     -34.924   2.727  11.440  1.00 94.65           H  
ATOM   2136  O   GLN A 137     -32.751   2.758   7.881  1.00 94.65           O  
ATOM   2137  CG  GLN A 137     -35.330   3.590   9.514  1.00 94.65           C  
ATOM   2138  HG2 GLN A 137     -35.719   2.670   9.076  1.00 94.65           H  
ATOM   2139  HG3 GLN A 137     -34.792   4.134   8.739  1.00 94.65           H  
ATOM   2140  CD  GLN A 137     -36.509   4.464   9.930  1.00 94.65           C  
ATOM   2141  NE2 GLN A 137     -37.387   4.787   9.007  1.00 94.65           N  
ATOM   2142 HE21 GLN A 137     -37.228   4.501   8.052  1.00 94.65           H  
ATOM   2143 HE22 GLN A 137     -38.137   5.408   9.275  1.00 94.65           H  
ATOM   2144  OE1 GLN A 137     -36.690   4.877  11.064  1.00 94.65           O  
ATOM   2145  N   PHE A 138     -31.355   3.707   9.366  1.00 94.37           N  
ATOM   2146  H   PHE A 138     -31.154   3.864  10.343  1.00 94.37           H  
ATOM   2147  CA  PHE A 138     -30.596   4.497   8.392  1.00 94.37           C  
ATOM   2148  HA  PHE A 138     -31.070   4.425   7.413  1.00 94.37           H  
ATOM   2149  C   PHE A 138     -29.133   4.018   8.287  1.00 94.37           C  
ATOM   2150  CB  PHE A 138     -30.698   5.968   8.792  1.00 94.37           C  
ATOM   2151  HB2 PHE A 138     -30.349   6.070   9.819  1.00 94.37           H  
ATOM   2152  HB3 PHE A 138     -30.025   6.560   8.172  1.00 94.37           H  
ATOM   2153  O   PHE A 138     -28.361   4.236   9.225  1.00 94.37           O  
ATOM   2154  CG  PHE A 138     -32.100   6.536   8.693  1.00 94.37           C  
ATOM   2155  CD1 PHE A 138     -32.652   6.871   7.443  1.00 94.37           C  
ATOM   2156  HD1 PHE A 138     -32.060   6.746   6.548  1.00 94.37           H  
ATOM   2157  CD2 PHE A 138     -32.855   6.733   9.861  1.00 94.37           C  
ATOM   2158  HD2 PHE A 138     -32.429   6.487  10.822  1.00 94.37           H  
ATOM   2159  CE1 PHE A 138     -33.947   7.417   7.368  1.00 94.37           C  
ATOM   2160  HE1 PHE A 138     -34.354   7.701   6.409  1.00 94.37           H  
ATOM   2161  CE2 PHE A 138     -34.150   7.267   9.787  1.00 94.37           C  
ATOM   2162  HE2 PHE A 138     -34.713   7.415  10.696  1.00 94.37           H  
ATOM   2163  CZ  PHE A 138     -34.696   7.619   8.541  1.00 94.37           C  
ATOM   2164  HZ  PHE A 138     -35.682   8.055   8.487  1.00 94.37           H  
ATOM   2165  N   PRO A 139     -28.732   3.342   7.188  1.00 93.54           N  
ATOM   2166  CA  PRO A 139     -27.397   2.746   7.033  1.00 93.54           C  
ATOM   2167  HA  PRO A 139     -27.171   2.104   7.884  1.00 93.54           H  
ATOM   2168  C   PRO A 139     -26.246   3.751   6.957  1.00 93.54           C  
ATOM   2169  CB  PRO A 139     -27.478   1.873   5.777  1.00 93.54           C  
ATOM   2170  HB2 PRO A 139     -26.531   1.829   5.240  1.00 93.54           H  
ATOM   2171  HB3 PRO A 139     -27.802   0.869   6.054  1.00 93.54           H  
ATOM   2172  O   PRO A 139     -25.109   3.367   7.191  1.00 93.54           O  
ATOM   2173  CG  PRO A 139     -28.567   2.549   4.954  1.00 93.54           C  
ATOM   2174  HG2 PRO A 139     -28.140   3.406   4.432  1.00 93.54           H  
ATOM   2175  HG3 PRO A 139     -29.036   1.859   4.252  1.00 93.54           H  
ATOM   2176  CD  PRO A 139     -29.545   3.025   6.025  1.00 93.54           C  
ATOM   2177  HD2 PRO A 139     -30.239   2.223   6.278  1.00 93.54           H  
ATOM   2178  HD3 PRO A 139     -30.091   3.899   5.671  1.00 93.54           H  
ATOM   2179  N   GLU A 140     -26.529   5.015   6.656  1.00 94.45           N  
ATOM   2180  H   GLU A 140     -27.474   5.237   6.378  1.00 94.45           H  
ATOM   2181  CA  GLU A 140     -25.558   6.110   6.629  1.00 94.45           C  
ATOM   2182  HA  GLU A 140     -24.635   5.741   6.182  1.00 94.45           H  
ATOM   2183  C   GLU A 140     -25.166   6.634   8.016  1.00 94.45           C  
ATOM   2184  CB  GLU A 140     -26.080   7.258   5.745  1.00 94.45           C  
ATOM   2185  HB2 GLU A 140     -26.242   6.883   4.734  1.00 94.45           H  
ATOM   2186  HB3 GLU A 140     -25.292   8.008   5.679  1.00 94.45           H  
ATOM   2187  O   GLU A 140     -24.223   7.416   8.119  1.00 94.45           O  
ATOM   2188  CG  GLU A 140     -27.359   7.961   6.244  1.00 94.45           C  
ATOM   2189  HG2 GLU A 140     -27.386   8.950   5.786  1.00 94.45           H  
ATOM   2190  HG3 GLU A 140     -27.304   8.104   7.323  1.00 94.45           H  
ATOM   2191  CD  GLU A 140     -28.670   7.246   5.889  1.00 94.45           C  
ATOM   2192  OE1 GLU A 140     -29.746   7.829   6.110  1.00 94.45           O  
ATOM   2193  OE2 GLU A 140     -28.665   6.102   5.377  1.00 94.45           O  
ATOM   2194  N   ILE A 141     -25.872   6.237   9.082  1.00 95.22           N  
ATOM   2195  H   ILE A 141     -26.605   5.553   8.959  1.00 95.22           H  
ATOM   2196  CA  ILE A 141     -25.469   6.598  10.441  1.00 95.22           C  
ATOM   2197  HA  ILE A 141     -25.108   7.626  10.423  1.00 95.22           H  
ATOM   2198  C   ILE A 141     -24.312   5.696  10.863  1.00 95.22           C  
ATOM   2199  CB  ILE A 141     -26.631   6.547  11.447  1.00 95.22           C  
ATOM   2200  HB  ILE A 141     -27.019   5.529  11.488  1.00 95.22           H  
ATOM   2201  O   ILE A 141     -24.486   4.495  11.071  1.00 95.22           O  
ATOM   2202  CG1 ILE A 141     -27.770   7.503  11.032  1.00 95.22           C  
ATOM   2203 HG12 ILE A 141     -28.020   7.351   9.982  1.00 95.22           H  
ATOM   2204 HG13 ILE A 141     -27.452   8.538  11.160  1.00 95.22           H  
ATOM   2205  CG2 ILE A 141     -26.085   6.940  12.836  1.00 95.22           C  
ATOM   2206 HG21 ILE A 141     -25.532   7.877  12.767  1.00 95.22           H  
ATOM   2207 HG22 ILE A 141     -26.892   7.070  13.556  1.00 95.22           H  
ATOM   2208 HG23 ILE A 141     -25.417   6.164  13.211  1.00 95.22           H  
ATOM   2209  CD1 ILE A 141     -29.046   7.257  11.839  1.00 95.22           C  
ATOM   2210 HD11 ILE A 141     -28.897   7.479  12.896  1.00 95.22           H  
ATOM   2211 HD12 ILE A 141     -29.845   7.891  11.455  1.00 95.22           H  
ATOM   2212 HD13 ILE A 141     -29.344   6.214  11.734  1.00 95.22           H  
ATOM   2213  N   GLU A 142     -23.141   6.296  11.039  1.00 94.39           N  
ATOM   2214  H   GLU A 142     -23.085   7.284  10.834  1.00 94.39           H  
ATOM   2215  CA  GLU A 142     -21.914   5.586  11.400  1.00 94.39           C  
ATOM   2216  HA  GLU A 142     -21.924   4.582  10.975  1.00 94.39           H  
ATOM   2217  C   GLU A 142     -21.784   5.437  12.918  1.00 94.39           C  
ATOM   2218  CB  GLU A 142     -20.705   6.341  10.825  1.00 94.39           C  
ATOM   2219  HB2 GLU A 142     -19.791   5.981  11.298  1.00 94.39           H  
ATOM   2220  HB3 GLU A 142     -20.803   7.398  11.073  1.00 94.39           H  
ATOM   2221  O   GLU A 142     -21.485   4.354  13.426  1.00 94.39           O  
ATOM   2222  CG  GLU A 142     -20.571   6.214   9.297  1.00 94.39           C  
ATOM   2223  HG2 GLU A 142     -21.517   6.485   8.829  1.00 94.39           H  
ATOM   2224  HG3 GLU A 142     -19.830   6.941   8.962  1.00 94.39           H  
ATOM   2225  CD  GLU A 142     -20.119   4.821   8.817  1.00 94.39           C  
ATOM   2226  OE1 GLU A 142     -20.535   4.412   7.710  1.00 94.39           O  
ATOM   2227  OE2 GLU A 142     -19.317   4.158   9.519  1.00 94.39           O  
ATOM   2228  N   THR A 143     -21.992   6.521  13.672  1.00 93.26           N  
ATOM   2229  H   THR A 143     -22.277   7.375  13.214  1.00 93.26           H  
ATOM   2230  CA  THR A 143     -21.773   6.553  15.127  1.00 93.26           C  
ATOM   2231  HA  THR A 143     -21.969   5.551  15.507  1.00 93.26           H  
ATOM   2232  C   THR A 143     -22.743   7.514  15.818  1.00 93.26           C  
ATOM   2233  CB  THR A 143     -20.305   6.912  15.448  1.00 93.26           C  
ATOM   2234  HB  THR A 143     -20.096   7.906  15.053  1.00 93.26           H  
ATOM   2235  O   THR A 143     -23.108   8.544  15.256  1.00 93.26           O  
ATOM   2236  CG2 THR A 143     -19.912   6.888  16.926  1.00 93.26           C  
ATOM   2237 HG21 THR A 143     -20.005   5.880  17.329  1.00 93.26           H  
ATOM   2238 HG22 THR A 143     -18.873   7.202  17.021  1.00 93.26           H  
ATOM   2239 HG23 THR A 143     -20.528   7.579  17.502  1.00 93.26           H  
ATOM   2240  OG1 THR A 143     -19.446   5.981  14.829  1.00 93.26           O  
ATOM   2241  HG1 THR A 143     -19.969   5.481  14.198  1.00 93.26           H  
ATOM   2242  N   CYS A 144     -23.156   7.198  17.045  1.00 94.62           N  
ATOM   2243  H   CYS A 144     -22.826   6.328  17.439  1.00 94.62           H  
ATOM   2244  CA  CYS A 144     -23.804   8.140  17.960  1.00 94.62           C  
ATOM   2245  HA  CYS A 144     -24.025   9.068  17.432  1.00 94.62           H  
ATOM   2246  C   CYS A 144     -22.849   8.454  19.109  1.00 94.62           C  
ATOM   2247  CB  CYS A 144     -25.127   7.550  18.463  1.00 94.62           C  
ATOM   2248  HB2 CYS A 144     -24.937   6.613  18.985  1.00 94.62           H  
ATOM   2249  HB3 CYS A 144     -25.777   7.353  17.611  1.00 94.62           H  
ATOM   2250  O   CYS A 144     -22.332   7.519  19.708  1.00 94.62           O  
ATOM   2251  SG  CYS A 144     -25.954   8.718  19.588  1.00 94.62           S  
ATOM   2252  HG  CYS A 144     -25.080   8.629  20.594  1.00 94.62           H  
ATOM   2253  N   VAL A 145     -22.634   9.731  19.425  1.00 93.63           N  
ATOM   2254  H   VAL A 145     -23.113  10.436  18.884  1.00 93.63           H  
ATOM   2255  CA  VAL A 145     -21.738  10.209  20.489  1.00 93.63           C  
ATOM   2256  HA  VAL A 145     -21.350   9.359  21.049  1.00 93.63           H  
ATOM   2257  C   VAL A 145     -22.528  11.104  21.442  1.00 93.63           C  
ATOM   2258  CB  VAL A 145     -20.538  10.983  19.899  1.00 93.63           C  
ATOM   2259  HB  VAL A 145     -20.901  11.886  19.409  1.00 93.63           H  
ATOM   2260  O   VAL A 145     -23.186  12.039  20.996  1.00 93.63           O  
ATOM   2261  CG1 VAL A 145     -19.534  11.393  20.983  1.00 93.63           C  
ATOM   2262 HG11 VAL A 145     -18.720  11.966  20.539  1.00 93.63           H  
ATOM   2263 HG12 VAL A 145     -19.123  10.499  21.453  1.00 93.63           H  
ATOM   2264 HG13 VAL A 145     -20.012  12.018  21.737  1.00 93.63           H  
ATOM   2265  CG2 VAL A 145     -19.772  10.155  18.857  1.00 93.63           C  
ATOM   2266 HG21 VAL A 145     -18.903  10.713  18.507  1.00 93.63           H  
ATOM   2267 HG22 VAL A 145     -20.409   9.959  17.994  1.00 93.63           H  
ATOM   2268 HG23 VAL A 145     -19.444   9.210  19.290  1.00 93.63           H  
ATOM   2269  N   GLU A 146     -22.463  10.852  22.748  1.00 94.51           N  
ATOM   2270  H   GLU A 146     -21.926  10.056  23.060  1.00 94.51           H  
ATOM   2271  CA  GLU A 146     -23.042  11.740  23.767  1.00 94.51           C  
ATOM   2272  HA  GLU A 146     -23.796  12.373  23.301  1.00 94.51           H  
ATOM   2273  C   GLU A 146     -21.970  12.660  24.357  1.00 94.51           C  
ATOM   2274  CB  GLU A 146     -23.750  10.941  24.870  1.00 94.51           C  
ATOM   2275  HB2 GLU A 146     -24.099  11.640  25.631  1.00 94.51           H  
ATOM   2276  HB3 GLU A 146     -23.049  10.244  25.329  1.00 94.51           H  
ATOM   2277  O   GLU A 146     -20.917  12.196  24.786  1.00 94.51           O  
ATOM   2278  CG  GLU A 146     -24.956  10.179  24.313  1.00 94.51           C  
ATOM   2279  HG2 GLU A 146     -24.611   9.385  23.651  1.00 94.51           H  
ATOM   2280  HG3 GLU A 146     -25.559  10.868  23.722  1.00 94.51           H  
ATOM   2281  CD  GLU A 146     -25.830   9.571  25.412  1.00 94.51           C  
ATOM   2282  OE1 GLU A 146     -27.067   9.600  25.249  1.00 94.51           O  
ATOM   2283  OE2 GLU A 146     -25.317   9.016  26.408  1.00 94.51           O  
ATOM   2284  N   CYS A 147     -22.226  13.966  24.414  1.00 93.23           N  
ATOM   2285  H   CYS A 147     -23.128  14.288  24.095  1.00 93.23           H  
ATOM   2286  CA  CYS A 147     -21.257  14.986  24.813  1.00 93.23           C  
ATOM   2287  HA  CYS A 147     -20.489  14.523  25.433  1.00 93.23           H  
ATOM   2288  C   CYS A 147     -21.896  16.099  25.658  1.00 93.23           C  
ATOM   2289  CB  CYS A 147     -20.562  15.531  23.550  1.00 93.23           C  
ATOM   2290  HB2 CYS A 147     -19.787  16.249  23.820  1.00 93.23           H  
ATOM   2291  HB3 CYS A 147     -20.081  14.708  23.021  1.00 93.23           H  
ATOM   2292  O   CYS A 147     -23.116  16.256  25.726  1.00 93.23           O  
ATOM   2293  SG  CYS A 147     -21.748  16.337  22.439  1.00 93.23           S  
ATOM   2294  HG  CYS A 147     -22.214  17.239  23.308  1.00 93.23           H  
ATOM   2295  N   SER A 148     -21.061  16.910  26.303  1.00 94.15           N  
ATOM   2296  H   SER A 148     -20.070  16.758  26.180  1.00 94.15           H  
ATOM   2297  CA  SER A 148     -21.499  18.129  26.986  1.00 94.15           C  
ATOM   2298  HA  SER A 148     -22.492  18.414  26.638  1.00 94.15           H  
ATOM   2299  C   SER A 148     -20.540  19.256  26.646  1.00 94.15           C  
ATOM   2300  CB  SER A 148     -21.585  17.921  28.502  1.00 94.15           C  
ATOM   2301  HB2 SER A 148     -22.386  17.218  28.733  1.00 94.15           H  
ATOM   2302  HB3 SER A 148     -20.640  17.517  28.864  1.00 94.15           H  
ATOM   2303  O   SER A 148     -19.398  19.251  27.104  1.00 94.15           O  
ATOM   2304  OG  SER A 148     -21.822  19.152  29.161  1.00 94.15           O  
ATOM   2305  HG  SER A 148     -22.761  19.223  29.346  1.00 94.15           H  
ATOM   2306  N   ALA A 149     -21.026  20.241  25.883  1.00 94.45           N  
ATOM   2307  H   ALA A 149     -21.924  20.111  25.439  1.00 94.45           H  
ATOM   2308  CA  ALA A 149     -20.292  21.483  25.640  1.00 94.45           C  
ATOM   2309  HA  ALA A 149     -19.387  21.260  25.074  1.00 94.45           H  
ATOM   2310  C   ALA A 149     -19.881  22.160  26.962  1.00 94.45           C  
ATOM   2311  CB  ALA A 149     -21.155  22.411  24.776  1.00 94.45           C  
ATOM   2312  HB1 ALA A 149     -20.589  23.316  24.556  1.00 94.45           H  
ATOM   2313  HB2 ALA A 149     -22.070  22.675  25.306  1.00 94.45           H  
ATOM   2314  HB3 ALA A 149     -21.409  21.917  23.838  1.00 94.45           H  
ATOM   2315  O   ALA A 149     -18.746  22.593  27.119  1.00 94.45           O  
ATOM   2316  N   LYS A 150     -20.795  22.190  27.942  1.00 94.40           N  
ATOM   2317  H   LYS A 150     -21.680  21.734  27.770  1.00 94.40           H  
ATOM   2318  CA  LYS A 150     -20.605  22.864  29.233  1.00 94.40           C  
ATOM   2319  HA  LYS A 150     -20.293  23.893  29.058  1.00 94.40           H  
ATOM   2320  C   LYS A 150     -19.499  22.240  30.079  1.00 94.40           C  
ATOM   2321  CB  LYS A 150     -21.946  22.879  29.974  1.00 94.40           C  
ATOM   2322  HB2 LYS A 150     -22.225  21.861  30.246  1.00 94.40           H  
ATOM   2323  HB3 LYS A 150     -22.711  23.282  29.310  1.00 94.40           H  
ATOM   2324  O   LYS A 150     -18.691  22.960  30.654  1.00 94.40           O  
ATOM   2325  CG  LYS A 150     -21.883  23.749  31.233  1.00 94.40           C  
ATOM   2326  HG2 LYS A 150     -21.634  24.774  30.958  1.00 94.40           H  
ATOM   2327  HG3 LYS A 150     -21.127  23.365  31.918  1.00 94.40           H  
ATOM   2328  CD  LYS A 150     -23.241  23.717  31.930  1.00 94.40           C  
ATOM   2329  HD2 LYS A 150     -23.477  22.686  32.189  1.00 94.40           H  
ATOM   2330  HD3 LYS A 150     -24.006  24.097  31.253  1.00 94.40           H  
ATOM   2331  CE  LYS A 150     -23.193  24.567  33.197  1.00 94.40           C  
ATOM   2332  HE2 LYS A 150     -22.374  24.207  33.819  1.00 94.40           H  
ATOM   2333  HE3 LYS A 150     -22.984  25.601  32.924  1.00 94.40           H  
ATOM   2334  NZ  LYS A 150     -24.479  24.457  33.921  1.00 94.40           N  
ATOM   2335  HZ1 LYS A 150     -24.448  24.976  34.787  1.00 94.40           H  
ATOM   2336  HZ2 LYS A 150     -24.661  23.484  34.122  1.00 94.40           H  
ATOM   2337  HZ3 LYS A 150     -25.234  24.795  33.342  1.00 94.40           H  
ATOM   2338  N   ASN A 151     -19.461  20.911  30.136  1.00 92.28           N  
ATOM   2339  H   ASN A 151     -20.175  20.396  29.640  1.00 92.28           H  
ATOM   2340  CA  ASN A 151     -18.484  20.172  30.936  1.00 92.28           C  
ATOM   2341  HA  ASN A 151     -18.077  20.836  31.698  1.00 92.28           H  
ATOM   2342  C   ASN A 151     -17.269  19.703  30.120  1.00 92.28           C  
ATOM   2343  CB  ASN A 151     -19.204  19.021  31.660  1.00 92.28           C  
ATOM   2344  HB2 ASN A 151     -19.750  18.419  30.933  1.00 92.28           H  
ATOM   2345  HB3 ASN A 151     -18.462  18.388  32.148  1.00 92.28           H  
ATOM   2346  O   ASN A 151     -16.452  18.944  30.640  1.00 92.28           O  
ATOM   2347  CG  ASN A 151     -20.161  19.488  32.742  1.00 92.28           C  
ATOM   2348  ND2 ASN A 151     -20.968  18.595  33.258  1.00 92.28           N  
ATOM   2349 HD21 ASN A 151     -21.039  17.671  32.855  1.00 92.28           H  
ATOM   2350 HD22 ASN A 151     -21.623  18.949  33.941  1.00 92.28           H  
ATOM   2351  OD1 ASN A 151     -20.201  20.630  33.161  1.00 92.28           O  
ATOM   2352  N   LEU A 152     -17.159  20.118  28.851  1.00 91.34           N  
ATOM   2353  H   LEU A 152     -17.851  20.763  28.498  1.00 91.34           H  
ATOM   2354  CA  LEU A 152     -16.119  19.684  27.911  1.00 91.34           C  
ATOM   2355  HA  LEU A 152     -16.401  20.062  26.929  1.00 91.34           H  
ATOM   2356  C   LEU A 152     -16.041  18.157  27.750  1.00 91.34           C  
ATOM   2357  CB  LEU A 152     -14.768  20.328  28.265  1.00 91.34           C  
ATOM   2358  HB2 LEU A 152     -14.423  19.892  29.203  1.00 91.34           H  
ATOM   2359  HB3 LEU A 152     -14.040  20.073  27.495  1.00 91.34           H  
ATOM   2360  O   LEU A 152     -14.972  17.603  27.513  1.00 91.34           O  
ATOM   2361  CG  LEU A 152     -14.812  21.856  28.412  1.00 91.34           C  
ATOM   2362  HG  LEU A 152     -15.590  22.142  29.119  1.00 91.34           H  
ATOM   2363  CD1 LEU A 152     -13.490  22.321  28.994  1.00 91.34           C  
ATOM   2364 HD11 LEU A 152     -12.684  22.184  28.273  1.00 91.34           H  
ATOM   2365 HD12 LEU A 152     -13.580  23.378  29.242  1.00 91.34           H  
ATOM   2366 HD13 LEU A 152     -13.268  21.784  29.917  1.00 91.34           H  
ATOM   2367  CD2 LEU A 152     -15.075  22.553  27.082  1.00 91.34           C  
ATOM   2368 HD21 LEU A 152     -15.019  23.633  27.217  1.00 91.34           H  
ATOM   2369 HD22 LEU A 152     -16.079  22.296  26.746  1.00 91.34           H  
ATOM   2370 HD23 LEU A 152     -14.337  22.252  26.338  1.00 91.34           H  
ATOM   2371  N   ARG A 153     -17.172  17.460  27.912  1.00 92.72           N  
ATOM   2372  H   ARG A 153     -18.028  17.993  27.972  1.00 92.72           H  
ATOM   2373  CA  ARG A 153     -17.224  15.994  27.827  1.00 92.72           C  
ATOM   2374  HA  ARG A 153     -16.286  15.587  28.204  1.00 92.72           H  
ATOM   2375  C   ARG A 153     -17.355  15.566  26.378  1.00 92.72           C  
ATOM   2376  CB  ARG A 153     -18.375  15.404  28.651  1.00 92.72           C  
ATOM   2377  HB2 ARG A 153     -19.315  15.858  28.336  1.00 92.72           H  
ATOM   2378  HB3 ARG A 153     -18.431  14.336  28.441  1.00 92.72           H  
ATOM   2379  O   ARG A 153     -18.312  15.971  25.719  1.00 92.72           O  
ATOM   2380  CG  ARG A 153     -18.185  15.587  30.159  1.00 92.72           C  
ATOM   2381  HG2 ARG A 153     -17.261  15.099  30.470  1.00 92.72           H  
ATOM   2382  HG3 ARG A 153     -18.124  16.649  30.395  1.00 92.72           H  
ATOM   2383  CD  ARG A 153     -19.372  14.960  30.899  1.00 92.72           C  
ATOM   2384  HD2 ARG A 153     -20.290  15.437  30.557  1.00 92.72           H  
ATOM   2385  HD3 ARG A 153     -19.415  13.899  30.652  1.00 92.72           H  
ATOM   2386  NE  ARG A 153     -19.247  15.115  32.360  1.00 92.72           N  
ATOM   2387  HE  ARG A 153     -18.372  15.486  32.703  1.00 92.72           H  
ATOM   2388  NH1 ARG A 153     -21.268  14.175  32.924  1.00 92.72           N  
ATOM   2389 HH11 ARG A 153     -21.932  13.871  33.622  1.00 92.72           H  
ATOM   2390 HH12 ARG A 153     -21.475  14.017  31.948  1.00 92.72           H  
ATOM   2391  NH2 ARG A 153     -19.889  14.890  34.531  1.00 92.72           N  
ATOM   2392 HH21 ARG A 153     -19.001  15.259  34.839  1.00 92.72           H  
ATOM   2393 HH22 ARG A 153     -20.541  14.549  35.224  1.00 92.72           H  
ATOM   2394  CZ  ARG A 153     -20.131  14.723  33.261  1.00 92.72           C  
ATOM   2395  N   ASN A 154     -16.460  14.691  25.943  1.00 89.51           N  
ATOM   2396  H   ASN A 154     -15.707  14.425  26.561  1.00 89.51           H  
ATOM   2397  CA  ASN A 154     -16.496  13.979  24.668  1.00 89.51           C  
ATOM   2398  HA  ASN A 154     -15.575  13.397  24.679  1.00 89.51           H  
ATOM   2399  C   ASN A 154     -16.476  14.874  23.403  1.00 89.51           C  
ATOM   2400  CB  ASN A 154     -17.598  12.909  24.670  1.00 89.51           C  
ATOM   2401  HB2 ASN A 154     -17.452  12.243  23.820  1.00 89.51           H  
ATOM   2402  HB3 ASN A 154     -18.565  13.398  24.555  1.00 89.51           H  
ATOM   2403  O   ASN A 154     -16.936  14.460  22.336  1.00 89.51           O  
ATOM   2404  CG  ASN A 154     -17.599  12.061  25.931  1.00 89.51           C  
ATOM   2405  ND2 ASN A 154     -18.757  11.738  26.444  1.00 89.51           N  
ATOM   2406 HD21 ASN A 154     -18.724  11.112  27.236  1.00 89.51           H  
ATOM   2407 HD22 ASN A 154     -19.586  11.889  25.888  1.00 89.51           H  
ATOM   2408  OD1 ASN A 154     -16.598  11.720  26.530  1.00 89.51           O  
ATOM   2409  N   ILE A 155     -16.035  16.137  23.522  1.00 90.72           N  
ATOM   2410  H   ILE A 155     -15.621  16.413  24.401  1.00 90.72           H  
ATOM   2411  CA  ILE A 155     -16.082  17.104  22.409  1.00 90.72           C  
ATOM   2412  HA  ILE A 155     -17.058  17.028  21.931  1.00 90.72           H  
ATOM   2413  C   ILE A 155     -15.041  16.744  21.349  1.00 90.72           C  
ATOM   2414  CB  ILE A 155     -15.896  18.566  22.881  1.00 90.72           C  
ATOM   2415  HB  ILE A 155     -14.907  18.665  23.329  1.00 90.72           H  
ATOM   2416  O   ILE A 155     -15.366  16.676  20.168  1.00 90.72           O  
ATOM   2417  CG1 ILE A 155     -16.951  18.952  23.941  1.00 90.72           C  
ATOM   2418 HG12 ILE A 155     -16.806  18.333  24.826  1.00 90.72           H  
ATOM   2419 HG13 ILE A 155     -17.951  18.762  23.552  1.00 90.72           H  
ATOM   2420  CG2 ILE A 155     -15.978  19.530  21.678  1.00 90.72           C  
ATOM   2421 HG21 ILE A 155     -15.255  19.257  20.910  1.00 90.72           H  
ATOM   2422 HG22 ILE A 155     -16.979  19.513  21.246  1.00 90.72           H  
ATOM   2423 HG23 ILE A 155     -15.731  20.548  21.982  1.00 90.72           H  
ATOM   2424  CD1 ILE A 155     -16.856  20.419  24.374  1.00 90.72           C  
ATOM   2425 HD11 ILE A 155     -15.824  20.675  24.614  1.00 90.72           H  
ATOM   2426 HD12 ILE A 155     -17.474  20.571  25.259  1.00 90.72           H  
ATOM   2427 HD13 ILE A 155     -17.227  21.074  23.585  1.00 90.72           H  
ATOM   2428  N   SER A 156     -13.797  16.497  21.751  1.00 87.80           N  
ATOM   2429  H   SER A 156     -13.570  16.529  22.735  1.00 87.80           H  
ATOM   2430  CA  SER A 156     -12.728  16.122  20.825  1.00 87.80           C  
ATOM   2431  HA  SER A 156     -12.627  16.882  20.050  1.00 87.80           H  
ATOM   2432  C   SER A 156     -13.036  14.782  20.144  1.00 87.80           C  
ATOM   2433  CB  SER A 156     -11.419  16.047  21.603  1.00 87.80           C  
ATOM   2434  HB2 SER A 156     -10.625  15.632  20.982  1.00 87.80           H  
ATOM   2435  HB3 SER A 156     -11.612  15.394  22.454  1.00 87.80           H  
ATOM   2436  O   SER A 156     -12.819  14.642  18.941  1.00 87.80           O  
ATOM   2437  OG  SER A 156     -11.046  17.316  22.109  1.00 87.80           O  
ATOM   2438  HG  SER A 156     -10.430  17.195  22.835  1.00 87.80           H  
ATOM   2439  N   GLU A 157     -13.639  13.825  20.856  1.00 90.11           N  
ATOM   2440  H   GLU A 157     -13.729  13.937  21.856  1.00 90.11           H  
ATOM   2441  CA  GLU A 157     -14.021  12.531  20.287  1.00 90.11           C  
ATOM   2442  HA  GLU A 157     -13.151  12.136  19.763  1.00 90.11           H  
ATOM   2443  C   GLU A 157     -15.154  12.640  19.281  1.00 90.11           C  
ATOM   2444  CB  GLU A 157     -14.407  11.496  21.344  1.00 90.11           C  
ATOM   2445  HB2 GLU A 157     -15.310  11.798  21.874  1.00 90.11           H  
ATOM   2446  HB3 GLU A 157     -14.617  10.558  20.830  1.00 90.11           H  
ATOM   2447  O   GLU A 157     -15.132  11.925  18.284  1.00 90.11           O  
ATOM   2448  CG  GLU A 157     -13.246  11.260  22.306  1.00 90.11           C  
ATOM   2449  HG2 GLU A 157     -13.167  10.192  22.512  1.00 90.11           H  
ATOM   2450  HG3 GLU A 157     -12.300  11.559  21.855  1.00 90.11           H  
ATOM   2451  CD  GLU A 157     -13.473  12.023  23.598  1.00 90.11           C  
ATOM   2452  OE1 GLU A 157     -13.393  11.346  24.643  1.00 90.11           O  
ATOM   2453  OE2 GLU A 157     -13.776  13.237  23.513  1.00 90.11           O  
ATOM   2454  N   LEU A 158     -16.111  13.549  19.482  1.00 91.72           N  
ATOM   2455  H   LEU A 158     -16.095  14.089  20.336  1.00 91.72           H  
ATOM   2456  CA  LEU A 158     -17.113  13.855  18.463  1.00 91.72           C  
ATOM   2457  HA  LEU A 158     -17.726  12.969  18.295  1.00 91.72           H  
ATOM   2458  C   LEU A 158     -16.440  14.198  17.123  1.00 91.72           C  
ATOM   2459  CB  LEU A 158     -18.017  14.991  18.979  1.00 91.72           C  
ATOM   2460  HB2 LEU A 158     -18.726  14.576  19.696  1.00 91.72           H  
ATOM   2461  HB3 LEU A 158     -17.415  15.723  19.517  1.00 91.72           H  
ATOM   2462  O   LEU A 158     -16.786  13.623  16.088  1.00 91.72           O  
ATOM   2463  CG  LEU A 158     -18.774  15.749  17.879  1.00 91.72           C  
ATOM   2464  HG  LEU A 158     -18.081  16.161  17.145  1.00 91.72           H  
ATOM   2465  CD1 LEU A 158     -19.739  14.811  17.168  1.00 91.72           C  
ATOM   2466 HD11 LEU A 158     -19.210  13.978  16.705  1.00 91.72           H  
ATOM   2467 HD12 LEU A 158     -20.243  15.357  16.370  1.00 91.72           H  
ATOM   2468 HD13 LEU A 158     -20.446  14.410  17.894  1.00 91.72           H  
ATOM   2469  CD2 LEU A 158     -19.528  16.929  18.488  1.00 91.72           C  
ATOM   2470 HD21 LEU A 158     -20.156  17.401  17.732  1.00 91.72           H  
ATOM   2471 HD22 LEU A 158     -18.805  17.659  18.852  1.00 91.72           H  
ATOM   2472 HD23 LEU A 158     -20.133  16.589  19.328  1.00 91.72           H  
ATOM   2473  N   PHE A 159     -15.465  15.110  17.136  1.00 92.23           N  
ATOM   2474  H   PHE A 159     -15.200  15.526  18.017  1.00 92.23           H  
ATOM   2475  CA  PHE A 159     -14.769  15.516  15.913  1.00 92.23           C  
ATOM   2476  HA  PHE A 159     -15.514  15.678  15.135  1.00 92.23           H  
ATOM   2477  C   PHE A 159     -13.838  14.423  15.382  1.00 92.23           C  
ATOM   2478  CB  PHE A 159     -14.044  16.846  16.139  1.00 92.23           C  
ATOM   2479  HB2 PHE A 159     -13.414  17.055  15.275  1.00 92.23           H  
ATOM   2480  HB3 PHE A 159     -13.396  16.767  17.011  1.00 92.23           H  
ATOM   2481  O   PHE A 159     -13.750  14.249  14.166  1.00 92.23           O  
ATOM   2482  CG  PHE A 159     -15.013  17.998  16.309  1.00 92.23           C  
ATOM   2483  CD1 PHE A 159     -15.694  18.511  15.192  1.00 92.23           C  
ATOM   2484  HD1 PHE A 159     -15.494  18.111  14.209  1.00 92.23           H  
ATOM   2485  CD2 PHE A 159     -15.275  18.529  17.582  1.00 92.23           C  
ATOM   2486  HD2 PHE A 159     -14.730  18.156  18.437  1.00 92.23           H  
ATOM   2487  CE1 PHE A 159     -16.627  19.550  15.351  1.00 92.23           C  
ATOM   2488  HE1 PHE A 159     -17.131  19.947  14.482  1.00 92.23           H  
ATOM   2489  CE2 PHE A 159     -16.223  19.555  17.748  1.00 92.23           C  
ATOM   2490  HE2 PHE A 159     -16.415  19.958  18.731  1.00 92.23           H  
ATOM   2491  CZ  PHE A 159     -16.892  20.075  16.627  1.00 92.23           C  
ATOM   2492  HZ  PHE A 159     -17.607  20.876  16.748  1.00 92.23           H  
ATOM   2493  N   TYR A 160     -13.230  13.627  16.264  1.00 87.46           N  
ATOM   2494  H   TYR A 160     -13.291  13.856  17.246  1.00 87.46           H  
ATOM   2495  CA  TYR A 160     -12.479  12.438  15.872  1.00 87.46           C  
ATOM   2496  HA  TYR A 160     -11.688  12.734  15.183  1.00 87.46           H  
ATOM   2497  C   TYR A 160     -13.362  11.417  15.139  1.00 87.46           C  
ATOM   2498  CB  TYR A 160     -11.825  11.802  17.102  1.00 87.46           C  
ATOM   2499  HB2 TYR A 160     -12.591  11.631  17.858  1.00 87.46           H  
ATOM   2500  HB3 TYR A 160     -11.079  12.482  17.515  1.00 87.46           H  
ATOM   2501  O   TYR A 160     -12.994  10.972  14.055  1.00 87.46           O  
ATOM   2502  CG  TYR A 160     -11.182  10.473  16.781  1.00 87.46           C  
ATOM   2503  CD1 TYR A 160     -11.880   9.279  17.042  1.00 87.46           C  
ATOM   2504  HD1 TYR A 160     -12.836   9.307  17.543  1.00 87.46           H  
ATOM   2505  CD2 TYR A 160      -9.936  10.442  16.129  1.00 87.46           C  
ATOM   2506  HD2 TYR A 160      -9.419  11.367  15.919  1.00 87.46           H  
ATOM   2507  CE1 TYR A 160     -11.332   8.049  16.638  1.00 87.46           C  
ATOM   2508  HE1 TYR A 160     -11.847   7.126  16.859  1.00 87.46           H  
ATOM   2509  CE2 TYR A 160      -9.379   9.212  15.732  1.00 87.46           C  
ATOM   2510  HE2 TYR A 160      -8.422   9.189  15.231  1.00 87.46           H  
ATOM   2511  OH  TYR A 160      -9.540   6.815  15.639  1.00 87.46           O  
ATOM   2512  HH  TYR A 160      -8.669   6.915  15.248  1.00 87.46           H  
ATOM   2513  CZ  TYR A 160     -10.080   8.014  15.986  1.00 87.46           C  
ATOM   2514  N   TYR A 161     -14.543  11.071  15.665  1.00 91.07           N  
ATOM   2515  H   TYR A 161     -14.803  11.458  16.562  1.00 91.07           H  
ATOM   2516  CA  TYR A 161     -15.463  10.131  15.011  1.00 91.07           C  
ATOM   2517  HA  TYR A 161     -14.915   9.216  14.786  1.00 91.07           H  
ATOM   2518  C   TYR A 161     -15.987  10.670  13.682  1.00 91.07           C  
ATOM   2519  CB  TYR A 161     -16.639   9.768  15.928  1.00 91.07           C  
ATOM   2520  HB2 TYR A 161     -17.014  10.668  16.416  1.00 91.07           H  
ATOM   2521  HB3 TYR A 161     -17.450   9.370  15.318  1.00 91.07           H  
ATOM   2522  O   TYR A 161     -16.107   9.908  12.725  1.00 91.07           O  
ATOM   2523  CG  TYR A 161     -16.301   8.711  16.958  1.00 91.07           C  
ATOM   2524  CD1 TYR A 161     -16.015   7.392  16.548  1.00 91.07           C  
ATOM   2525  HD1 TYR A 161     -16.075   7.132  15.502  1.00 91.07           H  
ATOM   2526  CD2 TYR A 161     -16.284   9.035  18.324  1.00 91.07           C  
ATOM   2527  HD2 TYR A 161     -16.534  10.034  18.650  1.00 91.07           H  
ATOM   2528  CE1 TYR A 161     -15.684   6.408  17.503  1.00 91.07           C  
ATOM   2529  HE1 TYR A 161     -15.485   5.390  17.203  1.00 91.07           H  
ATOM   2530  CE2 TYR A 161     -15.921   8.066  19.271  1.00 91.07           C  
ATOM   2531  HE2 TYR A 161     -15.853   8.329  20.316  1.00 91.07           H  
ATOM   2532  OH  TYR A 161     -15.272   5.837  19.808  1.00 91.07           O  
ATOM   2533  HH  TYR A 161     -15.196   6.262  20.665  1.00 91.07           H  
ATOM   2534  CZ  TYR A 161     -15.623   6.753  18.868  1.00 91.07           C  
ATOM   2535  N   ALA A 162     -16.252  11.975  13.591  1.00 92.93           N  
ATOM   2536  H   ALA A 162     -16.177  12.545  14.422  1.00 92.93           H  
ATOM   2537  CA  ALA A 162     -16.645  12.607  12.338  1.00 92.93           C  
ATOM   2538  HA  ALA A 162     -17.505  12.075  11.930  1.00 92.93           H  
ATOM   2539  C   ALA A 162     -15.533  12.522  11.283  1.00 92.93           C  
ATOM   2540  CB  ALA A 162     -17.061  14.046  12.642  1.00 92.93           C  
ATOM   2541  HB1 ALA A 162     -17.887  14.042  13.353  1.00 92.93           H  
ATOM   2542  HB2 ALA A 162     -16.222  14.585  13.082  1.00 92.93           H  
ATOM   2543  HB3 ALA A 162     -17.379  14.542  11.725  1.00 92.93           H  
ATOM   2544  O   ALA A 162     -15.787  12.093  10.158  1.00 92.93           O  
ATOM   2545  N   GLN A 163     -14.291  12.858  11.646  1.00 91.02           N  
ATOM   2546  H   GLN A 163     -14.127  13.205  12.581  1.00 91.02           H  
ATOM   2547  CA  GLN A 163     -13.150  12.722  10.742  1.00 91.02           C  
ATOM   2548  HA  GLN A 163     -13.376  13.275   9.831  1.00 91.02           H  
ATOM   2549  C   GLN A 163     -12.926  11.250  10.353  1.00 91.02           C  
ATOM   2550  CB  GLN A 163     -11.900  13.336  11.394  1.00 91.02           C  
ATOM   2551  HB2 GLN A 163     -12.156  14.283  11.869  1.00 91.02           H  
ATOM   2552  HB3 GLN A 163     -11.518  12.657  12.156  1.00 91.02           H  
ATOM   2553  O   GLN A 163     -12.787  10.930   9.172  1.00 91.02           O  
ATOM   2554  CG  GLN A 163     -10.826  13.609  10.333  1.00 91.02           C  
ATOM   2555  HG2 GLN A 163     -11.167  14.425   9.696  1.00 91.02           H  
ATOM   2556  HG3 GLN A 163     -10.705  12.725   9.707  1.00 91.02           H  
ATOM   2557  CD  GLN A 163      -9.452  13.964  10.899  1.00 91.02           C  
ATOM   2558  NE2 GLN A 163      -8.668  14.717  10.161  1.00 91.02           N  
ATOM   2559 HE21 GLN A 163      -7.750  14.937  10.521  1.00 91.02           H  
ATOM   2560 HE22 GLN A 163      -9.043  15.225   9.373  1.00 91.02           H  
ATOM   2561  OE1 GLN A 163      -9.042  13.538  11.966  1.00 91.02           O  
ATOM   2562  N   LYS A 164     -12.970  10.338  11.330  1.00 90.91           N  
ATOM   2563  H   LYS A 164     -13.069  10.679  12.276  1.00 90.91           H  
ATOM   2564  CA  LYS A 164     -12.824   8.891  11.144  1.00 90.91           C  
ATOM   2565  HA  LYS A 164     -11.860   8.696  10.674  1.00 90.91           H  
ATOM   2566  C   LYS A 164     -13.886   8.307  10.218  1.00 90.91           C  
ATOM   2567  CB  LYS A 164     -12.844   8.219  12.521  1.00 90.91           C  
ATOM   2568  HB2 LYS A 164     -13.768   8.493  13.031  1.00 90.91           H  
ATOM   2569  HB3 LYS A 164     -12.003   8.595  13.103  1.00 90.91           H  
ATOM   2570  O   LYS A 164     -13.529   7.515   9.362  1.00 90.91           O  
ATOM   2571  CG  LYS A 164     -12.766   6.689  12.454  1.00 90.91           C  
ATOM   2572  HG2 LYS A 164     -11.890   6.383  11.883  1.00 90.91           H  
ATOM   2573  HG3 LYS A 164     -13.665   6.293  11.980  1.00 90.91           H  
ATOM   2574  CD  LYS A 164     -12.665   6.140  13.875  1.00 90.91           C  
ATOM   2575  HD2 LYS A 164     -11.682   6.396  14.271  1.00 90.91           H  
ATOM   2576  HD3 LYS A 164     -13.434   6.594  14.500  1.00 90.91           H  
ATOM   2577  CE  LYS A 164     -12.842   4.629  13.888  1.00 90.91           C  
ATOM   2578  HE2 LYS A 164     -12.173   4.169  13.161  1.00 90.91           H  
ATOM   2579  HE3 LYS A 164     -13.864   4.397  13.589  1.00 90.91           H  
ATOM   2580  NZ  LYS A 164     -12.559   4.091  15.234  1.00 90.91           N  
ATOM   2581  HZ1 LYS A 164     -11.633   3.687  15.223  1.00 90.91           H  
ATOM   2582  HZ2 LYS A 164     -13.146   3.296  15.441  1.00 90.91           H  
ATOM   2583  HZ3 LYS A 164     -12.608   4.791  15.960  1.00 90.91           H  
ATOM   2584  N   ALA A 165     -15.148   8.719  10.308  1.00 92.31           N  
ATOM   2585  H   ALA A 165     -15.406   9.342  11.060  1.00 92.31           H  
ATOM   2586  CA  ALA A 165     -16.201   8.236   9.411  1.00 92.31           C  
ATOM   2587  HA  ALA A 165     -16.267   7.151   9.490  1.00 92.31           H  
ATOM   2588  C   ALA A 165     -15.936   8.568   7.931  1.00 92.31           C  
ATOM   2589  CB  ALA A 165     -17.523   8.840   9.880  1.00 92.31           C  
ATOM   2590  HB1 ALA A 165     -17.452   9.927   9.927  1.00 92.31           H  
ATOM   2591  HB2 ALA A 165     -18.318   8.564   9.187  1.00 92.31           H  
ATOM   2592  HB3 ALA A 165     -17.754   8.440  10.868  1.00 92.31           H  
ATOM   2593  O   ALA A 165     -16.360   7.836   7.038  1.00 92.31           O  
ATOM   2594  N   VAL A 166     -15.205   9.656   7.664  1.00 94.53           N  
ATOM   2595  H   VAL A 166     -14.909  10.228   8.442  1.00 94.53           H  
ATOM   2596  CA  VAL A 166     -14.785  10.038   6.309  1.00 94.53           C  
ATOM   2597  HA  VAL A 166     -15.561   9.742   5.603  1.00 94.53           H  
ATOM   2598  C   VAL A 166     -13.504   9.324   5.898  1.00 94.53           C  
ATOM   2599  CB  VAL A 166     -14.597  11.562   6.209  1.00 94.53           C  
ATOM   2600  HB  VAL A 166     -13.823  11.893   6.902  1.00 94.53           H  
ATOM   2601  O   VAL A 166     -13.393   8.854   4.766  1.00 94.53           O  
ATOM   2602  CG1 VAL A 166     -14.195  11.987   4.797  1.00 94.53           C  
ATOM   2603 HG11 VAL A 166     -14.135  13.074   4.738  1.00 94.53           H  
ATOM   2604 HG12 VAL A 166     -13.209  11.575   4.581  1.00 94.53           H  
ATOM   2605 HG13 VAL A 166     -14.924  11.613   4.078  1.00 94.53           H  
ATOM   2606  CG2 VAL A 166     -15.900  12.273   6.554  1.00 94.53           C  
ATOM   2607 HG21 VAL A 166     -16.107  12.135   7.616  1.00 94.53           H  
ATOM   2608 HG22 VAL A 166     -16.717  11.849   5.971  1.00 94.53           H  
ATOM   2609 HG23 VAL A 166     -15.830  13.343   6.361  1.00 94.53           H  
ATOM   2610  N   LEU A 167     -12.522   9.280   6.798  1.00 93.29           N  
ATOM   2611  H   LEU A 167     -12.683   9.702   7.702  1.00 93.29           H  
ATOM   2612  CA  LEU A 167     -11.195   8.744   6.515  1.00 93.29           C  
ATOM   2613  HA  LEU A 167     -10.938   8.972   5.480  1.00 93.29           H  
ATOM   2614  C   LEU A 167     -11.126   7.225   6.625  1.00 93.29           C  
ATOM   2615  CB  LEU A 167     -10.158   9.403   7.436  1.00 93.29           C  
ATOM   2616  HB2 LEU A 167      -9.189   8.939   7.256  1.00 93.29           H  
ATOM   2617  HB3 LEU A 167     -10.431   9.205   8.473  1.00 93.29           H  
ATOM   2618  O   LEU A 167     -10.203   6.647   6.080  1.00 93.29           O  
ATOM   2619  CG  LEU A 167     -10.015  10.922   7.238  1.00 93.29           C  
ATOM   2620  HG  LEU A 167     -10.943  11.428   7.504  1.00 93.29           H  
ATOM   2621  CD1 LEU A 167      -8.903  11.437   8.131  1.00 93.29           C  
ATOM   2622 HD11 LEU A 167      -8.869  12.526   8.105  1.00 93.29           H  
ATOM   2623 HD12 LEU A 167      -7.962  11.048   7.740  1.00 93.29           H  
ATOM   2624 HD13 LEU A 167      -9.047  11.103   9.159  1.00 93.29           H  
ATOM   2625  CD2 LEU A 167      -9.644  11.311   5.803  1.00 93.29           C  
ATOM   2626 HD21 LEU A 167      -8.760  10.757   5.486  1.00 93.29           H  
ATOM   2627 HD22 LEU A 167     -10.477  11.099   5.134  1.00 93.29           H  
ATOM   2628 HD23 LEU A 167      -9.431  12.379   5.759  1.00 93.29           H  
ATOM   2629  N   HIS A 168     -12.063   6.566   7.285  1.00 94.02           N  
ATOM   2630  H   HIS A 168     -12.770   7.105   7.765  1.00 94.02           H  
ATOM   2631  CA  HIS A 168     -12.092   5.124   7.506  1.00 94.02           C  
ATOM   2632  HA  HIS A 168     -11.469   4.618   6.768  1.00 94.02           H  
ATOM   2633  C   HIS A 168     -13.526   4.611   7.332  1.00 94.02           C  
ATOM   2634  CB  HIS A 168     -11.534   4.819   8.905  1.00 94.02           C  
ATOM   2635  HB2 HIS A 168     -11.565   3.742   9.070  1.00 94.02           H  
ATOM   2636  HB3 HIS A 168     -12.157   5.293   9.663  1.00 94.02           H  
ATOM   2637  O   HIS A 168     -14.146   4.181   8.301  1.00 94.02           O  
ATOM   2638  CG  HIS A 168     -10.112   5.246   9.095  1.00 94.02           C  
ATOM   2639  CD2 HIS A 168      -9.062   4.879   8.309  1.00 94.02           C  
ATOM   2640  HD2 HIS A 168      -9.126   4.256   7.429  1.00 94.02           H  
ATOM   2641  ND1 HIS A 168      -9.626   6.094  10.060  1.00 94.02           N  
ATOM   2642  HD1 HIS A 168     -10.153   6.529  10.803  1.00 94.02           H  
ATOM   2643  CE1 HIS A 168      -8.303   6.226   9.861  1.00 94.02           C  
ATOM   2644  HE1 HIS A 168      -7.634   6.806  10.479  1.00 94.02           H  
ATOM   2645  NE2 HIS A 168      -7.921   5.511   8.790  1.00 94.02           N  
ATOM   2646  N   PRO A 169     -14.091   4.666   6.114  1.00 93.90           N  
ATOM   2647  CA  PRO A 169     -15.490   4.319   5.912  1.00 93.90           C  
ATOM   2648  HA  PRO A 169     -16.114   4.955   6.541  1.00 93.90           H  
ATOM   2649  C   PRO A 169     -15.744   2.852   6.283  1.00 93.90           C  
ATOM   2650  CB  PRO A 169     -15.776   4.638   4.442  1.00 93.90           C  
ATOM   2651  HB2 PRO A 169     -16.137   5.664   4.366  1.00 93.90           H  
ATOM   2652  HB3 PRO A 169     -16.501   3.953   4.003  1.00 93.90           H  
ATOM   2653  O   PRO A 169     -15.025   1.953   5.841  1.00 93.90           O  
ATOM   2654  CG  PRO A 169     -14.409   4.537   3.764  1.00 93.90           C  
ATOM   2655  HG2 PRO A 169     -14.347   5.168   2.877  1.00 93.90           H  
ATOM   2656  HG3 PRO A 169     -14.207   3.498   3.504  1.00 93.90           H  
ATOM   2657  CD  PRO A 169     -13.443   5.000   4.853  1.00 93.90           C  
ATOM   2658  HD2 PRO A 169     -13.310   6.080   4.788  1.00 93.90           H  
ATOM   2659  HD3 PRO A 169     -12.483   4.494   4.743  1.00 93.90           H  
ATOM   2660  N   THR A 170     -16.780   2.593   7.081  1.00 93.25           N  
ATOM   2661  H   THR A 170     -17.255   3.361   7.533  1.00 93.25           H  
ATOM   2662  CA  THR A 170     -17.126   1.226   7.505  1.00 93.25           C  
ATOM   2663  HA  THR A 170     -16.208   0.695   7.759  1.00 93.25           H  
ATOM   2664  C   THR A 170     -17.830   0.459   6.386  1.00 93.25           C  
ATOM   2665  CB  THR A 170     -18.028   1.245   8.751  1.00 93.25           C  
ATOM   2666  HB  THR A 170     -19.030   1.568   8.471  1.00 93.25           H  
ATOM   2667  O   THR A 170     -17.634  -0.749   6.227  1.00 93.25           O  
ATOM   2668  CG2 THR A 170     -18.111  -0.138   9.404  1.00 93.25           C  
ATOM   2669 HG21 THR A 170     -18.604  -0.843   8.735  1.00 93.25           H  
ATOM   2670 HG22 THR A 170     -18.690  -0.064  10.324  1.00 93.25           H  
ATOM   2671 HG23 THR A 170     -17.108  -0.495   9.640  1.00 93.25           H  
ATOM   2672  OG1 THR A 170     -17.535   2.124   9.730  1.00 93.25           O  
ATOM   2673  HG1 THR A 170     -18.105   2.896   9.716  1.00 93.25           H  
ATOM   2674  N   ALA A 171     -18.633   1.162   5.579  1.00 93.43           N  
ATOM   2675  H   ALA A 171     -18.769   2.138   5.798  1.00 93.43           H  
ATOM   2676  CA  ALA A 171     -19.506   0.559   4.577  1.00 93.43           C  
ATOM   2677  HA  ALA A 171     -20.212  -0.072   5.116  1.00 93.43           H  
ATOM   2678  C   ALA A 171     -18.790  -0.370   3.571  1.00 93.43           C  
ATOM   2679  CB  ALA A 171     -20.323   1.661   3.888  1.00 93.43           C  
ATOM   2680  HB1 ALA A 171     -19.678   2.365   3.361  1.00 93.43           H  
ATOM   2681  HB2 ALA A 171     -21.017   1.212   3.177  1.00 93.43           H  
ATOM   2682  HB3 ALA A 171     -20.896   2.209   4.635  1.00 93.43           H  
ATOM   2683  O   ALA A 171     -19.338  -1.440   3.316  1.00 93.43           O  
ATOM   2684  N   PRO A 172     -17.592  -0.063   3.024  1.00 95.30           N  
ATOM   2685  CA  PRO A 172     -16.868  -0.988   2.144  1.00 95.30           C  
ATOM   2686  HA  PRO A 172     -17.520  -1.271   1.318  1.00 95.30           H  
ATOM   2687  C   PRO A 172     -16.378  -2.261   2.845  1.00 95.30           C  
ATOM   2688  CB  PRO A 172     -15.677  -0.194   1.588  1.00 95.30           C  
ATOM   2689  HB2 PRO A 172     -14.789  -0.365   2.196  1.00 95.30           H  
ATOM   2690  HB3 PRO A 172     -15.473  -0.446   0.547  1.00 95.30           H  
ATOM   2691  O   PRO A 172     -16.186  -3.281   2.187  1.00 95.30           O  
ATOM   2692  CG  PRO A 172     -16.109   1.262   1.739  1.00 95.30           C  
ATOM   2693  HG2 PRO A 172     -15.253   1.933   1.812  1.00 95.30           H  
ATOM   2694  HG3 PRO A 172     -16.754   1.546   0.908  1.00 95.30           H  
ATOM   2695  CD  PRO A 172     -16.913   1.222   3.033  1.00 95.30           C  
ATOM   2696  HD2 PRO A 172     -16.230   1.256   3.882  1.00 95.30           H  
ATOM   2697  HD3 PRO A 172     -17.603   2.066   3.067  1.00 95.30           H  
ATOM   2698  N   LEU A 173     -16.180  -2.220   4.166  1.00 96.53           N  
ATOM   2699  H   LEU A 173     -16.430  -1.380   4.668  1.00 96.53           H  
ATOM   2700  CA  LEU A 173     -15.542  -3.297   4.920  1.00 96.53           C  
ATOM   2701  HA  LEU A 173     -14.834  -3.812   4.270  1.00 96.53           H  
ATOM   2702  C   LEU A 173     -16.529  -4.353   5.414  1.00 96.53           C  
ATOM   2703  CB  LEU A 173     -14.762  -2.714   6.109  1.00 96.53           C  
ATOM   2704  HB2 LEU A 173     -14.291  -3.550   6.626  1.00 96.53           H  
ATOM   2705  HB3 LEU A 173     -15.462  -2.251   6.804  1.00 96.53           H  
ATOM   2706  O   LEU A 173     -16.229  -5.545   5.339  1.00 96.53           O  
ATOM   2707  CG  LEU A 173     -13.671  -1.684   5.769  1.00 96.53           C  
ATOM   2708  HG  LEU A 173     -14.129  -0.774   5.382  1.00 96.53           H  
ATOM   2709  CD1 LEU A 173     -12.916  -1.358   7.057  1.00 96.53           C  
ATOM   2710 HD11 LEU A 173     -12.017  -0.785   6.830  1.00 96.53           H  
ATOM   2711 HD12 LEU A 173     -12.605  -2.273   7.562  1.00 96.53           H  
ATOM   2712 HD13 LEU A 173     -13.559  -0.775   7.716  1.00 96.53           H  
ATOM   2713  CD2 LEU A 173     -12.667  -2.203   4.744  1.00 96.53           C  
ATOM   2714 HD21 LEU A 173     -11.919  -1.433   4.553  1.00 96.53           H  
ATOM   2715 HD22 LEU A 173     -13.164  -2.427   3.800  1.00 96.53           H  
ATOM   2716 HD23 LEU A 173     -12.172  -3.096   5.126  1.00 96.53           H  
ATOM   2717  N   TYR A 174     -17.685  -3.932   5.933  1.00 95.98           N  
ATOM   2718  H   TYR A 174     -17.875  -2.940   5.938  1.00 95.98           H  
ATOM   2719  CA  TYR A 174     -18.554  -4.793   6.736  1.00 95.98           C  
ATOM   2720  HA  TYR A 174     -18.342  -5.837   6.507  1.00 95.98           H  
ATOM   2721  C   TYR A 174     -20.039  -4.565   6.454  1.00 95.98           C  
ATOM   2722  CB  TYR A 174     -18.205  -4.564   8.209  1.00 95.98           C  
ATOM   2723  HB2 TYR A 174     -17.135  -4.743   8.314  1.00 95.98           H  
ATOM   2724  HB3 TYR A 174     -18.394  -3.520   8.461  1.00 95.98           H  
ATOM   2725  O   TYR A 174     -20.493  -3.436   6.265  1.00 95.98           O  
ATOM   2726  CG  TYR A 174     -18.908  -5.457   9.209  1.00 95.98           C  
ATOM   2727  CD1 TYR A 174     -19.958  -4.945   9.995  1.00 95.98           C  
ATOM   2728  HD1 TYR A 174     -20.291  -3.928   9.850  1.00 95.98           H  
ATOM   2729  CD2 TYR A 174     -18.465  -6.780   9.399  1.00 95.98           C  
ATOM   2730  HD2 TYR A 174     -17.655  -7.170   8.800  1.00 95.98           H  
ATOM   2731  CE1 TYR A 174     -20.541  -5.745  10.993  1.00 95.98           C  
ATOM   2732  HE1 TYR A 174     -21.307  -5.336  11.636  1.00 95.98           H  
ATOM   2733  CE2 TYR A 174     -19.072  -7.596  10.372  1.00 95.98           C  
ATOM   2734  HE2 TYR A 174     -18.746  -8.615  10.522  1.00 95.98           H  
ATOM   2735  OH  TYR A 174     -20.643  -7.815  12.171  1.00 95.98           O  
ATOM   2736  HH  TYR A 174     -21.301  -7.305  12.651  1.00 95.98           H  
ATOM   2737  CZ  TYR A 174     -20.100  -7.070  11.178  1.00 95.98           C  
ATOM   2738  N   ASP A 175     -20.795  -5.659   6.430  1.00 94.96           N  
ATOM   2739  H   ASP A 175     -20.358  -6.550   6.618  1.00 94.96           H  
ATOM   2740  CA  ASP A 175     -22.251  -5.655   6.386  1.00 94.96           C  
ATOM   2741  HA  ASP A 175     -22.596  -4.700   5.988  1.00 94.96           H  
ATOM   2742  C   ASP A 175     -22.796  -5.864   7.812  1.00 94.96           C  
ATOM   2743  CB  ASP A 175     -22.741  -6.725   5.404  1.00 94.96           C  
ATOM   2744  HB2 ASP A 175     -22.246  -6.567   4.445  1.00 94.96           H  
ATOM   2745  HB3 ASP A 175     -22.463  -7.714   5.767  1.00 94.96           H  
ATOM   2746  O   ASP A 175     -22.710  -6.977   8.345  1.00 94.96           O  
ATOM   2747  CG  ASP A 175     -24.256  -6.666   5.189  1.00 94.96           C  
ATOM   2748  OD1 ASP A 175     -24.681  -7.127   4.111  1.00 94.96           O  
ATOM   2749  OD2 ASP A 175     -24.967  -6.163   6.092  1.00 94.96           O  
ATOM   2750  N   PRO A 176     -23.343  -4.816   8.460  1.00 93.20           N  
ATOM   2751  CA  PRO A 176     -23.855  -4.921   9.821  1.00 93.20           C  
ATOM   2752  HA  PRO A 176     -23.101  -5.378  10.462  1.00 93.20           H  
ATOM   2753  C   PRO A 176     -25.117  -5.784   9.936  1.00 93.20           C  
ATOM   2754  CB  PRO A 176     -24.095  -3.476  10.272  1.00 93.20           C  
ATOM   2755  HB2 PRO A 176     -24.922  -3.392  10.977  1.00 93.20           H  
ATOM   2756  HB3 PRO A 176     -23.181  -3.082  10.717  1.00 93.20           H  
ATOM   2757  O   PRO A 176     -25.378  -6.306  11.019  1.00 93.20           O  
ATOM   2758  CG  PRO A 176     -24.381  -2.735   8.966  1.00 93.20           C  
ATOM   2759  HG2 PRO A 176     -25.428  -2.867   8.693  1.00 93.20           H  
ATOM   2760  HG3 PRO A 176     -24.129  -1.677   9.037  1.00 93.20           H  
ATOM   2761  CD  PRO A 176     -23.495  -3.458   7.956  1.00 93.20           C  
ATOM   2762  HD2 PRO A 176     -23.976  -3.447   6.978  1.00 93.20           H  
ATOM   2763  HD3 PRO A 176     -22.519  -2.976   7.908  1.00 93.20           H  
ATOM   2764  N   GLU A 177     -25.885  -5.961   8.857  1.00 93.13           N  
ATOM   2765  H   GLU A 177     -25.555  -5.648   7.955  1.00 93.13           H  
ATOM   2766  CA  GLU A 177     -27.104  -6.778   8.865  1.00 93.13           C  
ATOM   2767  HA  GLU A 177     -27.650  -6.610   9.793  1.00 93.13           H  
ATOM   2768  C   GLU A 177     -26.751  -8.265   8.809  1.00 93.13           C  
ATOM   2769  CB  GLU A 177     -28.022  -6.397   7.689  1.00 93.13           C  
ATOM   2770  HB2 GLU A 177     -28.901  -7.041   7.721  1.00 93.13           H  
ATOM   2771  HB3 GLU A 177     -27.502  -6.569   6.747  1.00 93.13           H  
ATOM   2772  O   GLU A 177     -27.231  -9.054   9.625  1.00 93.13           O  
ATOM   2773  CG  GLU A 177     -28.480  -4.933   7.763  1.00 93.13           C  
ATOM   2774  HG2 GLU A 177     -27.607  -4.280   7.727  1.00 93.13           H  
ATOM   2775  HG3 GLU A 177     -28.967  -4.774   8.725  1.00 93.13           H  
ATOM   2776  CD  GLU A 177     -29.444  -4.515   6.641  1.00 93.13           C  
ATOM   2777  OE1 GLU A 177     -29.877  -3.339   6.709  1.00 93.13           O  
ATOM   2778  OE2 GLU A 177     -29.753  -5.335   5.748  1.00 93.13           O  
ATOM   2779  N   ALA A 178     -25.850  -8.634   7.895  1.00 94.28           N  
ATOM   2780  H   ALA A 178     -25.532  -7.934   7.240  1.00 94.28           H  
ATOM   2781  CA  ALA A 178     -25.354 -10.004   7.762  1.00 94.28           C  
ATOM   2782  HA  ALA A 178     -26.186 -10.689   7.930  1.00 94.28           H  
ATOM   2783  C   ALA A 178     -24.271 -10.369   8.797  1.00 94.28           C  
ATOM   2784  CB  ALA A 178     -24.880 -10.193   6.320  1.00 94.28           C  
ATOM   2785  HB1 ALA A 178     -25.708 -10.014   5.634  1.00 94.28           H  
ATOM   2786  HB2 ALA A 178     -24.084  -9.484   6.094  1.00 94.28           H  
ATOM   2787  HB3 ALA A 178     -24.519 -11.213   6.182  1.00 94.28           H  
ATOM   2788  O   ALA A 178     -23.921 -11.538   8.941  1.00 94.28           O  
ATOM   2789  N   LYS A 179     -23.750  -9.377   9.529  1.00 94.28           N  
ATOM   2790  H   LYS A 179     -24.056  -8.445   9.291  1.00 94.28           H  
ATOM   2791  CA  LYS A 179     -22.652  -9.497  10.498  1.00 94.28           C  
ATOM   2792  HA  LYS A 179     -22.377  -8.466  10.723  1.00 94.28           H  
ATOM   2793  C   LYS A 179     -21.382 -10.143   9.931  1.00 94.28           C  
ATOM   2794  CB  LYS A 179     -23.107 -10.171  11.801  1.00 94.28           C  
ATOM   2795  HB2 LYS A 179     -23.435 -11.188  11.581  1.00 94.28           H  
ATOM   2796  HB3 LYS A 179     -22.255 -10.230  12.478  1.00 94.28           H  
ATOM   2797  O   LYS A 179     -20.737 -10.955  10.592  1.00 94.28           O  
ATOM   2798  CG  LYS A 179     -24.226  -9.414  12.516  1.00 94.28           C  
ATOM   2799  HG2 LYS A 179     -23.898  -8.397  12.732  1.00 94.28           H  
ATOM   2800  HG3 LYS A 179     -25.116  -9.382  11.888  1.00 94.28           H  
ATOM   2801  CD  LYS A 179     -24.547 -10.144  13.822  1.00 94.28           C  
ATOM   2802  HD2 LYS A 179     -24.861 -11.162  13.591  1.00 94.28           H  
ATOM   2803  HD3 LYS A 179     -23.654 -10.173  14.446  1.00 94.28           H  
ATOM   2804  CE  LYS A 179     -25.668  -9.408  14.551  1.00 94.28           C  
ATOM   2805  HE2 LYS A 179     -25.344  -8.384  14.740  1.00 94.28           H  
ATOM   2806  HE3 LYS A 179     -26.535  -9.363  13.892  1.00 94.28           H  
ATOM   2807  NZ  LYS A 179     -26.007 -10.092  15.820  1.00 94.28           N  
ATOM   2808  HZ1 LYS A 179     -26.745  -9.594  16.297  1.00 94.28           H  
ATOM   2809  HZ2 LYS A 179     -25.195 -10.129  16.420  1.00 94.28           H  
ATOM   2810  HZ3 LYS A 179     -26.313 -11.035  15.629  1.00 94.28           H  
ATOM   2811  N   GLN A 180     -21.019  -9.776   8.706  1.00 95.66           N  
ATOM   2812  H   GLN A 180     -21.542  -9.038   8.258  1.00 95.66           H  
ATOM   2813  CA  GLN A 180     -19.876 -10.354   7.997  1.00 95.66           C  
ATOM   2814  HA  GLN A 180     -19.180 -10.766   8.727  1.00 95.66           H  
ATOM   2815  C   GLN A 180     -19.109  -9.300   7.198  1.00 95.66           C  
ATOM   2816  CB  GLN A 180     -20.348 -11.518   7.107  1.00 95.66           C  
ATOM   2817  HB2 GLN A 180     -20.895 -12.229   7.726  1.00 95.66           H  
ATOM   2818  HB3 GLN A 180     -19.477 -12.028   6.696  1.00 95.66           H  
ATOM   2819  O   GLN A 180     -19.644  -8.244   6.852  1.00 95.66           O  
ATOM   2820  CG  GLN A 180     -21.246 -11.060   5.948  1.00 95.66           C  
ATOM   2821  HG2 GLN A 180     -20.681 -10.406   5.283  1.00 95.66           H  
ATOM   2822  HG3 GLN A 180     -22.084 -10.490   6.349  1.00 95.66           H  
ATOM   2823  CD  GLN A 180     -21.807 -12.208   5.116  1.00 95.66           C  
ATOM   2824  NE2 GLN A 180     -22.496 -11.906   4.037  1.00 95.66           N  
ATOM   2825 HE21 GLN A 180     -22.683 -10.941   3.804  1.00 95.66           H  
ATOM   2826 HE22 GLN A 180     -22.875 -12.693   3.530  1.00 95.66           H  
ATOM   2827  OE1 GLN A 180     -21.658 -13.384   5.399  1.00 95.66           O  
ATOM   2828  N   LEU A 181     -17.852  -9.601   6.871  1.00 96.92           N  
ATOM   2829  H   LEU A 181     -17.474 -10.492   7.159  1.00 96.92           H  
ATOM   2830  CA  LEU A 181     -17.067  -8.783   5.949  1.00 96.92           C  
ATOM   2831  HA  LEU A 181     -17.024  -7.763   6.332  1.00 96.92           H  
ATOM   2832  C   LEU A 181     -17.736  -8.737   4.574  1.00 96.92           C  
ATOM   2833  CB  LEU A 181     -15.639  -9.333   5.816  1.00 96.92           C  
ATOM   2834  HB2 LEU A 181     -15.110  -8.760   5.054  1.00 96.92           H  
ATOM   2835  HB3 LEU A 181     -15.700 -10.365   5.470  1.00 96.92           H  
ATOM   2836  O   LEU A 181     -18.294  -9.729   4.098  1.00 96.92           O  
ATOM   2837  CG  LEU A 181     -14.817  -9.293   7.113  1.00 96.92           C  
ATOM   2838  HG  LEU A 181     -15.361  -9.820   7.897  1.00 96.92           H  
ATOM   2839  CD1 LEU A 181     -13.484 -10.002   6.881  1.00 96.92           C  
ATOM   2840 HD11 LEU A 181     -13.663 -11.050   6.641  1.00 96.92           H  
ATOM   2841 HD12 LEU A 181     -12.949  -9.529   6.057  1.00 96.92           H  
ATOM   2842 HD13 LEU A 181     -12.877  -9.956   7.785  1.00 96.92           H  
ATOM   2843  CD2 LEU A 181     -14.530  -7.865   7.576  1.00 96.92           C  
ATOM   2844 HD21 LEU A 181     -14.013  -7.312   6.792  1.00 96.92           H  
ATOM   2845 HD22 LEU A 181     -15.456  -7.352   7.837  1.00 96.92           H  
ATOM   2846 HD23 LEU A 181     -13.896  -7.906   8.462  1.00 96.92           H  
ATOM   2847  N   ARG A 182     -17.633  -7.593   3.896  1.00 96.76           N  
ATOM   2848  H   ARG A 182     -17.127  -6.829   4.321  1.00 96.76           H  
ATOM   2849  CA  ARG A 182     -18.038  -7.516   2.493  1.00 96.76           C  
ATOM   2850  HA  ARG A 182     -19.044  -7.931   2.434  1.00 96.76           H  
ATOM   2851  C   ARG A 182     -17.113  -8.375   1.625  1.00 96.76           C  
ATOM   2852  CB  ARG A 182     -18.064  -6.071   1.998  1.00 96.76           C  
ATOM   2853  HB2 ARG A 182     -18.164  -6.085   0.913  1.00 96.76           H  
ATOM   2854  HB3 ARG A 182     -17.122  -5.582   2.249  1.00 96.76           H  
ATOM   2855  O   ARG A 182     -15.914  -8.426   1.904  1.00 96.76           O  
ATOM   2856  CG  ARG A 182     -19.243  -5.301   2.601  1.00 96.76           C  
ATOM   2857  HG2 ARG A 182     -18.985  -4.947   3.599  1.00 96.76           H  
ATOM   2858  HG3 ARG A 182     -20.112  -5.955   2.672  1.00 96.76           H  
ATOM   2859  CD  ARG A 182     -19.605  -4.121   1.700  1.00 96.76           C  
ATOM   2860  HD2 ARG A 182     -18.775  -3.415   1.688  1.00 96.76           H  
ATOM   2861  HD3 ARG A 182     -19.762  -4.491   0.686  1.00 96.76           H  
ATOM   2862  NE  ARG A 182     -20.813  -3.453   2.200  1.00 96.76           N  
ATOM   2863  HE  ARG A 182     -20.744  -3.122   3.152  1.00 96.76           H  
ATOM   2864  NH1 ARG A 182     -21.938  -3.170   0.219  1.00 96.76           N  
ATOM   2865 HH11 ARG A 182     -21.147  -3.569  -0.266  1.00 96.76           H  
ATOM   2866 HH12 ARG A 182     -22.758  -2.854  -0.278  1.00 96.76           H  
ATOM   2867  NH2 ARG A 182     -22.855  -2.479   2.137  1.00 96.76           N  
ATOM   2868 HH21 ARG A 182     -22.818  -2.418   3.144  1.00 96.76           H  
ATOM   2869 HH22 ARG A 182     -23.702  -2.227   1.647  1.00 96.76           H  
ATOM   2870  CZ  ARG A 182     -21.858  -3.040   1.515  1.00 96.76           C  
ATOM   2871  N   PRO A 183     -17.616  -8.973   0.527  1.00 96.36           N  
ATOM   2872  CA  PRO A 183     -16.813  -9.843  -0.334  1.00 96.36           C  
ATOM   2873  HA  PRO A 183     -16.570 -10.748   0.224  1.00 96.36           H  
ATOM   2874  C   PRO A 183     -15.502  -9.212  -0.826  1.00 96.36           C  
ATOM   2875  CB  PRO A 183     -17.736 -10.212  -1.500  1.00 96.36           C  
ATOM   2876  HB2 PRO A 183     -17.670  -9.464  -2.290  1.00 96.36           H  
ATOM   2877  HB3 PRO A 183     -17.506 -11.202  -1.895  1.00 96.36           H  
ATOM   2878  O   PRO A 183     -14.462  -9.860  -0.779  1.00 96.36           O  
ATOM   2879  CG  PRO A 183     -19.127 -10.162  -0.873  1.00 96.36           C  
ATOM   2880  HG2 PRO A 183     -19.903  -9.984  -1.617  1.00 96.36           H  
ATOM   2881  HG3 PRO A 183     -19.318 -11.091  -0.334  1.00 96.36           H  
ATOM   2882  CD  PRO A 183     -19.017  -9.009   0.120  1.00 96.36           C  
ATOM   2883  HD2 PRO A 183     -19.282  -8.071  -0.367  1.00 96.36           H  
ATOM   2884  HD3 PRO A 183     -19.682  -9.205   0.961  1.00 96.36           H  
ATOM   2885  N   ALA A 184     -15.524  -7.933  -1.221  1.00 96.39           N  
ATOM   2886  H   ALA A 184     -16.409  -7.448  -1.258  1.00 96.39           H  
ATOM   2887  CA  ALA A 184     -14.325  -7.212  -1.659  1.00 96.39           C  
ATOM   2888  HA  ALA A 184     -13.843  -7.777  -2.457  1.00 96.39           H  
ATOM   2889  C   ALA A 184     -13.290  -7.043  -0.530  1.00 96.39           C  
ATOM   2890  CB  ALA A 184     -14.760  -5.854  -2.224  1.00 96.39           C  
ATOM   2891  HB1 ALA A 184     -15.260  -5.264  -1.456  1.00 96.39           H  
ATOM   2892  HB2 ALA A 184     -15.432  -6.000  -3.070  1.00 96.39           H  
ATOM   2893  HB3 ALA A 184     -13.882  -5.310  -2.571  1.00 96.39           H  
ATOM   2894  O   ALA A 184     -12.094  -7.198  -0.757  1.00 96.39           O  
ATOM   2895  N   CYS A 185     -13.745  -6.795   0.702  1.00 97.22           N  
ATOM   2896  H   CYS A 185     -14.743  -6.756   0.851  1.00 97.22           H  
ATOM   2897  CA  CYS A 185     -12.877  -6.698   1.878  1.00 97.22           C  
ATOM   2898  HA  CYS A 185     -12.052  -6.016   1.673  1.00 97.22           H  
ATOM   2899  C   CYS A 185     -12.257  -8.056   2.215  1.00 97.22           C  
ATOM   2900  CB  CYS A 185     -13.708  -6.133   3.036  1.00 97.22           C  
ATOM   2901  HB2 CYS A 185     -14.118  -5.166   2.745  1.00 97.22           H  
ATOM   2902  HB3 CYS A 185     -14.530  -6.808   3.274  1.00 97.22           H  
ATOM   2903  O   CYS A 185     -11.046  -8.156   2.398  1.00 97.22           O  
ATOM   2904  SG  CYS A 185     -12.668  -5.932   4.508  1.00 97.22           S  
ATOM   2905  HG  CYS A 185     -13.653  -5.605   5.349  1.00 97.22           H  
ATOM   2906  N   ALA A 186     -13.065  -9.120   2.209  1.00 96.91           N  
ATOM   2907  H   ALA A 186     -14.051  -8.979   2.042  1.00 96.91           H  
ATOM   2908  CA  ALA A 186     -12.580 -10.479   2.422  1.00 96.91           C  
ATOM   2909  HA  ALA A 186     -12.087 -10.524   3.393  1.00 96.91           H  
ATOM   2910  C   ALA A 186     -11.543 -10.886   1.359  1.00 96.91           C  
ATOM   2911  CB  ALA A 186     -13.782 -11.428   2.446  1.00 96.91           C  
ATOM   2912  HB1 ALA A 186     -13.441 -12.439   2.672  1.00 96.91           H  
ATOM   2913  HB2 ALA A 186     -14.487 -11.115   3.216  1.00 96.91           H  
ATOM   2914  HB3 ALA A 186     -14.283 -11.430   1.478  1.00 96.91           H  
ATOM   2915  O   ALA A 186     -10.496 -11.432   1.704  1.00 96.91           O  
ATOM   2916  N   GLN A 187     -11.780 -10.567   0.080  1.00 97.11           N  
ATOM   2917  H   GLN A 187     -12.670 -10.151  -0.157  1.00 97.11           H  
ATOM   2918  CA  GLN A 187     -10.822 -10.811  -1.003  1.00 97.11           C  
ATOM   2919  HA  GLN A 187     -10.565 -11.871  -1.004  1.00 97.11           H  
ATOM   2920  C   GLN A 187      -9.524 -10.017  -0.802  1.00 97.11           C  
ATOM   2921  CB  GLN A 187     -11.481 -10.467  -2.348  1.00 97.11           C  
ATOM   2922  HB2 GLN A 187     -11.702  -9.400  -2.382  1.00 97.11           H  
ATOM   2923  HB3 GLN A 187     -12.419 -11.016  -2.431  1.00 97.11           H  
ATOM   2924  O   GLN A 187      -8.433 -10.576  -0.941  1.00 97.11           O  
ATOM   2925  CG  GLN A 187     -10.589 -10.840  -3.545  1.00 97.11           C  
ATOM   2926  HG2 GLN A 187     -10.360 -11.905  -3.499  1.00 97.11           H  
ATOM   2927  HG3 GLN A 187      -9.652 -10.285  -3.496  1.00 97.11           H  
ATOM   2928  CD  GLN A 187     -11.238 -10.539  -4.893  1.00 97.11           C  
ATOM   2929  NE2 GLN A 187     -10.657 -10.995  -5.981  1.00 97.11           N  
ATOM   2930 HE21 GLN A 187     -11.104 -10.747  -6.853  1.00 97.11           H  
ATOM   2931 HE22 GLN A 187      -9.784 -11.500  -5.938  1.00 97.11           H  
ATOM   2932  OE1 GLN A 187     -12.269  -9.899  -5.005  1.00 97.11           O  
ATOM   2933  N   ALA A 188      -9.631  -8.740  -0.425  1.00 96.84           N  
ATOM   2934  H   ALA A 188     -10.548  -8.320  -0.367  1.00 96.84           H  
ATOM   2935  CA  ALA A 188      -8.478  -7.884  -0.188  1.00 96.84           C  
ATOM   2936  HA  ALA A 188      -7.878  -7.902  -1.097  1.00 96.84           H  
ATOM   2937  C   ALA A 188      -7.606  -8.397   0.968  1.00 96.84           C  
ATOM   2938  CB  ALA A 188      -8.964  -6.449   0.049  1.00 96.84           C  
ATOM   2939  HB1 ALA A 188      -9.495  -6.088  -0.832  1.00 96.84           H  
ATOM   2940  HB2 ALA A 188      -9.631  -6.410   0.910  1.00 96.84           H  
ATOM   2941  HB3 ALA A 188      -8.112  -5.796   0.235  1.00 96.84           H  
ATOM   2942  O   ALA A 188      -6.390  -8.540   0.809  1.00 96.84           O  
ATOM   2943  N   LEU A 189      -8.237  -8.748   2.094  1.00 97.38           N  
ATOM   2944  H   LEU A 189      -9.233  -8.586   2.143  1.00 97.38           H  
ATOM   2945  CA  LEU A 189      -7.585  -9.341   3.261  1.00 97.38           C  
ATOM   2946  HA  LEU A 189      -6.741  -8.716   3.553  1.00 97.38           H  
ATOM   2947  C   LEU A 189      -7.004 -10.728   2.959  1.00 97.38           C  
ATOM   2948  CB  LEU A 189      -8.591  -9.410   4.423  1.00 97.38           C  
ATOM   2949  HB2 LEU A 189      -8.169 -10.035   5.210  1.00 97.38           H  
ATOM   2950  HB3 LEU A 189      -9.499  -9.896   4.067  1.00 97.38           H  
ATOM   2951  O   LEU A 189      -5.926 -11.048   3.445  1.00 97.38           O  
ATOM   2952  CG  LEU A 189      -8.957  -8.047   5.040  1.00 97.38           C  
ATOM   2953  HG  LEU A 189      -9.331  -7.375   4.268  1.00 97.38           H  
ATOM   2954  CD1 LEU A 189     -10.056  -8.254   6.081  1.00 97.38           C  
ATOM   2955 HD11 LEU A 189      -9.719  -8.946   6.853  1.00 97.38           H  
ATOM   2956 HD12 LEU A 189     -10.937  -8.659   5.584  1.00 97.38           H  
ATOM   2957 HD13 LEU A 189     -10.321  -7.298   6.532  1.00 97.38           H  
ATOM   2958  CD2 LEU A 189      -7.761  -7.384   5.726  1.00 97.38           C  
ATOM   2959 HD21 LEU A 189      -6.996  -7.126   4.995  1.00 97.38           H  
ATOM   2960 HD22 LEU A 189      -8.080  -6.462   6.212  1.00 97.38           H  
ATOM   2961 HD23 LEU A 189      -7.338  -8.051   6.477  1.00 97.38           H  
ATOM   2962  N   THR A 190      -7.650 -11.522   2.103  1.00 97.24           N  
ATOM   2963  H   THR A 190      -8.557 -11.229   1.771  1.00 97.24           H  
ATOM   2964  CA  THR A 190      -7.112 -12.820   1.661  1.00 97.24           C  
ATOM   2965  HA  THR A 190      -6.857 -13.411   2.540  1.00 97.24           H  
ATOM   2966  C   THR A 190      -5.834 -12.652   0.839  1.00 97.24           C  
ATOM   2967  CB  THR A 190      -8.146 -13.608   0.846  1.00 97.24           C  
ATOM   2968  HB  THR A 190      -8.426 -13.040  -0.042  1.00 97.24           H  
ATOM   2969  O   THR A 190      -4.878 -13.398   1.042  1.00 97.24           O  
ATOM   2970  CG2 THR A 190      -7.629 -14.979   0.409  1.00 97.24           C  
ATOM   2971 HG21 THR A 190      -6.843 -14.867  -0.338  1.00 97.24           H  
ATOM   2972 HG22 THR A 190      -8.446 -15.555  -0.025  1.00 97.24           H  
ATOM   2973 HG23 THR A 190      -7.233 -15.514   1.272  1.00 97.24           H  
ATOM   2974  OG1 THR A 190      -9.300 -13.842   1.614  1.00 97.24           O  
ATOM   2975  HG1 THR A 190      -9.738 -13.001   1.758  1.00 97.24           H  
ATOM   2976  N   ARG A 191      -5.765 -11.657  -0.062  1.00 96.78           N  
ATOM   2977  H   ARG A 191      -6.585 -11.088  -0.217  1.00 96.78           H  
ATOM   2978  CA  ARG A 191      -4.510 -11.333  -0.766  1.00 96.78           C  
ATOM   2979  HA  ARG A 191      -4.145 -12.230  -1.267  1.00 96.78           H  
ATOM   2980  C   ARG A 191      -3.417 -10.951   0.231  1.00 96.78           C  
ATOM   2981  CB  ARG A 191      -4.736 -10.240  -1.830  1.00 96.78           C  
ATOM   2982  HB2 ARG A 191      -5.328 -10.657  -2.645  1.00 96.78           H  
ATOM   2983  HB3 ARG A 191      -5.291  -9.412  -1.389  1.00 96.78           H  
ATOM   2984  O   ARG A 191      -2.302 -11.438   0.112  1.00 96.78           O  
ATOM   2985  CG  ARG A 191      -3.401  -9.705  -2.387  1.00 96.78           C  
ATOM   2986  HG2 ARG A 191      -2.782 -10.545  -2.701  1.00 96.78           H  
ATOM   2987  HG3 ARG A 191      -2.876  -9.175  -1.592  1.00 96.78           H  
ATOM   2988  CD  ARG A 191      -3.547  -8.738  -3.569  1.00 96.78           C  
ATOM   2989  HD2 ARG A 191      -3.906  -9.296  -4.434  1.00 96.78           H  
ATOM   2990  HD3 ARG A 191      -4.286  -7.968  -3.347  1.00 96.78           H  
ATOM   2991  NE  ARG A 191      -2.252  -8.108  -3.895  1.00 96.78           N  
ATOM   2992  HE  ARG A 191      -1.654  -8.609  -4.537  1.00 96.78           H  
ATOM   2993  NH1 ARG A 191      -2.342  -6.266  -2.494  1.00 96.78           N  
ATOM   2994 HH11 ARG A 191      -3.304  -6.477  -2.270  1.00 96.78           H  
ATOM   2995 HH12 ARG A 191      -1.943  -5.384  -2.207  1.00 96.78           H  
ATOM   2996  NH2 ARG A 191      -0.545  -6.623  -3.751  1.00 96.78           N  
ATOM   2997 HH21 ARG A 191       0.011  -7.231  -4.335  1.00 96.78           H  
ATOM   2998 HH22 ARG A 191      -0.115  -5.784  -3.389  1.00 96.78           H  
ATOM   2999  CZ  ARG A 191      -1.728  -7.005  -3.377  1.00 96.78           C  
ATOM   3000  N   ILE A 192      -3.739 -10.106   1.207  1.00 96.75           N  
ATOM   3001  H   ILE A 192      -4.686  -9.756   1.240  1.00 96.75           H  
ATOM   3002  CA  ILE A 192      -2.790  -9.666   2.238  1.00 96.75           C  
ATOM   3003  HA  ILE A 192      -1.923  -9.211   1.757  1.00 96.75           H  
ATOM   3004  C   ILE A 192      -2.264 -10.855   3.051  1.00 96.75           C  
ATOM   3005  CB  ILE A 192      -3.464  -8.604   3.127  1.00 96.75           C  
ATOM   3006  HB  ILE A 192      -4.429  -8.979   3.467  1.00 96.75           H  
ATOM   3007  O   ILE A 192      -1.057 -10.965   3.257  1.00 96.75           O  
ATOM   3008  CG1 ILE A 192      -3.689  -7.317   2.308  1.00 96.75           C  
ATOM   3009 HG12 ILE A 192      -2.738  -6.786   2.247  1.00 96.75           H  
ATOM   3010 HG13 ILE A 192      -3.990  -7.550   1.287  1.00 96.75           H  
ATOM   3011  CG2 ILE A 192      -2.600  -8.311   4.362  1.00 96.75           C  
ATOM   3012 HG21 ILE A 192      -2.619  -9.157   5.048  1.00 96.75           H  
ATOM   3013 HG22 ILE A 192      -2.967  -7.435   4.897  1.00 96.75           H  
ATOM   3014 HG23 ILE A 192      -1.569  -8.135   4.057  1.00 96.75           H  
ATOM   3015  CD1 ILE A 192      -4.744  -6.381   2.898  1.00 96.75           C  
ATOM   3016 HD11 ILE A 192      -5.740  -6.754   2.659  1.00 96.75           H  
ATOM   3017 HD12 ILE A 192      -4.656  -6.330   3.983  1.00 96.75           H  
ATOM   3018 HD13 ILE A 192      -4.625  -5.384   2.472  1.00 96.75           H  
ATOM   3019  N   PHE A 193      -3.148 -11.776   3.440  1.00 97.18           N  
ATOM   3020  H   PHE A 193      -4.132 -11.595   3.298  1.00 97.18           H  
ATOM   3021  CA  PHE A 193      -2.779 -13.020   4.110  1.00 97.18           C  
ATOM   3022  HA  PHE A 193      -2.270 -12.785   5.045  1.00 97.18           H  
ATOM   3023  C   PHE A 193      -1.804 -13.848   3.261  1.00 97.18           C  
ATOM   3024  CB  PHE A 193      -4.055 -13.801   4.442  1.00 97.18           C  
ATOM   3025  HB2 PHE A 193      -4.699 -13.178   5.062  1.00 97.18           H  
ATOM   3026  HB3 PHE A 193      -4.598 -14.020   3.523  1.00 97.18           H  
ATOM   3027  O   PHE A 193      -0.717 -14.158   3.728  1.00 97.18           O  
ATOM   3028  CG  PHE A 193      -3.792 -15.102   5.166  1.00 97.18           C  
ATOM   3029  CD1 PHE A 193      -3.527 -16.278   4.437  1.00 97.18           C  
ATOM   3030  HD1 PHE A 193      -3.506 -16.266   3.358  1.00 97.18           H  
ATOM   3031  CD2 PHE A 193      -3.772 -15.127   6.572  1.00 97.18           C  
ATOM   3032  HD2 PHE A 193      -3.939 -14.221   7.135  1.00 97.18           H  
ATOM   3033  CE1 PHE A 193      -3.222 -17.470   5.115  1.00 97.18           C  
ATOM   3034  HE1 PHE A 193      -2.948 -18.359   4.567  1.00 97.18           H  
ATOM   3035  CE2 PHE A 193      -3.503 -16.328   7.248  1.00 97.18           C  
ATOM   3036  HE2 PHE A 193      -3.472 -16.355   8.327  1.00 97.18           H  
ATOM   3037  CZ  PHE A 193      -3.213 -17.491   6.517  1.00 97.18           C  
ATOM   3038  HZ  PHE A 193      -2.952 -18.403   7.035  1.00 97.18           H  
ATOM   3039  N   ARG A 194      -2.123 -14.113   1.984  1.00 96.50           N  
ATOM   3040  H   ARG A 194      -3.026 -13.803   1.654  1.00 96.50           H  
ATOM   3041  CA  ARG A 194      -1.254 -14.890   1.070  1.00 96.50           C  
ATOM   3042  HA  ARG A 194      -1.028 -15.858   1.518  1.00 96.50           H  
ATOM   3043  C   ARG A 194       0.107 -14.242   0.804  1.00 96.50           C  
ATOM   3044  CB  ARG A 194      -1.957 -15.091  -0.277  1.00 96.50           C  
ATOM   3045  HB2 ARG A 194      -2.304 -14.127  -0.649  1.00 96.50           H  
ATOM   3046  HB3 ARG A 194      -1.236 -15.490  -0.990  1.00 96.50           H  
ATOM   3047  O   ARG A 194       1.086 -14.932   0.531  1.00 96.50           O  
ATOM   3048  CG  ARG A 194      -3.129 -16.070  -0.197  1.00 96.50           C  
ATOM   3049  HG2 ARG A 194      -2.762 -17.048   0.115  1.00 96.50           H  
ATOM   3050  HG3 ARG A 194      -3.868 -15.721   0.524  1.00 96.50           H  
ATOM   3051  CD  ARG A 194      -3.767 -16.177  -1.583  1.00 96.50           C  
ATOM   3052  HD2 ARG A 194      -4.079 -15.182  -1.898  1.00 96.50           H  
ATOM   3053  HD3 ARG A 194      -3.026 -16.554  -2.287  1.00 96.50           H  
ATOM   3054  NE  ARG A 194      -4.927 -17.080  -1.564  1.00 96.50           N  
ATOM   3055  HE  ARG A 194      -4.997 -17.701  -0.771  1.00 96.50           H  
ATOM   3056  NH1 ARG A 194      -5.803 -16.447  -3.590  1.00 96.50           N  
ATOM   3057 HH11 ARG A 194      -4.975 -15.899  -3.776  1.00 96.50           H  
ATOM   3058 HH12 ARG A 194      -6.509 -16.504  -4.310  1.00 96.50           H  
ATOM   3059  NH2 ARG A 194      -6.850 -17.990  -2.357  1.00 96.50           N  
ATOM   3060 HH21 ARG A 194      -7.543 -18.077  -3.086  1.00 96.50           H  
ATOM   3061 HH22 ARG A 194      -6.897 -18.568  -1.530  1.00 96.50           H  
ATOM   3062  CZ  ARG A 194      -5.849 -17.168  -2.503  1.00 96.50           C  
ATOM   3063  N   LEU A 195       0.169 -12.912   0.823  1.00 96.04           N  
ATOM   3064  H   LEU A 195      -0.683 -12.394   0.980  1.00 96.04           H  
ATOM   3065  CA  LEU A 195       1.437 -12.190   0.715  1.00 96.04           C  
ATOM   3066  HA  LEU A 195       2.040 -12.638  -0.074  1.00 96.04           H  
ATOM   3067  C   LEU A 195       2.272 -12.309   1.997  1.00 96.04           C  
ATOM   3068  CB  LEU A 195       1.169 -10.716   0.368  1.00 96.04           C  
ATOM   3069  HB2 LEU A 195       2.101 -10.164   0.486  1.00 96.04           H  
ATOM   3070  HB3 LEU A 195       0.453 -10.312   1.084  1.00 96.04           H  
ATOM   3071  O   LEU A 195       3.496 -12.314   1.904  1.00 96.04           O  
ATOM   3072  CG  LEU A 195       0.647 -10.478  -1.059  1.00 96.04           C  
ATOM   3073  HG  LEU A 195      -0.274 -11.035  -1.230  1.00 96.04           H  
ATOM   3074  CD1 LEU A 195       0.352  -8.990  -1.235  1.00 96.04           C  
ATOM   3075 HD11 LEU A 195       1.256  -8.410  -1.051  1.00 96.04           H  
ATOM   3076 HD12 LEU A 195       0.018  -8.820  -2.259  1.00 96.04           H  
ATOM   3077 HD13 LEU A 195      -0.428  -8.688  -0.536  1.00 96.04           H  
ATOM   3078  CD2 LEU A 195       1.647 -10.893  -2.136  1.00 96.04           C  
ATOM   3079 HD21 LEU A 195       2.607 -10.412  -1.948  1.00 96.04           H  
ATOM   3080 HD22 LEU A 195       1.787 -11.974  -2.129  1.00 96.04           H  
ATOM   3081 HD23 LEU A 195       1.282 -10.605  -3.122  1.00 96.04           H  
ATOM   3082  N   SER A 196       1.616 -12.411   3.155  1.00 95.63           N  
ATOM   3083  H   SER A 196       0.608 -12.459   3.131  1.00 95.63           H  
ATOM   3084  CA  SER A 196       2.261 -12.507   4.473  1.00 95.63           C  
ATOM   3085  HA  SER A 196       3.159 -11.890   4.474  1.00 95.63           H  
ATOM   3086  C   SER A 196       2.694 -13.930   4.838  1.00 95.63           C  
ATOM   3087  CB  SER A 196       1.328 -11.976   5.565  1.00 95.63           C  
ATOM   3088  HB2 SER A 196       1.877 -11.926   6.506  1.00 95.63           H  
ATOM   3089  HB3 SER A 196       0.487 -12.658   5.693  1.00 95.63           H  
ATOM   3090  O   SER A 196       3.676 -14.073   5.553  1.00 95.63           O  
ATOM   3091  OG  SER A 196       0.843 -10.687   5.224  1.00 95.63           O  
ATOM   3092  HG  SER A 196       0.223 -10.799   4.499  1.00 95.63           H  
ATOM   3093  N   ASP A 197       1.984 -14.941   4.333  1.00 95.55           N  
ATOM   3094  H   ASP A 197       1.120 -14.720   3.860  1.00 95.55           H  
ATOM   3095  CA  ASP A 197       2.322 -16.370   4.396  1.00 95.55           C  
ATOM   3096  HA  ASP A 197       2.592 -16.665   5.410  1.00 95.55           H  
ATOM   3097  C   ASP A 197       3.534 -16.619   3.483  1.00 95.55           C  
ATOM   3098  CB  ASP A 197       1.048 -17.141   3.979  1.00 95.55           C  
ATOM   3099  HB2 ASP A 197       0.717 -16.773   3.008  1.00 95.55           H  
ATOM   3100  HB3 ASP A 197       0.258 -16.922   4.698  1.00 95.55           H  
ATOM   3101  O   ASP A 197       3.398 -16.682   2.257  1.00 95.55           O  
ATOM   3102  CG  ASP A 197       1.202 -18.659   3.884  1.00 95.55           C  
ATOM   3103  OD1 ASP A 197       0.219 -19.306   3.436  1.00 95.55           O  
ATOM   3104  OD2 ASP A 197       2.320 -19.142   4.109  1.00 95.55           O  
ATOM   3105  N   GLN A 198       4.739 -16.591   4.055  1.00 94.76           N  
ATOM   3106  H   GLN A 198       4.770 -16.742   5.053  1.00 94.76           H  
ATOM   3107  CA  GLN A 198       6.009 -16.669   3.335  1.00 94.76           C  
ATOM   3108  HA  GLN A 198       5.919 -16.114   2.401  1.00 94.76           H  
ATOM   3109  C   GLN A 198       6.358 -18.110   2.967  1.00 94.76           C  
ATOM   3110  CB  GLN A 198       7.160 -16.050   4.152  1.00 94.76           C  
ATOM   3111  HB2 GLN A 198       8.088 -16.190   3.597  1.00 94.76           H  
ATOM   3112  HB3 GLN A 198       7.253 -16.571   5.105  1.00 94.76           H  
ATOM   3113  O   GLN A 198       6.971 -18.300   1.915  1.00 94.76           O  
ATOM   3114  CG  GLN A 198       6.970 -14.551   4.412  1.00 94.76           C  
ATOM   3115  HG2 GLN A 198       6.812 -14.033   3.466  1.00 94.76           H  
ATOM   3116  HG3 GLN A 198       6.080 -14.422   5.027  1.00 94.76           H  
ATOM   3117  CD  GLN A 198       8.139 -13.890   5.137  1.00 94.76           C  
ATOM   3118  NE2 GLN A 198       7.900 -12.765   5.774  1.00 94.76           N  
ATOM   3119 HE21 GLN A 198       8.670 -12.405   6.320  1.00 94.76           H  
ATOM   3120 HE22 GLN A 198       6.939 -12.474   5.889  1.00 94.76           H  
ATOM   3121  OE1 GLN A 198       9.285 -14.311   5.123  1.00 94.76           O  
ATOM   3122  N   ASP A 199       5.969 -19.093   3.784  1.00 93.27           N  
ATOM   3123  H   ASP A 199       5.461 -18.856   4.624  1.00 93.27           H  
ATOM   3124  CA  ASP A 199       6.247 -20.516   3.554  1.00 93.27           C  
ATOM   3125  HA  ASP A 199       7.115 -20.564   2.897  1.00 93.27           H  
ATOM   3126  C   ASP A 199       5.144 -21.272   2.772  1.00 93.27           C  
ATOM   3127  CB  ASP A 199       6.706 -21.193   4.869  1.00 93.27           C  
ATOM   3128  HB2 ASP A 199       7.172 -22.142   4.607  1.00 93.27           H  
ATOM   3129  HB3 ASP A 199       7.479 -20.575   5.325  1.00 93.27           H  
ATOM   3130  O   ASP A 199       5.381 -22.389   2.306  1.00 93.27           O  
ATOM   3131  CG  ASP A 199       5.621 -21.483   5.920  1.00 93.27           C  
ATOM   3132  OD1 ASP A 199       5.997 -21.967   7.027  1.00 93.27           O  
ATOM   3133  OD2 ASP A 199       4.435 -21.365   5.569  1.00 93.27           O  
ATOM   3134  N   LEU A 200       3.997 -20.627   2.521  1.00 93.65           N  
ATOM   3135  H   LEU A 200       3.805 -19.849   3.135  1.00 93.65           H  
ATOM   3136  CA  LEU A 200       2.819 -21.151   1.815  1.00 93.65           C  
ATOM   3137  HA  LEU A 200       2.053 -20.383   1.914  1.00 93.65           H  
ATOM   3138  C   LEU A 200       2.165 -22.371   2.477  1.00 93.65           C  
ATOM   3139  CB  LEU A 200       3.078 -21.349   0.309  1.00 93.65           C  
ATOM   3140  HB2 LEU A 200       3.937 -22.009   0.186  1.00 93.65           H  
ATOM   3141  HB3 LEU A 200       2.213 -21.848  -0.128  1.00 93.65           H  
ATOM   3142  O   LEU A 200       1.540 -23.193   1.789  1.00 93.65           O  
ATOM   3143  CG  LEU A 200       3.306 -20.074  -0.503  1.00 93.65           C  
ATOM   3144  HG  LEU A 200       4.228 -19.589  -0.184  1.00 93.65           H  
ATOM   3145  CD1 LEU A 200       3.420 -20.485  -1.970  1.00 93.65           C  
ATOM   3146 HD11 LEU A 200       3.790 -19.645  -2.558  1.00 93.65           H  
ATOM   3147 HD12 LEU A 200       4.116 -21.319  -2.061  1.00 93.65           H  
ATOM   3148 HD13 LEU A 200       2.450 -20.808  -2.347  1.00 93.65           H  
ATOM   3149  CD2 LEU A 200       2.128 -19.093  -0.417  1.00 93.65           C  
ATOM   3150 HD21 LEU A 200       2.187 -18.339  -1.203  1.00 93.65           H  
ATOM   3151 HD22 LEU A 200       2.145 -18.604   0.557  1.00 93.65           H  
ATOM   3152 HD23 LEU A 200       1.188 -19.637  -0.513  1.00 93.65           H  
ATOM   3153  N   ASP A 201       2.249 -22.495   3.800  1.00 93.91           N  
ATOM   3154  H   ASP A 201       2.770 -21.809   4.328  1.00 93.91           H  
ATOM   3155  CA  ASP A 201       1.579 -23.566   4.541  1.00 93.91           C  
ATOM   3156  HA  ASP A 201       1.616 -24.454   3.911  1.00 93.91           H  
ATOM   3157  C   ASP A 201       0.076 -23.297   4.804  1.00 93.91           C  
ATOM   3158  CB  ASP A 201       2.384 -23.918   5.801  1.00 93.91           C  
ATOM   3159  HB2 ASP A 201       2.148 -24.951   6.059  1.00 93.91           H  
ATOM   3160  HB3 ASP A 201       3.452 -23.877   5.588  1.00 93.91           H  
ATOM   3161  O   ASP A 201      -0.639 -24.162   5.335  1.00 93.91           O  
ATOM   3162  CG  ASP A 201       2.056 -23.047   7.013  1.00 93.91           C  
ATOM   3163  OD1 ASP A 201       2.219 -23.562   8.145  1.00 93.91           O  
ATOM   3164  OD2 ASP A 201       1.423 -21.991   6.863  1.00 93.91           O  
ATOM   3165  N   GLN A 202      -0.438 -22.142   4.356  1.00 94.92           N  
ATOM   3166  H   GLN A 202       0.237 -21.461   4.040  1.00 94.92           H  
ATOM   3167  CA  GLN A 202      -1.807 -21.643   4.560  1.00 94.92           C  
ATOM   3168  HA  GLN A 202      -1.863 -20.728   3.970  1.00 94.92           H  
ATOM   3169  C   GLN A 202      -2.117 -21.200   6.000  1.00 94.92           C  
ATOM   3170  CB  GLN A 202      -2.878 -22.603   4.007  1.00 94.92           C  
ATOM   3171  HB2 GLN A 202      -2.971 -23.462   4.672  1.00 94.92           H  
ATOM   3172  HB3 GLN A 202      -3.837 -22.084   4.006  1.00 94.92           H  
ATOM   3173  O   GLN A 202      -3.290 -21.091   6.388  1.00 94.92           O  
ATOM   3174  CG  GLN A 202      -2.605 -23.099   2.583  1.00 94.92           C  
ATOM   3175  HG2 GLN A 202      -1.638 -23.600   2.544  1.00 94.92           H  
ATOM   3176  HG3 GLN A 202      -2.571 -22.245   1.906  1.00 94.92           H  
ATOM   3177  CD  GLN A 202      -3.656 -24.085   2.091  1.00 94.92           C  
ATOM   3178  NE2 GLN A 202      -3.493 -24.592   0.889  1.00 94.92           N  
ATOM   3179 HE21 GLN A 202      -2.638 -24.390   0.391  1.00 94.92           H  
ATOM   3180 HE22 GLN A 202      -4.151 -25.305   0.608  1.00 94.92           H  
ATOM   3181  OE1 GLN A 202      -4.633 -24.433   2.742  1.00 94.92           O  
ATOM   3182  N   ALA A 203      -1.091 -20.937   6.795  1.00 96.01           N  
ATOM   3183  H   ALA A 203      -0.152 -21.083   6.454  1.00 96.01           H  
ATOM   3184  CA  ALA A 203      -1.152 -20.365   8.124  1.00 96.01           C  
ATOM   3185  HA  ALA A 203      -2.111 -19.867   8.262  1.00 96.01           H  
ATOM   3186  C   ALA A 203      -0.047 -19.303   8.277  1.00 96.01           C  
ATOM   3187  CB  ALA A 203      -1.069 -21.500   9.149  1.00 96.01           C  
ATOM   3188  HB1 ALA A 203      -1.806 -22.268   8.913  1.00 96.01           H  
ATOM   3189  HB2 ALA A 203      -1.279 -21.099  10.141  1.00 96.01           H  
ATOM   3190  HB3 ALA A 203      -0.071 -21.937   9.128  1.00 96.01           H  
ATOM   3191  O   ALA A 203       0.829 -19.173   7.441  1.00 96.01           O  
ATOM   3192  N   LEU A 204      -0.136 -18.478   9.316  1.00 96.67           N  
ATOM   3193  H   LEU A 204      -0.934 -18.561   9.929  1.00 96.67           H  
ATOM   3194  CA  LEU A 204       0.924 -17.546   9.685  1.00 96.67           C  
ATOM   3195  HA  LEU A 204       1.686 -17.530   8.906  1.00 96.67           H  
ATOM   3196  C   LEU A 204       1.587 -18.063  10.952  1.00 96.67           C  
ATOM   3197  CB  LEU A 204       0.394 -16.110   9.846  1.00 96.67           C  
ATOM   3198  HB2 LEU A 204       1.233 -15.469  10.116  1.00 96.67           H  
ATOM   3199  HB3 LEU A 204      -0.320 -16.092  10.670  1.00 96.67           H  
ATOM   3200  O   LEU A 204       0.924 -18.173  11.993  1.00 96.67           O  
ATOM   3201  CG  LEU A 204      -0.284 -15.537   8.592  1.00 96.67           C  
ATOM   3202  HG  LEU A 204      -1.130 -16.173   8.329  1.00 96.67           H  
ATOM   3203  CD1 LEU A 204      -0.814 -14.129   8.884  1.00 96.67           C  
ATOM   3204 HD11 LEU A 204      -1.308 -13.737   7.995  1.00 96.67           H  
ATOM   3205 HD12 LEU A 204      -1.532 -14.176   9.703  1.00 96.67           H  
ATOM   3206 HD13 LEU A 204       0.015 -13.476   9.158  1.00 96.67           H  
ATOM   3207  CD2 LEU A 204       0.647 -15.445   7.389  1.00 96.67           C  
ATOM   3208 HD21 LEU A 204       0.113 -15.033   6.533  1.00 96.67           H  
ATOM   3209 HD22 LEU A 204       1.520 -14.835   7.623  1.00 96.67           H  
ATOM   3210 HD23 LEU A 204       0.989 -16.444   7.117  1.00 96.67           H  
ATOM   3211  N   SER A 205       2.876 -18.374  10.861  1.00 96.12           N  
ATOM   3212  H   SER A 205       3.313 -18.305   9.953  1.00 96.12           H  
ATOM   3213  CA  SER A 205       3.718 -18.655  12.021  1.00 96.12           C  
ATOM   3214  HA  SER A 205       3.219 -19.416  12.619  1.00 96.12           H  
ATOM   3215  C   SER A 205       3.873 -17.414  12.905  1.00 96.12           C  
ATOM   3216  CB  SER A 205       5.080 -19.222  11.581  1.00 96.12           C  
ATOM   3217  HB2 SER A 205       4.963 -19.786  10.656  1.00 96.12           H  
ATOM   3218  HB3 SER A 205       5.431 -19.905  12.354  1.00 96.12           H  
ATOM   3219  O   SER A 205       3.553 -16.291  12.504  1.00 96.12           O  
ATOM   3220  OG  SER A 205       6.063 -18.218  11.408  1.00 96.12           O  
ATOM   3221  HG  SER A 205       6.805 -18.428  11.980  1.00 96.12           H  
ATOM   3222  N   ASP A 206       4.396 -17.592  14.118  1.00 96.54           N  
ATOM   3223  H   ASP A 206       4.635 -18.523  14.428  1.00 96.54           H  
ATOM   3224  CA  ASP A 206       4.702 -16.466  15.003  1.00 96.54           C  
ATOM   3225  HA  ASP A 206       3.784 -15.916  15.209  1.00 96.54           H  
ATOM   3226  C   ASP A 206       5.686 -15.479  14.344  1.00 96.54           C  
ATOM   3227  CB  ASP A 206       5.268 -17.001  16.330  1.00 96.54           C  
ATOM   3228  HB2 ASP A 206       5.804 -16.189  16.822  1.00 96.54           H  
ATOM   3229  HB3 ASP A 206       5.994 -17.787  16.123  1.00 96.54           H  
ATOM   3230  O   ASP A 206       5.532 -14.263  14.480  1.00 96.54           O  
ATOM   3231  CG  ASP A 206       4.210 -17.526  17.317  1.00 96.54           C  
ATOM   3232  OD1 ASP A 206       4.615 -18.011  18.393  1.00 96.54           O  
ATOM   3233  OD2 ASP A 206       2.989 -17.376  17.084  1.00 96.54           O  
ATOM   3234  N   GLU A 207       6.665 -15.971  13.577  1.00 95.29           N  
ATOM   3235  H   GLU A 207       6.751 -16.974  13.496  1.00 95.29           H  
ATOM   3236  CA  GLU A 207       7.606 -15.142  12.816  1.00 95.29           C  
ATOM   3237  HA  GLU A 207       8.049 -14.413  13.494  1.00 95.29           H  
ATOM   3238  C   GLU A 207       6.917 -14.356  11.695  1.00 95.29           C  
ATOM   3239  CB  GLU A 207       8.740 -15.984  12.204  1.00 95.29           C  
ATOM   3240  HB2 GLU A 207       9.386 -15.299  11.654  1.00 95.29           H  
ATOM   3241  HB3 GLU A 207       8.340 -16.691  11.478  1.00 95.29           H  
ATOM   3242  O   GLU A 207       7.172 -13.159  11.538  1.00 95.29           O  
ATOM   3243  CG  GLU A 207       9.628 -16.715  13.223  1.00 95.29           C  
ATOM   3244  HG2 GLU A 207      10.544 -17.012  12.713  1.00 95.29           H  
ATOM   3245  HG3 GLU A 207       9.907 -16.010  14.007  1.00 95.29           H  
ATOM   3246  CD  GLU A 207       8.994 -17.970  13.847  1.00 95.29           C  
ATOM   3247  OE1 GLU A 207       9.537 -18.404  14.886  1.00 95.29           O  
ATOM   3248  OE2 GLU A 207       7.991 -18.482  13.287  1.00 95.29           O  
ATOM   3249  N   GLU A 208       6.027 -14.995  10.937  1.00 96.38           N  
ATOM   3250  H   GLU A 208       5.858 -15.975  11.111  1.00 96.38           H  
ATOM   3251  CA  GLU A 208       5.290 -14.359   9.839  1.00 96.38           C  
ATOM   3252  HA  GLU A 208       5.986 -13.837   9.183  1.00 96.38           H  
ATOM   3253  C   GLU A 208       4.277 -13.340  10.358  1.00 96.38           C  
ATOM   3254  CB  GLU A 208       4.561 -15.423   9.023  1.00 96.38           C  
ATOM   3255  HB2 GLU A 208       3.926 -14.935   8.283  1.00 96.38           H  
ATOM   3256  HB3 GLU A 208       3.928 -15.997   9.699  1.00 96.38           H  
ATOM   3257  O   GLU A 208       4.160 -12.235   9.822  1.00 96.38           O  
ATOM   3258  CG  GLU A 208       5.554 -16.337   8.296  1.00 96.38           C  
ATOM   3259  HG2 GLU A 208       6.280 -16.742   9.001  1.00 96.38           H  
ATOM   3260  HG3 GLU A 208       6.098 -15.743   7.562  1.00 96.38           H  
ATOM   3261  CD  GLU A 208       4.835 -17.496   7.617  1.00 96.38           C  
ATOM   3262  OE1 GLU A 208       5.223 -17.786   6.464  1.00 96.38           O  
ATOM   3263  OE2 GLU A 208       3.907 -18.026   8.263  1.00 96.38           O  
ATOM   3264  N   LEU A 209       3.599 -13.660  11.461  1.00 95.67           N  
ATOM   3265  H   LEU A 209       3.725 -14.589  11.836  1.00 95.67           H  
ATOM   3266  CA  LEU A 209       2.687 -12.751  12.144  1.00 95.67           C  
ATOM   3267  HA  LEU A 209       1.956 -12.407  11.413  1.00 95.67           H  
ATOM   3268  C   LEU A 209       3.434 -11.530  12.691  1.00 95.67           C  
ATOM   3269  CB  LEU A 209       1.983 -13.536  13.262  1.00 95.67           C  
ATOM   3270  HB2 LEU A 209       1.615 -14.478  12.855  1.00 95.67           H  
ATOM   3271  HB3 LEU A 209       2.708 -13.776  14.040  1.00 95.67           H  
ATOM   3272  O   LEU A 209       2.953 -10.398  12.597  1.00 95.67           O  
ATOM   3273  CG  LEU A 209       0.798 -12.786  13.886  1.00 95.67           C  
ATOM   3274  HG  LEU A 209       1.135 -11.836  14.300  1.00 95.67           H  
ATOM   3275  CD1 LEU A 209      -0.295 -12.522  12.845  1.00 95.67           C  
ATOM   3276 HD11 LEU A 209      -0.446 -13.416  12.239  1.00 95.67           H  
ATOM   3277 HD12 LEU A 209      -1.236 -12.280  13.338  1.00 95.67           H  
ATOM   3278 HD13 LEU A 209      -0.001 -11.695  12.200  1.00 95.67           H  
ATOM   3279  CD2 LEU A 209       0.188 -13.616  15.014  1.00 95.67           C  
ATOM   3280 HD21 LEU A 209       0.973 -13.963  15.686  1.00 95.67           H  
ATOM   3281 HD22 LEU A 209      -0.307 -14.496  14.603  1.00 95.67           H  
ATOM   3282 HD23 LEU A 209      -0.524 -13.013  15.578  1.00 95.67           H  
ATOM   3283  N   ASN A 210       4.640 -11.742  13.217  1.00 95.49           N  
ATOM   3284  H   ASN A 210       4.960 -12.697  13.301  1.00 95.49           H  
ATOM   3285  CA  ASN A 210       5.506 -10.672  13.684  1.00 95.49           C  
ATOM   3286  HA  ASN A 210       4.920 -10.030  14.342  1.00 95.49           H  
ATOM   3287  C   ASN A 210       6.025  -9.797  12.527  1.00 95.49           C  
ATOM   3288  CB  ASN A 210       6.636 -11.317  14.496  1.00 95.49           C  
ATOM   3289  HB2 ASN A 210       7.313 -11.854  13.832  1.00 95.49           H  
ATOM   3290  HB3 ASN A 210       6.212 -12.025  15.208  1.00 95.49           H  
ATOM   3291  O   ASN A 210       6.067  -8.570  12.649  1.00 95.49           O  
ATOM   3292  CG  ASN A 210       7.402 -10.316  15.315  1.00 95.49           C  
ATOM   3293  ND2 ASN A 210       8.623 -10.620  15.681  1.00 95.49           N  
ATOM   3294 HD21 ASN A 210       9.077  -9.993  16.330  1.00 95.49           H  
ATOM   3295 HD22 ASN A 210       8.987 -11.529  15.436  1.00 95.49           H  
ATOM   3296  OD1 ASN A 210       6.900  -9.269  15.679  1.00 95.49           O  
ATOM   3297  N   ALA A 211       6.364 -10.399  11.382  1.00 95.14           N  
ATOM   3298  H   ALA A 211       6.347 -11.408  11.346  1.00 95.14           H  
ATOM   3299  CA  ALA A 211       6.751  -9.677  10.171  1.00 95.14           C  
ATOM   3300  HA  ALA A 211       7.558  -8.987  10.418  1.00 95.14           H  
ATOM   3301  C   ALA A 211       5.587  -8.845   9.607  1.00 95.14           C  
ATOM   3302  CB  ALA A 211       7.278 -10.683   9.142  1.00 95.14           C  
ATOM   3303  HB1 ALA A 211       7.617 -10.156   8.250  1.00 95.14           H  
ATOM   3304  HB2 ALA A 211       8.112 -11.244   9.565  1.00 95.14           H  
ATOM   3305  HB3 ALA A 211       6.492 -11.385   8.862  1.00 95.14           H  
ATOM   3306  O   ALA A 211       5.764  -7.664   9.300  1.00 95.14           O  
ATOM   3307  N   PHE A 212       4.384  -9.422   9.546  1.00 95.93           N  
ATOM   3308  H   PHE A 212       4.315 -10.405   9.767  1.00 95.93           H  
ATOM   3309  CA  PHE A 212       3.160  -8.720   9.161  1.00 95.93           C  
ATOM   3310  HA  PHE A 212       3.268  -8.343   8.144  1.00 95.93           H  
ATOM   3311  C   PHE A 212       2.890  -7.522  10.076  1.00 95.93           C  
ATOM   3312  CB  PHE A 212       1.979  -9.698   9.198  1.00 95.93           C  
ATOM   3313  HB2 PHE A 212       2.102 -10.434   8.403  1.00 95.93           H  
ATOM   3314  HB3 PHE A 212       1.980 -10.239  10.144  1.00 95.93           H  
ATOM   3315  O   PHE A 212       2.668  -6.406   9.597  1.00 95.93           O  
ATOM   3316  CG  PHE A 212       0.642  -9.005   9.035  1.00 95.93           C  
ATOM   3317  CD1 PHE A 212      -0.140  -8.690  10.163  1.00 95.93           C  
ATOM   3318  HD1 PHE A 212       0.193  -8.982  11.148  1.00 95.93           H  
ATOM   3319  CD2 PHE A 212       0.220  -8.605   7.757  1.00 95.93           C  
ATOM   3320  HD2 PHE A 212       0.834  -8.821   6.895  1.00 95.93           H  
ATOM   3321  CE1 PHE A 212      -1.346  -7.983  10.008  1.00 95.93           C  
ATOM   3322  HE1 PHE A 212      -1.940  -7.732  10.874  1.00 95.93           H  
ATOM   3323  CE2 PHE A 212      -0.992  -7.915   7.600  1.00 95.93           C  
ATOM   3324  HE2 PHE A 212      -1.305  -7.604   6.614  1.00 95.93           H  
ATOM   3325  CZ  PHE A 212      -1.774  -7.606   8.724  1.00 95.93           C  
ATOM   3326  HZ  PHE A 212      -2.702  -7.068   8.603  1.00 95.93           H  
ATOM   3327  N   GLN A 213       2.960  -7.735  11.393  1.00 95.03           N  
ATOM   3328  H   GLN A 213       3.116  -8.678  11.719  1.00 95.03           H  
ATOM   3329  CA  GLN A 213       2.777  -6.681  12.383  1.00 95.03           C  
ATOM   3330  HA  GLN A 213       1.783  -6.252  12.253  1.00 95.03           H  
ATOM   3331  C   GLN A 213       3.808  -5.559  12.187  1.00 95.03           C  
ATOM   3332  CB  GLN A 213       2.867  -7.293  13.788  1.00 95.03           C  
ATOM   3333  HB2 GLN A 213       3.832  -7.790  13.891  1.00 95.03           H  
ATOM   3334  HB3 GLN A 213       2.087  -8.043  13.923  1.00 95.03           H  
ATOM   3335  O   GLN A 213       3.428  -4.387  12.138  1.00 95.03           O  
ATOM   3336  CG  GLN A 213       2.766  -6.228  14.886  1.00 95.03           C  
ATOM   3337  HG2 GLN A 213       3.282  -5.322  14.568  1.00 95.03           H  
ATOM   3338  HG3 GLN A 213       3.285  -6.574  15.780  1.00 95.03           H  
ATOM   3339  CD  GLN A 213       1.378  -5.776  15.284  1.00 95.03           C  
ATOM   3340  NE2 GLN A 213       1.362  -4.785  16.140  1.00 95.03           N  
ATOM   3341 HE21 GLN A 213       0.477  -4.432  16.476  1.00 95.03           H  
ATOM   3342 HE22 GLN A 213       2.231  -4.305  16.324  1.00 95.03           H  
ATOM   3343  OE1 GLN A 213       0.333  -6.256  14.869  1.00 95.03           O  
ATOM   3344  N   LYS A 214       5.096  -5.896  12.049  1.00 94.49           N  
ATOM   3345  H   LYS A 214       5.346  -6.872  12.120  1.00 94.49           H  
ATOM   3346  CA  LYS A 214       6.159  -4.908  11.835  1.00 94.49           C  
ATOM   3347  HA  LYS A 214       6.122  -4.186  12.651  1.00 94.49           H  
ATOM   3348  C   LYS A 214       5.935  -4.124  10.540  1.00 94.49           C  
ATOM   3349  CB  LYS A 214       7.524  -5.612  11.860  1.00 94.49           C  
ATOM   3350  HB2 LYS A 214       7.601  -6.283  11.005  1.00 94.49           H  
ATOM   3351  HB3 LYS A 214       7.604  -6.203  12.772  1.00 94.49           H  
ATOM   3352  O   LYS A 214       6.052  -2.903  10.555  1.00 94.49           O  
ATOM   3353  CG  LYS A 214       8.675  -4.596  11.828  1.00 94.49           C  
ATOM   3354  HG2 LYS A 214       8.622  -3.962  12.713  1.00 94.49           H  
ATOM   3355  HG3 LYS A 214       8.580  -3.968  10.942  1.00 94.49           H  
ATOM   3356  CD  LYS A 214      10.039  -5.292  11.777  1.00 94.49           C  
ATOM   3357  HD2 LYS A 214      10.191  -5.877  12.684  1.00 94.49           H  
ATOM   3358  HD3 LYS A 214      10.063  -5.951  10.909  1.00 94.49           H  
ATOM   3359  CE  LYS A 214      11.129  -4.222  11.640  1.00 94.49           C  
ATOM   3360  HE2 LYS A 214      11.163  -3.626  12.552  1.00 94.49           H  
ATOM   3361  HE3 LYS A 214      10.845  -3.555  10.826  1.00 94.49           H  
ATOM   3362  NZ  LYS A 214      12.456  -4.811  11.342  1.00 94.49           N  
ATOM   3363  HZ1 LYS A 214      12.411  -5.301  10.460  1.00 94.49           H  
ATOM   3364  HZ2 LYS A 214      13.138  -4.074  11.232  1.00 94.49           H  
ATOM   3365  HZ3 LYS A 214      12.754  -5.445  12.070  1.00 94.49           H  
ATOM   3366  N   SER A 215       5.541  -4.794   9.457  1.00 93.46           N  
ATOM   3367  H   SER A 215       5.483  -5.801   9.509  1.00 93.46           H  
ATOM   3368  CA  SER A 215       5.279  -4.136   8.173  1.00 93.46           C  
ATOM   3369  HA  SER A 215       6.145  -3.522   7.926  1.00 93.46           H  
ATOM   3370  C   SER A 215       4.058  -3.209   8.222  1.00 93.46           C  
ATOM   3371  CB  SER A 215       5.123  -5.179   7.062  1.00 93.46           C  
ATOM   3372  HB2 SER A 215       5.989  -5.840   7.065  1.00 93.46           H  
ATOM   3373  HB3 SER A 215       4.223  -5.771   7.231  1.00 93.46           H  
ATOM   3374  O   SER A 215       4.088  -2.134   7.625  1.00 93.46           O  
ATOM   3375  OG  SER A 215       5.042  -4.521   5.809  1.00 93.46           O  
ATOM   3376  HG  SER A 215       5.701  -4.901   5.224  1.00 93.46           H  
ATOM   3377  N   CYS A 216       2.994  -3.575   8.946  1.00 95.00           N  
ATOM   3378  H   CYS A 216       2.999  -4.488   9.378  1.00 95.00           H  
ATOM   3379  CA  CYS A 216       1.766  -2.772   9.020  1.00 95.00           C  
ATOM   3380  HA  CYS A 216       1.604  -2.277   8.062  1.00 95.00           H  
ATOM   3381  C   CYS A 216       1.815  -1.647  10.058  1.00 95.00           C  
ATOM   3382  CB  CYS A 216       0.564  -3.688   9.273  1.00 95.00           C  
ATOM   3383  HB2 CYS A 216       0.729  -4.291  10.166  1.00 95.00           H  
ATOM   3384  HB3 CYS A 216      -0.326  -3.076   9.422  1.00 95.00           H  
ATOM   3385  O   CYS A 216       1.248  -0.581   9.822  1.00 95.00           O  
ATOM   3386  SG  CYS A 216       0.308  -4.767   7.843  1.00 95.00           S  
ATOM   3387  HG  CYS A 216       1.251  -5.654   8.174  1.00 95.00           H  
ATOM   3388  N   PHE A 217       2.469  -1.875  11.198  1.00 92.95           N  
ATOM   3389  H   PHE A 217       2.882  -2.787  11.331  1.00 92.95           H  
ATOM   3390  CA  PHE A 217       2.381  -0.998  12.372  1.00 92.95           C  
ATOM   3391  HA  PHE A 217       1.838  -0.093  12.102  1.00 92.95           H  
ATOM   3392  C   PHE A 217       3.741  -0.520  12.900  1.00 92.95           C  
ATOM   3393  CB  PHE A 217       1.569  -1.710  13.461  1.00 92.95           C  
ATOM   3394  HB2 PHE A 217       1.429  -1.015  14.289  1.00 92.95           H  
ATOM   3395  HB3 PHE A 217       2.145  -2.555  13.839  1.00 92.95           H  
ATOM   3396  O   PHE A 217       3.791   0.251  13.854  1.00 92.95           O  
ATOM   3397  CG  PHE A 217       0.203  -2.197  13.004  1.00 92.95           C  
ATOM   3398  CD1 PHE A 217      -0.838  -1.276  12.775  1.00 92.95           C  
ATOM   3399  HD1 PHE A 217      -0.668  -0.221  12.927  1.00 92.95           H  
ATOM   3400  CD2 PHE A 217      -0.027  -3.569  12.795  1.00 92.95           C  
ATOM   3401  HD2 PHE A 217       0.773  -4.278  12.952  1.00 92.95           H  
ATOM   3402  CE1 PHE A 217      -2.104  -1.729  12.363  1.00 92.95           C  
ATOM   3403  HE1 PHE A 217      -2.902  -1.020  12.198  1.00 92.95           H  
ATOM   3404  CE2 PHE A 217      -1.288  -4.023  12.373  1.00 92.95           C  
ATOM   3405  HE2 PHE A 217      -1.453  -5.077  12.209  1.00 92.95           H  
ATOM   3406  CZ  PHE A 217      -2.328  -3.101  12.159  1.00 92.95           C  
ATOM   3407  HZ  PHE A 217      -3.297  -3.446  11.830  1.00 92.95           H  
ATOM   3408  N   GLY A 218       4.850  -0.950  12.292  1.00 91.98           N  
ATOM   3409  H   GLY A 218       4.764  -1.587  11.513  1.00 91.98           H  
ATOM   3410  CA  GLY A 218       6.201  -0.475  12.604  1.00 91.98           C  
ATOM   3411  HA2 GLY A 218       6.843  -0.656  11.742  1.00 91.98           H  
ATOM   3412  HA3 GLY A 218       6.170   0.600  12.779  1.00 91.98           H  
ATOM   3413  C   GLY A 218       6.864  -1.124  13.822  1.00 91.98           C  
ATOM   3414  O   GLY A 218       8.039  -0.874  14.073  1.00 91.98           O  
ATOM   3415  N   HIS A 219       6.166  -1.980  14.572  1.00 91.57           N  
ATOM   3416  H   HIS A 219       5.204  -2.167  14.327  1.00 91.57           H  
ATOM   3417  CA  HIS A 219       6.712  -2.624  15.769  1.00 91.57           C  
ATOM   3418  HA  HIS A 219       7.798  -2.536  15.740  1.00 91.57           H  
ATOM   3419  C   HIS A 219       6.365  -4.117  15.831  1.00 91.57           C  
ATOM   3420  CB  HIS A 219       6.229  -1.878  17.020  1.00 91.57           C  
ATOM   3421  HB2 HIS A 219       6.568  -0.844  16.960  1.00 91.57           H  
ATOM   3422  HB3 HIS A 219       6.692  -2.323  17.900  1.00 91.57           H  
ATOM   3423  O   HIS A 219       5.277  -4.496  15.408  1.00 91.57           O  
ATOM   3424  CG  HIS A 219       4.733  -1.887  17.214  1.00 91.57           C  
ATOM   3425  CD2 HIS A 219       3.865  -0.866  16.928  1.00 91.57           C  
ATOM   3426  HD2 HIS A 219       4.125   0.086  16.490  1.00 91.57           H  
ATOM   3427  ND1 HIS A 219       3.994  -2.915  17.757  1.00 91.57           N  
ATOM   3428  HD1 HIS A 219       4.357  -3.820  18.023  1.00 91.57           H  
ATOM   3429  CE1 HIS A 219       2.714  -2.511  17.818  1.00 91.57           C  
ATOM   3430  HE1 HIS A 219       1.895  -3.099  18.206  1.00 91.57           H  
ATOM   3431  NE2 HIS A 219       2.585  -1.270  17.331  1.00 91.57           N  
ATOM   3432  N   PRO A 220       7.242  -4.974  16.381  1.00 92.08           N  
ATOM   3433  CA  PRO A 220       6.961  -6.397  16.531  1.00 92.08           C  
ATOM   3434  HA  PRO A 220       6.603  -6.799  15.583  1.00 92.08           H  
ATOM   3435  C   PRO A 220       5.899  -6.683  17.609  1.00 92.08           C  
ATOM   3436  CB  PRO A 220       8.318  -7.028  16.868  1.00 92.08           C  
ATOM   3437  HB2 PRO A 220       8.224  -7.918  17.490  1.00 92.08           H  
ATOM   3438  HB3 PRO A 220       8.847  -7.263  15.945  1.00 92.08           H  
ATOM   3439  O   PRO A 220       5.582  -5.829  18.447  1.00 92.08           O  
ATOM   3440  CG  PRO A 220       9.053  -5.917  17.607  1.00 92.08           C  
ATOM   3441  HG2 PRO A 220       8.731  -5.895  18.648  1.00 92.08           H  
ATOM   3442  HG3 PRO A 220      10.135  -6.028  17.539  1.00 92.08           H  
ATOM   3443  CD  PRO A 220       8.567  -4.658  16.895  1.00 92.08           C  
ATOM   3444  HD2 PRO A 220       9.232  -4.425  16.064  1.00 92.08           H  
ATOM   3445  HD3 PRO A 220       8.531  -3.823  17.595  1.00 92.08           H  
ATOM   3446  N   LEU A 221       5.374  -7.908  17.607  1.00 94.06           N  
ATOM   3447  H   LEU A 221       5.723  -8.552  16.912  1.00 94.06           H  
ATOM   3448  CA  LEU A 221       4.578  -8.463  18.699  1.00 94.06           C  
ATOM   3449  HA  LEU A 221       3.979  -7.666  19.140  1.00 94.06           H  
ATOM   3450  C   LEU A 221       5.496  -8.995  19.799  1.00 94.06           C  
ATOM   3451  CB  LEU A 221       3.636  -9.571  18.186  1.00 94.06           C  
ATOM   3452  HB2 LEU A 221       4.234 -10.329  17.682  1.00 94.06           H  
ATOM   3453  HB3 LEU A 221       3.153 -10.044  19.041  1.00 94.06           H  
ATOM   3454  O   LEU A 221       6.494  -9.664  19.538  1.00 94.06           O  
ATOM   3455  CG  LEU A 221       2.544  -9.078  17.225  1.00 94.06           C  
ATOM   3456  HG  LEU A 221       3.023  -8.602  16.369  1.00 94.06           H  
ATOM   3457  CD1 LEU A 221       1.709 -10.229  16.682  1.00 94.06           C  
ATOM   3458 HD11 LEU A 221       0.966  -9.853  15.979  1.00 94.06           H  
ATOM   3459 HD12 LEU A 221       1.207 -10.752  17.496  1.00 94.06           H  
ATOM   3460 HD13 LEU A 221       2.359 -10.921  16.148  1.00 94.06           H  
ATOM   3461  CD2 LEU A 221       1.601  -8.088  17.909  1.00 94.06           C  
ATOM   3462 HD21 LEU A 221       1.165  -8.541  18.800  1.00 94.06           H  
ATOM   3463 HD22 LEU A 221       2.145  -7.178  18.162  1.00 94.06           H  
ATOM   3464 HD23 LEU A 221       0.802  -7.815  17.219  1.00 94.06           H  
ATOM   3465  N   ALA A 222       5.144  -8.713  21.051  1.00 93.15           N  
ATOM   3466  H   ALA A 222       4.287  -8.204  21.213  1.00 93.15           H  
ATOM   3467  CA  ALA A 222       5.789  -9.381  22.171  1.00 93.15           C  
ATOM   3468  HA  ALA A 222       6.863  -9.394  21.986  1.00 93.15           H  
ATOM   3469  C   ALA A 222       5.270 -10.822  22.307  1.00 93.15           C  
ATOM   3470  CB  ALA A 222       5.524  -8.592  23.441  1.00 93.15           C  
ATOM   3471  HB1 ALA A 222       4.483  -8.741  23.727  1.00 93.15           H  
ATOM   3472  HB2 ALA A 222       5.737  -7.536  23.273  1.00 93.15           H  
ATOM   3473  HB3 ALA A 222       6.166  -8.961  24.242  1.00 93.15           H  
ATOM   3474  O   ALA A 222       4.129 -11.077  21.918  1.00 93.15           O  
ATOM   3475  N   PRO A 223       6.026 -11.733  22.948  1.00 93.75           N  
ATOM   3476  CA  PRO A 223       5.612 -13.129  23.108  1.00 93.75           C  
ATOM   3477  HA  PRO A 223       5.627 -13.614  22.132  1.00 93.75           H  
ATOM   3478  C   PRO A 223       4.209 -13.294  23.705  1.00 93.75           C  
ATOM   3479  CB  PRO A 223       6.689 -13.767  23.990  1.00 93.75           C  
ATOM   3480  HB2 PRO A 223       6.443 -13.641  25.045  1.00 93.75           H  
ATOM   3481  HB3 PRO A 223       6.825 -14.822  23.755  1.00 93.75           H  
ATOM   3482  O   PRO A 223       3.400 -14.049  23.183  1.00 93.75           O  
ATOM   3483  CG  PRO A 223       7.936 -12.948  23.661  1.00 93.75           C  
ATOM   3484  HG2 PRO A 223       8.375 -13.311  22.731  1.00 93.75           H  
ATOM   3485  HG3 PRO A 223       8.668 -12.978  24.468  1.00 93.75           H  
ATOM   3486  CD  PRO A 223       7.381 -11.543  23.449  1.00 93.75           C  
ATOM   3487  HD2 PRO A 223       8.008 -11.009  22.735  1.00 93.75           H  
ATOM   3488  HD3 PRO A 223       7.348 -11.013  24.402  1.00 93.75           H  
ATOM   3489  N   GLN A 224       3.870 -12.512  24.736  1.00 94.25           N  
ATOM   3490  H   GLN A 224       4.570 -11.914  25.150  1.00 94.25           H  
ATOM   3491  CA  GLN A 224       2.528 -12.553  25.327  1.00 94.25           C  
ATOM   3492  HA  GLN A 224       2.318 -13.582  25.621  1.00 94.25           H  
ATOM   3493  C   GLN A 224       1.434 -12.136  24.333  1.00 94.25           C  
ATOM   3494  CB  GLN A 224       2.494 -11.656  26.576  1.00 94.25           C  
ATOM   3495  HB2 GLN A 224       2.676 -10.622  26.284  1.00 94.25           H  
ATOM   3496  HB3 GLN A 224       3.289 -11.963  27.257  1.00 94.25           H  
ATOM   3497  O   GLN A 224       0.360 -12.722  24.320  1.00 94.25           O  
ATOM   3498  CG  GLN A 224       1.149 -11.732  27.321  1.00 94.25           C  
ATOM   3499  HG2 GLN A 224       0.348 -11.353  26.686  1.00 94.25           H  
ATOM   3500  HG3 GLN A 224       1.191 -11.095  28.205  1.00 94.25           H  
ATOM   3501  CD  GLN A 224       0.817 -13.150  27.773  1.00 94.25           C  
ATOM   3502  NE2 GLN A 224      -0.379 -13.641  27.536  1.00 94.25           N  
ATOM   3503 HE21 GLN A 224      -1.054 -13.145  26.971  1.00 94.25           H  
ATOM   3504 HE22 GLN A 224      -0.519 -14.624  27.720  1.00 94.25           H  
ATOM   3505  OE1 GLN A 224       1.648 -13.840  28.346  1.00 94.25           O  
ATOM   3506  N   ALA A 225       1.709 -11.147  23.480  1.00 94.55           N  
ATOM   3507  H   ALA A 225       2.663 -10.827  23.399  1.00 94.55           H  
ATOM   3508  CA  ALA A 225       0.742 -10.677  22.496  1.00 94.55           C  
ATOM   3509  HA  ALA A 225      -0.205 -10.491  23.002  1.00 94.55           H  
ATOM   3510  C   ALA A 225       0.479 -11.721  21.396  1.00 94.55           C  
ATOM   3511  CB  ALA A 225       1.240  -9.352  21.913  1.00 94.55           C  
ATOM   3512  HB1 ALA A 225       2.205  -9.488  21.425  1.00 94.55           H  
ATOM   3513  HB2 ALA A 225       0.520  -9.020  21.166  1.00 94.55           H  
ATOM   3514  HB3 ALA A 225       1.317  -8.604  22.702  1.00 94.55           H  
ATOM   3515  O   ALA A 225      -0.647 -11.818  20.917  1.00 94.55           O  
ATOM   3516  N   LEU A 226       1.487 -12.516  21.015  1.00 95.15           N  
ATOM   3517  H   LEU A 226       2.387 -12.405  21.461  1.00 95.15           H  
ATOM   3518  CA  LEU A 226       1.316 -13.644  20.088  1.00 95.15           C  
ATOM   3519  HA  LEU A 226       0.856 -13.290  19.165  1.00 95.15           H  
ATOM   3520  C   LEU A 226       0.363 -14.696  20.677  1.00 95.15           C  
ATOM   3521  CB  LEU A 226       2.690 -14.266  19.764  1.00 95.15           C  
ATOM   3522  HB2 LEU A 226       2.536 -15.218  19.256  1.00 95.15           H  
ATOM   3523  HB3 LEU A 226       3.206 -14.490  20.698  1.00 95.15           H  
ATOM   3524  O   LEU A 226      -0.610 -15.089  20.031  1.00 95.15           O  
ATOM   3525  CG  LEU A 226       3.600 -13.392  18.883  1.00 95.15           C  
ATOM   3526  HG  LEU A 226       3.601 -12.369  19.259  1.00 95.15           H  
ATOM   3527  CD1 LEU A 226       5.036 -13.905  18.914  1.00 95.15           C  
ATOM   3528 HD11 LEU A 226       5.439 -13.820  19.923  1.00 95.15           H  
ATOM   3529 HD12 LEU A 226       5.052 -14.954  18.620  1.00 95.15           H  
ATOM   3530 HD13 LEU A 226       5.658 -13.330  18.226  1.00 95.15           H  
ATOM   3531  CD2 LEU A 226       3.126 -13.392  17.432  1.00 95.15           C  
ATOM   3532 HD21 LEU A 226       3.805 -12.806  16.812  1.00 95.15           H  
ATOM   3533 HD22 LEU A 226       2.121 -12.975  17.372  1.00 95.15           H  
ATOM   3534 HD23 LEU A 226       3.109 -14.414  17.055  1.00 95.15           H  
ATOM   3535  N   GLU A 227       0.579 -15.078  21.937  1.00 95.27           N  
ATOM   3536  H   GLU A 227       1.424 -14.768  22.397  1.00 95.27           H  
ATOM   3537  CA  GLU A 227      -0.304 -16.006  22.657  1.00 95.27           C  
ATOM   3538  HA  GLU A 227      -0.400 -16.928  22.083  1.00 95.27           H  
ATOM   3539  C   GLU A 227      -1.722 -15.455  22.829  1.00 95.27           C  
ATOM   3540  CB  GLU A 227       0.290 -16.327  24.039  1.00 95.27           C  
ATOM   3541  HB2 GLU A 227       0.485 -15.402  24.582  1.00 95.27           H  
ATOM   3542  HB3 GLU A 227      -0.443 -16.895  24.612  1.00 95.27           H  
ATOM   3543  O   GLU A 227      -2.707 -16.184  22.683  1.00 95.27           O  
ATOM   3544  CG  GLU A 227       1.587 -17.141  23.961  1.00 95.27           C  
ATOM   3545  HG2 GLU A 227       2.377 -16.516  23.548  1.00 95.27           H  
ATOM   3546  HG3 GLU A 227       1.883 -17.427  24.971  1.00 95.27           H  
ATOM   3547  CD  GLU A 227       1.401 -18.395  23.102  1.00 95.27           C  
ATOM   3548  OE1 GLU A 227       2.205 -18.572  22.163  1.00 95.27           O  
ATOM   3549  OE2 GLU A 227       0.407 -19.115  23.349  1.00 95.27           O  
ATOM   3550  N   ASP A 228      -1.849 -14.156  23.094  1.00 95.72           N  
ATOM   3551  H   ASP A 228      -1.010 -13.632  23.295  1.00 95.72           H  
ATOM   3552  CA  ASP A 228      -3.136 -13.479  23.218  1.00 95.72           C  
ATOM   3553  HA  ASP A 228      -3.735 -13.991  23.971  1.00 95.72           H  
ATOM   3554  C   ASP A 228      -3.924 -13.511  21.897  1.00 95.72           C  
ATOM   3555  CB  ASP A 228      -2.908 -12.033  23.677  1.00 95.72           C  
ATOM   3556  HB2 ASP A 228      -3.824 -11.474  23.487  1.00 95.72           H  
ATOM   3557  HB3 ASP A 228      -2.136 -11.578  23.055  1.00 95.72           H  
ATOM   3558  O   ASP A 228      -5.122 -13.812  21.908  1.00 95.72           O  
ATOM   3559  CG  ASP A 228      -2.523 -11.873  25.158  1.00 95.72           C  
ATOM   3560  OD1 ASP A 228      -2.154 -10.736  25.526  1.00 95.72           O  
ATOM   3561  OD2 ASP A 228      -2.642 -12.842  25.945  1.00 95.72           O  
ATOM   3562  N   VAL A 229      -3.265 -13.271  20.753  1.00 96.12           N  
ATOM   3563  H   VAL A 229      -2.284 -13.038  20.817  1.00 96.12           H  
ATOM   3564  CA  VAL A 229      -3.873 -13.398  19.414  1.00 96.12           C  
ATOM   3565  HA  VAL A 229      -4.736 -12.735  19.347  1.00 96.12           H  
ATOM   3566  C   VAL A 229      -4.419 -14.806  19.210  1.00 96.12           C  
ATOM   3567  CB  VAL A 229      -2.872 -13.028  18.293  1.00 96.12           C  
ATOM   3568  HB  VAL A 229      -1.949 -13.590  18.433  1.00 96.12           H  
ATOM   3569  O   VAL A 229      -5.610 -14.968  18.921  1.00 96.12           O  
ATOM   3570  CG1 VAL A 229      -3.429 -13.356  16.899  1.00 96.12           C  
ATOM   3571 HG11 VAL A 229      -4.417 -12.911  16.783  1.00 96.12           H  
ATOM   3572 HG12 VAL A 229      -2.765 -12.962  16.129  1.00 96.12           H  
ATOM   3573 HG13 VAL A 229      -3.494 -14.435  16.760  1.00 96.12           H  
ATOM   3574  CG2 VAL A 229      -2.529 -11.533  18.272  1.00 96.12           C  
ATOM   3575 HG21 VAL A 229      -1.623 -11.382  17.684  1.00 96.12           H  
ATOM   3576 HG22 VAL A 229      -2.350 -11.161  19.281  1.00 96.12           H  
ATOM   3577 HG23 VAL A 229      -3.341 -10.957  17.829  1.00 96.12           H  
ATOM   3578  N   LYS A 230      -3.580 -15.826  19.415  1.00 95.97           N  
ATOM   3579  H   LYS A 230      -2.628 -15.615  19.675  1.00 95.97           H  
ATOM   3580  CA  LYS A 230      -3.962 -17.233  19.234  1.00 95.97           C  
ATOM   3581  HA  LYS A 230      -4.350 -17.362  18.224  1.00 95.97           H  
ATOM   3582  C   LYS A 230      -5.097 -17.622  20.188  1.00 95.97           C  
ATOM   3583  CB  LYS A 230      -2.708 -18.122  19.390  1.00 95.97           C  
ATOM   3584  HB2 LYS A 230      -2.232 -17.917  20.349  1.00 95.97           H  
ATOM   3585  HB3 LYS A 230      -3.004 -19.171  19.370  1.00 95.97           H  
ATOM   3586  O   LYS A 230      -6.081 -18.232  19.772  1.00 95.97           O  
ATOM   3587  CG  LYS A 230      -1.700 -17.875  18.247  1.00 95.97           C  
ATOM   3588  HG2 LYS A 230      -2.191 -18.114  17.304  1.00 95.97           H  
ATOM   3589  HG3 LYS A 230      -1.429 -16.820  18.216  1.00 95.97           H  
ATOM   3590  CD  LYS A 230      -0.397 -18.693  18.318  1.00 95.97           C  
ATOM   3591  HD2 LYS A 230      -0.646 -19.754  18.303  1.00 95.97           H  
ATOM   3592  HD3 LYS A 230       0.180 -18.472  17.420  1.00 95.97           H  
ATOM   3593  CE  LYS A 230       0.489 -18.380  19.533  1.00 95.97           C  
ATOM   3594  HE2 LYS A 230       0.009 -18.770  20.431  1.00 95.97           H  
ATOM   3595  HE3 LYS A 230       0.589 -17.299  19.634  1.00 95.97           H  
ATOM   3596  NZ  LYS A 230       1.846 -18.978  19.440  1.00 95.97           N  
ATOM   3597  HZ1 LYS A 230       1.820 -19.979  19.304  1.00 95.97           H  
ATOM   3598  HZ2 LYS A 230       2.417 -18.576  18.710  1.00 95.97           H  
ATOM   3599  HZ3 LYS A 230       2.324 -18.863  20.322  1.00 95.97           H  
ATOM   3600  N   THR A 231      -5.039 -17.177  21.443  1.00 96.13           N  
ATOM   3601  H   THR A 231      -4.197 -16.689  21.716  1.00 96.13           H  
ATOM   3602  CA  THR A 231      -6.064 -17.440  22.465  1.00 96.13           C  
ATOM   3603  HA  THR A 231      -6.203 -18.518  22.541  1.00 96.13           H  
ATOM   3604  C   THR A 231      -7.415 -16.820  22.111  1.00 96.13           C  
ATOM   3605  CB  THR A 231      -5.606 -16.924  23.837  1.00 96.13           C  
ATOM   3606  HB  THR A 231      -5.379 -15.859  23.782  1.00 96.13           H  
ATOM   3607  O   THR A 231      -8.448 -17.486  22.232  1.00 96.13           O  
ATOM   3608  CG2 THR A 231      -6.646 -17.161  24.937  1.00 96.13           C  
ATOM   3609 HG21 THR A 231      -6.940 -18.211  24.940  1.00 96.13           H  
ATOM   3610 HG22 THR A 231      -6.204 -16.901  25.898  1.00 96.13           H  
ATOM   3611 HG23 THR A 231      -7.515 -16.525  24.768  1.00 96.13           H  
ATOM   3612  OG1 THR A 231      -4.464 -17.624  24.249  1.00 96.13           O  
ATOM   3613  HG1 THR A 231      -3.712 -17.256  23.780  1.00 96.13           H  
ATOM   3614  N   VAL A 232      -7.443 -15.556  21.674  1.00 96.09           N  
ATOM   3615  H   VAL A 232      -6.572 -15.052  21.591  1.00 96.09           H  
ATOM   3616  CA  VAL A 232      -8.689 -14.877  21.281  1.00 96.09           C  
ATOM   3617  HA  VAL A 232      -9.404 -14.960  22.099  1.00 96.09           H  
ATOM   3618  C   VAL A 232      -9.322 -15.567  20.073  1.00 96.09           C  
ATOM   3619  CB  VAL A 232      -8.446 -13.377  21.013  1.00 96.09           C  
ATOM   3620  HB  VAL A 232      -7.585 -13.257  20.354  1.00 96.09           H  
ATOM   3621  O   VAL A 232     -10.538 -15.774  20.063  1.00 96.09           O  
ATOM   3622  CG1 VAL A 232      -9.659 -12.702  20.355  1.00 96.09           C  
ATOM   3623 HG11 VAL A 232      -9.775 -13.065  19.333  1.00 96.09           H  
ATOM   3624 HG12 VAL A 232      -9.502 -11.625  20.302  1.00 96.09           H  
ATOM   3625 HG13 VAL A 232     -10.565 -12.905  20.925  1.00 96.09           H  
ATOM   3626  CG2 VAL A 232      -8.182 -12.631  22.328  1.00 96.09           C  
ATOM   3627 HG21 VAL A 232      -9.062 -12.668  22.970  1.00 96.09           H  
ATOM   3628 HG22 VAL A 232      -7.936 -11.591  22.113  1.00 96.09           H  
ATOM   3629 HG23 VAL A 232      -7.338 -13.075  22.855  1.00 96.09           H  
ATOM   3630  N   VAL A 233      -8.517 -15.975  19.091  1.00 96.64           N  
ATOM   3631  H   VAL A 233      -7.530 -15.771  19.156  1.00 96.64           H  
ATOM   3632  CA  VAL A 233      -9.001 -16.680  17.897  1.00 96.64           C  
ATOM   3633  HA  VAL A 233      -9.836 -16.121  17.474  1.00 96.64           H  
ATOM   3634  C   VAL A 233      -9.537 -18.067  18.256  1.00 96.64           C  
ATOM   3635  CB  VAL A 233      -7.897 -16.744  16.829  1.00 96.64           C  
ATOM   3636  HB  VAL A 233      -6.998 -17.180  17.264  1.00 96.64           H  
ATOM   3637  O   VAL A 233     -10.685 -18.366  17.931  1.00 96.64           O  
ATOM   3638  CG1 VAL A 233      -8.327 -17.583  15.625  1.00 96.64           C  
ATOM   3639 HG11 VAL A 233      -9.246 -17.184  15.196  1.00 96.64           H  
ATOM   3640 HG12 VAL A 233      -8.490 -18.618  15.925  1.00 96.64           H  
ATOM   3641 HG13 VAL A 233      -7.534 -17.568  14.877  1.00 96.64           H  
ATOM   3642  CG2 VAL A 233      -7.574 -15.339  16.311  1.00 96.64           C  
ATOM   3643 HG21 VAL A 233      -7.365 -14.662  17.139  1.00 96.64           H  
ATOM   3644 HG22 VAL A 233      -6.685 -15.380  15.680  1.00 96.64           H  
ATOM   3645 HG23 VAL A 233      -8.407 -14.945  15.729  1.00 96.64           H  
ATOM   3646  N   CYS A 234      -8.782 -18.880  19.003  1.00 96.07           N  
ATOM   3647  H   CYS A 234      -7.836 -18.595  19.217  1.00 96.07           H  
ATOM   3648  CA  CYS A 234      -9.197 -20.221  19.438  1.00 96.07           C  
ATOM   3649  HA  CYS A 234      -9.330 -20.863  18.567  1.00 96.07           H  
ATOM   3650  C   CYS A 234     -10.522 -20.229  20.212  1.00 96.07           C  
ATOM   3651  CB  CYS A 234      -8.102 -20.807  20.340  1.00 96.07           C  
ATOM   3652  HB2 CYS A 234      -8.508 -21.631  20.926  1.00 96.07           H  
ATOM   3653  HB3 CYS A 234      -7.727 -20.038  21.016  1.00 96.07           H  
ATOM   3654  O   CYS A 234     -11.298 -21.177  20.106  1.00 96.07           O  
ATOM   3655  SG  CYS A 234      -6.750 -21.446  19.329  1.00 96.07           S  
ATOM   3656  HG  CYS A 234      -5.792 -21.440  20.260  1.00 96.07           H  
ATOM   3657  N   ARG A 235     -10.798 -19.178  20.997  1.00 95.76           N  
ATOM   3658  H   ARG A 235     -10.104 -18.447  21.064  1.00 95.76           H  
ATOM   3659  CA  ARG A 235     -12.049 -19.057  21.764  1.00 95.76           C  
ATOM   3660  HA  ARG A 235     -12.262 -20.010  22.248  1.00 95.76           H  
ATOM   3661  C   ARG A 235     -13.279 -18.777  20.899  1.00 95.76           C  
ATOM   3662  CB  ARG A 235     -11.899 -17.968  22.836  1.00 95.76           C  
ATOM   3663  HB2 ARG A 235     -12.885 -17.703  23.217  1.00 95.76           H  
ATOM   3664  HB3 ARG A 235     -11.458 -17.079  22.386  1.00 95.76           H  
ATOM   3665  O   ARG A 235     -14.386 -19.018  21.369  1.00 95.76           O  
ATOM   3666  CG  ARG A 235     -11.043 -18.437  24.019  1.00 95.76           C  
ATOM   3667  HG2 ARG A 235     -11.535 -19.275  24.514  1.00 95.76           H  
ATOM   3668  HG3 ARG A 235     -10.065 -18.765  23.668  1.00 95.76           H  
ATOM   3669  CD  ARG A 235     -10.877 -17.285  25.014  1.00 95.76           C  
ATOM   3670  HD2 ARG A 235     -11.853 -17.035  25.429  1.00 95.76           H  
ATOM   3671  HD3 ARG A 235     -10.489 -16.421  24.475  1.00 95.76           H  
ATOM   3672  NE  ARG A 235      -9.941 -17.632  26.097  1.00 95.76           N  
ATOM   3673  HE  ARG A 235      -9.455 -18.513  26.008  1.00 95.76           H  
ATOM   3674  NH1 ARG A 235     -10.089 -15.651  27.252  1.00 95.76           N  
ATOM   3675 HH11 ARG A 235      -9.743 -15.029  27.968  1.00 95.76           H  
ATOM   3676 HH12 ARG A 235     -10.789 -15.333  26.598  1.00 95.76           H  
ATOM   3677  NH2 ARG A 235      -8.625 -17.202  27.906  1.00 95.76           N  
ATOM   3678 HH21 ARG A 235      -8.276 -16.551  28.594  1.00 95.76           H  
ATOM   3679 HH22 ARG A 235      -8.113 -18.056  27.734  1.00 95.76           H  
ATOM   3680  CZ  ARG A 235      -9.562 -16.832  27.079  1.00 95.76           C  
ATOM   3681  N   ASN A 236     -13.106 -18.256  19.683  1.00 94.62           N  
ATOM   3682  H   ASN A 236     -12.162 -18.137  19.345  1.00 94.62           H  
ATOM   3683  CA  ASN A 236     -14.212 -17.751  18.862  1.00 94.62           C  
ATOM   3684  HA  ASN A 236     -15.161 -17.921  19.371  1.00 94.62           H  
ATOM   3685  C   ASN A 236     -14.349 -18.436  17.494  1.00 94.62           C  
ATOM   3686  CB  ASN A 236     -14.041 -16.237  18.696  1.00 94.62           C  
ATOM   3687  HB2 ASN A 236     -13.048 -16.026  18.300  1.00 94.62           H  
ATOM   3688  HB3 ASN A 236     -14.778 -15.879  17.976  1.00 94.62           H  
ATOM   3689  O   ASN A 236     -15.452 -18.470  16.954  1.00 94.62           O  
ATOM   3690  CG  ASN A 236     -14.260 -15.469  19.984  1.00 94.62           C  
ATOM   3691  ND2 ASN A 236     -13.211 -15.095  20.678  1.00 94.62           N  
ATOM   3692 HD21 ASN A 236     -13.393 -14.571  21.522  1.00 94.62           H  
ATOM   3693 HD22 ASN A 236     -12.283 -15.338  20.362  1.00 94.62           H  
ATOM   3694  OD1 ASN A 236     -15.372 -15.179  20.388  1.00 94.62           O  
ATOM   3695  N   VAL A 237     -13.270 -18.987  16.931  1.00 95.72           N  
ATOM   3696  H   VAL A 237     -12.382 -18.913  17.406  1.00 95.72           H  
ATOM   3697  CA  VAL A 237     -13.259 -19.590  15.590  1.00 95.72           C  
ATOM   3698  HA  VAL A 237     -14.283 -19.694  15.231  1.00 95.72           H  
ATOM   3699  C   VAL A 237     -12.634 -20.974  15.641  1.00 95.72           C  
ATOM   3700  CB  VAL A 237     -12.514 -18.705  14.578  1.00 95.72           C  
ATOM   3701  HB  VAL A 237     -11.466 -18.615  14.864  1.00 95.72           H  
ATOM   3702  O   VAL A 237     -11.432 -21.133  15.860  1.00 95.72           O  
ATOM   3703  CG1 VAL A 237     -12.593 -19.276  13.155  1.00 95.72           C  
ATOM   3704 HG11 VAL A 237     -12.118 -20.255  13.102  1.00 95.72           H  
ATOM   3705 HG12 VAL A 237     -12.066 -18.619  12.463  1.00 95.72           H  
ATOM   3706 HG13 VAL A 237     -13.631 -19.365  12.835  1.00 95.72           H  
ATOM   3707  CG2 VAL A 237     -13.126 -17.309  14.540  1.00 95.72           C  
ATOM   3708 HG21 VAL A 237     -12.643 -16.765  13.728  1.00 95.72           H  
ATOM   3709 HG22 VAL A 237     -14.199 -17.363  14.354  1.00 95.72           H  
ATOM   3710 HG23 VAL A 237     -12.937 -16.784  15.477  1.00 95.72           H  
ATOM   3711  N   ALA A 238     -13.453 -21.994  15.394  1.00 95.50           N  
ATOM   3712  H   ALA A 238     -14.417 -21.799  15.166  1.00 95.50           H  
ATOM   3713  CA  ALA A 238     -12.972 -23.362  15.261  1.00 95.50           C  
ATOM   3714  HA  ALA A 238     -12.392 -23.614  16.149  1.00 95.50           H  
ATOM   3715  C   ALA A 238     -12.062 -23.478  14.029  1.00 95.50           C  
ATOM   3716  CB  ALA A 238     -14.175 -24.307  15.181  1.00 95.50           C  
ATOM   3717  HB1 ALA A 238     -13.825 -25.336  15.102  1.00 95.50           H  
ATOM   3718  HB2 ALA A 238     -14.786 -24.206  16.078  1.00 95.50           H  
ATOM   3719  HB3 ALA A 238     -14.776 -24.070  14.303  1.00 95.50           H  
ATOM   3720  O   ALA A 238     -12.465 -23.114  12.929  1.00 95.50           O  
ATOM   3721  N   GLY A 239     -10.836 -23.972  14.219  1.00 95.08           N  
ATOM   3722  H   GLY A 239     -10.551 -24.219  15.156  1.00 95.08           H  
ATOM   3723  CA  GLY A 239      -9.831 -24.040  13.153  1.00 95.08           C  
ATOM   3724  HA2 GLY A 239     -10.302 -24.382  12.232  1.00 95.08           H  
ATOM   3725  HA3 GLY A 239      -9.062 -24.760  13.433  1.00 95.08           H  
ATOM   3726  C   GLY A 239      -9.134 -22.711  12.850  1.00 95.08           C  
ATOM   3727  O   GLY A 239      -8.244 -22.690  12.011  1.00 95.08           O  
ATOM   3728  N   GLY A 240      -9.465 -21.623  13.560  1.00 96.41           N  
ATOM   3729  H   GLY A 240     -10.212 -21.689  14.237  1.00 96.41           H  
ATOM   3730  CA  GLY A 240      -8.820 -20.320  13.377  1.00 96.41           C  
ATOM   3731  HA2 GLY A 240      -9.313 -19.597  14.027  1.00 96.41           H  
ATOM   3732  HA3 GLY A 240      -8.960 -19.995  12.346  1.00 96.41           H  
ATOM   3733  C   GLY A 240      -7.320 -20.328  13.702  1.00 96.41           C  
ATOM   3734  O   GLY A 240      -6.569 -19.539  13.134  1.00 96.41           O  
ATOM   3735  N   VAL A 241      -6.875 -21.264  14.543  1.00 97.01           N  
ATOM   3736  H   VAL A 241      -7.550 -21.911  14.925  1.00 97.01           H  
ATOM   3737  CA  VAL A 241      -5.462 -21.574  14.800  1.00 97.01           C  
ATOM   3738  HA  VAL A 241      -4.843 -21.009  14.103  1.00 97.01           H  
ATOM   3739  C   VAL A 241      -5.245 -23.068  14.558  1.00 97.01           C  
ATOM   3740  CB  VAL A 241      -5.051 -21.187  16.233  1.00 97.01           C  
ATOM   3741  HB  VAL A 241      -5.648 -21.795  16.912  1.00 97.01           H  
ATOM   3742  O   VAL A 241      -6.029 -23.894  15.035  1.00 97.01           O  
ATOM   3743  CG1 VAL A 241      -3.574 -21.451  16.553  1.00 97.01           C  
ATOM   3744 HG11 VAL A 241      -3.304 -22.484  16.334  1.00 97.01           H  
ATOM   3745 HG12 VAL A 241      -3.389 -21.271  17.612  1.00 97.01           H  
ATOM   3746 HG13 VAL A 241      -2.935 -20.784  15.974  1.00 97.01           H  
ATOM   3747  CG2 VAL A 241      -5.321 -19.704  16.520  1.00 97.01           C  
ATOM   3748 HG21 VAL A 241      -4.972 -19.462  17.524  1.00 97.01           H  
ATOM   3749 HG22 VAL A 241      -6.392 -19.506  16.478  1.00 97.01           H  
ATOM   3750 HG23 VAL A 241      -4.799 -19.081  15.794  1.00 97.01           H  
ATOM   3751  N   ARG A 242      -4.186 -23.420  13.826  1.00 96.14           N  
ATOM   3752  H   ARG A 242      -3.570 -22.682  13.515  1.00 96.14           H  
ATOM   3753  CA  ARG A 242      -3.782 -24.800  13.523  1.00 96.14           C  
ATOM   3754  HA  ARG A 242      -4.336 -25.493  14.157  1.00 96.14           H  
ATOM   3755  C   ARG A 242      -2.296 -24.944  13.820  1.00 96.14           C  
ATOM   3756  CB  ARG A 242      -4.092 -25.105  12.046  1.00 96.14           C  
ATOM   3757  HB2 ARG A 242      -5.155 -24.940  11.867  1.00 96.14           H  
ATOM   3758  HB3 ARG A 242      -3.531 -24.412  11.421  1.00 96.14           H  
ATOM   3759  O   ARG A 242      -1.515 -24.155  13.314  1.00 96.14           O  
ATOM   3760  CG  ARG A 242      -3.741 -26.552  11.652  1.00 96.14           C  
ATOM   3761  HG2 ARG A 242      -2.692 -26.755  11.863  1.00 96.14           H  
ATOM   3762  HG3 ARG A 242      -4.353 -27.237  12.240  1.00 96.14           H  
ATOM   3763  CD  ARG A 242      -3.992 -26.819  10.161  1.00 96.14           C  
ATOM   3764  HD2 ARG A 242      -3.881 -27.888   9.979  1.00 96.14           H  
ATOM   3765  HD3 ARG A 242      -5.011 -26.520   9.913  1.00 96.14           H  
ATOM   3766  NE  ARG A 242      -3.024 -26.094   9.316  1.00 96.14           N  
ATOM   3767  HE  ARG A 242      -2.188 -25.757   9.771  1.00 96.14           H  
ATOM   3768  NH1 ARG A 242      -4.066 -26.280   7.271  1.00 96.14           N  
ATOM   3769 HH11 ARG A 242      -4.834 -26.778   7.697  1.00 96.14           H  
ATOM   3770 HH12 ARG A 242      -4.055 -26.019   6.295  1.00 96.14           H  
ATOM   3771  NH2 ARG A 242      -2.116 -25.194   7.452  1.00 96.14           N  
ATOM   3772 HH21 ARG A 242      -1.321 -24.853   7.974  1.00 96.14           H  
ATOM   3773 HH22 ARG A 242      -2.040 -24.988   6.466  1.00 96.14           H  
ATOM   3774  CZ  ARG A 242      -3.078 -25.863   8.016  1.00 96.14           C  
ATOM   3775  N   GLU A 243      -1.921 -25.937  14.625  1.00 94.23           N  
ATOM   3776  H   GLU A 243      -2.623 -26.579  14.964  1.00 94.23           H  
ATOM   3777  CA  GLU A 243      -0.512 -26.183  14.997  1.00 94.23           C  
ATOM   3778  HA  GLU A 243      -0.503 -26.882  15.833  1.00 94.23           H  
ATOM   3779  C   GLU A 243       0.202 -24.929  15.531  1.00 94.23           C  
ATOM   3780  CB  GLU A 243       0.251 -26.867  13.848  1.00 94.23           C  
ATOM   3781  HB2 GLU A 243       0.216 -26.242  12.957  1.00 94.23           H  
ATOM   3782  HB3 GLU A 243       1.291 -26.999  14.148  1.00 94.23           H  
ATOM   3783  O   GLU A 243       1.343 -24.656  15.184  1.00 94.23           O  
ATOM   3784  CG  GLU A 243      -0.330 -28.251  13.533  1.00 94.23           C  
ATOM   3785  HG2 GLU A 243      -0.282 -28.861  14.435  1.00 94.23           H  
ATOM   3786  HG3 GLU A 243      -1.381 -28.149  13.264  1.00 94.23           H  
ATOM   3787  CD  GLU A 243       0.401 -28.979  12.398  1.00 94.23           C  
ATOM   3788  OE1 GLU A 243      -0.159 -30.011  11.961  1.00 94.23           O  
ATOM   3789  OE2 GLU A 243       1.494 -28.534  11.990  1.00 94.23           O  
ATOM   3790  N   ASP A 244      -0.495 -24.159  16.374  1.00 95.11           N  
ATOM   3791  H   ASP A 244      -1.431 -24.446  16.623  1.00 95.11           H  
ATOM   3792  CA  ASP A 244      -0.007 -22.892  16.942  1.00 95.11           C  
ATOM   3793  HA  ASP A 244      -0.815 -22.525  17.575  1.00 95.11           H  
ATOM   3794  C   ASP A 244       0.229 -21.761  15.916  1.00 95.11           C  
ATOM   3795  CB  ASP A 244       1.192 -23.170  17.869  1.00 95.11           C  
ATOM   3796  HB2 ASP A 244       2.104 -23.251  17.276  1.00 95.11           H  
ATOM   3797  HB3 ASP A 244       1.037 -24.118  18.385  1.00 95.11           H  
ATOM   3798  O   ASP A 244       0.819 -20.736  16.235  1.00 95.11           O  
ATOM   3799  CG  ASP A 244       1.364 -22.092  18.931  1.00 95.11           C  
ATOM   3800  OD1 ASP A 244       2.515 -21.704  19.213  1.00 95.11           O  
ATOM   3801  OD2 ASP A 244       0.333 -21.667  19.497  1.00 95.11           O  
ATOM   3802  N   ARG A 245      -0.291 -21.909  14.690  1.00 96.11           N  
ATOM   3803  H   ARG A 245      -0.678 -22.811  14.454  1.00 96.11           H  
ATOM   3804  CA  ARG A 245      -0.227 -20.914  13.608  1.00 96.11           C  
ATOM   3805  HA  ARG A 245       0.413 -20.088  13.918  1.00 96.11           H  
ATOM   3806  C   ARG A 245      -1.606 -20.338  13.294  1.00 96.11           C  
ATOM   3807  CB  ARG A 245       0.397 -21.542  12.353  1.00 96.11           C  
ATOM   3808  HB2 ARG A 245      -0.276 -22.303  11.959  1.00 96.11           H  
ATOM   3809  HB3 ARG A 245       0.512 -20.764  11.597  1.00 96.11           H  
ATOM   3810  O   ARG A 245      -2.621 -21.036  13.379  1.00 96.11           O  
ATOM   3811  CG  ARG A 245       1.770 -22.183  12.591  1.00 96.11           C  
ATOM   3812  HG2 ARG A 245       2.453 -21.443  13.007  1.00 96.11           H  
ATOM   3813  HG3 ARG A 245       1.676 -23.012  13.292  1.00 96.11           H  
ATOM   3814  CD  ARG A 245       2.332 -22.725  11.272  1.00 96.11           C  
ATOM   3815  HD2 ARG A 245       2.378 -21.909  10.551  1.00 96.11           H  
ATOM   3816  HD3 ARG A 245       1.663 -23.488  10.874  1.00 96.11           H  
ATOM   3817  NE  ARG A 245       3.674 -23.305  11.461  1.00 96.11           N  
ATOM   3818  HE  ARG A 245       3.873 -23.707  12.367  1.00 96.11           H  
ATOM   3819  NH1 ARG A 245       4.482 -22.872   9.338  1.00 96.11           N  
ATOM   3820 HH11 ARG A 245       5.191 -22.632   8.660  1.00 96.11           H  
ATOM   3821 HH12 ARG A 245       3.546 -22.817   8.962  1.00 96.11           H  
ATOM   3822  NH2 ARG A 245       5.851 -23.640  10.893  1.00 96.11           N  
ATOM   3823 HH21 ARG A 245       6.077 -23.846  11.856  1.00 96.11           H  
ATOM   3824 HH22 ARG A 245       6.545 -23.507  10.172  1.00 96.11           H  
ATOM   3825  CZ  ARG A 245       4.647 -23.277  10.561  1.00 96.11           C  
ATOM   3826  N   LEU A 246      -1.666 -19.067  12.908  1.00 97.38           N  
ATOM   3827  H   LEU A 246      -0.790 -18.587  12.764  1.00 97.38           H  
ATOM   3828  CA  LEU A 246      -2.918 -18.368  12.606  1.00 97.38           C  
ATOM   3829  HA  LEU A 246      -3.681 -18.704  13.308  1.00 97.38           H  
ATOM   3830  C   LEU A 246      -3.396 -18.685  11.183  1.00 97.38           C  
ATOM   3831  CB  LEU A 246      -2.691 -16.861  12.809  1.00 97.38           C  
ATOM   3832  HB2 LEU A 246      -2.334 -16.683  13.824  1.00 97.38           H  
ATOM   3833  HB3 LEU A 246      -1.905 -16.544  12.124  1.00 97.38           H  
ATOM   3834  O   LEU A 246      -2.723 -18.359  10.215  1.00 97.38           O  
ATOM   3835  CG  LEU A 246      -3.941 -16.004  12.553  1.00 97.38           C  
ATOM   3836  HG  LEU A 246      -4.388 -16.264  11.593  1.00 97.38           H  
ATOM   3837  CD1 LEU A 246      -4.982 -16.193  13.657  1.00 97.38           C  
ATOM   3838 HD11 LEU A 246      -5.349 -17.219  13.646  1.00 97.38           H  
ATOM   3839 HD12 LEU A 246      -5.818 -15.515  13.485  1.00 97.38           H  
ATOM   3840 HD13 LEU A 246      -4.534 -15.981  14.627  1.00 97.38           H  
ATOM   3841  CD2 LEU A 246      -3.561 -14.526  12.498  1.00 97.38           C  
ATOM   3842 HD21 LEU A 246      -3.178 -14.199  13.465  1.00 97.38           H  
ATOM   3843 HD22 LEU A 246      -4.435 -13.939  12.218  1.00 97.38           H  
ATOM   3844 HD23 LEU A 246      -2.790 -14.381  11.742  1.00 97.38           H  
ATOM   3845  N   THR A 247      -4.584 -19.261  11.024  1.00 97.15           N  
ATOM   3846  H   THR A 247      -5.150 -19.441  11.840  1.00 97.15           H  
ATOM   3847  CA  THR A 247      -5.138 -19.559   9.689  1.00 97.15           C  
ATOM   3848  HA  THR A 247      -4.325 -19.866   9.030  1.00 97.15           H  
ATOM   3849  C   THR A 247      -5.805 -18.337   9.051  1.00 97.15           C  
ATOM   3850  CB  THR A 247      -6.140 -20.715   9.736  1.00 97.15           C  
ATOM   3851  HB  THR A 247      -6.428 -20.970   8.716  1.00 97.15           H  
ATOM   3852  O   THR A 247      -6.078 -17.339   9.727  1.00 97.15           O  
ATOM   3853  CG2 THR A 247      -5.567 -21.966  10.404  1.00 97.15           C  
ATOM   3854 HG21 THR A 247      -5.401 -21.798  11.468  1.00 97.15           H  
ATOM   3855 HG22 THR A 247      -6.266 -22.793  10.276  1.00 97.15           H  
ATOM   3856 HG23 THR A 247      -4.621 -22.230   9.931  1.00 97.15           H  
ATOM   3857  OG1 THR A 247      -7.286 -20.297  10.434  1.00 97.15           O  
ATOM   3858  HG1 THR A 247      -7.083 -20.416  11.365  1.00 97.15           H  
ATOM   3859  N   LEU A 248      -6.148 -18.433   7.760  1.00 97.13           N  
ATOM   3860  H   LEU A 248      -5.826 -19.232   7.233  1.00 97.13           H  
ATOM   3861  CA  LEU A 248      -6.923 -17.401   7.060  1.00 97.13           C  
ATOM   3862  HA  LEU A 248      -6.321 -16.492   7.039  1.00 97.13           H  
ATOM   3863  C   LEU A 248      -8.237 -17.068   7.788  1.00 97.13           C  
ATOM   3864  CB  LEU A 248      -7.183 -17.856   5.612  1.00 97.13           C  
ATOM   3865  HB2 LEU A 248      -7.688 -18.822   5.638  1.00 97.13           H  
ATOM   3866  HB3 LEU A 248      -6.224 -17.989   5.111  1.00 97.13           H  
ATOM   3867  O   LEU A 248      -8.557 -15.891   7.950  1.00 97.13           O  
ATOM   3868  CG  LEU A 248      -8.050 -16.881   4.787  1.00 97.13           C  
ATOM   3869  HG  LEU A 248      -9.023 -16.761   5.263  1.00 97.13           H  
ATOM   3870  CD1 LEU A 248      -7.408 -15.501   4.626  1.00 97.13           C  
ATOM   3871 HD11 LEU A 248      -7.266 -15.037   5.603  1.00 97.13           H  
ATOM   3872 HD12 LEU A 248      -6.443 -15.600   4.130  1.00 97.13           H  
ATOM   3873 HD13 LEU A 248      -8.064 -14.862   4.035  1.00 97.13           H  
ATOM   3874  CD2 LEU A 248      -8.282 -17.451   3.387  1.00 97.13           C  
ATOM   3875 HD21 LEU A 248      -8.783 -18.415   3.472  1.00 97.13           H  
ATOM   3876 HD22 LEU A 248      -7.329 -17.580   2.876  1.00 97.13           H  
ATOM   3877 HD23 LEU A 248      -8.921 -16.774   2.819  1.00 97.13           H  
ATOM   3878  N   ASP A 249      -8.968 -18.072   8.280  1.00 96.83           N  
ATOM   3879  H   ASP A 249      -8.661 -19.022   8.128  1.00 96.83           H  
ATOM   3880  CA  ASP A 249     -10.225 -17.861   9.012  1.00 96.83           C  
ATOM   3881  HA  ASP A 249     -10.902 -17.267   8.398  1.00 96.83           H  
ATOM   3882  C   ASP A 249      -9.991 -17.087  10.315  1.00 96.83           C  
ATOM   3883  CB  ASP A 249     -10.897 -19.211   9.317  1.00 96.83           C  
ATOM   3884  HB2 ASP A 249     -11.715 -19.038  10.016  1.00 96.83           H  
ATOM   3885  HB3 ASP A 249     -10.178 -19.870   9.802  1.00 96.83           H  
ATOM   3886  O   ASP A 249     -10.745 -16.170  10.651  1.00 96.83           O  
ATOM   3887  CG  ASP A 249     -11.483 -19.902   8.081  1.00 96.83           C  
ATOM   3888  OD1 ASP A 249     -11.669 -21.136   8.152  1.00 96.83           O  
ATOM   3889  OD2 ASP A 249     -11.771 -19.196   7.088  1.00 96.83           O  
ATOM   3890  N   GLY A 250      -8.900 -17.401  11.020  1.00 97.17           N  
ATOM   3891  H   GLY A 250      -8.293 -18.120  10.654  1.00 97.17           H  
ATOM   3892  CA  GLY A 250      -8.465 -16.649  12.193  1.00 97.17           C  
ATOM   3893  HA2 GLY A 250      -9.257 -16.656  12.942  1.00 97.17           H  
ATOM   3894  HA3 GLY A 250      -7.574 -17.128  12.600  1.00 97.17           H  
ATOM   3895  C   GLY A 250      -8.118 -15.199  11.856  1.00 97.17           C  
ATOM   3896  O   GLY A 250      -8.572 -14.277  12.532  1.00 97.17           O  
ATOM   3897  N   PHE A 251      -7.373 -14.975  10.773  1.00 97.24           N  
ATOM   3898  H   PHE A 251      -7.030 -15.776  10.262  1.00 97.24           H  
ATOM   3899  CA  PHE A 251      -6.984 -13.642  10.314  1.00 97.24           C  
ATOM   3900  HA  PHE A 251      -6.475 -13.126  11.128  1.00 97.24           H  
ATOM   3901  C   PHE A 251      -8.181 -12.769   9.899  1.00 97.24           C  
ATOM   3902  CB  PHE A 251      -5.996 -13.803   9.155  1.00 97.24           C  
ATOM   3903  HB2 PHE A 251      -5.135 -14.376   9.501  1.00 97.24           H  
ATOM   3904  HB3 PHE A 251      -6.464 -14.371   8.351  1.00 97.24           H  
ATOM   3905  O   PHE A 251      -8.265 -11.586  10.258  1.00 97.24           O  
ATOM   3906  CG  PHE A 251      -5.511 -12.479   8.608  1.00 97.24           C  
ATOM   3907  CD1 PHE A 251      -6.046 -11.960   7.413  1.00 97.24           C  
ATOM   3908  HD1 PHE A 251      -6.792 -12.518   6.867  1.00 97.24           H  
ATOM   3909  CD2 PHE A 251      -4.525 -11.760   9.306  1.00 97.24           C  
ATOM   3910  HD2 PHE A 251      -4.096 -12.165  10.210  1.00 97.24           H  
ATOM   3911  CE1 PHE A 251      -5.587 -10.726   6.918  1.00 97.24           C  
ATOM   3912  HE1 PHE A 251      -5.970 -10.342   5.984  1.00 97.24           H  
ATOM   3913  CE2 PHE A 251      -4.072 -10.526   8.811  1.00 97.24           C  
ATOM   3914  HE2 PHE A 251      -3.288  -9.995   9.331  1.00 97.24           H  
ATOM   3915  CZ  PHE A 251      -4.601 -10.009   7.617  1.00 97.24           C  
ATOM   3916  HZ  PHE A 251      -4.226  -9.076   7.222  1.00 97.24           H  
ATOM   3917  N   LEU A 252      -9.141 -13.347   9.171  1.00 97.49           N  
ATOM   3918  H   LEU A 252      -9.009 -14.307   8.887  1.00 97.49           H  
ATOM   3919  CA  LEU A 252     -10.380 -12.666   8.789  1.00 97.49           C  
ATOM   3920  HA  LEU A 252     -10.134 -11.703   8.341  1.00 97.49           H  
ATOM   3921  C   LEU A 252     -11.251 -12.363  10.013  1.00 97.49           C  
ATOM   3922  CB  LEU A 252     -11.149 -13.522   7.766  1.00 97.49           C  
ATOM   3923  HB2 LEU A 252     -11.296 -14.517   8.186  1.00 97.49           H  
ATOM   3924  HB3 LEU A 252     -12.133 -13.077   7.617  1.00 97.49           H  
ATOM   3925  O   LEU A 252     -11.843 -11.281  10.100  1.00 97.49           O  
ATOM   3926  CG  LEU A 252     -10.471 -13.665   6.389  1.00 97.49           C  
ATOM   3927  HG  LEU A 252      -9.492 -14.133   6.497  1.00 97.49           H  
ATOM   3928  CD1 LEU A 252     -11.337 -14.544   5.487  1.00 97.49           C  
ATOM   3929 HD11 LEU A 252     -11.465 -15.521   5.952  1.00 97.49           H  
ATOM   3930 HD12 LEU A 252     -12.314 -14.087   5.330  1.00 97.49           H  
ATOM   3931 HD13 LEU A 252     -10.840 -14.689   4.528  1.00 97.49           H  
ATOM   3932  CD2 LEU A 252     -10.265 -12.320   5.688  1.00 97.49           C  
ATOM   3933 HD21 LEU A 252      -9.866 -12.491   4.688  1.00 97.49           H  
ATOM   3934 HD22 LEU A 252      -9.542 -11.723   6.244  1.00 97.49           H  
ATOM   3935 HD23 LEU A 252     -11.211 -11.784   5.615  1.00 97.49           H  
ATOM   3936  N   PHE A 253     -11.290 -13.267  10.993  1.00 96.87           N  
ATOM   3937  H   PHE A 253     -10.838 -14.159  10.854  1.00 96.87           H  
ATOM   3938  CA  PHE A 253     -11.982 -13.030  12.255  1.00 96.87           C  
ATOM   3939  HA  PHE A 253     -13.013 -12.748  12.040  1.00 96.87           H  
ATOM   3940  C   PHE A 253     -11.366 -11.889  13.061  1.00 96.87           C  
ATOM   3941  CB  PHE A 253     -12.016 -14.315  13.072  1.00 96.87           C  
ATOM   3942  HB2 PHE A 253     -12.702 -14.994  12.565  1.00 96.87           H  
ATOM   3943  HB3 PHE A 253     -11.029 -14.777  13.083  1.00 96.87           H  
ATOM   3944  O   PHE A 253     -12.113 -11.047  13.553  1.00 96.87           O  
ATOM   3945  CG  PHE A 253     -12.470 -14.098  14.503  1.00 96.87           C  
ATOM   3946  CD1 PHE A 253     -11.520 -13.988  15.536  1.00 96.87           C  
ATOM   3947  HD1 PHE A 253     -10.469 -14.095  15.311  1.00 96.87           H  
ATOM   3948  CD2 PHE A 253     -13.838 -13.944  14.792  1.00 96.87           C  
ATOM   3949  HD2 PHE A 253     -14.569 -14.027  14.002  1.00 96.87           H  
ATOM   3950  CE1 PHE A 253     -11.934 -13.708  16.849  1.00 96.87           C  
ATOM   3951  HE1 PHE A 253     -11.201 -13.618  17.637  1.00 96.87           H  
ATOM   3952  CE2 PHE A 253     -14.252 -13.662  16.105  1.00 96.87           C  
ATOM   3953  HE2 PHE A 253     -15.302 -13.533  16.323  1.00 96.87           H  
ATOM   3954  CZ  PHE A 253     -13.299 -13.527  17.129  1.00 96.87           C  
ATOM   3955  HZ  PHE A 253     -13.617 -13.291  18.134  1.00 96.87           H  
ATOM   3956  N   LEU A 254     -10.034 -11.803  13.156  1.00 96.99           N  
ATOM   3957  H   LEU A 254      -9.477 -12.549  12.766  1.00 96.99           H  
ATOM   3958  CA  LEU A 254      -9.364 -10.698  13.850  1.00 96.99           C  
ATOM   3959  HA  LEU A 254      -9.663 -10.704  14.898  1.00 96.99           H  
ATOM   3960  C   LEU A 254      -9.806  -9.347  13.277  1.00 96.99           C  
ATOM   3961  CB  LEU A 254      -7.837 -10.862  13.751  1.00 96.99           C  
ATOM   3962  HB2 LEU A 254      -7.359  -9.935  14.068  1.00 96.99           H  
ATOM   3963  HB3 LEU A 254      -7.572 -11.024  12.706  1.00 96.99           H  
ATOM   3964  O   LEU A 254     -10.274  -8.488  14.022  1.00 96.99           O  
ATOM   3965  CG  LEU A 254      -7.270 -12.015  14.597  1.00 96.99           C  
ATOM   3966  HG  LEU A 254      -7.832 -12.930  14.411  1.00 96.99           H  
ATOM   3967  CD1 LEU A 254      -5.808 -12.253  14.233  1.00 96.99           C  
ATOM   3968 HD11 LEU A 254      -5.184 -11.428  14.578  1.00 96.99           H  
ATOM   3969 HD12 LEU A 254      -5.467 -13.181  14.691  1.00 96.99           H  
ATOM   3970 HD13 LEU A 254      -5.710 -12.346  13.152  1.00 96.99           H  
ATOM   3971  CD2 LEU A 254      -7.345 -11.705  16.086  1.00 96.99           C  
ATOM   3972 HD21 LEU A 254      -8.384 -11.658  16.414  1.00 96.99           H  
ATOM   3973 HD22 LEU A 254      -6.836 -12.486  16.652  1.00 96.99           H  
ATOM   3974 HD23 LEU A 254      -6.847 -10.754  16.274  1.00 96.99           H  
ATOM   3975  N   ASN A 255      -9.757  -9.186  11.951  1.00 97.02           N  
ATOM   3976  H   ASN A 255      -9.387  -9.947  11.398  1.00 97.02           H  
ATOM   3977  CA  ASN A 255     -10.231  -7.972  11.276  1.00 97.02           C  
ATOM   3978  HA  ASN A 255      -9.712  -7.105  11.685  1.00 97.02           H  
ATOM   3979  C   ASN A 255     -11.729  -7.718  11.507  1.00 97.02           C  
ATOM   3980  CB  ASN A 255      -9.902  -8.067   9.781  1.00 97.02           C  
ATOM   3981  HB2 ASN A 255     -10.507  -7.343   9.234  1.00 97.02           H  
ATOM   3982  HB3 ASN A 255     -10.132  -9.061   9.398  1.00 97.02           H  
ATOM   3983  O   ASN A 255     -12.135  -6.588  11.774  1.00 97.02           O  
ATOM   3984  CG  ASN A 255      -8.452  -7.722   9.521  1.00 97.02           C  
ATOM   3985  ND2 ASN A 255      -7.585  -8.704   9.409  1.00 97.02           N  
ATOM   3986 HD21 ASN A 255      -7.856  -9.669   9.532  1.00 97.02           H  
ATOM   3987 HD22 ASN A 255      -6.619  -8.459   9.247  1.00 97.02           H  
ATOM   3988  OD1 ASN A 255      -8.100  -6.554   9.452  1.00 97.02           O  
ATOM   3989  N   THR A 256     -12.551  -8.768  11.471  1.00 97.02           N  
ATOM   3990  H   THR A 256     -12.162  -9.674  11.254  1.00 97.02           H  
ATOM   3991  CA  THR A 256     -13.986  -8.666  11.779  1.00 97.02           C  
ATOM   3992  HA  THR A 256     -14.438  -7.942  11.100  1.00 97.02           H  
ATOM   3993  C   THR A 256     -14.219  -8.166  13.206  1.00 97.02           C  
ATOM   3994  CB  THR A 256     -14.690 -10.015  11.576  1.00 97.02           C  
ATOM   3995  HB  THR A 256     -14.304 -10.752  12.279  1.00 97.02           H  
ATOM   3996  O   THR A 256     -15.056  -7.289  13.420  1.00 97.02           O  
ATOM   3997  CG2 THR A 256     -16.203  -9.902  11.754  1.00 97.02           C  
ATOM   3998 HG21 THR A 256     -16.585  -9.101  11.121  1.00 97.02           H  
ATOM   3999 HG22 THR A 256     -16.442  -9.691  12.797  1.00 97.02           H  
ATOM   4000 HG23 THR A 256     -16.674 -10.843  11.474  1.00 97.02           H  
ATOM   4001  OG1 THR A 256     -14.478 -10.475  10.262  1.00 97.02           O  
ATOM   4002  HG1 THR A 256     -13.566 -10.763  10.187  1.00 97.02           H  
ATOM   4003  N   LEU A 257     -13.448  -8.664  14.176  1.00 95.86           N  
ATOM   4004  H   LEU A 257     -12.779  -9.381  13.936  1.00 95.86           H  
ATOM   4005  CA  LEU A 257     -13.530  -8.258  15.574  1.00 95.86           C  
ATOM   4006  HA  LEU A 257     -14.573  -8.345  15.879  1.00 95.86           H  
ATOM   4007  C   LEU A 257     -13.116  -6.793  15.757  1.00 95.86           C  
ATOM   4008  CB  LEU A 257     -12.683  -9.222  16.427  1.00 95.86           C  
ATOM   4009  HB2 LEU A 257     -13.026 -10.241  16.248  1.00 95.86           H  
ATOM   4010  HB3 LEU A 257     -11.644  -9.160  16.105  1.00 95.86           H  
ATOM   4011  O   LEU A 257     -13.831  -6.055  16.433  1.00 95.86           O  
ATOM   4012  CG  LEU A 257     -12.737  -8.938  17.939  1.00 95.86           C  
ATOM   4013  HG  LEU A 257     -12.366  -7.932  18.137  1.00 95.86           H  
ATOM   4014  CD1 LEU A 257     -14.151  -9.067  18.514  1.00 95.86           C  
ATOM   4015 HD11 LEU A 257     -14.552 -10.055  18.288  1.00 95.86           H  
ATOM   4016 HD12 LEU A 257     -14.111  -8.920  19.593  1.00 95.86           H  
ATOM   4017 HD13 LEU A 257     -14.799  -8.306  18.079  1.00 95.86           H  
ATOM   4018  CD2 LEU A 257     -11.850  -9.929  18.690  1.00 95.86           C  
ATOM   4019 HD21 LEU A 257     -12.216 -10.946  18.547  1.00 95.86           H  
ATOM   4020 HD22 LEU A 257     -11.840  -9.687  19.752  1.00 95.86           H  
ATOM   4021 HD23 LEU A 257     -10.829  -9.868  18.311  1.00 95.86           H  
ATOM   4022  N   PHE A 258     -12.032  -6.339  15.114  1.00 95.98           N  
ATOM   4023  H   PHE A 258     -11.461  -6.994  14.599  1.00 95.98           H  
ATOM   4024  CA  PHE A 258     -11.665  -4.916  15.110  1.00 95.98           C  
ATOM   4025  HA  PHE A 258     -11.454  -4.605  16.134  1.00 95.98           H  
ATOM   4026  C   PHE A 258     -12.827  -4.051  14.611  1.00 95.98           C  
ATOM   4027  CB  PHE A 258     -10.411  -4.660  14.258  1.00 95.98           C  
ATOM   4028  HB2 PHE A 258     -10.502  -5.180  13.304  1.00 95.98           H  
ATOM   4029  HB3 PHE A 258     -10.357  -3.595  14.031  1.00 95.98           H  
ATOM   4030  O   PHE A 258     -13.210  -3.089  15.276  1.00 95.98           O  
ATOM   4031  CG  PHE A 258      -9.105  -5.039  14.927  1.00 95.98           C  
ATOM   4032  CD1 PHE A 258      -8.573  -4.246  15.959  1.00 95.98           C  
ATOM   4033  HD1 PHE A 258      -9.063  -3.328  16.248  1.00 95.98           H  
ATOM   4034  CD2 PHE A 258      -8.388  -6.162  14.487  1.00 95.98           C  
ATOM   4035  HD2 PHE A 258      -8.737  -6.725  13.634  1.00 95.98           H  
ATOM   4036  CE1 PHE A 258      -7.364  -4.615  16.576  1.00 95.98           C  
ATOM   4037  HE1 PHE A 258      -6.908  -3.982  17.323  1.00 95.98           H  
ATOM   4038  CE2 PHE A 258      -7.217  -6.564  15.141  1.00 95.98           C  
ATOM   4039  HE2 PHE A 258      -6.707  -7.461  14.821  1.00 95.98           H  
ATOM   4040  CZ  PHE A 258      -6.712  -5.798  16.201  1.00 95.98           C  
ATOM   4041  HZ  PHE A 258      -5.806  -6.106  16.702  1.00 95.98           H  
ATOM   4042  N   ILE A 259     -13.457  -4.421  13.493  1.00 95.77           N  
ATOM   4043  H   ILE A 259     -13.103  -5.218  12.984  1.00 95.77           H  
ATOM   4044  CA  ILE A 259     -14.575  -3.655  12.927  1.00 95.77           C  
ATOM   4045  HA  ILE A 259     -14.256  -2.616  12.840  1.00 95.77           H  
ATOM   4046  C   ILE A 259     -15.805  -3.659  13.852  1.00 95.77           C  
ATOM   4047  CB  ILE A 259     -14.918  -4.169  11.513  1.00 95.77           C  
ATOM   4048  HB  ILE A 259     -15.156  -5.231  11.579  1.00 95.77           H  
ATOM   4049  O   ILE A 259     -16.403  -2.604  14.088  1.00 95.77           O  
ATOM   4050  CG1 ILE A 259     -13.739  -3.984  10.527  1.00 95.77           C  
ATOM   4051 HG12 ILE A 259     -13.703  -2.952  10.177  1.00 95.77           H  
ATOM   4052 HG13 ILE A 259     -12.789  -4.194  11.018  1.00 95.77           H  
ATOM   4053  CG2 ILE A 259     -16.155  -3.418  10.985  1.00 95.77           C  
ATOM   4054 HG21 ILE A 259     -16.063  -2.349  11.177  1.00 95.77           H  
ATOM   4055 HG22 ILE A 259     -17.060  -3.795  11.462  1.00 95.77           H  
ATOM   4056 HG23 ILE A 259     -16.254  -3.552   9.908  1.00 95.77           H  
ATOM   4057  CD1 ILE A 259     -13.842  -4.912   9.313  1.00 95.77           C  
ATOM   4058 HD11 ILE A 259     -14.747  -4.709   8.740  1.00 95.77           H  
ATOM   4059 HD12 ILE A 259     -12.976  -4.760   8.669  1.00 95.77           H  
ATOM   4060 HD13 ILE A 259     -13.852  -5.947   9.654  1.00 95.77           H  
ATOM   4061  N   GLN A 260     -16.170  -4.814  14.415  1.00 95.00           N  
ATOM   4062  H   GLN A 260     -15.650  -5.646  14.177  1.00 95.00           H  
ATOM   4063  CA  GLN A 260     -17.296  -4.945  15.350  1.00 95.00           C  
ATOM   4064  HA  GLN A 260     -18.196  -4.535  14.891  1.00 95.00           H  
ATOM   4065  C   GLN A 260     -17.074  -4.178  16.658  1.00 95.00           C  
ATOM   4066  CB  GLN A 260     -17.538  -6.425  15.670  1.00 95.00           C  
ATOM   4067  HB2 GLN A 260     -16.586  -6.900  15.908  1.00 95.00           H  
ATOM   4068  HB3 GLN A 260     -18.182  -6.496  16.546  1.00 95.00           H  
ATOM   4069  O   GLN A 260     -18.030  -3.713  17.264  1.00 95.00           O  
ATOM   4070  CG  GLN A 260     -18.226  -7.180  14.524  1.00 95.00           C  
ATOM   4071  HG2 GLN A 260     -17.647  -7.082  13.605  1.00 95.00           H  
ATOM   4072  HG3 GLN A 260     -19.208  -6.739  14.355  1.00 95.00           H  
ATOM   4073  CD  GLN A 260     -18.401  -8.665  14.832  1.00 95.00           C  
ATOM   4074  NE2 GLN A 260     -19.134  -9.394  14.021  1.00 95.00           N  
ATOM   4075 HE21 GLN A 260     -19.143 -10.388  14.198  1.00 95.00           H  
ATOM   4076 HE22 GLN A 260     -19.531  -8.989  13.185  1.00 95.00           H  
ATOM   4077  OE1 GLN A 260     -17.894  -9.212  15.797  1.00 95.00           O  
ATOM   4078  N   ARG A 261     -15.824  -3.993  17.097  1.00 90.12           N  
ATOM   4079  H   ARG A 261     -15.075  -4.455  16.600  1.00 90.12           H  
ATOM   4080  CA  ARG A 261     -15.486  -3.199  18.294  1.00 90.12           C  
ATOM   4081  HA  ARG A 261     -16.354  -3.178  18.953  1.00 90.12           H  
ATOM   4082  C   ARG A 261     -15.241  -1.717  17.987  1.00 90.12           C  
ATOM   4083  CB  ARG A 261     -14.331  -3.869  19.058  1.00 90.12           C  
ATOM   4084  HB2 ARG A 261     -14.090  -3.280  19.943  1.00 90.12           H  
ATOM   4085  HB3 ARG A 261     -13.451  -3.889  18.414  1.00 90.12           H  
ATOM   4086  O   ARG A 261     -14.754  -0.980  18.841  1.00 90.12           O  
ATOM   4087  CG  ARG A 261     -14.644  -5.309  19.509  1.00 90.12           C  
ATOM   4088  HG2 ARG A 261     -14.876  -5.924  18.640  1.00 90.12           H  
ATOM   4089  HG3 ARG A 261     -13.758  -5.730  19.984  1.00 90.12           H  
ATOM   4090  CD  ARG A 261     -15.811  -5.430  20.496  1.00 90.12           C  
ATOM   4091  HD2 ARG A 261     -15.552  -4.915  21.421  1.00 90.12           H  
ATOM   4092  HD3 ARG A 261     -16.698  -4.957  20.075  1.00 90.12           H  
ATOM   4093  NE  ARG A 261     -16.117  -6.852  20.741  1.00 90.12           N  
ATOM   4094  HE  ARG A 261     -16.494  -7.365  19.957  1.00 90.12           H  
ATOM   4095  NH1 ARG A 261     -15.355  -7.053  22.920  1.00 90.12           N  
ATOM   4096 HH11 ARG A 261     -14.993  -7.645  23.654  1.00 90.12           H  
ATOM   4097 HH12 ARG A 261     -15.287  -6.057  23.068  1.00 90.12           H  
ATOM   4098  NH2 ARG A 261     -15.970  -8.850  21.828  1.00 90.12           N  
ATOM   4099 HH21 ARG A 261     -16.280  -9.343  21.003  1.00 90.12           H  
ATOM   4100 HH22 ARG A 261     -15.684  -9.343  22.662  1.00 90.12           H  
ATOM   4101  CZ  ARG A 261     -15.815  -7.558  21.819  1.00 90.12           C  
ATOM   4102  N   GLY A 262     -15.578  -1.268  16.775  1.00 91.76           N  
ATOM   4103  H   GLY A 262     -15.974  -1.929  16.122  1.00 91.76           H  
ATOM   4104  CA  GLY A 262     -15.440   0.125  16.352  1.00 91.76           C  
ATOM   4105  HA2 GLY A 262     -16.017   0.270  15.439  1.00 91.76           H  
ATOM   4106  HA3 GLY A 262     -15.847   0.777  17.125  1.00 91.76           H  
ATOM   4107  C   GLY A 262     -13.997   0.554  16.076  1.00 91.76           C  
ATOM   4108  O   GLY A 262     -13.732   1.752  16.032  1.00 91.76           O  
ATOM   4109  N   ARG A 263     -13.076  -0.399  15.892  1.00 90.97           N  
ATOM   4110  H   ARG A 263     -13.396  -1.357  15.913  1.00 90.97           H  
ATOM   4111  CA  ARG A 263     -11.642  -0.210  15.607  1.00 90.97           C  
ATOM   4112  HA  ARG A 263     -11.398   0.844  15.742  1.00 90.97           H  
ATOM   4113  C   ARG A 263     -11.282  -0.516  14.147  1.00 90.97           C  
ATOM   4114  CB  ARG A 263     -10.777  -1.005  16.600  1.00 90.97           C  
ATOM   4115  HB2 ARG A 263      -9.727  -0.803  16.389  1.00 90.97           H  
ATOM   4116  HB3 ARG A 263     -10.955  -2.070  16.451  1.00 90.97           H  
ATOM   4117  O   ARG A 263     -10.223  -1.059  13.850  1.00 90.97           O  
ATOM   4118  CG  ARG A 263     -11.040  -0.673  18.072  1.00 90.97           C  
ATOM   4119  HG2 ARG A 263     -12.025  -1.041  18.358  1.00 90.97           H  
ATOM   4120  HG3 ARG A 263     -10.295  -1.191  18.677  1.00 90.97           H  
ATOM   4121  CD  ARG A 263     -10.960   0.831  18.352  1.00 90.97           C  
ATOM   4122  HD2 ARG A 263     -10.019   1.223  17.969  1.00 90.97           H  
ATOM   4123  HD3 ARG A 263     -11.773   1.340  17.835  1.00 90.97           H  
ATOM   4124  NE  ARG A 263     -11.089   1.093  19.790  1.00 90.97           N  
ATOM   4125  HE  ARG A 263     -11.525   0.370  20.344  1.00 90.97           H  
ATOM   4126  NH1 ARG A 263     -10.165   3.197  19.791  1.00 90.97           N  
ATOM   4127 HH11 ARG A 263      -9.984   3.122  18.800  1.00 90.97           H  
ATOM   4128 HH12 ARG A 263      -9.849   4.003  20.311  1.00 90.97           H  
ATOM   4129  NH2 ARG A 263     -10.885   2.272  21.696  1.00 90.97           N  
ATOM   4130 HH21 ARG A 263     -10.383   2.988  22.202  1.00 90.97           H  
ATOM   4131 HH22 ARG A 263     -11.246   1.475  22.200  1.00 90.97           H  
ATOM   4132  CZ  ARG A 263     -10.714   2.190  20.412  1.00 90.97           C  
ATOM   4133  N   HIS A 264     -12.184  -0.209  13.218  1.00 93.65           N  
ATOM   4134  H   HIS A 264     -12.990   0.328  13.507  1.00 93.65           H  
ATOM   4135  CA  HIS A 264     -12.005  -0.481  11.787  1.00 93.65           C  
ATOM   4136  HA  HIS A 264     -11.755  -1.536  11.669  1.00 93.65           H  
ATOM   4137  C   HIS A 264     -10.846   0.306  11.139  1.00 93.65           C  
ATOM   4138  CB  HIS A 264     -13.337  -0.230  11.065  1.00 93.65           C  
ATOM   4139  HB2 HIS A 264     -14.049  -1.002  11.358  1.00 93.65           H  
ATOM   4140  HB3 HIS A 264     -13.183  -0.311   9.989  1.00 93.65           H  
ATOM   4141  O   HIS A 264     -10.401  -0.063  10.054  1.00 93.65           O  
ATOM   4142  CG  HIS A 264     -13.954   1.106  11.378  1.00 93.65           C  
ATOM   4143  CD2 HIS A 264     -13.604   2.310  10.840  1.00 93.65           C  
ATOM   4144  HD2 HIS A 264     -12.844   2.467  10.089  1.00 93.65           H  
ATOM   4145  ND1 HIS A 264     -14.972   1.341  12.275  1.00 93.65           N  
ATOM   4146  HD1 HIS A 264     -15.585   0.643  12.669  1.00 93.65           H  
ATOM   4147  CE1 HIS A 264     -15.233   2.659  12.260  1.00 93.65           C  
ATOM   4148  HE1 HIS A 264     -16.051   3.137  12.778  1.00 93.65           H  
ATOM   4149  NE2 HIS A 264     -14.387   3.296  11.443  1.00 93.65           N  
ATOM   4150  N   GLU A 265     -10.318   1.344  11.797  1.00 93.84           N  
ATOM   4151  H   GLU A 265     -10.732   1.613  12.678  1.00 93.84           H  
ATOM   4152  CA  GLU A 265      -9.070   2.025  11.430  1.00 93.84           C  
ATOM   4153  HA  GLU A 265      -9.200   2.470  10.443  1.00 93.84           H  
ATOM   4154  C   GLU A 265      -7.901   1.040  11.308  1.00 93.84           C  
ATOM   4155  CB  GLU A 265      -8.731   3.183  12.401  1.00 93.84           C  
ATOM   4156  HB2 GLU A 265      -9.525   3.929  12.353  1.00 93.84           H  
ATOM   4157  HB3 GLU A 265      -7.834   3.664  12.012  1.00 93.84           H  
ATOM   4158  O   GLU A 265      -7.122   1.151  10.370  1.00 93.84           O  
ATOM   4159  CG  GLU A 265      -8.454   2.840  13.888  1.00 93.84           C  
ATOM   4160  HG2 GLU A 265      -7.927   1.889  13.959  1.00 93.84           H  
ATOM   4161  HG3 GLU A 265      -7.810   3.616  14.300  1.00 93.84           H  
ATOM   4162  CD  GLU A 265      -9.709   2.748  14.760  1.00 93.84           C  
ATOM   4163  OE1 GLU A 265      -9.686   3.006  15.986  1.00 93.84           O  
ATOM   4164  OE2 GLU A 265     -10.788   2.441  14.215  1.00 93.84           O  
ATOM   4165  N   THR A 266      -7.841   0.007  12.156  1.00 94.28           N  
ATOM   4166  H   THR A 266      -8.508  -0.047  12.912  1.00 94.28           H  
ATOM   4167  CA  THR A 266      -6.828  -1.056  12.088  1.00 94.28           C  
ATOM   4168  HA  THR A 266      -5.830  -0.630  12.189  1.00 94.28           H  
ATOM   4169  C   THR A 266      -6.859  -1.775  10.748  1.00 94.28           C  
ATOM   4170  CB  THR A 266      -7.053  -2.060  13.225  1.00 94.28           C  
ATOM   4171  HB  THR A 266      -8.025  -2.535  13.094  1.00 94.28           H  
ATOM   4172  O   THR A 266      -5.830  -1.918  10.086  1.00 94.28           O  
ATOM   4173  CG2 THR A 266      -5.980  -3.146  13.257  1.00 94.28           C  
ATOM   4174 HG21 THR A 266      -4.990  -2.690  13.242  1.00 94.28           H  
ATOM   4175 HG22 THR A 266      -6.087  -3.806  12.397  1.00 94.28           H  
ATOM   4176 HG23 THR A 266      -6.090  -3.741  14.164  1.00 94.28           H  
ATOM   4177  OG1 THR A 266      -7.059  -1.386  14.461  1.00 94.28           O  
ATOM   4178  HG1 THR A 266      -6.162  -1.427  14.801  1.00 94.28           H  
ATOM   4179  N   THR A 267      -8.049  -2.187  10.310  1.00 95.87           N  
ATOM   4180  H   THR A 267      -8.862  -2.020  10.886  1.00 95.87           H  
ATOM   4181  CA  THR A 267      -8.236  -2.849   9.016  1.00 95.87           C  
ATOM   4182  HA  THR A 267      -7.557  -3.699   8.954  1.00 95.87           H  
ATOM   4183  C   THR A 267      -7.890  -1.909   7.861  1.00 95.87           C  
ATOM   4184  CB  THR A 267      -9.671  -3.377   8.896  1.00 95.87           C  
ATOM   4185  HB  THR A 267     -10.378  -2.550   8.960  1.00 95.87           H  
ATOM   4186  O   THR A 267      -7.250  -2.336   6.903  1.00 95.87           O  
ATOM   4187  CG2 THR A 267      -9.916  -4.148   7.602  1.00 95.87           C  
ATOM   4188 HG21 THR A 267      -9.136  -4.898   7.466  1.00 95.87           H  
ATOM   4189 HG22 THR A 267     -10.887  -4.640   7.640  1.00 95.87           H  
ATOM   4190 HG23 THR A 267      -9.909  -3.460   6.757  1.00 95.87           H  
ATOM   4191  OG1 THR A 267      -9.920  -4.277   9.952  1.00 95.87           O  
ATOM   4192  HG1 THR A 267      -9.289  -4.993   9.858  1.00 95.87           H  
ATOM   4193  N   TRP A 268      -8.231  -0.620   7.955  1.00 96.07           N  
ATOM   4194  H   TRP A 268      -8.740  -0.307   8.769  1.00 96.07           H  
ATOM   4195  CA  TRP A 268      -7.850   0.367   6.942  1.00 96.07           C  
ATOM   4196  HA  TRP A 268      -8.131  -0.020   5.963  1.00 96.07           H  
ATOM   4197  C   TRP A 268      -6.346   0.631   6.879  1.00 96.07           C  
ATOM   4198  CB  TRP A 268      -8.602   1.678   7.162  1.00 96.07           C  
ATOM   4199  HB2 TRP A 268      -8.025   2.478   6.699  1.00 96.07           H  
ATOM   4200  HB3 TRP A 268      -8.669   1.894   8.228  1.00 96.07           H  
ATOM   4201  O   TRP A 268      -5.820   0.755   5.774  1.00 96.07           O  
ATOM   4202  CG  TRP A 268      -9.959   1.713   6.542  1.00 96.07           C  
ATOM   4203  CD1 TRP A 268     -11.140   1.753   7.198  1.00 96.07           C  
ATOM   4204  HD1 TRP A 268     -11.245   1.744   8.273  1.00 96.07           H  
ATOM   4205  CD2 TRP A 268     -10.290   1.641   5.124  1.00 96.07           C  
ATOM   4206  CE2 TRP A 268     -11.709   1.635   4.996  1.00 96.07           C  
ATOM   4207  CE3 TRP A 268      -9.534   1.525   3.937  1.00 96.07           C  
ATOM   4208  HE3 TRP A 268      -8.455   1.514   3.995  1.00 96.07           H  
ATOM   4209  NE1 TRP A 268     -12.175   1.767   6.283  1.00 96.07           N  
ATOM   4210  HE1 TRP A 268     -13.156   1.775   6.523  1.00 96.07           H  
ATOM   4211  CH2 TRP A 268     -11.574   1.350   2.602  1.00 96.07           C  
ATOM   4212  HH2 TRP A 268     -12.053   1.205   1.645  1.00 96.07           H  
ATOM   4213  CZ2 TRP A 268     -12.351   1.478   3.763  1.00 96.07           C  
ATOM   4214  HZ2 TRP A 268     -13.428   1.426   3.717  1.00 96.07           H  
ATOM   4215  CZ3 TRP A 268     -10.170   1.386   2.688  1.00 96.07           C  
ATOM   4216  HZ3 TRP A 268      -9.578   1.277   1.791  1.00 96.07           H  
ATOM   4217  N   THR A 269      -5.641   0.684   8.012  1.00 95.99           N  
ATOM   4218  H   THR A 269      -6.130   0.676   8.896  1.00 95.99           H  
ATOM   4219  CA  THR A 269      -4.176   0.797   8.043  1.00 95.99           C  
ATOM   4220  HA  THR A 269      -3.879   1.714   7.534  1.00 95.99           H  
ATOM   4221  C   THR A 269      -3.536  -0.370   7.299  1.00 95.99           C  
ATOM   4222  CB  THR A 269      -3.651   0.850   9.486  1.00 95.99           C  
ATOM   4223  HB  THR A 269      -3.944  -0.058  10.013  1.00 95.99           H  
ATOM   4224  O   THR A 269      -2.682  -0.148   6.442  1.00 95.99           O  
ATOM   4225  CG2 THR A 269      -2.134   1.000   9.573  1.00 95.99           C  
ATOM   4226 HG21 THR A 269      -1.802   1.856   8.985  1.00 95.99           H  
ATOM   4227 HG22 THR A 269      -1.842   1.144  10.614  1.00 95.99           H  
ATOM   4228 HG23 THR A 269      -1.642   0.099   9.208  1.00 95.99           H  
ATOM   4229  OG1 THR A 269      -4.199   1.955  10.158  1.00 95.99           O  
ATOM   4230  HG1 THR A 269      -3.947   2.767   9.712  1.00 95.99           H  
ATOM   4231  N   ILE A 270      -4.010  -1.597   7.544  1.00 96.17           N  
ATOM   4232  H   ILE A 270      -4.710  -1.703   8.264  1.00 96.17           H  
ATOM   4233  CA  ILE A 270      -3.547  -2.797   6.836  1.00 96.17           C  
ATOM   4234  HA  ILE A 270      -2.465  -2.871   6.945  1.00 96.17           H  
ATOM   4235  C   ILE A 270      -3.844  -2.676   5.331  1.00 96.17           C  
ATOM   4236  CB  ILE A 270      -4.182  -4.065   7.456  1.00 96.17           C  
ATOM   4237  HB  ILE A 270      -5.267  -3.964   7.416  1.00 96.17           H  
ATOM   4238  O   ILE A 270      -2.942  -2.790   4.506  1.00 96.17           O  
ATOM   4239  CG1 ILE A 270      -3.758  -4.269   8.929  1.00 96.17           C  
ATOM   4240 HG12 ILE A 270      -3.777  -3.316   9.458  1.00 96.17           H  
ATOM   4241 HG13 ILE A 270      -2.732  -4.633   8.967  1.00 96.17           H  
ATOM   4242  CG2 ILE A 270      -3.781  -5.306   6.645  1.00 96.17           C  
ATOM   4243 HG21 ILE A 270      -4.279  -6.197   7.027  1.00 96.17           H  
ATOM   4244 HG22 ILE A 270      -4.083  -5.179   5.605  1.00 96.17           H  
ATOM   4245 HG23 ILE A 270      -2.700  -5.443   6.680  1.00 96.17           H  
ATOM   4246  CD1 ILE A 270      -4.671  -5.239   9.695  1.00 96.17           C  
ATOM   4247 HD11 ILE A 270      -4.705  -6.218   9.218  1.00 96.17           H  
ATOM   4248 HD12 ILE A 270      -4.297  -5.360  10.712  1.00 96.17           H  
ATOM   4249 HD13 ILE A 270      -5.682  -4.833   9.742  1.00 96.17           H  
ATOM   4250  N   LEU A 271      -5.094  -2.402   4.947  1.00 96.59           N  
ATOM   4251  H   LEU A 271      -5.801  -2.308   5.662  1.00 96.59           H  
ATOM   4252  CA  LEU A 271      -5.497  -2.303   3.539  1.00 96.59           C  
ATOM   4253  HA  LEU A 271      -5.299  -3.256   3.048  1.00 96.59           H  
ATOM   4254  C   LEU A 271      -4.688  -1.240   2.781  1.00 96.59           C  
ATOM   4255  CB  LEU A 271      -7.003  -1.995   3.480  1.00 96.59           C  
ATOM   4256  HB2 LEU A 271      -7.212  -1.174   4.166  1.00 96.59           H  
ATOM   4257  HB3 LEU A 271      -7.267  -1.652   2.480  1.00 96.59           H  
ATOM   4258  O   LEU A 271      -4.160  -1.500   1.699  1.00 96.59           O  
ATOM   4259  CG  LEU A 271      -7.906  -3.190   3.830  1.00 96.59           C  
ATOM   4260  HG  LEU A 271      -7.566  -3.674   4.746  1.00 96.59           H  
ATOM   4261  CD1 LEU A 271      -9.328  -2.680   4.037  1.00 96.59           C  
ATOM   4262 HD11 LEU A 271      -9.653  -2.114   3.164  1.00 96.59           H  
ATOM   4263 HD12 LEU A 271     -10.001  -3.522   4.204  1.00 96.59           H  
ATOM   4264 HD13 LEU A 271      -9.356  -2.024   4.908  1.00 96.59           H  
ATOM   4265  CD2 LEU A 271      -7.936  -4.236   2.715  1.00 96.59           C  
ATOM   4266 HD21 LEU A 271      -6.938  -4.645   2.555  1.00 96.59           H  
ATOM   4267 HD22 LEU A 271      -8.603  -5.051   2.996  1.00 96.59           H  
ATOM   4268 HD23 LEU A 271      -8.289  -3.784   1.788  1.00 96.59           H  
ATOM   4269  N   ARG A 272      -4.527  -0.054   3.367  1.00 95.18           N  
ATOM   4270  H   ARG A 272      -4.954   0.090   4.271  1.00 95.18           H  
ATOM   4271  CA  ARG A 272      -3.765   1.045   2.761  1.00 95.18           C  
ATOM   4272  HA  ARG A 272      -4.115   1.208   1.742  1.00 95.18           H  
ATOM   4273  C   ARG A 272      -2.283   0.723   2.647  1.00 95.18           C  
ATOM   4274  CB  ARG A 272      -3.976   2.321   3.575  1.00 95.18           C  
ATOM   4275  HB2 ARG A 272      -3.818   2.116   4.634  1.00 95.18           H  
ATOM   4276  HB3 ARG A 272      -3.261   3.079   3.256  1.00 95.18           H  
ATOM   4277  O   ARG A 272      -1.687   1.036   1.619  1.00 95.18           O  
ATOM   4278  CG  ARG A 272      -5.388   2.848   3.333  1.00 95.18           C  
ATOM   4279  HG2 ARG A 272      -6.125   2.061   3.490  1.00 95.18           H  
ATOM   4280  HG3 ARG A 272      -5.460   3.187   2.299  1.00 95.18           H  
ATOM   4281  CD  ARG A 272      -5.697   4.003   4.275  1.00 95.18           C  
ATOM   4282  HD2 ARG A 272      -4.914   4.758   4.202  1.00 95.18           H  
ATOM   4283  HD3 ARG A 272      -5.745   3.628   5.297  1.00 95.18           H  
ATOM   4284  NE  ARG A 272      -6.979   4.582   3.879  1.00 95.18           N  
ATOM   4285  HE  ARG A 272      -7.366   4.285   2.995  1.00 95.18           H  
ATOM   4286  NH1 ARG A 272      -7.437   5.823   5.764  1.00 95.18           N  
ATOM   4287 HH11 ARG A 272      -6.594   5.544   6.247  1.00 95.18           H  
ATOM   4288 HH12 ARG A 272      -8.127   6.329   6.299  1.00 95.18           H  
ATOM   4289  NH2 ARG A 272      -8.847   5.771   4.009  1.00 95.18           N  
ATOM   4290 HH21 ARG A 272      -9.505   6.274   4.587  1.00 95.18           H  
ATOM   4291 HH22 ARG A 272      -9.150   5.482   3.090  1.00 95.18           H  
ATOM   4292  CZ  ARG A 272      -7.740   5.390   4.570  1.00 95.18           C  
ATOM   4293  N   ARG A 273      -1.698   0.042   3.640  1.00 94.48           N  
ATOM   4294  H   ARG A 273      -2.244  -0.169   4.464  1.00 94.48           H  
ATOM   4295  CA  ARG A 273      -0.301  -0.421   3.588  1.00 94.48           C  
ATOM   4296  HA  ARG A 273       0.336   0.449   3.427  1.00 94.48           H  
ATOM   4297  C   ARG A 273      -0.040  -1.367   2.411  1.00 94.48           C  
ATOM   4298  CB  ARG A 273       0.060  -1.083   4.931  1.00 94.48           C  
ATOM   4299  HB2 ARG A 273      -0.585  -1.947   5.095  1.00 94.48           H  
ATOM   4300  HB3 ARG A 273      -0.118  -0.374   5.739  1.00 94.48           H  
ATOM   4301  O   ARG A 273       1.056  -1.356   1.855  1.00 94.48           O  
ATOM   4302  CG  ARG A 273       1.517  -1.556   5.016  1.00 94.48           C  
ATOM   4303  HG2 ARG A 273       1.665  -2.040   5.981  1.00 94.48           H  
ATOM   4304  HG3 ARG A 273       1.716  -2.303   4.247  1.00 94.48           H  
ATOM   4305  CD  ARG A 273       2.511  -0.397   4.883  1.00 94.48           C  
ATOM   4306  HD2 ARG A 273       2.449   0.022   3.879  1.00 94.48           H  
ATOM   4307  HD3 ARG A 273       2.252   0.370   5.613  1.00 94.48           H  
ATOM   4308  NE  ARG A 273       3.885  -0.856   5.128  1.00 94.48           N  
ATOM   4309  HE  ARG A 273       3.995  -1.801   5.467  1.00 94.48           H  
ATOM   4310  NH1 ARG A 273       4.941   1.184   5.106  1.00 94.48           N  
ATOM   4311 HH11 ARG A 273       5.799   1.711   5.184  1.00 94.48           H  
ATOM   4312 HH12 ARG A 273       4.059   1.635   4.907  1.00 94.48           H  
ATOM   4313  NH2 ARG A 273       6.119  -0.678   5.469  1.00 94.48           N  
ATOM   4314 HH21 ARG A 273       6.969  -0.140   5.563  1.00 94.48           H  
ATOM   4315 HH22 ARG A 273       6.157  -1.672   5.643  1.00 94.48           H  
ATOM   4316  CZ  ARG A 273       4.971  -0.114   5.232  1.00 94.48           C  
ATOM   4317  N   PHE A 274      -1.046  -2.142   2.009  1.00 96.06           N  
ATOM   4318  H   PHE A 274      -1.892  -2.125   2.561  1.00 96.06           H  
ATOM   4319  CA  PHE A 274      -0.996  -3.049   0.858  1.00 96.06           C  
ATOM   4320  HA  PHE A 274       0.049  -3.267   0.634  1.00 96.06           H  
ATOM   4321  C   PHE A 274      -1.561  -2.448  -0.443  1.00 96.06           C  
ATOM   4322  CB  PHE A 274      -1.653  -4.376   1.248  1.00 96.06           C  
ATOM   4323  HB2 PHE A 274      -2.579  -4.177   1.787  1.00 96.06           H  
ATOM   4324  HB3 PHE A 274      -1.919  -4.937   0.352  1.00 96.06           H  
ATOM   4325  O   PHE A 274      -1.799  -3.188  -1.403  1.00 96.06           O  
ATOM   4326  CG  PHE A 274      -0.752  -5.261   2.087  1.00 96.06           C  
ATOM   4327  CD1 PHE A 274       0.017  -6.265   1.467  1.00 96.06           C  
ATOM   4328  HD1 PHE A 274       0.006  -6.371   0.392  1.00 96.06           H  
ATOM   4329  CD2 PHE A 274      -0.715  -5.127   3.486  1.00 96.06           C  
ATOM   4330  HD2 PHE A 274      -1.295  -4.362   3.981  1.00 96.06           H  
ATOM   4331  CE1 PHE A 274       0.799  -7.136   2.244  1.00 96.06           C  
ATOM   4332  HE1 PHE A 274       1.388  -7.909   1.772  1.00 96.06           H  
ATOM   4333  CE2 PHE A 274       0.074  -5.991   4.261  1.00 96.06           C  
ATOM   4334  HE2 PHE A 274       0.097  -5.890   5.336  1.00 96.06           H  
ATOM   4335  CZ  PHE A 274       0.826  -7.002   3.642  1.00 96.06           C  
ATOM   4336  HZ  PHE A 274       1.422  -7.676   4.239  1.00 96.06           H  
ATOM   4337  N   GLY A 275      -1.752  -1.124  -0.482  1.00 95.55           N  
ATOM   4338  H   GLY A 275      -1.551  -0.588   0.350  1.00 95.55           H  
ATOM   4339  CA  GLY A 275      -2.056  -0.363  -1.695  1.00 95.55           C  
ATOM   4340  HA2 GLY A 275      -1.612  -0.873  -2.550  1.00 95.55           H  
ATOM   4341  HA3 GLY A 275      -1.594   0.621  -1.613  1.00 95.55           H  
ATOM   4342  C   GLY A 275      -3.536  -0.158  -2.015  1.00 95.55           C  
ATOM   4343  O   GLY A 275      -3.845   0.377  -3.078  1.00 95.55           O  
ATOM   4344  N   TYR A 276      -4.465  -0.573  -1.147  1.00 95.92           N  
ATOM   4345  H   TYR A 276      -4.172  -0.980  -0.270  1.00 95.92           H  
ATOM   4346  CA  TYR A 276      -5.900  -0.457  -1.425  1.00 95.92           C  
ATOM   4347  HA  TYR A 276      -6.055  -0.714  -2.472  1.00 95.92           H  
ATOM   4348  C   TYR A 276      -6.438   0.967  -1.225  1.00 95.92           C  
ATOM   4349  CB  TYR A 276      -6.704  -1.466  -0.600  1.00 95.92           C  
ATOM   4350  HB2 TYR A 276      -7.765  -1.247  -0.720  1.00 95.92           H  
ATOM   4351  HB3 TYR A 276      -6.465  -1.327   0.454  1.00 95.92           H  
ATOM   4352  O   TYR A 276      -6.112   1.666  -0.265  1.00 95.92           O  
ATOM   4353  CG  TYR A 276      -6.480  -2.912  -0.995  1.00 95.92           C  
ATOM   4354  CD1 TYR A 276      -7.124  -3.433  -2.132  1.00 95.92           C  
ATOM   4355  HD1 TYR A 276      -7.761  -2.797  -2.728  1.00 95.92           H  
ATOM   4356  CD2 TYR A 276      -5.637  -3.741  -0.232  1.00 95.92           C  
ATOM   4357  HD2 TYR A 276      -5.137  -3.354   0.643  1.00 95.92           H  
ATOM   4358  CE1 TYR A 276      -6.939  -4.779  -2.499  1.00 95.92           C  
ATOM   4359  HE1 TYR A 276      -7.453  -5.186  -3.357  1.00 95.92           H  
ATOM   4360  CE2 TYR A 276      -5.448  -5.085  -0.588  1.00 95.92           C  
ATOM   4361  HE2 TYR A 276      -4.810  -5.715   0.014  1.00 95.92           H  
ATOM   4362  OH  TYR A 276      -5.936  -6.911  -2.022  1.00 95.92           O  
ATOM   4363  HH  TYR A 276      -5.637  -7.396  -1.249  1.00 95.92           H  
ATOM   4364  CZ  TYR A 276      -6.102  -5.603  -1.720  1.00 95.92           C  
ATOM   4365  N   SER A 277      -7.315   1.371  -2.140  1.00 95.44           N  
ATOM   4366  H   SER A 277      -7.489   0.745  -2.913  1.00 95.44           H  
ATOM   4367  CA  SER A 277      -8.112   2.596  -2.085  1.00 95.44           C  
ATOM   4368  HA  SER A 277      -7.505   3.393  -1.655  1.00 95.44           H  
ATOM   4369  C   SER A 277      -9.368   2.437  -1.222  1.00 95.44           C  
ATOM   4370  CB  SER A 277      -8.509   3.000  -3.511  1.00 95.44           C  
ATOM   4371  HB2 SER A 277      -7.618   3.076  -4.133  1.00 95.44           H  
ATOM   4372  HB3 SER A 277      -9.004   3.971  -3.491  1.00 95.44           H  
ATOM   4373  O   SER A 277      -9.717   1.335  -0.798  1.00 95.44           O  
ATOM   4374  OG  SER A 277      -9.382   2.048  -4.079  1.00 95.44           O  
ATOM   4375  HG  SER A 277      -8.833   1.364  -4.470  1.00 95.44           H  
ATOM   4376  N   ASP A 278     -10.108   3.533  -1.031  1.00 94.69           N  
ATOM   4377  H   ASP A 278      -9.749   4.427  -1.332  1.00 94.69           H  
ATOM   4378  CA  ASP A 278     -11.394   3.526  -0.316  1.00 94.69           C  
ATOM   4379  HA  ASP A 278     -11.227   3.126   0.684  1.00 94.69           H  
ATOM   4380  C   ASP A 278     -12.457   2.637  -1.007  1.00 94.69           C  
ATOM   4381  CB  ASP A 278     -11.913   4.968  -0.158  1.00 94.69           C  
ATOM   4382  HB2 ASP A 278     -12.860   4.937   0.380  1.00 94.69           H  
ATOM   4383  HB3 ASP A 278     -12.109   5.374  -1.151  1.00 94.69           H  
ATOM   4384  O   ASP A 278     -13.423   2.215  -0.374  1.00 94.69           O  
ATOM   4385  CG  ASP A 278     -10.970   5.929   0.594  1.00 94.69           C  
ATOM   4386  OD1 ASP A 278     -11.087   7.150   0.338  1.00 94.69           O  
ATOM   4387  OD2 ASP A 278     -10.092   5.476   1.372  1.00 94.69           O  
ATOM   4388  N   ALA A 279     -12.268   2.315  -2.294  1.00 93.17           N  
ATOM   4389  H   ALA A 279     -11.433   2.654  -2.749  1.00 93.17           H  
ATOM   4390  CA  ALA A 279     -13.100   1.379  -3.054  1.00 93.17           C  
ATOM   4391  HA  ALA A 279     -14.110   1.402  -2.645  1.00 93.17           H  
ATOM   4392  C   ALA A 279     -12.624  -0.086  -2.961  1.00 93.17           C  
ATOM   4393  CB  ALA A 279     -13.174   1.869  -4.506  1.00 93.17           C  
ATOM   4394  HB1 ALA A 279     -13.860   1.239  -5.071  1.00 93.17           H  
ATOM   4395  HB2 ALA A 279     -12.190   1.810  -4.971  1.00 93.17           H  
ATOM   4396  HB3 ALA A 279     -13.530   2.899  -4.539  1.00 93.17           H  
ATOM   4397  O   ALA A 279     -13.222  -0.957  -3.584  1.00 93.17           O  
ATOM   4398  N   LEU A 280     -11.568  -0.370  -2.186  1.00 95.25           N  
ATOM   4399  H   LEU A 280     -11.146   0.391  -1.673  1.00 95.25           H  
ATOM   4400  CA  LEU A 280     -10.911  -1.682  -2.079  1.00 95.25           C  
ATOM   4401  HA  LEU A 280     -10.054  -1.537  -1.421  1.00 95.25           H  
ATOM   4402  C   LEU A 280     -10.288  -2.185  -3.392  1.00 95.25           C  
ATOM   4403  CB  LEU A 280     -11.829  -2.714  -1.398  1.00 95.25           C  
ATOM   4404  HB2 LEU A 280     -11.265  -3.635  -1.254  1.00 95.25           H  
ATOM   4405  HB3 LEU A 280     -12.659  -2.942  -2.066  1.00 95.25           H  
ATOM   4406  O   LEU A 280     -10.086  -3.381  -3.586  1.00 95.25           O  
ATOM   4407  CG  LEU A 280     -12.390  -2.266  -0.040  1.00 95.25           C  
ATOM   4408  HG  LEU A 280     -12.955  -1.339  -0.143  1.00 95.25           H  
ATOM   4409  CD1 LEU A 280     -13.335  -3.343   0.476  1.00 95.25           C  
ATOM   4410 HD11 LEU A 280     -14.190  -3.431  -0.195  1.00 95.25           H  
ATOM   4411 HD12 LEU A 280     -12.796  -4.289   0.519  1.00 95.25           H  
ATOM   4412 HD13 LEU A 280     -13.689  -3.074   1.471  1.00 95.25           H  
ATOM   4413  CD2 LEU A 280     -11.284  -2.067   0.994  1.00 95.25           C  
ATOM   4414 HD21 LEU A 280     -10.703  -2.982   1.105  1.00 95.25           H  
ATOM   4415 HD22 LEU A 280     -10.629  -1.249   0.692  1.00 95.25           H  
ATOM   4416 HD23 LEU A 280     -11.726  -1.797   1.953  1.00 95.25           H  
ATOM   4417  N   GLU A 281      -9.901  -1.254  -4.260  1.00 95.30           N  
ATOM   4418  H   GLU A 281     -10.156  -0.298  -4.059  1.00 95.30           H  
ATOM   4419  CA  GLU A 281      -9.101  -1.507  -5.462  1.00 95.30           C  
ATOM   4420  HA  GLU A 281      -9.063  -2.576  -5.668  1.00 95.30           H  
ATOM   4421  C   GLU A 281      -7.672  -0.999  -5.249  1.00 95.30           C  
ATOM   4422  CB  GLU A 281      -9.737  -0.811  -6.671  1.00 95.30           C  
ATOM   4423  HB2 GLU A 281      -9.796   0.257  -6.465  1.00 95.30           H  
ATOM   4424  HB3 GLU A 281      -9.095  -0.965  -7.539  1.00 95.30           H  
ATOM   4425  O   GLU A 281      -7.484   0.023  -4.581  1.00 95.30           O  
ATOM   4426  CG  GLU A 281     -11.141  -1.353  -6.989  1.00 95.30           C  
ATOM   4427  HG2 GLU A 281     -11.781  -1.231  -6.116  1.00 95.30           H  
ATOM   4428  HG3 GLU A 281     -11.058  -2.419  -7.203  1.00 95.30           H  
ATOM   4429  CD  GLU A 281     -11.807  -0.642  -8.177  1.00 95.30           C  
ATOM   4430  OE1 GLU A 281     -12.866  -1.139  -8.620  1.00 95.30           O  
ATOM   4431  OE2 GLU A 281     -11.271   0.395  -8.634  1.00 95.30           O  
ATOM   4432  N   LEU A 282      -6.664  -1.677  -5.808  1.00 95.17           N  
ATOM   4433  H   LEU A 282      -6.874  -2.466  -6.402  1.00 95.17           H  
ATOM   4434  CA  LEU A 282      -5.278  -1.204  -5.732  1.00 95.17           C  
ATOM   4435  HA  LEU A 282      -5.048  -0.993  -4.687  1.00 95.17           H  
ATOM   4436  C   LEU A 282      -5.112   0.111  -6.494  1.00 95.17           C  
ATOM   4437  CB  LEU A 282      -4.291  -2.260  -6.252  1.00 95.17           C  
ATOM   4438  HB2 LEU A 282      -4.584  -2.533  -7.266  1.00 95.17           H  
ATOM   4439  HB3 LEU A 282      -3.301  -1.807  -6.296  1.00 95.17           H  
ATOM   4440  O   LEU A 282      -5.586   0.253  -7.622  1.00 95.17           O  
ATOM   4441  CG  LEU A 282      -4.198  -3.533  -5.397  1.00 95.17           C  
ATOM   4442  HG  LEU A 282      -5.166  -4.033  -5.387  1.00 95.17           H  
ATOM   4443  CD1 LEU A 282      -3.168  -4.482  -6.005  1.00 95.17           C  
ATOM   4444 HD11 LEU A 282      -2.166  -4.069  -5.890  1.00 95.17           H  
ATOM   4445 HD12 LEU A 282      -3.378  -4.607  -7.067  1.00 95.17           H  
ATOM   4446 HD13 LEU A 282      -3.220  -5.452  -5.509  1.00 95.17           H  
ATOM   4447  CD2 LEU A 282      -3.766  -3.245  -3.961  1.00 95.17           C  
ATOM   4448 HD21 LEU A 282      -3.653  -4.181  -3.414  1.00 95.17           H  
ATOM   4449 HD22 LEU A 282      -4.529  -2.664  -3.444  1.00 95.17           H  
ATOM   4450 HD23 LEU A 282      -2.823  -2.699  -3.947  1.00 95.17           H  
ATOM   4451  N   THR A 283      -4.438   1.078  -5.877  1.00 94.86           N  
ATOM   4452  H   THR A 283      -4.045   0.903  -4.963  1.00 94.86           H  
ATOM   4453  CA  THR A 283      -4.255   2.401  -6.475  1.00 94.86           C  
ATOM   4454  HA  THR A 283      -5.219   2.719  -6.870  1.00 94.86           H  
ATOM   4455  C   THR A 283      -3.276   2.358  -7.648  1.00 94.86           C  
ATOM   4456  CB  THR A 283      -3.810   3.450  -5.444  1.00 94.86           C  
ATOM   4457  HB  THR A 283      -3.692   4.407  -5.951  1.00 94.86           H  
ATOM   4458  O   THR A 283      -2.323   1.576  -7.669  1.00 94.86           O  
ATOM   4459  CG2 THR A 283      -4.822   3.632  -4.314  1.00 94.86           C  
ATOM   4460 HG21 THR A 283      -4.443   4.360  -3.596  1.00 94.86           H  
ATOM   4461 HG22 THR A 283      -5.755   4.006  -4.736  1.00 94.86           H  
ATOM   4462 HG23 THR A 283      -5.001   2.687  -3.801  1.00 94.86           H  
ATOM   4463  OG1 THR A 283      -2.578   3.102  -4.872  1.00 94.86           O  
ATOM   4464  HG1 THR A 283      -2.345   3.757  -4.211  1.00 94.86           H  
ATOM   4465  N   ALA A 284      -3.482   3.251  -8.620  1.00 92.84           N  
ATOM   4466  H   ALA A 284      -4.305   3.836  -8.591  1.00 92.84           H  
ATOM   4467  CA  ALA A 284      -2.542   3.435  -9.725  1.00 92.84           C  
ATOM   4468  HA  ALA A 284      -2.441   2.490 -10.259  1.00 92.84           H  
ATOM   4469  C   ALA A 284      -1.143   3.828  -9.219  1.00 92.84           C  
ATOM   4470  CB  ALA A 284      -3.109   4.484 -10.686  1.00 92.84           C  
ATOM   4471  HB1 ALA A 284      -2.427   4.604 -11.528  1.00 92.84           H  
ATOM   4472  HB2 ALA A 284      -3.211   5.443 -10.178  1.00 92.84           H  
ATOM   4473  HB3 ALA A 284      -4.080   4.160 -11.060  1.00 92.84           H  
ATOM   4474  O   ALA A 284      -0.157   3.315  -9.735  1.00 92.84           O  
ATOM   4475  N   ASP A 285      -1.066   4.654  -8.170  1.00 92.25           N  
ATOM   4476  H   ASP A 285      -1.904   5.120  -7.854  1.00 92.25           H  
ATOM   4477  CA  ASP A 285       0.201   5.045  -7.538  1.00 92.25           C  
ATOM   4478  HA  ASP A 285       0.849   5.497  -8.288  1.00 92.25           H  
ATOM   4479  C   ASP A 285       0.947   3.837  -6.945  1.00 92.25           C  
ATOM   4480  CB  ASP A 285      -0.066   6.087  -6.435  1.00 92.25           C  
ATOM   4481  HB2 ASP A 285      -0.692   5.630  -5.668  1.00 92.25           H  
ATOM   4482  HB3 ASP A 285       0.884   6.355  -5.973  1.00 92.25           H  
ATOM   4483  O   ASP A 285       2.170   3.781  -7.010  1.00 92.25           O  
ATOM   4484  CG  ASP A 285      -0.740   7.375  -6.928  1.00 92.25           C  
ATOM   4485  OD1 ASP A 285      -1.514   7.955  -6.129  1.00 92.25           O  
ATOM   4486  OD2 ASP A 285      -0.546   7.748  -8.105  1.00 92.25           O  
ATOM   4487  N   TYR A 286       0.222   2.843  -6.411  1.00 93.70           N  
ATOM   4488  H   TYR A 286      -0.784   2.924  -6.400  1.00 93.70           H  
ATOM   4489  CA  TYR A 286       0.817   1.615  -5.876  1.00 93.70           C  
ATOM   4490  HA  TYR A 286       1.709   1.876  -5.307  1.00 93.70           H  
ATOM   4491  C   TYR A 286       1.255   0.640  -6.975  1.00 93.70           C  
ATOM   4492  CB  TYR A 286      -0.181   0.939  -4.925  1.00 93.70           C  
ATOM   4493  HB2 TYR A 286      -0.438   1.645  -4.135  1.00 93.70           H  
ATOM   4494  HB3 TYR A 286      -1.097   0.706  -5.468  1.00 93.70           H  
ATOM   4495  O   TYR A 286       2.261  -0.042  -6.815  1.00 93.70           O  
ATOM   4496  CG  TYR A 286       0.335  -0.331  -4.275  1.00 93.70           C  
ATOM   4497  CD1 TYR A 286       0.076  -1.585  -4.860  1.00 93.70           C  
ATOM   4498  HD1 TYR A 286      -0.471  -1.642  -5.790  1.00 93.70           H  
ATOM   4499  CD2 TYR A 286       1.059  -0.256  -3.069  1.00 93.70           C  
ATOM   4500  HD2 TYR A 286       1.269   0.706  -2.627  1.00 93.70           H  
ATOM   4501  CE1 TYR A 286       0.537  -2.761  -4.238  1.00 93.70           C  
ATOM   4502  HE1 TYR A 286       0.339  -3.725  -4.684  1.00 93.70           H  
ATOM   4503  CE2 TYR A 286       1.507  -1.432  -2.435  1.00 93.70           C  
ATOM   4504  HE2 TYR A 286       2.045  -1.369  -1.501  1.00 93.70           H  
ATOM   4505  OH  TYR A 286       1.665  -3.828  -2.399  1.00 93.70           O  
ATOM   4506  HH  TYR A 286       2.116  -3.632  -1.574  1.00 93.70           H  
ATOM   4507  CZ  TYR A 286       1.251  -2.689  -3.021  1.00 93.70           C  
ATOM   4508  N   LEU A 287       0.509   0.528  -8.080  1.00 95.08           N  
ATOM   4509  H   LEU A 287      -0.326   1.094  -8.139  1.00 95.08           H  
ATOM   4510  CA  LEU A 287       0.806  -0.424  -9.162  1.00 95.08           C  
ATOM   4511  HA  LEU A 287       1.302  -1.300  -8.745  1.00 95.08           H  
ATOM   4512  C   LEU A 287       1.765   0.125 -10.225  1.00 95.08           C  
ATOM   4513  CB  LEU A 287      -0.509  -0.860  -9.832  1.00 95.08           C  
ATOM   4514  HB2 LEU A 287      -0.268  -1.393 -10.751  1.00 95.08           H  
ATOM   4515  HB3 LEU A 287      -1.069   0.033 -10.108  1.00 95.08           H  
ATOM   4516  O   LEU A 287       2.448  -0.641 -10.898  1.00 95.08           O  
ATOM   4517  CG  LEU A 287      -1.408  -1.770  -8.978  1.00 95.08           C  
ATOM   4518  HG  LEU A 287      -1.670  -1.269  -8.047  1.00 95.08           H  
ATOM   4519  CD1 LEU A 287      -2.693  -2.063  -9.756  1.00 95.08           C  
ATOM   4520 HD11 LEU A 287      -3.330  -2.737  -9.184  1.00 95.08           H  
ATOM   4521 HD12 LEU A 287      -3.234  -1.133  -9.928  1.00 95.08           H  
ATOM   4522 HD13 LEU A 287      -2.456  -2.530 -10.712  1.00 95.08           H  
ATOM   4523  CD2 LEU A 287      -0.732  -3.106  -8.653  1.00 95.08           C  
ATOM   4524 HD21 LEU A 287      -0.368  -3.576  -9.567  1.00 95.08           H  
ATOM   4525 HD22 LEU A 287       0.102  -2.948  -7.970  1.00 95.08           H  
ATOM   4526 HD23 LEU A 287      -1.442  -3.782  -8.177  1.00 95.08           H  
ATOM   4527  N   SER A 288       1.792   1.434 -10.440  1.00 92.48           N  
ATOM   4528  H   SER A 288       1.204   2.025  -9.871  1.00 92.48           H  
ATOM   4529  CA  SER A 288       2.561   2.083 -11.504  1.00 92.48           C  
ATOM   4530  HA  SER A 288       3.345   1.417 -11.866  1.00 92.48           H  
ATOM   4531  C   SER A 288       3.261   3.332 -10.970  1.00 92.48           C  
ATOM   4532  CB  SER A 288       1.649   2.395 -12.691  1.00 92.48           C  
ATOM   4533  HB2 SER A 288       2.202   2.968 -13.436  1.00 92.48           H  
ATOM   4534  HB3 SER A 288       0.794   2.981 -12.353  1.00 92.48           H  
ATOM   4535  O   SER A 288       2.941   4.444 -11.402  1.00 92.48           O  
ATOM   4536  OG  SER A 288       1.205   1.187 -13.278  1.00 92.48           O  
ATOM   4537  HG  SER A 288       1.503   0.469 -12.714  1.00 92.48           H  
ATOM   4538  N   PRO A 289       4.218   3.156 -10.041  1.00 93.70           N  
ATOM   4539  CA  PRO A 289       5.042   4.251  -9.558  1.00 93.70           C  
ATOM   4540  HA  PRO A 289       4.417   4.976  -9.035  1.00 93.70           H  
ATOM   4541  C   PRO A 289       5.763   4.944 -10.716  1.00 93.70           C  
ATOM   4542  CB  PRO A 289       6.025   3.631  -8.569  1.00 93.70           C  
ATOM   4543  HB2 PRO A 289       5.584   3.629  -7.572  1.00 93.70           H  
ATOM   4544  HB3 PRO A 289       6.988   4.140  -8.565  1.00 93.70           H  
ATOM   4545  O   PRO A 289       6.025   4.363 -11.777  1.00 93.70           O  
ATOM   4546  CG  PRO A 289       6.146   2.196  -9.069  1.00 93.70           C  
ATOM   4547  HG2 PRO A 289       6.444   1.512  -8.274  1.00 93.70           H  
ATOM   4548  HG3 PRO A 289       6.837   2.149  -9.910  1.00 93.70           H  
ATOM   4549  CD  PRO A 289       4.730   1.893  -9.528  1.00 93.70           C  
ATOM   4550  HD2 PRO A 289       4.128   1.584  -8.674  1.00 93.70           H  
ATOM   4551  HD3 PRO A 289       4.749   1.107 -10.283  1.00 93.70           H  
ATOM   4552  N   LEU A 290       6.063   6.225 -10.522  1.00 91.51           N  
ATOM   4553  H   LEU A 290       5.902   6.615  -9.605  1.00 91.51           H  
ATOM   4554  CA  LEU A 290       6.648   7.064 -11.560  1.00 91.51           C  
ATOM   4555  HA  LEU A 290       6.053   6.956 -12.467  1.00 91.51           H  
ATOM   4556  C   LEU A 290       8.075   6.603 -11.883  1.00 91.51           C  
ATOM   4557  CB  LEU A 290       6.615   8.535 -11.108  1.00 91.51           C  
ATOM   4558  HB2 LEU A 290       7.253   9.125 -11.766  1.00 91.51           H  
ATOM   4559  HB3 LEU A 290       7.042   8.591 -10.107  1.00 91.51           H  
ATOM   4560  O   LEU A 290       8.994   6.792 -11.094  1.00 91.51           O  
ATOM   4561  CG  LEU A 290       5.207   9.159 -11.096  1.00 91.51           C  
ATOM   4562  HG  LEU A 290       4.505   8.486 -10.605  1.00 91.51           H  
ATOM   4563  CD1 LEU A 290       5.233  10.475 -10.319  1.00 91.51           C  
ATOM   4564 HD11 LEU A 290       4.233  10.908 -10.294  1.00 91.51           H  
ATOM   4565 HD12 LEU A 290       5.548  10.282  -9.293  1.00 91.51           H  
ATOM   4566 HD13 LEU A 290       5.928  11.175 -10.781  1.00 91.51           H  
ATOM   4567  CD2 LEU A 290       4.709   9.460 -12.515  1.00 91.51           C  
ATOM   4568 HD21 LEU A 290       5.405  10.127 -13.024  1.00 91.51           H  
ATOM   4569 HD22 LEU A 290       4.610   8.530 -13.074  1.00 91.51           H  
ATOM   4570 HD23 LEU A 290       3.727   9.929 -12.458  1.00 91.51           H  
ATOM   4571  N   ILE A 291       8.271   6.074 -13.091  1.00 93.51           N  
ATOM   4572  H   ILE A 291       7.456   5.836 -13.638  1.00 93.51           H  
ATOM   4573  CA  ILE A 291       9.592   5.815 -13.670  1.00 93.51           C  
ATOM   4574  HA  ILE A 291      10.341   6.164 -12.959  1.00 93.51           H  
ATOM   4575  C   ILE A 291       9.765   6.641 -14.947  1.00 93.51           C  
ATOM   4576  CB  ILE A 291       9.832   4.297 -13.845  1.00 93.51           C  
ATOM   4577  HB  ILE A 291       9.582   3.822 -12.896  1.00 93.51           H  
ATOM   4578  O   ILE A 291       8.915   6.623 -15.843  1.00 93.51           O  
ATOM   4579  CG1 ILE A 291      11.329   4.030 -14.112  1.00 93.51           C  
ATOM   4580 HG12 ILE A 291      11.920   4.580 -13.379  1.00 93.51           H  
ATOM   4581 HG13 ILE A 291      11.599   4.389 -15.105  1.00 93.51           H  
ATOM   4582  CG2 ILE A 291       8.936   3.671 -14.932  1.00 93.51           C  
ATOM   4583 HG21 ILE A 291       9.071   2.590 -14.952  1.00 93.51           H  
ATOM   4584 HG22 ILE A 291       9.187   4.066 -15.917  1.00 93.51           H  
ATOM   4585 HG23 ILE A 291       7.888   3.873 -14.709  1.00 93.51           H  
ATOM   4586  CD1 ILE A 291      11.716   2.551 -13.992  1.00 93.51           C  
ATOM   4587 HD11 ILE A 291      11.261   1.971 -14.795  1.00 93.51           H  
ATOM   4588 HD12 ILE A 291      12.799   2.453 -14.066  1.00 93.51           H  
ATOM   4589 HD13 ILE A 291      11.394   2.158 -13.028  1.00 93.51           H  
ATOM   4590  N   HIS A 292      10.858   7.399 -15.037  1.00 92.43           N  
ATOM   4591  H   HIS A 292      11.530   7.374 -14.283  1.00 92.43           H  
ATOM   4592  CA  HIS A 292      11.185   8.169 -16.233  1.00 92.43           C  
ATOM   4593  HA  HIS A 292      10.269   8.364 -16.790  1.00 92.43           H  
ATOM   4594  C   HIS A 292      12.121   7.361 -17.134  1.00 92.43           C  
ATOM   4595  CB  HIS A 292      11.772   9.535 -15.855  1.00 92.43           C  
ATOM   4596  HB2 HIS A 292      11.100  10.032 -15.155  1.00 92.43           H  
ATOM   4597  HB3 HIS A 292      12.734   9.395 -15.361  1.00 92.43           H  
ATOM   4598  O   HIS A 292      13.253   7.073 -16.757  1.00 92.43           O  
ATOM   4599  CG  HIS A 292      11.950  10.424 -17.059  1.00 92.43           C  
ATOM   4600  CD2 HIS A 292      13.132  10.812 -17.630  1.00 92.43           C  
ATOM   4601  HD2 HIS A 292      14.119  10.546 -17.283  1.00 92.43           H  
ATOM   4602  ND1 HIS A 292      10.937  10.963 -17.820  1.00 92.43           N  
ATOM   4603  HD1 HIS A 292       9.948  10.885 -17.631  1.00 92.43           H  
ATOM   4604  CE1 HIS A 292      11.495  11.659 -18.825  1.00 92.43           C  
ATOM   4605  HE1 HIS A 292      10.952  12.204 -19.582  1.00 92.43           H  
ATOM   4606  NE2 HIS A 292      12.832  11.593 -18.753  1.00 92.43           N  
ATOM   4607  N   VAL A 293      11.653   7.013 -18.334  1.00 93.91           N  
ATOM   4608  H   VAL A 293      10.703   7.261 -18.572  1.00 93.91           H  
ATOM   4609  CA  VAL A 293      12.446   6.315 -19.356  1.00 93.91           C  
ATOM   4610  HA  VAL A 293      13.420   6.047 -18.945  1.00 93.91           H  
ATOM   4611  C   VAL A 293      12.647   7.268 -20.540  1.00 93.91           C  
ATOM   4612  CB  VAL A 293      11.780   4.990 -19.781  1.00 93.91           C  
ATOM   4613  HB  VAL A 293      10.835   5.199 -20.283  1.00 93.91           H  
ATOM   4614  O   VAL A 293      11.704   7.472 -21.309  1.00 93.91           O  
ATOM   4615  CG1 VAL A 293      12.688   4.206 -20.739  1.00 93.91           C  
ATOM   4616 HG11 VAL A 293      12.200   3.277 -21.032  1.00 93.91           H  
ATOM   4617 HG12 VAL A 293      12.878   4.788 -21.641  1.00 93.91           H  
ATOM   4618 HG13 VAL A 293      13.636   3.970 -20.256  1.00 93.91           H  
ATOM   4619  CG2 VAL A 293      11.482   4.091 -18.572  1.00 93.91           C  
ATOM   4620 HG21 VAL A 293      12.399   3.893 -18.018  1.00 93.91           H  
ATOM   4621 HG22 VAL A 293      11.056   3.148 -18.914  1.00 93.91           H  
ATOM   4622 HG23 VAL A 293      10.759   4.568 -17.910  1.00 93.91           H  
ATOM   4623  N   PRO A 294      13.828   7.901 -20.686  1.00 94.56           N  
ATOM   4624  CA  PRO A 294      14.107   8.794 -21.809  1.00 94.56           C  
ATOM   4625  HA  PRO A 294      13.360   9.588 -21.781  1.00 94.56           H  
ATOM   4626  C   PRO A 294      14.067   8.068 -23.169  1.00 94.56           C  
ATOM   4627  CB  PRO A 294      15.487   9.404 -21.540  1.00 94.56           C  
ATOM   4628  HB2 PRO A 294      15.529  10.451 -21.843  1.00 94.56           H  
ATOM   4629  HB3 PRO A 294      16.258   8.834 -22.059  1.00 94.56           H  
ATOM   4630  O   PRO A 294      14.308   6.858 -23.233  1.00 94.56           O  
ATOM   4631  CG  PRO A 294      15.668   9.250 -20.032  1.00 94.56           C  
ATOM   4632  HG2 PRO A 294      16.720   9.183 -19.755  1.00 94.56           H  
ATOM   4633  HG3 PRO A 294      15.189  10.085 -19.521  1.00 94.56           H  
ATOM   4634  CD  PRO A 294      14.919   7.957 -19.724  1.00 94.56           C  
ATOM   4635  HD2 PRO A 294      15.577   7.101 -19.874  1.00 94.56           H  
ATOM   4636  HD3 PRO A 294      14.557   7.984 -18.696  1.00 94.56           H  
ATOM   4637  N   PRO A 295      13.802   8.778 -24.283  1.00 92.53           N  
ATOM   4638  CA  PRO A 295      13.833   8.186 -25.619  1.00 92.53           C  
ATOM   4639  HA  PRO A 295      13.045   7.436 -25.679  1.00 92.53           H  
ATOM   4640  C   PRO A 295      15.188   7.542 -25.935  1.00 92.53           C  
ATOM   4641  CB  PRO A 295      13.523   9.330 -26.591  1.00 92.53           C  
ATOM   4642  HB2 PRO A 295      14.447   9.789 -26.942  1.00 92.53           H  
ATOM   4643  HB3 PRO A 295      12.925   8.989 -27.436  1.00 92.53           H  
ATOM   4644  O   PRO A 295      16.237   8.128 -25.695  1.00 92.53           O  
ATOM   4645  CG  PRO A 295      12.764  10.336 -25.730  1.00 92.53           C  
ATOM   4646  HG2 PRO A 295      12.863  11.353 -26.109  1.00 92.53           H  
ATOM   4647  HG3 PRO A 295      11.714  10.048 -25.669  1.00 92.53           H  
ATOM   4648  CD  PRO A 295      13.416  10.178 -24.359  1.00 92.53           C  
ATOM   4649  HD2 PRO A 295      12.703  10.450 -23.581  1.00 92.53           H  
ATOM   4650  HD3 PRO A 295      14.308  10.802 -24.296  1.00 92.53           H  
ATOM   4651  N   GLY A 296      15.173   6.335 -26.504  1.00 92.29           N  
ATOM   4652  H   GLY A 296      14.283   5.877 -26.635  1.00 92.29           H  
ATOM   4653  CA  GLY A 296      16.397   5.598 -26.839  1.00 92.29           C  
ATOM   4654  HA2 GLY A 296      16.166   4.870 -27.616  1.00 92.29           H  
ATOM   4655  HA3 GLY A 296      17.137   6.296 -27.232  1.00 92.29           H  
ATOM   4656  C   GLY A 296      17.037   4.850 -25.665  1.00 92.29           C  
ATOM   4657  O   GLY A 296      18.006   4.121 -25.888  1.00 92.29           O  
ATOM   4658  N   CYS A 297      16.499   4.976 -24.452  1.00 95.46           N  
ATOM   4659  H   CYS A 297      15.753   5.643 -24.314  1.00 95.46           H  
ATOM   4660  CA  CYS A 297      16.827   4.120 -23.314  1.00 95.46           C  
ATOM   4661  HA  CYS A 297      17.873   3.820 -23.378  1.00 95.46           H  
ATOM   4662  C   CYS A 297      15.973   2.837 -23.321  1.00 95.46           C  
ATOM   4663  CB  CYS A 297      16.659   4.923 -22.018  1.00 95.46           C  
ATOM   4664  HB2 CYS A 297      15.628   5.263 -21.919  1.00 95.46           H  
ATOM   4665  HB3 CYS A 297      16.892   4.287 -21.164  1.00 95.46           H  
ATOM   4666  O   CYS A 297      14.956   2.749 -24.009  1.00 95.46           O  
ATOM   4667  SG  CYS A 297      17.788   6.348 -22.034  1.00 95.46           S  
ATOM   4668  HG  CYS A 297      17.644   6.669 -20.745  1.00 95.46           H  
ATOM   4669  N   SER A 298      16.392   1.830 -22.556  1.00 94.89           N  
ATOM   4670  H   SER A 298      17.214   1.968 -21.986  1.00 94.89           H  
ATOM   4671  CA  SER A 298      15.641   0.589 -22.308  1.00 94.89           C  
ATOM   4672  HA  SER A 298      14.616   0.714 -22.656  1.00 94.89           H  
ATOM   4673  C   SER A 298      15.551   0.310 -20.809  1.00 94.89           C  
ATOM   4674  CB  SER A 298      16.238  -0.610 -23.068  1.00 94.89           C  
ATOM   4675  HB2 SER A 298      15.883  -0.571 -24.097  1.00 94.89           H  
ATOM   4676  HB3 SER A 298      15.872  -1.538 -22.630  1.00 94.89           H  
ATOM   4677  O   SER A 298      16.277   0.913 -20.022  1.00 94.89           O  
ATOM   4678  OG  SER A 298      17.657  -0.634 -23.096  1.00 94.89           O  
ATOM   4679  HG  SER A 298      17.993  -0.214 -22.301  1.00 94.89           H  
ATOM   4680  N   THR A 299      14.658  -0.590 -20.414  1.00 96.25           N  
ATOM   4681  H   THR A 299      14.043  -1.023 -21.088  1.00 96.25           H  
ATOM   4682  CA  THR A 299      14.437  -0.998 -19.022  1.00 96.25           C  
ATOM   4683  HA  THR A 299      15.063  -0.402 -18.357  1.00 96.25           H  
ATOM   4684  C   THR A 299      14.833  -2.454 -18.826  1.00 96.25           C  
ATOM   4685  CB  THR A 299      12.973  -0.769 -18.617  1.00 96.25           C  
ATOM   4686  HB  THR A 299      12.733  -1.330 -17.713  1.00 96.25           H  
ATOM   4687  O   THR A 299      14.479  -3.316 -19.627  1.00 96.25           O  
ATOM   4688  CG2 THR A 299      12.741   0.720 -18.361  1.00 96.25           C  
ATOM   4689 HG21 THR A 299      13.055   1.309 -19.223  1.00 96.25           H  
ATOM   4690 HG22 THR A 299      13.308   1.024 -17.482  1.00 96.25           H  
ATOM   4691 HG23 THR A 299      11.681   0.899 -18.180  1.00 96.25           H  
ATOM   4692  OG1 THR A 299      12.091  -1.124 -19.657  1.00 96.25           O  
ATOM   4693  HG1 THR A 299      11.749  -2.008 -19.508  1.00 96.25           H  
ATOM   4694  N   GLU A 300      15.575  -2.728 -17.757  1.00 95.81           N  
ATOM   4695  H   GLU A 300      15.863  -1.973 -17.152  1.00 95.81           H  
ATOM   4696  CA  GLU A 300      16.029  -4.069 -17.379  1.00 95.81           C  
ATOM   4697  HA  GLU A 300      15.451  -4.820 -17.917  1.00 95.81           H  
ATOM   4698  C   GLU A 300      15.788  -4.274 -15.875  1.00 95.81           C  
ATOM   4699  CB  GLU A 300      17.522  -4.259 -17.734  1.00 95.81           C  
ATOM   4700  HB2 GLU A 300      17.815  -5.270 -17.450  1.00 95.81           H  
ATOM   4701  HB3 GLU A 300      18.115  -3.554 -17.151  1.00 95.81           H  
ATOM   4702  O   GLU A 300      15.858  -3.316 -15.101  1.00 95.81           O  
ATOM   4703  CG  GLU A 300      17.838  -4.055 -19.231  1.00 95.81           C  
ATOM   4704  HG2 GLU A 300      17.588  -3.031 -19.509  1.00 95.81           H  
ATOM   4705  HG3 GLU A 300      17.199  -4.720 -19.812  1.00 95.81           H  
ATOM   4706  CD  GLU A 300      19.310  -4.302 -19.624  1.00 95.81           C  
ATOM   4707  OE1 GLU A 300      19.627  -4.221 -20.831  1.00 95.81           O  
ATOM   4708  OE2 GLU A 300      20.179  -4.596 -18.770  1.00 95.81           O  
ATOM   4709  N   LEU A 301      15.514  -5.508 -15.441  1.00 96.07           N  
ATOM   4710  H   LEU A 301      15.483  -6.274 -16.100  1.00 96.07           H  
ATOM   4711  CA  LEU A 301      15.532  -5.834 -14.012  1.00 96.07           C  
ATOM   4712  HA  LEU A 301      14.922  -5.107 -13.476  1.00 96.07           H  
ATOM   4713  C   LEU A 301      16.961  -5.715 -13.486  1.00 96.07           C  
ATOM   4714  CB  LEU A 301      14.987  -7.252 -13.750  1.00 96.07           C  
ATOM   4715  HB2 LEU A 301      15.279  -7.578 -12.752  1.00 96.07           H  
ATOM   4716  HB3 LEU A 301      15.441  -7.935 -14.468  1.00 96.07           H  
ATOM   4717  O   LEU A 301      17.912  -6.147 -14.138  1.00 96.07           O  
ATOM   4718  CG  LEU A 301      13.462  -7.339 -13.862  1.00 96.07           C  
ATOM   4719  HG  LEU A 301      13.163  -6.801 -14.762  1.00 96.07           H  
ATOM   4720  CD1 LEU A 301      13.008  -8.787 -13.981  1.00 96.07           C  
ATOM   4721 HD11 LEU A 301      11.920  -8.796 -14.052  1.00 96.07           H  
ATOM   4722 HD12 LEU A 301      13.328  -9.364 -13.113  1.00 96.07           H  
ATOM   4723 HD13 LEU A 301      13.424  -9.233 -14.884  1.00 96.07           H  
ATOM   4724  CD2 LEU A 301      12.739  -6.741 -12.654  1.00 96.07           C  
ATOM   4725 HD21 LEU A 301      13.185  -5.786 -12.376  1.00 96.07           H  
ATOM   4726 HD22 LEU A 301      11.687  -6.594 -12.899  1.00 96.07           H  
ATOM   4727 HD23 LEU A 301      12.811  -7.418 -11.803  1.00 96.07           H  
ATOM   4728  N   ASN A 302      17.111  -5.153 -12.293  1.00 94.82           N  
ATOM   4729  H   ASN A 302      16.286  -4.836 -11.804  1.00 94.82           H  
ATOM   4730  CA  ASN A 302      18.385  -5.146 -11.582  1.00 94.82           C  
ATOM   4731  HA  ASN A 302      19.188  -5.332 -12.295  1.00 94.82           H  
ATOM   4732  C   ASN A 302      18.451  -6.286 -10.553  1.00 94.82           C  
ATOM   4733  CB  ASN A 302      18.608  -3.736 -11.029  1.00 94.82           C  
ATOM   4734  HB2 ASN A 302      19.636  -3.616 -10.689  1.00 94.82           H  
ATOM   4735  HB3 ASN A 302      18.444  -3.047 -11.858  1.00 94.82           H  
ATOM   4736  O   ASN A 302      17.553  -7.126 -10.487  1.00 94.82           O  
ATOM   4737  CG  ASN A 302      17.682  -3.340  -9.901  1.00 94.82           C  
ATOM   4738  ND2 ASN A 302      17.475  -2.061  -9.753  1.00 94.82           N  
ATOM   4739 HD21 ASN A 302      17.808  -1.399 -10.440  1.00 94.82           H  
ATOM   4740 HD22 ASN A 302      16.861  -1.777  -9.003  1.00 94.82           H  
ATOM   4741  OD1 ASN A 302      17.198  -4.156  -9.133  1.00 94.82           O  
ATOM   4742  N   HIS A 303      19.515  -6.336  -9.742  1.00 94.61           N  
ATOM   4743  H   HIS A 303      20.205  -5.600  -9.792  1.00 94.61           H  
ATOM   4744  CA  HIS A 303      19.666  -7.381  -8.718  1.00 94.61           C  
ATOM   4745  HA  HIS A 303      19.761  -8.349  -9.212  1.00 94.61           H  
ATOM   4746  C   HIS A 303      18.474  -7.477  -7.769  1.00 94.61           C  
ATOM   4747  CB  HIS A 303      20.888  -7.174  -7.813  1.00 94.61           C  
ATOM   4748  HB2 HIS A 303      20.835  -7.915  -7.016  1.00 94.61           H  
ATOM   4749  HB3 HIS A 303      21.830  -7.403  -8.311  1.00 94.61           H  
ATOM   4750  O   HIS A 303      18.102  -8.590  -7.422  1.00 94.61           O  
ATOM   4751  CG  HIS A 303      21.005  -5.825  -7.174  1.00 94.61           C  
ATOM   4752  CD2 HIS A 303      20.815  -5.592  -5.844  1.00 94.61           C  
ATOM   4753  HD2 HIS A 303      20.576  -6.332  -5.094  1.00 94.61           H  
ATOM   4754  ND1 HIS A 303      21.259  -4.608  -7.775  1.00 94.61           N  
ATOM   4755  HD1 HIS A 303      21.534  -4.434  -8.731  1.00 94.61           H  
ATOM   4756  CE1 HIS A 303      21.188  -3.665  -6.825  1.00 94.61           C  
ATOM   4757  HE1 HIS A 303      21.338  -2.607  -6.982  1.00 94.61           H  
ATOM   4758  NE2 HIS A 303      20.917  -4.219  -5.639  1.00 94.61           N  
ATOM   4759  N   LEU A 304      17.896  -6.350  -7.336  1.00 95.17           N  
ATOM   4760  H   LEU A 304      18.193  -5.464  -7.719  1.00 95.17           H  
ATOM   4761  CA  LEU A 304      16.770  -6.343  -6.399  1.00 95.17           C  
ATOM   4762  HA  LEU A 304      17.020  -6.950  -5.528  1.00 95.17           H  
ATOM   4763  C   LEU A 304      15.546  -6.978  -7.051  1.00 95.17           C  
ATOM   4764  CB  LEU A 304      16.439  -4.908  -5.942  1.00 95.17           C  
ATOM   4765  HB2 LEU A 304      15.594  -4.951  -5.255  1.00 95.17           H  
ATOM   4766  HB3 LEU A 304      16.123  -4.323  -6.807  1.00 95.17           H  
ATOM   4767  O   LEU A 304      14.890  -7.822  -6.444  1.00 95.17           O  
ATOM   4768  CG  LEU A 304      17.590  -4.169  -5.251  1.00 95.17           C  
ATOM   4769  HG  LEU A 304      18.444  -4.188  -5.927  1.00 95.17           H  
ATOM   4770  CD1 LEU A 304      17.244  -2.701  -5.018  1.00 95.17           C  
ATOM   4771 HD11 LEU A 304      16.347  -2.605  -4.406  1.00 95.17           H  
ATOM   4772 HD12 LEU A 304      18.075  -2.200  -4.522  1.00 95.17           H  
ATOM   4773 HD13 LEU A 304      17.070  -2.214  -5.977  1.00 95.17           H  
ATOM   4774  CD2 LEU A 304      17.960  -4.815  -3.912  1.00 95.17           C  
ATOM   4775 HD21 LEU A 304      18.290  -5.842  -4.065  1.00 95.17           H  
ATOM   4776 HD22 LEU A 304      18.780  -4.257  -3.459  1.00 95.17           H  
ATOM   4777 HD23 LEU A 304      17.102  -4.806  -3.239  1.00 95.17           H  
ATOM   4778  N   GLY A 305      15.293  -6.626  -8.315  1.00 95.50           N  
ATOM   4779  H   GLY A 305      15.889  -5.932  -8.742  1.00 95.50           H  
ATOM   4780  CA  GLY A 305      14.236  -7.229  -9.117  1.00 95.50           C  
ATOM   4781  HA2 GLY A 305      14.235  -6.764 -10.103  1.00 95.50           H  
ATOM   4782  HA3 GLY A 305      13.273  -7.058  -8.636  1.00 95.50           H  
ATOM   4783  C   GLY A 305      14.419  -8.733  -9.285  1.00 95.50           C  
ATOM   4784  O   GLY A 305      13.522  -9.490  -8.924  1.00 95.50           O  
ATOM   4785  N   TYR A 306      15.590  -9.174  -9.759  1.00 95.77           N  
ATOM   4786  H   TYR A 306      16.289  -8.494 -10.024  1.00 95.77           H  
ATOM   4787  CA  TYR A 306      15.894 -10.599  -9.934  1.00 95.77           C  
ATOM   4788  HA  TYR A 306      15.150 -11.032 -10.603  1.00 95.77           H  
ATOM   4789  C   TYR A 306      15.823 -11.380  -8.619  1.00 95.77           C  
ATOM   4790  CB  TYR A 306      17.262 -10.787 -10.598  1.00 95.77           C  
ATOM   4791  HB2 TYR A 306      17.990 -10.125 -10.130  1.00 95.77           H  
ATOM   4792  HB3 TYR A 306      17.594 -11.811 -10.426  1.00 95.77           H  
ATOM   4793  O   TYR A 306      15.209 -12.442  -8.569  1.00 95.77           O  
ATOM   4794  CG  TYR A 306      17.242 -10.574 -12.100  1.00 95.77           C  
ATOM   4795  CD1 TYR A 306      16.474 -11.425 -12.918  1.00 95.77           C  
ATOM   4796  HD1 TYR A 306      15.899 -12.217 -12.461  1.00 95.77           H  
ATOM   4797  CD2 TYR A 306      18.002  -9.547 -12.685  1.00 95.77           C  
ATOM   4798  HD2 TYR A 306      18.594  -8.890 -12.065  1.00 95.77           H  
ATOM   4799  CE1 TYR A 306      16.453 -11.251 -14.316  1.00 95.77           C  
ATOM   4800  HE1 TYR A 306      15.861 -11.897 -14.947  1.00 95.77           H  
ATOM   4801  CE2 TYR A 306      17.996  -9.374 -14.081  1.00 95.77           C  
ATOM   4802  HE2 TYR A 306      18.579  -8.580 -14.525  1.00 95.77           H  
ATOM   4803  OH  TYR A 306      17.230 -10.032 -16.246  1.00 95.77           O  
ATOM   4804  HH  TYR A 306      17.824  -9.316 -16.482  1.00 95.77           H  
ATOM   4805  CZ  TYR A 306      17.221 -10.221 -14.899  1.00 95.77           C  
ATOM   4806  N   GLN A 307      16.386 -10.834  -7.540  1.00 96.21           N  
ATOM   4807  H   GLN A 307      16.870  -9.952  -7.635  1.00 96.21           H  
ATOM   4808  CA  GLN A 307      16.338 -11.452  -6.220  1.00 96.21           C  
ATOM   4809  HA  GLN A 307      16.767 -12.451  -6.290  1.00 96.21           H  
ATOM   4810  C   GLN A 307      14.896 -11.599  -5.726  1.00 96.21           C  
ATOM   4811  CB  GLN A 307      17.180 -10.614  -5.247  1.00 96.21           C  
ATOM   4812  HB2 GLN A 307      16.761  -9.611  -5.168  1.00 96.21           H  
ATOM   4813  HB3 GLN A 307      18.197 -10.541  -5.634  1.00 96.21           H  
ATOM   4814  O   GLN A 307      14.543 -12.640  -5.178  1.00 96.21           O  
ATOM   4815  CG  GLN A 307      17.241 -11.248  -3.854  1.00 96.21           C  
ATOM   4816  HG2 GLN A 307      16.243 -11.280  -3.418  1.00 96.21           H  
ATOM   4817  HG3 GLN A 307      17.609 -12.270  -3.945  1.00 96.21           H  
ATOM   4818  CD  GLN A 307      18.138 -10.463  -2.908  1.00 96.21           C  
ATOM   4819  NE2 GLN A 307      19.115 -11.095  -2.293  1.00 96.21           N  
ATOM   4820 HE21 GLN A 307      19.372 -12.025  -2.593  1.00 96.21           H  
ATOM   4821 HE22 GLN A 307      19.744 -10.503  -1.771  1.00 96.21           H  
ATOM   4822  OE1 GLN A 307      17.957  -9.288  -2.650  1.00 96.21           O  
ATOM   4823  N   PHE A 308      14.052 -10.585  -5.926  1.00 96.57           N  
ATOM   4824  H   PHE A 308      14.388  -9.735  -6.355  1.00 96.57           H  
ATOM   4825  CA  PHE A 308      12.649 -10.659  -5.537  1.00 96.57           C  
ATOM   4826  HA  PHE A 308      12.589 -10.959  -4.491  1.00 96.57           H  
ATOM   4827  C   PHE A 308      11.888 -11.709  -6.346  1.00 96.57           C  
ATOM   4828  CB  PHE A 308      11.992  -9.287  -5.675  1.00 96.57           C  
ATOM   4829  HB2 PHE A 308      12.105  -8.926  -6.697  1.00 96.57           H  
ATOM   4830  HB3 PHE A 308      12.498  -8.582  -5.016  1.00 96.57           H  
ATOM   4831  O   PHE A 308      11.253 -12.583  -5.759  1.00 96.57           O  
ATOM   4832  CG  PHE A 308      10.521  -9.325  -5.320  1.00 96.57           C  
ATOM   4833  CD1 PHE A 308       9.545  -9.433  -6.330  1.00 96.57           C  
ATOM   4834  HD1 PHE A 308       9.842  -9.498  -7.367  1.00 96.57           H  
ATOM   4835  CD2 PHE A 308      10.130  -9.275  -3.971  1.00 96.57           C  
ATOM   4836  HD2 PHE A 308      10.877  -9.216  -3.194  1.00 96.57           H  
ATOM   4837  CE1 PHE A 308       8.182  -9.440  -5.990  1.00 96.57           C  
ATOM   4838  HE1 PHE A 308       7.432  -9.514  -6.763  1.00 96.57           H  
ATOM   4839  CE2 PHE A 308       8.768  -9.295  -3.630  1.00 96.57           C  
ATOM   4840  HE2 PHE A 308       8.469  -9.252  -2.593  1.00 96.57           H  
ATOM   4841  CZ  PHE A 308       7.795  -9.368  -4.640  1.00 96.57           C  
ATOM   4842  HZ  PHE A 308       6.749  -9.385  -4.373  1.00 96.57           H  
ATOM   4843  N   VAL A 309      11.965 -11.667  -7.680  1.00 96.53           N  
ATOM   4844  H   VAL A 309      12.521 -10.948  -8.121  1.00 96.53           H  
ATOM   4845  CA  VAL A 309      11.210 -12.615  -8.515  1.00 96.53           C  
ATOM   4846  HA  VAL A 309      10.176 -12.596  -8.174  1.00 96.53           H  
ATOM   4847  C   VAL A 309      11.697 -14.048  -8.314  1.00 96.53           C  
ATOM   4848  CB  VAL A 309      11.187 -12.237 -10.009  1.00 96.53           C  
ATOM   4849  HB  VAL A 309      10.551 -12.955 -10.526  1.00 96.53           H  
ATOM   4850  O   VAL A 309      10.870 -14.956  -8.348  1.00 96.53           O  
ATOM   4851  CG1 VAL A 309      10.566 -10.850 -10.214  1.00 96.53           C  
ATOM   4852 HG11 VAL A 309      11.148 -10.081  -9.706  1.00 96.53           H  
ATOM   4853 HG12 VAL A 309      10.538 -10.615 -11.278  1.00 96.53           H  
ATOM   4854 HG13 VAL A 309       9.546 -10.844  -9.830  1.00 96.53           H  
ATOM   4855  CG2 VAL A 309      12.561 -12.284 -10.675  1.00 96.53           C  
ATOM   4856 HG21 VAL A 309      12.978 -13.289 -10.624  1.00 96.53           H  
ATOM   4857 HG22 VAL A 309      13.226 -11.589 -10.162  1.00 96.53           H  
ATOM   4858 HG23 VAL A 309      12.474 -11.997 -11.723  1.00 96.53           H  
ATOM   4859  N   GLN A 310      12.990 -14.256  -8.044  1.00 96.67           N  
ATOM   4860  H   GLN A 310      13.630 -13.475  -8.080  1.00 96.67           H  
ATOM   4861  CA  GLN A 310      13.537 -15.564  -7.689  1.00 96.67           C  
ATOM   4862  HA  GLN A 310      13.214 -16.289  -8.436  1.00 96.67           H  
ATOM   4863  C   GLN A 310      13.011 -16.049  -6.331  1.00 96.67           C  
ATOM   4864  CB  GLN A 310      15.070 -15.509  -7.718  1.00 96.67           C  
ATOM   4865  HB2 GLN A 310      15.394 -15.203  -8.713  1.00 96.67           H  
ATOM   4866  HB3 GLN A 310      15.429 -14.784  -6.988  1.00 96.67           H  
ATOM   4867  O   GLN A 310      12.595 -17.196  -6.234  1.00 96.67           O  
ATOM   4868  CG  GLN A 310      15.667 -16.886  -7.400  1.00 96.67           C  
ATOM   4869  HG2 GLN A 310      15.277 -17.629  -8.095  1.00 96.67           H  
ATOM   4870  HG3 GLN A 310      15.369 -17.180  -6.393  1.00 96.67           H  
ATOM   4871  CD  GLN A 310      17.186 -16.930  -7.456  1.00 96.67           C  
ATOM   4872  NE2 GLN A 310      17.771 -17.932  -6.843  1.00 96.67           N  
ATOM   4873 HE21 GLN A 310      18.780 -17.974  -6.848  1.00 96.67           H  
ATOM   4874 HE22 GLN A 310      17.212 -18.517  -6.238  1.00 96.67           H  
ATOM   4875  OE1 GLN A 310      17.861 -16.083  -8.026  1.00 96.67           O  
ATOM   4876  N   ARG A 311      12.932 -15.190  -5.306  1.00 95.99           N  
ATOM   4877  H   ARG A 311      13.309 -14.259  -5.419  1.00 95.99           H  
ATOM   4878  CA  ARG A 311      12.298 -15.564  -4.026  1.00 95.99           C  
ATOM   4879  HA  ARG A 311      12.783 -16.455  -3.628  1.00 95.99           H  
ATOM   4880  C   ARG A 311      10.827 -15.930  -4.201  1.00 95.99           C  
ATOM   4881  CB  ARG A 311      12.400 -14.427  -3.009  1.00 95.99           C  
ATOM   4882  HB2 ARG A 311      11.708 -14.627  -2.192  1.00 95.99           H  
ATOM   4883  HB3 ARG A 311      12.101 -13.492  -3.483  1.00 95.99           H  
ATOM   4884  O   ARG A 311      10.358 -16.870  -3.576  1.00 95.99           O  
ATOM   4885  CG  ARG A 311      13.801 -14.286  -2.412  1.00 95.99           C  
ATOM   4886  HG2 ARG A 311      14.540 -14.148  -3.202  1.00 95.99           H  
ATOM   4887  HG3 ARG A 311      14.054 -15.183  -1.846  1.00 95.99           H  
ATOM   4888  CD  ARG A 311      13.782 -13.070  -1.485  1.00 95.99           C  
ATOM   4889  HD2 ARG A 311      13.145 -13.290  -0.629  1.00 95.99           H  
ATOM   4890  HD3 ARG A 311      13.357 -12.230  -2.035  1.00 95.99           H  
ATOM   4891  NE  ARG A 311      15.130 -12.704  -1.023  1.00 95.99           N  
ATOM   4892  HE  ARG A 311      15.855 -13.391  -1.171  1.00 95.99           H  
ATOM   4893  NH1 ARG A 311      14.558 -10.649  -0.173  1.00 95.99           N  
ATOM   4894 HH11 ARG A 311      14.817  -9.775   0.261  1.00 95.99           H  
ATOM   4895 HH12 ARG A 311      13.586 -10.871  -0.333  1.00 95.99           H  
ATOM   4896  NH2 ARG A 311      16.695 -11.268  -0.194  1.00 95.99           N  
ATOM   4897 HH21 ARG A 311      17.427 -11.919  -0.441  1.00 95.99           H  
ATOM   4898 HH22 ARG A 311      16.934 -10.339   0.122  1.00 95.99           H  
ATOM   4899  CZ  ARG A 311      15.454 -11.551  -0.464  1.00 95.99           C  
ATOM   4900  N   VAL A 312      10.100 -15.205  -5.054  1.00 96.56           N  
ATOM   4901  H   VAL A 312      10.535 -14.403  -5.486  1.00 96.56           H  
ATOM   4902  CA  VAL A 312       8.711 -15.552  -5.397  1.00 96.56           C  
ATOM   4903  HA  VAL A 312       8.140 -15.655  -4.474  1.00 96.56           H  
ATOM   4904  C   VAL A 312       8.655 -16.913  -6.099  1.00 96.56           C  
ATOM   4905  CB  VAL A 312       8.052 -14.444  -6.243  1.00 96.56           C  
ATOM   4906  HB  VAL A 312       8.673 -14.237  -7.114  1.00 96.56           H  
ATOM   4907  O   VAL A 312       7.778 -17.710  -5.790  1.00 96.56           O  
ATOM   4908  CG1 VAL A 312       6.652 -14.832  -6.735  1.00 96.56           C  
ATOM   4909 HG11 VAL A 312       6.230 -14.022  -7.329  1.00 96.56           H  
ATOM   4910 HG12 VAL A 312       5.998 -15.042  -5.888  1.00 96.56           H  
ATOM   4911 HG13 VAL A 312       6.706 -15.715  -7.371  1.00 96.56           H  
ATOM   4912  CG2 VAL A 312       7.895 -13.149  -5.435  1.00 96.56           C  
ATOM   4913 HG21 VAL A 312       8.859 -12.808  -5.056  1.00 96.56           H  
ATOM   4914 HG22 VAL A 312       7.480 -12.364  -6.067  1.00 96.56           H  
ATOM   4915 HG23 VAL A 312       7.229 -13.315  -4.587  1.00 96.56           H  
ATOM   4916  N   PHE A 313       9.595 -17.216  -6.996  1.00 96.89           N  
ATOM   4917  H   PHE A 313      10.308 -16.534  -7.212  1.00 96.89           H  
ATOM   4918  CA  PHE A 313       9.692 -18.537  -7.621  1.00 96.89           C  
ATOM   4919  HA  PHE A 313       8.748 -18.763  -8.117  1.00 96.89           H  
ATOM   4920  C   PHE A 313       9.921 -19.637  -6.577  1.00 96.89           C  
ATOM   4921  CB  PHE A 313      10.799 -18.523  -8.681  1.00 96.89           C  
ATOM   4922  HB2 PHE A 313      10.589 -17.724  -9.393  1.00 96.89           H  
ATOM   4923  HB3 PHE A 313      11.762 -18.303  -8.221  1.00 96.89           H  
ATOM   4924  O   PHE A 313       9.132 -20.569  -6.500  1.00 96.89           O  
ATOM   4925  CG  PHE A 313      10.942 -19.826  -9.432  1.00 96.89           C  
ATOM   4926  CD1 PHE A 313      11.643 -20.907  -8.861  1.00 96.89           C  
ATOM   4927  HD1 PHE A 313      12.086 -20.822  -7.879  1.00 96.89           H  
ATOM   4928  CD2 PHE A 313      10.364 -19.958 -10.705  1.00 96.89           C  
ATOM   4929  HD2 PHE A 313       9.808 -19.137 -11.134  1.00 96.89           H  
ATOM   4930  CE1 PHE A 313      11.722 -22.129  -9.543  1.00 96.89           C  
ATOM   4931  HE1 PHE A 313      12.192 -22.982  -9.077  1.00 96.89           H  
ATOM   4932  CE2 PHE A 313      10.491 -21.163 -11.412  1.00 96.89           C  
ATOM   4933  HE2 PHE A 313      10.044 -21.273 -12.389  1.00 96.89           H  
ATOM   4934  CZ  PHE A 313      11.144 -22.252 -10.816  1.00 96.89           C  
ATOM   4935  HZ  PHE A 313      11.183 -23.200 -11.332  1.00 96.89           H  
ATOM   4936  N   GLU A 314      10.949 -19.492  -5.737  1.00 96.25           N  
ATOM   4937  H   GLU A 314      11.554 -18.692  -5.859  1.00 96.25           H  
ATOM   4938  CA  GLU A 314      11.313 -20.456  -4.687  1.00 96.25           C
[truncated: 737,920 more chars]
