# Supplementary material for: Shared structural features of Miro binding control mitochondrial homeostasis
Source: EMBO J. 2024 Jan 24;43(4):6. doi: 10.1038/s44318-024-00028-1 (PMC10897228; doi:10.1038/s44318-024-00028-1)
Supplement: Supplementary file 2 — DataSet EV1 [file 44318_2024_28_MOESM2_ESM.zip › _All structures/Miro2_Mtfr2.pdb]

MODEL     1                                                                     
ATOM      1  N   MET A   1      12.133   4.578  -1.837  1.00 53.41           N  
ATOM      2  CA  MET A   1      11.133   3.912  -2.660  1.00 53.41           C  
ATOM      3  C   MET A   1      11.789   3.141  -3.801  1.00 53.41           C  
ATOM      4  CB  MET A   1      10.133   4.926  -3.223  1.00 53.41           C  
ATOM      5  O   MET A   1      12.852   3.529  -4.285  1.00 53.41           O  
ATOM      6  CG  MET A   1       8.812   4.969  -2.469  1.00 53.41           C  
ATOM      7  SD  MET A   1       7.582   6.074  -3.266  1.00 53.41           S  
ATOM      8  CE  MET A   1       6.047   5.234  -2.801  1.00 53.41           C  
ATOM      9  N   ARG A   2      11.320   1.895  -4.039  1.00 63.78           N  
ATOM     10  CA  ARG A   2      11.922   1.057  -5.066  1.00 63.78           C  
ATOM     11  C   ARG A   2      11.812   1.707  -6.441  1.00 63.78           C  
ATOM     12  CB  ARG A   2      11.273  -0.328  -5.086  1.00 63.78           C  
ATOM     13  O   ARG A   2      10.797   2.346  -6.750  1.00 63.78           O  
ATOM     14  CG  ARG A   2      11.758  -1.254  -3.984  1.00 63.78           C  
ATOM     15  CD  ARG A   2      11.438  -2.711  -4.289  1.00 63.78           C  
ATOM     16  NE  ARG A   2      11.969  -3.604  -3.264  1.00 63.78           N  
ATOM     17  NH1 ARG A   2      11.188  -5.539  -4.254  1.00 63.78           N  
ATOM     18  NH2 ARG A   2      12.367  -5.645  -2.287  1.00 63.78           N  
ATOM     19  CZ  ARG A   2      11.844  -4.930  -3.270  1.00 63.78           C  
ATOM     20  N   ARG A   3      12.883   1.686  -7.281  1.00 72.94           N  
ATOM     21  CA  ARG A   3      12.984   2.326  -8.586  1.00 72.94           C  
ATOM     22  C   ARG A   3      12.234   1.532  -9.648  1.00 72.94           C  
ATOM     23  CB  ARG A   3      14.453   2.479  -8.992  1.00 72.94           C  
ATOM     24  O   ARG A   3      11.602   2.115 -10.531  1.00 72.94           O  
ATOM     25  CG  ARG A   3      15.188   3.592  -8.258  1.00 72.94           C  
ATOM     26  CD  ARG A   3      16.594   3.801  -8.805  1.00 72.94           C  
ATOM     27  NE  ARG A   3      17.281   4.891  -8.117  1.00 72.94           N  
ATOM     28  NH1 ARG A   3      19.219   4.711  -9.344  1.00 72.94           N  
ATOM     29  NH2 ARG A   3      19.047   6.297  -7.703  1.00 72.94           N  
ATOM     30  CZ  ARG A   3      18.516   5.297  -8.391  1.00 72.94           C  
ATOM     31  N   ASP A   4      12.266   0.266  -9.508  1.00 85.50           N  
ATOM     32  CA  ASP A   4      11.547  -0.587 -10.438  1.00 85.50           C  
ATOM     33  C   ASP A   4      11.094  -1.884  -9.766  1.00 85.50           C  
ATOM     34  CB  ASP A   4      12.406  -0.899 -11.664  1.00 85.50           C  
ATOM     35  O   ASP A   4      11.555  -2.213  -8.672  1.00 85.50           O  
ATOM     36  CG  ASP A   4      13.727  -1.559 -11.305  1.00 85.50           C  
ATOM     37  OD1 ASP A   4      14.148  -1.477 -10.133  1.00 85.50           O  
ATOM     38  OD2 ASP A   4      14.352  -2.164 -12.203  1.00 85.50           O  
ATOM     39  N   VAL A   5      10.109  -2.459 -10.406  1.00 90.75           N  
ATOM     40  CA  VAL A   5       9.578  -3.729  -9.914  1.00 90.75           C  
ATOM     41  C   VAL A   5       9.758  -4.809 -10.977  1.00 90.75           C  
ATOM     42  CB  VAL A   5       8.094  -3.609  -9.516  1.00 90.75           C  
ATOM     43  O   VAL A   5       9.383  -4.613 -12.133  1.00 90.75           O  
ATOM     44  CG1 VAL A   5       7.531  -4.969  -9.102  1.00 90.75           C  
ATOM     45  CG2 VAL A   5       7.922  -2.596  -8.383  1.00 90.75           C  
ATOM     46  N   ARG A   6      10.383  -5.926 -10.570  1.00 93.12           N  
ATOM     47  CA  ARG A   6      10.586  -7.051 -11.477  1.00 93.12           C  
ATOM     48  C   ARG A   6       9.758  -8.258 -11.047  1.00 93.12           C  
ATOM     49  CB  ARG A   6      12.070  -7.430 -11.539  1.00 93.12           C  
ATOM     50  O   ARG A   6       9.992  -8.820  -9.969  1.00 93.12           O  
ATOM     51  CG  ARG A   6      12.438  -8.289 -12.742  1.00 93.12           C  
ATOM     52  CD  ARG A   6      13.945  -8.461 -12.875  1.00 93.12           C  
ATOM     53  NE  ARG A   6      14.289  -9.305 -14.008  1.00 93.12           N  
ATOM     54  NH1 ARG A   6      15.375  -7.645 -15.188  1.00 93.12           N  
ATOM     55  NH2 ARG A   6      15.227  -9.758 -16.062  1.00 93.12           N  
ATOM     56  CZ  ARG A   6      14.961  -8.898 -15.078  1.00 93.12           C  
ATOM     57  N   ILE A   7       8.844  -8.664 -11.969  1.00 94.50           N  
ATOM     58  CA  ILE A   7       7.949  -9.781 -11.695  1.00 94.50           C  
ATOM     59  C   ILE A   7       8.375 -11.000 -12.508  1.00 94.50           C  
ATOM     60  CB  ILE A   7       6.480  -9.414 -12.016  1.00 94.50           C  
ATOM     61  O   ILE A   7       8.445 -10.938 -13.742  1.00 94.50           O  
ATOM     62  CG1 ILE A   7       6.066  -8.156 -11.242  1.00 94.50           C  
ATOM     63  CG2 ILE A   7       5.551 -10.586 -11.688  1.00 94.50           C  
ATOM     64  CD1 ILE A   7       4.676  -7.648 -11.594  1.00 94.50           C  
ATOM     65  N   LEU A   8       8.641 -12.062 -11.805  1.00 97.00           N  
ATOM     66  CA  LEU A   8       9.023 -13.305 -12.469  1.00 97.00           C  
ATOM     67  C   LEU A   8       7.906 -14.336 -12.375  1.00 97.00           C  
ATOM     68  CB  LEU A   8      10.305 -13.867 -11.852  1.00 97.00           C  
ATOM     69  O   LEU A   8       7.355 -14.562 -11.297  1.00 97.00           O  
ATOM     70  CG  LEU A   8      10.766 -15.234 -12.375  1.00 97.00           C  
ATOM     71  CD1 LEU A   8      11.156 -15.133 -13.852  1.00 97.00           C  
ATOM     72  CD2 LEU A   8      11.930 -15.758 -11.547  1.00 97.00           C  
ATOM     73  N   LEU A   9       7.535 -14.898 -13.547  1.00 97.00           N  
ATOM     74  CA  LEU A   9       6.539 -15.969 -13.562  1.00 97.00           C  
ATOM     75  C   LEU A   9       7.207 -17.344 -13.633  1.00 97.00           C  
ATOM     76  CB  LEU A   9       5.586 -15.789 -14.750  1.00 97.00           C  
ATOM     77  O   LEU A   9       8.016 -17.594 -14.523  1.00 97.00           O  
ATOM     78  CG  LEU A   9       4.465 -14.773 -14.578  1.00 97.00           C  
ATOM     79  CD1 LEU A   9       5.004 -13.352 -14.758  1.00 97.00           C  
ATOM     80  CD2 LEU A   9       3.330 -15.047 -15.555  1.00 97.00           C  
ATOM     81  N   LEU A  10       6.852 -18.203 -12.633  1.00 97.06           N  
ATOM     82  CA  LEU A  10       7.363 -19.562 -12.555  1.00 97.06           C  
ATOM     83  C   LEU A  10       6.219 -20.562 -12.469  1.00 97.06           C  
ATOM     84  CB  LEU A  10       8.297 -19.719 -11.352  1.00 97.06           C  
ATOM     85  O   LEU A  10       5.086 -20.203 -12.156  1.00 97.06           O  
ATOM     86  CG  LEU A  10       9.578 -18.891 -11.375  1.00 97.06           C  
ATOM     87  CD1 LEU A  10      10.383 -19.125 -10.102  1.00 97.06           C  
ATOM     88  CD2 LEU A  10      10.414 -19.234 -12.609  1.00 97.06           C  
ATOM     89  N   GLY A  11       6.531 -21.766 -12.750  1.00 96.38           N  
ATOM     90  CA  GLY A  11       5.570 -22.859 -12.688  1.00 96.38           C  
ATOM     91  C   GLY A  11       5.891 -23.984 -13.648  1.00 96.38           C  
ATOM     92  O   GLY A  11       6.777 -23.859 -14.492  1.00 96.38           O  
ATOM     93  N   GLU A  12       5.121 -25.016 -13.508  1.00 94.69           N  
ATOM     94  CA  GLU A  12       5.301 -26.188 -14.367  1.00 94.69           C  
ATOM     95  C   GLU A  12       5.016 -25.859 -15.828  1.00 94.69           C  
ATOM     96  CB  GLU A  12       4.395 -27.344 -13.906  1.00 94.69           C  
ATOM     97  O   GLU A  12       4.465 -24.797 -16.125  1.00 94.69           O  
ATOM     98  CG  GLU A  12       4.809 -27.953 -12.578  1.00 94.69           C  
ATOM     99  CD  GLU A  12       6.180 -28.609 -12.617  1.00 94.69           C  
ATOM    100  OE1 GLU A  12       7.070 -28.188 -11.844  1.00 94.69           O  
ATOM    101  OE2 GLU A  12       6.371 -29.531 -13.438  1.00 94.69           O  
ATOM    102  N   ALA A  13       5.422 -26.828 -16.641  1.00 92.38           N  
ATOM    103  CA  ALA A  13       5.156 -26.656 -18.062  1.00 92.38           C  
ATOM    104  C   ALA A  13       3.662 -26.734 -18.359  1.00 92.38           C  
ATOM    105  CB  ALA A  13       5.906 -27.703 -18.875  1.00 92.38           C  
ATOM    106  O   ALA A  13       2.939 -27.516 -17.750  1.00 92.38           O  
ATOM    107  N   GLN A  14       3.215 -25.859 -19.156  1.00 92.56           N  
ATOM    108  CA  GLN A  14       1.873 -25.891 -19.734  1.00 92.56           C  
ATOM    109  C   GLN A  14       0.834 -25.391 -18.734  1.00 92.56           C  
ATOM    110  CB  GLN A  14       1.521 -27.312 -20.172  1.00 92.56           C  
ATOM    111  O   GLN A  14      -0.358 -25.672 -18.875  1.00 92.56           O  
ATOM    112  CG  GLN A  14       2.354 -27.812 -21.344  1.00 92.56           C  
ATOM    113  CD  GLN A  14       1.908 -29.172 -21.844  1.00 92.56           C  
ATOM    114  NE2 GLN A  14       2.467 -29.609 -22.969  1.00 92.56           N  
ATOM    115  OE1 GLN A  14       1.069 -29.844 -21.234  1.00 92.56           O  
ATOM    116  N   VAL A  15       1.290 -24.703 -17.734  1.00 94.88           N  
ATOM    117  CA  VAL A  15       0.340 -24.141 -16.781  1.00 94.88           C  
ATOM    118  C   VAL A  15      -0.210 -22.812 -17.297  1.00 94.88           C  
ATOM    119  CB  VAL A  15       0.987 -23.953 -15.391  1.00 94.88           C  
ATOM    120  O   VAL A  15      -1.187 -22.297 -16.750  1.00 94.88           O  
ATOM    121  CG1 VAL A  15       1.321 -25.297 -14.750  1.00 94.88           C  
ATOM    122  CG2 VAL A  15       2.240 -23.078 -15.500  1.00 94.88           C  
ATOM    123  N   GLY A  16       0.407 -22.172 -18.328  1.00 95.31           N  
ATOM    124  CA  GLY A  16      -0.118 -20.984 -18.969  1.00 95.31           C  
ATOM    125  C   GLY A  16       0.632 -19.719 -18.578  1.00 95.31           C  
ATOM    126  O   GLY A  16       0.050 -18.625 -18.531  1.00 95.31           O  
ATOM    127  N   LYS A  17       1.875 -19.828 -18.219  1.00 95.31           N  
ATOM    128  CA  LYS A  17       2.686 -18.672 -17.844  1.00 95.31           C  
ATOM    129  C   LYS A  17       2.760 -17.672 -18.984  1.00 95.31           C  
ATOM    130  CB  LYS A  17       4.094 -19.109 -17.438  1.00 95.31           C  
ATOM    131  O   LYS A  17       2.404 -16.500 -18.812  1.00 95.31           O  
ATOM    132  CG  LYS A  17       4.137 -20.000 -16.203  1.00 95.31           C  
ATOM    133  CD  LYS A  17       5.566 -20.328 -15.797  1.00 95.31           C  
ATOM    134  CE  LYS A  17       6.281 -21.141 -16.875  1.00 95.31           C  
ATOM    135  NZ  LYS A  17       5.707 -22.516 -16.984  1.00 95.31           N  
ATOM    136  N   THR A  18       3.117 -18.219 -20.141  1.00 90.88           N  
ATOM    137  CA  THR A  18       3.281 -17.344 -21.312  1.00 90.88           C  
ATOM    138  C   THR A  18       1.932 -16.812 -21.766  1.00 90.88           C  
ATOM    139  CB  THR A  18       3.963 -18.094 -22.469  1.00 90.88           C  
ATOM    140  O   THR A  18       1.828 -15.648 -22.172  1.00 90.88           O  
ATOM    141  CG2 THR A  18       4.402 -17.141 -23.562  1.00 90.88           C  
ATOM    142  OG1 THR A  18       5.113 -18.797 -21.969  1.00 90.88           O  
ATOM    143  N   SER A  19       0.921 -17.609 -21.656  1.00 91.62           N  
ATOM    144  CA  SER A  19      -0.416 -17.172 -22.062  1.00 91.62           C  
ATOM    145  C   SER A  19      -0.911 -16.031 -21.203  1.00 91.62           C  
ATOM    146  CB  SER A  19      -1.397 -18.344 -21.969  1.00 91.62           C  
ATOM    147  O   SER A  19      -1.585 -15.117 -21.688  1.00 91.62           O  
ATOM    148  OG  SER A  19      -0.991 -19.406 -22.828  1.00 91.62           O  
ATOM    149  N   LEU A  20      -0.548 -16.016 -19.938  1.00 92.44           N  
ATOM    150  CA  LEU A  20      -0.951 -14.953 -19.016  1.00 92.44           C  
ATOM    151  C   LEU A  20      -0.318 -13.625 -19.422  1.00 92.44           C  
ATOM    152  CB  LEU A  20      -0.562 -15.305 -17.578  1.00 92.44           C  
ATOM    153  O   LEU A  20      -0.994 -12.594 -19.438  1.00 92.44           O  
ATOM    154  CG  LEU A  20      -1.459 -16.312 -16.875  1.00 92.44           C  
ATOM    155  CD1 LEU A  20      -0.812 -16.766 -15.562  1.00 92.44           C  
ATOM    156  CD2 LEU A  20      -2.838 -15.727 -16.609  1.00 92.44           C  
ATOM    157  N   ILE A  21       0.934 -13.703 -19.734  1.00 87.94           N  
ATOM    158  CA  ILE A  21       1.679 -12.500 -20.094  1.00 87.94           C  
ATOM    159  C   ILE A  21       1.152 -11.938 -21.406  1.00 87.94           C  
ATOM    160  CB  ILE A  21       3.193 -12.781 -20.203  1.00 87.94           C  
ATOM    161  O   ILE A  21       0.884 -10.734 -21.516  1.00 87.94           O  
ATOM    162  CG1 ILE A  21       3.748 -13.242 -18.844  1.00 87.94           C  
ATOM    163  CG2 ILE A  21       3.941 -11.547 -20.703  1.00 87.94           C  
ATOM    164  CD1 ILE A  21       5.195 -13.711 -18.891  1.00 87.94           C  
ATOM    165  N   LEU A  22       0.911 -12.852 -22.359  1.00 83.44           N  
ATOM    166  CA  LEU A  22       0.469 -12.422 -23.672  1.00 83.44           C  
ATOM    167  C   LEU A  22      -0.968 -11.914 -23.625  1.00 83.44           C  
ATOM    168  CB  LEU A  22       0.584 -13.578 -24.672  1.00 83.44           C  
ATOM    169  O   LEU A  22      -1.320 -10.977 -24.344  1.00 83.44           O  
ATOM    170  CG  LEU A  22       2.002 -14.023 -25.031  1.00 83.44           C  
ATOM    171  CD1 LEU A  22       1.958 -15.219 -25.984  1.00 83.44           C  
ATOM    172  CD2 LEU A  22       2.787 -12.875 -25.656  1.00 83.44           C  
ATOM    173  N   SER A  23      -1.746 -12.555 -22.828  1.00 84.19           N  
ATOM    174  CA  SER A  23      -3.125 -12.109 -22.672  1.00 84.19           C  
ATOM    175  C   SER A  23      -3.184 -10.727 -22.016  1.00 84.19           C  
ATOM    176  CB  SER A  23      -3.922 -13.102 -21.828  1.00 84.19           C  
ATOM    177  O   SER A  23      -4.074  -9.930 -22.328  1.00 84.19           O  
ATOM    178  OG  SER A  23      -4.047 -14.344 -22.500  1.00 84.19           O  
ATOM    179  N   LEU A  24      -2.229 -10.492 -21.109  1.00 82.00           N  
ATOM    180  CA  LEU A  24      -2.158  -9.180 -20.484  1.00 82.00           C  
ATOM    181  C   LEU A  24      -1.802  -8.109 -21.516  1.00 82.00           C  
ATOM    182  CB  LEU A  24      -1.129  -9.180 -19.344  1.00 82.00           C  
ATOM    183  O   LEU A  24      -2.432  -7.047 -21.547  1.00 82.00           O  
ATOM    184  CG  LEU A  24      -0.908  -7.852 -18.641  1.00 82.00           C  
ATOM    185  CD1 LEU A  24      -2.135  -7.484 -17.797  1.00 82.00           C  
ATOM    186  CD2 LEU A  24       0.337  -7.914 -17.750  1.00 82.00           C  
ATOM    187  N   VAL A  25      -0.890  -8.398 -22.375  1.00 73.94           N  
ATOM    188  CA  VAL A  25      -0.373  -7.422 -23.328  1.00 73.94           C  
ATOM    189  C   VAL A  25      -1.321  -7.305 -24.516  1.00 73.94           C  
ATOM    190  CB  VAL A  25       1.046  -7.797 -23.812  1.00 73.94           C  
ATOM    191  O   VAL A  25      -1.601  -6.199 -24.984  1.00 73.94           O  
ATOM    192  CG1 VAL A  25       1.533  -6.809 -24.875  1.00 73.94           C  
ATOM    193  CG2 VAL A  25       2.018  -7.840 -22.625  1.00 73.94           C  
ATOM    194  N   GLY A  26      -1.793  -8.445 -24.922  1.00 72.25           N  
ATOM    195  CA  GLY A  26      -2.605  -8.484 -26.141  1.00 72.25           C  
ATOM    196  C   GLY A  26      -4.082  -8.266 -25.859  1.00 72.25           C  
ATOM    197  O   GLY A  26      -4.848  -7.965 -26.781  1.00 72.25           O  
ATOM    198  N   GLU A  27      -4.520  -8.445 -24.750  1.00 74.25           N  
ATOM    199  CA  GLU A  27      -5.918  -8.383 -24.344  1.00 74.25           C  
ATOM    200  C   GLU A  27      -6.766  -9.398 -25.094  1.00 74.25           C  
ATOM    201  CB  GLU A  27      -6.473  -6.969 -24.562  1.00 74.25           C  
ATOM    202  O   GLU A  27      -7.914  -9.125 -25.438  1.00 74.25           O  
ATOM    203  CG  GLU A  27      -5.824  -5.910 -23.672  1.00 74.25           C  
ATOM    204  CD  GLU A  27      -6.523  -4.562 -23.750  1.00 74.25           C  
ATOM    205  OE1 GLU A  27      -6.113  -3.625 -23.031  1.00 74.25           O  
ATOM    206  OE2 GLU A  27      -7.484  -4.438 -24.547  1.00 74.25           O  
ATOM    207  N   GLU A  28      -6.082 -10.297 -25.547  1.00 79.81           N  
ATOM    208  CA  GLU A  28      -6.723 -11.438 -26.188  1.00 79.81           C  
ATOM    209  C   GLU A  28      -5.934 -12.727 -25.953  1.00 79.81           C  
ATOM    210  CB  GLU A  28      -6.879 -11.188 -27.688  1.00 79.81           C  
ATOM    211  O   GLU A  28      -4.727 -12.680 -25.719  1.00 79.81           O  
ATOM    212  CG  GLU A  28      -5.559 -11.070 -28.438  1.00 79.81           C  
ATOM    213  CD  GLU A  28      -5.730 -10.727 -29.906  1.00 79.81           C  
ATOM    214  OE1 GLU A  28      -4.715 -10.695 -30.641  1.00 79.81           O  
ATOM    215  OE2 GLU A  28      -6.883 -10.500 -30.328  1.00 79.81           O  
ATOM    216  N   PHE A  29      -6.738 -13.734 -26.016  1.00 87.81           N  
ATOM    217  CA  PHE A  29      -6.078 -15.016 -25.812  1.00 87.81           C  
ATOM    218  C   PHE A  29      -5.328 -15.438 -27.078  1.00 87.81           C  
ATOM    219  CB  PHE A  29      -7.098 -16.094 -25.422  1.00 87.81           C  
ATOM    220  O   PHE A  29      -5.918 -15.523 -28.156  1.00 87.81           O  
ATOM    221  CG  PHE A  29      -6.480 -17.422 -25.094  1.00 87.81           C  
ATOM    222  CD1 PHE A  29      -6.543 -18.484 -25.984  1.00 87.81           C  
ATOM    223  CD2 PHE A  29      -5.832 -17.609 -23.875  1.00 87.81           C  
ATOM    224  CE1 PHE A  29      -5.973 -19.719 -25.672  1.00 87.81           C  
ATOM    225  CE2 PHE A  29      -5.258 -18.828 -23.547  1.00 87.81           C  
ATOM    226  CZ  PHE A  29      -5.328 -19.891 -24.453  1.00 87.81           C  
ATOM    227  N   PRO A  30      -4.059 -15.688 -26.938  1.00 84.00           N  
ATOM    228  CA  PRO A  30      -3.273 -16.078 -28.109  1.00 84.00           C  
ATOM    229  C   PRO A  30      -3.590 -17.484 -28.594  1.00 84.00           C  
ATOM    230  CB  PRO A  30      -1.829 -15.977 -27.609  1.00 84.00           C  
ATOM    231  O   PRO A  30      -3.693 -18.406 -27.781  1.00 84.00           O  
ATOM    232  CG  PRO A  30      -1.918 -16.188 -26.125  1.00 84.00           C  
ATOM    233  CD  PRO A  30      -3.270 -15.727 -25.672  1.00 84.00           C  
ATOM    234  N   GLU A  31      -3.727 -17.641 -29.828  1.00 85.81           N  
ATOM    235  CA  GLU A  31      -3.975 -18.953 -30.406  1.00 85.81           C  
ATOM    236  C   GLU A  31      -2.705 -19.797 -30.422  1.00 85.81           C  
ATOM    237  CB  GLU A  31      -4.531 -18.812 -31.828  1.00 85.81           C  
ATOM    238  O   GLU A  31      -2.744 -20.984 -30.125  1.00 85.81           O  
ATOM    239  CG  GLU A  31      -5.941 -18.250 -31.875  1.00 85.81           C  
ATOM    240  CD  GLU A  31      -6.602 -18.406 -33.250  1.00 85.81           C  
ATOM    241  OE1 GLU A  31      -7.805 -18.078 -33.375  1.00 85.81           O  
ATOM    242  OE2 GLU A  31      -5.906 -18.859 -34.188  1.00 85.81           O  
ATOM    243  N   GLU A  32      -1.645 -19.125 -30.750  1.00 86.25           N  
ATOM    244  CA  GLU A  32      -0.333 -19.766 -30.703  1.00 86.25           C  
ATOM    245  C   GLU A  32       0.548 -19.125 -29.625  1.00 86.25           C  
ATOM    246  CB  GLU A  32       0.359 -19.688 -32.062  1.00 86.25           C  
ATOM    247  O   GLU A  32       0.761 -17.906 -29.641  1.00 86.25           O  
ATOM    248  CG  GLU A  32      -0.318 -20.516 -33.125  1.00 86.25           C  
ATOM    249  CD  GLU A  32       0.392 -20.453 -34.469  1.00 86.25           C  
ATOM    250  OE1 GLU A  32      -0.082 -21.094 -35.438  1.00 86.25           O  
ATOM    251  OE2 GLU A  32       1.431 -19.766 -34.562  1.00 86.25           O  
ATOM    252  N   VAL A  33       0.939 -20.000 -28.781  1.00 86.44           N  
ATOM    253  CA  VAL A  33       1.725 -19.500 -27.672  1.00 86.44           C  
ATOM    254  C   VAL A  33       3.178 -19.938 -27.812  1.00 86.44           C  
ATOM    255  CB  VAL A  33       1.150 -19.969 -26.312  1.00 86.44           C  
ATOM    256  O   VAL A  33       3.461 -21.141 -27.891  1.00 86.44           O  
ATOM    257  CG1 VAL A  33       1.940 -19.375 -25.156  1.00 86.44           C  
ATOM    258  CG2 VAL A  33      -0.328 -19.609 -26.203  1.00 86.44           C  
ATOM    259  N   PRO A  34       4.059 -18.953 -27.922  1.00 84.31           N  
ATOM    260  CA  PRO A  34       5.477 -19.328 -27.891  1.00 84.31           C  
ATOM    261  C   PRO A  34       5.902 -19.938 -26.562  1.00 84.31           C  
ATOM    262  CB  PRO A  34       6.191 -18.000 -28.125  1.00 84.31           C  
ATOM    263  O   PRO A  34       5.184 -19.828 -25.562  1.00 84.31           O  
ATOM    264  CG  PRO A  34       5.270 -16.969 -27.562  1.00 84.31           C  
ATOM    265  CD  PRO A  34       3.859 -17.453 -27.703  1.00 84.31           C  
ATOM    266  N   PRO A  35       7.016 -20.656 -26.578  1.00 85.12           N  
ATOM    267  CA  PRO A  35       7.473 -21.266 -25.328  1.00 85.12           C  
ATOM    268  C   PRO A  35       7.816 -20.219 -24.266  1.00 85.12           C  
ATOM    269  CB  PRO A  35       8.719 -22.031 -25.750  1.00 85.12           C  
ATOM    270  O   PRO A  35       7.676 -20.484 -23.062  1.00 85.12           O  
ATOM    271  CG  PRO A  35       8.609 -22.172 -27.234  1.00 85.12           C  
ATOM    272  CD  PRO A  35       7.711 -21.078 -27.750  1.00 85.12           C  
ATOM    273  N   ARG A  36       8.297 -19.109 -24.719  1.00 86.81           N  
ATOM    274  CA  ARG A  36       8.680 -18.047 -23.797  1.00 86.81           C  
ATOM    275  C   ARG A  36       8.414 -16.672 -24.391  1.00 86.81           C  
ATOM    276  CB  ARG A  36      10.148 -18.188 -23.406  1.00 86.81           C  
ATOM    277  O   ARG A  36       8.664 -16.453 -25.578  1.00 86.81           O  
ATOM    278  CG  ARG A  36      10.602 -17.188 -22.344  1.00 86.81           C  
ATOM    279  CD  ARG A  36      12.094 -17.297 -22.062  1.00 86.81           C  
ATOM    280  NE  ARG A  36      12.578 -16.172 -21.266  1.00 86.81           N  
ATOM    281  NH1 ARG A  36      14.812 -16.719 -21.484  1.00 86.81           N  
ATOM    282  NH2 ARG A  36      14.188 -14.859 -20.281  1.00 86.81           N  
ATOM    283  CZ  ARG A  36      13.852 -15.914 -21.016  1.00 86.81           C  
ATOM    284  N   ALA A  37       7.883 -15.844 -23.469  1.00 83.00           N  
ATOM    285  CA  ALA A  37       7.680 -14.461 -23.875  1.00 83.00           C  
ATOM    286  C   ALA A  37       8.898 -13.602 -23.562  1.00 83.00           C  
ATOM    287  CB  ALA A  37       6.434 -13.875 -23.219  1.00 83.00           C  
ATOM    288  O   ALA A  37       9.625 -13.883 -22.594  1.00 83.00           O  
ATOM    289  N   GLU A  38       9.125 -12.617 -24.344  1.00 78.31           N  
ATOM    290  CA  GLU A  38      10.164 -11.641 -24.031  1.00 78.31           C  
ATOM    291  C   GLU A  38       9.789 -10.812 -22.797  1.00 78.31           C  
ATOM    292  CB  GLU A  38      10.414 -10.719 -25.219  1.00 78.31           C  
ATOM    293  O   GLU A  38       8.617 -10.742 -22.422  1.00 78.31           O  
ATOM    294  CG  GLU A  38      11.000 -11.430 -26.438  1.00 78.31           C  
ATOM    295  CD  GLU A  38      11.398 -10.484 -27.547  1.00 78.31           C  
ATOM    296  OE1 GLU A  38      12.016 -10.938 -28.547  1.00 78.31           O  
ATOM    297  OE2 GLU A  38      11.094  -9.273 -27.438  1.00 78.31           O  
ATOM    298  N   GLU A  39      10.828 -10.305 -22.312  1.00 82.19           N  
ATOM    299  CA  GLU A  39      10.594  -9.438 -21.156  1.00 82.19           C  
ATOM    300  C   GLU A  39       9.727  -8.242 -21.531  1.00 82.19           C  
ATOM    301  CB  GLU A  39      11.922  -8.961 -20.562  1.00 82.19           C  
ATOM    302  O   GLU A  39       9.945  -7.617 -22.578  1.00 82.19           O  
ATOM    303  CG  GLU A  39      11.766  -8.047 -19.359  1.00 82.19           C  
ATOM    304  CD  GLU A  39      13.086  -7.625 -18.750  1.00 82.19           C  
ATOM    305  OE1 GLU A  39      13.164  -6.512 -18.172  1.00 82.19           O  
ATOM    306  OE2 GLU A  39      14.062  -8.406 -18.844  1.00 82.19           O  
ATOM    307  N   ILE A  40       8.750  -8.047 -20.672  1.00 79.38           N  
ATOM    308  CA  ILE A  40       7.828  -6.941 -20.906  1.00 79.38           C  
ATOM    309  C   ILE A  40       8.000  -5.883 -19.828  1.00 79.38           C  
ATOM    310  CB  ILE A  40       6.363  -7.426 -20.969  1.00 79.38           C  
ATOM    311  O   ILE A  40       8.086  -6.211 -18.641  1.00 79.38           O  
ATOM    312  CG1 ILE A  40       6.180  -8.461 -22.078  1.00 79.38           C  
ATOM    313  CG2 ILE A  40       5.410  -6.238 -21.156  1.00 79.38           C  
ATOM    314  CD1 ILE A  40       4.844  -9.188 -22.031  1.00 79.38           C  
ATOM    315  N   THR A  41       8.055  -4.613 -20.266  1.00 78.38           N  
ATOM    316  CA  THR A  41       8.172  -3.516 -19.312  1.00 78.38           C  
ATOM    317  C   THR A  41       6.938  -2.623 -19.359  1.00 78.38           C  
ATOM    318  CB  THR A  41       9.430  -2.668 -19.594  1.00 78.38           C  
ATOM    319  O   THR A  41       6.539  -2.150 -20.422  1.00 78.38           O  
ATOM    320  CG2 THR A  41       9.609  -1.589 -18.531  1.00 78.38           C  
ATOM    321  OG1 THR A  41      10.578  -3.520 -19.594  1.00 78.38           O  
ATOM    322  N   ILE A  42       6.359  -2.506 -18.234  1.00 71.94           N  
ATOM    323  CA  ILE A  42       5.266  -1.552 -18.062  1.00 71.94           C  
ATOM    324  C   ILE A  42       5.816  -0.215 -17.578  1.00 71.94           C  
ATOM    325  CB  ILE A  42       4.191  -2.082 -17.094  1.00 71.94           C  
ATOM    326  O   ILE A  42       6.410  -0.140 -16.500  1.00 71.94           O  
ATOM    327  CG1 ILE A  42       3.695  -3.461 -17.547  1.00 71.94           C  
ATOM    328  CG2 ILE A  42       3.029  -1.092 -16.984  1.00 71.94           C  
ATOM    329  CD1 ILE A  42       2.754  -4.133 -16.547  1.00 71.94           C  
ATOM    330  N   PRO A  43       5.672   0.838 -18.266  1.00 66.81           N  
ATOM    331  CA  PRO A  43       6.219   2.133 -17.859  1.00 66.81           C  
ATOM    332  C   PRO A  43       5.551   2.676 -16.594  1.00 66.81           C  
ATOM    333  CB  PRO A  43       5.934   3.037 -19.062  1.00 66.81           C  
ATOM    334  O   PRO A  43       4.418   2.297 -16.281  1.00 66.81           O  
ATOM    335  CG  PRO A  43       5.332   2.133 -20.078  1.00 66.81           C  
ATOM    336  CD  PRO A  43       5.008   0.821 -19.438  1.00 66.81           C  
ATOM    337  N   ALA A  44       6.223   3.566 -15.969  1.00 69.94           N  
ATOM    338  CA  ALA A  44       5.785   4.117 -14.688  1.00 69.94           C  
ATOM    339  C   ALA A  44       4.508   4.938 -14.852  1.00 69.94           C  
ATOM    340  CB  ALA A  44       6.891   4.980 -14.078  1.00 69.94           C  
ATOM    341  O   ALA A  44       3.664   4.965 -13.953  1.00 69.94           O  
ATOM    342  N   ASP A  45       4.367   5.551 -15.836  1.00 59.53           N  
ATOM    343  CA  ASP A  45       3.260   6.473 -16.047  1.00 59.53           C  
ATOM    344  C   ASP A  45       1.934   5.723 -16.156  1.00 59.53           C  
ATOM    345  CB  ASP A  45       3.494   7.312 -17.312  1.00 59.53           C  
ATOM    346  O   ASP A  45       0.865   6.309 -15.977  1.00 59.53           O  
ATOM    347  CG  ASP A  45       3.949   6.488 -18.500  1.00 59.53           C  
ATOM    348  OD1 ASP A  45       4.559   5.414 -18.297  1.00 59.53           O  
ATOM    349  OD2 ASP A  45       3.699   6.914 -19.641  1.00 59.53           O  
ATOM    350  N   VAL A  46       2.123   4.402 -16.422  1.00 54.81           N  
ATOM    351  CA  VAL A  46       0.915   3.619 -16.656  1.00 54.81           C  
ATOM    352  C   VAL A  46       0.508   2.896 -15.375  1.00 54.81           C  
ATOM    353  CB  VAL A  46       1.113   2.604 -17.797  1.00 54.81           C  
ATOM    354  O   VAL A  46      -0.606   2.377 -15.273  1.00 54.81           O  
ATOM    355  CG1 VAL A  46      -0.059   2.656 -18.781  1.00 54.81           C  
ATOM    356  CG2 VAL A  46       2.432   2.869 -18.531  1.00 54.81           C  
ATOM    357  N   THR A  47       1.295   2.928 -14.430  1.00 58.25           N  
ATOM    358  CA  THR A  47       0.982   2.264 -13.172  1.00 58.25           C  
ATOM    359  C   THR A  47       0.463   3.268 -12.141  1.00 58.25           C  
ATOM    360  CB  THR A  47       2.213   1.534 -12.602  1.00 58.25           C  
ATOM    361  O   THR A  47       0.920   4.410 -12.102  1.00 58.25           O  
ATOM    362  CG2 THR A  47       2.758   0.515 -13.594  1.00 58.25           C  
ATOM    363  OG1 THR A  47       3.236   2.494 -12.312  1.00 58.25           O  
ATOM    364  N   PRO A  48      -0.496   2.826 -11.438  1.00 54.22           N  
ATOM    365  CA  PRO A  48      -0.994   3.721 -10.391  1.00 54.22           C  
ATOM    366  C   PRO A  48       0.108   4.195  -9.445  1.00 54.22           C  
ATOM    367  CB  PRO A  48      -2.016   2.857  -9.641  1.00 54.22           C  
ATOM    368  O   PRO A  48       0.056   5.324  -8.945  1.00 54.22           O  
ATOM    369  CG  PRO A  48      -2.225   1.667 -10.523  1.00 54.22           C  
ATOM    370  CD  PRO A  48      -1.136   1.643 -11.555  1.00 54.22           C  
ATOM    371  N   GLU A  49       1.144   3.354  -9.359  1.00 64.50           N  
ATOM    372  CA  GLU A  49       2.209   3.635  -8.406  1.00 64.50           C  
ATOM    373  C   GLU A  49       3.350   4.410  -9.062  1.00 64.50           C  
ATOM    374  CB  GLU A  49       2.740   2.336  -7.793  1.00 64.50           C  
ATOM    375  O   GLU A  49       4.273   4.859  -8.383  1.00 64.50           O  
ATOM    376  CG  GLU A  49       1.680   1.519  -7.074  1.00 64.50           C  
ATOM    377  CD  GLU A  49       1.354   2.049  -5.688  1.00 64.50           C  
ATOM    378  OE1 GLU A  49       0.393   1.552  -5.055  1.00 64.50           O  
ATOM    379  OE2 GLU A  49       2.064   2.971  -5.227  1.00 64.50           O  
ATOM    380  N   LYS A  50       3.246   4.539 -10.305  1.00 69.44           N  
ATOM    381  CA  LYS A  50       4.223   5.281 -11.094  1.00 69.44           C  
ATOM    382  C   LYS A  50       5.613   4.668 -10.969  1.00 69.44           C  
ATOM    383  CB  LYS A  50       4.258   6.750 -10.664  1.00 69.44           C  
ATOM    384  O   LYS A  50       6.609   5.387 -10.844  1.00 69.44           O  
ATOM    385  CG  LYS A  50       2.971   7.508 -10.953  1.00 69.44           C  
ATOM    386  CD  LYS A  50       3.143   9.008 -10.727  1.00 69.44           C  
ATOM    387  CE  LYS A  50       1.883   9.773 -11.102  1.00 69.44           C  
ATOM    388  NZ  LYS A  50       2.062  11.250 -10.930  1.00 69.44           N  
ATOM    389  N   VAL A  51       5.656   3.389 -10.922  1.00 76.06           N  
ATOM    390  CA  VAL A  51       6.898   2.625 -10.867  1.00 76.06           C  
ATOM    391  C   VAL A  51       6.969   1.663 -12.047  1.00 76.06           C  
ATOM    392  CB  VAL A  51       7.031   1.849  -9.539  1.00 76.06           C  
ATOM    393  O   VAL A  51       6.016   0.928 -12.312  1.00 76.06           O  
ATOM    394  CG1 VAL A  51       8.344   1.062  -9.500  1.00 76.06           C  
ATOM    395  CG2 VAL A  51       6.945   2.805  -8.352  1.00 76.06           C  
ATOM    396  N   PRO A  52       8.102   1.758 -12.742  1.00 80.56           N  
ATOM    397  CA  PRO A  52       8.250   0.795 -13.836  1.00 80.56           C  
ATOM    398  C   PRO A  52       8.211  -0.654 -13.359  1.00 80.56           C  
ATOM    399  CB  PRO A  52       9.617   1.138 -14.430  1.00 80.56           C  
ATOM    400  O   PRO A  52       8.773  -0.976 -12.312  1.00 80.56           O  
ATOM    401  CG  PRO A  52      10.000   2.430 -13.781  1.00 80.56           C  
ATOM    402  CD  PRO A  52       9.172   2.605 -12.547  1.00 80.56           C  
ATOM    403  N   THR A  53       7.488  -1.471 -14.180  1.00 83.06           N  
ATOM    404  CA  THR A  53       7.316  -2.873 -13.820  1.00 83.06           C  
ATOM    405  C   THR A  53       7.785  -3.785 -14.953  1.00 83.06           C  
ATOM    406  CB  THR A  53       5.852  -3.186 -13.477  1.00 83.06           C  
ATOM    407  O   THR A  53       7.316  -3.666 -16.078  1.00 83.06           O  
ATOM    408  CG2 THR A  53       5.691  -4.625 -12.992  1.00 83.06           C  
ATOM    409  OG1 THR A  53       5.406  -2.297 -12.445  1.00 83.06           O  
ATOM    410  N   HIS A  54       8.742  -4.684 -14.609  1.00 86.50           N  
ATOM    411  CA  HIS A  54       9.242  -5.672 -15.562  1.00 86.50           C  
ATOM    412  C   HIS A  54       8.609  -7.039 -15.320  1.00 86.50           C  
ATOM    413  CB  HIS A  54      10.766  -5.773 -15.469  1.00 86.50           C  
ATOM    414  O   HIS A  54       8.594  -7.527 -14.188  1.00 86.50           O  
ATOM    415  CG  HIS A  54      11.461  -4.453 -15.555  1.00 86.50           C  
ATOM    416  CD2 HIS A  54      11.789  -3.555 -14.594  1.00 86.50           C  
ATOM    417  ND1 HIS A  54      11.906  -3.920 -16.750  1.00 86.50           N  
ATOM    418  CE1 HIS A  54      12.477  -2.750 -16.516  1.00 86.50           C  
ATOM    419  NE2 HIS A  54      12.422  -2.504 -15.219  1.00 86.50           N  
ATOM    420  N   ILE A  55       8.055  -7.547 -16.391  1.00 89.44           N  
ATOM    421  CA  ILE A  55       7.477  -8.883 -16.328  1.00 89.44           C  
ATOM    422  C   ILE A  55       8.359  -9.867 -17.094  1.00 89.44           C  
ATOM    423  CB  ILE A  55       6.039  -8.906 -16.891  1.00 89.44           C  
ATOM    424  O   ILE A  55       8.602  -9.688 -18.281  1.00 89.44           O  
ATOM    425  CG1 ILE A  55       5.148  -7.922 -16.125  1.00 89.44           C  
ATOM    426  CG2 ILE A  55       5.461 -10.328 -16.828  1.00 89.44           C  
ATOM    427  CD1 ILE A  55       3.754  -7.758 -16.703  1.00 89.44           C  
ATOM    428  N   VAL A  56       8.812 -10.867 -16.375  1.00 91.81           N  
ATOM    429  CA  VAL A  56       9.758 -11.812 -16.953  1.00 91.81           C  
ATOM    430  C   VAL A  56       9.141 -13.211 -16.984  1.00 91.81           C  
ATOM    431  CB  VAL A  56      11.094 -11.836 -16.188  1.00 91.81           C  
ATOM    432  O   VAL A  56       8.562 -13.656 -15.984  1.00 91.81           O  
ATOM    433  CG1 VAL A  56      12.086 -12.797 -16.844  1.00 91.81           C  
ATOM    434  CG2 VAL A  56      11.688 -10.430 -16.094  1.00 91.81           C  
ATOM    435  N   ASP A  57       9.242 -13.797 -18.125  1.00 92.12           N  
ATOM    436  CA  ASP A  57       8.750 -15.156 -18.328  1.00 92.12           C  
ATOM    437  C   ASP A  57       9.875 -16.172 -18.188  1.00 92.12           C  
ATOM    438  CB  ASP A  57       8.094 -15.289 -19.703  1.00 92.12           C  
ATOM    439  O   ASP A  57      11.039 -15.867 -18.453  1.00 92.12           O  
ATOM    440  CG  ASP A  57       7.203 -16.516 -19.828  1.00 92.12           C  
ATOM    441  OD1 ASP A  57       6.957 -17.188 -18.812  1.00 92.12           O  
ATOM    442  OD2 ASP A  57       6.746 -16.812 -20.953  1.00 92.12           O  
ATOM    443  N   TYR A  58       9.453 -17.375 -17.766  1.00 92.12           N  
ATOM    444  CA  TYR A  58      10.406 -18.469 -17.641  1.00 92.12           C  
ATOM    445  C   TYR A  58       9.875 -19.719 -18.344  1.00 92.12           C  
ATOM    446  CB  TYR A  58      10.695 -18.781 -16.172  1.00 92.12           C  
ATOM    447  O   TYR A  58       8.680 -20.016 -18.281  1.00 92.12           O  
ATOM    448  CG  TYR A  58      11.461 -20.062 -15.961  1.00 92.12           C  
ATOM    449  CD1 TYR A  58      10.812 -21.219 -15.523  1.00 92.12           C  
ATOM    450  CD2 TYR A  58      12.828 -20.125 -16.203  1.00 92.12           C  
ATOM    451  CE1 TYR A  58      11.516 -22.406 -15.320  1.00 92.12           C  
ATOM    452  CE2 TYR A  58      13.539 -21.312 -16.000  1.00 92.12           C  
ATOM    453  OH  TYR A  58      13.578 -23.609 -15.367  1.00 92.12           O  
ATOM    454  CZ  TYR A  58      12.875 -22.438 -15.562  1.00 92.12           C  
ATOM    455  N   SER A  59      10.812 -20.359 -19.078  1.00 90.19           N  
ATOM    456  CA  SER A  59      10.516 -21.625 -19.719  1.00 90.19           C  
ATOM    457  C   SER A  59      11.625 -22.656 -19.453  1.00 90.19           C  
ATOM    458  CB  SER A  59      10.328 -21.438 -21.219  1.00 90.19           C  
ATOM    459  O   SER A  59      12.789 -22.391 -19.766  1.00 90.19           O  
ATOM    460  OG  SER A  59      10.250 -22.688 -21.891  1.00 90.19           O  
ATOM    461  N   GLU A  60      11.156 -23.719 -18.969  1.00 87.19           N  
ATOM    462  CA  GLU A  60      12.117 -24.781 -18.703  1.00 87.19           C  
ATOM    463  C   GLU A  60      12.727 -25.328 -20.000  1.00 87.19           C  
ATOM    464  CB  GLU A  60      11.453 -25.922 -17.922  1.00 87.19           C  
ATOM    465  O   GLU A  60      13.828 -25.875 -20.000  1.00 87.19           O  
ATOM    466  CG  GLU A  60      12.438 -26.797 -17.156  1.00 87.19           C  
ATOM    467  CD  GLU A  60      11.758 -27.828 -16.266  1.00 87.19           C  
ATOM    468  OE1 GLU A  60      12.469 -28.562 -15.539  1.00 87.19           O  
ATOM    469  OE2 GLU A  60      10.508 -27.906 -16.297  1.00 87.19           O  
ATOM    470  N   ALA A  61      12.047 -25.172 -21.062  1.00 86.88           N  
ATOM    471  CA  ALA A  61      12.492 -25.703 -22.344  1.00 86.88           C  
ATOM    472  C   ALA A  61      13.609 -24.844 -22.938  1.00 86.88           C  
ATOM    473  CB  ALA A  61      11.312 -25.766 -23.328  1.00 86.88           C  
ATOM    474  O   ALA A  61      14.484 -25.344 -23.641  1.00 86.88           O  
ATOM    475  N   GLU A  62      13.688 -23.609 -22.594  1.00 86.94           N  
ATOM    476  CA  GLU A  62      14.602 -22.672 -23.250  1.00 86.94           C  
ATOM    477  C   GLU A  62      15.711 -22.219 -22.312  1.00 86.94           C  
ATOM    478  CB  GLU A  62      13.844 -21.469 -23.797  1.00 86.94           C  
ATOM    479  O   GLU A  62      16.766 -21.766 -22.750  1.00 86.94           O  
ATOM    480  CG  GLU A  62      12.938 -21.781 -24.984  1.00 86.94           C  
ATOM    481  CD  GLU A  62      12.336 -20.547 -25.625  1.00 86.94           C  
ATOM    482  OE1 GLU A  62      11.672 -20.672 -26.672  1.00 86.94           O  
ATOM    483  OE2 GLU A  62      12.539 -19.438 -25.078  1.00 86.94           O  
ATOM    484  N   GLN A  63      15.508 -22.375 -21.047  1.00 87.50           N  
ATOM    485  CA  GLN A  63      16.453 -21.797 -20.109  1.00 87.50           C  
ATOM    486  C   GLN A  63      17.062 -22.859 -19.203  1.00 87.50           C  
ATOM    487  CB  GLN A  63      15.789 -20.719 -19.266  1.00 87.50           C  
ATOM    488  O   GLN A  63      16.406 -23.844 -18.875  1.00 87.50           O  
ATOM    489  CG  GLN A  63      15.383 -19.484 -20.062  1.00 87.50           C  
ATOM    490  CD  GLN A  63      14.594 -18.484 -19.234  1.00 87.50           C  
ATOM    491  NE2 GLN A  63      15.266 -17.406 -18.797  1.00 87.50           N  
ATOM    492  OE1 GLN A  63      13.398 -18.672 -18.984  1.00 87.50           O  
ATOM    493  N   THR A  64      18.328 -22.594 -18.797  1.00 89.94           N  
ATOM    494  CA  THR A  64      19.062 -23.484 -17.922  1.00 89.94           C  
ATOM    495  C   THR A  64      18.750 -23.172 -16.453  1.00 89.94           C  
ATOM    496  CB  THR A  64      20.578 -23.391 -18.156  1.00 89.94           C  
ATOM    497  O   THR A  64      18.141 -22.156 -16.141  1.00 89.94           O  
ATOM    498  CG2 THR A  64      20.922 -23.688 -19.609  1.00 89.94           C  
ATOM    499  OG1 THR A  64      21.031 -22.078 -17.844  1.00 89.94           O  
ATOM    500  N   ASP A  65      19.234 -24.078 -15.664  1.00 91.31           N  
ATOM    501  CA  ASP A  65      19.047 -23.891 -14.227  1.00 91.31           C  
ATOM    502  C   ASP A  65      19.812 -22.672 -13.727  1.00 91.31           C  
ATOM    503  CB  ASP A  65      19.500 -25.141 -13.469  1.00 91.31           C  
ATOM    504  O   ASP A  65      19.344 -21.984 -12.812  1.00 91.31           O  
ATOM    505  CG  ASP A  65      18.562 -26.312 -13.625  1.00 91.31           C  
ATOM    506  OD1 ASP A  65      17.375 -26.109 -14.000  1.00 91.31           O  
ATOM    507  OD2 ASP A  65      18.984 -27.469 -13.367  1.00 91.31           O  
ATOM    508  N   GLU A  66      20.891 -22.469 -14.320  1.00 91.81           N  
ATOM    509  CA  GLU A  66      21.688 -21.297 -13.922  1.00 91.81           C  
ATOM    510  C   GLU A  66      21.000 -20.000 -14.289  1.00 91.81           C  
ATOM    511  CB  GLU A  66      23.078 -21.359 -14.562  1.00 91.81           C  
ATOM    512  O   GLU A  66      21.000 -19.047 -13.508  1.00 91.81           O  
ATOM    513  CG  GLU A  66      24.047 -22.281 -13.852  1.00 91.81           C  
ATOM    514  CD  GLU A  66      23.859 -23.750 -14.211  1.00 91.81           C  
ATOM    515  OE1 GLU A  66      24.391 -24.625 -13.492  1.00 91.81           O  
ATOM    516  OE2 GLU A  66      23.156 -24.031 -15.211  1.00 91.81           O  
ATOM    517  N   GLU A  67      20.375 -20.000 -15.414  1.00 92.38           N  
ATOM    518  CA  GLU A  67      19.625 -18.828 -15.844  1.00 92.38           C  
ATOM    519  C   GLU A  67      18.422 -18.594 -14.945  1.00 92.38           C  
ATOM    520  CB  GLU A  67      19.188 -18.969 -17.297  1.00 92.38           C  
ATOM    521  O   GLU A  67      18.094 -17.438 -14.641  1.00 92.38           O  
ATOM    522  CG  GLU A  67      20.328 -18.891 -18.312  1.00 92.38           C  
ATOM    523  CD  GLU A  67      19.891 -19.172 -19.734  1.00 92.38           C  
ATOM    524  OE1 GLU A  67      20.672 -18.906 -20.672  1.00 92.38           O  
ATOM    525  OE2 GLU A  67      18.750 -19.641 -19.922  1.00 92.38           O  
ATOM    526  N   LEU A  68      17.828 -19.656 -14.617  1.00 94.06           N  
ATOM    527  CA  LEU A  68      16.672 -19.562 -13.719  1.00 94.06           C  
ATOM    528  C   LEU A  68      17.094 -18.953 -12.383  1.00 94.06           C  
ATOM    529  CB  LEU A  68      16.047 -20.938 -13.508  1.00 94.06           C  
ATOM    530  O   LEU A  68      16.406 -18.062 -11.859  1.00 94.06           O  
ATOM    531  CG  LEU A  68      14.891 -21.000 -12.508  1.00 94.06           C  
ATOM    532  CD1 LEU A  68      13.766 -20.062 -12.930  1.00 94.06           C  
ATOM    533  CD2 LEU A  68      14.383 -22.422 -12.367  1.00 94.06           C  
ATOM    534  N   ARG A  69      18.188 -19.359 -11.867  1.00 92.38           N  
ATOM    535  CA  ARG A  69      18.672 -18.859 -10.586  1.00 92.38           C  
ATOM    536  C   ARG A  69      19.000 -17.375 -10.672  1.00 92.38           C  
ATOM    537  CB  ARG A  69      19.906 -19.641 -10.117  1.00 92.38           C  
ATOM    538  O   ARG A  69      18.766 -16.625  -9.727  1.00 92.38           O  
ATOM    539  CG  ARG A  69      19.578 -21.047  -9.625  1.00 92.38           C  
ATOM    540  CD  ARG A  69      20.828 -21.766  -9.125  1.00 92.38           C  
ATOM    541  NE  ARG A  69      20.547 -23.156  -8.781  1.00 92.38           N  
ATOM    542  NH1 ARG A  69      22.766 -23.781  -8.594  1.00 92.38           N  
ATOM    543  NH2 ARG A  69      21.109 -25.312  -8.234  1.00 92.38           N  
ATOM    544  CZ  ARG A  69      21.469 -24.078  -8.539  1.00 92.38           C  
ATOM    545  N   GLU A  70      19.500 -17.047 -11.766  1.00 92.12           N  
ATOM    546  CA  GLU A  70      19.812 -15.633 -11.977  1.00 92.12           C  
ATOM    547  C   GLU A  70      18.547 -14.789 -12.031  1.00 92.12           C  
ATOM    548  CB  GLU A  70      20.625 -15.453 -13.266  1.00 92.12           C  
ATOM    549  O   GLU A  70      18.500 -13.695 -11.453  1.00 92.12           O  
ATOM    550  CG  GLU A  70      22.125 -15.719 -13.094  1.00 92.12           C  
ATOM    551  CD  GLU A  70      22.906 -15.539 -14.383  1.00 92.12           C  
ATOM    552  OE1 GLU A  70      24.125 -15.859 -14.398  1.00 92.12           O  
ATOM    553  OE2 GLU A  70      22.312 -15.078 -15.383  1.00 92.12           O  
ATOM    554  N   GLU A  71      17.562 -15.273 -12.727  1.00 93.56           N  
ATOM    555  CA  GLU A  71      16.297 -14.539 -12.820  1.00 93.56           C  
ATOM    556  C   GLU A  71      15.617 -14.438 -11.461  1.00 93.56           C  
ATOM    557  CB  GLU A  71      15.367 -15.211 -13.828  1.00 93.56           C  
ATOM    558  O   GLU A  71      15.016 -13.406 -11.141  1.00 93.56           O  
ATOM    559  CG  GLU A  71      15.812 -15.062 -15.273  1.00 93.56           C  
ATOM    560  CD  GLU A  71      15.945 -13.617 -15.719  1.00 93.56           C  
ATOM    561  OE1 GLU A  71      16.828 -13.312 -16.562  1.00 93.56           O  
ATOM    562  OE2 GLU A  71      15.156 -12.773 -15.227  1.00 93.56           O  
ATOM    563  N   ILE A  72      15.742 -15.453 -10.695  1.00 94.00           N  
ATOM    564  CA  ILE A  72      15.156 -15.453  -9.359  1.00 94.00           C  
ATOM    565  C   ILE A  72      15.867 -14.422  -8.484  1.00 94.00           C  
ATOM    566  CB  ILE A  72      15.234 -16.859  -8.711  1.00 94.00           C  
ATOM    567  O   ILE A  72      15.234 -13.719  -7.699  1.00 94.00           O  
ATOM    568  CG1 ILE A  72      14.281 -17.828  -9.422  1.00 94.00           C  
ATOM    569  CG2 ILE A  72      14.914 -16.781  -7.211  1.00 94.00           C  
ATOM    570  CD1 ILE A  72      14.422 -19.266  -8.961  1.00 94.00           C  
ATOM    571  N   HIS A  73      17.109 -14.289  -8.656  1.00 91.12           N  
ATOM    572  CA  HIS A  73      17.891 -13.352  -7.859  1.00 91.12           C  
ATOM    573  C   HIS A  73      17.547 -11.906  -8.203  1.00 91.12           C  
ATOM    574  CB  HIS A  73      19.391 -13.594  -8.070  1.00 91.12           C  
ATOM    575  O   HIS A  73      17.578 -11.031  -7.336  1.00 91.12           O  
ATOM    576  CG  HIS A  73      20.250 -13.016  -6.992  1.00 91.12           C  
ATOM    577  CD2 HIS A  73      21.453 -12.406  -7.047  1.00 91.12           C  
ATOM    578  ND1 HIS A  73      19.891 -13.031  -5.664  1.00 91.12           N  
ATOM    579  CE1 HIS A  73      20.844 -12.461  -4.945  1.00 91.12           C  
ATOM    580  NE2 HIS A  73      21.797 -12.070  -5.762  1.00 91.12           N  
ATOM    581  N   LYS A  74      17.172 -11.711  -9.414  1.00 92.75           N  
ATOM    582  CA  LYS A  74      16.844 -10.367  -9.875  1.00 92.75           C  
ATOM    583  C   LYS A  74      15.398 -10.016  -9.547  1.00 92.75           C  
ATOM    584  CB  LYS A  74      17.094 -10.234 -11.375  1.00 92.75           C  
ATOM    585  O   LYS A  74      15.016  -8.844  -9.570  1.00 92.75           O  
ATOM    586  CG  LYS A  74      18.562 -10.320 -11.773  1.00 92.75           C  
ATOM    587  CD  LYS A  74      18.750 -10.227 -13.281  1.00 92.75           C  
ATOM    588  CE  LYS A  74      20.188 -10.508 -13.695  1.00 92.75           C  
ATOM    589  NZ  LYS A  74      20.328 -10.578 -15.180  1.00 92.75           N  
ATOM    590  N   ALA A  75      14.648 -10.984  -9.281  1.00 95.19           N  
ATOM    591  CA  ALA A  75      13.211 -10.781  -9.125  1.00 95.19           C  
ATOM    592  C   ALA A  75      12.883 -10.117  -7.793  1.00 95.19           C  
ATOM    593  CB  ALA A  75      12.469 -12.109  -9.250  1.00 95.19           C  
ATOM    594  O   ALA A  75      13.508 -10.430  -6.773  1.00 95.19           O  
ATOM    595  N   ASN A  76      11.906  -9.156  -7.879  1.00 94.25           N  
ATOM    596  CA  ASN A  76      11.383  -8.555  -6.656  1.00 94.25           C  
ATOM    597  C   ASN A  76      10.203  -9.344  -6.098  1.00 94.25           C  
ATOM    598  CB  ASN A  76      10.969  -7.102  -6.910  1.00 94.25           C  
ATOM    599  O   ASN A  76       9.898  -9.258  -4.906  1.00 94.25           O  
ATOM    600  CG  ASN A  76      12.117  -6.246  -7.406  1.00 94.25           C  
ATOM    601  ND2 ASN A  76      13.148  -6.102  -6.582  1.00 94.25           N  
ATOM    602  OD1 ASN A  76      12.086  -5.719  -8.523  1.00 94.25           O  
ATOM    603  N   VAL A  77       9.539  -9.977  -6.992  1.00 95.56           N  
ATOM    604  CA  VAL A  77       8.398 -10.828  -6.652  1.00 95.56           C  
ATOM    605  C   VAL A  77       8.305 -11.984  -7.637  1.00 95.56           C  
ATOM    606  CB  VAL A  77       7.082 -10.023  -6.641  1.00 95.56           C  
ATOM    607  O   VAL A  77       8.633 -11.836  -8.820  1.00 95.56           O  
ATOM    608  CG1 VAL A  77       6.785  -9.453  -8.023  1.00 95.56           C  
ATOM    609  CG2 VAL A  77       5.926 -10.906  -6.164  1.00 95.56           C  
ATOM    610  N   VAL A  78       7.883 -13.109  -7.113  1.00 97.44           N  
ATOM    611  CA  VAL A  78       7.766 -14.297  -7.961  1.00 97.44           C  
ATOM    612  C   VAL A  78       6.316 -14.781  -7.969  1.00 97.44           C  
ATOM    613  CB  VAL A  78       8.703 -15.430  -7.484  1.00 97.44           C  
ATOM    614  O   VAL A  78       5.715 -14.977  -6.914  1.00 97.44           O  
ATOM    615  CG1 VAL A  78       8.477 -16.703  -8.305  1.00 97.44           C  
ATOM    616  CG2 VAL A  78      10.164 -14.984  -7.578  1.00 97.44           C  
ATOM    617  N   CYS A  79       5.820 -14.898  -9.180  1.00 97.56           N  
ATOM    618  CA  CYS A  79       4.496 -15.484  -9.352  1.00 97.56           C  
ATOM    619  C   CYS A  79       4.586 -16.953  -9.719  1.00 97.56           C  
ATOM    620  CB  CYS A  79       3.717 -14.727 -10.430  1.00 97.56           C  
ATOM    621  O   CYS A  79       5.066 -17.312 -10.797  1.00 97.56           O  
ATOM    622  SG  CYS A  79       3.381 -13.000 -10.016  1.00 97.56           S  
ATOM    623  N   VAL A  80       4.113 -17.797  -8.820  1.00 97.81           N  
ATOM    624  CA  VAL A  80       4.105 -19.234  -9.102  1.00 97.81           C  
ATOM    625  C   VAL A  80       2.742 -19.641  -9.656  1.00 97.81           C  
ATOM    626  CB  VAL A  80       4.441 -20.047  -7.840  1.00 97.81           C  
ATOM    627  O   VAL A  80       1.738 -19.609  -8.938  1.00 97.81           O  
ATOM    628  CG1 VAL A  80       4.438 -21.547  -8.156  1.00 97.81           C  
ATOM    629  CG2 VAL A  80       5.793 -19.625  -7.266  1.00 97.81           C  
ATOM    630  N   VAL A  81       2.789 -20.000 -10.914  1.00 97.75           N  
ATOM    631  CA  VAL A  81       1.551 -20.328 -11.609  1.00 97.75           C  
ATOM    632  C   VAL A  81       1.289 -21.828 -11.547  1.00 97.75           C  
ATOM    633  CB  VAL A  81       1.597 -19.859 -13.086  1.00 97.75           C  
ATOM    634  O   VAL A  81       2.205 -22.625 -11.727  1.00 97.75           O  
ATOM    635  CG1 VAL A  81       0.259 -20.109 -13.773  1.00 97.75           C  
ATOM    636  CG2 VAL A  81       1.965 -18.375 -13.164  1.00 97.75           C  
ATOM    637  N   TYR A  82       0.086 -22.219 -11.227  1.00 97.19           N  
ATOM    638  CA  TYR A  82      -0.350 -23.609 -11.258  1.00 97.19           C  
ATOM    639  C   TYR A  82      -1.658 -23.750 -12.031  1.00 97.19           C  
ATOM    640  CB  TYR A  82      -0.516 -24.156  -9.836  1.00 97.19           C  
ATOM    641  O   TYR A  82      -2.342 -22.766 -12.297  1.00 97.19           O  
ATOM    642  CG  TYR A  82      -1.651 -23.516  -9.078  1.00 97.19           C  
ATOM    643  CD1 TYR A  82      -1.461 -22.344  -8.359  1.00 97.19           C  
ATOM    644  CD2 TYR A  82      -2.916 -24.094  -9.062  1.00 97.19           C  
ATOM    645  CE1 TYR A  82      -2.504 -21.750  -7.652  1.00 97.19           C  
ATOM    646  CE2 TYR A  82      -3.967 -23.516  -8.359  1.00 97.19           C  
ATOM    647  OH  TYR A  82      -4.785 -21.766  -6.961  1.00 97.19           O  
ATOM    648  CZ  TYR A  82      -3.752 -22.344  -7.660  1.00 97.19           C  
ATOM    649  N   ASP A  83      -1.860 -24.922 -12.445  1.00 96.50           N  
ATOM    650  CA  ASP A  83      -3.096 -25.281 -13.133  1.00 96.50           C  
ATOM    651  C   ASP A  83      -4.160 -25.750 -12.148  1.00 96.50           C  
ATOM    652  CB  ASP A  83      -2.832 -26.359 -14.180  1.00 96.50           C  
ATOM    653  O   ASP A  83      -3.982 -26.766 -11.469  1.00 96.50           O  
ATOM    654  CG  ASP A  83      -4.039 -26.641 -15.055  1.00 96.50           C  
ATOM    655  OD1 ASP A  83      -5.184 -26.422 -14.617  1.00 96.50           O  
ATOM    656  OD2 ASP A  83      -3.842 -27.109 -16.203  1.00 96.50           O  
ATOM    657  N   VAL A  84      -5.281 -25.016 -12.125  1.00 94.94           N  
ATOM    658  CA  VAL A  84      -6.316 -25.297 -11.133  1.00 94.94           C  
ATOM    659  C   VAL A  84      -6.898 -26.688 -11.359  1.00 94.94           C  
ATOM    660  CB  VAL A  84      -7.438 -24.234 -11.180  1.00 94.94           C  
ATOM    661  O   VAL A  84      -7.445 -27.297 -10.438  1.00 94.94           O  
ATOM    662  CG1 VAL A  84      -6.906 -22.859 -10.742  1.00 94.94           C  
ATOM    663  CG2 VAL A  84      -8.039 -24.156 -12.586  1.00 94.94           C  
ATOM    664  N   SER A  85      -6.754 -27.219 -12.531  1.00 92.94           N  
ATOM    665  CA  SER A  85      -7.336 -28.516 -12.875  1.00 92.94           C  
ATOM    666  C   SER A  85      -6.348 -29.656 -12.633  1.00 92.94           C  
ATOM    667  CB  SER A  85      -7.777 -28.531 -14.344  1.00 92.94           C  
ATOM    668  O   SER A  85      -6.727 -30.828 -12.664  1.00 92.94           O  
ATOM    669  OG  SER A  85      -6.656 -28.453 -15.203  1.00 92.94           O  
ATOM    670  N   GLU A  86      -5.078 -29.328 -12.367  1.00 93.38           N  
ATOM    671  CA  GLU A  86      -4.047 -30.344 -12.180  1.00 93.38           C  
ATOM    672  C   GLU A  86      -3.439 -30.266 -10.781  1.00 93.38           C  
ATOM    673  CB  GLU A  86      -2.953 -30.203 -13.242  1.00 93.38           C  
ATOM    674  O   GLU A  86      -2.541 -29.453 -10.539  1.00 93.38           O  
ATOM    675  CG  GLU A  86      -2.064 -31.438 -13.375  1.00 93.38           C  
ATOM    676  CD  GLU A  86      -1.911 -31.906 -14.812  1.00 93.38           C  
ATOM    677  OE1 GLU A  86      -1.917 -33.125 -15.055  1.00 93.38           O  
ATOM    678  OE2 GLU A  86      -1.783 -31.031 -15.711  1.00 93.38           O  
ATOM    679  N   GLU A  87      -3.750 -31.156 -10.000  1.00 91.56           N  
ATOM    680  CA  GLU A  87      -3.312 -31.172  -8.609  1.00 91.56           C  
ATOM    681  C   GLU A  87      -1.805 -31.375  -8.500  1.00 91.56           C  
ATOM    682  CB  GLU A  87      -4.047 -32.250  -7.816  1.00 91.56           C  
ATOM    683  O   GLU A  87      -1.176 -30.922  -7.543  1.00 91.56           O  
ATOM    684  CG  GLU A  87      -4.023 -32.062  -6.312  1.00 91.56           C  
ATOM    685  CD  GLU A  87      -4.887 -33.031  -5.551  1.00 91.56           C  
ATOM    686  OE1 GLU A  87      -4.930 -32.969  -4.301  1.00 91.56           O  
ATOM    687  OE2 GLU A  87      -5.527 -33.906  -6.215  1.00 91.56           O  
ATOM    688  N   ALA A  88      -1.315 -32.031  -9.438  1.00 94.69           N  
ATOM    689  CA  ALA A  88       0.124 -32.281  -9.438  1.00 94.69           C  
ATOM    690  C   ALA A  88       0.905 -30.969  -9.461  1.00 94.69           C  
ATOM    691  CB  ALA A  88       0.513 -33.156 -10.625  1.00 94.69           C  
ATOM    692  O   ALA A  88       1.967 -30.859  -8.844  1.00 94.69           O  
ATOM    693  N   THR A  89       0.362 -30.016 -10.164  1.00 95.62           N  
ATOM    694  CA  THR A  89       1.038 -28.734 -10.266  1.00 95.62           C  
ATOM    695  C   THR A  89       0.995 -27.984  -8.938  1.00 95.62           C  
ATOM    696  CB  THR A  89       0.407 -27.859 -11.367  1.00 95.62           C  
ATOM    697  O   THR A  89       1.886 -27.188  -8.633  1.00 95.62           O  
ATOM    698  CG2 THR A  89       0.439 -28.562 -12.719  1.00 95.62           C  
ATOM    699  OG1 THR A  89      -0.954 -27.578 -11.016  1.00 95.62           O  
ATOM    700  N   ILE A  90      -0.007 -28.203  -8.117  1.00 94.81           N  
ATOM    701  CA  ILE A  90      -0.137 -27.594  -6.805  1.00 94.81           C  
ATOM    702  C   ILE A  90       0.900 -28.172  -5.852  1.00 94.81           C  
ATOM    703  CB  ILE A  90      -1.560 -27.781  -6.230  1.00 94.81           C  
ATOM    704  O   ILE A  90       1.536 -27.453  -5.090  1.00 94.81           O  
ATOM    705  CG1 ILE A  90      -2.592 -27.094  -7.129  1.00 94.81           C  
ATOM    706  CG2 ILE A  90      -1.637 -27.234  -4.797  1.00 94.81           C  
ATOM    707  CD1 ILE A  90      -4.035 -27.312  -6.699  1.00 94.81           C  
ATOM    708  N   GLU A  91       1.061 -29.453  -5.965  1.00 94.62           N  
ATOM    709  CA  GLU A  91       2.037 -30.125  -5.113  1.00 94.62           C  
ATOM    710  C   GLU A  91       3.457 -29.672  -5.434  1.00 94.62           C  
ATOM    711  CB  GLU A  91       1.930 -31.641  -5.258  1.00 94.62           C  
ATOM    712  O   GLU A  91       4.301 -29.578  -4.539  1.00 94.62           O  
ATOM    713  CG  GLU A  91       2.508 -32.406  -4.082  1.00 94.62           C  
ATOM    714  CD  GLU A  91       1.984 -31.953  -2.734  1.00 94.62           C  
ATOM    715  OE1 GLU A  91       2.600 -32.281  -1.695  1.00 94.62           O  
ATOM    716  OE2 GLU A  91       0.948 -31.250  -2.721  1.00 94.62           O  
ATOM    717  N   LYS A  92       3.715 -29.359  -6.629  1.00 96.12           N  
ATOM    718  CA  LYS A  92       5.043 -28.922  -7.047  1.00 96.12           C  
ATOM    719  C   LYS A  92       5.367 -27.531  -6.496  1.00 96.12           C  
ATOM    720  CB  LYS A  92       5.156 -28.922  -8.570  1.00 96.12           C  
ATOM    721  O   LYS A  92       6.535 -27.172  -6.371  1.00 96.12           O  
ATOM    722  CG  LYS A  92       5.250 -30.312  -9.188  1.00 96.12           C  
ATOM    723  CD  LYS A  92       5.887 -30.266 -10.570  1.00 96.12           C  
ATOM    724  CE  LYS A  92       5.941 -31.641 -11.203  1.00 96.12           C  
ATOM    725  NZ  LYS A  92       6.461 -31.594 -12.602  1.00 96.12           N  
ATOM    726  N   ILE A  93       4.324 -26.781  -6.223  1.00 95.25           N  
ATOM    727  CA  ILE A  93       4.547 -25.484  -5.598  1.00 95.25           C  
ATOM    728  C   ILE A  93       5.273 -25.672  -4.270  1.00 95.25           C  
ATOM    729  CB  ILE A  93       3.221 -24.719  -5.383  1.00 95.25           C  
ATOM    730  O   ILE A  93       6.258 -24.984  -3.988  1.00 95.25           O  
ATOM    731  CG1 ILE A  93       2.535 -24.453  -6.730  1.00 95.25           C  
ATOM    732  CG2 ILE A  93       3.463 -23.422  -4.625  1.00 95.25           C  
ATOM    733  CD1 ILE A  93       1.138 -23.859  -6.605  1.00 95.25           C  
ATOM    734  N   ARG A  94       4.824 -26.625  -3.508  1.00 93.50           N  
ATOM    735  CA  ARG A  94       5.332 -26.906  -2.170  1.00 93.50           C  
ATOM    736  C   ARG A  94       6.688 -27.609  -2.232  1.00 93.50           C  
ATOM    737  CB  ARG A  94       4.340 -27.766  -1.382  1.00 93.50           C  
ATOM    738  O   ARG A  94       7.602 -27.266  -1.476  1.00 93.50           O  
ATOM    739  CG  ARG A  94       4.746 -28.016   0.062  1.00 93.50           C  
ATOM    740  CD  ARG A  94       3.783 -28.953   0.768  1.00 93.50           C  
ATOM    741  NE  ARG A  94       3.936 -30.328   0.299  1.00 93.50           N  
ATOM    742  NH1 ARG A  94       2.209 -31.172   1.579  1.00 93.50           N  
ATOM    743  NH2 ARG A  94       3.410 -32.562   0.203  1.00 93.50           N  
ATOM    744  CZ  ARG A  94       3.184 -31.359   0.695  1.00 93.50           C  
ATOM    745  N   THR A  95       6.844 -28.422  -3.125  1.00 94.19           N  
ATOM    746  CA  THR A  95       7.992 -29.328  -3.100  1.00 94.19           C  
ATOM    747  C   THR A  95       9.133 -28.766  -3.945  1.00 94.19           C  
ATOM    748  CB  THR A  95       7.617 -30.734  -3.604  1.00 94.19           C  
ATOM    749  O   THR A  95      10.305 -29.000  -3.656  1.00 94.19           O  
ATOM    750  CG2 THR A  95       6.590 -31.391  -2.686  1.00 94.19           C  
ATOM    751  OG1 THR A  95       7.066 -30.625  -4.922  1.00 94.19           O  
ATOM    752  N   LYS A  96       8.805 -28.000  -4.918  1.00 94.88           N  
ATOM    753  CA  LYS A  96       9.844 -27.609  -5.875  1.00 94.88           C  
ATOM    754  C   LYS A  96      10.008 -26.094  -5.934  1.00 94.88           C  
ATOM    755  CB  LYS A  96       9.516 -28.156  -7.266  1.00 94.88           C  
ATOM    756  O   LYS A  96      11.086 -25.578  -5.652  1.00 94.88           O  
ATOM    757  CG  LYS A  96      10.516 -27.766  -8.336  1.00 94.88           C  
ATOM    758  CD  LYS A  96      10.109 -28.281  -9.711  1.00 94.88           C  
ATOM    759  CE  LYS A  96      11.039 -27.781 -10.805  1.00 94.88           C  
ATOM    760  NZ  LYS A  96      10.633 -28.266 -12.148  1.00 94.88           N  
ATOM    761  N   TRP A  97       8.961 -25.422  -6.230  1.00 95.75           N  
ATOM    762  CA  TRP A  97       9.086 -24.031  -6.672  1.00 95.75           C  
ATOM    763  C   TRP A  97       9.367 -23.109  -5.492  1.00 95.75           C  
ATOM    764  CB  TRP A  97       7.816 -23.578  -7.398  1.00 95.75           C  
ATOM    765  O   TRP A  97      10.250 -22.250  -5.562  1.00 95.75           O  
ATOM    766  CG  TRP A  97       7.578 -24.281  -8.695  1.00 95.75           C  
ATOM    767  CD1 TRP A  97       6.566 -25.156  -8.984  1.00 95.75           C  
ATOM    768  CD2 TRP A  97       8.367 -24.172  -9.883  1.00 95.75           C  
ATOM    769  CE2 TRP A  97       7.777 -25.016 -10.859  1.00 95.75           C  
ATOM    770  CE3 TRP A  97       9.516 -23.453 -10.227  1.00 95.75           C  
ATOM    771  NE1 TRP A  97       6.680 -25.594 -10.289  1.00 95.75           N  
ATOM    772  CH2 TRP A  97       9.430 -24.422 -12.453  1.00 95.75           C  
ATOM    773  CZ2 TRP A  97       8.297 -25.141 -12.148  1.00 95.75           C  
ATOM    774  CZ3 TRP A  97      10.039 -23.594 -11.508  1.00 95.75           C  
ATOM    775  N   ILE A  98       8.656 -23.266  -4.348  1.00 94.75           N  
ATOM    776  CA  ILE A  98       8.867 -22.391  -3.207  1.00 94.75           C  
ATOM    777  C   ILE A  98      10.266 -22.609  -2.637  1.00 94.75           C  
ATOM    778  CB  ILE A  98       7.801 -22.609  -2.111  1.00 94.75           C  
ATOM    779  O   ILE A  98      11.016 -21.656  -2.412  1.00 94.75           O  
ATOM    780  CG1 ILE A  98       6.430 -22.125  -2.598  1.00 94.75           C  
ATOM    781  CG2 ILE A  98       8.203 -21.906  -0.814  1.00 94.75           C  
ATOM    782  CD1 ILE A  98       5.316 -22.297  -1.574  1.00 94.75           C  
ATOM    783  N   PRO A  99      10.727 -23.875  -2.451  1.00 93.62           N  
ATOM    784  CA  PRO A  99      12.094 -24.109  -1.973  1.00 93.62           C  
ATOM    785  C   PRO A  99      13.156 -23.578  -2.939  1.00 93.62           C  
ATOM    786  CB  PRO A  99      12.164 -25.625  -1.851  1.00 93.62           C  
ATOM    787  O   PRO A  99      14.234 -23.172  -2.512  1.00 93.62           O  
ATOM    788  CG  PRO A  99      10.750 -26.062  -1.640  1.00 93.62           C  
ATOM    789  CD  PRO A  99       9.852 -25.141  -2.416  1.00 93.62           C  
ATOM    790  N   LEU A 100      12.883 -23.578  -4.164  1.00 93.94           N  
ATOM    791  CA  LEU A 100      13.828 -23.094  -5.156  1.00 93.94           C  
ATOM    792  C   LEU A 100      13.992 -21.578  -5.047  1.00 93.94           C  
ATOM    793  CB  LEU A 100      13.375 -23.469  -6.570  1.00 93.94           C  
ATOM    794  O   LEU A 100      15.094 -21.047  -5.211  1.00 93.94           O  
ATOM    795  CG  LEU A 100      14.328 -23.109  -7.707  1.00 93.94           C  
ATOM    796  CD1 LEU A 100      15.539 -24.031  -7.688  1.00 93.94           C  
ATOM    797  CD2 LEU A 100      13.617 -23.188  -9.055  1.00 93.94           C  
ATOM    798  N   VAL A 101      12.898 -20.875  -4.805  1.00 94.00           N  
ATOM    799  CA  VAL A 101      12.906 -19.422  -4.758  1.00 94.00           C  
ATOM    800  C   VAL A 101      13.555 -18.953  -3.455  1.00 94.00           C  
ATOM    801  CB  VAL A 101      11.484 -18.844  -4.887  1.00 94.00           C  
ATOM    802  O   VAL A 101      14.430 -18.078  -3.467  1.00 94.00           O  
ATOM    803  CG1 VAL A 101      11.492 -17.328  -4.625  1.00 94.00           C  
ATOM    804  CG2 VAL A 101      10.906 -19.141  -6.266  1.00 94.00           C  
ATOM    805  N   ASN A 102      13.164 -19.500  -2.297  1.00 90.38           N  
ATOM    806  CA  ASN A 102      13.602 -18.969  -1.007  1.00 90.38           C  
ATOM    807  C   ASN A 102      14.445 -20.000  -0.247  1.00 90.38           C  
ATOM    808  CB  ASN A 102      12.398 -18.547  -0.163  1.00 90.38           C  
ATOM    809  O   ASN A 102      14.875 -19.734   0.876  1.00 90.38           O  
ATOM    810  CG  ASN A 102      11.844 -17.203  -0.584  1.00 90.38           C  
ATOM    811  ND2 ASN A 102      10.531 -17.031  -0.477  1.00 90.38           N  
ATOM    812  OD1 ASN A 102      12.594 -16.312  -1.003  1.00 90.38           O  
ATOM    813  N   GLY A 103      14.680 -21.141  -0.722  1.00 79.81           N  
ATOM    814  CA  GLY A 103      15.383 -22.188  -0.002  1.00 79.81           C  
ATOM    815  C   GLY A 103      16.797 -21.797   0.375  1.00 79.81           C  
ATOM    816  O   GLY A 103      17.312 -22.203   1.421  1.00 79.81           O  
ATOM    817  N   GLY A 104      17.469 -21.062  -0.402  1.00 70.94           N  
ATOM    818  CA  GLY A 104      18.844 -20.719  -0.104  1.00 70.94           C  
ATOM    819  C   GLY A 104      18.969 -19.438   0.715  1.00 70.94           C  
ATOM    820  O   GLY A 104      20.078 -19.047   1.096  1.00 70.94           O  
ATOM    821  N   THR A 105      17.875 -18.812   0.938  1.00 66.88           N  
ATOM    822  CA  THR A 105      17.953 -17.531   1.626  1.00 66.88           C  
ATOM    823  C   THR A 105      17.891 -17.734   3.139  1.00 66.88           C  
ATOM    824  CB  THR A 105      16.828 -16.594   1.179  1.00 66.88           C  
ATOM    825  O   THR A 105      16.859 -18.141   3.674  1.00 66.88           O  
ATOM    826  CG2 THR A 105      17.344 -15.164   0.980  1.00 66.88           C  
ATOM    827  OG1 THR A 105      16.281 -17.062  -0.057  1.00 66.88           O  
ATOM    828  N   THR A 106      19.031 -18.094   3.818  1.00 63.41           N  
ATOM    829  CA  THR A 106      19.078 -18.312   5.258  1.00 63.41           C  
ATOM    830  C   THR A 106      18.984 -16.984   6.012  1.00 63.41           C  
ATOM    831  CB  THR A 106      20.375 -19.031   5.660  1.00 63.41           C  
ATOM    832  O   THR A 106      18.469 -16.938   7.137  1.00 63.41           O  
ATOM    833  CG2 THR A 106      20.250 -20.547   5.441  1.00 63.41           C  
ATOM    834  OG1 THR A 106      21.469 -18.531   4.871  1.00 63.41           O  
ATOM    835  N   GLN A 107      19.609 -15.891   5.387  1.00 65.19           N  
ATOM    836  CA  GLN A 107      19.672 -14.617   6.090  1.00 65.19           C  
ATOM    837  C   GLN A 107      19.078 -13.492   5.238  1.00 65.19           C  
ATOM    838  CB  GLN A 107      21.109 -14.273   6.480  1.00 65.19           C  
ATOM    839  O   GLN A 107      19.172 -13.523   4.008  1.00 65.19           O  
ATOM    840  CG  GLN A 107      21.641 -15.109   7.637  1.00 65.19           C  
ATOM    841  CD  GLN A 107      22.922 -14.547   8.227  1.00 65.19           C  
ATOM    842  NE2 GLN A 107      23.359 -15.117   9.344  1.00 65.19           N  
ATOM    843  OE1 GLN A 107      23.516 -13.609   7.680  1.00 65.19           O  
ATOM    844  N   GLY A 108      17.984 -12.789   5.742  1.00 65.88           N  
ATOM    845  CA  GLY A 108      17.500 -11.594   5.066  1.00 65.88           C  
ATOM    846  C   GLY A 108      16.031 -11.688   4.699  1.00 65.88           C  
ATOM    847  O   GLY A 108      15.352 -12.648   5.059  1.00 65.88           O  
ATOM    848  N   PRO A 109      15.664 -10.719   3.975  1.00 75.38           N  
ATOM    849  CA  PRO A 109      14.258 -10.711   3.582  1.00 75.38           C  
ATOM    850  C   PRO A 109      13.945 -11.688   2.449  1.00 75.38           C  
ATOM    851  CB  PRO A 109      14.023  -9.266   3.137  1.00 75.38           C  
ATOM    852  O   PRO A 109      14.750 -11.836   1.524  1.00 75.38           O  
ATOM    853  CG  PRO A 109      15.391  -8.727   2.857  1.00 75.38           C  
ATOM    854  CD  PRO A 109      16.391  -9.586   3.576  1.00 75.38           C  
ATOM    855  N   ARG A 110      13.023 -12.578   2.611  1.00 87.31           N  
ATOM    856  CA  ARG A 110      12.555 -13.523   1.601  1.00 87.31           C  
ATOM    857  C   ARG A 110      11.773 -12.812   0.500  1.00 87.31           C  
ATOM    858  CB  ARG A 110      11.680 -14.609   2.238  1.00 87.31           C  
ATOM    859  O   ARG A 110      11.164 -11.766   0.744  1.00 87.31           O  
ATOM    860  CG  ARG A 110      12.430 -15.508   3.213  1.00 87.31           C  
ATOM    861  CD  ARG A 110      11.539 -16.609   3.752  1.00 87.31           C  
ATOM    862  NE  ARG A 110      12.211 -17.391   4.797  1.00 87.31           N  
ATOM    863  NH1 ARG A 110      10.477 -18.891   5.090  1.00 87.31           N  
ATOM    864  NH2 ARG A 110      12.391 -19.062   6.348  1.00 87.31           N  
ATOM    865  CZ  ARG A 110      11.688 -18.438   5.410  1.00 87.31           C  
ATOM    866  N   VAL A 111      11.867 -13.344  -0.707  1.00 92.50           N  
ATOM    867  CA  VAL A 111      11.141 -12.797  -1.848  1.00 92.50           C  
ATOM    868  C   VAL A 111       9.664 -13.148  -1.738  1.00 92.50           C  
ATOM    869  CB  VAL A 111      11.719 -13.312  -3.186  1.00 92.50           C  
ATOM    870  O   VAL A 111       9.312 -14.312  -1.528  1.00 92.50           O  
ATOM    871  CG1 VAL A 111      10.914 -12.766  -4.363  1.00 92.50           C  
ATOM    872  CG2 VAL A 111      13.195 -12.930  -3.316  1.00 92.50           C  
ATOM    873  N   PRO A 112       8.859 -12.195  -1.816  1.00 94.12           N  
ATOM    874  CA  PRO A 112       7.426 -12.492  -1.767  1.00 94.12           C  
ATOM    875  C   PRO A 112       6.961 -13.359  -2.936  1.00 94.12           C  
ATOM    876  CB  PRO A 112       6.773 -11.109  -1.820  1.00 94.12           C  
ATOM    877  O   PRO A 112       7.457 -13.211  -4.055  1.00 94.12           O  
ATOM    878  CG  PRO A 112       7.805 -10.227  -2.441  1.00 94.12           C  
ATOM    879  CD  PRO A 112       9.164 -10.781  -2.121  1.00 94.12           C  
ATOM    880  N   ILE A 113       6.031 -14.180  -2.625  1.00 96.38           N  
ATOM    881  CA  ILE A 113       5.516 -15.117  -3.621  1.00 96.38           C  
ATOM    882  C   ILE A 113       4.012 -14.922  -3.779  1.00 96.38           C  
ATOM    883  CB  ILE A 113       5.828 -16.578  -3.242  1.00 96.38           C  
ATOM    884  O   ILE A 113       3.291 -14.766  -2.791  1.00 96.38           O  
ATOM    885  CG1 ILE A 113       7.344 -16.828  -3.275  1.00 96.38           C  
ATOM    886  CG2 ILE A 113       5.094 -17.547  -4.172  1.00 96.38           C  
ATOM    887  CD1 ILE A 113       7.750 -18.234  -2.852  1.00 96.38           C  
ATOM    888  N   ILE A 114       3.570 -14.844  -5.031  1.00 96.25           N  
ATOM    889  CA  ILE A 114       2.152 -14.805  -5.371  1.00 96.25           C  
ATOM    890  C   ILE A 114       1.751 -16.109  -6.062  1.00 96.25           C  
ATOM    891  CB  ILE A 114       1.821 -13.594  -6.273  1.00 96.25           C  
ATOM    892  O   ILE A 114       2.361 -16.500  -7.059  1.00 96.25           O  
ATOM    893  CG1 ILE A 114       2.328 -12.297  -5.637  1.00 96.25           C  
ATOM    894  CG2 ILE A 114       0.316 -13.523  -6.547  1.00 96.25           C  
ATOM    895  CD1 ILE A 114       1.617 -11.922  -4.340  1.00 96.25           C  
ATOM    896  N   LEU A 115       0.782 -16.781  -5.484  1.00 97.25           N  
ATOM    897  CA  LEU A 115       0.265 -18.000  -6.129  1.00 97.25           C  
ATOM    898  C   LEU A 115      -0.808 -17.641  -7.152  1.00 97.25           C  
ATOM    899  CB  LEU A 115      -0.306 -18.953  -5.082  1.00 97.25           C  
ATOM    900  O   LEU A 115      -1.725 -16.875  -6.863  1.00 97.25           O  
ATOM    901  CG  LEU A 115       0.691 -19.531  -4.078  1.00 97.25           C  
ATOM    902  CD1 LEU A 115      -0.010 -20.500  -3.133  1.00 97.25           C  
ATOM    903  CD2 LEU A 115       1.843 -20.219  -4.801  1.00 97.25           C  
ATOM    904  N   VAL A 116      -0.633 -18.188  -8.328  1.00 97.31           N  
ATOM    905  CA  VAL A 116      -1.562 -17.875  -9.414  1.00 97.31           C  
ATOM    906  C   VAL A 116      -2.207 -19.172  -9.922  1.00 97.31           C  
ATOM    907  CB  VAL A 116      -0.859 -17.141 -10.570  1.00 97.31           C  
ATOM    908  O   VAL A 116      -1.539 -20.000 -10.531  1.00 97.31           O  
ATOM    909  CG1 VAL A 116      -1.862 -16.766 -11.664  1.00 97.31           C  
ATOM    910  CG2 VAL A 116      -0.143 -15.891 -10.055  1.00 97.31           C  
ATOM    911  N   GLY A 117      -3.482 -19.328  -9.648  1.00 97.12           N  
ATOM    912  CA  GLY A 117      -4.246 -20.438 -10.203  1.00 97.12           C  
ATOM    913  C   GLY A 117      -4.848 -20.125 -11.555  1.00 97.12           C  
ATOM    914  O   GLY A 117      -5.902 -19.500 -11.641  1.00 97.12           O  
ATOM    915  N   ASN A 118      -4.172 -20.578 -12.578  1.00 97.25           N  
ATOM    916  CA  ASN A 118      -4.625 -20.312 -13.938  1.00 97.25           C  
ATOM    917  C   ASN A 118      -5.539 -21.422 -14.453  1.00 97.25           C  
ATOM    918  CB  ASN A 118      -3.428 -20.141 -14.875  1.00 97.25           C  
ATOM    919  O   ASN A 118      -5.672 -22.469 -13.820  1.00 97.25           O  
ATOM    920  CG  ASN A 118      -3.822 -19.562 -16.219  1.00 97.25           C  
ATOM    921  ND2 ASN A 118      -3.004 -19.812 -17.234  1.00 97.25           N  
ATOM    922  OD1 ASN A 118      -4.855 -18.891 -16.344  1.00 97.25           O  
ATOM    923  N   LYS A 119      -6.293 -21.141 -15.570  1.00 95.62           N  
ATOM    924  CA  LYS A 119      -7.223 -22.047 -16.234  1.00 95.62           C  
ATOM    925  C   LYS A 119      -8.445 -22.328 -15.375  1.00 95.62           C  
ATOM    926  CB  LYS A 119      -6.527 -23.359 -16.609  1.00 95.62           C  
ATOM    927  O   LYS A 119      -8.922 -23.453 -15.305  1.00 95.62           O  
ATOM    928  CG  LYS A 119      -5.262 -23.172 -17.422  1.00 95.62           C  
ATOM    929  CD  LYS A 119      -4.770 -24.500 -18.000  1.00 95.62           C  
ATOM    930  CE  LYS A 119      -3.420 -24.359 -18.672  1.00 95.62           C  
ATOM    931  NZ  LYS A 119      -2.873 -25.672 -19.125  1.00 95.62           N  
ATOM    932  N   SER A 120      -8.836 -21.344 -14.672  1.00 92.56           N  
ATOM    933  CA  SER A 120     -10.000 -21.469 -13.805  1.00 92.56           C  
ATOM    934  C   SER A 120     -11.266 -21.734 -14.609  1.00 92.56           C  
ATOM    935  CB  SER A 120     -10.180 -20.203 -12.961  1.00 92.56           C  
ATOM    936  O   SER A 120     -12.281 -22.172 -14.055  1.00 92.56           O  
ATOM    937  OG  SER A 120     -10.469 -19.078 -13.789  1.00 92.56           O  
ATOM    938  N   ASP A 121     -11.203 -21.453 -15.852  1.00 91.75           N  
ATOM    939  CA  ASP A 121     -12.328 -21.750 -16.734  1.00 91.75           C  
ATOM    940  C   ASP A 121     -12.555 -23.250 -16.859  1.00 91.75           C  
ATOM    941  CB  ASP A 121     -12.102 -21.125 -18.125  1.00 91.75           C  
ATOM    942  O   ASP A 121     -13.648 -23.688 -17.234  1.00 91.75           O  
ATOM    943  CG  ASP A 121     -10.750 -21.500 -18.719  1.00 91.75           C  
ATOM    944  OD1 ASP A 121      -9.711 -21.031 -18.219  1.00 91.75           O  
ATOM    945  OD2 ASP A 121     -10.734 -22.266 -19.703  1.00 91.75           O  
ATOM    946  N   LEU A 122     -11.586 -24.047 -16.547  1.00 91.81           N  
ATOM    947  CA  LEU A 122     -11.664 -25.500 -16.688  1.00 91.81           C  
ATOM    948  C   LEU A 122     -12.234 -26.141 -15.430  1.00 91.81           C  
ATOM    949  CB  LEU A 122     -10.281 -26.078 -17.000  1.00 91.81           C  
ATOM    950  O   LEU A 122     -12.555 -27.344 -15.430  1.00 91.81           O  
ATOM    951  CG  LEU A 122      -9.641 -25.641 -18.312  1.00 91.81           C  
ATOM    952  CD1 LEU A 122      -8.281 -26.328 -18.500  1.00 91.81           C  
ATOM    953  CD2 LEU A 122     -10.555 -25.953 -19.484  1.00 91.81           C  
ATOM    954  N   ARG A 123     -12.344 -25.391 -14.398  1.00 85.88           N  
ATOM    955  CA  ARG A 123     -12.828 -25.922 -13.125  1.00 85.88           C  
ATOM    956  C   ARG A 123     -14.039 -25.141 -12.633  1.00 85.88           C  
ATOM    957  CB  ARG A 123     -11.719 -25.891 -12.070  1.00 85.88           C  
ATOM    958  O   ARG A 123     -14.062 -23.906 -12.703  1.00 85.88           O  
ATOM    959  CG  ARG A 123     -12.062 -26.641 -10.797  1.00 85.88           C  
ATOM    960  CD  ARG A 123     -10.898 -26.672  -9.820  1.00 85.88           C  
ATOM    961  NE  ARG A 123     -11.172 -27.516  -8.664  1.00 85.88           N  
ATOM    962  NH1 ARG A 123      -9.195 -27.031  -7.574  1.00 85.88           N  
ATOM    963  NH2 ARG A 123     -10.711 -28.453  -6.625  1.00 85.88           N  
ATOM    964  CZ  ARG A 123     -10.359 -27.672  -7.625  1.00 85.88           C  
ATOM    965  N   SER A 124     -15.109 -25.781 -12.188  1.00 79.75           N  
ATOM    966  CA  SER A 124     -16.312 -25.125 -11.703  1.00 79.75           C  
ATOM    967  C   SER A 124     -16.156 -24.656 -10.266  1.00 79.75           C  
ATOM    968  CB  SER A 124     -17.516 -26.078 -11.805  1.00 79.75           C  
ATOM    969  O   SER A 124     -16.750 -23.656  -9.859  1.00 79.75           O  
ATOM    970  OG  SER A 124     -17.188 -27.344 -11.281  1.00 79.75           O  
ATOM    971  N   GLY A 125     -15.180 -25.234  -9.500  1.00 79.31           N  
ATOM    972  CA  GLY A 125     -14.969 -24.844  -8.117  1.00 79.31           C  
ATOM    973  C   GLY A 125     -13.664 -24.109  -7.895  1.00 79.31           C  
ATOM    974  O   GLY A 125     -12.867 -23.953  -8.820  1.00 79.31           O  
ATOM    975  N   SER A 126     -13.680 -23.469  -6.656  1.00 80.81           N  
ATOM    976  CA  SER A 126     -12.461 -22.734  -6.320  1.00 80.81           C  
ATOM    977  C   SER A 126     -11.367 -23.688  -5.855  1.00 80.81           C  
ATOM    978  CB  SER A 126     -12.742 -21.703  -5.234  1.00 80.81           C  
ATOM    979  O   SER A 126     -11.641 -24.703  -5.211  1.00 80.81           O  
ATOM    980  OG  SER A 126     -11.531 -21.250  -4.648  1.00 80.81           O  
ATOM    981  N   SER A 127     -10.195 -23.562  -6.410  1.00 85.06           N  
ATOM    982  CA  SER A 127      -9.023 -24.328  -5.996  1.00 85.06           C  
ATOM    983  C   SER A 127      -8.398 -23.750  -4.734  1.00 85.06           C  
ATOM    984  CB  SER A 127      -7.988 -24.375  -7.117  1.00 85.06           C  
ATOM    985  O   SER A 127      -7.414 -24.266  -4.223  1.00 85.06           O  
ATOM    986  OG  SER A 127      -7.387 -23.109  -7.297  1.00 85.06           O  
ATOM    987  N   MET A 128      -9.039 -22.766  -4.203  1.00 86.31           N  
ATOM    988  CA  MET A 128      -8.445 -22.000  -3.113  1.00 86.31           C  
ATOM    989  C   MET A 128      -8.312 -22.859  -1.858  1.00 86.31           C  
ATOM    990  CB  MET A 128      -9.281 -20.750  -2.811  1.00 86.31           C  
ATOM    991  O   MET A 128      -7.352 -22.703  -1.101  1.00 86.31           O  
ATOM    992  CG  MET A 128      -9.180 -19.672  -3.877  1.00 86.31           C  
ATOM    993  SD  MET A 128      -7.504 -18.938  -3.975  1.00 86.31           S  
ATOM    994  CE  MET A 128      -7.797 -17.641  -5.215  1.00 86.31           C  
ATOM    995  N   GLU A 129      -9.156 -23.766  -1.711  1.00 84.69           N  
ATOM    996  CA  GLU A 129      -9.117 -24.625  -0.528  1.00 84.69           C  
ATOM    997  C   GLU A 129      -7.879 -25.531  -0.541  1.00 84.69           C  
ATOM    998  CB  GLU A 129     -10.383 -25.484  -0.433  1.00 84.69           C  
ATOM    999  O   GLU A 129      -7.328 -25.844   0.515  1.00 84.69           O  
ATOM   1000  CG  GLU A 129     -11.641 -24.672  -0.142  1.00 84.69           C  
ATOM   1001  CD  GLU A 129     -12.875 -25.547   0.039  1.00 84.69           C  
ATOM   1002  OE1 GLU A 129     -13.961 -25.000   0.348  1.00 84.69           O  
ATOM   1003  OE2 GLU A 129     -12.758 -26.781  -0.129  1.00 84.69           O  
ATOM   1004  N   ALA A 130      -7.449 -25.844  -1.702  1.00 88.69           N  
ATOM   1005  CA  ALA A 130      -6.301 -26.734  -1.847  1.00 88.69           C  
ATOM   1006  C   ALA A 130      -4.996 -25.984  -1.583  1.00 88.69           C  
ATOM   1007  CB  ALA A 130      -6.281 -27.359  -3.240  1.00 88.69           C  
ATOM   1008  O   ALA A 130      -3.988 -26.609  -1.220  1.00 88.69           O  
ATOM   1009  N   VAL A 131      -5.066 -24.734  -1.733  1.00 92.06           N  
ATOM   1010  CA  VAL A 131      -3.824 -23.969  -1.647  1.00 92.06           C  
ATOM   1011  C   VAL A 131      -3.697 -23.344  -0.259  1.00 92.06           C  
ATOM   1012  CB  VAL A 131      -3.758 -22.875  -2.732  1.00 92.06           C  
ATOM   1013  O   VAL A 131      -2.609 -22.922   0.142  1.00 92.06           O  
ATOM   1014  CG1 VAL A 131      -2.430 -22.125  -2.656  1.00 92.06           C  
ATOM   1015  CG2 VAL A 131      -3.953 -23.484  -4.121  1.00 92.06           C  
ATOM   1016  N   LEU A 132      -4.727 -23.328   0.553  1.00 88.88           N  
ATOM   1017  CA  LEU A 132      -4.754 -22.672   1.860  1.00 88.88           C  
ATOM   1018  C   LEU A 132      -3.707 -23.281   2.789  1.00 88.88           C  
ATOM   1019  CB  LEU A 132      -6.145 -22.797   2.490  1.00 88.88           C  
ATOM   1020  O   LEU A 132      -2.961 -22.562   3.451  1.00 88.88           O  
ATOM   1021  CG  LEU A 132      -7.219 -21.859   1.943  1.00 88.88           C  
ATOM   1022  CD1 LEU A 132      -8.570 -22.172   2.576  1.00 88.88           C  
ATOM   1023  CD2 LEU A 132      -6.832 -20.406   2.189  1.00 88.88           C  
ATOM   1024  N   PRO A 133      -3.602 -24.625   2.791  1.00 90.44           N  
ATOM   1025  CA  PRO A 133      -2.566 -25.203   3.643  1.00 90.44           C  
ATOM   1026  C   PRO A 133      -1.155 -24.797   3.223  1.00 90.44           C  
ATOM   1027  CB  PRO A 133      -2.777 -26.719   3.465  1.00 90.44           C  
ATOM   1028  O   PRO A 133      -0.273 -24.656   4.070  1.00 90.44           O  
ATOM   1029  CG  PRO A 133      -4.191 -26.844   3.000  1.00 90.44           C  
ATOM   1030  CD  PRO A 133      -4.555 -25.625   2.219  1.00 90.44           C  
ATOM   1031  N   ILE A 134      -0.962 -24.625   1.979  1.00 93.62           N  
ATOM   1032  CA  ILE A 134       0.346 -24.203   1.479  1.00 93.62           C  
ATOM   1033  C   ILE A 134       0.642 -22.781   1.920  1.00 93.62           C  
ATOM   1034  CB  ILE A 134       0.424 -24.328  -0.059  1.00 93.62           C  
ATOM   1035  O   ILE A 134       1.767 -22.469   2.320  1.00 93.62           O  
ATOM   1036  CG1 ILE A 134       0.105 -25.750  -0.505  1.00 93.62           C  
ATOM   1037  CG2 ILE A 134       1.804 -23.891  -0.563  1.00 93.62           C  
ATOM   1038  CD1 ILE A 134       0.060 -25.938  -2.016  1.00 93.62           C  
ATOM   1039  N   MET A 135      -0.361 -21.938   1.843  1.00 91.00           N  
ATOM   1040  CA  MET A 135      -0.212 -20.547   2.258  1.00 91.00           C  
ATOM   1041  C   MET A 135       0.122 -20.453   3.744  1.00 91.00           C  
ATOM   1042  CB  MET A 135      -1.486 -19.750   1.959  1.00 91.00           C  
ATOM   1043  O   MET A 135       0.860 -19.562   4.164  1.00 91.00           O  
ATOM   1044  CG  MET A 135      -1.725 -19.516   0.477  1.00 91.00           C  
ATOM   1045  SD  MET A 135      -3.188 -18.453   0.163  1.00 91.00           S  
ATOM   1046  CE  MET A 135      -2.549 -16.844   0.740  1.00 91.00           C  
ATOM   1047  N   SER A 136      -0.417 -21.328   4.492  1.00 86.31           N  
ATOM   1048  CA  SER A 136      -0.162 -21.344   5.930  1.00 86.31           C  
ATOM   1049  C   SER A 136       1.240 -21.859   6.238  1.00 86.31           C  
ATOM   1050  CB  SER A 136      -1.200 -22.219   6.648  1.00 86.31           C  
ATOM   1051  O   SER A 136       1.858 -21.453   7.219  1.00 86.31           O  
ATOM   1052  OG  SER A 136      -2.502 -21.688   6.480  1.00 86.31           O  
ATOM   1053  N   GLN A 137       1.693 -22.703   5.461  1.00 89.75           N  
ATOM   1054  CA  GLN A 137       2.992 -23.328   5.668  1.00 89.75           C  
ATOM   1055  C   GLN A 137       4.129 -22.391   5.297  1.00 89.75           C  
ATOM   1056  CB  GLN A 137       3.098 -24.625   4.855  1.00 89.75           C  
ATOM   1057  O   GLN A 137       5.188 -22.406   5.930  1.00 89.75           O  
ATOM   1058  CG  GLN A 137       4.375 -25.406   5.113  1.00 89.75           C  
ATOM   1059  CD  GLN A 137       4.457 -26.688   4.293  1.00 89.75           C  
ATOM   1060  NE2 GLN A 137       5.570 -27.391   4.410  1.00 89.75           N  
ATOM   1061  OE1 GLN A 137       3.525 -27.016   3.555  1.00 89.75           O  
ATOM   1062  N   PHE A 138       3.920 -21.547   4.301  1.00 91.38           N  
ATOM   1063  CA  PHE A 138       4.977 -20.688   3.789  1.00 91.38           C  
ATOM   1064  C   PHE A 138       4.602 -19.219   3.947  1.00 91.38           C  
ATOM   1065  CB  PHE A 138       5.262 -21.000   2.316  1.00 91.38           C  
ATOM   1066  O   PHE A 138       3.812 -18.688   3.164  1.00 91.38           O  
ATOM   1067  CG  PHE A 138       5.801 -22.391   2.084  1.00 91.38           C  
ATOM   1068  CD1 PHE A 138       7.141 -22.672   2.307  1.00 91.38           C  
ATOM   1069  CD2 PHE A 138       4.961 -23.406   1.641  1.00 91.38           C  
ATOM   1070  CE1 PHE A 138       7.641 -23.953   2.092  1.00 91.38           C  
ATOM   1071  CE2 PHE A 138       5.453 -24.688   1.423  1.00 91.38           C  
ATOM   1072  CZ  PHE A 138       6.793 -24.969   1.648  1.00 91.38           C  
ATOM   1073  N   PRO A 139       5.281 -18.531   4.863  1.00 87.31           N  
ATOM   1074  CA  PRO A 139       4.938 -17.141   5.137  1.00 87.31           C  
ATOM   1075  C   PRO A 139       5.320 -16.203   3.992  1.00 87.31           C  
ATOM   1076  CB  PRO A 139       5.738 -16.812   6.398  1.00 87.31           C  
ATOM   1077  O   PRO A 139       4.871 -15.055   3.949  1.00 87.31           O  
ATOM   1078  CG  PRO A 139       6.832 -17.828   6.430  1.00 87.31           C  
ATOM   1079  CD  PRO A 139       6.344 -19.078   5.730  1.00 87.31           C  
ATOM   1080  N   GLU A 140       6.082 -16.719   3.070  1.00 90.56           N  
ATOM   1081  CA  GLU A 140       6.512 -15.891   1.942  1.00 90.56           C  
ATOM   1082  C   GLU A 140       5.375 -15.688   0.944  1.00 90.56           C  
ATOM   1083  CB  GLU A 140       7.719 -16.531   1.243  1.00 90.56           C  
ATOM   1084  O   GLU A 140       5.441 -14.797   0.095  1.00 90.56           O  
ATOM   1085  CG  GLU A 140       7.504 -17.969   0.839  1.00 90.56           C  
ATOM   1086  CD  GLU A 140       8.711 -18.859   1.110  1.00 90.56           C  
ATOM   1087  OE1 GLU A 140       9.023 -19.734   0.274  1.00 90.56           O  
ATOM   1088  OE2 GLU A 140       9.352 -18.672   2.168  1.00 90.56           O  
ATOM   1089  N   ILE A 141       4.336 -16.500   1.030  1.00 92.69           N  
ATOM   1090  CA  ILE A 141       3.188 -16.344   0.142  1.00 92.69           C  
ATOM   1091  C   ILE A 141       2.301 -15.203   0.626  1.00 92.69           C  
ATOM   1092  CB  ILE A 141       2.371 -17.656   0.055  1.00 92.69           C  
ATOM   1093  O   ILE A 141       1.726 -15.273   1.715  1.00 92.69           O  
ATOM   1094  CG1 ILE A 141       3.254 -18.812  -0.452  1.00 92.69           C  
ATOM   1095  CG2 ILE A 141       1.145 -17.469  -0.843  1.00 92.69           C  
ATOM   1096  CD1 ILE A 141       2.602 -20.172  -0.357  1.00 92.69           C  
ATOM   1097  N   GLU A 142       2.133 -14.227  -0.227  1.00 89.69           N  
ATOM   1098  CA  GLU A 142       1.380 -13.039   0.159  1.00 89.69           C  
ATOM   1099  C   GLU A 142      -0.087 -13.156  -0.244  1.00 89.69           C  
ATOM   1100  CB  GLU A 142       1.997 -11.781  -0.467  1.00 89.69           C  
ATOM   1101  O   GLU A 142      -0.978 -12.766   0.510  1.00 89.69           O  
ATOM   1102  CG  GLU A 142       3.336 -11.391   0.137  1.00 89.69           C  
ATOM   1103  CD  GLU A 142       3.203 -10.609   1.435  1.00 89.69           C  
ATOM   1104  OE1 GLU A 142       4.242 -10.289   2.059  1.00 89.69           O  
ATOM   1105  OE2 GLU A 142       2.053 -10.320   1.832  1.00 89.69           O  
ATOM   1106  N   THR A 143      -0.247 -13.602  -1.452  1.00 90.50           N  
ATOM   1107  CA  THR A 143      -1.584 -13.602  -2.037  1.00 90.50           C  
ATOM   1108  C   THR A 143      -1.744 -14.758  -3.016  1.00 90.50           C  
ATOM   1109  CB  THR A 143      -1.880 -12.273  -2.758  1.00 90.50           C  
ATOM   1110  O   THR A 143      -0.755 -15.273  -3.543  1.00 90.50           O  
ATOM   1111  CG2 THR A 143      -3.348 -12.188  -3.164  1.00 90.50           C  
ATOM   1112  OG1 THR A 143      -1.570 -11.180  -1.883  1.00 90.50           O  
ATOM   1113  N   CYS A 144      -2.934 -15.219  -3.061  1.00 93.69           N  
ATOM   1114  CA  CYS A 144      -3.320 -16.188  -4.082  1.00 93.69           C  
ATOM   1115  C   CYS A 144      -4.426 -15.633  -4.969  1.00 93.69           C  
ATOM   1116  CB  CYS A 144      -3.781 -17.484  -3.432  1.00 93.69           C  
ATOM   1117  O   CYS A 144      -5.422 -15.109  -4.473  1.00 93.69           O  
ATOM   1118  SG  CYS A 144      -4.223 -18.781  -4.617  1.00 93.69           S  
ATOM   1119  N   VAL A 145      -4.188 -15.742  -6.293  1.00 93.38           N  
ATOM   1120  CA  VAL A 145      -5.148 -15.211  -7.254  1.00 93.38           C  
ATOM   1121  C   VAL A 145      -5.523 -16.297  -8.266  1.00 93.38           C  
ATOM   1122  CB  VAL A 145      -4.594 -13.961  -7.980  1.00 93.38           C  
ATOM   1123  O   VAL A 145      -4.645 -16.922  -8.852  1.00 93.38           O  
ATOM   1124  CG1 VAL A 145      -5.637 -13.391  -8.938  1.00 93.38           C  
ATOM   1125  CG2 VAL A 145      -4.152 -12.906  -6.973  1.00 93.38           C  
ATOM   1126  N   GLU A 146      -6.781 -16.531  -8.422  1.00 94.38           N  
ATOM   1127  CA  GLU A 146      -7.266 -17.406  -9.477  1.00 94.38           C  
ATOM   1128  C   GLU A 146      -7.656 -16.625 -10.719  1.00 94.38           C  
ATOM   1129  CB  GLU A 146      -8.453 -18.250  -8.984  1.00 94.38           C  
ATOM   1130  O   GLU A 146      -8.336 -15.594 -10.625  1.00 94.38           O  
ATOM   1131  CG  GLU A 146      -8.070 -19.359  -8.016  1.00 94.38           C  
ATOM   1132  CD  GLU A 146      -9.227 -20.281  -7.688  1.00 94.38           C  
ATOM   1133  OE1 GLU A 146      -9.000 -21.328  -7.023  1.00 94.38           O  
ATOM   1134  OE2 GLU A 146     -10.367 -19.984  -8.102  1.00 94.38           O  
ATOM   1135  N   CYS A 147      -7.164 -17.078 -11.820  1.00 93.56           N  
ATOM   1136  CA  CYS A 147      -7.422 -16.359 -13.055  1.00 93.56           C  
ATOM   1137  C   CYS A 147      -7.609 -17.312 -14.227  1.00 93.56           C  
ATOM   1138  CB  CYS A 147      -6.281 -15.391 -13.359  1.00 93.56           C  
ATOM   1139  O   CYS A 147      -7.535 -18.531 -14.055  1.00 93.56           O  
ATOM   1140  SG  CYS A 147      -4.703 -16.203 -13.688  1.00 93.56           S  
ATOM   1141  N   SER A 148      -8.008 -16.734 -15.336  1.00 93.56           N  
ATOM   1142  CA  SER A 148      -8.117 -17.453 -16.594  1.00 93.56           C  
ATOM   1143  C   SER A 148      -7.562 -16.625 -17.750  1.00 93.56           C  
ATOM   1144  CB  SER A 148      -9.578 -17.812 -16.875  1.00 93.56           C  
ATOM   1145  O   SER A 148      -8.141 -15.602 -18.125  1.00 93.56           O  
ATOM   1146  OG  SER A 148      -9.719 -18.359 -18.188  1.00 93.56           O  
ATOM   1147  N   ALA A 149      -6.445 -17.078 -18.297  1.00 93.38           N  
ATOM   1148  CA  ALA A 149      -5.887 -16.406 -19.453  1.00 93.38           C  
ATOM   1149  C   ALA A 149      -6.852 -16.453 -20.641  1.00 93.38           C  
ATOM   1150  CB  ALA A 149      -4.547 -17.031 -19.844  1.00 93.38           C  
ATOM   1151  O   ALA A 149      -6.969 -15.484 -21.391  1.00 93.38           O  
ATOM   1152  N   LYS A 150      -7.527 -17.531 -20.734  1.00 91.88           N  
ATOM   1153  CA  LYS A 150      -8.438 -17.734 -21.859  1.00 91.88           C  
ATOM   1154  C   LYS A 150      -9.586 -16.734 -21.812  1.00 91.88           C  
ATOM   1155  CB  LYS A 150      -8.984 -19.172 -21.844  1.00 91.88           C  
ATOM   1156  O   LYS A 150      -9.930 -16.141 -22.844  1.00 91.88           O  
ATOM   1157  CG  LYS A 150      -9.812 -19.531 -23.078  1.00 91.88           C  
ATOM   1158  CD  LYS A 150     -10.203 -21.000 -23.078  1.00 91.88           C  
ATOM   1159  CE  LYS A 150     -11.023 -21.359 -24.312  1.00 91.88           C  
ATOM   1160  NZ  LYS A 150     -11.367 -22.812 -24.359  1.00 91.88           N  
ATOM   1161  N   ASN A 151     -10.156 -16.547 -20.656  1.00 91.56           N  
ATOM   1162  CA  ASN A 151     -11.297 -15.648 -20.516  1.00 91.56           C  
ATOM   1163  C   ASN A 151     -10.859 -14.250 -20.078  1.00 91.56           C  
ATOM   1164  CB  ASN A 151     -12.305 -16.219 -19.516  1.00 91.56           C  
ATOM   1165  O   ASN A 151     -11.703 -13.391 -19.812  1.00 91.56           O  
ATOM   1166  CG  ASN A 151     -13.016 -17.453 -20.031  1.00 91.56           C  
ATOM   1167  ND2 ASN A 151     -13.695 -18.172 -19.141  1.00 91.56           N  
ATOM   1168  OD1 ASN A 151     -12.945 -17.766 -21.219  1.00 91.56           O  
ATOM   1169  N   LEU A 152      -9.586 -14.078 -20.000  1.00 86.31           N  
ATOM   1170  CA  LEU A 152      -9.016 -12.797 -19.594  1.00 86.31           C  
ATOM   1171  C   LEU A 152      -9.562 -12.359 -18.250  1.00 86.31           C  
ATOM   1172  CB  LEU A 152      -9.320 -11.727 -20.656  1.00 86.31           C  
ATOM   1173  O   LEU A 152      -9.836 -11.172 -18.031  1.00 86.31           O  
ATOM   1174  CG  LEU A 152      -8.758 -11.977 -22.047  1.00 86.31           C  
ATOM   1175  CD1 LEU A 152      -9.266 -10.914 -23.031  1.00 86.31           C  
ATOM   1176  CD2 LEU A 152      -7.234 -11.992 -22.016  1.00 86.31           C  
ATOM   1177  N   ARG A 153      -9.742 -13.391 -17.453  1.00 87.94           N  
ATOM   1178  CA  ARG A 153     -10.297 -13.102 -16.141  1.00 87.94           C  
ATOM   1179  C   ARG A 153      -9.195 -12.906 -15.109  1.00 87.94           C  
ATOM   1180  CB  ARG A 153     -11.234 -14.227 -15.695  1.00 87.94           C  
ATOM   1181  O   ARG A 153      -8.312 -13.758 -14.961  1.00 87.94           O  
ATOM   1182  CG  ARG A 153     -12.117 -13.867 -14.508  1.00 87.94           C  
ATOM   1183  CD  ARG A 153     -13.062 -15.000 -14.141  1.00 87.94           C  
ATOM   1184  NE  ARG A 153     -13.820 -14.695 -12.930  1.00 87.94           N  
ATOM   1185  NH1 ARG A 153     -15.000 -16.688 -12.922  1.00 87.94           N  
ATOM   1186  NH2 ARG A 153     -15.352 -15.133 -11.273  1.00 87.94           N  
ATOM   1187  CZ  ARG A 153     -14.719 -15.508 -12.375  1.00 87.94           C  
ATOM   1188  N   ASN A 154      -9.195 -11.797 -14.359  1.00 87.12           N  
ATOM   1189  CA  ASN A 154      -8.367 -11.492 -13.203  1.00 87.12           C  
ATOM   1190  C   ASN A 154      -6.883 -11.492 -13.562  1.00 87.12           C  
ATOM   1191  CB  ASN A 154      -8.633 -12.492 -12.078  1.00 87.12           C  
ATOM   1192  O   ASN A 154      -6.035 -11.828 -12.727  1.00 87.12           O  
ATOM   1193  CG  ASN A 154     -10.070 -12.453 -11.594  1.00 87.12           C  
ATOM   1194  ND2 ASN A 154     -10.562 -13.586 -11.094  1.00 87.12           N  
ATOM   1195  OD1 ASN A 154     -10.742 -11.422 -11.672  1.00 87.12           O  
ATOM   1196  N   ILE A 155      -6.512 -11.234 -14.781  1.00 87.38           N  
ATOM   1197  CA  ILE A 155      -5.117 -11.188 -15.211  1.00 87.38           C  
ATOM   1198  C   ILE A 155      -4.465  -9.906 -14.703  1.00 87.38           C  
ATOM   1199  CB  ILE A 155      -4.996 -11.281 -16.750  1.00 87.38           C  
ATOM   1200  O   ILE A 155      -3.363  -9.938 -14.148  1.00 87.38           O  
ATOM   1201  CG1 ILE A 155      -5.629 -12.586 -17.250  1.00 87.38           C  
ATOM   1202  CG2 ILE A 155      -3.531 -11.180 -17.172  1.00 87.38           C  
ATOM   1203  CD1 ILE A 155      -5.520 -12.781 -18.766  1.00 87.38           C  
ATOM   1204  N   SER A 156      -5.188  -8.859 -14.883  1.00 78.50           N  
ATOM   1205  CA  SER A 156      -4.672  -7.574 -14.406  1.00 78.50           C  
ATOM   1206  C   SER A 156      -4.500  -7.570 -12.891  1.00 78.50           C  
ATOM   1207  CB  SER A 156      -5.605  -6.438 -14.828  1.00 78.50           C  
ATOM   1208  O   SER A 156      -3.529  -7.020 -12.375  1.00 78.50           O  
ATOM   1209  OG  SER A 156      -6.938  -6.707 -14.430  1.00 78.50           O  
ATOM   1210  N   GLU A 157      -5.430  -8.211 -12.242  1.00 81.88           N  
ATOM   1211  CA  GLU A 157      -5.391  -8.289 -10.781  1.00 81.88           C  
ATOM   1212  C   GLU A 157      -4.145  -9.031 -10.305  1.00 81.88           C  
ATOM   1213  CB  GLU A 157      -6.648  -8.984 -10.250  1.00 81.88           C  
ATOM   1214  O   GLU A 157      -3.535  -8.641  -9.305  1.00 81.88           O  
ATOM   1215  CG  GLU A 157      -7.902  -8.125 -10.320  1.00 81.88           C  
ATOM   1216  CD  GLU A 157      -8.562  -8.133 -11.688  1.00 81.88           C  
ATOM   1217  OE1 GLU A 157      -9.625  -7.496 -11.852  1.00 81.88           O  
ATOM   1218  OE2 GLU A 157      -8.016  -8.789 -12.602  1.00 81.88           O  
ATOM   1219  N   LEU A 158      -3.816  -9.961 -11.031  1.00 89.00           N  
ATOM   1220  CA  LEU A 158      -2.631 -10.742 -10.688  1.00 89.00           C  
ATOM   1221  C   LEU A 158      -1.391  -9.852 -10.656  1.00 89.00           C  
ATOM   1222  CB  LEU A 158      -2.426 -11.875 -11.688  1.00 89.00           C  
ATOM   1223  O   LEU A 158      -0.658  -9.844  -9.664  1.00 89.00           O  
ATOM   1224  CG  LEU A 158      -1.034 -12.508 -11.727  1.00 89.00           C  
ATOM   1225  CD1 LEU A 158      -0.784 -13.305 -10.445  1.00 89.00           C  
ATOM   1226  CD2 LEU A 158      -0.880 -13.398 -12.953  1.00 89.00           C  
ATOM   1227  N   PHE A 159      -1.221  -9.094 -11.617  1.00 86.00           N  
ATOM   1228  CA  PHE A 159      -0.024  -8.266 -11.711  1.00 86.00           C  
ATOM   1229  C   PHE A 159      -0.121  -7.062 -10.781  1.00 86.00           C  
ATOM   1230  CB  PHE A 159       0.195  -7.801 -13.156  1.00 86.00           C  
ATOM   1231  O   PHE A 159       0.895  -6.566 -10.289  1.00 86.00           O  
ATOM   1232  CG  PHE A 159       0.593  -8.906 -14.094  1.00 86.00           C  
ATOM   1233  CD1 PHE A 159       1.889  -9.414 -14.086  1.00 86.00           C  
ATOM   1234  CD2 PHE A 159      -0.328  -9.445 -14.984  1.00 86.00           C  
ATOM   1235  CE1 PHE A 159       2.260 -10.438 -14.961  1.00 86.00           C  
ATOM   1236  CE2 PHE A 159       0.036 -10.469 -15.852  1.00 86.00           C  
ATOM   1237  CZ  PHE A 159       1.331 -10.961 -15.844  1.00 86.00           C  
ATOM   1238  N   TYR A 160      -1.322  -6.652 -10.609  1.00 82.56           N  
ATOM   1239  CA  TYR A 160      -1.535  -5.586  -9.641  1.00 82.56           C  
ATOM   1240  C   TYR A 160      -1.097  -6.020  -8.250  1.00 82.56           C  
ATOM   1241  CB  TYR A 160      -3.008  -5.168  -9.617  1.00 82.56           C  
ATOM   1242  O   TYR A 160      -0.338  -5.312  -7.578  1.00 82.56           O  
ATOM   1243  CG  TYR A 160      -3.355  -4.234  -8.484  1.00 82.56           C  
ATOM   1244  CD1 TYR A 160      -4.016  -4.703  -7.348  1.00 82.56           C  
ATOM   1245  CD2 TYR A 160      -3.029  -2.885  -8.547  1.00 82.56           C  
ATOM   1246  CE1 TYR A 160      -4.340  -3.846  -6.301  1.00 82.56           C  
ATOM   1247  CE2 TYR A 160      -3.348  -2.018  -7.504  1.00 82.56           C  
ATOM   1248  OH  TYR A 160      -4.320  -1.655  -5.352  1.00 82.56           O  
ATOM   1249  CZ  TYR A 160      -4.000  -2.508  -6.387  1.00 82.56           C  
ATOM   1250  N   TYR A 161      -1.464  -7.137  -7.863  1.00 86.25           N  
ATOM   1251  CA  TYR A 161      -1.143  -7.613  -6.523  1.00 86.25           C  
ATOM   1252  C   TYR A 161       0.324  -8.016  -6.422  1.00 86.25           C  
ATOM   1253  CB  TYR A 161      -2.037  -8.797  -6.145  1.00 86.25           C  
ATOM   1254  O   TYR A 161       0.943  -7.871  -5.367  1.00 86.25           O  
ATOM   1255  CG  TYR A 161      -3.441  -8.406  -5.762  1.00 86.25           C  
ATOM   1256  CD1 TYR A 161      -3.680  -7.617  -4.633  1.00 86.25           C  
ATOM   1257  CD2 TYR A 161      -4.531  -8.812  -6.520  1.00 86.25           C  
ATOM   1258  CE1 TYR A 161      -4.973  -7.250  -4.273  1.00 86.25           C  
ATOM   1259  CE2 TYR A 161      -5.828  -8.453  -6.172  1.00 86.25           C  
ATOM   1260  OH  TYR A 161      -7.320  -7.312  -4.695  1.00 86.25           O  
ATOM   1261  CZ  TYR A 161      -6.039  -7.672  -5.047  1.00 86.25           C  
ATOM   1262  N   ALA A 162       0.829  -8.430  -7.527  1.00 90.75           N  
ATOM   1263  CA  ALA A 162       2.262  -8.719  -7.531  1.00 90.75           C  
ATOM   1264  C   ALA A 162       3.076  -7.453  -7.293  1.00 90.75           C  
ATOM   1265  CB  ALA A 162       2.668  -9.367  -8.852  1.00 90.75           C  
ATOM   1266  O   ALA A 162       4.023  -7.457  -6.504  1.00 90.75           O  
ATOM   1267  N   GLN A 163       2.680  -6.438  -7.973  1.00 86.81           N  
ATOM   1268  CA  GLN A 163       3.359  -5.160  -7.789  1.00 86.81           C  
ATOM   1269  C   GLN A 163       3.158  -4.633  -6.371  1.00 86.81           C  
ATOM   1270  CB  GLN A 163       2.863  -4.137  -8.805  1.00 86.81           C  
ATOM   1271  O   GLN A 163       4.102  -4.145  -5.746  1.00 86.81           O  
ATOM   1272  CG  GLN A 163       3.689  -2.857  -8.844  1.00 86.81           C  
ATOM   1273  CD  GLN A 163       3.127  -1.822  -9.805  1.00 86.81           C  
ATOM   1274  NE2 GLN A 163       4.008  -1.140 -10.523  1.00 86.81           N  
ATOM   1275  OE1 GLN A 163       1.908  -1.640  -9.891  1.00 86.81           O  
ATOM   1276  N   LYS A 164       2.004  -4.777  -5.953  1.00 83.69           N  
ATOM   1277  CA  LYS A 164       1.643  -4.277  -4.629  1.00 83.69           C  
ATOM   1278  C   LYS A 164       2.436  -4.988  -3.539  1.00 83.69           C  
ATOM   1279  CB  LYS A 164       0.142  -4.445  -4.383  1.00 83.69           C  
ATOM   1280  O   LYS A 164       2.807  -4.379  -2.535  1.00 83.69           O  
ATOM   1281  CG  LYS A 164      -0.373  -3.697  -3.164  1.00 83.69           C  
ATOM   1282  CD  LYS A 164      -1.887  -3.807  -3.039  1.00 83.69           C  
ATOM   1283  CE  LYS A 164      -2.377  -3.285  -1.694  1.00 83.69           C  
ATOM   1284  NZ  LYS A 164      -3.865  -3.344  -1.587  1.00 83.69           N  
ATOM   1285  N   ALA A 165       2.689  -6.215  -3.734  1.00 89.38           N  
ATOM   1286  CA  ALA A 165       3.438  -7.000  -2.754  1.00 89.38           C  
ATOM   1287  C   ALA A 165       4.852  -6.449  -2.576  1.00 89.38           C  
ATOM   1288  CB  ALA A 165       3.490  -8.469  -3.170  1.00 89.38           C  
ATOM   1289  O   ALA A 165       5.441  -6.574  -1.502  1.00 89.38           O  
ATOM   1290  N   VAL A 166       5.285  -5.801  -3.555  1.00 90.75           N  
ATOM   1291  CA  VAL A 166       6.641  -5.270  -3.520  1.00 90.75           C  
ATOM   1292  C   VAL A 166       6.621  -3.834  -2.994  1.00 90.75           C  
ATOM   1293  CB  VAL A 166       7.305  -5.316  -4.914  1.00 90.75           C  
ATOM   1294  O   VAL A 166       7.426  -3.473  -2.131  1.00 90.75           O  
ATOM   1295  CG1 VAL A 166       8.711  -4.715  -4.863  1.00 90.75           C  
ATOM   1296  CG2 VAL A 166       7.352  -6.750  -5.434  1.00 90.75           C  
ATOM   1297  N   LEU A 167       5.734  -3.076  -3.424  1.00 87.69           N  
ATOM   1298  CA  LEU A 167       5.691  -1.652  -3.109  1.00 87.69           C  
ATOM   1299  C   LEU A 167       5.137  -1.420  -1.710  1.00 87.69           C  
ATOM   1300  CB  LEU A 167       4.844  -0.902  -4.141  1.00 87.69           C  
ATOM   1301  O   LEU A 167       5.531  -0.473  -1.028  1.00 87.69           O  
ATOM   1302  CG  LEU A 167       5.387  -0.872  -5.570  1.00 87.69           C  
ATOM   1303  CD1 LEU A 167       4.414  -0.139  -6.488  1.00 87.69           C  
ATOM   1304  CD2 LEU A 167       6.762  -0.217  -5.609  1.00 87.69           C  
ATOM   1305  N   HIS A 168       4.211  -2.287  -1.340  1.00 89.12           N  
ATOM   1306  CA  HIS A 168       3.555  -2.168  -0.044  1.00 89.12           C  
ATOM   1307  C   HIS A 168       3.592  -3.490   0.715  1.00 89.12           C  
ATOM   1308  CB  HIS A 168       2.107  -1.704  -0.219  1.00 89.12           C  
ATOM   1309  O   HIS A 168       2.555  -4.133   0.905  1.00 89.12           O  
ATOM   1310  CG  HIS A 168       1.973  -0.447  -1.020  1.00 89.12           C  
ATOM   1311  CD2 HIS A 168       1.441  -0.226  -2.244  1.00 89.12           C  
ATOM   1312  ND1 HIS A 168       2.422   0.774  -0.567  1.00 89.12           N  
ATOM   1313  CE1 HIS A 168       2.172   1.695  -1.482  1.00 89.12           C  
ATOM   1314  NE2 HIS A 168       1.577   1.114  -2.510  1.00 89.12           N  
ATOM   1315  N   PRO A 169       4.738  -3.781   1.286  1.00 89.56           N  
ATOM   1316  CA  PRO A 169       4.852  -5.059   1.998  1.00 89.56           C  
ATOM   1317  C   PRO A 169       4.039  -5.086   3.289  1.00 89.56           C  
ATOM   1318  CB  PRO A 169       6.352  -5.160   2.293  1.00 89.56           C  
ATOM   1319  O   PRO A 169       3.998  -4.094   4.020  1.00 89.56           O  
ATOM   1320  CG  PRO A 169       6.848  -3.752   2.266  1.00 89.56           C  
ATOM   1321  CD  PRO A 169       5.965  -2.955   1.348  1.00 89.56           C  
ATOM   1322  N   THR A 170       3.451  -6.152   3.533  1.00 89.25           N  
ATOM   1323  CA  THR A 170       2.592  -6.277   4.707  1.00 89.25           C  
ATOM   1324  C   THR A 170       3.385  -6.789   5.906  1.00 89.25           C  
ATOM   1325  CB  THR A 170       1.406  -7.223   4.430  1.00 89.25           C  
ATOM   1326  O   THR A 170       3.014  -6.535   7.055  1.00 89.25           O  
ATOM   1327  CG2 THR A 170       0.350  -7.113   5.527  1.00 89.25           C  
ATOM   1328  OG1 THR A 170       0.812  -6.879   3.172  1.00 89.25           O  
ATOM   1329  N   ALA A 171       4.500  -7.379   5.723  1.00 87.38           N  
ATOM   1330  CA  ALA A 171       5.262  -8.070   6.758  1.00 87.38           C  
ATOM   1331  C   ALA A 171       5.672  -7.113   7.871  1.00 87.38           C  
ATOM   1332  CB  ALA A 171       6.496  -8.742   6.152  1.00 87.38           C  
ATOM   1333  O   ALA A 171       5.531  -7.430   9.055  1.00 87.38           O  
ATOM   1334  N   PRO A 172       6.094  -5.926   7.547  1.00 90.75           N  
ATOM   1335  CA  PRO A 172       6.500  -5.008   8.617  1.00 90.75           C  
ATOM   1336  C   PRO A 172       5.312  -4.398   9.352  1.00 90.75           C  
ATOM   1337  CB  PRO A 172       7.293  -3.930   7.871  1.00 90.75           C  
ATOM   1338  O   PRO A 172       5.465  -3.891  10.469  1.00 90.75           O  
ATOM   1339  CG  PRO A 172       6.832  -4.027   6.453  1.00 90.75           C  
ATOM   1340  CD  PRO A 172       6.371  -5.434   6.195  1.00 90.75           C  
ATOM   1341  N   LEU A 173       4.188  -4.477   8.773  1.00 94.31           N  
ATOM   1342  CA  LEU A 173       3.039  -3.760   9.312  1.00 94.31           C  
ATOM   1343  C   LEU A 173       2.236  -4.652  10.258  1.00 94.31           C  
ATOM   1344  CB  LEU A 173       2.141  -3.248   8.188  1.00 94.31           C  
ATOM   1345  O   LEU A 173       1.801  -4.207  11.320  1.00 94.31           O  
ATOM   1346  CG  LEU A 173       2.777  -2.256   7.211  1.00 94.31           C  
ATOM   1347  CD1 LEU A 173       1.754  -1.800   6.176  1.00 94.31           C  
ATOM   1348  CD2 LEU A 173       3.354  -1.060   7.965  1.00 94.31           C  
ATOM   1349  N   TYR A 174       2.080  -5.902   9.836  1.00 92.75           N  
ATOM   1350  CA  TYR A 174       1.048  -6.734  10.445  1.00 92.75           C  
ATOM   1351  C   TYR A 174       1.556  -8.156  10.680  1.00 92.75           C  
ATOM   1352  CB  TYR A 174      -0.204  -6.770   9.562  1.00 92.75           C  
ATOM   1353  O   TYR A 174       2.256  -8.719   9.836  1.00 92.75           O  
ATOM   1354  CG  TYR A 174      -1.365  -7.508  10.188  1.00 92.75           C  
ATOM   1355  CD1 TYR A 174      -1.707  -8.789   9.766  1.00 92.75           C  
ATOM   1356  CD2 TYR A 174      -2.123  -6.922  11.195  1.00 92.75           C  
ATOM   1357  CE1 TYR A 174      -2.777  -9.469  10.328  1.00 92.75           C  
ATOM   1358  CE2 TYR A 174      -3.195  -7.598  11.773  1.00 92.75           C  
ATOM   1359  OH  TYR A 174      -4.574  -9.539  11.898  1.00 92.75           O  
ATOM   1360  CZ  TYR A 174      -3.514  -8.867  11.328  1.00 92.75           C  
ATOM   1361  N   ASP A 175       1.189  -8.648  11.844  1.00 89.88           N  
ATOM   1362  CA  ASP A 175       1.435 -10.055  12.172  1.00 89.88           C  
ATOM   1363  C   ASP A 175       0.168 -10.891  11.992  1.00 89.88           C  
ATOM   1364  CB  ASP A 175       1.955 -10.180  13.602  1.00 89.88           C  
ATOM   1365  O   ASP A 175      -0.750 -10.812  12.812  1.00 89.88           O  
ATOM   1366  CG  ASP A 175       2.402 -11.594  13.945  1.00 89.88           C  
ATOM   1367  OD1 ASP A 175       2.057 -12.539  13.203  1.00 89.88           O  
ATOM   1368  OD2 ASP A 175       3.104 -11.758  14.969  1.00 89.88           O  
ATOM   1369  N   PRO A 176       0.147 -11.711  11.031  1.00 84.06           N  
ATOM   1370  CA  PRO A 176      -1.064 -12.492  10.766  1.00 84.06           C  
ATOM   1371  C   PRO A 176      -1.354 -13.523  11.852  1.00 84.06           C  
ATOM   1372  CB  PRO A 176      -0.756 -13.172   9.430  1.00 84.06           C  
ATOM   1373  O   PRO A 176      -2.514 -13.883  12.070  1.00 84.06           O  
ATOM   1374  CG  PRO A 176       0.728 -13.070   9.281  1.00 84.06           C  
ATOM   1375  CD  PRO A 176       1.218 -11.953  10.164  1.00 84.06           C  
ATOM   1376  N   GLU A 177      -0.375 -14.008  12.516  1.00 83.38           N  
ATOM   1377  CA  GLU A 177      -0.561 -15.000  13.562  1.00 83.38           C  
ATOM   1378  C   GLU A 177      -1.178 -14.383  14.812  1.00 83.38           C  
ATOM   1379  CB  GLU A 177       0.771 -15.672  13.914  1.00 83.38           C  
ATOM   1380  O   GLU A 177      -2.143 -14.914  15.367  1.00 83.38           O  
ATOM   1381  CG  GLU A 177       1.333 -16.547  12.797  1.00 83.38           C  
ATOM   1382  CD  GLU A 177       2.664 -17.188  13.148  1.00 83.38           C  
ATOM   1383  OE1 GLU A 177       3.205 -17.953  12.320  1.00 83.38           O  
ATOM   1384  OE2 GLU A 177       3.172 -16.922  14.258  1.00 83.38           O  
ATOM   1385  N   ALA A 178      -0.596 -13.234  15.164  1.00 86.19           N  
ATOM   1386  CA  ALA A 178      -1.098 -12.555  16.344  1.00 86.19           C  
ATOM   1387  C   ALA A 178      -2.309 -11.688  16.016  1.00 86.19           C  
ATOM   1388  CB  ALA A 178       0.003 -11.703  16.969  1.00 86.19           C  
ATOM   1389  O   ALA A 178      -3.008 -11.211  16.906  1.00 86.19           O  
ATOM   1390  N   LYS A 179      -2.557 -11.562  14.750  1.00 87.44           N  
ATOM   1391  CA  LYS A 179      -3.652 -10.727  14.258  1.00 87.44           C  
ATOM   1392  C   LYS A 179      -3.576  -9.320  14.836  1.00 87.44           C  
ATOM   1393  CB  LYS A 179      -5.000 -11.359  14.602  1.00 87.44           C  
ATOM   1394  O   LYS A 179      -4.578  -8.789  15.320  1.00 87.44           O  
ATOM   1395  CG  LYS A 179      -5.250 -12.695  13.914  1.00 87.44           C  
ATOM   1396  CD  LYS A 179      -6.645 -13.227  14.211  1.00 87.44           C  
ATOM   1397  CE  LYS A 179      -6.895 -14.562  13.523  1.00 87.44           C  
ATOM   1398  NZ  LYS A 179      -8.250 -15.109  13.836  1.00 87.44           N  
ATOM   1399  N   GLN A 180      -2.402  -8.781  14.906  1.00 91.56           N  
ATOM   1400  CA  GLN A 180      -2.158  -7.434  15.422  1.00 91.56           C  
ATOM   1401  C   GLN A 180      -1.062  -6.730  14.625  1.00 91.56           C  
ATOM   1402  CB  GLN A 180      -1.777  -7.488  16.906  1.00 91.56           C  
ATOM   1403  O   GLN A 180      -0.296  -7.379  13.906  1.00 91.56           O  
ATOM   1404  CG  GLN A 180      -2.904  -7.961  17.812  1.00 91.56           C  
ATOM   1405  CD  GLN A 180      -2.500  -8.008  19.281  1.00 91.56           C  
ATOM   1406  NE2 GLN A 180      -3.447  -8.352  20.141  1.00 91.56           N  
ATOM   1407  OE1 GLN A 180      -1.348  -7.734  19.625  1.00 91.56           O  
ATOM   1408  N   LEU A 181      -1.106  -5.422  14.789  1.00 95.62           N  
ATOM   1409  CA  LEU A 181      -0.024  -4.645  14.195  1.00 95.62           C  
ATOM   1410  C   LEU A 181       1.311  -4.988  14.852  1.00 95.62           C  
ATOM   1411  CB  LEU A 181      -0.303  -3.145  14.336  1.00 95.62           C  
ATOM   1412  O   LEU A 181       1.374  -5.223  16.062  1.00 95.62           O  
ATOM   1413  CG  LEU A 181      -1.537  -2.615  13.602  1.00 95.62           C  
ATOM   1414  CD1 LEU A 181      -1.806  -1.167  14.000  1.00 95.62           C  
ATOM   1415  CD2 LEU A 181      -1.358  -2.738  12.094  1.00 95.62           C  
ATOM   1416  N   ARG A 182       2.326  -5.000  14.055  1.00 95.06           N  
ATOM   1417  CA  ARG A 182       3.654  -5.145  14.641  1.00 95.06           C  
ATOM   1418  C   ARG A 182       3.992  -3.951  15.523  1.00 95.06           C  
ATOM   1419  CB  ARG A 182       4.715  -5.297  13.539  1.00 95.06           C  
ATOM   1420  O   ARG A 182       3.529  -2.836  15.281  1.00 95.06           O  
ATOM   1421  CG  ARG A 182       4.641  -6.621  12.797  1.00 95.06           C  
ATOM   1422  CD  ARG A 182       5.984  -7.008  12.195  1.00 95.06           C  
ATOM   1423  NE  ARG A 182       5.914  -8.281  11.492  1.00 95.06           N  
ATOM   1424  NH1 ARG A 182       8.203  -8.578  11.375  1.00 95.06           N  
ATOM   1425  NH2 ARG A 182       6.793 -10.148  10.484  1.00 95.06           N  
ATOM   1426  CZ  ARG A 182       6.973  -9.000  11.117  1.00 95.06           C  
ATOM   1427  N   PRO A 183       4.762  -4.141  16.516  1.00 95.44           N  
ATOM   1428  CA  PRO A 183       5.055  -3.076  17.469  1.00 95.44           C  
ATOM   1429  C   PRO A 183       5.645  -1.831  16.812  1.00 95.44           C  
ATOM   1430  CB  PRO A 183       6.070  -3.723  18.422  1.00 95.44           C  
ATOM   1431  O   PRO A 183       5.277  -0.708  17.156  1.00 95.44           O  
ATOM   1432  CG  PRO A 183       5.781  -5.188  18.344  1.00 95.44           C  
ATOM   1433  CD  PRO A 183       5.285  -5.504  16.969  1.00 95.44           C  
ATOM   1434  N   ALA A 184       6.527  -2.070  15.875  1.00 95.62           N  
ATOM   1435  CA  ALA A 184       7.129  -0.926  15.195  1.00 95.62           C  
ATOM   1436  C   ALA A 184       6.074  -0.116  14.445  1.00 95.62           C  
ATOM   1437  CB  ALA A 184       8.219  -1.393  14.234  1.00 95.62           C  
ATOM   1438  O   ALA A 184       6.113   1.117  14.445  1.00 95.62           O  
ATOM   1439  N   CYS A 185       5.207  -0.832  13.836  1.00 96.88           N  
ATOM   1440  CA  CYS A 185       4.141  -0.158  13.102  1.00 96.88           C  
ATOM   1441  C   CYS A 185       3.193   0.556  14.062  1.00 96.88           C  
ATOM   1442  CB  CYS A 185       3.359  -1.158  12.250  1.00 96.88           C  
ATOM   1443  O   CYS A 185       2.820   1.708  13.828  1.00 96.88           O  
ATOM   1444  SG  CYS A 185       2.078  -0.400  11.234  1.00 96.88           S  
ATOM   1445  N   ALA A 186       2.852  -0.111  15.102  1.00 97.06           N  
ATOM   1446  CA  ALA A 186       1.981   0.495  16.109  1.00 97.06           C  
ATOM   1447  C   ALA A 186       2.609   1.761  16.672  1.00 97.06           C  
ATOM   1448  CB  ALA A 186       1.684  -0.503  17.219  1.00 97.06           C  
ATOM   1449  O   ALA A 186       1.920   2.764  16.891  1.00 97.06           O  
ATOM   1450  N   GLN A 187       3.838   1.706  16.906  1.00 96.25           N  
ATOM   1451  CA  GLN A 187       4.547   2.861  17.453  1.00 96.25           C  
ATOM   1452  C   GLN A 187       4.551   4.020  16.453  1.00 96.25           C  
ATOM   1453  CB  GLN A 187       5.980   2.484  17.828  1.00 96.25           C  
ATOM   1454  O   GLN A 187       4.340   5.172  16.828  1.00 96.25           O  
ATOM   1455  CG  GLN A 187       6.098   1.731  19.141  1.00 96.25           C  
ATOM   1456  CD  GLN A 187       7.520   1.280  19.438  1.00 96.25           C  
ATOM   1457  NE2 GLN A 187       7.715   0.665  20.594  1.00 96.25           N  
ATOM   1458  OE1 GLN A 187       8.430   1.482  18.625  1.00 96.25           O  
ATOM   1459  N   ALA A 188       4.859   3.691  15.258  1.00 95.81           N  
ATOM   1460  CA  ALA A 188       4.867   4.711  14.219  1.00 95.81           C  
ATOM   1461  C   ALA A 188       3.498   5.375  14.086  1.00 95.81           C  
ATOM   1462  CB  ALA A 188       5.289   4.102  12.883  1.00 95.81           C  
ATOM   1463  O   ALA A 188       3.398   6.602  14.039  1.00 95.81           O  
ATOM   1464  N   LEU A 189       2.469   4.527  14.047  1.00 97.50           N  
ATOM   1465  CA  LEU A 189       1.112   5.047  13.914  1.00 97.50           C  
ATOM   1466  C   LEU A 189       0.721   5.855  15.148  1.00 97.50           C  
ATOM   1467  CB  LEU A 189       0.117   3.902  13.703  1.00 97.50           C  
ATOM   1468  O   LEU A 189       0.002   6.852  15.039  1.00 97.50           O  
ATOM   1469  CG  LEU A 189       0.173   3.195  12.352  1.00 97.50           C  
ATOM   1470  CD1 LEU A 189      -0.744   1.976  12.352  1.00 97.50           C  
ATOM   1471  CD2 LEU A 189      -0.207   4.156  11.227  1.00 97.50           C  
ATOM   1472  N   THR A 190       1.167   5.434  16.281  1.00 96.00           N  
ATOM   1473  CA  THR A 190       0.917   6.176  17.516  1.00 96.00           C  
ATOM   1474  C   THR A 190       1.541   7.566  17.438  1.00 96.00           C  
ATOM   1475  CB  THR A 190       1.467   5.430  18.734  1.00 96.00           C  
ATOM   1476  O   THR A 190       0.917   8.555  17.828  1.00 96.00           O  
ATOM   1477  CG2 THR A 190       1.212   6.215  20.016  1.00 96.00           C  
ATOM   1478  OG1 THR A 190       0.827   4.152  18.844  1.00 96.00           O  
ATOM   1479  N   ARG A 191       2.715   7.613  16.953  1.00 94.56           N  
ATOM   1480  CA  ARG A 191       3.379   8.906  16.781  1.00 94.56           C  
ATOM   1481  C   ARG A 191       2.607   9.789  15.812  1.00 94.56           C  
ATOM   1482  CB  ARG A 191       4.812   8.711  16.297  1.00 94.56           C  
ATOM   1483  O   ARG A 191       2.449  10.992  16.062  1.00 94.56           O  
ATOM   1484  CG  ARG A 191       5.625   9.992  16.234  1.00 94.56           C  
ATOM   1485  CD  ARG A 191       7.059   9.734  15.797  1.00 94.56           C  
ATOM   1486  NE  ARG A 191       7.805  10.977  15.633  1.00 94.56           N  
ATOM   1487  NH1 ARG A 191       9.688   9.977  14.742  1.00 94.56           N  
ATOM   1488  NH2 ARG A 191       9.625  12.250  15.031  1.00 94.56           N  
ATOM   1489  CZ  ARG A 191       9.039  11.062  15.133  1.00 94.56           C  
ATOM   1490  N   ILE A 192       2.207   9.227  14.734  1.00 94.88           N  
ATOM   1491  CA  ILE A 192       1.452   9.969  13.734  1.00 94.88           C  
ATOM   1492  C   ILE A 192       0.151  10.484  14.344  1.00 94.88           C  
ATOM   1493  CB  ILE A 192       1.155   9.102  12.492  1.00 94.88           C  
ATOM   1494  O   ILE A 192      -0.248  11.625  14.102  1.00 94.88           O  
ATOM   1495  CG1 ILE A 192       2.449   8.805  11.727  1.00 94.88           C  
ATOM   1496  CG2 ILE A 192       0.131   9.789  11.586  1.00 94.88           C  
ATOM   1497  CD1 ILE A 192       2.289   7.773  10.617  1.00 94.88           C  
ATOM   1498  N   PHE A 193      -0.463   9.656  15.148  1.00 96.44           N  
ATOM   1499  CA  PHE A 193      -1.674  10.055  15.852  1.00 96.44           C  
ATOM   1500  C   PHE A 193      -1.409  11.258  16.750  1.00 96.44           C  
ATOM   1501  CB  PHE A 193      -2.215   8.891  16.688  1.00 96.44           C  
ATOM   1502  O   PHE A 193      -2.172  12.234  16.734  1.00 96.44           O  
ATOM   1503  CG  PHE A 193      -3.447   9.234  17.484  1.00 96.44           C  
ATOM   1504  CD1 PHE A 193      -3.344   9.688  18.797  1.00 96.44           C  
ATOM   1505  CD2 PHE A 193      -4.707   9.102  16.922  1.00 96.44           C  
ATOM   1506  CE1 PHE A 193      -4.484  10.008  19.531  1.00 96.44           C  
ATOM   1507  CE2 PHE A 193      -5.852   9.414  17.656  1.00 96.44           C  
ATOM   1508  CZ  PHE A 193      -5.734   9.867  18.953  1.00 96.44           C  
ATOM   1509  N   ARG A 194      -0.350  11.180  17.500  1.00 91.12           N  
ATOM   1510  CA  ARG A 194       0.006  12.250  18.406  1.00 91.12           C  
ATOM   1511  C   ARG A 194       0.312  13.539  17.656  1.00 91.12           C  
ATOM   1512  CB  ARG A 194       1.207  11.852  19.266  1.00 91.12           C  
ATOM   1513  O   ARG A 194       0.000  14.633  18.125  1.00 91.12           O  
ATOM   1514  CG  ARG A 194       0.893  10.789  20.312  1.00 91.12           C  
ATOM   1515  CD  ARG A 194       2.117  10.430  21.141  1.00 91.12           C  
ATOM   1516  NE  ARG A 194       1.810   9.430  22.156  1.00 91.12           N  
ATOM   1517  NH1 ARG A 194       4.012   9.016  22.719  1.00 91.12           N  
ATOM   1518  NH2 ARG A 194       2.324   7.883  23.781  1.00 91.12           N  
ATOM   1519  CZ  ARG A 194       2.717   8.781  22.875  1.00 91.12           C  
ATOM   1520  N   LEU A 195       0.890  13.422  16.516  1.00 89.56           N  
ATOM   1521  CA  LEU A 195       1.198  14.586  15.688  1.00 89.56           C  
ATOM   1522  C   LEU A 195      -0.075  15.188  15.102  1.00 89.56           C  
ATOM   1523  CB  LEU A 195       2.158  14.195  14.555  1.00 89.56           C  
ATOM   1524  O   LEU A 195      -0.136  16.391  14.852  1.00 89.56           O  
ATOM   1525  CG  LEU A 195       3.631  14.047  14.938  1.00 89.56           C  
ATOM   1526  CD1 LEU A 195       4.398  13.336  13.828  1.00 89.56           C  
ATOM   1527  CD2 LEU A 195       4.250  15.414  15.234  1.00 89.56           C  
ATOM   1528  N   SER A 196      -1.021  14.352  14.859  1.00 91.94           N  
ATOM   1529  CA  SER A 196      -2.279  14.805  14.281  1.00 91.94           C  
ATOM   1530  C   SER A 196      -3.191  15.406  15.344  1.00 91.94           C  
ATOM   1531  CB  SER A 196      -2.996  13.648  13.578  1.00 91.94           C  
ATOM   1532  O   SER A 196      -4.137  16.125  15.016  1.00 91.94           O  
ATOM   1533  OG  SER A 196      -2.209  13.148  12.516  1.00 91.94           O  
ATOM   1534  N   ASP A 197      -2.943  15.047  16.562  1.00 91.12           N  
ATOM   1535  CA  ASP A 197      -3.670  15.602  17.703  1.00 91.12           C  
ATOM   1536  C   ASP A 197      -3.168  17.000  18.047  1.00 91.12           C  
ATOM   1537  CB  ASP A 197      -3.539  14.688  18.922  1.00 91.12           C  
ATOM   1538  O   ASP A 197      -2.271  17.156  18.875  1.00 91.12           O  
ATOM   1539  CG  ASP A 197      -4.352  15.164  20.109  1.00 91.12           C  
ATOM   1540  OD1 ASP A 197      -5.156  16.109  19.953  1.00 91.12           O  
ATOM   1541  OD2 ASP A 197      -4.184  14.586  21.203  1.00 91.12           O  
ATOM   1542  N   GLN A 198      -3.795  17.984  17.531  1.00 83.00           N  
ATOM   1543  CA  GLN A 198      -3.305  19.359  17.609  1.00 83.00           C  
ATOM   1544  C   GLN A 198      -3.566  19.953  19.000  1.00 83.00           C  
ATOM   1545  CB  GLN A 198      -3.953  20.234  16.531  1.00 83.00           C  
ATOM   1546  O   GLN A 198      -2.797  20.781  19.469  1.00 83.00           O  
ATOM   1547  CG  GLN A 198      -3.562  19.844  15.117  1.00 83.00           C  
ATOM   1548  CD  GLN A 198      -4.145  20.781  14.078  1.00 83.00           C  
ATOM   1549  NE2 GLN A 198      -3.785  20.578  12.812  1.00 83.00           N  
ATOM   1550  OE1 GLN A 198      -4.914  21.703  14.406  1.00 83.00           O  
ATOM   1551  N   ASP A 199      -4.652  19.547  19.625  1.00 82.44           N  
ATOM   1552  CA  ASP A 199      -4.980  20.141  20.922  1.00 82.44           C  
ATOM   1553  C   ASP A 199      -4.527  19.234  22.062  1.00 82.44           C  
ATOM   1554  CB  ASP A 199      -6.484  20.406  21.031  1.00 82.44           C  
ATOM   1555  O   ASP A 199      -4.758  19.547  23.234  1.00 82.44           O  
ATOM   1556  CG  ASP A 199      -7.316  19.141  20.906  1.00 82.44           C  
ATOM   1557  OD1 ASP A 199      -6.742  18.047  20.766  1.00 82.44           O  
ATOM   1558  OD2 ASP A 199      -8.562  19.250  20.953  1.00 82.44           O  
ATOM   1559  N   LEU A 200      -3.918  18.062  21.828  1.00 85.19           N  
ATOM   1560  CA  LEU A 200      -3.281  17.156  22.781  1.00 85.19           C  
ATOM   1561  C   LEU A 200      -4.301  16.594  23.766  1.00 85.19           C  
ATOM   1562  CB  LEU A 200      -2.158  17.875  23.531  1.00 85.19           C  
ATOM   1563  O   LEU A 200      -3.996  16.422  24.938  1.00 85.19           O  
ATOM   1564  CG  LEU A 200      -0.956  18.312  22.703  1.00 85.19           C  
ATOM   1565  CD1 LEU A 200      -0.065  19.250  23.516  1.00 85.19           C  
ATOM   1566  CD2 LEU A 200      -0.167  17.109  22.203  1.00 85.19           C  
ATOM   1567  N   ASP A 201      -5.488  16.422  23.359  1.00 86.62           N  
ATOM   1568  CA  ASP A 201      -6.504  15.844  24.234  1.00 86.62           C  
ATOM   1569  C   ASP A 201      -6.598  14.336  24.047  1.00 86.62           C  
ATOM   1570  CB  ASP A 201      -7.867  16.484  23.969  1.00 86.62           C  
ATOM   1571  O   ASP A 201      -7.520  13.695  24.547  1.00 86.62           O  
ATOM   1572  CG  ASP A 201      -8.422  16.172  22.594  1.00 86.62           C  
ATOM   1573  OD1 ASP A 201      -7.691  15.609  21.766  1.00 86.62           O  
ATOM   1574  OD2 ASP A 201      -9.602  16.500  22.344  1.00 86.62           O  
ATOM   1575  N   GLN A 202      -5.746  13.742  23.234  1.00 90.88           N  
ATOM   1576  CA  GLN A 202      -5.605  12.305  23.016  1.00 90.88           C  
ATOM   1577  C   GLN A 202      -6.773  11.758  22.203  1.00 90.88           C  
ATOM   1578  CB  GLN A 202      -5.500  11.562  24.344  1.00 90.88           C  
ATOM   1579  O   GLN A 202      -7.098  10.570  22.281  1.00 90.88           O  
ATOM   1580  CG  GLN A 202      -4.250  11.906  25.141  1.00 90.88           C  
ATOM   1581  CD  GLN A 202      -3.885  10.828  26.156  1.00 90.88           C  
ATOM   1582  NE2 GLN A 202      -2.693  10.945  26.734  1.00 90.88           N  
ATOM   1583  OE1 GLN A 202      -4.668   9.914  26.406  1.00 90.88           O  
ATOM   1584  N   ALA A 203      -7.391  12.609  21.562  1.00 94.81           N  
ATOM   1585  CA  ALA A 203      -8.461  12.250  20.641  1.00 94.81           C  
ATOM   1586  C   ALA A 203      -8.453  13.148  19.406  1.00 94.81           C  
ATOM   1587  CB  ALA A 203      -9.820  12.320  21.344  1.00 94.81           C  
ATOM   1588  O   ALA A 203      -7.992  14.289  19.469  1.00 94.81           O  
ATOM   1589  N   LEU A 204      -8.883  12.617  18.312  1.00 96.25           N  
ATOM   1590  CA  LEU A 204      -8.938  13.406  17.094  1.00 96.25           C  
ATOM   1591  C   LEU A 204     -10.352  13.906  16.828  1.00 96.25           C  
ATOM   1592  CB  LEU A 204      -8.445  12.586  15.891  1.00 96.25           C  
ATOM   1593  O   LEU A 204     -11.281  13.109  16.672  1.00 96.25           O  
ATOM   1594  CG  LEU A 204      -6.980  12.156  15.922  1.00 96.25           C  
ATOM   1595  CD1 LEU A 204      -6.648  11.305  14.703  1.00 96.25           C  
ATOM   1596  CD2 LEU A 204      -6.066  13.375  15.992  1.00 96.25           C  
ATOM   1597  N   SER A 205     -10.477  15.164  16.844  1.00 95.62           N  
ATOM   1598  CA  SER A 205     -11.750  15.773  16.484  1.00 95.62           C  
ATOM   1599  C   SER A 205     -12.008  15.664  14.977  1.00 95.62           C  
ATOM   1600  CB  SER A 205     -11.773  17.250  16.891  1.00 95.62           C  
ATOM   1601  O   SER A 205     -11.141  15.211  14.227  1.00 95.62           O  
ATOM   1602  OG  SER A 205     -10.867  18.016  16.125  1.00 95.62           O  
ATOM   1603  N   ASP A 206     -13.219  16.000  14.547  1.00 95.88           N  
ATOM   1604  CA  ASP A 206     -13.570  15.969  13.133  1.00 95.88           C  
ATOM   1605  C   ASP A 206     -12.641  16.859  12.312  1.00 95.88           C  
ATOM   1606  CB  ASP A 206     -15.031  16.406  12.930  1.00 95.88           C  
ATOM   1607  O   ASP A 206     -12.234  16.500  11.203  1.00 95.88           O  
ATOM   1608  CG  ASP A 206     -16.031  15.367  13.430  1.00 95.88           C  
ATOM   1609  OD1 ASP A 206     -15.602  14.281  13.875  1.00 95.88           O  
ATOM   1610  OD2 ASP A 206     -17.250  15.648  13.367  1.00 95.88           O  
ATOM   1611  N   GLU A 207     -12.281  17.953  12.875  1.00 94.12           N  
ATOM   1612  CA  GLU A 207     -11.398  18.891  12.188  1.00 94.12           C  
ATOM   1613  C   GLU A 207      -9.992  18.328  12.047  1.00 94.12           C  
ATOM   1614  CB  GLU A 207     -11.359  20.234  12.938  1.00 94.12           C  
ATOM   1615  O   GLU A 207      -9.375  18.438  10.992  1.00 94.12           O  
ATOM   1616  CG  GLU A 207     -12.516  21.156  12.602  1.00 94.12           C  
ATOM   1617  CD  GLU A 207     -13.078  21.875  13.820  1.00 94.12           C  
ATOM   1618  OE1 GLU A 207     -14.094  22.594  13.680  1.00 94.12           O  
ATOM   1619  OE2 GLU A 207     -12.500  21.719  14.914  1.00 94.12           O  
ATOM   1620  N   GLU A 208      -9.570  17.719  13.102  1.00 93.69           N  
ATOM   1621  CA  GLU A 208      -8.234  17.125  13.086  1.00 93.69           C  
ATOM   1622  C   GLU A 208      -8.188  15.922  12.141  1.00 93.69           C  
ATOM   1623  CB  GLU A 208      -7.820  16.703  14.492  1.00 93.69           C  
ATOM   1624  O   GLU A 208      -7.203  15.734  11.422  1.00 93.69           O  
ATOM   1625  CG  GLU A 208      -7.531  17.875  15.422  1.00 93.69           C  
ATOM   1626  CD  GLU A 208      -7.352  17.453  16.875  1.00 93.69           C  
ATOM   1627  OE1 GLU A 208      -6.559  18.109  17.594  1.00 93.69           O  
ATOM   1628  OE2 GLU A 208      -8.008  16.484  17.297  1.00 93.69           O  
ATOM   1629  N   LEU A 209      -9.258  15.164  12.164  1.00 95.75           N  
ATOM   1630  CA  LEU A 209      -9.344  14.008  11.266  1.00 95.75           C  
ATOM   1631  C   LEU A 209      -9.383  14.453   9.812  1.00 95.75           C  
ATOM   1632  CB  LEU A 209     -10.578  13.164  11.594  1.00 95.75           C  
ATOM   1633  O   LEU A 209      -8.781  13.820   8.945  1.00 95.75           O  
ATOM   1634  CG  LEU A 209     -10.617  11.766  10.992  1.00 95.75           C  
ATOM   1635  CD1 LEU A 209      -9.438  10.938  11.500  1.00 95.75           C  
ATOM   1636  CD2 LEU A 209     -11.938  11.078  11.320  1.00 95.75           C  
ATOM   1637  N   ASN A 210     -10.047  15.500   9.586  1.00 93.88           N  
ATOM   1638  CA  ASN A 210     -10.102  16.062   8.242  1.00 93.88           C  
ATOM   1639  C   ASN A 210      -8.742  16.578   7.793  1.00 93.88           C  
ATOM   1640  CB  ASN A 210     -11.148  17.188   8.164  1.00 93.88           C  
ATOM   1641  O   ASN A 210      -8.344  16.391   6.641  1.00 93.88           O  
ATOM   1642  CG  ASN A 210     -12.508  16.688   7.742  1.00 93.88           C  
ATOM   1643  ND2 ASN A 210     -13.555  17.438   8.086  1.00 93.88           N  
ATOM   1644  OD1 ASN A 210     -12.633  15.633   7.105  1.00 93.88           O  
ATOM   1645  N   ALA A 211      -8.062  17.234   8.680  1.00 91.12           N  
ATOM   1646  CA  ALA A 211      -6.723  17.734   8.375  1.00 91.12           C  
ATOM   1647  C   ALA A 211      -5.770  16.578   8.086  1.00 91.12           C  
ATOM   1648  CB  ALA A 211      -6.188  18.578   9.531  1.00 91.12           C  
ATOM   1649  O   ALA A 211      -4.965  16.641   7.152  1.00 91.12           O  
ATOM   1650  N   PHE A 212      -5.953  15.594   8.867  1.00 94.81           N  
ATOM   1651  CA  PHE A 212      -5.168  14.383   8.672  1.00 94.81           C  
ATOM   1652  C   PHE A 212      -5.449  13.773   7.305  1.00 94.81           C  
ATOM   1653  CB  PHE A 212      -5.465  13.359   9.773  1.00 94.81           C  
ATOM   1654  O   PHE A 212      -4.520  13.461   6.555  1.00 94.81           O  
ATOM   1655  CG  PHE A 212      -4.934  11.984   9.484  1.00 94.81           C  
ATOM   1656  CD1 PHE A 212      -5.754  11.008   8.938  1.00 94.81           C  
ATOM   1657  CD2 PHE A 212      -3.607  11.672   9.758  1.00 94.81           C  
ATOM   1658  CE1 PHE A 212      -5.262   9.734   8.672  1.00 94.81           C  
ATOM   1659  CE2 PHE A 212      -3.109  10.398   9.492  1.00 94.81           C  
ATOM   1660  CZ  PHE A 212      -3.938   9.430   8.945  1.00 94.81           C  
ATOM   1661  N   GLN A 213      -6.691  13.594   7.023  1.00 92.94           N  
ATOM   1662  CA  GLN A 213      -7.125  13.008   5.758  1.00 92.94           C  
ATOM   1663  C   GLN A 213      -6.652  13.844   4.574  1.00 92.94           C  
ATOM   1664  CB  GLN A 213      -8.648  12.867   5.727  1.00 92.94           C  
ATOM   1665  O   GLN A 213      -6.195  13.305   3.566  1.00 92.94           O  
ATOM   1666  CG  GLN A 213      -9.164  12.016   4.578  1.00 92.94           C  
ATOM   1667  CD  GLN A 213      -9.188  10.539   4.914  1.00 92.94           C  
ATOM   1668  NE2 GLN A 213      -9.672   9.727   3.977  1.00 92.94           N  
ATOM   1669  OE1 GLN A 213      -8.781  10.125   6.004  1.00 92.94           O  
ATOM   1670  N   LYS A 214      -6.785  15.039   4.684  1.00 89.38           N  
ATOM   1671  CA  LYS A 214      -6.355  15.938   3.615  1.00 89.38           C  
ATOM   1672  C   LYS A 214      -4.848  15.852   3.395  1.00 89.38           C  
ATOM   1673  CB  LYS A 214      -6.758  17.375   3.934  1.00 89.38           C  
ATOM   1674  O   LYS A 214      -4.383  15.852   2.254  1.00 89.38           O  
ATOM   1675  CG  LYS A 214      -6.586  18.344   2.768  1.00 89.38           C  
ATOM   1676  CD  LYS A 214      -7.070  19.734   3.121  1.00 89.38           C  
ATOM   1677  CE  LYS A 214      -6.875  20.703   1.965  1.00 89.38           C  
ATOM   1678  NZ  LYS A 214      -7.355  22.078   2.305  1.00 89.38           N  
ATOM   1679  N   SER A 215      -4.152  15.758   4.414  1.00 88.00           N  
ATOM   1680  CA  SER A 215      -2.695  15.688   4.336  1.00 88.00           C  
ATOM   1681  C   SER A 215      -2.244  14.375   3.693  1.00 88.00           C  
ATOM   1682  CB  SER A 215      -2.076  15.820   5.727  1.00 88.00           C  
ATOM   1683  O   SER A 215      -1.312  14.367   2.887  1.00 88.00           O  
ATOM   1684  OG  SER A 215      -0.668  15.664   5.668  1.00 88.00           O  
ATOM   1685  N   CYS A 216      -2.883  13.336   4.004  1.00 90.44           N  
ATOM   1686  CA  CYS A 216      -2.451  12.023   3.551  1.00 90.44           C  
ATOM   1687  C   CYS A 216      -3.031  11.695   2.180  1.00 90.44           C  
ATOM   1688  CB  CYS A 216      -2.865  10.945   4.555  1.00 90.44           C  
ATOM   1689  O   CYS A 216      -2.342  11.141   1.325  1.00 90.44           O  
ATOM   1690  SG  CYS A 216      -1.983  11.047   6.129  1.00 90.44           S  
ATOM   1691  N   PHE A 217      -4.289  12.086   1.982  1.00 88.06           N  
ATOM   1692  CA  PHE A 217      -4.984  11.578   0.806  1.00 88.06           C  
ATOM   1693  C   PHE A 217      -5.445  12.719  -0.090  1.00 88.06           C  
ATOM   1694  CB  PHE A 217      -6.180  10.719   1.217  1.00 88.06           C  
ATOM   1695  O   PHE A 217      -6.035  12.492  -1.147  1.00 88.06           O  
ATOM   1696  CG  PHE A 217      -5.812   9.539   2.076  1.00 88.06           C  
ATOM   1697  CD1 PHE A 217      -5.258   8.398   1.512  1.00 88.06           C  
ATOM   1698  CD2 PHE A 217      -6.027   9.570   3.447  1.00 88.06           C  
ATOM   1699  CE1 PHE A 217      -4.918   7.301   2.305  1.00 88.06           C  
ATOM   1700  CE2 PHE A 217      -5.688   8.477   4.246  1.00 88.06           C  
ATOM   1701  CZ  PHE A 217      -5.133   7.348   3.672  1.00 88.06           C  
ATOM   1702  N   GLY A 218      -5.281  13.945   0.336  1.00 84.50           N  
ATOM   1703  CA  GLY A 218      -5.516  15.094  -0.521  1.00 84.50           C  
ATOM   1704  C   GLY A 218      -6.918  15.664  -0.393  1.00 84.50           C  
ATOM   1705  O   GLY A 218      -7.180  16.781  -0.825  1.00 84.50           O  
ATOM   1706  N   HIS A 219      -7.848  14.859   0.147  1.00 84.50           N  
ATOM   1707  CA  HIS A 219      -9.227  15.305   0.269  1.00 84.50           C  
ATOM   1708  C   HIS A 219      -9.766  15.078   1.680  1.00 84.50           C  
ATOM   1709  CB  HIS A 219     -10.117  14.594  -0.751  1.00 84.50           C  
ATOM   1710  O   HIS A 219      -9.453  14.055   2.303  1.00 84.50           O  
ATOM   1711  CG  HIS A 219      -9.680  14.781  -2.168  1.00 84.50           C  
ATOM   1712  CD2 HIS A 219     -10.391  15.008  -3.297  1.00 84.50           C  
ATOM   1713  ND1 HIS A 219      -8.352  14.750  -2.547  1.00 84.50           N  
ATOM   1714  CE1 HIS A 219      -8.273  14.945  -3.852  1.00 84.50           C  
ATOM   1715  NE2 HIS A 219      -9.492  15.109  -4.332  1.00 84.50           N  
ATOM   1716  N   PRO A 220     -10.516  16.047   2.115  1.00 90.44           N  
ATOM   1717  CA  PRO A 220     -11.117  15.836   3.436  1.00 90.44           C  
ATOM   1718  C   PRO A 220     -12.234  14.805   3.420  1.00 90.44           C  
ATOM   1719  CB  PRO A 220     -11.656  17.219   3.791  1.00 90.44           C  
ATOM   1720  O   PRO A 220     -12.648  14.344   2.350  1.00 90.44           O  
ATOM   1721  CG  PRO A 220     -11.992  17.859   2.477  1.00 90.44           C  
ATOM   1722  CD  PRO A 220     -11.062  17.312   1.436  1.00 90.44           C  
ATOM   1723  N   LEU A 221     -12.648  14.445   4.586  1.00 91.56           N  
ATOM   1724  CA  LEU A 221     -13.758  13.508   4.719  1.00 91.56           C  
ATOM   1725  C   LEU A 221     -15.102  14.234   4.645  1.00 91.56           C  
ATOM   1726  CB  LEU A 221     -13.656  12.742   6.043  1.00 91.56           C  
ATOM   1727  O   LEU A 221     -15.289  15.266   5.293  1.00 91.56           O  
ATOM   1728  CG  LEU A 221     -12.477  11.781   6.176  1.00 91.56           C  
ATOM   1729  CD1 LEU A 221     -12.344  11.305   7.621  1.00 91.56           C  
ATOM   1730  CD2 LEU A 221     -12.641  10.594   5.234  1.00 91.56           C  
ATOM   1731  N   ALA A 222     -15.969  13.711   3.816  1.00 90.19           N  
ATOM   1732  CA  ALA A 222     -17.344  14.195   3.859  1.00 90.19           C  
ATOM   1733  C   ALA A 222     -17.984  13.898   5.211  1.00 90.19           C  
ATOM   1734  CB  ALA A 222     -18.156  13.562   2.732  1.00 90.19           C  
ATOM   1735  O   ALA A 222     -17.562  12.984   5.922  1.00 90.19           O  
ATOM   1736  N   PRO A 223     -18.984  14.664   5.570  1.00 91.31           N  
ATOM   1737  CA  PRO A 223     -19.641  14.453   6.867  1.00 91.31           C  
ATOM   1738  C   PRO A 223     -20.141  13.023   7.043  1.00 91.31           C  
ATOM   1739  CB  PRO A 223     -20.797  15.445   6.844  1.00 91.31           C  
ATOM   1740  O   PRO A 223     -20.000  12.445   8.125  1.00 91.31           O  
ATOM   1741  CG  PRO A 223     -20.359  16.516   5.898  1.00 91.31           C  
ATOM   1742  CD  PRO A 223     -19.469  15.906   4.855  1.00 91.31           C  
ATOM   1743  N   GLN A 224     -20.625  12.500   5.988  1.00 91.56           N  
ATOM   1744  CA  GLN A 224     -21.109  11.133   6.078  1.00 91.56           C  
ATOM   1745  C   GLN A 224     -19.969  10.156   6.324  1.00 91.56           C  
ATOM   1746  CB  GLN A 224     -21.875  10.742   4.805  1.00 91.56           C  
ATOM   1747  O   GLN A 224     -20.125   9.180   7.066  1.00 91.56           O  
ATOM   1748  CG  GLN A 224     -22.562   9.383   4.887  1.00 91.56           C  
ATOM   1749  CD  GLN A 224     -23.594   9.320   5.992  1.00 91.56           C  
ATOM   1750  NE2 GLN A 224     -23.594   8.227   6.750  1.00 91.56           N  
ATOM   1751  OE1 GLN A 224     -24.391  10.242   6.164  1.00 91.56           O  
ATOM   1752  N   ALA A 225     -18.906  10.422   5.676  1.00 92.56           N  
ATOM   1753  CA  ALA A 225     -17.734   9.555   5.832  1.00 92.56           C  
ATOM   1754  C   ALA A 225     -17.219   9.594   7.266  1.00 92.56           C  
ATOM   1755  CB  ALA A 225     -16.641   9.961   4.852  1.00 92.56           C  
ATOM   1756  O   ALA A 225     -16.766   8.578   7.797  1.00 92.56           O  
ATOM   1757  N   LEU A 226     -17.281  10.773   7.855  1.00 95.12           N  
ATOM   1758  CA  LEU A 226     -16.859  10.914   9.242  1.00 95.12           C  
ATOM   1759  C   LEU A 226     -17.734  10.070  10.164  1.00 95.12           C  
ATOM   1760  CB  LEU A 226     -16.906  12.383   9.672  1.00 95.12           C  
ATOM   1761  O   LEU A 226     -17.219   9.375  11.047  1.00 95.12           O  
ATOM   1762  CG  LEU A 226     -15.742  13.266   9.234  1.00 95.12           C  
ATOM   1763  CD1 LEU A 226     -16.094  14.734   9.391  1.00 95.12           C  
ATOM   1764  CD2 LEU A 226     -14.492  12.922  10.039  1.00 95.12           C  
ATOM   1765  N   GLU A 227     -18.984  10.102   9.898  1.00 94.12           N  
ATOM   1766  CA  GLU A 227     -19.906   9.305  10.688  1.00 94.12           C  
ATOM   1767  C   GLU A 227     -19.688   7.809  10.477  1.00 94.12           C  
ATOM   1768  CB  GLU A 227     -21.359   9.672  10.344  1.00 94.12           C  
ATOM   1769  O   GLU A 227     -19.766   7.020  11.414  1.00 94.12           O  
ATOM   1770  CG  GLU A 227     -21.891  10.875  11.109  1.00 94.12           C  
ATOM   1771  CD  GLU A 227     -22.109  10.594  12.586  1.00 94.12           C  
ATOM   1772  OE1 GLU A 227     -22.047  11.547  13.398  1.00 94.12           O  
ATOM   1773  OE2 GLU A 227     -22.359   9.422  12.930  1.00 94.12           O  
ATOM   1774  N   ASP A 228     -19.438   7.496   9.273  1.00 93.94           N  
ATOM   1775  CA  ASP A 228     -19.172   6.098   8.953  1.00 93.94           C  
ATOM   1776  C   ASP A 228     -17.938   5.590   9.703  1.00 93.94           C  
ATOM   1777  CB  ASP A 228     -18.969   5.918   7.449  1.00 93.94           C  
ATOM   1778  O   ASP A 228     -17.953   4.480  10.242  1.00 93.94           O  
ATOM   1779  CG  ASP A 228     -20.250   6.133   6.656  1.00 93.94           C  
ATOM   1780  OD1 ASP A 228     -21.359   6.074   7.246  1.00 93.94           O  
ATOM   1781  OD2 ASP A 228     -20.156   6.359   5.430  1.00 93.94           O  
ATOM   1782  N   VAL A 229     -16.922   6.383   9.703  1.00 96.00           N  
ATOM   1783  CA  VAL A 229     -15.680   6.023  10.391  1.00 96.00           C  
ATOM   1784  C   VAL A 229     -15.961   5.789  11.875  1.00 96.00           C  
ATOM   1785  CB  VAL A 229     -14.594   7.109  10.219  1.00 96.00           C  
ATOM   1786  O   VAL A 229     -15.578   4.758  12.430  1.00 96.00           O  
ATOM   1787  CG1 VAL A 229     -13.430   6.867  11.180  1.00 96.00           C  
ATOM   1788  CG2 VAL A 229     -14.102   7.148   8.773  1.00 96.00           C  
ATOM   1789  N   LYS A 230     -16.656   6.684  12.469  1.00 96.12           N  
ATOM   1790  CA  LYS A 230     -16.953   6.574  13.891  1.00 96.12           C  
ATOM   1791  C   LYS A 230     -17.844   5.375  14.180  1.00 96.12           C  
ATOM   1792  CB  LYS A 230     -17.609   7.855  14.406  1.00 96.12           C  
ATOM   1793  O   LYS A 230     -17.656   4.664  15.164  1.00 96.12           O  
ATOM   1794  CG  LYS A 230     -16.688   9.070  14.383  1.00 96.12           C  
ATOM   1795  CD  LYS A 230     -17.406  10.328  14.844  1.00 96.12           C  
ATOM   1796  CE  LYS A 230     -16.562  11.578  14.625  1.00 96.12           C  
ATOM   1797  NZ  LYS A 230     -17.312  12.820  14.969  1.00 96.12           N  
ATOM   1798  N   THR A 231     -18.781   5.137  13.289  1.00 94.19           N  
ATOM   1799  CA  THR A 231     -19.703   4.023  13.461  1.00 94.19           C  
ATOM   1800  C   THR A 231     -18.969   2.689  13.391  1.00 94.19           C  
ATOM   1801  CB  THR A 231     -20.812   4.055  12.391  1.00 94.19           C  
ATOM   1802  O   THR A 231     -19.172   1.818  14.242  1.00 94.19           O  
ATOM   1803  CG2 THR A 231     -21.828   2.943  12.625  1.00 94.19           C  
ATOM   1804  OG1 THR A 231     -21.484   5.320  12.445  1.00 94.19           O  
ATOM   1805  N   VAL A 232     -18.141   2.588  12.422  1.00 94.06           N  
ATOM   1806  CA  VAL A 232     -17.391   1.344  12.234  1.00 94.06           C  
ATOM   1807  C   VAL A 232     -16.453   1.121  13.430  1.00 94.06           C  
ATOM   1808  CB  VAL A 232     -16.594   1.350  10.922  1.00 94.06           C  
ATOM   1809  O   VAL A 232     -16.344   0.003  13.930  1.00 94.06           O  
ATOM   1810  CG1 VAL A 232     -15.602   0.181  10.883  1.00 94.06           C  
ATOM   1811  CG2 VAL A 232     -17.531   1.299   9.719  1.00 94.06           C  
ATOM   1812  N   VAL A 233     -15.836   2.162  13.875  1.00 96.12           N  
ATOM   1813  CA  VAL A 233     -14.906   2.053  14.992  1.00 96.12           C  
ATOM   1814  C   VAL A 233     -15.664   1.731  16.281  1.00 96.12           C  
ATOM   1815  CB  VAL A 233     -14.078   3.348  15.172  1.00 96.12           C  
ATOM   1816  O   VAL A 233     -15.258   0.861  17.047  1.00 96.12           O  
ATOM   1817  CG1 VAL A 233     -13.281   3.303  16.469  1.00 96.12           C  
ATOM   1818  CG2 VAL A 233     -13.148   3.559  13.977  1.00 96.12           C  
ATOM   1819  N   CYS A 234     -16.797   2.359  16.484  1.00 94.81           N  
ATOM   1820  CA  CYS A 234     -17.594   2.152  17.688  1.00 94.81           C  
ATOM   1821  C   CYS A 234     -18.109   0.723  17.766  1.00 94.81           C  
ATOM   1822  CB  CYS A 234     -18.766   3.135  17.734  1.00 94.81           C  
ATOM   1823  O   CYS A 234     -18.203   0.143  18.844  1.00 94.81           O  
ATOM   1824  SG  CYS A 234     -18.328   4.738  18.453  1.00 94.81           S  
ATOM   1825  N   ARG A 235     -18.359   0.123  16.672  1.00 92.81           N  
ATOM   1826  CA  ARG A 235     -18.938  -1.220  16.594  1.00 92.81           C  
ATOM   1827  C   ARG A 235     -17.875  -2.277  16.875  1.00 92.81           C  
ATOM   1828  CB  ARG A 235     -19.562  -1.464  15.219  1.00 92.81           C  
ATOM   1829  O   ARG A 235     -18.188  -3.381  17.328  1.00 92.81           O  
ATOM   1830  CG  ARG A 235     -20.969  -0.903  15.078  1.00 92.81           C  
ATOM   1831  CD  ARG A 235     -21.578  -1.232  13.727  1.00 92.81           C  
ATOM   1832  NE  ARG A 235     -22.953  -0.768  13.625  1.00 92.81           N  
ATOM   1833  NH1 ARG A 235     -23.188  -1.316  11.391  1.00 92.81           N  
ATOM   1834  NH2 ARG A 235     -24.938  -0.368  12.531  1.00 92.81           N  
ATOM   1835  CZ  ARG A 235     -23.688  -0.818  12.516  1.00 92.81           C  
ATOM   1836  N   ASN A 236     -16.641  -1.937  16.703  1.00 92.50           N  
ATOM   1837  CA  ASN A 236     -15.617  -2.979  16.734  1.00 92.50           C  
ATOM   1838  C   ASN A 236     -14.656  -2.799  17.906  1.00 92.50           C  
ATOM   1839  CB  ASN A 236     -14.852  -2.996  15.406  1.00 92.50           C  
ATOM   1840  O   ASN A 236     -14.008  -3.754  18.328  1.00 92.50           O  
ATOM   1841  CG  ASN A 236     -15.680  -3.510  14.250  1.00 92.50           C  
ATOM   1842  ND2 ASN A 236     -16.031  -2.619  13.336  1.00 92.50           N  
ATOM   1843  OD1 ASN A 236     -16.000  -4.699  14.180  1.00 92.50           O  
ATOM   1844  N   VAL A 237     -14.516  -1.613  18.391  1.00 94.00           N  
ATOM   1845  CA  VAL A 237     -13.555  -1.346  19.453  1.00 94.00           C  
ATOM   1846  C   VAL A 237     -14.234  -0.577  20.578  1.00 94.00           C  
ATOM   1847  CB  VAL A 237     -12.336  -0.554  18.922  1.00 94.00           C  
ATOM   1848  O   VAL A 237     -14.742   0.525  20.375  1.00 94.00           O  
ATOM   1849  CG1 VAL A 237     -11.344  -0.283  20.062  1.00 94.00           C  
ATOM   1850  CG2 VAL A 237     -11.656  -1.311  17.781  1.00 94.00           C  
ATOM   1851  N   ALA A 238     -14.141  -1.225  21.688  1.00 93.88           N  
ATOM   1852  CA  ALA A 238     -14.641  -0.512  22.859  1.00 93.88           C  
ATOM   1853  C   ALA A 238     -13.742   0.667  23.219  1.00 93.88           C  
ATOM   1854  CB  ALA A 238     -14.766  -1.461  24.047  1.00 93.88           C  
ATOM   1855  O   ALA A 238     -12.539   0.496  23.422  1.00 93.88           O  
ATOM   1856  N   GLY A 239     -14.242   1.840  23.188  1.00 92.88           N  
ATOM   1857  CA  GLY A 239     -13.477   3.027  23.531  1.00 92.88           C  
ATOM   1858  C   GLY A 239     -12.773   3.648  22.344  1.00 92.88           C  
ATOM   1859  O   GLY A 239     -11.922   4.523  22.500  1.00 92.88           O  
ATOM   1860  N   GLY A 240     -13.062   3.148  21.219  1.00 95.81           N  
ATOM   1861  CA  GLY A 240     -12.438   3.672  20.016  1.00 95.81           C  
ATOM   1862  C   GLY A 240     -12.875   5.082  19.672  1.00 95.81           C  
ATOM   1863  O   GLY A 240     -12.164   5.816  19.000  1.00 95.81           O  
ATOM   1864  N   VAL A 241     -14.078   5.352  20.094  1.00 96.12           N  
ATOM   1865  CA  VAL A 241     -14.617   6.699  19.953  1.00 96.12           C  
ATOM   1866  C   VAL A 241     -15.055   7.223  21.328  1.00 96.12           C  
ATOM   1867  CB  VAL A 241     -15.812   6.730  18.969  1.00 96.12           C  
ATOM   1868  O   VAL A 241     -15.727   6.523  22.078  1.00 96.12           O  
ATOM   1869  CG1 VAL A 241     -16.375   8.148  18.844  1.00 96.12           C  
ATOM   1870  CG2 VAL A 241     -15.391   6.199  17.609  1.00 96.12           C  
ATOM   1871  N   ARG A 242     -14.508   8.383  21.656  1.00 94.56           N  
ATOM   1872  CA  ARG A 242     -14.859   9.031  22.922  1.00 94.56           C  
ATOM   1873  C   ARG A 242     -15.375  10.453  22.688  1.00 94.56           C  
ATOM   1874  CB  ARG A 242     -13.656   9.062  23.859  1.00 94.56           C  
ATOM   1875  O   ARG A 242     -14.680  11.273  22.094  1.00 94.56           O  
ATOM   1876  CG  ARG A 242     -14.031   9.086  25.344  1.00 94.56           C  
ATOM   1877  CD  ARG A 242     -12.805   9.117  26.234  1.00 94.56           C  
ATOM   1878  NE  ARG A 242     -13.133   8.773  27.609  1.00 94.56           N  
ATOM   1879  NH1 ARG A 242     -11.039   9.289  28.453  1.00 94.56           N  
ATOM   1880  NH2 ARG A 242     -12.688   8.516  29.859  1.00 94.56           N  
ATOM   1881  CZ  ARG A 242     -12.289   8.859  28.641  1.00 94.56           C  
ATOM   1882  N   GLU A 243     -16.562  10.742  23.203  1.00 93.25           N  
ATOM   1883  CA  GLU A 243     -17.156  12.062  23.031  1.00 93.25           C  
ATOM   1884  C   GLU A 243     -17.141  12.492  21.578  1.00 93.25           C  
ATOM   1885  CB  GLU A 243     -16.422  13.102  23.891  1.00 93.25           C  
ATOM   1886  O   GLU A 243     -16.719  13.602  21.250  1.00 93.25           O  
ATOM   1887  CG  GLU A 243     -16.547  12.867  25.391  1.00 93.25           C  
ATOM   1888  CD  GLU A 243     -15.859  13.938  26.219  1.00 93.25           C  
ATOM   1889  OE1 GLU A 243     -15.914  13.852  27.469  1.00 93.25           O  
ATOM   1890  OE2 GLU A 243     -15.266  14.859  25.625  1.00 93.25           O  
ATOM   1891  N   ASP A 244     -17.406  11.602  20.656  1.00 93.38           N  
ATOM   1892  CA  ASP A 244     -17.531  11.805  19.219  1.00 93.38           C  
ATOM   1893  C   ASP A 244     -16.188  12.125  18.578  1.00 93.38           C  
ATOM   1894  CB  ASP A 244     -18.531  12.930  18.922  1.00 93.38           C  
ATOM   1895  O   ASP A 244     -16.125  12.773  17.531  1.00 93.38           O  
ATOM   1896  CG  ASP A 244     -19.406  12.648  17.719  1.00 93.38           C  
ATOM   1897  OD1 ASP A 244     -19.531  11.469  17.312  1.00 93.38           O  
ATOM   1898  OD2 ASP A 244     -19.984  13.609  17.156  1.00 93.38           O  
ATOM   1899  N   ARG A 245     -15.156  11.727  19.328  1.00 96.06           N  
ATOM   1900  CA  ARG A 245     -13.797  11.906  18.828  1.00 96.06           C  
ATOM   1901  C   ARG A 245     -13.070  10.562  18.719  1.00 96.06           C  
ATOM   1902  CB  ARG A 245     -13.008  12.844  19.734  1.00 96.06           C  
ATOM   1903  O   ARG A 245     -13.359   9.633  19.469  1.00 96.06           O  
ATOM   1904  CG  ARG A 245     -13.594  14.250  19.828  1.00 96.06           C  
ATOM   1905  CD  ARG A 245     -12.773  15.148  20.734  1.00 96.06           C  
ATOM   1906  NE  ARG A 245     -13.141  14.977  22.141  1.00 96.06           N  
ATOM   1907  NH1 ARG A 245     -11.516  16.391  22.969  1.00 96.06           N  
ATOM   1908  NH2 ARG A 245     -12.961  15.344  24.406  1.00 96.06           N  
ATOM   1909  CZ  ARG A 245     -12.539  15.570  23.172  1.00 96.06           C  
ATOM   1910  N   LEU A 246     -12.188  10.453  17.734  1.00 97.44           N  
ATOM   1911  CA  LEU A 246     -11.477   9.203  17.500  1.00 97.44           C  
ATOM   1912  C   LEU A 246     -10.281   9.062  18.438  1.00 97.44           C  
ATOM   1913  CB  LEU A 246     -11.000   9.141  16.047  1.00 97.44           C  
ATOM   1914  O   LEU A 246      -9.445   9.961  18.531  1.00 97.44           O  
ATOM   1915  CG  LEU A 246     -10.367   7.816  15.594  1.00 97.44           C  
ATOM   1916  CD1 LEU A 246     -11.430   6.734  15.477  1.00 97.44           C  
ATOM   1917  CD2 LEU A 246      -9.633   8.000  14.266  1.00 97.44           C  
ATOM   1918  N   THR A 247     -10.219   7.980  19.141  1.00 97.50           N  
ATOM   1919  CA  THR A 247      -9.125   7.727  20.062  1.00 97.50           C  
ATOM   1920  C   THR A 247      -7.977   7.004  19.359  1.00 97.50           C  
ATOM   1921  CB  THR A 247      -9.594   6.898  21.266  1.00 97.50           C  
ATOM   1922  O   THR A 247      -8.094   6.637  18.188  1.00 97.50           O  
ATOM   1923  CG2 THR A 247     -10.789   7.551  21.953  1.00 97.50           C  
ATOM   1924  OG1 THR A 247      -9.969   5.590  20.828  1.00 97.50           O  
ATOM   1925  N   LEU A 248      -6.918   6.832  20.109  1.00 97.44           N  
ATOM   1926  CA  LEU A 248      -5.766   6.117  19.578  1.00 97.44           C  
ATOM   1927  C   LEU A 248      -6.133   4.676  19.234  1.00 97.44           C  
ATOM   1928  CB  LEU A 248      -4.609   6.137  20.578  1.00 97.44           C  
ATOM   1929  O   LEU A 248      -5.758   4.176  18.172  1.00 97.44           O  
ATOM   1930  CG  LEU A 248      -3.369   5.324  20.203  1.00 97.44           C  
ATOM   1931  CD1 LEU A 248      -2.760   5.863  18.906  1.00 97.44           C  
ATOM   1932  CD2 LEU A 248      -2.346   5.348  21.328  1.00 97.44           C  
ATOM   1933  N   ASP A 249      -6.891   4.105  20.078  1.00 97.06           N  
ATOM   1934  CA  ASP A 249      -7.316   2.730  19.844  1.00 97.06           C  
ATOM   1935  C   ASP A 249      -8.156   2.637  18.562  1.00 97.06           C  
ATOM   1936  CB  ASP A 249      -8.102   2.188  21.031  1.00 97.06           C  
ATOM   1937  O   ASP A 249      -8.016   1.691  17.781  1.00 97.06           O  
ATOM   1938  CG  ASP A 249      -7.230   1.943  22.250  1.00 97.06           C  
ATOM   1939  OD1 ASP A 249      -6.008   1.726  22.094  1.00 97.06           O  
ATOM   1940  OD2 ASP A 249      -7.770   1.964  23.375  1.00 97.06           O  
ATOM   1941  N   GLY A 250      -8.969   3.580  18.406  1.00 97.25           N  
ATOM   1942  CA  GLY A 250      -9.766   3.621  17.188  1.00 97.25           C  
ATOM   1943  C   GLY A 250      -8.930   3.822  15.938  1.00 97.25           C  
ATOM   1944  O   GLY A 250      -9.164   3.168  14.922  1.00 97.25           O  
ATOM   1945  N   PHE A 251      -7.977   4.664  16.047  1.00 97.62           N  
ATOM   1946  CA  PHE A 251      -7.082   4.965  14.938  1.00 97.62           C  
ATOM   1947  C   PHE A 251      -6.270   3.734  14.547  1.00 97.62           C  
ATOM   1948  CB  PHE A 251      -6.148   6.125  15.289  1.00 97.62           C  
ATOM   1949  O   PHE A 251      -6.133   3.418  13.367  1.00 97.62           O  
ATOM   1950  CG  PHE A 251      -5.227   6.523  14.172  1.00 97.62           C  
ATOM   1951  CD1 PHE A 251      -3.883   6.168  14.203  1.00 97.62           C  
ATOM   1952  CD2 PHE A 251      -5.699   7.258  13.094  1.00 97.62           C  
ATOM   1953  CE1 PHE A 251      -3.025   6.539  13.164  1.00 97.62           C  
ATOM   1954  CE2 PHE A 251      -4.852   7.633  12.055  1.00 97.62           C  
ATOM   1955  CZ  PHE A 251      -3.512   7.273  12.094  1.00 97.62           C  
ATOM   1956  N   LEU A 252      -5.773   3.055  15.500  1.00 97.69           N  
ATOM   1957  CA  LEU A 252      -5.008   1.838  15.258  1.00 97.69           C  
ATOM   1958  C   LEU A 252      -5.895   0.745  14.672  1.00 97.69           C  
ATOM   1959  CB  LEU A 252      -4.355   1.344  16.547  1.00 97.69           C  
ATOM   1960  O   LEU A 252      -5.473   0.009  13.781  1.00 97.69           O  
ATOM   1961  CG  LEU A 252      -3.254   2.229  17.141  1.00 97.69           C  
ATOM   1962  CD1 LEU A 252      -2.758   1.652  18.453  1.00 97.69           C  
ATOM   1963  CD2 LEU A 252      -2.104   2.377  16.141  1.00 97.69           C  
ATOM   1964  N   PHE A 253      -7.082   0.667  15.133  1.00 96.44           N  
ATOM   1965  CA  PHE A 253      -8.031  -0.309  14.617  1.00 96.44           C  
ATOM   1966  C   PHE A 253      -8.328  -0.051  13.148  1.00 96.44           C  
ATOM   1967  CB  PHE A 253      -9.336  -0.273  15.430  1.00 96.44           C  
ATOM   1968  O   PHE A 253      -8.383  -0.987  12.344  1.00 96.44           O  
ATOM   1969  CG  PHE A 253     -10.469  -1.021  14.781  1.00 96.44           C  
ATOM   1970  CD1 PHE A 253     -11.461  -0.342  14.086  1.00 96.44           C  
ATOM   1971  CD2 PHE A 253     -10.547  -2.404  14.875  1.00 96.44           C  
ATOM   1972  CE1 PHE A 253     -12.516  -1.032  13.484  1.00 96.44           C  
ATOM   1973  CE2 PHE A 253     -11.594  -3.102  14.281  1.00 96.44           C  
ATOM   1974  CZ  PHE A 253     -12.578  -2.414  13.586  1.00 96.44           C  
ATOM   1975  N   LEU A 254      -8.578   1.197  12.820  1.00 96.06           N  
ATOM   1976  CA  LEU A 254      -8.852   1.548  11.430  1.00 96.06           C  
ATOM   1977  C   LEU A 254      -7.734   1.046  10.516  1.00 96.06           C  
ATOM   1978  CB  LEU A 254      -9.000   3.064  11.281  1.00 96.06           C  
ATOM   1979  O   LEU A 254      -8.000   0.381   9.508  1.00 96.06           O  
ATOM   1980  CG  LEU A 254     -10.320   3.662  11.766  1.00 96.06           C  
ATOM   1981  CD1 LEU A 254     -10.273   5.184  11.703  1.00 96.06           C  
ATOM   1982  CD2 LEU A 254     -11.492   3.125  10.945  1.00 96.06           C  
ATOM   1983  N   ASN A 255      -6.559   1.346  10.852  1.00 96.19           N  
ATOM   1984  CA  ASN A 255      -5.430   0.908  10.039  1.00 96.19           C  
ATOM   1985  C   ASN A 255      -5.320  -0.614  10.008  1.00 96.19           C  
ATOM   1986  CB  ASN A 255      -4.129   1.525  10.555  1.00 96.19           C  
ATOM   1987  O   ASN A 255      -4.980  -1.194   8.977  1.00 96.19           O  
ATOM   1988  CG  ASN A 255      -3.967   2.975  10.141  1.00 96.19           C  
ATOM   1989  ND2 ASN A 255      -4.262   3.889  11.055  1.00 96.19           N  
ATOM   1990  OD1 ASN A 255      -3.580   3.271   9.008  1.00 96.19           O  
ATOM   1991  N   THR A 256      -5.602  -1.234  11.125  1.00 94.56           N  
ATOM   1992  CA  THR A 256      -5.598  -2.693  11.172  1.00 94.56           C  
ATOM   1993  C   THR A 256      -6.645  -3.270  10.227  1.00 94.56           C  
ATOM   1994  CB  THR A 256      -5.859  -3.205  12.602  1.00 94.56           C  
ATOM   1995  O   THR A 256      -6.375  -4.234   9.508  1.00 94.56           O  
ATOM   1996  CG2 THR A 256      -5.785  -4.727  12.664  1.00 94.56           C  
ATOM   1997  OG1 THR A 256      -4.875  -2.654  13.492  1.00 94.56           O  
ATOM   1998  N   LEU A 257      -7.781  -2.672  10.219  1.00 91.44           N  
ATOM   1999  CA  LEU A 257      -8.875  -3.121   9.359  1.00 91.44           C  
ATOM   2000  C   LEU A 257      -8.477  -3.029   7.891  1.00 91.44           C  
ATOM   2001  CB  LEU A 257     -10.133  -2.293   9.617  1.00 91.44           C  
ATOM   2002  O   LEU A 257      -8.727  -3.957   7.117  1.00 91.44           O  
ATOM   2003  CG  LEU A 257     -11.383  -2.693   8.820  1.00 91.44           C  
ATOM   2004  CD1 LEU A 257     -11.820  -4.102   9.203  1.00 91.44           C  
ATOM   2005  CD2 LEU A 257     -12.508  -1.693   9.062  1.00 91.44           C  
ATOM   2006  N   PHE A 258      -7.887  -1.972   7.512  1.00 92.69           N  
ATOM   2007  CA  PHE A 258      -7.449  -1.793   6.133  1.00 92.69           C  
ATOM   2008  C   PHE A 258      -6.426  -2.852   5.746  1.00 92.69           C  
ATOM   2009  CB  PHE A 258      -6.863  -0.393   5.930  1.00 92.69           C  
ATOM   2010  O   PHE A 258      -6.469  -3.393   4.641  1.00 92.69           O  
ATOM   2011  CG  PHE A 258      -7.891   0.653   5.594  1.00 92.69           C  
ATOM   2012  CD1 PHE A 258      -8.141   1.006   4.273  1.00 92.69           C  
ATOM   2013  CD2 PHE A 258      -8.609   1.284   6.598  1.00 92.69           C  
ATOM   2014  CE1 PHE A 258      -9.094   1.974   3.959  1.00 92.69           C  
ATOM   2015  CE2 PHE A 258      -9.562   2.252   6.293  1.00 92.69           C  
ATOM   2016  CZ  PHE A 258      -9.805   2.596   4.973  1.00 92.69           C  
ATOM   2017  N   ILE A 259      -5.566  -3.150   6.645  1.00 91.62           N  
ATOM   2018  CA  ILE A 259      -4.535  -4.148   6.379  1.00 91.62           C  
ATOM   2019  C   ILE A 259      -5.176  -5.531   6.254  1.00 91.62           C  
ATOM   2020  CB  ILE A 259      -3.459  -4.152   7.488  1.00 91.62           C  
ATOM   2021  O   ILE A 259      -4.871  -6.277   5.320  1.00 91.62           O  
ATOM   2022  CG1 ILE A 259      -2.670  -2.840   7.473  1.00 91.62           C  
ATOM   2023  CG2 ILE A 259      -2.523  -5.355   7.324  1.00 91.62           C  
ATOM   2024  CD1 ILE A 259      -1.794  -2.627   8.695  1.00 91.62           C  
ATOM   2025  N   GLN A 260      -6.078  -5.820   7.125  1.00 86.69           N  
ATOM   2026  CA  GLN A 260      -6.730  -7.125   7.148  1.00 86.69           C  
ATOM   2027  C   GLN A 260      -7.539  -7.359   5.875  1.00 86.69           C  
ATOM   2028  CB  GLN A 260      -7.629  -7.254   8.375  1.00 86.69           C  
ATOM   2029  O   GLN A 260      -7.672  -8.492   5.418  1.00 86.69           O  
ATOM   2030  CG  GLN A 260      -6.867  -7.480   9.680  1.00 86.69           C  
ATOM   2031  CD  GLN A 260      -7.785  -7.613  10.875  1.00 86.69           C  
ATOM   2032  NE2 GLN A 260      -7.277  -8.219  11.945  1.00 86.69           N  
ATOM   2033  OE1 GLN A 260      -8.938  -7.176  10.852  1.00 86.69           O  
ATOM   2034  N   ARG A 261      -8.031  -6.246   5.371  1.00 83.00           N  
ATOM   2035  CA  ARG A 261      -8.867  -6.359   4.176  1.00 83.00           C  
ATOM   2036  C   ARG A 261      -8.016  -6.246   2.910  1.00 83.00           C  
ATOM   2037  CB  ARG A 261      -9.953  -5.281   4.176  1.00 83.00           C  
ATOM   2038  O   ARG A 261      -8.555  -6.105   1.809  1.00 83.00           O  
ATOM   2039  CG  ARG A 261     -10.992  -5.457   5.270  1.00 83.00           C  
ATOM   2040  CD  ARG A 261     -11.758  -6.762   5.113  1.00 83.00           C  
ATOM   2041  NE  ARG A 261     -12.789  -6.906   6.137  1.00 83.00           N  
ATOM   2042  NH1 ARG A 261     -14.500  -6.082   4.824  1.00 83.00           N  
ATOM   2043  NH2 ARG A 261     -14.922  -6.750   6.977  1.00 83.00           N  
ATOM   2044  CZ  ARG A 261     -14.070  -6.578   5.977  1.00 83.00           C  
ATOM   2045  N   GLY A 262      -6.793  -6.242   3.094  1.00 83.19           N  
ATOM   2046  CA  GLY A 262      -5.895  -6.250   1.951  1.00 83.19           C  
ATOM   2047  C   GLY A 262      -5.660  -4.871   1.363  1.00 83.19           C  
ATOM   2048  O   GLY A 262      -5.277  -4.742   0.199  1.00 83.19           O  
ATOM   2049  N   ARG A 263      -5.977  -3.811   2.088  1.00 86.50           N  
ATOM   2050  CA  ARG A 263      -5.777  -2.439   1.631  1.00 86.50           C  
ATOM   2051  C   ARG A 263      -4.664  -1.756   2.420  1.00 86.50           C  
ATOM   2052  CB  ARG A 263      -7.074  -1.638   1.753  1.00 86.50           C  
ATOM   2053  O   ARG A 263      -4.836  -0.631   2.896  1.00 86.50           O  
ATOM   2054  CG  ARG A 263      -8.266  -2.281   1.057  1.00 86.50           C  
ATOM   2055  CD  ARG A 263      -8.109  -2.260  -0.458  1.00 86.50           C  
ATOM   2056  NE  ARG A 263      -9.266  -2.846  -1.126  1.00 86.50           N  
ATOM   2057  NH1 ARG A 263      -8.125  -3.430  -3.047  1.00 86.50           N  
ATOM   2058  NH2 ARG A 263     -10.359  -3.895  -2.854  1.00 86.50           N  
ATOM   2059  CZ  ARG A 263      -9.250  -3.389  -2.340  1.00 86.50           C  
ATOM   2060  N   HIS A 264      -3.551  -2.449   2.535  1.00 90.75           N  
ATOM   2061  CA  HIS A 264      -2.434  -1.963   3.338  1.00 90.75           C  
ATOM   2062  C   HIS A 264      -1.707  -0.820   2.635  1.00 90.75           C  
ATOM   2063  CB  HIS A 264      -1.454  -3.100   3.639  1.00 90.75           C  
ATOM   2064  O   HIS A 264      -0.876  -0.141   3.240  1.00 90.75           O  
ATOM   2065  CG  HIS A 264      -1.056  -3.885   2.430  1.00 90.75           C  
ATOM   2066  CD2 HIS A 264       0.064  -3.842   1.671  1.00 90.75           C  
ATOM   2067  ND1 HIS A 264      -1.862  -4.855   1.873  1.00 90.75           N  
ATOM   2068  CE1 HIS A 264      -1.253  -5.375   0.821  1.00 90.75           C  
ATOM   2069  NE2 HIS A 264      -0.082  -4.777   0.676  1.00 90.75           N  
ATOM   2070  N   GLU A 265      -2.055  -0.490   1.352  1.00 88.62           N  
ATOM   2071  CA  GLU A 265      -1.532   0.699   0.682  1.00 88.62           C  
ATOM   2072  C   GLU A 265      -1.938   1.971   1.421  1.00 88.62           C  
ATOM   2073  CB  GLU A 265      -2.018   0.755  -0.769  1.00 88.62           C  
ATOM   2074  O   GLU A 265      -1.200   2.957   1.419  1.00 88.62           O  
ATOM   2075  CG  GLU A 265      -3.527   0.879  -0.908  1.00 88.62           C  
ATOM   2076  CD  GLU A 265      -4.242  -0.463  -0.909  1.00 88.62           C  
ATOM   2077  OE1 GLU A 265      -5.398  -0.534  -1.381  1.00 88.62           O  
ATOM   2078  OE2 GLU A 265      -3.641  -1.451  -0.432  1.00 88.62           O  
ATOM   2079  N   THR A 266      -3.076   1.870   2.008  1.00 91.50           N  
ATOM   2080  CA  THR A 266      -3.562   3.014   2.771  1.00 91.50           C  
ATOM   2081  C   THR A 266      -2.625   3.326   3.934  1.00 91.50           C  
ATOM   2082  CB  THR A 266      -4.984   2.762   3.307  1.00 91.50           C  
ATOM   2083  O   THR A 266      -2.182   4.465   4.090  1.00 91.50           O  
ATOM   2084  CG2 THR A 266      -5.527   3.994   4.023  1.00 91.50           C  
ATOM   2085  OG1 THR A 266      -5.852   2.438   2.213  1.00 91.50           O  
ATOM   2086  N   THR A 267      -2.312   2.312   4.703  1.00 95.19           N  
ATOM   2087  CA  THR A 267      -1.435   2.480   5.855  1.00 95.19           C  
ATOM   2088  C   THR A 267      -0.041   2.918   5.414  1.00 95.19           C  
ATOM   2089  CB  THR A 267      -1.331   1.178   6.672  1.00 95.19           C  
ATOM   2090  O   THR A 267       0.576   3.773   6.051  1.00 95.19           O  
ATOM   2091  CG2 THR A 267      -0.543   1.397   7.961  1.00 95.19           C  
ATOM   2092  OG1 THR A 267      -2.648   0.723   7.004  1.00 95.19           O  
ATOM   2093  N   TRP A 268       0.395   2.389   4.348  1.00 92.69           N  
ATOM   2094  CA  TRP A 268       1.706   2.775   3.836  1.00 92.69           C  
ATOM   2095  C   TRP A 268       1.703   4.230   3.377  1.00 92.69           C  
ATOM   2096  CB  TRP A 268       2.125   1.863   2.680  1.00 92.69           C  
ATOM   2097  O   TRP A 268       2.684   4.953   3.570  1.00 92.69           O  
ATOM   2098  CG  TRP A 268       2.852   0.625   3.115  1.00 92.69           C  
ATOM   2099  CD1 TRP A 268       2.426  -0.667   2.984  1.00 92.69           C  
ATOM   2100  CD2 TRP A 268       4.129   0.565   3.754  1.00 92.69           C  
ATOM   2101  CE2 TRP A 268       4.418  -0.798   3.982  1.00 92.69           C  
ATOM   2102  CE3 TRP A 268       5.059   1.533   4.156  1.00 92.69           C  
ATOM   2103  NE1 TRP A 268       3.365  -1.528   3.504  1.00 92.69           N  
ATOM   2104  CH2 TRP A 268       6.492  -0.250   4.980  1.00 92.69           C  
ATOM   2105  CZ2 TRP A 268       5.602  -1.218   4.598  1.00 92.69           C  
ATOM   2106  CZ3 TRP A 268       6.234   1.113   4.766  1.00 92.69           C  
ATOM   2107  N   THR A 269       0.646   4.652   2.754  1.00 89.69           N  
ATOM   2108  CA  THR A 269       0.522   6.047   2.344  1.00 89.69           C  
ATOM   2109  C   THR A 269       0.622   6.977   3.551  1.00 89.69           C  
ATOM   2110  CB  THR A 269      -0.808   6.297   1.608  1.00 89.69           C  
ATOM   2111  O   THR A 269       1.303   8.000   3.494  1.00 89.69           O  
ATOM   2112  CG2 THR A 269      -0.926   7.750   1.164  1.00 89.69           C  
ATOM   2113  OG1 THR A 269      -0.876   5.449   0.455  1.00 89.69           O  
ATOM   2114  N   ILE A 270       0.010   6.559   4.578  1.00 94.44           N  
ATOM   2115  CA  ILE A 270       0.041   7.328   5.816  1.00 94.44           C  
ATOM   2116  C   ILE A 270       1.466   7.367   6.367  1.00 94.44           C  
ATOM   2117  CB  ILE A 270      -0.925   6.746   6.871  1.00 94.44           C  
ATOM   2118  O   ILE A 270       1.998   8.438   6.656  1.00 94.44           O  
ATOM   2119  CG1 ILE A 270      -2.379   6.898   6.406  1.00 94.44           C  
ATOM   2120  CG2 ILE A 270      -0.711   7.414   8.234  1.00 94.44           C  
ATOM   2121  CD1 ILE A 270      -3.375   6.078   7.215  1.00 94.44           C  
ATOM   2122  N   LEU A 271       2.098   6.254   6.465  1.00 94.50           N  
ATOM   2123  CA  LEU A 271       3.438   6.141   7.027  1.00 94.50           C  
ATOM   2124  C   LEU A 271       4.449   6.914   6.191  1.00 94.50           C  
ATOM   2125  CB  LEU A 271       3.857   4.672   7.125  1.00 94.50           C  
ATOM   2126  O   LEU A 271       5.277   7.648   6.734  1.00 94.50           O  
ATOM   2127  CG  LEU A 271       3.135   3.826   8.180  1.00 94.50           C  
ATOM   2128  CD1 LEU A 271       3.426   2.346   7.961  1.00 94.50           C  
ATOM   2129  CD2 LEU A 271       3.547   4.258   9.578  1.00 94.50           C  
ATOM   2130  N   ARG A 272       4.328   6.809   4.953  1.00 89.56           N  
ATOM   2131  CA  ARG A 272       5.289   7.469   4.070  1.00 89.56           C  
ATOM   2132  C   ARG A 272       5.082   8.977   4.066  1.00 89.56           C  
ATOM   2133  CB  ARG A 272       5.172   6.918   2.646  1.00 89.56           C  
ATOM   2134  O   ARG A 272       6.039   9.742   3.947  1.00 89.56           O  
ATOM   2135  CG  ARG A 272       5.758   5.527   2.475  1.00 89.56           C  
ATOM   2136  CD  ARG A 272       5.578   5.012   1.053  1.00 89.56           C  
ATOM   2137  NE  ARG A 272       6.074   3.645   0.909  1.00 89.56           N  
ATOM   2138  NH1 ARG A 272       4.801   3.164  -0.959  1.00 89.56           N  
ATOM   2139  NH2 ARG A 272       6.203   1.577  -0.081  1.00 89.56           N  
ATOM   2140  CZ  ARG A 272       5.691   2.799  -0.043  1.00 89.56           C  
ATOM   2141  N   ARG A 273       3.844   9.367   4.152  1.00 88.88           N  
ATOM   2142  CA  ARG A 273       3.564  10.797   4.246  1.00 88.88           C  
ATOM   2143  C   ARG A 273       4.285  11.414   5.438  1.00 88.88           C  
ATOM   2144  CB  ARG A 273       2.059  11.047   4.359  1.00 88.88           C  
ATOM   2145  O   ARG A 273       4.715  12.570   5.379  1.00 88.88           O  
ATOM   2146  CG  ARG A 273       1.688  12.508   4.559  1.00 88.88           C  
ATOM   2147  CD  ARG A 273       2.111  13.359   3.375  1.00 88.88           C  
ATOM   2148  NE  ARG A 273       1.761  14.766   3.572  1.00 88.88           N  
ATOM   2149  NH1 ARG A 273       3.838  15.586   2.977  1.00 88.88           N  
ATOM   2150  NH2 ARG A 273       2.164  17.031   3.588  1.00 88.88           N  
ATOM   2151  CZ  ARG A 273       2.588  15.789   3.379  1.00 88.88           C  
ATOM   2152  N   PHE A 274       4.461  10.641   6.480  1.00 91.06           N  
ATOM   2153  CA  PHE A 274       5.086  11.148   7.695  1.00 91.06           C  
ATOM   2154  C   PHE A 274       6.547  10.719   7.770  1.00 91.06           C  
ATOM   2155  CB  PHE A 274       4.332  10.656   8.938  1.00 91.06           C  
ATOM   2156  O   PHE A 274       7.145  10.711   8.852  1.00 91.06           O  
ATOM   2157  CG  PHE A 274       3.035  11.383   9.180  1.00 91.06           C  
ATOM   2158  CD1 PHE A 274       2.998  12.516   9.984  1.00 91.06           C  
ATOM   2159  CD2 PHE A 274       1.854  10.930   8.609  1.00 91.06           C  
ATOM   2160  CE1 PHE A 274       1.801  13.188  10.211  1.00 91.06           C  
ATOM   2161  CE2 PHE A 274       0.653  11.594   8.836  1.00 91.06           C  
ATOM   2162  CZ  PHE A 274       0.628  12.727   9.641  1.00 91.06           C  
ATOM   2163  N   GLY A 275       7.086  10.227   6.691  1.00 88.94           N  
ATOM   2164  CA  GLY A 275       8.523  10.109   6.520  1.00 88.94           C  
ATOM   2165  C   GLY A 275       9.062   8.734   6.871  1.00 88.94           C  
ATOM   2166  O   GLY A 275      10.273   8.555   7.000  1.00 88.94           O  
ATOM   2167  N   TYR A 276       8.227   7.789   7.020  1.00 92.31           N  
ATOM   2168  CA  TYR A 276       8.703   6.457   7.383  1.00 92.31           C  
ATOM   2169  C   TYR A 276       9.148   5.684   6.148  1.00 92.31           C  
ATOM   2170  CB  TYR A 276       7.613   5.680   8.125  1.00 92.31           C  
ATOM   2171  O   TYR A 276       8.508   5.758   5.098  1.00 92.31           O  
ATOM   2172  CG  TYR A 276       7.391   6.145   9.539  1.00 92.31           C  
ATOM   2173  CD1 TYR A 276       8.148   5.629  10.594  1.00 92.31           C  
ATOM   2174  CD2 TYR A 276       6.422   7.102   9.836  1.00 92.31           C  
ATOM   2175  CE1 TYR A 276       7.941   6.055  11.898  1.00 92.31           C  
ATOM   2176  CE2 TYR A 276       6.211   7.531  11.141  1.00 92.31           C  
ATOM   2177  OH  TYR A 276       6.770   7.426  13.453  1.00 92.31           O  
ATOM   2178  CZ  TYR A 276       6.973   7.004  12.164  1.00 92.31           C  
ATOM   2179  N   SER A 277      10.250   4.965   6.277  1.00 89.62           N  
ATOM   2180  CA  SER A 277      10.773   4.102   5.227  1.00 89.62           C  
ATOM   2181  C   SER A 277      10.094   2.736   5.242  1.00 89.62           C  
ATOM   2182  CB  SER A 277      12.281   3.926   5.383  1.00 89.62           C  
ATOM   2183  O   SER A 277       9.180   2.500   6.035  1.00 89.62           O  
ATOM   2184  OG  SER A 277      12.586   3.166   6.539  1.00 89.62           O  
ATOM   2185  N   ASP A 278      10.594   1.860   4.434  1.00 86.56           N  
ATOM   2186  CA  ASP A 278      10.047   0.505   4.367  1.00 86.56           C  
ATOM   2187  C   ASP A 278      10.383  -0.282   5.633  1.00 86.56           C  
ATOM   2188  CB  ASP A 278      10.586  -0.226   3.135  1.00 86.56           C  
ATOM   2189  O   ASP A 278       9.703  -1.253   5.965  1.00 86.56           O  
ATOM   2190  CG  ASP A 278      10.055   0.335   1.830  1.00 86.56           C  
ATOM   2191  OD1 ASP A 278       9.078   1.115   1.857  1.00 86.56           O  
ATOM   2192  OD2 ASP A 278      10.609  -0.007   0.765  1.00 86.56           O  
ATOM   2193  N   ALA A 279      11.406   0.125   6.273  1.00 86.88           N  
ATOM   2194  CA  ALA A 279      11.797  -0.521   7.523  1.00 86.88           C  
ATOM   2195  C   ALA A 279      11.109   0.142   8.719  1.00 86.88           C  
ATOM   2196  CB  ALA A 279      13.312  -0.484   7.691  1.00 86.88           C  
ATOM   2197  O   ALA A 279      11.438  -0.155   9.867  1.00 86.88           O  
ATOM   2198  N   LEU A 280      10.242   1.099   8.422  1.00 92.31           N  
ATOM   2199  CA  LEU A 280       9.477   1.823   9.430  1.00 92.31           C  
ATOM   2200  C   LEU A 280      10.398   2.678  10.305  1.00 92.31           C  
ATOM   2201  CB  LEU A 280       8.688   0.848  10.305  1.00 92.31           C  
ATOM   2202  O   LEU A 280      10.203   2.764  11.516  1.00 92.31           O  
ATOM   2203  CG  LEU A 280       7.582   0.057   9.609  1.00 92.31           C  
ATOM   2204  CD1 LEU A 280       6.906  -0.893  10.594  1.00 92.31           C  
ATOM   2205  CD2 LEU A 280       6.559   1.003   8.992  1.00 92.31           C  
ATOM   2206  N   GLU A 281      11.383   3.162   9.680  1.00 90.44           N  
ATOM   2207  CA  GLU A 281      12.281   4.137  10.297  1.00 90.44           C  
ATOM   2208  C   GLU A 281      12.156   5.500   9.625  1.00 90.44           C  
ATOM   2209  CB  GLU A 281      13.727   3.645  10.242  1.00 90.44           C  
ATOM   2210  O   GLU A 281      11.977   5.582   8.406  1.00 90.44           O  
ATOM   2211  CG  GLU A 281      13.977   2.375  11.039  1.00 90.44           C  
ATOM   2212  CD  GLU A 281      15.406   1.862  10.922  1.00 90.44           C  
ATOM   2213  OE1 GLU A 281      15.750   0.867  11.594  1.00 90.44           O  
ATOM   2214  OE2 GLU A 281      16.188   2.461  10.148  1.00 90.44           O  
ATOM   2215  N   LEU A 282      12.242   6.461  10.461  1.00 89.19           N  
ATOM   2216  CA  LEU A 282      12.172   7.805   9.898  1.00 89.19           C  
ATOM   2217  C   LEU A 282      13.398   8.094   9.039  1.00 89.19           C  
ATOM   2218  CB  LEU A 282      12.055   8.852  11.008  1.00 89.19           C  
ATOM   2219  O   LEU A 282      14.523   7.789   9.430  1.00 89.19           O  
ATOM   2220  CG  LEU A 282      10.703   8.945  11.711  1.00 89.19           C  
ATOM   2221  CD1 LEU A 282      10.805   9.828  12.953  1.00 89.19           C  
ATOM   2222  CD2 LEU A 282       9.641   9.477  10.758  1.00 89.19           C  
ATOM   2223  N   THR A 283      13.141   8.641   7.969  1.00 86.25           N  
ATOM   2224  CA  THR A 283      14.219   8.938   7.039  1.00 86.25           C  
ATOM   2225  C   THR A 283      14.938  10.227   7.438  1.00 86.25           C  
ATOM   2226  CB  THR A 283      13.695   9.070   5.598  1.00 86.25           C  
ATOM   2227  O   THR A 283      14.336  11.125   8.023  1.00 86.25           O  
ATOM   2228  CG2 THR A 283      13.016   7.781   5.141  1.00 86.25           C  
ATOM   2229  OG1 THR A 283      12.750  10.148   5.535  1.00 86.25           O  
ATOM   2230  N   ALA A 284      16.156  10.305   7.074  1.00 81.44           N  
ATOM   2231  CA  ALA A 284      16.984  11.469   7.391  1.00 81.44           C  
ATOM   2232  C   ALA A 284      16.469  12.711   6.660  1.00 81.44           C  
ATOM   2233  CB  ALA A 284      18.438  11.195   7.039  1.00 81.44           C  
ATOM   2234  O   ALA A 284      16.500  13.812   7.215  1.00 81.44           O  
ATOM   2235  N   ASP A 285      16.047  12.469   5.520  1.00 79.81           N  
ATOM   2236  CA  ASP A 285      15.547  13.586   4.727  1.00 79.81           C  
ATOM   2237  C   ASP A 285      14.305  14.195   5.359  1.00 79.81           C  
ATOM   2238  CB  ASP A 285      15.250  13.141   3.295  1.00 79.81           C  
ATOM   2239  O   ASP A 285      14.039  15.391   5.207  1.00 79.81           O  
ATOM   2240  CG  ASP A 285      16.484  12.703   2.533  1.00 79.81           C  
ATOM   2241  OD1 ASP A 285      17.609  13.094   2.926  1.00 79.81           O  
ATOM   2242  OD2 ASP A 285      16.344  11.977   1.531  1.00 79.81           O  
ATOM   2243  N   TYR A 286      13.602  13.273   6.031  1.00 80.31           N  
ATOM   2244  CA  TYR A 286      12.406  13.750   6.707  1.00 80.31           C  
ATOM   2245  C   TYR A 286      12.758  14.492   7.988  1.00 80.31           C  
ATOM   2246  CB  TYR A 286      11.461  12.586   7.020  1.00 80.31           C  
ATOM   2247  O   TYR A 286      12.164  15.531   8.297  1.00 80.31           O  
ATOM   2248  CG  TYR A 286      10.133  13.016   7.582  1.00 80.31           C  
ATOM   2249  CD1 TYR A 286       9.891  13.000   8.953  1.00 80.31           C  
ATOM   2250  CD2 TYR A 286       9.102  13.430   6.738  1.00 80.31           C  
ATOM   2251  CE1 TYR A 286       8.664  13.398   9.477  1.00 80.31           C  
ATOM   2252  CE2 TYR A 286       7.871  13.828   7.246  1.00 80.31           C  
ATOM   2253  OH  TYR A 286       6.441  14.195   9.125  1.00 80.31           O  
ATOM   2254  CZ  TYR A 286       7.660  13.805   8.617  1.00 80.31           C  
ATOM   2255  N   LEU A 287      13.695  14.086   8.680  1.00 79.75           N  
ATOM   2256  CA  LEU A 287      14.070  14.656   9.969  1.00 79.75           C  
ATOM   2257  C   LEU A 287      14.922  15.906   9.789  1.00 79.75           C  
ATOM   2258  CB  LEU A 287      14.828  13.625  10.805  1.00 79.75           C  
ATOM   2259  O   LEU A 287      14.805  16.859  10.562  1.00 79.75           O  
ATOM   2260  CG  LEU A 287      14.008  12.469  11.367  1.00 79.75           C  
ATOM   2261  CD1 LEU A 287      14.922  11.422  12.000  1.00 79.75           C  
ATOM   2262  CD2 LEU A 287      12.992  12.977  12.391  1.00 79.75           C  
ATOM   2263  N   SER A 288      15.766  15.852   8.711  1.00 79.12           N  
ATOM   2264  CA  SER A 288      16.656  16.984   8.445  1.00 79.12           C  
ATOM   2265  C   SER A 288      16.594  17.406   6.977  1.00 79.12           C  
ATOM   2266  CB  SER A 288      18.094  16.625   8.812  1.00 79.12           C  
ATOM   2267  O   SER A 288      17.484  17.094   6.195  1.00 79.12           O  
ATOM   2268  OG  SER A 288      18.203  16.344  10.203  1.00 79.12           O  
ATOM   2269  N   PRO A 289      15.461  18.062   6.695  1.00 74.81           N  
ATOM   2270  CA  PRO A 289      15.312  18.469   5.301  1.00 74.81           C  
ATOM   2271  C   PRO A 289      16.375  19.484   4.871  1.00 74.81           C  
ATOM   2272  CB  PRO A 289      13.914  19.094   5.266  1.00 74.81           C  
ATOM   2273  O   PRO A 289      16.781  20.344   5.668  1.00 74.81           O  
ATOM   2274  CG  PRO A 289      13.648  19.516   6.676  1.00 74.81           C  
ATOM   2275  CD  PRO A 289      14.438  18.625   7.598  1.00 74.81           C  
ATOM   2276  N   LEU A 290      16.859  19.328   3.688  1.00 73.88           N  
ATOM   2277  CA  LEU A 290      17.859  20.250   3.156  1.00 73.88           C  
ATOM   2278  C   LEU A 290      17.219  21.547   2.703  1.00 73.88           C  
ATOM   2279  CB  LEU A 290      18.609  19.594   1.987  1.00 73.88           C  
ATOM   2280  O   LEU A 290      16.219  21.531   1.998  1.00 73.88           O  
ATOM   2281  CG  LEU A 290      19.625  18.516   2.350  1.00 73.88           C  
ATOM   2282  CD1 LEU A 290      19.766  17.516   1.204  1.00 73.88           C  
ATOM   2283  CD2 LEU A 290      20.984  19.141   2.695  1.00 73.88           C  
ATOM   2284  N   ILE A 291      17.609  22.609   3.373  1.00 73.94           N  
ATOM   2285  CA  ILE A 291      17.141  23.938   2.992  1.00 73.94           C  
ATOM   2286  C   ILE A 291      18.203  24.625   2.129  1.00 73.94           C  
ATOM   2287  CB  ILE A 291      16.828  24.812   4.234  1.00 73.94           C  
ATOM   2288  O   ILE A 291      19.312  24.922   2.598  1.00 73.94           O  
ATOM   2289  CG1 ILE A 291      15.820  24.078   5.141  1.00 73.94           C  
ATOM   2290  CG2 ILE A 291      16.297  26.188   3.816  1.00 73.94           C  
ATOM   2291  CD1 ILE A 291      15.555  24.797   6.457  1.00 73.94           C  
ATOM   2292  N   HIS A 292      17.891  24.594   0.916  1.00 75.69           N  
ATOM   2293  CA  HIS A 292      18.828  25.266   0.013  1.00 75.69           C  
ATOM   2294  C   HIS A 292      18.703  26.781   0.101  1.00 75.69           C  
ATOM   2295  CB  HIS A 292      18.609  24.797  -1.427  1.00 75.69           C  
ATOM   2296  O   HIS A 292      17.641  27.328  -0.207  1.00 75.69           O  
ATOM   2297  CG  HIS A 292      19.281  23.500  -1.751  1.00 75.69           C  
ATOM   2298  CD2 HIS A 292      18.766  22.250  -1.885  1.00 75.69           C  
ATOM   2299  ND1 HIS A 292      20.625  23.406  -1.977  1.00 75.69           N  
ATOM   2300  CE1 HIS A 292      20.938  22.141  -2.236  1.00 75.69           C  
ATOM   2301  NE2 HIS A 292      19.828  21.422  -2.188  1.00 75.69           N  
ATOM   2302  N   VAL A 293      19.750  27.391   0.625  1.00 74.50           N  
ATOM   2303  CA  VAL A 293      19.812  28.844   0.715  1.00 74.50           C  
ATOM   2304  C   VAL A 293      20.891  29.375  -0.236  1.00 74.50           C  
ATOM   2305  CB  VAL A 293      20.109  29.312   2.158  1.00 74.50           C  
ATOM   2306  O   VAL A 293      22.078  29.141  -0.030  1.00 74.50           O  
ATOM   2307  CG1 VAL A 293      20.016  30.844   2.262  1.00 74.50           C  
ATOM   2308  CG2 VAL A 293      19.141  28.656   3.139  1.00 74.50           C  
ATOM   2309  N   PRO A 294      20.344  29.875  -1.294  1.00 75.44           N  
ATOM   2310  CA  PRO A 294      21.328  30.453  -2.223  1.00 75.44           C  
ATOM   2311  C   PRO A 294      22.297  31.422  -1.543  1.00 75.44           C  
ATOM   2312  CB  PRO A 294      20.469  31.172  -3.254  1.00 75.44           C  
ATOM   2313  O   PRO A 294      21.969  31.984  -0.500  1.00 75.44           O  
ATOM   2314  CG  PRO A 294      19.062  30.750  -2.947  1.00 75.44           C  
ATOM   2315  CD  PRO A 294      19.047  30.094  -1.591  1.00 75.44           C  
ATOM   2316  N   PRO A 295      23.500  31.500  -2.127  1.00 77.12           N  
ATOM   2317  CA  PRO A 295      24.469  32.438  -1.525  1.00 77.12           C  
ATOM   2318  C   PRO A 295      23.969  33.875  -1.491  1.00 77.12           C  
ATOM   2319  CB  PRO A 295      25.688  32.281  -2.434  1.00 77.12           C  
ATOM   2320  O   PRO A 295      23.359  34.344  -2.453  1.00 77.12           O  
ATOM   2321  CG  PRO A 295      25.266  31.359  -3.525  1.00 77.12           C  
ATOM   2322  CD  PRO A 295      23.859  30.891  -3.227  1.00 77.12           C  
ATOM   2323  N   GLY A 296      24.141  34.531  -0.381  1.00 76.75           N  
ATOM   2324  CA  GLY A 296      23.703  35.906  -0.197  1.00 76.75           C  
ATOM   2325  C   GLY A 296      22.297  36.000   0.327  1.00 76.75           C  
ATOM   2326  O   GLY A 296      21.797  37.125   0.538  1.00 76.75           O  
ATOM   2327  N   CYS A 297      21.719  34.844   0.269  1.00 67.00           N  
ATOM   2328  CA  CYS A 297      20.344  34.875   0.747  1.00 67.00           C  
ATOM   2329  C   CYS A 297      20.250  34.344   2.180  1.00 67.00           C  
ATOM   2330  CB  CYS A 297      19.453  34.000  -0.159  1.00 67.00           C  
ATOM   2331  O   CYS A 297      21.156  33.656   2.652  1.00 67.00           O  
ATOM   2332  SG  CYS A 297      19.328  34.625  -1.849  1.00 67.00           S  
ATOM   2333  N   SER A 298      19.359  35.000   3.002  1.00 70.75           N  
ATOM   2334  CA  SER A 298      19.047  34.500   4.332  1.00 70.75           C  
ATOM   2335  C   SER A 298      17.719  33.750   4.340  1.00 70.75           C  
ATOM   2336  CB  SER A 298      19.031  35.625   5.359  1.00 70.75           C  
ATOM   2337  O   SER A 298      16.938  33.875   3.396  1.00 70.75           O  
ATOM   2338  OG  SER A 298      17.875  36.438   5.184  1.00 70.75           O  
ATOM   2339  N   THR A 299      17.609  32.844   5.254  1.00 72.19           N  
ATOM   2340  CA  THR A 299      16.391  32.062   5.395  1.00 72.19           C  
ATOM   2341  C   THR A 299      15.562  32.562   6.582  1.00 72.19           C  
ATOM   2342  CB  THR A 299      16.688  30.562   5.574  1.00 72.19           C  
ATOM   2343  O   THR A 299      16.109  32.875   7.637  1.00 72.19           O  
ATOM   2344  CG2 THR A 299      15.922  29.719   4.555  1.00 72.19           C  
ATOM   2345  OG1 THR A 299      18.094  30.328   5.402  1.00 72.19           O  
ATOM   2346  N   GLU A 300      14.289  33.031   6.246  1.00 68.12           N  
ATOM   2347  CA  GLU A 300      13.391  33.406   7.332  1.00 68.12           C  
ATOM   2348  C   GLU A 300      12.133  32.531   7.344  1.00 68.12           C  
ATOM   2349  CB  GLU A 300      13.000  34.875   7.219  1.00 68.12           C  
ATOM   2350  O   GLU A 300      11.797  31.922   6.332  1.00 68.12           O  
ATOM   2351  CG  GLU A 300      14.172  35.844   7.367  1.00 68.12           C  
ATOM   2352  CD  GLU A 300      13.750  37.312   7.426  1.00 68.12           C  
ATOM   2353  OE1 GLU A 300      14.625  38.188   7.578  1.00 68.12           O  
ATOM   2354  OE2 GLU A 300      12.531  37.562   7.312  1.00 68.12           O  
ATOM   2355  N   LEU A 301      11.469  32.469   8.523  1.00 72.06           N  
ATOM   2356  CA  LEU A 301      10.227  31.688   8.625  1.00 72.06           C  
ATOM   2357  C   LEU A 301       9.078  32.438   7.949  1.00 72.06           C  
ATOM   2358  CB  LEU A 301       9.883  31.422  10.094  1.00 72.06           C  
ATOM   2359  O   LEU A 301       8.938  33.656   8.117  1.00 72.06           O  
ATOM   2360  CG  LEU A 301      10.711  30.344  10.797  1.00 72.06           C  
ATOM   2361  CD1 LEU A 301      10.570  30.469  12.305  1.00 72.06           C  
ATOM   2362  CD2 LEU A 301      10.281  28.953  10.328  1.00 72.06           C  
ATOM   2363  N   ASN A 302       8.445  31.703   7.125  1.00 72.06           N  
ATOM   2364  CA  ASN A 302       7.227  32.281   6.570  1.00 72.06           C  
ATOM   2365  C   ASN A 302       6.094  32.281   7.594  1.00 72.06           C  
ATOM   2366  CB  ASN A 302       6.797  31.516   5.312  1.00 72.06           C  
ATOM   2367  O   ASN A 302       6.285  31.891   8.742  1.00 72.06           O  
ATOM   2368  CG  ASN A 302       6.383  30.094   5.613  1.00 72.06           C  
ATOM   2369  ND2 ASN A 302       6.145  29.312   4.566  1.00 72.06           N  
ATOM   2370  OD1 ASN A 302       6.281  29.688   6.777  1.00 72.06           O  
ATOM   2371  N   HIS A 303       5.008  32.906   7.184  1.00 70.94           N  
ATOM   2372  CA  HIS A 303       3.869  33.031   8.086  1.00 70.94           C  
ATOM   2373  C   HIS A 303       3.438  31.688   8.633  1.00 70.94           C  
ATOM   2374  CB  HIS A 303       2.695  33.719   7.375  1.00 70.94           C  
ATOM   2375  O   HIS A 303       3.143  31.547   9.828  1.00 70.94           O  
ATOM   2376  CG  HIS A 303       1.498  33.906   8.250  1.00 70.94           C  
ATOM   2377  CD2 HIS A 303       0.215  33.500   8.109  1.00 70.94           C  
ATOM   2378  ND1 HIS A 303       1.553  34.625   9.438  1.00 70.94           N  
ATOM   2379  CE1 HIS A 303       0.351  34.625   9.984  1.00 70.94           C  
ATOM   2380  NE2 HIS A 303      -0.479  33.969   9.203  1.00 70.94           N  
ATOM   2381  N   LEU A 304       3.496  30.719   7.816  1.00 74.25           N  
ATOM   2382  CA  LEU A 304       3.102  29.391   8.234  1.00 74.25           C  
ATOM   2383  C   LEU A 304       4.094  28.812   9.242  1.00 74.25           C  
ATOM   2384  CB  LEU A 304       2.996  28.453   7.020  1.00 74.25           C  
ATOM   2385  O   LEU A 304       3.699  28.125  10.188  1.00 74.25           O  
ATOM   2386  CG  LEU A 304       1.858  28.750   6.039  1.00 74.25           C  
ATOM   2387  CD1 LEU A 304       2.023  27.906   4.777  1.00 74.25           C  
ATOM   2388  CD2 LEU A 304       0.507  28.469   6.695  1.00 74.25           C  
ATOM   2389  N   GLY A 305       5.246  29.141   8.945  1.00 77.44           N  
ATOM   2390  CA  GLY A 305       6.266  28.719   9.891  1.00 77.44           C  
ATOM   2391  C   GLY A 305       6.102  29.344  11.266  1.00 77.44           C  
ATOM   2392  O   GLY A 305       6.195  28.641  12.281  1.00 77.44           O  
ATOM   2393  N   TYR A 306       5.805  30.641  11.211  1.00 69.62           N  
ATOM   2394  CA  TYR A 306       5.570  31.344  12.461  1.00 69.62           C  
ATOM   2395  C   TYR A 306       4.367  30.766  13.195  1.00 69.62           C  
ATOM   2396  CB  TYR A 306       5.359  32.844  12.211  1.00 69.62           C  
ATOM   2397  O   TYR A 306       4.426  30.516  14.406  1.00 69.62           O  
ATOM   2398  CG  TYR A 306       6.625  33.656  12.305  1.00 69.62           C  
ATOM   2399  CD1 TYR A 306       7.164  34.000  13.539  1.00 69.62           C  
ATOM   2400  CD2 TYR A 306       7.285  34.062  11.148  1.00 69.62           C  
ATOM   2401  CE1 TYR A 306       8.328  34.750  13.625  1.00 69.62           C  
ATOM   2402  CE2 TYR A 306       8.453  34.812  11.227  1.00 69.62           C  
ATOM   2403  OH  TYR A 306      10.117  35.906  12.547  1.00 69.62           O  
ATOM   2404  CZ  TYR A 306       8.969  35.156  12.469  1.00 69.62           C  
ATOM   2405  N   GLN A 307       3.389  30.562  12.398  1.00 71.31           N  
ATOM   2406  CA  GLN A 307       2.174  30.016  12.984  1.00 71.31           C  
ATOM   2407  C   GLN A 307       2.439  28.625  13.586  1.00 71.31           C  
ATOM   2408  CB  GLN A 307       1.063  29.922  11.938  1.00 71.31           C  
ATOM   2409  O   GLN A 307       1.917  28.312  14.656  1.00 71.31           O  
ATOM   2410  CG  GLN A 307       0.376  31.250  11.656  1.00 71.31           C  
ATOM   2411  CD  GLN A 307      -0.756  31.125  10.656  1.00 71.31           C  
ATOM   2412  NE2 GLN A 307      -1.564  32.156  10.539  1.00 71.31           N  
ATOM   2413  OE1 GLN A 307      -0.903  30.094   9.992  1.00 71.31           O  
ATOM   2414  N   PHE A 308       3.219  27.969  12.898  1.00 78.75           N  
ATOM   2415  CA  PHE A 308       3.551  26.625  13.383  1.00 78.75           C  
ATOM   2416  C   PHE A 308       4.285  26.703  14.719  1.00 78.75           C  
ATOM   2417  CB  PHE A 308       4.406  25.875  12.359  1.00 78.75           C  
ATOM   2418  O   PHE A 308       3.934  26.000  15.664  1.00 78.75           O  
ATOM   2419  CG  PHE A 308       5.004  24.609  12.883  1.00 78.75           C  
ATOM   2420  CD1 PHE A 308       6.332  24.562  13.289  1.00 78.75           C  
ATOM   2421  CD2 PHE A 308       4.238  23.453  12.969  1.00 78.75           C  
ATOM   2422  CE1 PHE A 308       6.887  23.375  13.781  1.00 78.75           C  
ATOM   2423  CE2 PHE A 308       4.789  22.266  13.453  1.00 78.75           C  
ATOM   2424  CZ  PHE A 308       6.113  22.234  13.859  1.00 78.75           C  
ATOM   2425  N   VAL A 309       5.277  27.578  14.797  1.00 76.31           N  
ATOM   2426  CA  VAL A 309       6.070  27.703  16.016  1.00 76.31           C  
ATOM   2427  C   VAL A 309       5.195  28.234  17.156  1.00 76.31           C  
ATOM   2428  CB  VAL A 309       7.289  28.641  15.805  1.00 76.31           C  
ATOM   2429  O   VAL A 309       5.324  27.797  18.297  1.00 76.31           O  
ATOM   2430  CG1 VAL A 309       8.016  28.891  17.125  1.00 76.31           C  
ATOM   2431  CG2 VAL A 309       8.242  28.047  14.773  1.00 76.31           C  
ATOM   2432  N   GLN A 310       4.367  29.109  16.781  1.00 70.38           N  
ATOM   2433  CA  GLN A 310       3.439  29.641  17.766  1.00 70.38           C  
ATOM   2434  C   GLN A 310       2.520  28.547  18.297  1.00 70.38           C  
ATOM   2435  CB  GLN A 310       2.607  30.781  17.172  1.00 70.38           C  
ATOM   2436  O   GLN A 310       2.318  28.438  19.516  1.00 70.38           O  
ATOM   2437  CG  GLN A 310       2.004  31.719  18.219  1.00 70.38           C  
ATOM   2438  CD  GLN A 310       1.286  32.906  17.594  1.00 70.38           C  
ATOM   2439  NE2 GLN A 310       0.633  33.688  18.438  1.00 70.38           N  
ATOM   2440  OE1 GLN A 310       1.321  33.094  16.375  1.00 70.38           O  
ATOM   2441  N   ARG A 311       2.027  27.766  17.375  1.00 72.19           N  
ATOM   2442  CA  ARG A 311       1.138  26.672  17.766  1.00 72.19           C  
ATOM   2443  C   ARG A 311       1.860  25.656  18.656  1.00 72.19           C  
ATOM   2444  CB  ARG A 311       0.575  25.969  16.531  1.00 72.19           C  
ATOM   2445  O   ARG A 311       1.300  25.188  19.641  1.00 72.19           O  
ATOM   2446  CG  ARG A 311      -0.798  26.469  16.109  1.00 72.19           C  
ATOM   2447  CD  ARG A 311      -1.373  25.641  14.961  1.00 72.19           C  
ATOM   2448  NE  ARG A 311      -0.832  26.062  13.672  1.00 72.19           N  
ATOM   2449  NH1 ARG A 311      -1.623  24.219  12.516  1.00 72.19           N  
ATOM   2450  NH2 ARG A 311      -0.431  25.844  11.422  1.00 72.19           N  
ATOM   2451  CZ  ARG A 311      -0.963  25.375  12.539  1.00 72.19           C  
ATOM   2452  N   VAL A 312       2.992  25.375  18.281  1.00 74.31           N  
ATOM   2453  CA  VAL A 312       3.783  24.422  19.078  1.00 74.31           C  
ATOM   2454  C   VAL A 312       4.031  25.000  20.469  1.00 74.31           C  
ATOM   2455  CB  VAL A 312       5.129  24.109  18.391  1.00 74.31           C  
ATOM   2456  O   VAL A 312       3.965  24.281  21.469  1.00 74.31           O  
ATOM   2457  CG1 VAL A 312       6.043  23.328  19.328  1.00 74.31           C  
ATOM   2458  CG2 VAL A 312       4.891  23.312  17.094  1.00 74.31           C  
ATOM   2459  N   PHE A 313       4.344  26.234  20.453  1.00 71.12           N  
ATOM   2460  CA  PHE A 313       4.566  26.891  21.734  1.00 71.12           C  
ATOM   2461  C   PHE A 313       3.307  26.844  22.594  1.00 71.12           C  
ATOM   2462  CB  PHE A 313       5.004  28.344  21.516  1.00 71.12           C  
ATOM   2463  O   PHE A 313       3.365  26.500  23.766  1.00 71.12           O  
ATOM   2464  CG  PHE A 313       5.242  29.109  22.797  1.00 71.12           C  
ATOM   2465  CD1 PHE A 313       4.242  29.906  23.344  1.00 71.12           C  
ATOM   2466  CD2 PHE A 313       6.465  29.016  23.453  1.00 71.12           C  
ATOM   2467  CE1 PHE A 313       4.457  30.594  24.531  1.00 71.12           C  
ATOM   2468  CE2 PHE A 313       6.688  29.719  24.641  1.00 71.12           C  
ATOM   2469  CZ  PHE A 313       5.684  30.516  25.172  1.00 71.12           C  
ATOM   2470  N   GLU A 314       2.262  27.188  21.953  1.00 70.56           N  
ATOM   2471  CA  GLU A 314       0.994  27.219  22.672  1.00 70.56           C  
ATOM   2472  C   GLU A 314       0.612  25.812  23.172  1.00 70.56           C  
ATOM   2473  CB  GLU A 314      -0.119  27.781  21.797  1.00 70.56           C  
ATOM   2474  O   GLU A 314       0.085  25.672  24.281  1.00 70.56           O  
ATOM   2475  CG  GLU A 314      -0.034  29.281  21.578  1.00 70.56           C  
ATOM   2476  CD  GLU A 314      -1.025  29.812  20.562  1.00 70.56           C  
ATOM   2477  OE1 GLU A 314      -1.028  31.031  20.281  1.00 70.56           O  
ATOM   2478  OE2 GLU A 314      -1.807  28.984  20.031  1.00 70.56           O  
ATOM   2479  N   LYS A 315       0.872  24.844  22.359  1.00 71.44           N  
ATOM   2480  CA  LYS A 315       0.562  23.453  22.688  1.00 71.44           C  
ATOM   2481  C   LYS A 315       1.308  23.016  23.938  1.00 71.44           C  
ATOM   2482  CB  LYS A 315       0.907  22.531  21.516  1.00 71.44           C  
ATOM   2483  O   LYS A 315       0.772  22.250  24.750  1.00 71.44           O  
ATOM   2484  CG  LYS A 315       0.468  21.094  21.703  1.00 71.44           C  
ATOM   2485  CD  LYS A 315       0.754  20.250  20.469  1.00 71.44           C  
ATOM   2486  CE  LYS A 315       0.336  18.797  20.672  1.00 71.44           C  
ATOM   2487  NZ  LYS A 315       0.495  18.000  19.422  1.00 71.44           N  
ATOM   2488  N   HIS A 316       2.402  23.438  24.141  1.00 67.94           N  
ATOM   2489  CA  HIS A 316       3.225  22.969  25.250  1.00 67.94           C  
ATOM   2490  C   HIS A 316       3.338  24.031  26.344  1.00 67.94           C  
ATOM   2491  CB  HIS A 316       4.617  22.578  24.750  1.00 67.94           C  
ATOM   2492  O   HIS A 316       4.082  23.859  27.312  1.00 67.94           O  
ATOM   2493  CG  HIS A 316       4.637  21.312  23.969  1.00 67.94           C  
ATOM   2494  CD2 HIS A 316       4.793  21.094  22.641  1.00 67.94           C  
ATOM   2495  ND1 HIS A 316       4.484  20.062  24.531  1.00 67.94           N  
ATOM   2496  CE1 HIS A 316       4.543  19.141  23.594  1.00 67.94           C  
ATOM   2497  NE2 HIS A 316       4.727  19.734  22.438  1.00 67.94           N  
ATOM   2498  N   ASP A 317       2.615  25.109  26.047  1.00 60.34           N  
ATOM   2499  CA  ASP A 317       2.619  26.172  27.047  1.00 60.34           C  
ATOM   2500  C   ASP A 317       1.832  25.750  28.297  1.00 60.34           C  
ATOM   2501  CB  ASP A 317       2.043  27.469  26.469  1.00 60.34           C  
ATOM   2502  O   ASP A 317       0.619  25.531  28.219  1.00 60.34           O  
ATOM   2503  CG  ASP A 317       2.232  28.656  27.391  1.00 60.34           C  
ATOM   2504  OD1 ASP A 317       2.932  28.531  28.422  1.00 60.34           O  
ATOM   2505  OD2 ASP A 317       1.675  29.734  27.094  1.00 60.34           O  
ATOM   2506  N   GLN A 318       2.523  25.375  29.234  1.00 58.31           N  
ATOM   2507  CA  GLN A 318       1.896  24.953  30.484  1.00 58.31           C  
ATOM   2508  C   GLN A 318       1.334  26.141  31.250  1.00 58.31           C  
ATOM   2509  CB  GLN A 318       2.895  24.188  31.359  1.00 58.31           C  
ATOM   2510  O   GLN A 318       0.553  25.969  32.188  1.00 58.31           O  
ATOM   2511  CG  GLN A 318       3.332  22.844  30.766  1.00 58.31           C  
ATOM   2512  CD  GLN A 318       4.195  22.047  31.719  1.00 58.31           C  
ATOM   2513  NE2 GLN A 318       4.516  20.812  31.344  1.00 58.31           N  
ATOM   2514  OE1 GLN A 318       4.574  22.531  32.812  1.00 58.31           O  
ATOM   2515  N   ASP A 319       1.755  27.328  30.812  1.00 52.59           N  
ATOM   2516  CA  ASP A 319       1.269  28.531  31.469  1.00 52.59           C  
ATOM   2517  C   ASP A 319       0.070  29.125  30.719  1.00 52.59           C  
ATOM   2518  CB  ASP A 319       2.385  29.578  31.562  1.00 52.59           C  
ATOM   2519  O   ASP A 319       0.078  30.297  30.344  1.00 52.59           O  
ATOM   2520  CG  ASP A 319       3.428  29.234  32.594  1.00 52.59           C  
ATOM   2521  OD1 ASP A 319       3.119  28.469  33.562  1.00 52.59           O  
ATOM   2522  OD2 ASP A 319       4.566  29.750  32.500  1.00 52.59           O  
ATOM   2523  N   ARG A 320      -0.753  28.312  30.156  1.00 50.31           N  
ATOM   2524  CA  ARG A 320      -1.873  28.812  29.375  1.00 50.31           C  
ATOM   2525  C   ARG A 320      -2.783  29.703  30.203  1.00 50.31           C  
ATOM   2526  CB  ARG A 320      -2.676  27.656  28.781  1.00 50.31           C  
ATOM   2527  O   ARG A 320      -3.074  29.391  31.359  1.00 50.31           O  
ATOM   2528  CG  ARG A 320      -2.270  27.281  27.359  1.00 50.31           C  
ATOM   2529  CD  ARG A 320      -3.176  26.219  26.781  1.00 50.31           C  
ATOM   2530  NE  ARG A 320      -2.801  25.875  25.406  1.00 50.31           N  
ATOM   2531  NH1 ARG A 320      -4.473  24.312  25.109  1.00 50.31           N  
ATOM   2532  NH2 ARG A 320      -3.000  24.750  23.406  1.00 50.31           N  
ATOM   2533  CZ  ARG A 320      -3.426  24.984  24.641  1.00 50.31           C  
TER    2534      ARG A 320                                                      
ATOM   2535  N   MET B   1      16.250  42.156  42.844  1.00 46.12           N  
ATOM   2536  CA  MET B   1      15.047  41.750  42.125  1.00 46.12           C  
ATOM   2537  C   MET B   1      14.219  42.969  41.719  1.00 46.12           C  
ATOM   2538  CB  MET B   1      14.195  40.781  42.938  1.00 46.12           C  
ATOM   2539  O   MET B   1      13.711  43.031  40.594  1.00 46.12           O  
ATOM   2540  CG  MET B   1      14.508  39.312  42.688  1.00 46.12           C  
ATOM   2541  SD  MET B   1      13.070  38.406  42.000  1.00 46.12           S  
ATOM   2542  CE  MET B   1      12.797  37.188  43.312  1.00 46.12           C  
ATOM   2543  N   SER B   2      14.320  43.938  42.406  1.00 55.84           N  
ATOM   2544  CA  SER B   2      13.531  45.156  42.250  1.00 55.84           C  
ATOM   2545  C   SER B   2      14.117  46.031  41.156  1.00 55.84           C  
ATOM   2546  CB  SER B   2      13.453  45.906  43.562  1.00 55.84           C  
ATOM   2547  O   SER B   2      13.383  46.656  40.375  1.00 55.84           O  
ATOM   2548  OG  SER B   2      14.461  46.906  43.625  1.00 55.84           O  
ATOM   2549  N   LEU B   3      15.359  46.031  41.094  1.00 54.12           N  
ATOM   2550  CA  LEU B   3      16.000  46.938  40.156  1.00 54.12           C  
ATOM   2551  C   LEU B   3      15.844  46.438  38.719  1.00 54.12           C  
ATOM   2552  CB  LEU B   3      17.484  47.094  40.469  1.00 54.12           C  
ATOM   2553  O   LEU B   3      15.555  47.219  37.812  1.00 54.12           O  
ATOM   2554  CG  LEU B   3      18.172  48.375  40.000  1.00 54.12           C  
ATOM   2555  CD1 LEU B   3      18.250  49.375  41.125  1.00 54.12           C  
ATOM   2556  CD2 LEU B   3      19.547  48.062  39.438  1.00 54.12           C  
ATOM   2557  N   ILE B   4      16.000  45.219  38.500  1.00 52.88           N  
ATOM   2558  CA  ILE B   4      15.844  44.625  37.156  1.00 52.88           C  
ATOM   2559  C   ILE B   4      14.383  44.719  36.750  1.00 52.88           C  
ATOM   2560  CB  ILE B   4      16.312  43.156  37.125  1.00 52.88           C  
ATOM   2561  O   ILE B   4      14.086  45.000  35.562  1.00 52.88           O  
ATOM   2562  CG1 ILE B   4      17.828  43.062  37.250  1.00 52.88           C  
ATOM   2563  CG2 ILE B   4      15.836  42.469  35.844  1.00 52.88           C  
ATOM   2564  CD1 ILE B   4      18.359  41.656  37.500  1.00 52.88           C  
ATOM   2565  N   LEU B   5      13.445  44.688  37.656  1.00 54.81           N  
ATOM   2566  CA  LEU B   5      12.031  44.906  37.375  1.00 54.81           C  
ATOM   2567  C   LEU B   5      11.766  46.344  37.000  1.00 54.81           C  
ATOM   2568  CB  LEU B   5      11.164  44.500  38.562  1.00 54.81           C  
ATOM   2569  O   LEU B   5      10.992  46.656  36.094  1.00 54.81           O  
ATOM   2570  CG  LEU B   5      10.523  43.094  38.500  1.00 54.81           C  
ATOM   2571  CD1 LEU B   5      10.297  42.562  39.906  1.00 54.81           C  
ATOM   2572  CD2 LEU B   5       9.219  43.156  37.719  1.00 54.81           C  
ATOM   2573  N   ASN B   6      12.453  47.219  37.656  1.00 58.22           N  
ATOM   2574  CA  ASN B   6      12.297  48.656  37.344  1.00 58.22           C  
ATOM   2575  C   ASN B   6      12.891  48.969  35.969  1.00 58.22           C  
ATOM   2576  CB  ASN B   6      12.922  49.531  38.406  1.00 58.22           C  
ATOM   2577  O   ASN B   6      12.305  49.750  35.188  1.00 58.22           O  
ATOM   2578  CG  ASN B   6      11.945  49.875  39.500  1.00 58.22           C  
ATOM   2579  ND2 ASN B   6      12.445  50.531  40.562  1.00 58.22           N  
ATOM   2580  OD1 ASN B   6      10.750  49.594  39.406  1.00 58.22           O  
ATOM   2581  N   ILE B   7      13.969  48.406  35.562  1.00 56.84           N  
ATOM   2582  CA  ILE B   7      14.578  48.625  34.281  1.00 56.84           C  
ATOM   2583  C   ILE B   7      13.719  48.000  33.188  1.00 56.84           C  
ATOM   2584  CB  ILE B   7      16.016  48.062  34.219  1.00 56.84           C  
ATOM   2585  O   ILE B   7      13.516  48.625  32.125  1.00 56.84           O  
ATOM   2586  CG1 ILE B   7      16.938  48.844  35.156  1.00 56.84           C  
ATOM   2587  CG2 ILE B   7      16.547  48.094  32.781  1.00 56.84           C  
ATOM   2588  CD1 ILE B   7      18.328  48.250  35.312  1.00 56.84           C  
ATOM   2589  N   LEU B   8      13.141  46.969  33.438  1.00 56.84           N  
ATOM   2590  CA  LEU B   8      12.195  46.344  32.531  1.00 56.84           C  
ATOM   2591  C   LEU B   8      10.930  47.188  32.406  1.00 56.84           C  
ATOM   2592  CB  LEU B   8      11.844  44.938  32.969  1.00 56.84           C  
ATOM   2593  O   LEU B   8      10.383  47.375  31.328  1.00 56.84           O  
ATOM   2594  CG  LEU B   8      12.625  43.781  32.312  1.00 56.84           C  
ATOM   2595  CD1 LEU B   8      12.578  42.531  33.188  1.00 56.84           C  
ATOM   2596  CD2 LEU B   8      12.070  43.500  30.922  1.00 56.84           C  
ATOM   2597  N   ARG B   9      10.484  47.750  33.531  1.00 58.78           N  
ATOM   2598  CA  ARG B   9       9.352  48.656  33.531  1.00 58.78           C  
ATOM   2599  C   ARG B   9       9.664  49.906  32.688  1.00 58.78           C  
ATOM   2600  CB  ARG B   9       8.953  49.062  34.938  1.00 58.78           C  
ATOM   2601  O   ARG B   9       8.844  50.375  31.906  1.00 58.78           O  
ATOM   2602  CG  ARG B   9       7.449  49.125  35.188  1.00 58.78           C  
ATOM   2603  CD  ARG B   9       7.113  49.531  36.594  1.00 58.78           C  
ATOM   2604  NE  ARG B   9       5.680  49.438  36.875  1.00 58.78           N  
ATOM   2605  NH1 ARG B   9       5.812  50.219  39.031  1.00 58.78           N  
ATOM   2606  NH2 ARG B   9       3.781  49.656  38.156  1.00 58.78           N  
ATOM   2607  CZ  ARG B   9       5.094  49.750  38.000  1.00 58.78           C  
ATOM   2608  N   GLU B  10      10.805  50.406  32.875  1.00 60.94           N  
ATOM   2609  CA  GLU B  10      11.203  51.625  32.156  1.00 60.94           C  
ATOM   2610  C   GLU B  10      11.430  51.344  30.672  1.00 60.94           C  
ATOM   2611  CB  GLU B  10      12.477  52.219  32.781  1.00 60.94           C  
ATOM   2612  O   GLU B  10      11.078  52.156  29.828  1.00 60.94           O  
ATOM   2613  CG  GLU B  10      12.211  53.344  33.781  1.00 60.94           C  
ATOM   2614  CD  GLU B  10      13.469  54.094  34.156  1.00 60.94           C  
ATOM   2615  OE1 GLU B  10      13.367  55.062  34.969  1.00 60.94           O  
ATOM   2616  OE2 GLU B  10      14.555  53.750  33.656  1.00 60.94           O  
ATOM   2617  N   MET B  11      11.914  50.188  30.297  1.00 57.34           N  
ATOM   2618  CA  MET B  11      12.102  49.812  28.906  1.00 57.34           C  
ATOM   2619  C   MET B  11      10.758  49.531  28.250  1.00 57.34           C  
ATOM   2620  CB  MET B  11      13.008  48.594  28.812  1.00 57.34           C  
ATOM   2621  O   MET B  11      10.539  49.906  27.094  1.00 57.34           O  
ATOM   2622  CG  MET B  11      14.398  48.875  28.266  1.00 57.34           C  
ATOM   2623  SD  MET B  11      15.008  47.594  27.125  1.00 57.34           S  
ATOM   2624  CE  MET B  11      15.273  46.219  28.281  1.00 57.34           C  
ATOM   2625  N   LEU B  12       9.844  49.000  28.953  1.00 57.84           N  
ATOM   2626  CA  LEU B  12       8.492  48.750  28.453  1.00 57.84           C  
ATOM   2627  C   LEU B  12       7.727  50.062  28.312  1.00 57.84           C  
ATOM   2628  CB  LEU B  12       7.730  47.812  29.359  1.00 57.84           C  
ATOM   2629  O   LEU B  12       6.992  50.281  27.344  1.00 57.84           O  
ATOM   2630  CG  LEU B  12       8.047  46.312  29.203  1.00 57.84           C  
ATOM   2631  CD1 LEU B  12       7.605  45.531  30.438  1.00 57.84           C  
ATOM   2632  CD2 LEU B  12       7.367  45.750  27.953  1.00 57.84           C  
ATOM   2633  N   GLU B  13       7.891  50.938  29.297  1.00 58.88           N  
ATOM   2634  CA  GLU B  13       7.320  52.281  29.188  1.00 58.88           C  
ATOM   2635  C   GLU B  13       7.918  53.062  28.016  1.00 58.88           C  
ATOM   2636  CB  GLU B  13       7.535  53.062  30.484  1.00 58.88           C  
ATOM   2637  O   GLU B  13       7.207  53.781  27.312  1.00 58.88           O  
ATOM   2638  CG  GLU B  13       6.270  53.719  31.047  1.00 58.88           C  
ATOM   2639  CD  GLU B  13       6.484  54.438  32.375  1.00 58.88           C  
ATOM   2640  OE1 GLU B  13       5.508  54.969  32.906  1.00 58.88           O  
ATOM   2641  OE2 GLU B  13       7.641  54.438  32.844  1.00 58.88           O  
ATOM   2642  N   TYR B  14       9.172  52.812  27.719  1.00 57.66           N  
ATOM   2643  CA  TYR B  14       9.828  53.500  26.609  1.00 57.66           C  
ATOM   2644  C   TYR B  14       9.297  53.000  25.281  1.00 57.66           C  
ATOM   2645  CB  TYR B  14      11.344  53.281  26.688  1.00 57.66           C  
ATOM   2646  O   TYR B  14       9.117  53.781  24.344  1.00 57.66           O  
ATOM   2647  CG  TYR B  14      12.125  54.125  25.703  1.00 57.66           C  
ATOM   2648  CD1 TYR B  14      12.531  53.625  24.469  1.00 57.66           C  
ATOM   2649  CD2 TYR B  14      12.445  55.438  26.000  1.00 57.66           C  
ATOM   2650  CE1 TYR B  14      13.250  54.406  23.578  1.00 57.66           C  
ATOM   2651  CE2 TYR B  14      13.164  56.250  25.109  1.00 57.66           C  
ATOM   2652  OH  TYR B  14      14.266  56.469  23.016  1.00 57.66           O  
ATOM   2653  CZ  TYR B  14      13.555  55.719  23.906  1.00 57.66           C  
ATOM   2654  N   PHE B  15       8.914  51.750  25.078  1.00 59.56           N  
ATOM   2655  CA  PHE B  15       8.359  51.219  23.844  1.00 59.56           C  
ATOM   2656  C   PHE B  15       6.840  51.312  23.828  1.00 59.56           C  
ATOM   2657  CB  PHE B  15       8.797  49.750  23.641  1.00 59.56           C  
ATOM   2658  O   PHE B  15       6.188  50.875  22.891  1.00 59.56           O  
ATOM   2659  CG  PHE B  15      10.211  49.594  23.172  1.00 59.56           C  
ATOM   2660  CD1 PHE B  15      10.562  49.906  21.859  1.00 59.56           C  
ATOM   2661  CD2 PHE B  15      11.203  49.125  24.031  1.00 59.56           C  
ATOM   2662  CE1 PHE B  15      11.875  49.781  21.422  1.00 59.56           C  
ATOM   2663  CE2 PHE B  15      12.516  49.000  23.594  1.00 59.56           C  
ATOM   2664  CZ  PHE B  15      12.844  49.312  22.281  1.00 59.56           C  
ATOM   2665  N   GLY B  16       6.102  52.031  24.750  1.00 53.62           N  
ATOM   2666  CA  GLY B  16       4.684  52.344  24.859  1.00 53.62           C  
ATOM   2667  C   GLY B  16       3.854  51.156  25.344  1.00 53.62           C  
ATOM   2668  O   GLY B  16       2.650  51.094  25.078  1.00 53.62           O  
ATOM   2669  N   VAL B  17       4.453  50.188  25.938  1.00 53.84           N  
ATOM   2670  CA  VAL B  17       3.684  49.062  26.469  1.00 53.84           C  
ATOM   2671  C   VAL B  17       3.252  49.375  27.906  1.00 53.84           C  
ATOM   2672  CB  VAL B  17       4.488  47.750  26.438  1.00 53.84           C  
ATOM   2673  O   VAL B  17       4.086  49.688  28.750  1.00 53.84           O  
ATOM   2674  CG1 VAL B  17       3.639  46.594  26.922  1.00 53.84           C  
ATOM   2675  CG2 VAL B  17       5.000  47.500  25.016  1.00 53.84           C  
ATOM   2676  N   PRO B  18       1.887  49.656  28.203  1.00 48.78           N  
ATOM   2677  CA  PRO B  18       1.446  50.000  29.562  1.00 48.78           C  
ATOM   2678  C   PRO B  18       1.902  48.969  30.609  1.00 48.78           C  
ATOM   2679  CB  PRO B  18      -0.080  50.000  29.438  1.00 48.78           C  
ATOM   2680  O   PRO B  18       1.648  47.781  30.469  1.00 48.78           O  
ATOM   2681  CG  PRO B  18      -0.358  49.531  28.047  1.00 48.78           C  
ATOM   2682  CD  PRO B  18       0.953  49.312  27.359  1.00 48.78           C  
ATOM   2683  N   VAL B  19       2.742  49.312  31.500  1.00 51.56           N  
ATOM   2684  CA  VAL B  19       3.359  48.562  32.594  1.00 51.56           C  
ATOM   2685  C   VAL B  19       2.275  47.906  33.438  1.00 51.56           C  
ATOM   2686  CB  VAL B  19       4.262  49.469  33.469  1.00 51.56           C  
ATOM   2687  O   VAL B  19       2.459  46.812  33.938  1.00 51.56           O  
ATOM   2688  CG1 VAL B  19       4.859  48.656  34.625  1.00 51.56           C  
ATOM   2689  CG2 VAL B  19       5.367  50.094  32.625  1.00 51.56           C  
ATOM   2690  N   GLU B  20       1.216  48.594  33.750  1.00 51.22           N  
ATOM   2691  CA  GLU B  20       0.110  48.094  34.562  1.00 51.22           C  
ATOM   2692  C   GLU B  20      -0.525  46.875  33.906  1.00 51.22           C  
ATOM   2693  CB  GLU B  20      -0.945  49.188  34.750  1.00 51.22           C  
ATOM   2694  O   GLU B  20      -0.964  45.938  34.594  1.00 51.22           O  
ATOM   2695  CG  GLU B  20      -0.478  50.312  35.656  1.00 51.22           C  
ATOM   2696  CD  GLU B  20      -1.497  51.438  35.750  1.00 51.22           C  
ATOM   2697  OE1 GLU B  20      -1.218  52.438  36.469  1.00 51.22           O  
ATOM   2698  OE2 GLU B  20      -2.584  51.312  35.156  1.00 51.22           O  
ATOM   2699  N   GLN B  21      -0.629  46.781  32.625  1.00 48.59           N  
ATOM   2700  CA  GLN B  21      -1.229  45.625  31.953  1.00 48.59           C  
ATOM   2701  C   GLN B  21      -0.277  44.438  31.953  1.00 48.59           C  
ATOM   2702  CB  GLN B  21      -1.622  46.000  30.516  1.00 48.59           C  
ATOM   2703  O   GLN B  21      -0.714  43.281  32.031  1.00 48.59           O  
ATOM   2704  CG  GLN B  21      -3.057  46.469  30.375  1.00 48.59           C  
ATOM   2705  CD  GLN B  21      -3.418  46.844  28.953  1.00 48.59           C  
ATOM   2706  NE2 GLN B  21      -4.656  47.281  28.734  1.00 48.59           N  
ATOM   2707  OE1 GLN B  21      -2.590  46.719  28.031  1.00 48.59           O  
ATOM   2708  N   VAL B  22       1.003  44.688  31.891  1.00 48.09           N  
ATOM   2709  CA  VAL B  22       2.020  43.625  31.984  1.00 48.09           C  
ATOM   2710  C   VAL B  22       2.150  43.156  33.438  1.00 48.09           C  
ATOM   2711  CB  VAL B  22       3.387  44.125  31.453  1.00 48.09           C  
ATOM   2712  O   VAL B  22       2.332  41.969  33.688  1.00 48.09           O  
ATOM   2713  CG1 VAL B  22       4.457  43.062  31.641  1.00 48.09           C  
ATOM   2714  CG2 VAL B  22       3.277  44.531  29.984  1.00 48.09           C  
ATOM   2715  N   LEU B  23       2.129  44.031  34.344  1.00 46.31           N  
ATOM   2716  CA  LEU B  23       2.145  43.656  35.750  1.00 46.31           C  
ATOM   2717  C   LEU B  23       0.848  42.938  36.156  1.00 46.31           C  
ATOM   2718  CB  LEU B  23       2.354  44.906  36.625  1.00 46.31           C  
ATOM   2719  O   LEU B  23       0.841  42.094  37.062  1.00 46.31           O  
ATOM   2720  CG  LEU B  23       3.799  45.344  36.812  1.00 46.31           C  
ATOM   2721  CD1 LEU B  23       3.834  46.812  37.250  1.00 46.31           C  
ATOM   2722  CD2 LEU B  23       4.520  44.469  37.844  1.00 46.31           C  
ATOM   2723  N   LEU B  24      -0.312  43.344  35.688  1.00 43.91           N  
ATOM   2724  CA  LEU B  24      -1.556  42.625  35.938  1.00 43.91           C  
ATOM   2725  C   LEU B  24      -1.519  41.250  35.344  1.00 43.91           C  
ATOM   2726  CB  LEU B  24      -2.750  43.406  35.375  1.00 43.91           C  
ATOM   2727  O   LEU B  24      -2.129  40.312  35.906  1.00 43.91           O  
ATOM   2728  CG  LEU B  24      -3.479  44.344  36.375  1.00 43.91           C  
ATOM   2729  CD1 LEU B  24      -3.957  45.594  35.625  1.00 43.91           C  
ATOM   2730  CD2 LEU B  24      -4.648  43.625  37.031  1.00 43.91           C  
ATOM   2731  N   ILE B  25      -0.941  41.125  34.188  1.00 44.22           N  
ATOM   2732  CA  ILE B  25      -0.804  39.781  33.625  1.00 44.22           C  
ATOM   2733  C   ILE B  25       0.112  38.938  34.531  1.00 44.22           C  
ATOM   2734  CB  ILE B  25      -0.256  39.812  32.188  1.00 44.22           C  
ATOM   2735  O   ILE B  25       0.082  37.719  34.469  1.00 44.22           O  
ATOM   2736  CG1 ILE B  25      -1.201  40.594  31.281  1.00 44.22           C  
ATOM   2737  CG2 ILE B  25      -0.045  38.375  31.656  1.00 44.22           C  
ATOM   2738  CD1 ILE B  25      -0.597  40.969  29.938  1.00 44.22           C  
ATOM   2739  N   TRP B  26       0.930  39.656  35.250  1.00 42.69           N  
ATOM   2740  CA  TRP B  26       1.715  38.938  36.250  1.00 42.69           C  
ATOM   2741  C   TRP B  26       0.823  38.375  37.344  1.00 42.69           C  
ATOM   2742  CB  TRP B  26       2.805  39.812  36.812  1.00 42.69           C  
ATOM   2743  O   TRP B  26       1.289  37.656  38.250  1.00 42.69           O  
ATOM   2744  CG  TRP B  26       4.176  39.562  36.281  1.00 42.69           C  
ATOM   2745  CD1 TRP B  26       4.496  38.812  35.188  1.00 42.69           C  
ATOM   2746  CD2 TRP B  26       5.418  40.000  36.844  1.00 42.69           C  
ATOM   2747  CE2 TRP B  26       6.449  39.500  36.000  1.00 42.69           C  
ATOM   2748  CE3 TRP B  26       5.754  40.812  37.938  1.00 42.69           C  
ATOM   2749  NE1 TRP B  26       5.859  38.781  35.000  1.00 42.69           N  
ATOM   2750  CH2 TRP B  26       8.102  40.562  37.344  1.00 42.69           C  
ATOM   2751  CZ2 TRP B  26       7.797  39.781  36.250  1.00 42.69           C  
ATOM   2752  CZ3 TRP B  26       7.098  41.062  38.188  1.00 42.69           C  
ATOM   2753  N   GLU B  27      -0.235  39.156  37.656  1.00 41.66           N  
ATOM   2754  CA  GLU B  27      -0.951  38.562  38.781  1.00 41.66           C  
ATOM   2755  C   GLU B  27      -1.378  37.125  38.500  1.00 41.66           C  
ATOM   2756  CB  GLU B  27      -2.174  39.406  39.125  1.00 41.66           C  
ATOM   2757  O   GLU B  27      -1.275  36.656  37.344  1.00 41.66           O  
ATOM   2758  CG  GLU B  27      -1.902  40.469  40.219  1.00 41.66           C  
ATOM   2759  CD  GLU B  27      -3.135  41.281  40.594  1.00 41.66           C  
ATOM   2760  OE1 GLU B  27      -3.055  42.094  41.500  1.00 41.66           O  
ATOM   2761  OE2 GLU B  27      -4.188  41.062  39.938  1.00 41.66           O  
ATOM   2762  N   ASN B  28      -2.598  36.656  39.094  1.00 40.16           N  
ATOM   2763  CA  ASN B  28      -3.096  35.344  39.531  1.00 40.16           C  
ATOM   2764  C   ASN B  28      -3.396  34.438  38.344  1.00 40.16           C  
ATOM   2765  CB  ASN B  28      -4.344  35.500  40.406  1.00 40.16           C  
ATOM   2766  O   ASN B  28      -4.445  33.781  38.312  1.00 40.16           O  
ATOM   2767  CG  ASN B  28      -4.008  35.750  41.875  1.00 40.16           C  
ATOM   2768  ND2 ASN B  28      -5.016  36.094  42.656  1.00 40.16           N  
ATOM   2769  OD1 ASN B  28      -2.852  35.625  42.281  1.00 40.16           O  
ATOM   2770  N   LYS B  29      -3.154  34.906  37.031  1.00 40.69           N  
ATOM   2771  CA  LYS B  29      -3.801  33.844  36.250  1.00 40.69           C  
ATOM   2772  C   LYS B  29      -3.213  32.500  36.562  1.00 40.69           C  
ATOM   2773  CB  LYS B  29      -3.666  34.156  34.750  1.00 40.69           C  
ATOM   2774  O   LYS B  29      -2.057  32.375  36.969  1.00 40.69           O  
ATOM   2775  CG  LYS B  29      -4.676  35.156  34.219  1.00 40.69           C  
ATOM   2776  CD  LYS B  29      -4.551  35.344  32.719  1.00 40.69           C  
ATOM   2777  CE  LYS B  29      -5.566  36.344  32.188  1.00 40.69           C  
ATOM   2778  NZ  LYS B  29      -5.430  36.531  30.703  1.00 40.69           N  
ATOM   2779  N   ASP B  30      -4.098  31.562  36.906  1.00 40.00           N  
ATOM   2780  CA  ASP B  30      -3.770  30.219  37.375  1.00 40.00           C  
ATOM   2781  C   ASP B  30      -2.498  29.703  36.719  1.00 40.00           C  
ATOM   2782  CB  ASP B  30      -4.930  29.266  37.125  1.00 40.00           C  
ATOM   2783  O   ASP B  30      -2.070  28.578  37.000  1.00 40.00           O  
ATOM   2784  CG  ASP B  30      -6.125  29.516  38.031  1.00 40.00           C  
ATOM   2785  OD1 ASP B  30      -5.957  30.125  39.094  1.00 40.00           O  
ATOM   2786  OD2 ASP B  30      -7.246  29.109  37.656  1.00 40.00           O  
ATOM   2787  N   TYR B  31      -2.285  30.078  35.469  1.00 40.81           N  
ATOM   2788  CA  TYR B  31      -1.019  29.516  35.000  1.00 40.81           C  
ATOM   2789  C   TYR B  31       0.159  30.188  35.688  1.00 40.81           C  
ATOM   2790  CB  TYR B  31      -0.880  29.641  33.469  1.00 40.81           C  
ATOM   2791  O   TYR B  31       0.056  31.344  36.125  1.00 40.81           O  
ATOM   2792  CG  TYR B  31      -2.197  29.609  32.750  1.00 40.81           C  
ATOM   2793  CD1 TYR B  31      -2.771  28.391  32.375  1.00 40.81           C  
ATOM   2794  CD2 TYR B  31      -2.869  30.781  32.406  1.00 40.81           C  
ATOM   2795  CE1 TYR B  31      -3.984  28.344  31.703  1.00 40.81           C  
ATOM   2796  CE2 TYR B  31      -4.082  30.750  31.734  1.00 40.81           C  
ATOM   2797  OH  TYR B  31      -5.832  29.484  30.719  1.00 40.81           O  
ATOM   2798  CZ  TYR B  31      -4.633  29.531  31.391  1.00 40.81           C  
ATOM   2799  N   GLY B  32       1.091  29.516  36.438  1.00 40.28           N  
ATOM   2800  CA  GLY B  32       2.164  29.906  37.344  1.00 40.28           C  
ATOM   2801  C   GLY B  32       2.803  31.234  37.000  1.00 40.28           C  
ATOM   2802  O   GLY B  32       2.633  31.734  35.875  1.00 40.28           O  
ATOM   2803  N   SER B  33       3.156  32.188  37.969  1.00 43.03           N  
ATOM   2804  CA  SER B  33       3.975  33.375  38.094  1.00 43.03           C  
ATOM   2805  C   SER B  33       5.160  33.344  37.156  1.00 43.03           C  
ATOM   2806  CB  SER B  33       4.473  33.531  39.531  1.00 43.03           C  
ATOM   2807  O   SER B  33       5.816  34.375  36.906  1.00 43.03           O  
ATOM   2808  OG  SER B  33       5.660  32.781  39.750  1.00 43.03           O  
ATOM   2809  N   THR B  34       5.750  32.156  36.938  1.00 43.69           N  
ATOM   2810  CA  THR B  34       7.074  31.969  36.344  1.00 43.69           C  
ATOM   2811  C   THR B  34       7.035  32.188  34.844  1.00 43.69           C  
ATOM   2812  CB  THR B  34       7.629  30.562  36.625  1.00 43.69           C  
ATOM   2813  O   THR B  34       7.895  31.703  34.094  1.00 43.69           O  
ATOM   2814  CG2 THR B  34       8.297  30.500  38.000  1.00 43.69           C  
ATOM   2815  OG1 THR B  34       6.555  29.609  36.594  1.00 43.69           O  
ATOM   2816  N   ARG B  35       6.168  32.750  34.375  1.00 47.91           N  
ATOM   2817  CA  ARG B  35       6.262  33.031  32.938  1.00 47.91           C  
ATOM   2818  C   ARG B  35       7.469  33.906  32.625  1.00 47.91           C  
ATOM   2819  CB  ARG B  35       4.980  33.688  32.438  1.00 47.91           C  
ATOM   2820  O   ARG B  35       7.750  34.875  33.375  1.00 47.91           O  
ATOM   2821  CG  ARG B  35       3.857  32.719  32.125  1.00 47.91           C  
ATOM   2822  CD  ARG B  35       2.658  33.406  31.500  1.00 47.91           C  
ATOM   2823  NE  ARG B  35       1.588  32.469  31.203  1.00 47.91           N  
ATOM   2824  NH1 ARG B  35       0.133  34.062  30.375  1.00 47.91           N  
ATOM   2825  NH2 ARG B  35      -0.491  31.859  30.438  1.00 47.91           N  
ATOM   2826  CZ  ARG B  35       0.412  32.781  30.672  1.00 47.91           C  
ATOM   2827  N   SER B  36       8.508  33.438  31.984  1.00 45.84           N  
ATOM   2828  CA  SER B  36       9.773  34.125  31.703  1.00 45.84           C  
ATOM   2829  C   SER B  36       9.539  35.469  31.078  1.00 45.84           C  
ATOM   2830  CB  SER B  36      10.648  33.250  30.781  1.00 45.84           C  
ATOM   2831  O   SER B  36       8.492  35.719  30.469  1.00 45.84           O  
ATOM   2832  OG  SER B  36      10.844  33.906  29.547  1.00 45.84           O  
ATOM   2833  N   ILE B  37      10.109  36.531  31.656  1.00 46.34           N  
ATOM   2834  CA  ILE B  37      10.211  37.875  31.125  1.00 46.34           C  
ATOM   2835  C   ILE B  37      10.211  37.844  29.609  1.00 46.34           C  
ATOM   2836  CB  ILE B  37      11.484  38.594  31.641  1.00 46.34           C  
ATOM   2837  O   ILE B  37       9.578  38.688  28.953  1.00 46.34           O  
ATOM   2838  CG1 ILE B  37      11.102  39.719  32.594  1.00 46.34           C  
ATOM   2839  CG2 ILE B  37      12.320  39.094  30.469  1.00 46.34           C  
ATOM   2840  CD1 ILE B  37      12.164  40.031  33.656  1.00 46.34           C  
ATOM   2841  N   VAL B  38      10.789  36.812  29.125  1.00 48.09           N  
ATOM   2842  CA  VAL B  38      10.898  36.719  27.672  1.00 48.09           C  
ATOM   2843  C   VAL B  38       9.516  36.469  27.062  1.00 48.09           C  
ATOM   2844  CB  VAL B  38      11.859  35.562  27.250  1.00 48.09           C  
ATOM   2845  O   VAL B  38       9.188  37.062  26.016  1.00 48.09           O  
ATOM   2846  CG1 VAL B  38      11.859  35.406  25.734  1.00 48.09           C  
ATOM   2847  CG2 VAL B  38      13.273  35.844  27.766  1.00 48.09           C  
ATOM   2848  N   ARG B  39       8.742  35.906  27.797  1.00 52.84           N  
ATOM   2849  CA  ARG B  39       7.402  35.656  27.281  1.00 52.84           C  
ATOM   2850  C   ARG B  39       6.543  36.906  27.344  1.00 52.84           C  
ATOM   2851  CB  ARG B  39       6.727  34.531  28.047  1.00 52.84           C  
ATOM   2852  O   ARG B  39       5.766  37.188  26.422  1.00 52.84           O  
ATOM   2853  CG  ARG B  39       5.898  33.594  27.172  1.00 52.84           C  
ATOM   2854  CD  ARG B  39       5.328  32.438  27.969  1.00 52.84           C  
ATOM   2855  NE  ARG B  39       4.477  31.578  27.141  1.00 52.84           N  
ATOM   2856  NH1 ARG B  39       4.043  30.031  28.812  1.00 52.84           N  
ATOM   2857  NH2 ARG B  39       3.135  29.750  26.719  1.00 52.84           N  
ATOM   2858  CZ  ARG B  39       3.887  30.453  27.562  1.00 52.84           C  
ATOM   2859  N   ILE B  40       6.723  37.625  28.359  1.00 49.03           N  
ATOM   2860  CA  ILE B  40       6.020  38.906  28.516  1.00 49.03           C  
ATOM   2861  C   ILE B  40       6.445  39.875  27.406  1.00 49.03           C  
ATOM   2862  CB  ILE B  40       6.277  39.500  29.906  1.00 49.03           C  
ATOM   2863  O   ILE B  40       5.598  40.500  26.766  1.00 49.03           O  
ATOM   2864  CG1 ILE B  40       5.695  38.625  31.000  1.00 49.03           C  
ATOM   2865  CG2 ILE B  40       5.695  40.938  29.984  1.00 49.03           C  
ATOM   2866  CD1 ILE B  40       6.082  39.031  32.406  1.00 49.03           C  
ATOM   2867  N   ILE B  41       7.730  39.938  27.312  1.00 47.41           N  
ATOM   2868  CA  ILE B  41       8.273  40.812  26.266  1.00 47.41           C  
ATOM   2869  C   ILE B  41       7.844  40.281  24.891  1.00 47.41           C  
ATOM   2870  CB  ILE B  41       9.812  40.875  26.359  1.00 47.41           C  
ATOM   2871  O   ILE B  41       7.457  41.062  24.031  1.00 47.41           O  
ATOM   2872  CG1 ILE B  41      10.234  41.562  27.656  1.00 47.41           C  
ATOM   2873  CG2 ILE B  41      10.375  41.625  25.141  1.00 47.41           C  
ATOM   2874  CD1 ILE B  41      11.727  41.500  27.938  1.00 47.41           C  
ATOM   2875  N   GLY B  42       7.945  39.031  24.688  1.00 51.44           N  
ATOM   2876  CA  GLY B  42       7.582  38.469  23.391  1.00 51.44           C  
ATOM   2877  C   GLY B  42       6.141  38.750  23.016  1.00 51.44           C  
ATOM   2878  O   GLY B  42       5.832  38.969  21.844  1.00 51.44           O  
ATOM   2879  N   LYS B  43       5.285  38.750  24.000  1.00 52.38           N  
ATOM   2880  CA  LYS B  43       3.873  39.031  23.766  1.00 52.38           C  
ATOM   2881  C   LYS B  43       3.646  40.500  23.438  1.00 52.38           C  
ATOM   2882  CB  LYS B  43       3.029  38.625  24.969  1.00 52.38           C  
ATOM   2883  O   LYS B  43       2.709  40.844  22.719  1.00 52.38           O  
ATOM   2884  CG  LYS B  43       1.622  38.156  24.609  1.00 52.38           C  
ATOM   2885  CD  LYS B  43       0.835  37.750  25.859  1.00 52.38           C  
ATOM   2886  CE  LYS B  43      -0.606  37.406  25.516  1.00 52.38           C  
ATOM   2887  NZ  LYS B  43      -1.390  37.062  26.734  1.00 52.38           N  
ATOM   2888  N   MET B  44       4.309  41.312  24.078  1.00 45.34           N  
ATOM   2889  CA  MET B  44       4.152  42.750  23.938  1.00 45.34           C  
ATOM   2890  C   MET B  44       4.848  43.250  22.672  1.00 45.34           C  
ATOM   2891  CB  MET B  44       4.707  43.469  25.156  1.00 45.34           C  
ATOM   2892  O   MET B  44       4.582  44.344  22.203  1.00 45.34           O  
ATOM   2893  CG  MET B  44       3.842  43.344  26.406  1.00 45.34           C  
ATOM   2894  SD  MET B  44       3.342  44.969  27.094  1.00 45.34           S  
ATOM   2895  CE  MET B  44       2.242  44.406  28.438  1.00 45.34           C  
ATOM   2896  N   LEU B  45       5.938  42.531  22.391  1.00 43.53           N  
ATOM   2897  CA  LEU B  45       6.633  42.969  21.188  1.00 43.53           C  
ATOM   2898  C   LEU B  45       5.793  42.688  19.953  1.00 43.53           C  
ATOM   2899  CB  LEU B  45       7.988  42.250  21.078  1.00 43.53           C  
ATOM   2900  O   LEU B  45       5.277  41.594  19.781  1.00 43.53           O  
ATOM   2901  CG  LEU B  45       9.180  42.969  21.719  1.00 43.53           C  
ATOM   2902  CD1 LEU B  45      10.250  41.938  22.109  1.00 43.53           C  
ATOM   2903  CD2 LEU B  45       9.750  44.031  20.781  1.00 43.53           C  
ATOM   2904  N   PRO B  46       5.109  43.750  19.406  1.00 46.53           N  
ATOM   2905  CA  PRO B  46       4.371  43.562  18.156  1.00 46.53           C  
ATOM   2906  C   PRO B  46       5.180  42.812  17.094  1.00 46.53           C  
ATOM   2907  CB  PRO B  46       4.082  45.000  17.703  1.00 46.53           C  
ATOM   2908  O   PRO B  46       5.883  43.438  16.297  1.00 46.53           O  
ATOM   2909  CG  PRO B  46       5.059  45.844  18.453  1.00 46.53           C  
ATOM   2910  CD  PRO B  46       5.613  45.031  19.594  1.00 46.53           C  
ATOM   2911  N   LEU B  47       5.777  41.844  17.500  1.00 46.16           N  
ATOM   2912  CA  LEU B  47       6.582  41.188  16.469  1.00 46.16           C  
ATOM   2913  C   LEU B  47       5.727  40.812  15.266  1.00 46.16           C  
ATOM   2914  CB  LEU B  47       7.266  39.938  17.031  1.00 46.16           C  
ATOM   2915  O   LEU B  47       5.148  39.719  15.227  1.00 46.16           O  
ATOM   2916  CG  LEU B  47       8.406  40.188  18.031  1.00 46.16           C  
ATOM   2917  CD1 LEU B  47       8.664  38.906  18.859  1.00 46.16           C  
ATOM   2918  CD2 LEU B  47       9.672  40.625  17.297  1.00 46.16           C  
ATOM   2919  N   GLU B  48       4.898  41.812  14.844  1.00 44.50           N  
ATOM   2920  CA  GLU B  48       4.297  41.531  13.539  1.00 44.50           C  
ATOM   2921  C   GLU B  48       5.355  41.156  12.516  1.00 44.50           C  
ATOM   2922  CB  GLU B  48       3.512  42.750  13.047  1.00 44.50           C  
ATOM   2923  O   GLU B  48       6.398  41.781  12.414  1.00 44.50           O  
ATOM   2924  CG  GLU B  48       2.086  42.812  13.570  1.00 44.50           C  
ATOM   2925  CD  GLU B  48       1.279  43.969  12.977  1.00 44.50           C  
ATOM   2926  OE1 GLU B  48       0.069  44.062  13.273  1.00 44.50           O  
ATOM   2927  OE2 GLU B  48       1.863  44.750  12.203  1.00 44.50           O  
ATOM   2928  N   PRO B  49       5.508  39.969  12.219  1.00 43.69           N  
ATOM   2929  CA  PRO B  49       6.480  39.719  11.148  1.00 43.69           C  
ATOM   2930  C   PRO B  49       6.473  40.812  10.078  1.00 43.69           C  
ATOM   2931  CB  PRO B  49       6.023  38.375  10.562  1.00 43.69           C  
ATOM   2932  O   PRO B  49       5.434  41.406   9.828  1.00 43.69           O  
ATOM   2933  CG  PRO B  49       4.656  38.156  11.125  1.00 43.69           C  
ATOM   2934  CD  PRO B  49       4.414  39.188  12.195  1.00 43.69           C  
ATOM   2935  N   CYS B  50       7.500  41.625  10.000  1.00 42.19           N  
ATOM   2936  CA  CYS B  50       7.543  42.562   8.875  1.00 42.19           C  
ATOM   2937  C   CYS B  50       6.863  41.969   7.648  1.00 42.19           C  
ATOM   2938  CB  CYS B  50       8.984  42.938   8.539  1.00 42.19           C  
ATOM   2939  O   CYS B  50       6.973  40.750   7.391  1.00 42.19           O  
ATOM   2940  SG  CYS B  50       9.172  44.594   7.887  1.00 42.19           S  
ATOM   2941  N   ARG B  51       5.836  42.594   7.258  1.00 43.69           N  
ATOM   2942  CA  ARG B  51       5.141  42.219   6.039  1.00 43.69           C  
ATOM   2943  C   ARG B  51       6.129  41.875   4.922  1.00 43.69           C  
ATOM   2944  CB  ARG B  51       4.180  43.312   5.582  1.00 43.69           C  
ATOM   2945  O   ARG B  51       6.887  42.750   4.484  1.00 43.69           O  
ATOM   2946  CG  ARG B  51       2.879  43.344   6.367  1.00 43.69           C  
ATOM   2947  CD  ARG B  51       1.924  44.406   5.812  1.00 43.69           C  
ATOM   2948  NE  ARG B  51       0.655  44.406   6.535  1.00 43.69           N  
ATOM   2949  NH1 ARG B  51      -0.300  46.094   5.254  1.00 43.69           N  
ATOM   2950  NH2 ARG B  51      -1.480  45.125   6.977  1.00 43.69           N  
ATOM   2951  CZ  ARG B  51      -0.373  45.219   6.254  1.00 43.69           C  
ATOM   2952  N   ARG B  52       7.004  41.094   5.133  1.00 40.91           N  
ATOM   2953  CA  ARG B  52       7.855  40.844   3.973  1.00 40.91           C  
ATOM   2954  C   ARG B  52       7.039  40.312   2.797  1.00 40.91           C  
ATOM   2955  CB  ARG B  52       8.969  39.844   4.324  1.00 40.91           C  
ATOM   2956  O   ARG B  52       6.031  39.625   2.988  1.00 40.91           O  
ATOM   2957  CG  ARG B  52      10.086  40.438   5.156  1.00 40.91           C  
ATOM   2958  CD  ARG B  52      11.219  39.438   5.375  1.00 40.91           C  
ATOM   2959  NE  ARG B  52      12.148  39.906   6.402  1.00 40.91           N  
ATOM   2960  NH1 ARG B  52      13.531  38.062   6.270  1.00 40.91           N  
ATOM   2961  NH2 ARG B  52      14.008  39.750   7.746  1.00 40.91           N  
ATOM   2962  CZ  ARG B  52      13.227  39.219   6.805  1.00 40.91           C  
ATOM   2963  N   PRO B  53       7.195  41.094   1.729  1.00 37.84           N  
ATOM   2964  CA  PRO B  53       6.516  40.562   0.545  1.00 37.84           C  
ATOM   2965  C   PRO B  53       6.734  39.062   0.367  1.00 37.84           C  
ATOM   2966  CB  PRO B  53       7.148  41.344  -0.607  1.00 37.84           C  
ATOM   2967  O   PRO B  53       7.871  38.594   0.428  1.00 37.84           O  
ATOM   2968  CG  PRO B  53       8.336  42.031  -0.002  1.00 37.84           C  
ATOM   2969  CD  PRO B  53       8.281  41.844   1.487  1.00 37.84           C  
ATOM   2970  N   ASN B  54       5.988  38.406   1.042  1.00 40.56           N  
ATOM   2971  CA  ASN B  54       6.070  36.969   0.834  1.00 40.56           C  
ATOM   2972  C   ASN B  54       5.887  36.625  -0.636  1.00 40.56           C  
ATOM   2973  CB  ASN B  54       5.035  36.250   1.695  1.00 40.56           C  
ATOM   2974  O   ASN B  54       4.867  36.938  -1.241  1.00 40.56           O  
ATOM   2975  CG  ASN B  54       5.398  36.250   3.168  1.00 40.56           C  
ATOM   2976  ND2 ASN B  54       4.402  36.031   4.023  1.00 40.56           N  
ATOM   2977  OD1 ASN B  54       6.562  36.438   3.533  1.00 40.56           O  
ATOM   2978  N   PHE B  55       7.004  36.938  -1.320  1.00 33.53           N  
ATOM   2979  CA  PHE B  55       6.793  36.312  -2.615  1.00 33.53           C  
ATOM   2980  C   PHE B  55       6.543  34.812  -2.451  1.00 33.53           C  
ATOM   2981  CB  PHE B  55       8.000  36.531  -3.529  1.00 33.53           C  
ATOM   2982  O   PHE B  55       7.320  34.094  -1.799  1.00 33.53           O  
ATOM   2983  CG  PHE B  55       8.266  37.969  -3.840  1.00 33.53           C  
ATOM   2984  CD1 PHE B  55       7.527  38.625  -4.820  1.00 33.53           C  
ATOM   2985  CD2 PHE B  55       9.242  38.688  -3.152  1.00 33.53           C  
ATOM   2986  CE1 PHE B  55       7.766  39.969  -5.109  1.00 33.53           C  
ATOM   2987  CE2 PHE B  55       9.484  40.031  -3.438  1.00 33.53           C  
ATOM   2988  CZ  PHE B  55       8.742  40.656  -4.418  1.00 33.53           C  
ATOM   2989  N   GLU B  56       5.379  34.688  -2.029  1.00 37.53           N  
ATOM   2990  CA  GLU B  56       5.062  33.250  -2.031  1.00 37.53           C  
ATOM   2991  C   GLU B  56       5.734  32.531  -3.201  1.00 37.53           C  
ATOM   2992  CB  GLU B  56       3.547  33.031  -2.088  1.00 37.53           C  
ATOM   2993  O   GLU B  56       5.539  32.906  -4.359  1.00 37.53           O  
ATOM   2994  CG  GLU B  56       2.895  32.906  -0.719  1.00 37.53           C  
ATOM   2995  CD  GLU B  56       1.396  32.656  -0.790  1.00 37.53           C  
ATOM   2996  OE1 GLU B  56       0.761  32.469   0.273  1.00 37.53           O  
ATOM   2997  OE2 GLU B  56       0.856  32.625  -1.918  1.00 37.53           O  
ATOM   2998  N   LEU B  57       7.059  32.625  -3.072  1.00 36.72           N  
ATOM   2999  CA  LEU B  57       7.441  31.703  -4.145  1.00 36.72           C  
ATOM   3000  C   LEU B  57       6.355  30.672  -4.383  1.00 36.72           C  
ATOM   3001  CB  LEU B  57       8.766  31.016  -3.814  1.00 36.72           C  
ATOM   3002  O   LEU B  57       5.887  30.031  -3.439  1.00 36.72           O  
ATOM   3003  CG  LEU B  57       9.781  30.922  -4.949  1.00 36.72           C  
ATOM   3004  CD1 LEU B  57      11.055  31.688  -4.582  1.00 36.72           C  
ATOM   3005  CD2 LEU B  57      10.094  29.469  -5.273  1.00 36.72           C  
ATOM   3006  N   ILE B  58       5.441  31.203  -5.230  1.00 33.28           N  
ATOM   3007  CA  ILE B  58       4.508  30.172  -5.660  1.00 33.28           C  
ATOM   3008  C   ILE B  58       5.215  28.812  -5.668  1.00 33.28           C  
ATOM   3009  CB  ILE B  58       3.924  30.469  -7.055  1.00 33.28           C  
ATOM   3010  O   ILE B  58       6.242  28.641  -6.328  1.00 33.28           O  
ATOM   3011  CG1 ILE B  58       3.254  31.859  -7.062  1.00 33.28           C  
ATOM   3012  CG2 ILE B  58       2.936  29.391  -7.477  1.00 33.28           C  
ATOM   3013  CD1 ILE B  58       2.854  32.344  -8.445  1.00 33.28           C  
ATOM   3014  N   PRO B  59       5.422  28.406  -4.445  1.00 37.03           N  
ATOM   3015  CA  PRO B  59       5.914  27.047  -4.664  1.00 37.03           C  
ATOM   3016  C   PRO B  59       5.758  26.594  -6.113  1.00 37.03           C  
ATOM   3017  CB  PRO B  59       5.047  26.203  -3.727  1.00 37.03           C  
ATOM   3018  O   PRO B  59       4.789  26.953  -6.777  1.00 37.03           O  
ATOM   3019  CG  PRO B  59       4.082  27.172  -3.123  1.00 37.03           C  
ATOM   3020  CD  PRO B  59       4.352  28.531  -3.697  1.00 37.03           C  
ATOM   3021  N   LEU B  60       6.840  26.844  -6.887  1.00 33.44           N  
ATOM   3022  CA  LEU B  60       6.734  26.109  -8.141  1.00 33.44           C  
ATOM   3023  C   LEU B  60       5.602  25.078  -8.078  1.00 33.44           C  
ATOM   3024  CB  LEU B  60       8.055  25.406  -8.461  1.00 33.44           C  
ATOM   3025  O   LEU B  60       5.367  24.469  -7.031  1.00 33.44           O  
ATOM   3026  CG  LEU B  60       8.625  25.625  -9.859  1.00 33.44           C  
ATOM   3027  CD1 LEU B  60       9.789  26.609  -9.812  1.00 33.44           C  
ATOM   3028  CD2 LEU B  60       9.062  24.297 -10.484  1.00 33.44           C  
ATOM   3029  N   LEU B  61       4.559  25.391  -8.828  1.00 30.91           N  
ATOM   3030  CA  LEU B  61       3.477  24.516  -9.273  1.00 30.91           C  
ATOM   3031  C   LEU B  61       3.846  23.047  -9.078  1.00 30.91           C  
ATOM   3032  CB  LEU B  61       3.150  24.781 -10.750  1.00 30.91           C  
ATOM   3033  O   LEU B  61       3.066  22.156  -9.430  1.00 30.91           O  
ATOM   3034  CG  LEU B  61       2.162  25.906 -11.031  1.00 30.91           C  
ATOM   3035  CD1 LEU B  61       2.441  26.531 -12.398  1.00 30.91           C  
ATOM   3036  CD2 LEU B  61       0.728  25.406 -10.953  1.00 30.91           C  
ATOM   3037  N   ASN B  62       5.059  22.922  -9.109  1.00 30.98           N  
ATOM   3038  CA  ASN B  62       5.430  21.500  -9.133  1.00 30.98           C  
ATOM   3039  C   ASN B  62       4.934  20.781  -7.883  1.00 30.98           C  
ATOM   3040  CB  ASN B  62       6.945  21.344  -9.266  1.00 30.98           C  
ATOM   3041  O   ASN B  62       5.449  19.719  -7.531  1.00 30.98           O  
ATOM   3042  CG  ASN B  62       7.441  21.641 -10.664  1.00 30.98           C  
ATOM   3043  ND2 ASN B  62       8.758  21.750 -10.820  1.00 30.98           N  
ATOM   3044  OD1 ASN B  62       6.648  21.766 -11.602  1.00 30.98           O  
ATOM   3045  N   SER B  63       4.844  21.719  -6.816  1.00 35.41           N  
ATOM   3046  CA  SER B  63       4.117  20.891  -5.859  1.00 35.41           C  
ATOM   3047  C   SER B  63       3.125  19.969  -6.562  1.00 35.41           C  
ATOM   3048  CB  SER B  63       3.385  21.766  -4.840  1.00 35.41           C  
ATOM   3049  O   SER B  63       2.104  20.422  -7.078  1.00 35.41           O  
ATOM   3050  OG  SER B  63       2.402  22.562  -5.477  1.00 35.41           O  
ATOM   3051  N   VAL B  64       3.666  19.641  -7.594  1.00 32.91           N  
ATOM   3052  CA  VAL B  64       2.910  18.547  -8.180  1.00 32.91           C  
ATOM   3053  C   VAL B  64       1.802  18.109  -7.227  1.00 32.91           C  
ATOM   3054  CB  VAL B  64       3.824  17.344  -8.516  1.00 32.91           C  
ATOM   3055  O   VAL B  64       2.076  17.531  -6.168  1.00 32.91           O  
ATOM   3056  CG1 VAL B  64       3.027  16.234  -9.203  1.00 32.91           C  
ATOM   3057  CG2 VAL B  64       4.988  17.797  -9.406  1.00 32.91           C  
ATOM   3058  N   ASP B  65       1.085  19.219  -6.617  1.00 35.19           N  
ATOM   3059  CA  ASP B  65      -0.262  18.688  -6.430  1.00 35.19           C  
ATOM   3060  C   ASP B  65      -0.454  17.391  -7.211  1.00 35.19           C  
ATOM   3061  CB  ASP B  65      -1.309  19.719  -6.859  1.00 35.19           C  
ATOM   3062  O   ASP B  65      -0.779  17.406  -8.398  1.00 35.19           O  
ATOM   3063  CG  ASP B  65      -1.573  20.766  -5.801  1.00 35.19           C  
ATOM   3064  OD1 ASP B  65      -1.251  20.531  -4.613  1.00 35.19           O  
ATOM   3065  OD2 ASP B  65      -2.111  21.844  -6.152  1.00 35.19           O  
ATOM   3066  N   SER B  66       0.788  17.047  -7.488  1.00 34.59           N  
ATOM   3067  CA  SER B  66       0.633  15.734  -8.102  1.00 34.59           C  
ATOM   3068  C   SER B  66      -0.821  15.281  -8.062  1.00 34.59           C  
ATOM   3069  CB  SER B  66       1.518  14.711  -7.395  1.00 34.59           C  
ATOM   3070  O   SER B  66      -1.398  15.109  -6.988  1.00 34.59           O  
ATOM   3071  OG  SER B  66       1.107  14.531  -6.047  1.00 34.59           O  
ATOM   3072  N   ASP B  67      -1.655  16.328  -8.617  1.00 35.25           N  
ATOM   3073  CA  ASP B  67      -2.861  15.719  -9.172  1.00 35.25           C  
ATOM   3074  C   ASP B  67      -2.850  14.203  -8.984  1.00 35.25           C  
ATOM   3075  CB  ASP B  67      -3.006  16.062 -10.656  1.00 35.25           C  
ATOM   3076  O   ASP B  67      -2.377  13.469  -9.852  1.00 35.25           O  
ATOM   3077  CG  ASP B  67      -3.672  17.406 -10.891  1.00 35.25           C  
ATOM   3078  OD1 ASP B  67      -4.273  17.969  -9.945  1.00 35.25           O  
ATOM   3079  OD2 ASP B  67      -3.598  17.906 -12.031  1.00 35.25           O  
ATOM   3080  N   ASN B  68      -1.957  14.102  -8.164  1.00 36.34           N  
ATOM   3081  CA  ASN B  68      -1.881  12.742  -7.633  1.00 36.34           C  
ATOM   3082  C   ASN B  68      -3.062  11.898  -8.094  1.00 36.34           C  
ATOM   3083  CB  ASN B  68      -1.808  12.773  -6.105  1.00 36.34           C  
ATOM   3084  O   ASN B  68      -4.215  12.211  -7.785  1.00 36.34           O  
ATOM   3085  CG  ASN B  68      -0.412  12.492  -5.582  1.00 36.34           C  
ATOM   3086  ND2 ASN B  68      -0.258  12.516  -4.262  1.00 36.34           N  
ATOM   3087  OD1 ASN B  68       0.521  12.266  -6.355  1.00 36.34           O  
ATOM   3088  N   CYS B  69      -3.055  11.836  -9.289  1.00 35.81           N  
ATOM   3089  CA  CYS B  69      -3.807  10.703  -9.805  1.00 35.81           C  
ATOM   3090  C   CYS B  69      -4.480   9.938  -8.672  1.00 35.81           C  
ATOM   3091  CB  CYS B  69      -2.889   9.766 -10.586  1.00 35.81           C  
ATOM   3092  O   CYS B  69      -3.842   9.625  -7.660  1.00 35.81           O  
ATOM   3093  SG  CYS B  69      -3.537   9.305 -12.211  1.00 35.81           S  
ATOM   3094  N   GLY B  70      -5.555  10.633  -8.164  1.00 39.06           N  
ATOM   3095  CA  GLY B  70      -6.477   9.961  -7.266  1.00 39.06           C  
ATOM   3096  C   GLY B  70      -5.984   8.586  -6.832  1.00 39.06           C  
ATOM   3097  O   GLY B  70      -6.031   7.633  -7.605  1.00 39.06           O  
ATOM   3098  N   SER B  71      -4.777   8.633  -6.414  1.00 46.56           N  
ATOM   3099  CA  SER B  71      -4.238   7.402  -5.840  1.00 46.56           C  
ATOM   3100  C   SER B  71      -5.348   6.516  -5.285  1.00 46.56           C  
ATOM   3101  CB  SER B  71      -3.229   7.723  -4.738  1.00 46.56           C  
ATOM   3102  O   SER B  71      -6.227   6.996  -4.566  1.00 46.56           O  
ATOM   3103  OG  SER B  71      -2.881   6.551  -4.020  1.00 46.56           O  
ATOM   3104  N   MET B  72      -5.871   5.879  -6.203  1.00 60.66           N  
ATOM   3105  CA  MET B  72      -6.820   4.785  -6.023  1.00 60.66           C  
ATOM   3106  C   MET B  72      -6.613   4.102  -4.676  1.00 60.66           C  
ATOM   3107  CB  MET B  72      -6.691   3.768  -7.156  1.00 60.66           C  
ATOM   3108  O   MET B  72      -7.137   3.010  -4.445  1.00 60.66           O  
ATOM   3109  CG  MET B  72      -8.023   3.230  -7.652  1.00 60.66           C  
ATOM   3110  SD  MET B  72      -7.848   2.211  -9.172  1.00 60.66           S  
ATOM   3111  CE  MET B  72      -9.523   1.531  -9.297  1.00 60.66           C  
ATOM   3112  N   VAL B  73      -5.773   5.004  -3.922  1.00 79.12           N  
ATOM   3113  CA  VAL B  73      -5.570   4.301  -2.658  1.00 79.12           C  
ATOM   3114  C   VAL B  73      -6.777   4.516  -1.749  1.00 79.12           C  
ATOM   3115  CB  VAL B  73      -4.281   4.773  -1.951  1.00 79.12           C  
ATOM   3116  O   VAL B  73      -7.230   5.648  -1.563  1.00 79.12           O  
ATOM   3117  CG1 VAL B  73      -4.098   4.047  -0.621  1.00 79.12           C  
ATOM   3118  CG2 VAL B  73      -3.066   4.559  -2.855  1.00 79.12           C  
ATOM   3119  N   PRO B  74      -7.301   3.549  -1.463  1.00 84.81           N  
ATOM   3120  CA  PRO B  74      -8.414   3.676  -0.515  1.00 84.81           C  
ATOM   3121  C   PRO B  74      -8.047   4.516   0.708  1.00 84.81           C  
ATOM   3122  CB  PRO B  74      -8.703   2.227  -0.116  1.00 84.81           C  
ATOM   3123  O   PRO B  74      -6.898   4.492   1.158  1.00 84.81           O  
ATOM   3124  CG  PRO B  74      -8.039   1.400  -1.171  1.00 84.81           C  
ATOM   3125  CD  PRO B  74      -6.902   2.191  -1.752  1.00 84.81           C  
ATOM   3126  N   SER B  75      -8.953   5.414   1.036  1.00 91.06           N  
ATOM   3127  CA  SER B  75      -8.773   6.266   2.209  1.00 91.06           C  
ATOM   3128  C   SER B  75      -9.805   5.941   3.285  1.00 91.06           C  
ATOM   3129  CB  SER B  75      -8.883   7.742   1.820  1.00 91.06           C  
ATOM   3130  O   SER B  75     -10.586   4.996   3.143  1.00 91.06           O  
ATOM   3131  OG  SER B  75     -10.234   8.109   1.593  1.00 91.06           O  
ATOM   3132  N   PHE B  76      -9.797   6.695   4.422  1.00 93.81           N  
ATOM   3133  CA  PHE B  76     -10.742   6.445   5.500  1.00 93.81           C  
ATOM   3134  C   PHE B  76     -12.172   6.730   5.043  1.00 93.81           C  
ATOM   3135  CB  PHE B  76     -10.406   7.301   6.727  1.00 93.81           C  
ATOM   3136  O   PHE B  76     -13.133   6.289   5.676  1.00 93.81           O  
ATOM   3137  CG  PHE B  76      -9.180   6.840   7.469  1.00 93.81           C  
ATOM   3138  CD1 PHE B  76      -8.656   5.574   7.250  1.00 93.81           C  
ATOM   3139  CD2 PHE B  76      -8.555   7.676   8.383  1.00 93.81           C  
ATOM   3140  CE1 PHE B  76      -7.520   5.145   7.934  1.00 93.81           C  
ATOM   3141  CE2 PHE B  76      -7.422   7.254   9.070  1.00 93.81           C  
ATOM   3142  CZ  PHE B  76      -6.906   5.988   8.844  1.00 93.81           C  
ATOM   3143  N   ALA B  77     -12.250   7.473   3.941  1.00 91.19           N  
ATOM   3144  CA  ALA B  77     -13.562   7.734   3.357  1.00 91.19           C  
ATOM   3145  C   ALA B  77     -14.203   6.449   2.840  1.00 91.19           C  
ATOM   3146  CB  ALA B  77     -13.445   8.758   2.230  1.00 91.19           C  
ATOM   3147  O   ALA B  77     -15.422   6.375   2.682  1.00 91.19           O  
ATOM   3148  N   ASP B  78     -13.430   5.414   2.604  1.00 91.31           N  
ATOM   3149  CA  ASP B  78     -13.898   4.164   2.012  1.00 91.31           C  
ATOM   3150  C   ASP B  78     -14.133   3.104   3.086  1.00 91.31           C  
ATOM   3151  CB  ASP B  78     -12.891   3.654   0.978  1.00 91.31           C  
ATOM   3152  O   ASP B  78     -14.219   1.913   2.779  1.00 91.31           O  
ATOM   3153  CG  ASP B  78     -12.617   4.656  -0.129  1.00 91.31           C  
ATOM   3154  OD1 ASP B  78     -13.578   5.195  -0.714  1.00 91.31           O  
ATOM   3155  OD2 ASP B  78     -11.430   4.906  -0.422  1.00 91.31           O  
ATOM   3156  N   ILE B  79     -14.281   3.486   4.234  1.00 92.69           N  
ATOM   3157  CA  ILE B  79     -14.281   2.561   5.359  1.00 92.69           C  
ATOM   3158  C   ILE B  79     -15.477   1.617   5.254  1.00 92.69           C  
ATOM   3159  CB  ILE B  79     -14.305   3.311   6.711  1.00 92.69           C  
ATOM   3160  O   ILE B  79     -15.367   0.427   5.559  1.00 92.69           O  
ATOM   3161  CG1 ILE B  79     -14.133   2.326   7.875  1.00 92.69           C  
ATOM   3162  CG2 ILE B  79     -15.602   4.109   6.859  1.00 92.69           C  
ATOM   3163  CD1 ILE B  79     -12.812   1.565   7.848  1.00 92.69           C  
ATOM   3164  N   LEU B  80     -16.562   2.076   4.875  1.00 89.00           N  
ATOM   3165  CA  LEU B  80     -17.734   1.217   4.789  1.00 89.00           C  
ATOM   3166  C   LEU B  80     -17.547   0.144   3.721  1.00 89.00           C  
ATOM   3167  CB  LEU B  80     -18.984   2.047   4.477  1.00 89.00           C  
ATOM   3168  O   LEU B  80     -17.922  -1.013   3.924  1.00 89.00           O  
ATOM   3169  CG  LEU B  80     -19.578   2.855   5.637  1.00 89.00           C  
ATOM   3170  CD1 LEU B  80     -20.781   3.664   5.168  1.00 89.00           C  
ATOM   3171  CD2 LEU B  80     -19.953   1.935   6.789  1.00 89.00           C  
ATOM   3172  N   TYR B  81     -17.016   0.611   2.684  1.00 85.44           N  
ATOM   3173  CA  TYR B  81     -16.719  -0.331   1.610  1.00 85.44           C  
ATOM   3174  C   TYR B  81     -15.695  -1.364   2.059  1.00 85.44           C  
ATOM   3175  CB  TYR B  81     -16.203   0.409   0.370  1.00 85.44           C  
ATOM   3176  O   TYR B  81     -15.852  -2.561   1.799  1.00 85.44           O  
ATOM   3177  CG  TYR B  81     -15.875  -0.503  -0.785  1.00 85.44           C  
ATOM   3178  CD1 TYR B  81     -14.555  -0.857  -1.057  1.00 85.44           C  
ATOM   3179  CD2 TYR B  81     -16.875  -1.010  -1.607  1.00 85.44           C  
ATOM   3180  CE1 TYR B  81     -14.242  -1.695  -2.121  1.00 85.44           C  
ATOM   3181  CE2 TYR B  81     -16.562  -1.849  -2.674  1.00 85.44           C  
ATOM   3182  OH  TYR B  81     -14.945  -3.016  -3.979  1.00 85.44           O  
ATOM   3183  CZ  TYR B  81     -15.250  -2.186  -2.924  1.00 85.44           C  
ATOM   3184  N   VAL B  82     -14.688  -0.917   2.721  1.00 88.00           N  
ATOM   3185  CA  VAL B  82     -13.602  -1.790   3.152  1.00 88.00           C  
ATOM   3186  C   VAL B  82     -14.102  -2.736   4.242  1.00 88.00           C  
ATOM   3187  CB  VAL B  82     -12.398  -0.978   3.668  1.00 88.00           C  
ATOM   3188  O   VAL B  82     -13.758  -3.922   4.246  1.00 88.00           O  
ATOM   3189  CG1 VAL B  82     -11.336  -1.904   4.266  1.00 88.00           C  
ATOM   3190  CG2 VAL B  82     -11.797  -0.137   2.539  1.00 88.00           C  
ATOM   3191  N   ALA B  83     -14.922  -2.229   5.090  1.00 86.94           N  
ATOM   3192  CA  ALA B  83     -15.430  -3.033   6.199  1.00 86.94           C  
ATOM   3193  C   ALA B  83     -16.375  -4.125   5.703  1.00 86.94           C  
ATOM   3194  CB  ALA B  83     -16.141  -2.148   7.219  1.00 86.94           C  
ATOM   3195  O   ALA B  83     -16.438  -5.211   6.285  1.00 86.94           O  
ATOM   3196  N   ASN B  84     -17.000  -3.875   4.629  1.00 80.44           N  
ATOM   3197  CA  ASN B  84     -17.984  -4.820   4.113  1.00 80.44           C  
ATOM   3198  C   ASN B  84     -17.438  -5.598   2.920  1.00 80.44           C  
ATOM   3199  CB  ASN B  84     -19.281  -4.098   3.732  1.00 80.44           C  
ATOM   3200  O   ASN B  84     -18.172  -6.367   2.289  1.00 80.44           O  
ATOM   3201  CG  ASN B  84     -20.000  -3.520   4.934  1.00 80.44           C  
ATOM   3202  ND2 ASN B  84     -20.703  -2.408   4.727  1.00 80.44           N  
ATOM   3203  OD1 ASN B  84     -19.922  -4.062   6.039  1.00 80.44           O  
ATOM   3204  N   ASP B  85     -16.297  -5.258   2.650  1.00 73.94           N  
ATOM   3205  CA  ASP B  85     -15.695  -5.914   1.494  1.00 73.94           C  
ATOM   3206  C   ASP B  85     -15.398  -7.383   1.787  1.00 73.94           C  
ATOM   3207  CB  ASP B  85     -14.406  -5.195   1.082  1.00 73.94           C  
ATOM   3208  O   ASP B  85     -14.688  -7.703   2.740  1.00 73.94           O  
ATOM   3209  CG  ASP B  85     -13.938  -5.570  -0.314  1.00 73.94           C  
ATOM   3210  OD1 ASP B  85     -14.719  -6.184  -1.074  1.00 73.94           O  
ATOM   3211  OD2 ASP B  85     -12.781  -5.250  -0.655  1.00 73.94           O  
ATOM   3212  N   GLU B  86     -16.219  -8.227   1.299  1.00 68.88           N  
ATOM   3213  CA  GLU B  86     -15.922  -9.648   1.380  1.00 68.88           C  
ATOM   3214  C   GLU B  86     -14.867 -10.055   0.349  1.00 68.88           C  
ATOM   3215  CB  GLU B  86     -17.188 -10.477   1.188  1.00 68.88           C  
ATOM   3216  O   GLU B  86     -14.797  -9.469  -0.732  1.00 68.88           O  
ATOM   3217  CG  GLU B  86     -18.203 -10.336   2.324  1.00 68.88           C  
ATOM   3218  CD  GLU B  86     -19.406 -11.242   2.176  1.00 68.88           C  
ATOM   3219  OE1 GLU B  86     -20.281 -11.250   3.074  1.00 68.88           O  
ATOM   3220  OE2 GLU B  86     -19.484 -11.961   1.154  1.00 68.88           O  
ATOM   3221  N   GLU B  87     -13.914 -10.734   0.798  1.00 70.81           N  
ATOM   3222  CA  GLU B  87     -12.867 -11.211  -0.105  1.00 70.81           C  
ATOM   3223  C   GLU B  87     -13.469 -11.898  -1.329  1.00 70.81           C  
ATOM   3224  CB  GLU B  87     -11.922 -12.164   0.625  1.00 70.81           C  
ATOM   3225  O   GLU B  87     -14.398 -12.695  -1.206  1.00 70.81           O  
ATOM   3226  CG  GLU B  87     -10.820 -11.469   1.408  1.00 70.81           C  
ATOM   3227  CD  GLU B  87      -9.883 -12.430   2.111  1.00 70.81           C  
ATOM   3228  OE1 GLU B  87      -8.977 -11.969   2.840  1.00 70.81           O  
ATOM   3229  OE2 GLU B  87     -10.055 -13.656   1.932  1.00 70.81           O  
ATOM   3230  N   ALA B  88     -13.039 -11.344  -2.434  1.00 73.94           N  
ATOM   3231  CA  ALA B  88     -13.469 -11.961  -3.684  1.00 73.94           C  
ATOM   3232  C   ALA B  88     -13.117 -13.445  -3.705  1.00 73.94           C  
ATOM   3233  CB  ALA B  88     -12.836 -11.250  -4.879  1.00 73.94           C  
ATOM   3234  O   ALA B  88     -12.109 -13.859  -3.119  1.00 73.94           O  
ATOM   3235  N   SER B  89     -13.969 -14.234  -4.258  1.00 77.94           N  
ATOM   3236  CA  SER B  89     -13.797 -15.688  -4.289  1.00 77.94           C  
ATOM   3237  C   SER B  89     -12.508 -16.078  -5.000  1.00 77.94           C  
ATOM   3238  CB  SER B  89     -14.992 -16.344  -4.984  1.00 77.94           C  
ATOM   3239  O   SER B  89     -11.961 -17.156  -4.754  1.00 77.94           O  
ATOM   3240  OG  SER B  89     -15.125 -15.883  -6.312  1.00 77.94           O  
ATOM   3241  N   TYR B  90     -11.961 -15.195  -5.848  1.00 83.62           N  
ATOM   3242  CA  TYR B  90     -10.781 -15.547  -6.633  1.00 83.62           C  
ATOM   3243  C   TYR B  90      -9.508 -15.102  -5.926  1.00 83.62           C  
ATOM   3244  CB  TYR B  90     -10.859 -14.906  -8.023  1.00 83.62           C  
ATOM   3245  O   TYR B  90      -8.406 -15.352  -6.418  1.00 83.62           O  
ATOM   3246  CG  TYR B  90     -10.812 -13.398  -8.000  1.00 83.62           C  
ATOM   3247  CD1 TYR B  90     -11.992 -12.648  -7.957  1.00 83.62           C  
ATOM   3248  CD2 TYR B  90      -9.602 -12.719  -8.031  1.00 83.62           C  
ATOM   3249  CE1 TYR B  90     -11.953 -11.258  -7.938  1.00 83.62           C  
ATOM   3250  CE2 TYR B  90      -9.555 -11.328  -8.008  1.00 83.62           C  
ATOM   3251  OH  TYR B  90     -10.695  -9.234  -7.949  1.00 83.62           O  
ATOM   3252  CZ  TYR B  90     -10.734 -10.609  -7.965  1.00 83.62           C  
ATOM   3253  N   LEU B  91      -9.711 -14.422  -4.742  1.00 87.62           N  
ATOM   3254  CA  LEU B  91      -8.562 -13.805  -4.078  1.00 87.62           C  
ATOM   3255  C   LEU B  91      -8.469 -14.258  -2.627  1.00 87.62           C  
ATOM   3256  CB  LEU B  91      -8.672 -12.273  -4.141  1.00 87.62           C  
ATOM   3257  O   LEU B  91      -9.484 -14.383  -1.941  1.00 87.62           O  
ATOM   3258  CG  LEU B  91      -7.812 -11.578  -5.199  1.00 87.62           C  
ATOM   3259  CD1 LEU B  91      -8.539 -10.359  -5.754  1.00 87.62           C  
ATOM   3260  CD2 LEU B  91      -6.465 -11.180  -4.613  1.00 87.62           C  
ATOM   3261  N   ARG B  92      -7.266 -14.656  -2.234  1.00 87.88           N  
ATOM   3262  CA  ARG B  92      -7.012 -14.953  -0.830  1.00 87.88           C  
ATOM   3263  C   ARG B  92      -5.727 -14.297  -0.349  1.00 87.88           C  
ATOM   3264  CB  ARG B  92      -6.938 -16.469  -0.611  1.00 87.88           C  
ATOM   3265  O   ARG B  92      -4.695 -14.375  -1.020  1.00 87.88           O  
ATOM   3266  CG  ARG B  92      -8.281 -17.172  -0.719  1.00 87.88           C  
ATOM   3267  CD  ARG B  92      -9.195 -16.828   0.453  1.00 87.88           C  
ATOM   3268  NE  ARG B  92     -10.484 -17.516   0.350  1.00 87.88           N  
ATOM   3269  NH1 ARG B  92     -11.125 -17.078   2.525  1.00 87.88           N  
ATOM   3270  NH2 ARG B  92     -12.508 -18.250   1.134  1.00 87.88           N  
ATOM   3271  CZ  ARG B  92     -11.367 -17.609   1.336  1.00 87.88           C  
ATOM   3272  N   PHE B  93      -5.910 -13.578   0.690  1.00 87.38           N  
ATOM   3273  CA  PHE B  93      -4.746 -12.938   1.282  1.00 87.38           C  
ATOM   3274  C   PHE B  93      -4.234 -13.734   2.477  1.00 87.38           C  
ATOM   3275  CB  PHE B  93      -5.082 -11.500   1.712  1.00 87.38           C  
ATOM   3276  O   PHE B  93      -5.016 -14.367   3.186  1.00 87.38           O  
ATOM   3277  CG  PHE B  93      -5.504 -10.609   0.575  1.00 87.38           C  
ATOM   3278  CD1 PHE B  93      -4.562 -10.102  -0.309  1.00 87.38           C  
ATOM   3279  CD2 PHE B  93      -6.840 -10.289   0.389  1.00 87.38           C  
ATOM   3280  CE1 PHE B  93      -4.945  -9.273  -1.362  1.00 87.38           C  
ATOM   3281  CE2 PHE B  93      -7.234  -9.461  -0.661  1.00 87.38           C  
ATOM   3282  CZ  PHE B  93      -6.285  -8.953  -1.535  1.00 87.38           C  
ATOM   3283  N   ARG B  94      -2.955 -13.695   2.672  1.00 83.62           N  
ATOM   3284  CA  ARG B  94      -2.379 -14.359   3.834  1.00 83.62           C  
ATOM   3285  C   ARG B  94      -2.994 -13.836   5.129  1.00 83.62           C  
ATOM   3286  CB  ARG B  94      -0.860 -14.172   3.863  1.00 83.62           C  
ATOM   3287  O   ARG B  94      -3.209 -14.602   6.070  1.00 83.62           O  
ATOM   3288  CG  ARG B  94      -0.182 -14.828   5.055  1.00 83.62           C  
ATOM   3289  CD  ARG B  94       1.324 -14.609   5.039  1.00 83.62           C  
ATOM   3290  NE  ARG B  94       1.938 -14.992   6.309  1.00 83.62           N  
ATOM   3291  NH1 ARG B  94       2.689 -17.047   5.562  1.00 83.62           N  
ATOM   3292  NH2 ARG B  94       3.094 -16.391   7.719  1.00 83.62           N  
ATOM   3293  CZ  ARG B  94       2.572 -16.141   6.527  1.00 83.62           C  
ATOM   3294  N   ASN B  95      -3.234 -12.555   5.117  1.00 76.06           N  
ATOM   3295  CA  ASN B  95      -3.746 -11.914   6.324  1.00 76.06           C  
ATOM   3296  C   ASN B  95      -5.176 -12.344   6.625  1.00 76.06           C  
ATOM   3297  CB  ASN B  95      -3.668 -10.391   6.199  1.00 76.06           C  
ATOM   3298  O   ASN B  95      -5.652 -12.188   7.750  1.00 76.06           O  
ATOM   3299  CG  ASN B  95      -2.250  -9.891   5.988  1.00 76.06           C  
ATOM   3300  ND2 ASN B  95      -2.117  -8.641   5.578  1.00 76.06           N  
ATOM   3301  OD1 ASN B  95      -1.283 -10.633   6.191  1.00 76.06           O  
ATOM   3302  N   SER B  96      -5.906 -12.852   5.660  1.00 68.44           N  
ATOM   3303  CA  SER B  96      -7.309 -13.211   5.836  1.00 68.44           C  
ATOM   3304  C   SER B  96      -7.465 -14.688   6.172  1.00 68.44           C  
ATOM   3305  CB  SER B  96      -8.109 -12.875   4.574  1.00 68.44           C  
ATOM   3306  O   SER B  96      -8.562 -15.141   6.500  1.00 68.44           O  
ATOM   3307  OG  SER B  96      -7.695 -13.695   3.488  1.00 68.44           O  
ATOM   3308  N   ILE B  97      -6.496 -15.469   5.895  1.00 61.12           N  
ATOM   3309  CA  ILE B  97      -6.602 -16.922   6.023  1.00 61.12           C  
ATOM   3310  C   ILE B  97      -7.113 -17.281   7.418  1.00 61.12           C  
ATOM   3311  CB  ILE B  97      -5.246 -17.609   5.754  1.00 61.12           C  
ATOM   3312  O   ILE B  97      -7.887 -18.234   7.578  1.00 61.12           O  
ATOM   3313  CG1 ILE B  97      -4.793 -17.359   4.312  1.00 61.12           C  
ATOM   3314  CG2 ILE B  97      -5.344 -19.109   6.035  1.00 61.12           C  
ATOM   3315  CD1 ILE B  97      -3.389 -17.859   4.008  1.00 61.12           C  
ATOM   3316  N   TRP B  98      -6.801 -16.562   8.391  1.00 55.88           N  
ATOM   3317  CA  TRP B  98      -7.164 -17.000   9.727  1.00 55.88           C  
ATOM   3318  C   TRP B  98      -8.617 -16.656  10.047  1.00 55.88           C  
ATOM   3319  CB  TRP B  98      -6.234 -16.375  10.773  1.00 55.88           C  
ATOM   3320  O   TRP B  98      -9.195 -17.172  11.008  1.00 55.88           O  
ATOM   3321  CG  TRP B  98      -4.824 -16.875  10.711  1.00 55.88           C  
ATOM   3322  CD1 TRP B  98      -4.375 -18.000  10.078  1.00 55.88           C  
ATOM   3323  CD2 TRP B  98      -3.674 -16.266  11.305  1.00 55.88           C  
ATOM   3324  CE2 TRP B  98      -2.561 -17.078  10.992  1.00 55.88           C  
ATOM   3325  CE3 TRP B  98      -3.477 -15.109  12.070  1.00 55.88           C  
ATOM   3326  NE1 TRP B  98      -3.016 -18.141  10.242  1.00 55.88           N  
ATOM   3327  CH2 TRP B  98      -1.104 -15.633  12.172  1.00 55.88           C  
ATOM   3328  CZ2 TRP B  98      -1.269 -16.766  11.422  1.00 55.88           C  
ATOM   3329  CZ3 TRP B  98      -2.189 -14.805  12.492  1.00 55.88           C  
ATOM   3330  N   LYS B  99      -9.109 -15.797   9.320  1.00 52.19           N  
ATOM   3331  CA  LYS B  99     -10.508 -15.539   9.633  1.00 52.19           C  
ATOM   3332  C   LYS B  99     -11.367 -16.781   9.391  1.00 52.19           C  
ATOM   3333  CB  LYS B  99     -11.031 -14.367   8.797  1.00 52.19           C  
ATOM   3334  O   LYS B  99     -12.258 -17.078  10.180  1.00 52.19           O  
ATOM   3335  CG  LYS B  99     -10.961 -13.023   9.508  1.00 52.19           C  
ATOM   3336  CD  LYS B  99     -11.570 -11.906   8.656  1.00 52.19           C  
ATOM   3337  CE  LYS B  99     -11.438 -10.555   9.336  1.00 52.19           C  
ATOM   3338  NZ  LYS B  99     -12.023  -9.461   8.508  1.00 52.19           N  
ATOM   3339  N   ASN B 100     -11.219 -17.406   8.289  1.00 49.44           N  
ATOM   3340  CA  ASN B 100     -12.148 -18.484   7.949  1.00 49.44           C  
ATOM   3341  C   ASN B 100     -11.977 -19.688   8.867  1.00 49.44           C  
ATOM   3342  CB  ASN B 100     -11.977 -18.891   6.488  1.00 49.44           C  
ATOM   3343  O   ASN B 100     -12.930 -20.438   9.109  1.00 49.44           O  
ATOM   3344  CG  ASN B 100     -12.695 -17.969   5.527  1.00 49.44           C  
ATOM   3345  ND2 ASN B 100     -12.430 -18.141   4.238  1.00 49.44           N  
ATOM   3346  OD1 ASN B 100     -13.492 -17.125   5.941  1.00 49.44           O  
ATOM   3347  N   GLU B 101     -10.898 -19.938   9.391  1.00 46.31           N  
ATOM   3348  CA  GLU B 101     -10.938 -21.078  10.297  1.00 46.31           C  
ATOM   3349  C   GLU B 101     -11.758 -20.766  11.547  1.00 46.31           C  
ATOM   3350  CB  GLU B 101      -9.523 -21.500  10.695  1.00 46.31           C  
ATOM   3351  O   GLU B 101     -12.430 -21.641  12.094  1.00 46.31           O  
ATOM   3352  CG  GLU B 101      -8.844 -22.406   9.672  1.00 46.31           C  
ATOM   3353  CD  GLU B 101      -7.520 -22.969  10.164  1.00 46.31           C  
ATOM   3354  OE1 GLU B 101      -6.926 -23.828   9.453  1.00 46.31           O  
ATOM   3355  OE2 GLU B 101      -7.078 -22.578  11.258  1.00 46.31           O  
ATOM   3356  N   GLU B 102     -11.742 -19.641  12.117  1.00 40.81           N  
ATOM   3357  CA  GLU B 102     -12.578 -19.391  13.289  1.00 40.81           C  
ATOM   3358  C   GLU B 102     -14.031 -19.172  12.891  1.00 40.81           C  
ATOM   3359  CB  GLU B 102     -12.055 -18.188  14.070  1.00 40.81           C  
ATOM   3360  O   GLU B 102     -14.945 -19.562  13.625  1.00 40.81           O  
ATOM   3361  CG  GLU B 102     -10.867 -18.500  14.961  1.00 40.81           C  
ATOM   3362  CD  GLU B 102     -10.367 -17.297  15.742  1.00 40.81           C  
ATOM   3363  OE1 GLU B 102      -9.430 -17.453  16.562  1.00 40.81           O  
ATOM   3364  OE2 GLU B 102     -10.906 -16.188  15.523  1.00 40.81           O  
ATOM   3365  N   GLU B 103     -14.344 -18.453  11.906  1.00 39.78           N  
ATOM   3366  CA  GLU B 103     -15.773 -18.281  11.680  1.00 39.78           C  
ATOM   3367  C   GLU B 103     -16.438 -19.578  11.234  1.00 39.78           C  
ATOM   3368  CB  GLU B 103     -16.031 -17.172  10.648  1.00 39.78           C  
ATOM   3369  O   GLU B 103     -17.656 -19.656  11.141  1.00 39.78           O  
ATOM   3370  CG  GLU B 103     -16.172 -15.789  11.250  1.00 39.78           C  
ATOM   3371  CD  GLU B 103     -16.484 -14.719  10.211  1.00 39.78           C  
ATOM   3372  OE1 GLU B 103     -16.703 -13.547  10.602  1.00 39.78           O  
ATOM   3373  OE2 GLU B 103     -16.500 -15.047   9.008  1.00 39.78           O  
ATOM   3374  N   LYS B 104     -15.891 -20.672  10.789  1.00 34.03           N  
ATOM   3375  CA  LYS B 104     -16.688 -21.906  10.836  1.00 34.03           C  
ATOM   3376  C   LYS B 104     -16.969 -22.312  12.273  1.00 34.03           C  
ATOM   3377  CB  LYS B 104     -15.969 -23.031  10.086  1.00 34.03           C  
ATOM   3378  O   LYS B 104     -17.391 -23.453  12.523  1.00 34.03           O  
ATOM   3379  CG  LYS B 104     -16.203 -23.016   8.586  1.00 34.03           C  
ATOM   3380  CD  LYS B 104     -15.539 -24.219   7.910  1.00 34.03           C  
ATOM   3381  CE  LYS B 104     -15.734 -24.188   6.402  1.00 34.03           C  
ATOM   3382  NZ  LYS B 104     -15.039 -25.328   5.730  1.00 34.03           N  
ATOM   3383  N   VAL B 105     -16.516 -21.828  13.383  1.00 29.09           N  
ATOM   3384  CA  VAL B 105     -17.375 -22.016  14.539  1.00 29.09           C  
ATOM   3385  C   VAL B 105     -18.781 -21.500  14.227  1.00 29.09           C  
ATOM   3386  CB  VAL B 105     -16.812 -21.297  15.789  1.00 29.09           C  
ATOM   3387  O   VAL B 105     -18.938 -20.609  13.391  1.00 29.09           O  
ATOM   3388  CG1 VAL B 105     -17.734 -21.500  16.984  1.00 29.09           C  
ATOM   3389  CG2 VAL B 105     -15.406 -21.812  16.109  1.00 29.09           C  
ATOM   3390  N   GLU B 106     -19.875 -21.969  15.047  1.00 28.48           N  
ATOM   3391  CA  GLU B 106     -21.312 -21.781  15.188  1.00 28.48           C  
ATOM   3392  C   GLU B 106     -21.672 -20.297  15.250  1.00 28.48           C  
ATOM   3393  CB  GLU B 106     -21.828 -22.500  16.438  1.00 28.48           C  
ATOM   3394  O   GLU B 106     -21.641 -19.703  16.328  1.00 28.48           O  
ATOM   3395  CG  GLU B 106     -22.094 -23.984  16.219  1.00 28.48           C  
ATOM   3396  CD  GLU B 106     -22.781 -24.656  17.391  1.00 28.48           C  
ATOM   3397  OE1 GLU B 106     -23.172 -25.844  17.281  1.00 28.48           O  
ATOM   3398  OE2 GLU B 106     -22.953 -23.984  18.438  1.00 28.48           O  
ATOM   3399  N   ILE B 107     -21.062 -19.453  14.914  1.00 26.53           N  
ATOM   3400  CA  ILE B 107     -22.078 -18.406  15.023  1.00 26.53           C  
ATOM   3401  C   ILE B 107     -23.391 -18.922  14.445  1.00 26.53           C  
ATOM   3402  CB  ILE B 107     -21.641 -17.109  14.312  1.00 26.53           C  
ATOM   3403  O   ILE B 107     -23.484 -19.172  13.242  1.00 26.53           O  
ATOM   3404  CG1 ILE B 107     -20.297 -16.609  14.883  1.00 26.53           C  
ATOM   3405  CG2 ILE B 107     -22.719 -16.031  14.422  1.00 26.53           C  
ATOM   3406  CD1 ILE B 107     -19.625 -15.539  14.031  1.00 26.53           C  
ATOM   3407  N   PHE B 108     -24.156 -19.594  15.367  1.00 23.09           N  
ATOM   3408  CA  PHE B 108     -25.594 -19.562  15.531  1.00 23.09           C  
ATOM   3409  C   PHE B 108     -26.172 -18.234  15.016  1.00 23.09           C  
ATOM   3410  CB  PHE B 108     -25.984 -19.750  17.000  1.00 23.09           C  
ATOM   3411  O   PHE B 108     -25.938 -17.188  15.609  1.00 23.09           O  
ATOM   3412  CG  PHE B 108     -26.203 -21.188  17.391  1.00 23.09           C  
ATOM   3413  CD1 PHE B 108     -27.453 -21.797  17.219  1.00 23.09           C  
ATOM   3414  CD2 PHE B 108     -25.172 -21.953  17.922  1.00 23.09           C  
ATOM   3415  CE1 PHE B 108     -27.656 -23.125  17.562  1.00 23.09           C  
ATOM   3416  CE2 PHE B 108     -25.359 -23.281  18.281  1.00 23.09           C  
ATOM   3417  CZ  PHE B 108     -26.609 -23.859  18.094  1.00 23.09           C  
ATOM   3418  N   HIS B 109     -25.953 -17.984  13.953  1.00 22.59           N  
ATOM   3419  CA  HIS B 109     -27.062 -17.125  13.570  1.00 22.59           C  
ATOM   3420  C   HIS B 109     -28.375 -17.641  14.141  1.00 22.59           C  
ATOM   3421  CB  HIS B 109     -27.156 -17.016  12.047  1.00 22.59           C  
ATOM   3422  O   HIS B 109     -28.719 -18.797  13.961  1.00 22.59           O  
ATOM   3423  CG  HIS B 109     -26.219 -16.016  11.453  1.00 22.59           C  
ATOM   3424  CD2 HIS B 109     -25.188 -16.156  10.594  1.00 22.59           C  
ATOM   3425  ND1 HIS B 109     -26.297 -14.664  11.734  1.00 22.59           N  
ATOM   3426  CE1 HIS B 109     -25.359 -14.023  11.070  1.00 22.59           C  
ATOM   3427  NE2 HIS B 109     -24.656 -14.906  10.375  1.00 22.59           N  
ATOM   3428  N   PRO B 110     -28.781 -17.328  15.383  1.00 24.31           N  
ATOM   3429  CA  PRO B 110     -30.188 -17.641  15.555  1.00 24.31           C  
ATOM   3430  C   PRO B 110     -30.984 -17.516  14.258  1.00 24.31           C  
ATOM   3431  CB  PRO B 110     -30.656 -16.609  16.594  1.00 24.31           C  
ATOM   3432  O   PRO B 110     -30.688 -16.641  13.430  1.00 24.31           O  
ATOM   3433  CG  PRO B 110     -29.547 -15.617  16.672  1.00 24.31           C  
ATOM   3434  CD  PRO B 110     -28.391 -16.125  15.852  1.00 24.31           C  
ATOM   3435  N   LEU B 111     -31.406 -18.609  13.727  1.00 20.78           N  
ATOM   3436  CA  LEU B 111     -32.594 -18.781  12.922  1.00 20.78           C  
ATOM   3437  C   LEU B 111     -33.688 -17.797  13.359  1.00 20.78           C  
ATOM   3438  CB  LEU B 111     -33.125 -20.203  13.023  1.00 20.78           C  
ATOM   3439  O   LEU B 111     -34.188 -17.859  14.484  1.00 20.78           O  
ATOM   3440  CG  LEU B 111     -32.656 -21.188  11.945  1.00 20.78           C  
ATOM   3441  CD1 LEU B 111     -32.438 -22.562  12.539  1.00 20.78           C  
ATOM   3442  CD2 LEU B 111     -33.688 -21.250  10.805  1.00 20.78           C  
ATOM   3443  N   ARG B 112     -33.594 -16.594  13.070  1.00 20.92           N  
ATOM   3444  CA  ARG B 112     -34.906 -15.992  13.047  1.00 20.92           C  
ATOM   3445  C   ARG B 112     -35.969 -17.000  12.594  1.00 20.92           C  
ATOM   3446  CB  ARG B 112     -34.938 -14.766  12.141  1.00 20.92           C  
ATOM   3447  O   ARG B 112     -35.844 -17.562  11.500  1.00 20.92           O  
ATOM   3448  CG  ARG B 112     -35.094 -13.445  12.883  1.00 20.92           C  
ATOM   3449  CD  ARG B 112     -35.094 -12.258  11.938  1.00 20.92           C  
ATOM   3450  NE  ARG B 112     -35.281 -11.000  12.648  1.00 20.92           N  
ATOM   3451  NH1 ARG B 112     -35.188  -9.672  10.758  1.00 20.92           N  
ATOM   3452  NH2 ARG B 112     -35.500  -8.719  12.820  1.00 20.92           N  
ATOM   3453  CZ  ARG B 112     -35.312  -9.797  12.078  1.00 20.92           C  
ATOM   3454  N   LEU B 113     -36.531 -17.781  13.484  1.00 19.31           N  
ATOM   3455  CA  LEU B 113     -37.906 -18.219  13.445  1.00 19.31           C  
ATOM   3456  C   LEU B 113     -38.750 -17.328  12.508  1.00 19.31           C  
ATOM   3457  CB  LEU B 113     -38.531 -18.188  14.852  1.00 19.31           C  
ATOM   3458  O   LEU B 113     -38.625 -16.094  12.562  1.00 19.31           O  
ATOM   3459  CG  LEU B 113     -38.562 -19.531  15.586  1.00 19.31           C  
ATOM   3460  CD1 LEU B 113     -38.031 -19.375  17.000  1.00 19.31           C  
ATOM   3461  CD2 LEU B 113     -40.000 -20.078  15.617  1.00 19.31           C  
ATOM   3462  N   VAL B 114     -39.094 -17.891  11.336  1.00 21.94           N  
ATOM   3463  CA  VAL B 114     -40.312 -17.656  10.555  1.00 21.94           C  
ATOM   3464  C   VAL B 114     -41.469 -17.297  11.492  1.00 21.94           C  
ATOM   3465  CB  VAL B 114     -40.688 -18.891   9.695  1.00 21.94           C  
ATOM   3466  O   VAL B 114     -41.969 -18.156  12.211  1.00 21.94           O  
ATOM   3467  CG1 VAL B 114     -41.938 -18.609   8.883  1.00 21.94           C  
ATOM   3468  CG2 VAL B 114     -39.531 -19.266   8.773  1.00 21.94           C  
ATOM   3469  N   ARG B 115     -41.344 -16.359  12.406  1.00 18.95           N  
ATOM   3470  CA  ARG B 115     -42.688 -15.984  12.805  1.00 18.95           C  
ATOM   3471  C   ARG B 115     -43.594 -15.844  11.594  1.00 18.95           C  
ATOM   3472  CB  ARG B 115     -42.688 -14.680  13.609  1.00 18.95           C  
ATOM   3473  O   ARG B 115     -43.281 -15.109  10.656  1.00 18.95           O  
ATOM   3474  CG  ARG B 115     -43.438 -14.742  14.914  1.00 18.95           C  
ATOM   3475  CD  ARG B 115     -43.312 -13.453  15.711  1.00 18.95           C  
ATOM   3476  NE  ARG B 115     -44.125 -13.492  16.922  1.00 18.95           N  
ATOM   3477  NH1 ARG B 115     -43.531 -11.367  17.625  1.00 18.95           N  
ATOM   3478  NH2 ARG B 115     -44.969 -12.633  18.875  1.00 18.95           N  
ATOM   3479  CZ  ARG B 115     -44.219 -12.500  17.812  1.00 18.95           C  
ATOM   3480  N   ASP B 116     -44.375 -16.969  11.297  1.00 18.69           N  
ATOM   3481  CA  ASP B 116     -45.750 -16.891  10.750  1.00 18.69           C  
ATOM   3482  C   ASP B 116     -46.438 -15.609  11.203  1.00 18.69           C  
ATOM   3483  CB  ASP B 116     -46.562 -18.109  11.156  1.00 18.69           C  
ATOM   3484  O   ASP B 116     -46.750 -15.461  12.391  1.00 18.69           O  
ATOM   3485  CG  ASP B 116     -46.656 -19.156  10.055  1.00 18.69           C  
ATOM   3486  OD1 ASP B 116     -46.438 -18.797   8.867  1.00 18.69           O  
ATOM   3487  OD2 ASP B 116     -46.969 -20.312  10.367  1.00 18.69           O  
ATOM   3488  N   PRO B 117     -45.938 -14.414  10.922  1.00 20.55           N  
ATOM   3489  CA  PRO B 117     -47.062 -13.492  11.117  1.00 20.55           C  
ATOM   3490  C   PRO B 117     -48.375 -14.016  10.516  1.00 20.55           C  
ATOM   3491  CB  PRO B 117     -46.594 -12.219  10.398  1.00 20.55           C  
ATOM   3492  O   PRO B 117     -48.375 -14.453   9.359  1.00 20.55           O  
ATOM   3493  CG  PRO B 117     -45.438 -12.656   9.562  1.00 20.55           C  
ATOM   3494  CD  PRO B 117     -45.094 -14.078   9.906  1.00 20.55           C  
ATOM   3495  N   LEU B 118     -49.250 -14.922  11.195  1.00 19.19           N  
ATOM   3496  CA  LEU B 118     -50.688 -14.852  11.117  1.00 19.19           C  
ATOM   3497  C   LEU B 118     -51.156 -13.523  10.508  1.00 19.19           C  
ATOM   3498  CB  LEU B 118     -51.312 -15.023  12.508  1.00 19.19           C  
ATOM   3499  O   LEU B 118     -50.375 -12.555  10.508  1.00 19.19           O  
ATOM   3500  CG  LEU B 118     -51.469 -16.453  13.008  1.00 19.19           C  
ATOM   3501  CD1 LEU B 118     -51.188 -16.531  14.508  1.00 19.19           C  
ATOM   3502  CD2 LEU B 118     -52.875 -16.984  12.688  1.00 19.19           C  
ATOM   3503  N   SER B 119     -52.562 -13.508  10.172  1.00 18.80           N  
ATOM   3504  CA  SER B 119     -53.656 -12.797   9.531  1.00 18.80           C  
ATOM   3505  C   SER B 119     -53.844 -11.398  10.117  1.00 18.80           C  
ATOM   3506  CB  SER B 119     -54.969 -13.586   9.688  1.00 18.80           C  
ATOM   3507  O   SER B 119     -54.906 -10.781   9.961  1.00 18.80           O  
ATOM   3508  OG  SER B 119     -54.750 -14.969   9.469  1.00 18.80           O  
ATOM   3509  N   PRO B 120     -53.031 -10.766  10.820  1.00 18.91           N  
ATOM   3510  CA  PRO B 120     -53.969  -9.727  11.250  1.00 18.91           C  
ATOM   3511  C   PRO B 120     -54.812  -9.164  10.094  1.00 18.91           C  
ATOM   3512  CB  PRO B 120     -53.062  -8.648  11.836  1.00 18.91           C  
ATOM   3513  O   PRO B 120     -54.406  -9.305   8.930  1.00 18.91           O  
ATOM   3514  CG  PRO B 120     -51.688  -9.016  11.359  1.00 18.91           C  
ATOM   3515  CD  PRO B 120     -51.750 -10.344  10.656  1.00 18.91           C  
ATOM   3516  N   ALA B 121     -56.250  -8.727  10.391  1.00 18.39           N  
ATOM   3517  CA  ALA B 121     -57.406  -7.855  10.094  1.00 18.39           C  
ATOM   3518  C   ALA B 121     -56.969  -6.672   9.227  1.00 18.39           C  
ATOM   3519  CB  ALA B 121     -58.031  -7.355  11.391  1.00 18.39           C  
ATOM   3520  O   ALA B 121     -55.781  -6.301   9.211  1.00 18.39           O  
ATOM   3521  N   VAL B 122     -58.031  -5.965   8.695  1.00 18.62           N  
ATOM   3522  CA  VAL B 122     -58.750  -5.055   7.793  1.00 18.62           C  
ATOM   3523  C   VAL B 122     -58.156  -3.652   7.902  1.00 18.62           C  
ATOM   3524  CB  VAL B 122     -60.250  -5.023   8.102  1.00 18.62           C  
ATOM   3525  O   VAL B 122     -58.500  -2.766   7.117  1.00 18.62           O  
ATOM   3526  CG1 VAL B 122     -60.969  -4.059   7.156  1.00 18.62           C  
ATOM   3527  CG2 VAL B 122     -60.844  -6.422   7.992  1.00 18.62           C  
ATOM   3528  N   ARG B 123     -57.625  -3.213   9.039  1.00 18.58           N  
ATOM   3529  CA  ARG B 123     -58.156  -1.861   9.000  1.00 18.58           C  
ATOM   3530  C   ARG B 123     -57.844  -1.175   7.680  1.00 18.58           C  
ATOM   3531  CB  ARG B 123     -57.625  -1.031  10.172  1.00 18.58           C  
ATOM   3532  O   ARG B 123     -56.781  -1.460   7.074  1.00 18.58           O  
ATOM   3533  CG  ARG B 123     -58.438  -1.220  11.461  1.00 18.58           C  
ATOM   3534  CD  ARG B 123     -57.906  -0.317  12.570  1.00 18.58           C  
ATOM   3535  NE  ARG B 123     -58.594  -0.556  13.828  1.00 18.58           N  
ATOM   3536  NH1 ARG B 123     -57.344   0.936  15.062  1.00 18.58           N  
ATOM   3537  NH2 ARG B 123     -59.031  -0.247  16.062  1.00 18.58           N  
ATOM   3538  CZ  ARG B 123     -58.312   0.045  14.984  1.00 18.58           C  
ATOM   3539  N   GLN B 124     -58.531  -0.216   7.230  1.00 16.75           N  
ATOM   3540  CA  GLN B 124     -59.125   0.803   6.363  1.00 16.75           C  
ATOM   3541  C   GLN B 124     -58.062   1.704   5.770  1.00 16.75           C  
ATOM   3542  CB  GLN B 124     -60.156   1.643   7.129  1.00 16.75           C  
ATOM   3543  O   GLN B 124     -58.156   2.145   4.625  1.00 16.75           O  
ATOM   3544  CG  GLN B 124     -61.562   1.067   7.105  1.00 16.75           C  
ATOM   3545  CD  GLN B 124     -62.531   1.889   7.922  1.00 16.75           C  
ATOM   3546  NE2 GLN B 124     -63.812   1.529   7.848  1.00 16.75           N  
ATOM   3547  OE1 GLN B 124     -62.156   2.838   8.609  1.00 16.75           O  
ATOM   3548  N   LYS B 125     -57.531   2.572   6.559  1.00 19.16           N  
ATOM   3549  CA  LYS B 125     -57.812   3.873   5.961  1.00 19.16           C  
ATOM   3550  C   LYS B 125     -57.125   4.016   4.609  1.00 19.16           C  
ATOM   3551  CB  LYS B 125     -57.406   5.000   6.895  1.00 19.16           C  
ATOM   3552  O   LYS B 125     -56.156   3.326   4.332  1.00 19.16           O  
ATOM   3553  CG  LYS B 125     -58.500   5.555   7.762  1.00 19.16           C  
ATOM   3554  CD  LYS B 125     -58.031   6.672   8.672  1.00 19.16           C  
ATOM   3555  CE  LYS B 125     -59.125   7.203   9.562  1.00 19.16           C  
ATOM   3556  NZ  LYS B 125     -58.625   8.242  10.516  1.00 19.16           N  
ATOM   3557  N   GLU B 126     -57.031   5.207   4.004  1.00 18.94           N  
ATOM   3558  CA  GLU B 126     -57.344   6.156   2.930  1.00 18.94           C  
ATOM   3559  C   GLU B 126     -56.156   6.281   1.976  1.00 18.94           C  
ATOM   3560  CB  GLU B 126     -57.688   7.527   3.508  1.00 18.94           C  
ATOM   3561  O   GLU B 126     -56.312   6.160   0.759  1.00 18.94           O  
ATOM   3562  CG  GLU B 126     -59.156   7.688   3.824  1.00 18.94           C  
ATOM   3563  CD  GLU B 126     -59.562   9.125   4.145  1.00 18.94           C  
ATOM   3564  OE1 GLU B 126     -60.781   9.414   4.238  1.00 18.94           O  
ATOM   3565  OE2 GLU B 126     -58.656   9.961   4.305  1.00 18.94           O  
ATOM   3566  N   THR B 127     -55.469   7.414   2.090  1.00 19.69           N  
ATOM   3567  CA  THR B 127     -55.375   8.367   0.989  1.00 19.69           C  
ATOM   3568  C   THR B 127     -54.375   7.902  -0.056  1.00 19.69           C  
ATOM   3569  CB  THR B 127     -55.000   9.766   1.490  1.00 19.69           C  
ATOM   3570  O   THR B 127     -53.344   7.289   0.282  1.00 19.69           O  
ATOM   3571  CG2 THR B 127     -56.188  10.477   2.123  1.00 19.69           C  
ATOM   3572  OG1 THR B 127     -53.969   9.656   2.467  1.00 19.69           O  
ATOM   3573  N   VAL B 128     -54.656   8.078  -1.268  1.00 21.45           N  
ATOM   3574  CA  VAL B 128     -54.656   7.977  -2.723  1.00 21.45           C  
ATOM   3575  C   VAL B 128     -53.250   8.094  -3.264  1.00 21.45           C  
ATOM   3576  CB  VAL B 128     -55.562   9.062  -3.357  1.00 21.45           C  
ATOM   3577  O   VAL B 128     -52.844   7.316  -4.133  1.00 21.45           O  
ATOM   3578  CG1 VAL B 128     -55.500   8.984  -4.883  1.00 21.45           C  
ATOM   3579  CG2 VAL B 128     -57.000   8.914  -2.867  1.00 21.45           C  
ATOM   3580  N   LYS B 129     -52.719   9.273  -3.084  1.00 21.56           N  
ATOM   3581  CA  LYS B 129     -52.406   9.969  -4.332  1.00 21.56           C  
ATOM   3582  C   LYS B 129     -51.188   9.336  -5.023  1.00 21.56           C  
ATOM   3583  CB  LYS B 129     -52.125  11.453  -4.066  1.00 21.56           C  
ATOM   3584  O   LYS B 129     -50.250   8.906  -4.363  1.00 21.56           O  
ATOM   3585  CG  LYS B 129     -53.375  12.320  -4.117  1.00 21.56           C  
ATOM   3586  CD  LYS B 129     -53.062  13.789  -3.891  1.00 21.56           C  
ATOM   3587  CE  LYS B 129     -54.312  14.664  -3.951  1.00 21.56           C  
ATOM   3588  NZ  LYS B 129     -53.969  16.109  -3.770  1.00 21.56           N  
ATOM   3589  N   ASN B 130     -51.281   9.055  -6.297  1.00 22.31           N  
ATOM   3590  CA  ASN B 130     -50.875   8.570  -7.609  1.00 22.31           C  
ATOM   3591  C   ASN B 130     -49.375   8.766  -7.840  1.00 22.31           C  
ATOM   3592  CB  ASN B 130     -51.688   9.266  -8.711  1.00 22.31           C  
ATOM   3593  O   ASN B 130     -48.781   8.055  -8.641  1.00 22.31           O  
ATOM   3594  CG  ASN B 130     -53.000   8.547  -9.023  1.00 22.31           C  
ATOM   3595  ND2 ASN B 130     -53.781   9.141  -9.898  1.00 22.31           N  
ATOM   3596  OD1 ASN B 130     -53.281   7.477  -8.484  1.00 22.31           O  
ATOM   3597  N   ASP B 131     -49.031  10.039  -7.695  1.00 23.55           N  
ATOM   3598  CA  ASP B 131     -48.438  10.742  -8.828  1.00 23.55           C  
ATOM   3599  C   ASP B 131     -47.031  10.227  -9.109  1.00 23.55           C  
ATOM   3600  CB  ASP B 131     -48.406  12.250  -8.562  1.00 23.55           C  
ATOM   3601  O   ASP B 131     -46.250   9.992  -8.180  1.00 23.55           O  
ATOM   3602  CG  ASP B 131     -49.750  12.914  -8.758  1.00 23.55           C  
ATOM   3603  OD1 ASP B 131     -50.562  12.398  -9.547  1.00 23.55           O  
ATOM   3604  OD2 ASP B 131     -49.969  13.969  -8.133  1.00 23.55           O  
ATOM   3605  N   LEU B 132     -46.812   9.586 -10.258  1.00 27.94           N  
ATOM   3606  CA  LEU B 132     -45.938   8.859 -11.156  1.00 27.94           C  
ATOM   3607  C   LEU B 132     -44.500   9.289 -10.953  1.00 27.94           C  
ATOM   3608  CB  LEU B 132     -46.344   9.078 -12.609  1.00 27.94           C  
ATOM   3609  O   LEU B 132     -43.594   8.445 -10.875  1.00 27.94           O  
ATOM   3610  CG  LEU B 132     -46.969   7.879 -13.328  1.00 27.94           C  
ATOM   3611  CD1 LEU B 132     -48.469   8.031 -13.422  1.00 27.94           C  
ATOM   3612  CD2 LEU B 132     -46.344   7.715 -14.719  1.00 27.94           C  
ATOM   3613  N   PRO B 133     -44.250  10.484 -11.508  1.00 31.89           N  
ATOM   3614  CA  PRO B 133     -43.375  10.898 -12.617  1.00 31.89           C  
ATOM   3615  C   PRO B 133     -41.938  11.102 -12.195  1.00 31.89           C  
ATOM   3616  CB  PRO B 133     -44.031  12.211 -13.078  1.00 31.89           C  
ATOM   3617  O   PRO B 133     -41.594  12.180 -11.695  1.00 31.89           O  
ATOM   3618  CG  PRO B 133     -44.875  12.641 -11.945  1.00 31.89           C  
ATOM   3619  CD  PRO B 133     -45.000  11.508 -10.961  1.00 31.89           C  
ATOM   3620  N   VAL B 134     -41.469  10.250 -11.523  1.00 33.34           N  
ATOM   3621  CA  VAL B 134     -40.375  10.680 -10.680  1.00 33.34           C  
ATOM   3622  C   VAL B 134     -39.188  11.133 -11.555  1.00 33.34           C  
ATOM   3623  CB  VAL B 134     -39.906   9.555  -9.727  1.00 33.34           C  
ATOM   3624  O   VAL B 134     -38.094  11.352 -11.062  1.00 33.34           O  
ATOM   3625  CG1 VAL B 134     -38.750  10.031  -8.844  1.00 33.34           C  
ATOM   3626  CG2 VAL B 134     -41.094   9.078  -8.875  1.00 33.34           C  
ATOM   3627  N   ASN B 135     -39.406  10.781 -12.906  1.00 33.62           N  
ATOM   3628  CA  ASN B 135     -38.219  10.711 -13.742  1.00 33.62           C  
ATOM   3629  C   ASN B 135     -37.344  11.961 -13.594  1.00 33.62           C  
ATOM   3630  CB  ASN B 135     -38.594  10.500 -15.203  1.00 33.62           C  
ATOM   3631  O   ASN B 135     -36.125  11.875 -13.609  1.00 33.62           O  
ATOM   3632  CG  ASN B 135     -37.656   9.523 -15.914  1.00 33.62           C  
ATOM   3633  ND2 ASN B 135     -37.969   9.234 -17.172  1.00 33.62           N  
ATOM   3634  OD1 ASN B 135     -36.688   9.031 -15.328  1.00 33.62           O  
ATOM   3635  N   GLU B 136     -37.844  12.969 -14.258  1.00 38.00           N  
ATOM   3636  CA  GLU B 136     -37.375  14.141 -14.992  1.00 38.00           C  
ATOM   3637  C   GLU B 136     -36.750  15.156 -14.055  1.00 38.00           C  
ATOM   3638  CB  GLU B 136     -38.531  14.789 -15.758  1.00 38.00           C  
ATOM   3639  O   GLU B 136     -35.688  15.711 -14.352  1.00 38.00           O  
ATOM   3640  CG  GLU B 136     -38.125  15.398 -17.094  1.00 38.00           C  
ATOM   3641  CD  GLU B 136     -39.312  15.969 -17.875  1.00 38.00           C  
ATOM   3642  OE1 GLU B 136     -39.062  16.625 -18.922  1.00 38.00           O  
ATOM   3643  OE2 GLU B 136     -40.469  15.773 -17.438  1.00 38.00           O  
ATOM   3644  N   ALA B 137     -37.812  15.625 -13.102  1.00 35.44           N  
ATOM   3645  CA  ALA B 137     -37.469  16.828 -12.359  1.00 35.44           C  
ATOM   3646  C   ALA B 137     -36.375  16.547 -11.336  1.00 35.44           C  
ATOM   3647  CB  ALA B 137     -38.688  17.406 -11.664  1.00 35.44           C  
ATOM   3648  O   ALA B 137     -35.719  17.469 -10.852  1.00 35.44           O  
ATOM   3649  N   ALA B 138     -36.062  15.516 -10.984  1.00 34.34           N  
ATOM   3650  CA  ALA B 138     -35.531  15.484  -9.625  1.00 34.34           C  
ATOM   3651  C   ALA B 138     -34.219  16.266  -9.523  1.00 34.34           C  
ATOM   3652  CB  ALA B 138     -35.312  14.039  -9.172  1.00 34.34           C  
ATOM   3653  O   ALA B 138     -33.938  16.875  -8.492  1.00 34.34           O  
ATOM   3654  N   ILE B 139     -33.594  16.281 -10.461  1.00 42.84           N  
ATOM   3655  CA  ILE B 139     -32.625  17.203 -11.008  1.00 42.84           C  
ATOM   3656  C   ILE B 139     -33.250  18.562 -11.266  1.00 42.84           C  
ATOM   3657  CB  ILE B 139     -31.984  16.656 -12.305  1.00 42.84           C  
ATOM   3658  O   ILE B 139     -32.688  19.609 -10.977  1.00 42.84           O  
ATOM   3659  CG1 ILE B 139     -31.156  15.406 -12.008  1.00 42.84           C  
ATOM   3660  CG2 ILE B 139     -31.125  17.734 -12.992  1.00 42.84           C  
ATOM   3661  CD1 ILE B 139     -30.688  14.664 -13.250  1.00 42.84           C  
ATOM   3662  N   ARG B 140     -34.219  18.578 -12.039  1.00 43.16           N  
ATOM   3663  CA  ARG B 140     -34.656  19.938 -12.359  1.00 43.16           C  
ATOM   3664  C   ARG B 140     -35.094  20.688 -11.109  1.00 43.16           C  
ATOM   3665  CB  ARG B 140     -35.812  19.906 -13.383  1.00 43.16           C  
ATOM   3666  O   ARG B 140     -34.938  21.906 -11.016  1.00 43.16           O  
ATOM   3667  CG  ARG B 140     -35.344  20.109 -14.820  1.00 43.16           C  
ATOM   3668  CD  ARG B 140     -36.531  20.234 -15.766  1.00 43.16           C  
ATOM   3669  NE  ARG B 140     -36.156  19.969 -17.156  1.00 43.16           N  
ATOM   3670  NH1 ARG B 140     -38.281  20.094 -18.000  1.00 43.16           N  
ATOM   3671  NH2 ARG B 140     -36.531  19.656 -19.391  1.00 43.16           N  
ATOM   3672  CZ  ARG B 140     -37.000  19.906 -18.172  1.00 43.16           C  
ATOM   3673  N   LYS B 141     -35.500  19.797  -9.922  1.00 36.03           N  
ATOM   3674  CA  LYS B 141     -35.969  20.109  -8.570  1.00 36.03           C  
ATOM   3675  C   LYS B 141     -34.812  20.344  -7.629  1.00 36.03           C  
ATOM   3676  CB  LYS B 141     -36.875  18.984  -8.039  1.00 36.03           C  
ATOM   3677  O   LYS B 141     -34.938  21.016  -6.605  1.00 36.03           O  
ATOM   3678  CG  LYS B 141     -38.312  19.375  -7.883  1.00 36.03           C  
ATOM   3679  CD  LYS B 141     -39.156  18.219  -7.328  1.00 36.03           C  
ATOM   3680  CE  LYS B 141     -40.625  18.594  -7.211  1.00 36.03           C  
ATOM   3681  NZ  LYS B 141     -41.438  17.453  -6.684  1.00 36.03           N  
ATOM   3682  N   ILE B 142     -33.938  19.547  -7.570  1.00 40.69           N  
ATOM   3683  CA  ILE B 142     -32.938  19.953  -6.605  1.00 40.69           C  
ATOM   3684  C   ILE B 142     -32.406  21.344  -6.961  1.00 40.69           C  
ATOM   3685  CB  ILE B 142     -31.750  18.938  -6.555  1.00 40.69           C  
ATOM   3686  O   ILE B 142     -31.953  21.578  -8.086  1.00 40.69           O  
ATOM   3687  CG1 ILE B 142     -32.250  17.594  -6.004  1.00 40.69           C  
ATOM   3688  CG2 ILE B 142     -30.594  19.484  -5.711  1.00 40.69           C  
ATOM   3689  CD1 ILE B 142     -31.219  16.469  -6.125  1.00 40.69           C  
ATOM   3690  N   ALA B 143     -33.562  22.188  -7.078  1.00 36.34           N  
ATOM   3691  CA  ALA B 143     -33.844  23.594  -7.352  1.00 36.34           C  
ATOM   3692  C   ALA B 143     -32.906  24.125  -8.438  1.00 36.34           C  
ATOM   3693  CB  ALA B 143     -33.688  24.422  -6.074  1.00 36.34           C  
ATOM   3694  O   ALA B 143     -31.672  24.062  -8.297  1.00 36.34           O  
ATOM   3695  N   ALA B 144     -33.656  24.906  -9.219  1.00 42.44           N  
ATOM   3696  CA  ALA B 144     -34.562  26.016  -8.914  1.00 42.44           C  
ATOM   3697  C   ALA B 144     -34.562  26.328  -7.418  1.00 42.44           C  
ATOM   3698  CB  ALA B 144     -35.969  25.703  -9.383  1.00 42.44           C  
ATOM   3699  O   ALA B 144     -34.750  27.484  -7.016  1.00 42.44           O  
ATOM   3700  N   LEU B 145     -34.375  25.203  -6.406  1.00 44.66           N  
ATOM   3701  CA  LEU B 145     -34.469  25.266  -4.953  1.00 44.66           C  
ATOM   3702  C   LEU B 145     -33.250  26.000  -4.371  1.00 44.66           C  
ATOM   3703  CB  LEU B 145     -34.562  23.875  -4.348  1.00 44.66           C  
ATOM   3704  O   LEU B 145     -33.375  26.688  -3.348  1.00 44.66           O  
ATOM   3705  CG  LEU B 145     -35.969  23.281  -4.223  1.00 44.66           C  
ATOM   3706  CD1 LEU B 145     -35.906  21.766  -4.180  1.00 44.66           C  
ATOM   3707  CD2 LEU B 145     -36.656  23.828  -2.980  1.00 44.66           C  
ATOM   3708  N   GLU B 146     -32.062  25.859  -4.891  1.00 49.00           N  
ATOM   3709  CA  GLU B 146     -31.047  26.891  -4.793  1.00 49.00           C  
ATOM   3710  C   GLU B 146     -31.453  28.141  -5.582  1.00 49.00           C  
ATOM   3711  CB  GLU B 146     -29.703  26.375  -5.289  1.00 49.00           C  
ATOM   3712  O   GLU B 146     -31.031  29.250  -5.258  1.00 49.00           O  
ATOM   3713  CG  GLU B 146     -28.797  25.828  -4.180  1.00 49.00           C  
ATOM   3714  CD  GLU B 146     -27.422  25.422  -4.668  1.00 49.00           C  
ATOM   3715  OE1 GLU B 146     -26.562  25.078  -3.830  1.00 49.00           O  
ATOM   3716  OE2 GLU B 146     -27.188  25.469  -5.898  1.00 49.00           O  
ATOM   3717  N   ASN B 147     -32.000  27.969  -6.930  1.00 46.72           N  
ATOM   3718  CA  ASN B 147     -32.281  28.969  -7.961  1.00 46.72           C  
ATOM   3719  C   ASN B 147     -32.906  30.219  -7.375  1.00 46.72           C  
ATOM   3720  CB  ASN B 147     -33.156  28.375  -9.055  1.00 46.72           C  
ATOM   3721  O   ASN B 147     -32.594  31.344  -7.766  1.00 46.72           O  
ATOM   3722  CG  ASN B 147     -32.375  27.531 -10.047  1.00 46.72           C  
ATOM   3723  ND2 ASN B 147     -33.094  26.812 -10.906  1.00 46.72           N  
ATOM   3724  OD1 ASN B 147     -31.141  27.531 -10.039  1.00 46.72           O  
ATOM   3725  N   GLU B 148     -34.000  30.203  -6.344  1.00 51.06           N  
ATOM   3726  CA  GLU B 148     -34.844  30.906  -5.375  1.00 51.06           C  
ATOM   3727  C   GLU B 148     -34.125  31.062  -4.039  1.00 51.06           C  
ATOM   3728  CB  GLU B 148     -36.156  30.156  -5.180  1.00 51.06           C  
ATOM   3729  O   GLU B 148     -34.281  32.094  -3.373  1.00 51.06           O  
ATOM   3730  CG  GLU B 148     -37.375  31.062  -4.930  1.00 51.06           C  
ATOM   3731  CD  GLU B 148     -38.688  30.328  -4.906  1.00 51.06           C  
ATOM   3732  OE1 GLU B 148     -39.750  30.984  -4.746  1.00 51.06           O  
ATOM   3733  OE2 GLU B 148     -38.688  29.094  -5.055  1.00 51.06           O  
ATOM   3734  N   LEU B 149     -33.531  30.312  -3.123  1.00 52.00           N  
ATOM   3735  CA  LEU B 149     -33.062  30.516  -1.759  1.00 52.00           C  
ATOM   3736  C   LEU B 149     -32.281  31.828  -1.644  1.00 52.00           C  
ATOM   3737  CB  LEU B 149     -32.188  29.344  -1.316  1.00 52.00           C  
ATOM   3738  O   LEU B 149     -32.469  32.562  -0.684  1.00 52.00           O  
ATOM   3739  CG  LEU B 149     -32.531  28.688   0.021  1.00 52.00           C  
ATOM   3740  CD1 LEU B 149     -32.719  27.188  -0.158  1.00 52.00           C  
ATOM   3741  CD2 LEU B 149     -31.453  28.969   1.060  1.00 52.00           C  
ATOM   3742  N   THR B 150     -31.484  32.500  -2.377  1.00 47.22           N  
ATOM   3743  CA  THR B 150     -30.922  33.844  -2.654  1.00 47.22           C  
ATOM   3744  C   THR B 150     -31.828  34.625  -3.611  1.00 47.22           C  
ATOM   3745  CB  THR B 150     -29.516  33.719  -3.248  1.00 47.22           C  
ATOM   3746  O   THR B 150     -31.766  35.844  -3.660  1.00 47.22           O  
ATOM   3747  CG2 THR B 150     -28.453  33.969  -2.184  1.00 47.22           C  
ATOM   3748  OG1 THR B 150     -29.328  32.406  -3.787  1.00 47.22           O  
ATOM   3749  N   PHE B 151     -32.781  34.375  -4.598  1.00 52.09           N  
ATOM   3750  CA  PHE B 151     -33.625  35.469  -5.066  1.00 52.09           C  
ATOM   3751  C   PHE B 151     -34.469  36.031  -3.932  1.00 52.09           C  
ATOM   3752  CB  PHE B 151     -34.500  35.031  -6.227  1.00 52.09           C  
ATOM   3753  O   PHE B 151     -34.562  37.250  -3.768  1.00 52.09           O  
ATOM   3754  CG  PHE B 151     -35.281  36.156  -6.859  1.00 52.09           C  
ATOM   3755  CD1 PHE B 151     -36.656  36.250  -6.664  1.00 52.09           C  
ATOM   3756  CD2 PHE B 151     -34.656  37.094  -7.656  1.00 52.09           C  
ATOM   3757  CE1 PHE B 151     -37.375  37.281  -7.250  1.00 52.09           C  
ATOM   3758  CE2 PHE B 151     -35.375  38.125  -8.250  1.00 52.09           C  
ATOM   3759  CZ  PHE B 151     -36.719  38.219  -8.039  1.00 52.09           C  
ATOM   3760  N   LEU B 152     -34.938  35.281  -2.811  1.00 52.31           N  
ATOM   3761  CA  LEU B 152     -35.688  35.656  -1.604  1.00 52.31           C  
ATOM   3762  C   LEU B 152     -34.719  36.188  -0.532  1.00 52.31           C  
ATOM   3763  CB  LEU B 152     -36.438  34.469  -1.064  1.00 52.31           C  
ATOM   3764  O   LEU B 152     -35.062  37.156   0.168  1.00 52.31           O  
ATOM   3765  CG  LEU B 152     -37.906  34.344  -1.499  1.00 52.31           C  
ATOM   3766  CD1 LEU B 152     -38.375  32.906  -1.394  1.00 52.31           C  
ATOM   3767  CD2 LEU B 152     -38.781  35.250  -0.659  1.00 52.31           C  
ATOM   3768  N   ARG B 153     -33.625  35.781  -0.127  1.00 51.12           N  
ATOM   3769  CA  ARG B 153     -32.750  36.438   0.857  1.00 51.12           C  
ATOM   3770  C   ARG B 153     -32.438  37.875   0.472  1.00 51.12           C  
ATOM   3771  CB  ARG B 153     -31.438  35.656   1.008  1.00 51.12           C  
ATOM   3772  O   ARG B 153     -32.531  38.781   1.312  1.00 51.12           O  
ATOM   3773  CG  ARG B 153     -31.500  34.531   2.035  1.00 51.12           C  
ATOM   3774  CD  ARG B 153     -30.172  33.781   2.156  1.00 51.12           C  
ATOM   3775  NE  ARG B 153     -30.203  32.781   3.215  1.00 51.12           N  
ATOM   3776  NH1 ARG B 153     -28.109  31.938   2.746  1.00 51.12           N  
ATOM   3777  NH2 ARG B 153     -29.359  31.062   4.461  1.00 51.12           N  
ATOM   3778  CZ  ARG B 153     -29.219  31.938   3.473  1.00 51.12           C  
ATOM   3779  N   SER B 154     -32.281  38.344  -0.759  1.00 49.41           N  
ATOM   3780  CA  SER B 154     -32.156  39.719  -1.240  1.00 49.41           C  
ATOM   3781  C   SER B 154     -33.469  40.250  -1.777  1.00 49.41           C  
ATOM   3782  CB  SER B 154     -31.078  39.781  -2.328  1.00 49.41           C  
ATOM   3783  O   SER B 154     -33.625  41.469  -1.917  1.00 49.41           O  
ATOM   3784  OG  SER B 154     -31.578  39.344  -3.570  1.00 49.41           O  
ATOM   3785  N   GLN B 155     -34.688  39.562  -2.121  1.00 45.62           N  
ATOM   3786  CA  GLN B 155     -35.938  40.344  -2.031  1.00 45.62           C  
ATOM   3787  C   GLN B 155     -36.250  40.719  -0.583  1.00 45.62           C  
ATOM   3788  CB  GLN B 155     -37.094  39.562  -2.650  1.00 45.62           C  
ATOM   3789  O   GLN B 155     -36.719  41.812  -0.300  1.00 45.62           O  
ATOM   3790  CG  GLN B 155     -37.438  40.000  -4.074  1.00 45.62           C  
ATOM   3791  CD  GLN B 155     -38.688  39.312  -4.613  1.00 45.62           C  
ATOM   3792  NE2 GLN B 155     -38.875  39.406  -5.926  1.00 45.62           N  
ATOM   3793  OE1 GLN B 155     -39.438  38.719  -3.859  1.00 45.62           O  
ATOM   3794  N   ILE B 156     -35.938  40.094   0.509  1.00 47.91           N  
ATOM   3795  CA  ILE B 156     -36.125  40.375   1.929  1.00 47.91           C  
ATOM   3796  C   ILE B 156     -35.094  41.438   2.369  1.00 47.91           C  
ATOM   3797  CB  ILE B 156     -35.969  39.094   2.785  1.00 47.91           C  
ATOM   3798  O   ILE B 156     -35.469  42.375   3.059  1.00 47.91           O  
ATOM   3799  CG1 ILE B 156     -37.156  38.156   2.535  1.00 47.91           C  
ATOM   3800  CG2 ILE B 156     -35.875  39.438   4.270  1.00 47.91           C  
ATOM   3801  CD1 ILE B 156     -37.000  36.781   3.158  1.00 47.91           C  
ATOM   3802  N   ALA B 157     -33.844  41.406   2.082  1.00 47.88           N  
ATOM   3803  CA  ALA B 157     -32.906  42.469   2.420  1.00 47.88           C  
ATOM   3804  C   ALA B 157     -33.156  43.719   1.583  1.00 47.88           C  
ATOM   3805  CB  ALA B 157     -31.469  42.000   2.221  1.00 47.88           C  
ATOM   3806  O   ALA B 157     -33.094  44.844   2.094  1.00 47.88           O  
ATOM   3807  N   ALA B 158     -33.594  43.531   0.173  1.00 47.56           N  
ATOM   3808  CA  ALA B 158     -33.875  44.781  -0.560  1.00 47.56           C  
ATOM   3809  C   ALA B 158     -35.188  45.406  -0.082  1.00 47.56           C  
ATOM   3810  CB  ALA B 158     -33.938  44.500  -2.061  1.00 47.56           C  
ATOM   3811  O   ALA B 158     -35.312  46.625  -0.045  1.00 47.56           O  
ATOM   3812  N   ILE B 159     -36.125  44.594   0.414  1.00 43.31           N  
ATOM   3813  CA  ILE B 159     -37.281  45.188   1.115  1.00 43.31           C  
ATOM   3814  C   ILE B 159     -36.844  45.594   2.529  1.00 43.31           C  
ATOM   3815  CB  ILE B 159     -38.438  44.188   1.163  1.00 43.31           C  
ATOM   3816  O   ILE B 159     -37.250  46.656   3.014  1.00 43.31           O  
ATOM   3817  CG1 ILE B 159     -39.031  44.000  -0.239  1.00 43.31           C  
ATOM   3818  CG2 ILE B 159     -39.531  44.656   2.143  1.00 43.31           C  
ATOM   3819  CD1 ILE B 159     -40.031  42.812  -0.341  1.00 43.31           C  
ATOM   3820  N   VAL B 160     -36.125  44.750   3.275  1.00 47.81           N  
ATOM   3821  CA  VAL B 160     -35.781  45.219   4.613  1.00 47.81           C  
ATOM   3822  C   VAL B 160     -35.031  46.531   4.520  1.00 47.81           C  
ATOM   3823  CB  VAL B 160     -34.938  44.188   5.367  1.00 47.81           C  
ATOM   3824  O   VAL B 160     -35.344  47.500   5.250  1.00 47.81           O  
ATOM   3825  CG1 VAL B 160     -34.375  44.750   6.668  1.00 47.81           C  
ATOM   3826  CG2 VAL B 160     -35.750  42.906   5.652  1.00 47.81           C  
ATOM   3827  N   GLU B 161     -34.031  46.781   3.674  1.00 43.94           N  
ATOM   3828  CA  GLU B 161     -33.250  48.000   3.510  1.00 43.94           C  
ATOM   3829  C   GLU B 161     -34.000  49.000   2.629  1.00 43.94           C  
ATOM   3830  CB  GLU B 161     -31.875  47.719   2.918  1.00 43.94           C  
ATOM   3831  O   GLU B 161     -33.906  50.219   2.854  1.00 43.94           O  
ATOM   3832  CG  GLU B 161     -30.719  47.969   3.883  1.00 43.94           C  
ATOM   3833  CD  GLU B 161     -29.359  47.625   3.289  1.00 43.94           C  
ATOM   3834  OE1 GLU B 161     -28.328  47.812   3.980  1.00 43.94           O  
ATOM   3835  OE2 GLU B 161     -29.312  47.188   2.123  1.00 43.94           O  
ATOM   3836  N   MET B 162     -34.656  48.312   1.471  1.00 37.72           N  
ATOM   3837  CA  MET B 162     -35.375  49.438   0.834  1.00 37.72           C  
ATOM   3838  C   MET B 162     -36.438  50.000   1.772  1.00 37.72           C  
ATOM   3839  CB  MET B 162     -36.031  48.969  -0.467  1.00 37.72           C  
ATOM   3840  O   MET B 162     -36.719  51.219   1.751  1.00 37.72           O  
ATOM   3841  CG  MET B 162     -35.406  49.562  -1.717  1.00 37.72           C  
ATOM   3842  SD  MET B 162     -36.500  49.406  -3.193  1.00 37.72           S  
ATOM   3843  CE  MET B 162     -35.375  50.062  -4.473  1.00 37.72           C  
ATOM   3844  N   GLN B 163     -36.969  49.062   2.516  1.00 38.25           N  
ATOM   3845  CA  GLN B 163     -37.969  49.500   3.514  1.00 38.25           C  
ATOM   3846  C   GLN B 163     -37.250  50.094   4.734  1.00 38.25           C  
ATOM   3847  CB  GLN B 163     -38.844  48.312   3.939  1.00 38.25           C  
ATOM   3848  O   GLN B 163     -37.781  51.031   5.348  1.00 38.25           O  
ATOM   3849  CG  GLN B 163     -40.125  48.188   3.127  1.00 38.25           C  
ATOM   3850  CD  GLN B 163     -41.000  47.031   3.564  1.00 38.25           C  
ATOM   3851  NE2 GLN B 163     -42.219  46.969   3.057  1.00 38.25           N  
ATOM   3852  OE1 GLN B 163     -40.562  46.188   4.352  1.00 38.25           O  
ATOM   3853  N   GLU B 164     -36.250  49.344   5.266  1.00 39.84           N  
ATOM   3854  CA  GLU B 164     -35.750  50.125   6.398  1.00 39.84           C  
ATOM   3855  C   GLU B 164     -35.281  51.500   5.961  1.00 39.84           C  
ATOM   3856  CB  GLU B 164     -34.594  49.375   7.094  1.00 39.84           C  
ATOM   3857  O   GLU B 164     -35.469  52.500   6.691  1.00 39.84           O  
ATOM   3858  CG  GLU B 164     -35.062  48.500   8.234  1.00 39.84           C  
ATOM   3859  CD  GLU B 164     -33.906  47.969   9.086  1.00 39.84           C  
ATOM   3860  OE1 GLU B 164     -34.156  47.344  10.141  1.00 39.84           O  
ATOM   3861  OE2 GLU B 164     -32.750  48.188   8.695  1.00 39.84           O  
ATOM   3862  N   LEU B 165     -34.500  51.562   4.801  1.00 31.73           N  
ATOM   3863  CA  LEU B 165     -34.156  52.938   4.402  1.00 31.73           C  
ATOM   3864  C   LEU B 165     -35.375  53.656   3.871  1.00 31.73           C  
ATOM   3865  CB  LEU B 165     -33.062  52.938   3.340  1.00 31.73           C  
ATOM   3866  O   LEU B 165     -35.375  54.875   3.695  1.00 31.73           O  
ATOM   3867  CG  LEU B 165     -31.797  53.750   3.662  1.00 31.73           C  
ATOM   3868  CD1 LEU B 165     -30.734  52.844   4.277  1.00 31.73           C  
ATOM   3869  CD2 LEU B 165     -31.266  54.406   2.408  1.00 31.73           C  
ATOM   3870  N   LYS B 166     -36.312  52.812   3.113  1.00 31.56           N  
ATOM   3871  CA  LYS B 166     -37.500  53.688   2.963  1.00 31.56           C  
ATOM   3872  C   LYS B 166     -38.000  54.156   4.320  1.00 31.56           C  
ATOM   3873  CB  LYS B 166     -38.594  52.969   2.193  1.00 31.56           C  
ATOM   3874  O   LYS B 166     -38.469  55.281   4.461  1.00 31.56           O  
ATOM   3875  CG  LYS B 166     -38.625  53.281   0.707  1.00 31.56           C  
ATOM   3876  CD  LYS B 166     -39.781  52.594   0.006  1.00 31.56           C  
ATOM   3877  CE  LYS B 166     -39.812  52.906  -1.479  1.00 31.56           C  
ATOM   3878  NZ  LYS B 166     -40.938  52.188  -2.178  1.00 31.56           N  
ATOM   3879  N   ASN B 167     -38.094  53.062   5.156  1.00 30.25           N  
ATOM   3880  CA  ASN B 167     -38.844  53.438   6.352  1.00 30.25           C  
ATOM   3881  C   ASN B 167     -38.000  54.281   7.305  1.00 30.25           C  
ATOM   3882  CB  ASN B 167     -39.375  52.188   7.066  1.00 30.25           C  
ATOM   3883  O   ASN B 167     -38.531  54.844   8.273  1.00 30.25           O  
ATOM   3884  CG  ASN B 167     -40.688  51.688   6.508  1.00 30.25           C  
ATOM   3885  ND2 ASN B 167     -41.125  50.531   6.949  1.00 30.25           N  
ATOM   3886  OD1 ASN B 167     -41.312  52.375   5.680  1.00 30.25           O  
ATOM   3887  N   SER B 168     -36.719  53.781   7.562  1.00 30.34           N  
ATOM   3888  CA  SER B 168     -36.531  54.531   8.805  1.00 30.34           C  
ATOM   3889  C   SER B 168     -36.594  56.031   8.562  1.00 30.34           C  
ATOM   3890  CB  SER B 168     -35.188  54.156   9.445  1.00 30.34           C  
ATOM   3891  O   SER B 168     -36.281  56.812   9.453  1.00 30.34           O  
ATOM   3892  OG  SER B 168     -34.250  55.188   9.266  1.00 30.34           O  
ATOM   3893  N   THR B 169     -36.188  56.438   7.332  1.00 27.78           N  
ATOM   3894  CA  THR B 169     -36.250  57.906   7.410  1.00 27.78           C  
ATOM   3895  C   THR B 169     -37.688  58.344   7.766  1.00 27.78           C  
ATOM   3896  CB  THR B 169     -35.812  58.562   6.086  1.00 27.78           C  
ATOM   3897  O   THR B 169     -37.969  59.562   7.746  1.00 27.78           O  
ATOM   3898  CG2 THR B 169     -34.375  58.969   6.133  1.00 27.78           C  
ATOM   3899  OG1 THR B 169     -36.000  57.625   5.016  1.00 27.78           O  
ATOM   3900  N   ASN B 170     -38.719  57.469   7.613  1.00 24.94           N  
ATOM   3901  CA  ASN B 170     -39.906  58.281   7.867  1.00 24.94           C  
ATOM   3902  C   ASN B 170     -39.906  58.844   9.289  1.00 24.94           C  
ATOM   3903  CB  ASN B 170     -41.156  57.469   7.602  1.00 24.94           C  
ATOM   3904  O   ASN B 170     -40.938  59.312   9.766  1.00 24.94           O  
ATOM   3905  CG  ASN B 170     -41.594  57.531   6.152  1.00 24.94           C  
ATOM   3906  ND2 ASN B 170     -42.594  56.688   5.801  1.00 24.94           N  
ATOM   3907  OD1 ASN B 170     -41.062  58.281   5.352  1.00 24.94           O  
ATOM   3908  N   SER B 171     -39.250  58.188  10.180  1.00 22.83           N  
ATOM   3909  CA  SER B 171     -40.094  58.531  11.328  1.00 22.83           C  
ATOM   3910  C   SER B 171     -40.188  60.031  11.516  1.00 22.83           C  
ATOM   3911  CB  SER B 171     -39.562  57.875  12.602  1.00 22.83           C  
ATOM   3912  O   SER B 171     -40.594  60.500  12.570  1.00 22.83           O  
ATOM   3913  OG  SER B 171     -39.406  58.812  13.625  1.00 22.83           O  
ATOM   3914  N   SER B 172     -39.188  60.969  11.328  1.00 21.78           N  
ATOM   3915  CA  SER B 172     -39.781  61.969  12.203  1.00 21.78           C  
ATOM   3916  C   SER B 172     -41.312  62.000  12.062  1.00 21.78           C  
ATOM   3917  CB  SER B 172     -39.219  63.375  11.898  1.00 21.78           C  
ATOM   3918  O   SER B 172     -41.875  61.312  11.188  1.00 21.78           O  
ATOM   3919  OG  SER B 172     -39.438  63.719  10.539  1.00 21.78           O  
ATOM   3920  N   SER B 173     -41.906  63.125  12.336  1.00 19.77           N  
ATOM   3921  CA  SER B 173     -42.969  64.125  12.578  1.00 19.77           C  
ATOM   3922  C   SER B 173     -44.062  64.000  11.523  1.00 19.77           C  
ATOM   3923  CB  SER B 173     -42.406  65.500  12.594  1.00 19.77           C  
ATOM   3924  O   SER B 173     -43.781  63.750  10.352  1.00 19.77           O  
ATOM   3925  OG  SER B 173     -41.531  65.750  11.492  1.00 19.77           O  
ATOM   3926  N   PHE B 174     -45.250  63.938  12.102  1.00 19.62           N  
ATOM   3927  CA  PHE B 174     -46.656  63.594  11.906  1.00 19.62           C  
ATOM   3928  C   PHE B 174     -47.156  64.062  10.539  1.00 19.62           C  
ATOM   3929  CB  PHE B 174     -47.531  64.250  13.008  1.00 19.62           C  
ATOM   3930  O   PHE B 174     -47.844  63.312   9.844  1.00 19.62           O  
ATOM   3931  CG  PHE B 174     -47.750  63.344  14.203  1.00 19.62           C  
ATOM   3932  CD1 PHE B 174     -48.812  62.438  14.227  1.00 19.62           C  
ATOM   3933  CD2 PHE B 174     -46.906  63.406  15.297  1.00 19.62           C  
ATOM   3934  CE1 PHE B 174     -49.000  61.594  15.328  1.00 19.62           C  
ATOM   3935  CE2 PHE B 174     -47.094  62.594  16.406  1.00 19.62           C  
ATOM   3936  CZ  PHE B 174     -48.156  61.688  16.422  1.00 19.62           C  
ATOM   3937  N   GLY B 175     -47.281  65.438  10.461  1.00 17.97           N  
ATOM   3938  CA  GLY B 175     -48.531  66.000  10.023  1.00 17.97           C  
ATOM   3939  C   GLY B 175     -48.812  65.812   8.547  1.00 17.97           C  
ATOM   3940  O   GLY B 175     -48.000  66.188   7.691  1.00 17.97           O  
ATOM   3941  N   LEU B 176     -49.406  64.625   8.203  1.00 20.20           N  
ATOM   3942  CA  LEU B 176     -50.156  64.250   7.004  1.00 20.20           C  
ATOM   3943  C   LEU B 176     -50.938  65.438   6.457  1.00 20.20           C  
ATOM   3944  CB  LEU B 176     -51.094  63.062   7.293  1.00 20.20           C  
ATOM   3945  O   LEU B 176     -52.156  65.438   6.473  1.00 20.20           O  
ATOM   3946  CG  LEU B 176     -50.500  61.656   7.219  1.00 20.20           C  
ATOM   3947  CD1 LEU B 176     -51.312  60.688   8.062  1.00 20.20           C  
ATOM   3948  CD2 LEU B 176     -50.438  61.188   5.770  1.00 20.20           C  
ATOM   3949  N   SER B 177     -50.562  66.750   6.930  1.00 17.80           N  
ATOM   3950  CA  SER B 177     -51.562  67.562   6.348  1.00 17.80           C  
ATOM   3951  C   SER B 177     -51.875  67.188   4.902  1.00 17.80           C  
ATOM   3952  CB  SER B 177     -51.125  69.062   6.418  1.00 17.80           C  
ATOM   3953  O   SER B 177     -51.062  66.500   4.258  1.00 17.80           O  
ATOM   3954  OG  SER B 177     -49.875  69.250   5.781  1.00 17.80           O  
ATOM   3955  N   ASP B 178     -52.250  68.188   4.305  1.00 17.72           N  
ATOM   3956  CA  ASP B 178     -53.500  68.375   3.553  1.00 17.72           C  
ATOM   3957  C   ASP B 178     -53.469  67.500   2.281  1.00 17.72           C  
ATOM   3958  CB  ASP B 178     -53.750  69.812   3.205  1.00 17.72           C  
ATOM   3959  O   ASP B 178     -52.438  67.000   1.872  1.00 17.72           O  
ATOM   3960  CG  ASP B 178     -54.781  70.500   4.094  1.00 17.72           C  
ATOM   3961  OD1 ASP B 178     -55.562  69.750   4.758  1.00 17.72           O  
ATOM   3962  OD2 ASP B 178     -54.812  71.750   4.133  1.00 17.72           O  
ATOM   3963  N   GLU B 179     -54.125  67.812   1.302  1.00 18.11           N  
ATOM   3964  CA  GLU B 179     -55.156  67.750   0.289  1.00 18.11           C  
ATOM   3965  C   GLU B 179     -54.625  67.375  -1.073  1.00 18.11           C  
ATOM   3966  CB  GLU B 179     -55.844  69.125   0.192  1.00 18.11           C  
ATOM   3967  O   GLU B 179     -53.406  67.438  -1.312  1.00 18.11           O  
ATOM   3968  CG  GLU B 179     -57.094  69.250   1.078  1.00 18.11           C  
ATOM   3969  CD  GLU B 179     -57.812  70.562   0.916  1.00 18.11           C  
ATOM   3970  OE1 GLU B 179     -58.938  70.750   1.440  1.00 18.11           O  
ATOM   3971  OE2 GLU B 179     -57.250  71.500   0.256  1.00 18.11           O  
ATOM   3972  N   ARG B 180     -55.156  67.500  -1.959  1.00 18.05           N  
ATOM   3973  CA  ARG B 180     -55.750  66.875  -3.096  1.00 18.05           C  
ATOM   3974  C   ARG B 180     -54.781  66.750  -4.270  1.00 18.05           C  
ATOM   3975  CB  ARG B 180     -57.031  67.562  -3.525  1.00 18.05           C  
ATOM   3976  O   ARG B 180     -54.938  65.875  -5.129  1.00 18.05           O  
ATOM   3977  CG  ARG B 180     -58.250  67.250  -2.703  1.00 18.05           C  
ATOM   3978  CD  ARG B 180     -59.531  67.875  -3.262  1.00 18.05           C  
ATOM   3979  NE  ARG B 180     -60.719  67.500  -2.506  1.00 18.05           N  
ATOM   3980  NH1 ARG B 180     -62.094  69.062  -3.469  1.00 18.05           N  
ATOM   3981  NH2 ARG B 180     -62.906  67.625  -1.884  1.00 18.05           N  
ATOM   3982  CZ  ARG B 180     -61.906  68.062  -2.621  1.00 18.05           C  
ATOM   3983  N   ILE B 181     -53.469  67.438  -4.543  1.00 19.81           N  
ATOM   3984  CA  ILE B 181     -53.750  67.938  -5.863  1.00 19.81           C  
ATOM   3985  C   ILE B 181     -53.875  66.812  -6.883  1.00 19.81           C  
ATOM   3986  CB  ILE B 181     -52.688  69.000  -6.293  1.00 19.81           C  
ATOM   3987  O   ILE B 181     -53.062  65.938  -6.887  1.00 19.81           O  
ATOM   3988  CG1 ILE B 181     -52.625  70.125  -5.309  1.00 19.81           C  
ATOM   3989  CG2 ILE B 181     -52.938  69.500  -7.719  1.00 19.81           C  
ATOM   3990  CD1 ILE B 181     -51.312  70.938  -5.383  1.00 19.81           C  
ATOM   3991  N   SER B 182     -54.812  66.812  -7.555  1.00 15.65           N  
ATOM   3992  CA  SER B 182     -55.469  66.438  -8.789  1.00 15.65           C  
ATOM   3993  C   SER B 182     -54.531  66.500  -9.977  1.00 15.65           C  
ATOM   3994  CB  SER B 182     -56.719  67.250  -9.062  1.00 15.65           C  
ATOM   3995  O   SER B 182     -53.750  67.438 -10.094  1.00 15.65           O  
ATOM   3996  OG  SER B 182     -57.406  66.812 -10.211  1.00 15.65           O  
ATOM   3997  N   LEU B 183     -54.094  65.375 -10.672  1.00 18.44           N  
ATOM   3998  CA  LEU B 183     -53.469  64.750 -11.828  1.00 18.44           C  
ATOM   3999  C   LEU B 183     -53.844  65.500 -13.117  1.00 18.44           C  
ATOM   4000  CB  LEU B 183     -53.812  63.281 -11.930  1.00 18.44           C  
ATOM   4001  O   LEU B 183     -53.469  65.062 -14.211  1.00 18.44           O  
ATOM   4002  CG  LEU B 183     -52.688  62.281 -11.773  1.00 18.44           C  
ATOM   4003  CD1 LEU B 183     -52.781  61.531 -10.453  1.00 18.44           C  
ATOM   4004  CD2 LEU B 183     -52.656  61.312 -12.953  1.00 18.44           C  
ATOM   4005  N   GLY B 184     -54.938  66.375 -13.023  1.00 15.12           N  
ATOM   4006  CA  GLY B 184     -55.531  66.688 -14.328  1.00 15.12           C  
ATOM   4007  C   GLY B 184     -54.500  67.188 -15.328  1.00 15.12           C  
ATOM   4008  O   GLY B 184     -53.375  67.438 -14.977  1.00 15.12           O  
ATOM   4009  N   GLN B 185     -55.156  68.000 -16.297  1.00 15.48           N  
ATOM   4010  CA  GLN B 185     -55.375  68.625 -17.562  1.00 15.48           C  
ATOM   4011  C   GLN B 185     -54.562  69.938 -17.672  1.00 15.48           C  
ATOM   4012  CB  GLN B 185     -56.875  69.000 -17.734  1.00 15.48           C  
ATOM   4013  O   GLN B 185     -55.062  71.000 -17.453  1.00 15.48           O  
ATOM   4014  CG  GLN B 185     -57.500  68.375 -18.984  1.00 15.48           C  
ATOM   4015  CD  GLN B 185     -59.000  68.312 -18.938  1.00 15.48           C  
ATOM   4016  NE2 GLN B 185     -59.625  67.875 -20.016  1.00 15.48           N  
ATOM   4017  OE1 GLN B 185     -59.625  68.688 -17.922  1.00 15.48           O  
ATOM   4018  N   LEU B 186     -53.406  69.938 -17.438  1.00 15.61           N  
ATOM   4019  CA  LEU B 186     -52.750  71.188 -17.625  1.00 15.61           C  
ATOM   4020  C   LEU B 186     -52.688  71.562 -19.109  1.00 15.61           C  
ATOM   4021  CB  LEU B 186     -51.344  71.188 -17.047  1.00 15.61           C  
ATOM   4022  O   LEU B 186     -51.906  71.000 -19.875  1.00 15.61           O  
ATOM   4023  CG  LEU B 186     -51.188  71.625 -15.586  1.00 15.61           C  
ATOM   4024  CD1 LEU B 186     -50.219  70.688 -14.859  1.00 15.61           C  
ATOM   4025  CD2 LEU B 186     -50.719  73.062 -15.477  1.00 15.61           C  
ATOM   4026  N   SER B 187     -53.812  72.125 -19.859  1.00 14.69           N  
ATOM   4027  CA  SER B 187     -54.094  72.938 -21.031  1.00 14.69           C  
ATOM   4028  C   SER B 187     -53.188  74.188 -21.094  1.00 14.69           C  
ATOM   4029  CB  SER B 187     -55.562  73.375 -21.047  1.00 14.69           C  
ATOM   4030  O   SER B 187     -52.625  74.500 -22.141  1.00 14.69           O  
ATOM   4031  OG  SER B 187     -56.375  72.438 -20.359  1.00 14.69           O  
ATOM   4032  N   SER B 188     -53.812  75.438 -21.047  1.00 16.33           N  
ATOM   4033  CA  SER B 188     -54.344  76.125 -22.203  1.00 16.33           C  
ATOM   4034  C   SER B 188     -53.188  76.625 -23.109  1.00 16.33           C  
ATOM   4035  CB  SER B 188     -55.188  77.312 -21.781  1.00 16.33           C  
ATOM   4036  O   SER B 188     -53.125  76.250 -24.281  1.00 16.33           O  
ATOM   4037  OG  SER B 188     -54.375  78.312 -21.188  1.00 16.33           O  
ATOM   4038  N   SER B 189     -53.250  78.062 -23.531  1.00 15.30           N  
ATOM   4039  CA  SER B 189     -53.469  79.125 -24.484  1.00 15.30           C  
ATOM   4040  C   SER B 189     -52.156  79.812 -24.844  1.00 15.30           C  
ATOM   4041  CB  SER B 189     -54.438  80.188 -23.922  1.00 15.30           C  
ATOM   4042  O   SER B 189     -51.844  80.000 -26.031  1.00 15.30           O  
ATOM   4043  OG  SER B 189     -55.094  79.688 -22.766  1.00 15.30           O  
ATOM   4044  N   ARG B 190     -52.062  81.125 -24.297  1.00 14.82           N  
ATOM   4045  CA  ARG B 190     -51.938  82.438 -24.984  1.00 14.82           C  
ATOM   4046  C   ARG B 190     -50.500  82.688 -25.375  1.00 14.82           C  
ATOM   4047  CB  ARG B 190     -52.469  83.562 -24.109  1.00 14.82           C  
ATOM   4048  O   ARG B 190     -50.156  82.812 -26.547  1.00 14.82           O  
ATOM   4049  CG  ARG B 190     -53.250  84.625 -24.875  1.00 14.82           C  
ATOM   4050  CD  ARG B 190     -53.938  85.625 -23.922  1.00 14.82           C  
ATOM   4051  NE  ARG B 190     -54.438  86.750 -24.656  1.00 14.82           N  
ATOM   4052  NH1 ARG B 190     -55.531  87.688 -22.828  1.00 14.82           N  
ATOM   4053  NH2 ARG B 190     -55.594  88.750 -24.859  1.00 14.82           N  
ATOM   4054  CZ  ARG B 190     -55.188  87.750 -24.109  1.00 14.82           C  
ATOM   4055  N   ALA B 191     -50.062  83.938 -24.906  1.00 15.28           N  
ATOM   4056  CA  ALA B 191     -49.812  85.250 -25.516  1.00 15.28           C  
ATOM   4057  C   ALA B 191     -48.344  85.375 -25.859  1.00 15.28           C  
ATOM   4058  CB  ALA B 191     -50.250  86.375 -24.578  1.00 15.28           C  
ATOM   4059  O   ALA B 191     -47.500  84.625 -25.406  1.00 15.28           O  
ATOM   4060  N   ALA B 192     -47.812  86.688 -25.438  1.00 15.53           N  
ATOM   4061  CA  ALA B 192     -47.469  87.875 -26.203  1.00 15.53           C  
ATOM   4062  C   ALA B 192     -45.969  87.938 -26.484  1.00 15.53           C  
ATOM   4063  CB  ALA B 192     -47.875  89.188 -25.453  1.00 15.53           C  
ATOM   4064  O   ALA B 192     -45.188  87.125 -25.922  1.00 15.53           O  
ATOM   4065  N   HIS B 193     -45.406  89.188 -26.078  1.00 14.74           N  
ATOM   4066  CA  HIS B 193     -44.844  90.312 -26.844  1.00 14.74           C  
ATOM   4067  C   HIS B 193     -43.344  90.188 -26.984  1.00 14.74           C  
ATOM   4068  CB  HIS B 193     -45.188  91.625 -26.172  1.00 14.74           C  
ATOM   4069  O   HIS B 193     -42.719  89.375 -26.297  1.00 14.74           O  
ATOM   4070  CG  HIS B 193     -46.469  92.250 -26.688  1.00 14.74           C  
ATOM   4071  CD2 HIS B 193     -47.719  92.250 -26.203  1.00 14.74           C  
ATOM   4072  ND1 HIS B 193     -46.500  92.938 -27.875  1.00 14.74           N  
ATOM   4073  CE1 HIS B 193     -47.750  93.375 -28.078  1.00 14.74           C  
ATOM   4074  NE2 HIS B 193     -48.500  92.938 -27.078  1.00 14.74           N  
ATOM   4075  N   LEU B 194     -42.594  91.312 -26.531  1.00 15.20           N  
ATOM   4076  CA  LEU B 194     -41.938  92.312 -27.359  1.00 15.20           C  
ATOM   4077  C   LEU B 194     -40.469  92.062 -27.500  1.00 15.20           C  
ATOM   4078  CB  LEU B 194     -42.156  93.750 -26.766  1.00 15.20           C  
ATOM   4079  O   LEU B 194     -39.938  92.000 -28.609  1.00 15.20           O  
ATOM   4080  CG  LEU B 194     -43.344  94.562 -27.312  1.00 15.20           C  
ATOM   4081  CD1 LEU B 194     -43.969  95.375 -26.203  1.00 15.20           C  
ATOM   4082  CD2 LEU B 194     -42.906  95.438 -28.469  1.00 15.20           C  
ATOM   4083  N   SER B 195     -39.625  92.875 -26.688  1.00 15.16           N  
ATOM   4084  CA  SER B 195     -38.875  94.000 -27.266  1.00 15.16           C  
ATOM   4085  C   SER B 195     -37.438  93.562 -27.562  1.00 15.16           C  
ATOM   4086  CB  SER B 195     -38.906  95.188 -26.328  1.00 15.16           C  
ATOM   4087  O   SER B 195     -36.969  92.562 -27.109  1.00 15.16           O  
ATOM   4088  OG  SER B 195     -39.844  95.000 -25.281  1.00 15.16           O  
ATOM   4089  N   VAL B 196     -36.500  94.438 -27.016  1.00 16.86           N  
ATOM   4090  CA  VAL B 196     -35.688  95.375 -27.750  1.00 16.86           C  
ATOM   4091  C   VAL B 196     -34.312  94.750 -28.016  1.00 16.86           C  
ATOM   4092  CB  VAL B 196     -35.531  96.688 -26.969  1.00 16.86           C  
ATOM   4093  O   VAL B 196     -33.906  93.812 -27.359  1.00 16.86           O  
ATOM   4094  CG1 VAL B 196     -34.625  97.688 -27.750  1.00 16.86           C  
ATOM   4095  CG2 VAL B 196     -36.875  97.312 -26.688  1.00 16.86           C  
ATOM   4096  N   ASP B 197     -33.281  95.625 -28.219  1.00 15.42           N  
ATOM   4097  CA  ASP B 197     -32.375  96.000 -29.297  1.00 15.42           C  
ATOM   4098  C   ASP B 197     -30.984  95.438 -29.094  1.00 15.42           C  
ATOM   4099  CB  ASP B 197     -32.312  97.500 -29.422  1.00 15.42           C  
ATOM   4100  O   ASP B 197     -30.406  94.812 -30.016  1.00 15.42           O  
ATOM   4101  CG  ASP B 197     -33.125  98.062 -30.578  1.00 15.42           C  
ATOM   4102  OD1 ASP B 197     -33.344  97.312 -31.562  1.00 15.42           O  
ATOM   4103  OD2 ASP B 197     -33.531  99.250 -30.531  1.00 15.42           O  
ATOM   4104  N   PRO B 198     -30.172  95.938 -27.938  1.00 16.84           N  
ATOM   4105  CA  PRO B 198     -29.172  96.875 -28.469  1.00 16.84           C  
ATOM   4106  C   PRO B 198     -27.891  96.125 -28.922  1.00 16.84           C  
ATOM   4107  CB  PRO B 198     -28.875  97.750 -27.281  1.00 16.84           C  
ATOM   4108  O   PRO B 198     -27.672  95.000 -28.562  1.00 16.84           O  
ATOM   4109  CG  PRO B 198     -29.438  97.062 -26.094  1.00 16.84           C  
ATOM   4110  CD  PRO B 198     -30.203  95.875 -26.578  1.00 16.84           C  
ATOM   4111  N   ASP B 199     -26.688  96.812 -28.672  1.00 16.52           N  
ATOM   4112  CA  ASP B 199     -25.641  97.375 -29.516  1.00 16.52           C  
ATOM   4113  C   ASP B 199     -24.438  96.438 -29.594  1.00 16.52           C  
ATOM   4114  CB  ASP B 199     -25.188  98.750 -28.969  1.00 16.52           C  
ATOM   4115  O   ASP B 199     -24.312  95.500 -28.766  1.00 16.52           O  
ATOM   4116  CG  ASP B 199     -26.031  99.875 -29.484  1.00 16.52           C  
ATOM   4117  OD1 ASP B 199     -26.641  99.750 -30.562  1.00 16.52           O  
ATOM   4118  OD2 ASP B 199     -26.078 100.938 -28.812  1.00 16.52           O  
ATOM   4119  N   GLN B 200     -23.188  97.000 -29.938  1.00 15.62           N  
ATOM   4120  CA  GLN B 200     -22.219  97.000 -31.031  1.00 15.62           C  
ATOM   4121  C   GLN B 200     -20.969  96.188 -30.641  1.00 15.62           C  
ATOM   4122  CB  GLN B 200     -21.812  98.375 -31.438  1.00 15.62           C  
ATOM   4123  O   GLN B 200     -20.516  95.312 -31.391  1.00 15.62           O  
ATOM   4124  CG  GLN B 200     -22.766  99.000 -32.438  1.00 15.62           C  
ATOM   4125  CD  GLN B 200     -22.281 100.375 -32.938  1.00 15.62           C  
ATOM   4126  NE2 GLN B 200     -23.062 101.000 -33.781  1.00 15.62           N  
ATOM   4127  OE1 GLN B 200     -21.219 100.875 -32.500  1.00 15.62           O  
ATOM   4128  N   LEU B 201     -20.125  96.562 -29.531  1.00 17.03           N  
ATOM   4129  CA  LEU B 201     -18.891  97.062 -30.062  1.00 17.03           C  
ATOM   4130  C   LEU B 201     -17.906  95.938 -30.406  1.00 17.03           C  
ATOM   4131  CB  LEU B 201     -18.250  98.062 -29.078  1.00 17.03           C  
ATOM   4132  O   LEU B 201     -18.000  94.875 -29.844  1.00 17.03           O  
ATOM   4133  CG  LEU B 201     -18.812  99.500 -29.062  1.00 17.03           C  
ATOM   4134  CD1 LEU B 201     -18.609 100.125 -27.688  1.00 17.03           C  
ATOM   4135  CD2 LEU B 201     -18.172 100.312 -30.141  1.00 17.03           C  
ATOM   4136  N   PRO B 202     -16.516  96.375 -30.953  1.00 16.59           N  
ATOM   4137  CA  PRO B 202     -15.680  96.000 -32.094  1.00 16.59           C  
ATOM   4138  C   PRO B 202     -14.617  94.938 -31.766  1.00 16.59           C  
ATOM   4139  CB  PRO B 202     -15.031  97.312 -32.500  1.00 16.59           C  
ATOM   4140  O   PRO B 202     -14.461  93.938 -32.469  1.00 16.59           O  
ATOM   4141  CG  PRO B 202     -15.031  98.125 -31.266  1.00 16.59           C  
ATOM   4142  CD  PRO B 202     -15.953  97.500 -30.266  1.00 16.59           C  
ATOM   4143  N   GLY B 203     -13.703  95.125 -30.641  1.00 16.00           N  
ATOM   4144  CA  GLY B 203     -12.359  95.500 -31.047  1.00 16.00           C  
ATOM   4145  C   GLY B 203     -11.508  94.312 -31.469  1.00 16.00           C  
ATOM   4146  O   GLY B 203     -11.836  93.188 -31.156  1.00 16.00           O  
ATOM   4147  N   SER B 204     -10.148  94.625 -31.859  1.00 16.58           N  
ATOM   4148  CA  SER B 204      -9.148  94.375 -32.875  1.00 16.58           C  
ATOM   4149  C   SER B 204      -8.312  93.125 -32.531  1.00 16.58           C  
ATOM   4150  CB  SER B 204      -8.227  95.562 -33.094  1.00 16.58           C  
ATOM   4151  O   SER B 204      -8.297  92.688 -31.375  1.00 16.58           O  
ATOM   4152  OG  SER B 204      -7.148  95.250 -33.938  1.00 16.58           O  
ATOM   4153  N   VAL B 205      -7.297  92.688 -33.469  1.00 17.14           N  
ATOM   4154  CA  VAL B 205      -6.691  91.625 -34.312  1.00 17.14           C  
ATOM   4155  C   VAL B 205      -5.359  91.188 -33.688  1.00 17.14           C  
ATOM   4156  CB  VAL B 205      -6.484  92.125 -35.750  1.00 17.14           C  
ATOM   4157  O   VAL B 205      -4.824  90.125 -34.031  1.00 17.14           O  
ATOM   4158  CG1 VAL B 205      -6.223  90.938 -36.688  1.00 17.14           C  
ATOM   4159  CG2 VAL B 205      -7.699  92.938 -36.250  1.00 17.14           C  
ATOM   4160  N   LEU B 206      -4.672  91.750 -32.625  1.00 16.55           N  
ATOM   4161  CA  LEU B 206      -3.287  92.062 -33.000  1.00 16.55           C  
ATOM   4162  C   LEU B 206      -2.537  90.750 -33.250  1.00 16.55           C  
ATOM   4163  CB  LEU B 206      -2.574  92.875 -31.922  1.00 16.55           C  
ATOM   4164  O   LEU B 206      -2.879  89.688 -32.656  1.00 16.55           O  
ATOM   4165  CG  LEU B 206      -2.738  94.375 -32.000  1.00 16.55           C  
ATOM   4166  CD1 LEU B 206      -2.594  95.000 -30.641  1.00 16.55           C  
ATOM   4167  CD2 LEU B 206      -1.723  95.000 -33.000  1.00 16.55           C  
ATOM   4168  N   SER B 207      -1.146  90.812 -33.906  1.00 16.61           N  
ATOM   4169  CA  SER B 207      -0.264  90.312 -34.969  1.00 16.61           C  
ATOM   4170  C   SER B 207       0.583  89.188 -34.500  1.00 16.61           C  
ATOM   4171  CB  SER B 207       0.644  91.438 -35.438  1.00 16.61           C  
ATOM   4172  O   SER B 207       0.724  88.938 -33.281  1.00 16.61           O  
ATOM   4173  OG  SER B 207      -0.097  92.625 -35.656  1.00 16.61           O  
ATOM   4174  N   PRO B 208       1.927  89.000 -35.188  1.00 18.16           N  
ATOM   4175  CA  PRO B 208       2.537  88.000 -36.062  1.00 18.16           C  
ATOM   4176  C   PRO B 208       3.645  87.188 -35.344  1.00 18.16           C  
ATOM   4177  CB  PRO B 208       3.102  88.812 -37.219  1.00 18.16           C  
ATOM   4178  O   PRO B 208       3.770  86.000 -35.562  1.00 18.16           O  
ATOM   4179  CG  PRO B 208       3.186  90.188 -36.688  1.00 18.16           C  
ATOM   4180  CD  PRO B 208       2.387  90.250 -35.406  1.00 18.16           C  
ATOM   4181  N   PRO B 209       4.648  87.625 -34.281  1.00 17.88           N  
ATOM   4182  CA  PRO B 209       5.977  87.750 -34.875  1.00 17.88           C  
ATOM   4183  C   PRO B 209       6.684  86.438 -35.062  1.00 17.88           C  
ATOM   4184  CB  PRO B 209       6.727  88.625 -33.844  1.00 17.88           C  
ATOM   4185  O   PRO B 209       6.359  85.438 -34.406  1.00 17.88           O  
ATOM   4186  CG  PRO B 209       5.969  88.438 -32.562  1.00 17.88           C  
ATOM   4187  CD  PRO B 209       4.609  87.875 -32.906  1.00 17.88           C  
ATOM   4188  N   PRO B 210       8.195  86.375 -35.688  1.00 18.00           N  
ATOM   4189  CA  PRO B 210       8.992  85.688 -36.719  1.00 18.00           C  
ATOM   4190  C   PRO B 210       9.773  84.500 -36.156  1.00 18.00           C  
ATOM   4191  CB  PRO B 210       9.945  86.812 -37.219  1.00 18.00           C  
ATOM   4192  O   PRO B 210       9.844  84.375 -34.906  1.00 18.00           O  
ATOM   4193  CG  PRO B 210       9.984  87.812 -36.125  1.00 18.00           C  
ATOM   4194  CD  PRO B 210       8.805  87.562 -35.219  1.00 18.00           C  
ATOM   4195  N   PRO B 211      11.133  84.250 -36.781  1.00 19.11           N  
ATOM   4196  CA  PRO B 211      11.836  83.188 -37.531  1.00 19.11           C  
ATOM   4197  C   PRO B 211      12.961  82.562 -36.719  1.00 19.11           C  
ATOM   4198  CB  PRO B 211      12.391  83.938 -38.719  1.00 19.11           C  
ATOM   4199  O   PRO B 211      13.305  81.375 -36.969  1.00 19.11           O  
ATOM   4200  CG  PRO B 211      12.383  85.375 -38.312  1.00 19.11           C  
ATOM   4201  CD  PRO B 211      11.492  85.562 -37.125  1.00 19.11           C  
ATOM   4202  N   PRO B 212      13.664  82.812 -35.500  1.00 17.89           N  
ATOM   4203  CA  PRO B 212      15.078  83.062 -35.781  1.00 17.89           C  
ATOM   4204  C   PRO B 212      15.859  81.750 -36.031  1.00 17.89           C  
ATOM   4205  CB  PRO B 212      15.570  83.750 -34.500  1.00 17.89           C  
ATOM   4206  O   PRO B 212      15.453  80.688 -35.594  1.00 17.89           O  
ATOM   4207  CG  PRO B 212      14.539  83.375 -33.469  1.00 17.89           C  
ATOM   4208  CD  PRO B 212      13.312  82.875 -34.156  1.00 17.89           C  
ATOM   4209  N   PRO B 213      17.406  81.812 -36.469  1.00 17.42           N  
ATOM   4210  CA  PRO B 213      18.375  81.250 -37.438  1.00 17.42           C  
ATOM   4211  C   PRO B 213      19.125  80.062 -36.906  1.00 17.42           C  
ATOM   4212  CB  PRO B 213      19.328  82.438 -37.656  1.00 17.42           C  
ATOM   4213  O   PRO B 213      19.047  79.750 -35.719  1.00 17.42           O  
ATOM   4214  CG  PRO B 213      19.203  83.250 -36.438  1.00 17.42           C  
ATOM   4215  CD  PRO B 213      17.938  82.875 -35.719  1.00 17.42           C  
ATOM   4216  N   LEU B 214      20.531  79.688 -37.531  1.00 17.62           N  
ATOM   4217  CA  LEU B 214      21.359  78.750 -38.312  1.00 17.62           C  
ATOM   4218  C   LEU B 214      22.469  78.188 -37.438  1.00 17.62           C  
ATOM   4219  CB  LEU B 214      21.953  79.500 -39.531  1.00 17.62           C  
ATOM   4220  O   LEU B 214      23.094  77.188 -37.812  1.00 17.62           O  
ATOM   4221  CG  LEU B 214      21.062  79.562 -40.750  1.00 17.62           C  
ATOM   4222  CD1 LEU B 214      21.344  80.875 -41.531  1.00 17.62           C  
ATOM   4223  CD2 LEU B 214      21.266  78.375 -41.656  1.00 17.62           C  
ATOM   4224  N   PRO B 215      23.000  78.438 -36.156  1.00 16.84           N  
ATOM   4225  CA  PRO B 215      24.453  78.688 -36.250  1.00 16.84           C  
ATOM   4226  C   PRO B 215      25.250  77.438 -36.500  1.00 16.84           C  
ATOM   4227  CB  PRO B 215      24.797  79.312 -34.906  1.00 16.84           C  
ATOM   4228  O   PRO B 215      24.797  76.375 -36.188  1.00 16.84           O  
ATOM   4229  CG  PRO B 215      23.656  78.938 -34.000  1.00 16.84           C  
ATOM   4230  CD  PRO B 215      22.531  78.438 -34.875  1.00 16.84           C  
ATOM   4231  N   PRO B 216      26.828  77.438 -36.469  1.00 16.55           N  
ATOM   4232  CA  PRO B 216      28.000  77.188 -37.312  1.00 16.55           C  
ATOM   4233  C   PRO B 216      28.688  75.875 -36.969  1.00 16.55           C  
ATOM   4234  CB  PRO B 216      28.906  78.375 -37.000  1.00 16.55           C  
ATOM   4235  O   PRO B 216      28.406  75.250 -35.938  1.00 16.55           O  
ATOM   4236  CG  PRO B 216      28.453  78.875 -35.656  1.00 16.55           C  
ATOM   4237  CD  PRO B 216      27.109  78.250 -35.344  1.00 16.55           C  
ATOM   4238  N   GLN B 217      30.156  75.625 -37.438  1.00 15.72           N  
ATOM   4239  CA  GLN B 217      31.156  75.000 -38.281  1.00 15.72           C  
ATOM   4240  C   GLN B 217      32.125  74.125 -37.469  1.00 15.72           C  
ATOM   4241  CB  GLN B 217      31.922  76.000 -39.125  1.00 15.72           C  
ATOM   4242  O   GLN B 217      32.438  73.000 -37.812  1.00 15.72           O  
ATOM   4243  CG  GLN B 217      31.172  76.500 -40.344  1.00 15.72           C  
ATOM   4244  CD  GLN B 217      31.984  77.438 -41.219  1.00 15.72           C  
ATOM   4245  NE2 GLN B 217      31.469  77.812 -42.375  1.00 15.72           N  
ATOM   4246  OE1 GLN B 217      33.094  77.875 -40.844  1.00 15.72           O  
ATOM   4247  N   PHE B 218      33.156  74.562 -36.562  1.00 15.23           N  
ATOM   4248  CA  PHE B 218      34.562  74.500 -36.938  1.00 15.23           C  
ATOM   4249  C   PHE B 218      35.188  73.188 -36.562  1.00 15.23           C  
ATOM   4250  CB  PHE B 218      35.344  75.688 -36.281  1.00 15.23           C  
ATOM   4251  O   PHE B 218      34.594  72.438 -35.781  1.00 15.23           O  
ATOM   4252  CG  PHE B 218      35.094  77.000 -36.875  1.00 15.23           C  
ATOM   4253  CD1 PHE B 218      35.719  77.438 -38.031  1.00 15.23           C  
ATOM   4254  CD2 PHE B 218      34.188  77.875 -36.281  1.00 15.23           C  
ATOM   4255  CE1 PHE B 218      35.469  78.688 -38.594  1.00 15.23           C  
ATOM   4256  CE2 PHE B 218      33.938  79.125 -36.812  1.00 15.23           C  
ATOM   4257  CZ  PHE B 218      34.594  79.562 -38.000  1.00 15.23           C  
ATOM   4258  N   SER B 219      36.406  73.062 -35.781  1.00 14.67           N  
ATOM   4259  CA  SER B 219      37.844  73.000 -36.125  1.00 14.67           C  
ATOM   4260  C   SER B 219      38.406  71.625 -35.812  1.00 14.67           C  
ATOM   4261  CB  SER B 219      38.625  74.125 -35.406  1.00 14.67           C  
ATOM   4262  O   SER B 219      37.750  70.812 -35.156  1.00 14.67           O  
ATOM   4263  OG  SER B 219      37.938  75.312 -35.469  1.00 14.67           O  
ATOM   4264  N   SER B 220      39.562  71.438 -34.938  1.00 16.14           N  
ATOM   4265  CA  SER B 220      41.000  71.312 -35.219  1.00 16.14           C  
ATOM   4266  C   SER B 220      41.438  69.812 -35.062  1.00 16.14           C  
ATOM   4267  CB  SER B 220      41.812  72.188 -34.312  1.00 16.14           C  
ATOM   4268  O   SER B 220      40.875  69.062 -34.312  1.00 16.14           O  
ATOM   4269  OG  SER B 220      41.469  72.000 -32.969  1.00 16.14           O  
ATOM   4270  N   LEU B 221      42.688  69.312 -35.688  1.00 15.39           N  
ATOM   4271  CA  LEU B 221      43.562  68.562 -36.562  1.00 15.39           C  
ATOM   4272  C   LEU B 221      44.375  67.500 -35.781  1.00 15.39           C  
ATOM   4273  CB  LEU B 221      44.531  69.500 -37.281  1.00 15.39           C  
ATOM   4274  O   LEU B 221      44.469  66.375 -36.219  1.00 15.39           O  
ATOM   4275  CG  LEU B 221      44.031  70.062 -38.594  1.00 15.39           C  
ATOM   4276  CD1 LEU B 221      44.625  71.500 -38.812  1.00 15.39           C  
ATOM   4277  CD2 LEU B 221      44.406  69.188 -39.781  1.00 15.39           C  
ATOM   4278  N   GLN B 222      45.219  67.625 -34.688  1.00 15.06           N  
ATOM   4279  CA  GLN B 222      46.594  67.438 -35.156  1.00 15.06           C  
ATOM   4280  C   GLN B 222      46.969  65.938 -35.156  1.00 15.06           C  
ATOM   4281  CB  GLN B 222      47.562  68.188 -34.281  1.00 15.06           C  
ATOM   4282  O   GLN B 222      46.312  65.125 -34.531  1.00 15.06           O  
ATOM   4283  CG  GLN B 222      47.688  69.688 -34.656  1.00 15.06           C  
ATOM   4284  CD  GLN B 222      48.750  70.375 -33.844  1.00 15.06           C  
ATOM   4285  NE2 GLN B 222      49.000  71.688 -34.188  1.00 15.06           N  
ATOM   4286  OE1 GLN B 222      49.344  69.812 -32.938  1.00 15.06           O  
ATOM   4287  N   PRO B 223      48.344  65.375 -34.531  1.00 16.25           N  
ATOM   4288  CA  PRO B 223      49.562  65.188 -35.312  1.00 16.25           C  
ATOM   4289  C   PRO B 223      49.875  63.719 -35.531  1.00 16.25           C  
ATOM   4290  CB  PRO B 223      50.656  65.812 -34.469  1.00 16.25           C  
ATOM   4291  O   PRO B 223      49.719  63.219 -36.656  1.00 16.25           O  
ATOM   4292  CG  PRO B 223      50.062  65.938 -33.094  1.00 16.25           C  
ATOM   4293  CD  PRO B 223      48.594  65.688 -33.188  1.00 16.25           C  
ATOM   4294  N   PRO B 224      51.062  63.031 -34.812  1.00 16.19           N  
ATOM   4295  CA  PRO B 224      52.312  62.844 -35.562  1.00 16.19           C  
ATOM   4296  C   PRO B 224      52.469  61.375 -36.031  1.00 16.19           C  
ATOM   4297  CB  PRO B 224      53.375  63.219 -34.562  1.00 16.19           C  
ATOM   4298  O   PRO B 224      51.750  60.500 -35.594  1.00 16.19           O  
ATOM   4299  CG  PRO B 224      52.750  63.062 -33.219  1.00 16.19           C  
ATOM   4300  CD  PRO B 224      51.250  62.938 -33.438  1.00 16.19           C  
ATOM   4301  N   CYS B 225      53.750  60.750 -35.938  1.00 16.20           N  
ATOM   4302  CA  CYS B 225      54.844  60.375 -36.875  1.00 16.20           C  
ATOM   4303  C   CYS B 225      54.906  58.844 -37.000  1.00 16.20           C  
ATOM   4304  CB  CYS B 225      56.156  60.938 -36.406  1.00 16.20           C  
ATOM   4305  O   CYS B 225      54.344  58.125 -36.219  1.00 16.20           O  
ATOM   4306  SG  CYS B 225      56.031  62.500 -35.500  1.00 16.20           S  
ATOM   4307  N   PHE B 226      56.125  58.188 -37.062  1.00 15.23           N  
ATOM   4308  CA  PHE B 226      56.875  57.688 -38.219  1.00 15.23           C  
ATOM   4309  C   PHE B 226      56.844  56.156 -38.281  1.00 15.23           C  
ATOM   4310  CB  PHE B 226      58.312  58.188 -38.156  1.00 15.23           C  
ATOM   4311  O   PHE B 226      56.500  55.594 -39.312  1.00 15.23           O  
ATOM   4312  CG  PHE B 226      58.500  59.594 -38.594  1.00 15.23           C  
ATOM   4313  CD1 PHE B 226      58.625  59.906 -39.938  1.00 15.23           C  
ATOM   4314  CD2 PHE B 226      58.562  60.625 -37.656  1.00 15.23           C  
ATOM   4315  CE1 PHE B 226      58.812  61.250 -40.344  1.00 15.23           C  
ATOM   4316  CE2 PHE B 226      58.719  61.938 -38.031  1.00 15.23           C  
ATOM   4317  CZ  PHE B 226      58.844  62.250 -39.406  1.00 15.23           C  
ATOM   4318  N   PRO B 227      57.812  55.219 -37.625  1.00 16.56           N  
ATOM   4319  CA  PRO B 227      58.812  54.844 -38.625  1.00 16.56           C  
ATOM   4320  C   PRO B 227      58.531  53.469 -39.219  1.00 16.56           C  
ATOM   4321  CB  PRO B 227      60.125  54.812 -37.812  1.00 16.56           C  
ATOM   4322  O   PRO B 227      57.688  52.719 -38.719  1.00 16.56           O  
ATOM   4323  CG  PRO B 227      59.688  54.719 -36.406  1.00 16.56           C  
ATOM   4324  CD  PRO B 227      58.219  55.000 -36.312  1.00 16.56           C  
ATOM   4325  N   PRO B 228      59.500  52.438 -39.188  1.00 16.05           N  
ATOM   4326  CA  PRO B 228      60.250  51.969 -40.344  1.00 16.05           C  
ATOM   4327  C   PRO B 228      59.781  50.594 -40.875  1.00 16.05           C  
ATOM   4328  CB  PRO B 228      61.688  51.844 -39.812  1.00 16.05           C  
ATOM   4329  O   PRO B 228      58.969  49.938 -40.188  1.00 16.05           O  
ATOM   4330  CG  PRO B 228      61.531  51.719 -38.312  1.00 16.05           C  
ATOM   4331  CD  PRO B 228      60.094  52.031 -37.969  1.00 16.05           C  
ATOM   4332  N   VAL B 229      60.688  49.438 -40.906  1.00 16.95           N  
ATOM   4333  CA  VAL B 229      61.375  48.875 -42.062  1.00 16.95           C  
ATOM   4334  C   VAL B 229      60.750  47.562 -42.500  1.00 16.95           C  
ATOM   4335  CB  VAL B 229      62.875  48.688 -41.750  1.00 16.95           C  
ATOM   4336  O   VAL B 229      60.031  46.938 -41.719  1.00 16.95           O  
ATOM   4337  CG1 VAL B 229      63.688  48.438 -43.031  1.00 16.95           C  
ATOM   4338  CG2 VAL B 229      63.469  49.875 -41.000  1.00 16.95           C  
ATOM   4339  N   GLN B 230      61.469  46.344 -42.812  1.00 15.86           N  
ATOM   4340  CA  GLN B 230      61.812  45.875 -44.156  1.00 15.86           C  
ATOM   4341  C   GLN B 230      61.062  44.625 -44.500  1.00 15.86           C  
ATOM   4342  CB  GLN B 230      63.344  45.625 -44.250  1.00 15.86           C  
ATOM   4343  O   GLN B 230      60.406  44.531 -45.562  1.00 15.86           O  
ATOM   4344  CG  GLN B 230      64.125  46.844 -44.594  1.00 15.86           C  
ATOM   4345  CD  GLN B 230      65.625  46.562 -44.688  1.00 15.86           C  
ATOM   4346  NE2 GLN B 230      66.438  47.562 -45.031  1.00 15.86           N  
ATOM   4347  OE1 GLN B 230      66.062  45.438 -44.438  1.00 15.86           O  
ATOM   4348  N   PRO B 231      61.719  43.312 -44.750  1.00 16.52           N  
ATOM   4349  CA  PRO B 231      61.938  42.750 -46.094  1.00 16.52           C  
ATOM   4350  C   PRO B 231      60.938  41.656 -46.469  1.00 16.52           C  
ATOM   4351  CB  PRO B 231      63.375  42.219 -46.031  1.00 16.52           C  
ATOM   4352  O   PRO B 231      60.188  41.188 -45.594  1.00 16.52           O  
ATOM   4353  CG  PRO B 231      63.625  42.000 -44.562  1.00 16.52           C  
ATOM   4354  CD  PRO B 231      62.531  42.688 -43.781  1.00 16.52           C  
ATOM   4355  N   GLY B 232      61.406  40.312 -47.031  1.00 15.71           N  
ATOM   4356  CA  GLY B 232      61.375  39.812 -48.375  1.00 15.71           C  
ATOM   4357  C   GLY B 232      60.375  38.688 -48.594  1.00 15.71           C  
ATOM   4358  O   GLY B 232      59.500  38.812 -49.469  1.00 15.71           O  
ATOM   4359  N   SER B 233      60.656  37.312 -48.625  1.00 16.44           N  
ATOM   4360  CA  SER B 233      60.688  36.594 -49.906  1.00 16.44           C  
ATOM   4361  C   SER B 233      59.406  35.844 -50.156  1.00 16.44           C  
ATOM   4362  CB  SER B 233      61.875  35.625 -49.938  1.00 16.44           C  
ATOM   4363  O   SER B 233      58.625  35.625 -49.219  1.00 16.44           O  
ATOM   4364  OG  SER B 233      61.719  34.625 -48.969  1.00 16.44           O  
ATOM   4365  N   ASN B 234      59.375  34.656 -50.938  1.00 15.73           N  
ATOM   4366  CA  ASN B 234      58.906  34.281 -52.281  1.00 15.73           C  
ATOM   4367  C   ASN B 234      57.625  33.469 -52.219  1.00 15.73           C  
ATOM   4368  CB  ASN B 234      60.000  33.500 -53.031  1.00 15.73           C  
ATOM   4369  O   ASN B 234      56.625  33.781 -52.844  1.00 15.73           O  
ATOM   4370  CG  ASN B 234      61.094  34.406 -53.531  1.00 15.73           C  
ATOM   4371  ND2 ASN B 234      62.125  33.812 -54.094  1.00 15.73           N  
ATOM   4372  OD1 ASN B 234      61.031  35.625 -53.438  1.00 15.73           O  
ATOM   4373  N   ASN B 235      57.594  32.031 -52.625  1.00 16.23           N  
ATOM   4374  CA  ASN B 235      57.062  31.516 -53.875  1.00 16.23           C  
ATOM   4375  C   ASN B 235      55.656  30.969 -53.750  1.00 16.23           C  
ATOM   4376  CB  ASN B 235      58.000  30.438 -54.438  1.00 16.23           C  
ATOM   4377  O   ASN B 235      54.781  31.344 -54.500  1.00 16.23           O  
ATOM   4378  CG  ASN B 235      59.062  31.000 -55.344  1.00 16.23           C  
ATOM   4379  ND2 ASN B 235      59.938  30.125 -55.875  1.00 16.23           N  
ATOM   4380  OD1 ASN B 235      59.125  32.219 -55.625  1.00 16.23           O  
ATOM   4381  N   ILE B 236      55.344  29.531 -53.562  1.00 18.44           N  
ATOM   4382  CA  ILE B 236      54.812  28.719 -54.656  1.00 18.44           C  
ATOM   4383  C   ILE B 236      53.281  28.672 -54.594  1.00 18.44           C  
ATOM   4384  CB  ILE B 236      55.406  27.281 -54.625  1.00 18.44           C  
ATOM   4385  O   ILE B 236      52.719  28.906 -53.531  1.00 18.44           O  
ATOM   4386  CG1 ILE B 236      56.906  27.312 -54.969  1.00 18.44           C  
ATOM   4387  CG2 ILE B 236      54.625  26.359 -55.562  1.00 18.44           C  
ATOM   4388  CD1 ILE B 236      57.688  26.203 -54.281  1.00 18.44           C  
ATOM   4389  N   CYS B 237      52.594  27.797 -55.469  1.00 17.14           N  
ATOM   4390  CA  CYS B 237      51.562  27.844 -56.500  1.00 17.14           C  
ATOM   4391  C   CYS B 237      50.188  27.609 -55.906  1.00 17.14           C  
ATOM   4392  CB  CYS B 237      51.844  26.797 -57.562  1.00 17.14           C  
ATOM   4393  O   CYS B 237      50.062  27.266 -54.719  1.00 17.14           O  
ATOM   4394  SG  CYS B 237      53.188  27.234 -58.688  1.00 17.14           S  
ATOM   4395  N   ASP B 238      49.344  26.672 -56.531  1.00 16.86           N  
ATOM   4396  CA  ASP B 238      48.156  26.766 -57.406  1.00 16.86           C  
ATOM   4397  C   ASP B 238      46.906  26.266 -56.656  1.00 16.86           C  
ATOM   4398  CB  ASP B 238      48.375  25.984 -58.688  1.00 16.86           C  
ATOM   4399  O   ASP B 238      45.906  25.984 -57.312  1.00 16.86           O  
ATOM   4400  CG  ASP B 238      49.031  26.797 -59.781  1.00 16.86           C  
ATOM   4401  OD1 ASP B 238      48.906  28.047 -59.750  1.00 16.86           O  
ATOM   4402  OD2 ASP B 238      49.625  26.203 -60.688  1.00 16.86           O  
ATOM   4403  N   SER B 239      46.750  26.094 -55.500  1.00 17.88           N  
ATOM   4404  CA  SER B 239      45.781  25.078 -55.062  1.00 17.88           C  
ATOM   4405  C   SER B 239      44.375  25.562 -55.281  1.00 17.88           C  
ATOM   4406  CB  SER B 239      46.000  24.734 -53.594  1.00 17.88           C  
ATOM   4407  O   SER B 239      43.875  26.453 -54.594  1.00 17.88           O  
ATOM   4408  OG  SER B 239      45.031  23.797 -53.156  1.00 17.88           O  
ATOM   4409  N   ASP B 240      43.875  25.531 -56.562  1.00 17.27           N  
ATOM   4410  CA  ASP B 240      42.625  26.188 -56.938  1.00 17.27           C  
ATOM   4411  C   ASP B 240      41.469  25.672 -56.125  1.00 17.27           C  
ATOM   4412  CB  ASP B 240      42.344  26.000 -58.438  1.00 17.27           C  
ATOM   4413  O   ASP B 240      41.438  24.500 -55.719  1.00 17.27           O  
ATOM   4414  CG  ASP B 240      43.219  26.859 -59.312  1.00 17.27           C  
ATOM   4415  OD1 ASP B 240      43.688  27.922 -58.875  1.00 17.27           O  
ATOM   4416  OD2 ASP B 240      43.469  26.453 -60.469  1.00 17.27           O  
ATOM   4417  N   ASN B 241      40.438  26.516 -55.875  1.00 17.83           N  
ATOM   4418  CA  ASN B 241      39.375  26.797 -54.906  1.00 17.83           C  
ATOM   4419  C   ASN B 241      38.031  26.219 -55.375  1.00 17.83           C  
ATOM   4420  CB  ASN B 241      39.250  28.312 -54.688  1.00 17.83           C  
ATOM   4421  O   ASN B 241      37.000  26.562 -54.812  1.00 17.83           O  
ATOM   4422  CG  ASN B 241      39.656  28.719 -53.281  1.00 17.83           C  
ATOM   4423  ND2 ASN B 241      39.688  30.031 -53.031  1.00 17.83           N  
ATOM   4424  OD1 ASN B 241      39.906  27.875 -52.438  1.00 17.83           O  
ATOM   4425  N   PRO B 242      37.906  25.219 -56.219  1.00 17.64           N  
ATOM   4426  CA  PRO B 242      36.656  25.594 -56.875  1.00 17.64           C  
ATOM   4427  C   PRO B 242      35.500  25.797 -55.906  1.00 17.64           C  
ATOM   4428  CB  PRO B 242      36.375  24.391 -57.781  1.00 17.64           C  
ATOM   4429  O   PRO B 242      35.594  25.359 -54.750  1.00 17.64           O  
ATOM   4430  CG  PRO B 242      37.062  23.234 -57.125  1.00 17.64           C  
ATOM   4431  CD  PRO B 242      38.031  23.766 -56.094  1.00 17.64           C  
ATOM   4432  N   ALA B 243      34.281  26.141 -56.562  1.00 17.53           N  
ATOM   4433  CA  ALA B 243      33.094  26.969 -56.500  1.00 17.53           C  
ATOM   4434  C   ALA B 243      31.984  26.250 -55.719  1.00 17.53           C  
ATOM   4435  CB  ALA B 243      32.594  27.359 -57.875  1.00 17.53           C  
ATOM   4436  O   ALA B 243      31.656  25.094 -56.031  1.00 17.53           O  
ATOM   4437  N   THR B 244      31.641  26.703 -54.562  1.00 18.56           N  
ATOM   4438  CA  THR B 244      30.750  26.500 -53.438  1.00 18.56           C  
ATOM   4439  C   THR B 244      29.297  26.750 -53.844  1.00 18.56           C  
ATOM   4440  CB  THR B 244      31.109  27.422 -52.250  1.00 18.56           C  
ATOM   4441  O   THR B 244      28.859  27.906 -53.906  1.00 18.56           O  
ATOM   4442  CG2 THR B 244      30.938  26.719 -50.906  1.00 18.56           C  
ATOM   4443  OG1 THR B 244      32.469  27.828 -52.375  1.00 18.56           O  
ATOM   4444  N   GLU B 245      28.828  26.203 -54.906  1.00 16.91           N  
ATOM   4445  CA  GLU B 245      27.578  26.656 -55.500  1.00 16.91           C  
ATOM   4446  C   GLU B 245      26.438  26.578 -54.469  1.00 16.91           C  
ATOM   4447  CB  GLU B 245      27.234  25.844 -56.719  1.00 16.91           C  
ATOM   4448  O   GLU B 245      25.297  26.891 -54.812  1.00 16.91           O  
ATOM   4449  CG  GLU B 245      27.688  26.484 -58.031  1.00 16.91           C  
ATOM   4450  CD  GLU B 245      27.266  25.703 -59.281  1.00 16.91           C  
ATOM   4451  OE1 GLU B 245      27.422  26.219 -60.406  1.00 16.91           O  
ATOM   4452  OE2 GLU B 245      26.781  24.562 -59.094  1.00 16.91           O  
ATOM   4453  N   MET B 246      26.594  25.984 -53.469  1.00 18.59           N  
ATOM   4454  CA  MET B 246      25.391  25.328 -52.969  1.00 18.59           C  
ATOM   4455  C   MET B 246      24.375  26.359 -52.500  1.00 18.59           C  
ATOM   4456  CB  MET B 246      25.719  24.375 -51.812  1.00 18.59           C  
ATOM   4457  O   MET B 246      24.609  27.094 -51.531  1.00 18.59           O  
ATOM   4458  CG  MET B 246      25.297  22.938 -52.062  1.00 18.59           C  
ATOM   4459  SD  MET B 246      25.703  21.828 -50.656  1.00 18.59           S  
ATOM   4460  CE  MET B 246      24.797  20.344 -51.156  1.00 18.59           C  
ATOM   4461  N   SER B 247      23.625  26.859 -53.406  1.00 16.05           N  
ATOM   4462  CA  SER B 247      22.609  27.906 -53.281  1.00 16.05           C  
ATOM   4463  C   SER B 247      21.656  27.641 -52.125  1.00 16.05           C  
ATOM   4464  CB  SER B 247      21.828  28.031 -54.594  1.00 16.05           C  
ATOM   4465  O   SER B 247      21.406  26.484 -51.781  1.00 16.05           O  
ATOM   4466  OG  SER B 247      20.547  27.438 -54.469  1.00 16.05           O  
ATOM   4467  N   LYS B 248      21.000  28.672 -51.562  1.00 17.17           N  
ATOM   4468  CA  LYS B 248      20.484  29.234 -50.312  1.00 17.17           C  
ATOM   4469  C   LYS B 248      19.016  28.875 -50.125  1.00 17.17           C  
ATOM   4470  CB  LYS B 248      20.656  30.766 -50.312  1.00 17.17           C  
ATOM   4471  O   LYS B 248      18.594  28.562 -49.000  1.00 17.17           O  
ATOM   4472  CG  LYS B 248      21.984  31.234 -49.781  1.00 17.17           C  
ATOM   4473  CD  LYS B 248      22.062  32.750 -49.719  1.00 17.17           C  
ATOM   4474  CE  LYS B 248      23.406  33.250 -49.188  1.00 17.17           C  
ATOM   4475  NZ  LYS B 248      23.500  34.719 -49.156  1.00 17.17           N  
ATOM   4476  N   GLN B 249      18.031  29.156 -51.094  1.00 16.22           N  
ATOM   4477  CA  GLN B 249      17.078  30.188 -50.688  1.00 16.22           C  
ATOM   4478  C   GLN B 249      16.000  29.625 -49.781  1.00 16.22           C  
ATOM   4479  CB  GLN B 249      16.422  30.797 -51.938  1.00 16.22           C  
ATOM   4480  O   GLN B 249      15.836  28.406 -49.688  1.00 16.22           O  
ATOM   4481  CG  GLN B 249      17.188  32.000 -52.500  1.00 16.22           C  
ATOM   4482  CD  GLN B 249      16.578  32.531 -53.781  1.00 16.22           C  
ATOM   4483  NE2 GLN B 249      17.141  33.594 -54.312  1.00 16.22           N  
ATOM   4484  OE1 GLN B 249      15.609  31.969 -54.312  1.00 16.22           O  
ATOM   4485  N   ASN B 250      14.664  30.359 -49.812  1.00 17.45           N  
ATOM   4486  CA  ASN B 250      13.664  31.094 -49.031  1.00 17.45           C  
ATOM   4487  C   ASN B 250      12.500  30.203 -48.625  1.00 17.45           C  
ATOM   4488  CB  ASN B 250      13.148  32.281 -49.844  1.00 17.45           C  
ATOM   4489  O   ASN B 250      11.977  29.438 -49.438  1.00 17.45           O  
ATOM   4490  CG  ASN B 250      13.930  33.562 -49.562  1.00 17.45           C  
ATOM   4491  ND2 ASN B 250      13.789  34.562 -50.438  1.00 17.45           N  
ATOM   4492  OD1 ASN B 250      14.656  33.656 -48.562  1.00 17.45           O  
ATOM   4493  N   PRO B 251      12.125  30.234 -47.312  1.00 20.03           N  
ATOM   4494  CA  PRO B 251      11.289  29.562 -46.312  1.00 20.03           C  
ATOM   4495  C   PRO B 251       9.805  29.922 -46.438  1.00 20.03           C  
ATOM   4496  CB  PRO B 251      11.844  30.078 -44.969  1.00 20.03           C  
ATOM   4497  O   PRO B 251       9.008  29.609 -45.562  1.00 20.03           O  
ATOM   4498  CG  PRO B 251      12.586  31.328 -45.344  1.00 20.03           C  
ATOM   4499  CD  PRO B 251      12.711  31.406 -46.844  1.00 20.03           C  
ATOM   4500  N   ALA B 252       9.234  30.406 -47.531  1.00 17.55           N  
ATOM   4501  CA  ALA B 252       8.023  31.188 -47.281  1.00 17.55           C  
ATOM   4502  C   ALA B 252       6.973  30.375 -46.531  1.00 17.55           C  
ATOM   4503  CB  ALA B 252       7.453  31.688 -48.625  1.00 17.55           C  
ATOM   4504  O   ALA B 252       6.969  29.141 -46.625  1.00 17.55           O  
ATOM   4505  N   ALA B 253       5.898  31.109 -45.906  1.00 20.00           N  
ATOM   4506  CA  ALA B 253       4.953  31.312 -44.781  1.00 20.00           C  
ATOM   4507  C   ALA B 253       3.605  30.672 -45.094  1.00 20.00           C  
ATOM   4508  CB  ALA B 253       4.773  32.812 -44.531  1.00 20.00           C  
ATOM   4509  O   ALA B 253       2.662  30.781 -44.312  1.00 20.00           O  
ATOM   4510  N   ASN B 254       3.439  29.859 -46.031  1.00 17.73           N  
ATOM   4511  CA  ASN B 254       2.039  29.766 -46.438  1.00 17.73           C  
ATOM   4512  C   ASN B 254       1.146  29.406 -45.250  1.00 17.73           C  
ATOM   4513  CB  ASN B 254       1.869  28.734 -47.562  1.00 17.73           C  
ATOM   4514  O   ASN B 254       1.455  28.484 -44.500  1.00 17.73           O  
ATOM   4515  CG  ASN B 254       1.932  29.375 -48.938  1.00 17.73           C  
ATOM   4516  ND2 ASN B 254       1.952  28.531 -49.969  1.00 17.73           N  
ATOM   4517  OD1 ASN B 254       1.962  30.594 -49.062  1.00 17.73           O  
ATOM   4518  N   LYS B 255       0.113  30.266 -44.906  1.00 21.23           N  
ATOM   4519  CA  LYS B 255      -0.954  30.578 -43.938  1.00 21.23           C  
ATOM   4520  C   LYS B 255      -1.992  29.469 -43.906  1.00 21.23           C  
ATOM   4521  CB  LYS B 255      -1.624  31.906 -44.312  1.00 21.23           C  
ATOM   4522  O   LYS B 255      -3.033  29.609 -43.250  1.00 21.23           O  
ATOM   4523  CG  LYS B 255      -0.974  33.125 -43.688  1.00 21.23           C  
ATOM   4524  CD  LYS B 255      -1.725  34.406 -44.062  1.00 21.23           C  
ATOM   4525  CE  LYS B 255      -1.069  35.625 -43.438  1.00 21.23           C  
ATOM   4526  NZ  LYS B 255      -1.760  36.906 -43.844  1.00 21.23           N  
ATOM   4527  N   THR B 256      -1.763  28.250 -44.125  1.00 18.95           N  
ATOM   4528  CA  THR B 256      -2.971  27.453 -44.344  1.00 18.95           C  
ATOM   4529  C   THR B 256      -3.855  27.453 -43.125  1.00 18.95           C  
ATOM   4530  CB  THR B 256      -2.627  26.000 -44.750  1.00 18.95           C  
ATOM   4531  O   THR B 256      -3.357  27.359 -42.000  1.00 18.95           O  
ATOM   4532  CG2 THR B 256      -2.398  25.875 -46.250  1.00 18.95           C  
ATOM   4533  OG1 THR B 256      -1.438  25.594 -44.062  1.00 18.95           O  
ATOM   4534  N   ASN B 257      -5.195  27.891 -43.125  1.00 19.84           N  
ATOM   4535  CA  ASN B 257      -6.441  28.188 -42.438  1.00 19.84           C  
ATOM   4536  C   ASN B 257      -6.961  26.969 -41.688  1.00 19.84           C  
ATOM   4537  CB  ASN B 257      -7.500  28.703 -43.406  1.00 19.84           C  
ATOM   4538  O   ASN B 257      -8.109  26.953 -41.250  1.00 19.84           O  
ATOM   4539  CG  ASN B 257      -7.543  30.219 -43.500  1.00 19.84           C  
ATOM   4540  ND2 ASN B 257      -8.219  30.750 -44.500  1.00 19.84           N  
ATOM   4541  OD1 ASN B 257      -6.977  30.906 -42.625  1.00 19.84           O  
ATOM   4542  N   TYR B 258      -6.172  26.125 -41.125  1.00 18.69           N  
ATOM   4543  CA  TYR B 258      -6.836  24.875 -40.750  1.00 18.69           C  
ATOM   4544  C   TYR B 258      -7.797  25.094 -39.594  1.00 18.69           C  
ATOM   4545  CB  TYR B 258      -5.805  23.812 -40.375  1.00 18.69           C  
ATOM   4546  O   TYR B 258      -7.422  25.688 -38.562  1.00 18.69           O  
ATOM   4547  CG  TYR B 258      -4.926  23.375 -41.531  1.00 18.69           C  
ATOM   4548  CD1 TYR B 258      -5.332  22.375 -42.406  1.00 18.69           C  
ATOM   4549  CD2 TYR B 258      -3.693  23.984 -41.750  1.00 18.69           C  
ATOM   4550  CE1 TYR B 258      -4.527  21.969 -43.469  1.00 18.69           C  
ATOM   4551  CE2 TYR B 258      -2.881  23.594 -42.812  1.00 18.69           C  
ATOM   4552  OH  TYR B 258      -2.504  22.203 -44.719  1.00 18.69           O  
ATOM   4553  CZ  TYR B 258      -3.305  22.594 -43.656  1.00 18.69           C  
ATOM   4554  N   SER B 259      -9.086  25.312 -39.781  1.00 22.03           N  
ATOM   4555  CA  SER B 259     -10.305  25.438 -39.000  1.00 22.03           C  
ATOM   4556  C   SER B 259     -10.406  24.297 -37.969  1.00 22.03           C  
ATOM   4557  CB  SER B 259     -11.539  25.422 -39.875  1.00 22.03           C  
ATOM   4558  O   SER B 259     -10.656  23.156 -38.312  1.00 22.03           O  
ATOM   4559  OG  SER B 259     -11.867  24.109 -40.281  1.00 22.03           O  
ATOM   4560  N   HIS B 260      -9.445  24.078 -37.125  1.00 21.06           N  
ATOM   4561  CA  HIS B 260      -9.422  22.891 -36.281  1.00 21.06           C  
ATOM   4562  C   HIS B 260     -10.516  22.953 -35.219  1.00 21.06           C  
ATOM   4563  CB  HIS B 260      -8.055  22.734 -35.625  1.00 21.06           C  
ATOM   4564  O   HIS B 260     -10.562  23.891 -34.438  1.00 21.06           O  
ATOM   4565  CG  HIS B 260      -7.059  22.000 -36.469  1.00 21.06           C  
ATOM   4566  CD2 HIS B 260      -6.039  22.453 -37.250  1.00 21.06           C  
ATOM   4567  ND1 HIS B 260      -7.055  20.625 -36.594  1.00 21.06           N  
ATOM   4568  CE1 HIS B 260      -6.070  20.281 -37.406  1.00 21.06           C  
ATOM   4569  NE2 HIS B 260      -5.441  21.359 -37.812  1.00 21.06           N  
ATOM   4570  N   HIS B 261     -11.742  22.547 -35.594  1.00 21.59           N  
ATOM   4571  CA  HIS B 261     -12.883  22.406 -34.688  1.00 21.59           C  
ATOM   4572  C   HIS B 261     -12.484  21.734 -33.375  1.00 21.59           C  
ATOM   4573  CB  HIS B 261     -14.000  21.609 -35.375  1.00 21.59           C  
ATOM   4574  O   HIS B 261     -11.789  20.719 -33.406  1.00 21.59           O  
ATOM   4575  CG  HIS B 261     -14.852  22.438 -36.281  1.00 21.59           C  
ATOM   4576  CD2 HIS B 261     -15.016  22.406 -37.625  1.00 21.59           C  
ATOM   4577  ND1 HIS B 261     -15.672  23.453 -35.844  1.00 21.59           N  
ATOM   4578  CE1 HIS B 261     -16.297  24.000 -36.875  1.00 21.59           C  
ATOM   4579  NE2 HIS B 261     -15.922  23.375 -37.969  1.00 21.59           N  
ATOM   4580  N   SER B 262     -12.461  22.469 -32.375  1.00 25.00           N  
ATOM   4581  CA  SER B 262     -12.039  22.375 -30.969  1.00 25.00           C  
ATOM   4582  C   SER B 262     -12.828  21.312 -30.219  1.00 25.00           C  
ATOM   4583  CB  SER B 262     -12.203  23.734 -30.281  1.00 25.00           C  
ATOM   4584  O   SER B 262     -14.000  21.516 -29.891  1.00 25.00           O  
ATOM   4585  OG  SER B 262     -13.500  24.250 -30.500  1.00 25.00           O  
ATOM   4586  N   LYS B 263     -12.844  20.078 -30.781  1.00 23.64           N  
ATOM   4587  CA  LYS B 263     -13.641  19.047 -30.125  1.00 23.64           C  
ATOM   4588  C   LYS B 263     -13.344  18.984 -28.625  1.00 23.64           C  
ATOM   4589  CB  LYS B 263     -13.375  17.688 -30.766  1.00 23.64           C  
ATOM   4590  O   LYS B 263     -12.180  19.000 -28.219  1.00 23.64           O  
ATOM   4591  CG  LYS B 263     -14.266  17.375 -31.953  1.00 23.64           C  
ATOM   4592  CD  LYS B 263     -13.961  16.016 -32.562  1.00 23.64           C  
ATOM   4593  CE  LYS B 263     -14.836  15.719 -33.781  1.00 23.64           C  
ATOM   4594  NZ  LYS B 263     -14.461  14.422 -34.406  1.00 23.64           N  
ATOM   4595  N   SER B 264     -14.312  19.297 -27.750  1.00 25.42           N  
ATOM   4596  CA  SER B 264     -14.586  19.453 -26.328  1.00 25.42           C  
ATOM   4597  C   SER B 264     -14.203  18.203 -25.547  1.00 25.42           C  
ATOM   4598  CB  SER B 264     -16.062  19.781 -26.094  1.00 25.42           C  
ATOM   4599  O   SER B 264     -14.812  17.891 -24.531  1.00 25.42           O  
ATOM   4600  OG  SER B 264     -16.484  19.297 -24.828  1.00 25.42           O  
ATOM   4601  N   GLN B 265     -13.109  17.703 -25.891  1.00 26.05           N  
ATOM   4602  CA  GLN B 265     -12.672  16.344 -25.562  1.00 26.05           C  
ATOM   4603  C   GLN B 265     -12.477  16.172 -24.062  1.00 26.05           C  
ATOM   4604  CB  GLN B 265     -11.375  16.000 -26.297  1.00 26.05           C  
ATOM   4605  O   GLN B 265     -11.375  16.375 -23.547  1.00 26.05           O  
ATOM   4606  CG  GLN B 265     -11.586  15.219 -27.594  1.00 26.05           C  
ATOM   4607  CD  GLN B 265     -10.305  15.000 -28.359  1.00 26.05           C  
ATOM   4608  NE2 GLN B 265     -10.344  14.109 -29.344  1.00 26.05           N  
ATOM   4609  OE1 GLN B 265      -9.273  15.625 -28.078  1.00 26.05           O  
ATOM   4610  N   ARG B 266     -13.406  16.797 -23.266  1.00 24.05           N  
ATOM   4611  CA  ARG B 266     -13.297  16.984 -21.828  1.00 24.05           C  
ATOM   4612  C   ARG B 266     -13.023  15.664 -21.109  1.00 24.05           C  
ATOM   4613  CB  ARG B 266     -14.570  17.625 -21.266  1.00 24.05           C  
ATOM   4614  O   ARG B 266     -12.312  15.633 -20.109  1.00 24.05           O  
ATOM   4615  CG  ARG B 266     -14.555  19.156 -21.297  1.00 24.05           C  
ATOM   4616  CD  ARG B 266     -15.773  19.750 -20.609  1.00 24.05           C  
ATOM   4617  NE  ARG B 266     -15.930  21.156 -20.922  1.00 24.05           N  
ATOM   4618  NH1 ARG B 266     -17.719  21.484 -19.500  1.00 24.05           N  
ATOM   4619  NH2 ARG B 266     -16.906  23.234 -20.719  1.00 24.05           N  
ATOM   4620  CZ  ARG B 266     -16.859  21.953 -20.375  1.00 24.05           C  
ATOM   4621  N   ASN B 267     -13.906  14.750 -21.344  1.00 24.72           N  
ATOM   4622  CA  ASN B 267     -14.305  13.930 -20.219  1.00 24.72           C  
ATOM   4623  C   ASN B 267     -13.164  13.031 -19.750  1.00 24.72           C  
ATOM   4624  CB  ASN B 267     -15.531  13.086 -20.562  1.00 24.72           C  
ATOM   4625  O   ASN B 267     -12.766  12.109 -20.453  1.00 24.72           O  
ATOM   4626  CG  ASN B 267     -16.828  13.828 -20.344  1.00 24.72           C  
ATOM   4627  ND2 ASN B 267     -17.938  13.234 -20.766  1.00 24.72           N  
ATOM   4628  OD1 ASN B 267     -16.844  14.930 -19.781  1.00 24.72           O  
ATOM   4629  N   LYS B 268     -12.312  13.547 -19.156  1.00 28.59           N  
ATOM   4630  CA  LYS B 268     -10.977  13.055 -18.828  1.00 28.59           C  
ATOM   4631  C   LYS B 268     -11.047  11.766 -18.000  1.00 28.59           C  
ATOM   4632  CB  LYS B 268     -10.188  14.117 -18.047  1.00 28.59           C  
ATOM   4633  O   LYS B 268     -11.266  11.805 -16.797  1.00 28.59           O  
ATOM   4634  CG  LYS B 268      -9.438  15.102 -18.938  1.00 28.59           C  
ATOM   4635  CD  LYS B 268      -8.625  16.094 -18.125  1.00 28.59           C  
ATOM   4636  CE  LYS B 268      -7.879  17.078 -19.016  1.00 28.59           C  
ATOM   4637  NZ  LYS B 268      -7.121  18.078 -18.203  1.00 28.59           N  
ATOM   4638  N   ASP B 269     -11.742  10.797 -18.594  1.00 28.19           N  
ATOM   4639  CA  ASP B 269     -12.133   9.492 -18.078  1.00 28.19           C  
ATOM   4640  C   ASP B 269     -10.945   8.766 -17.453  1.00 28.19           C  
ATOM   4641  CB  ASP B 269     -12.758   8.633 -19.172  1.00 28.19           C  
ATOM   4642  O   ASP B 269      -9.828   8.844 -17.969  1.00 28.19           O  
ATOM   4643  CG  ASP B 269     -14.148   9.086 -19.562  1.00 28.19           C  
ATOM   4644  OD1 ASP B 269     -14.836   9.742 -18.750  1.00 28.19           O  
ATOM   4645  OD2 ASP B 269     -14.578   8.789 -20.703  1.00 28.19           O  
ATOM   4646  N   ILE B 270     -10.938   8.633 -16.250  1.00 29.17           N  
ATOM   4647  CA  ILE B 270      -9.969   8.016 -15.359  1.00 29.17           C  
ATOM   4648  C   ILE B 270      -9.539   6.664 -15.930  1.00 29.17           C  
ATOM   4649  CB  ILE B 270     -10.539   7.840 -13.938  1.00 29.17           C  
ATOM   4650  O   ILE B 270     -10.367   5.770 -16.125  1.00 29.17           O  
ATOM   4651  CG1 ILE B 270     -10.891   9.203 -13.328  1.00 29.17           C  
ATOM   4652  CG2 ILE B 270      -9.555   7.078 -13.047  1.00 29.17           C  
ATOM   4653  CD1 ILE B 270     -11.711   9.117 -12.055  1.00 29.17           C  
ATOM   4654  N   PRO B 271      -8.477   6.562 -16.750  1.00 31.22           N  
ATOM   4655  CA  PRO B 271      -8.219   5.422 -17.641  1.00 31.22           C  
ATOM   4656  C   PRO B 271      -8.211   4.090 -16.891  1.00 31.22           C  
ATOM   4657  CB  PRO B 271      -6.832   5.727 -18.219  1.00 31.22           C  
ATOM   4658  O   PRO B 271      -7.906   4.043 -15.703  1.00 31.22           O  
ATOM   4659  CG  PRO B 271      -6.289   6.816 -17.344  1.00 31.22           C  
ATOM   4660  CD  PRO B 271      -7.383   7.297 -16.438  1.00 31.22           C  
ATOM   4661  N   ASN B 272      -9.117   3.184 -17.172  1.00 28.67           N  
ATOM   4662  CA  ASN B 272      -9.359   1.830 -16.688  1.00 28.67           C  
ATOM   4663  C   ASN B 272      -8.078   1.002 -16.656  1.00 28.67           C  
ATOM   4664  CB  ASN B 272     -10.422   1.139 -17.547  1.00 28.67           C  
ATOM   4665  O   ASN B 272      -7.238   1.121 -17.547  1.00 28.67           O  
ATOM   4666  CG  ASN B 272     -11.195   0.078 -16.797  1.00 28.67           C  
ATOM   4667  ND2 ASN B 272     -12.219  -0.479 -17.422  1.00 28.67           N  
ATOM   4668  OD1 ASN B 272     -10.875  -0.236 -15.641  1.00 28.67           O  
ATOM   4669  N   MET B 273      -7.758   0.491 -15.641  1.00 30.20           N  
ATOM   4670  CA  MET B 273      -6.531  -0.294 -15.539  1.00 30.20           C  
ATOM   4671  C   MET B 273      -6.438  -1.310 -16.672  1.00 30.20           C  
ATOM   4672  CB  MET B 273      -6.457  -1.010 -14.188  1.00 30.20           C  
ATOM   4673  O   MET B 273      -5.348  -1.592 -17.172  1.00 30.20           O  
ATOM   4674  CG  MET B 273      -5.145  -0.799 -13.453  1.00 30.20           C  
ATOM   4675  SD  MET B 273      -5.391  -0.248 -11.719  1.00 30.20           S  
ATOM   4676  CE  MET B 273      -5.148  -1.820 -10.844  1.00 30.20           C  
ATOM   4677  N   LEU B 274      -7.590  -1.869 -17.203  1.00 30.31           N  
ATOM   4678  CA  LEU B 274      -7.711  -2.650 -18.438  1.00 30.31           C  
ATOM   4679  C   LEU B 274      -7.309  -1.821 -19.656  1.00 30.31           C  
ATOM   4680  CB  LEU B 274      -9.148  -3.162 -18.609  1.00 30.31           C  
ATOM   4681  O   LEU B 274      -6.648  -2.326 -20.562  1.00 30.31           O  
ATOM   4682  CG  LEU B 274      -9.445  -4.539 -18.016  1.00 30.31           C  
ATOM   4683  CD1 LEU B 274     -10.914  -4.621 -17.594  1.00 30.31           C  
ATOM   4684  CD2 LEU B 274      -9.109  -5.637 -19.016  1.00 30.31           C  
ATOM   4685  N   ASP B 275      -7.805  -0.628 -19.656  1.00 33.44           N  
ATOM   4686  CA  ASP B 275      -7.531   0.245 -20.797  1.00 33.44           C  
ATOM   4687  C   ASP B 275      -6.062   0.657 -20.828  1.00 33.44           C  
ATOM   4688  CB  ASP B 275      -8.422   1.485 -20.750  1.00 33.44           C  
ATOM   4689  O   ASP B 275      -5.461   0.741 -21.906  1.00 33.44           O  
ATOM   4690  CG  ASP B 275      -9.844   1.214 -21.219  1.00 33.44           C  
ATOM   4691  OD1 ASP B 275     -10.078   0.189 -21.891  1.00 33.44           O  
ATOM   4692  OD2 ASP B 275     -10.734   2.033 -20.906  1.00 33.44           O  
ATOM   4693  N   VAL B 276      -5.461   0.759 -19.719  1.00 35.31           N  
ATOM   4694  CA  VAL B 276      -4.031   1.037 -19.641  1.00 35.31           C  
ATOM   4695  C   VAL B 276      -3.238  -0.217 -20.000  1.00 35.31           C  
ATOM   4696  CB  VAL B 276      -3.635   1.536 -18.234  1.00 35.31           C  
ATOM   4697  O   VAL B 276      -2.234  -0.141 -20.703  1.00 35.31           O  
ATOM   4698  CG1 VAL B 276      -2.117   1.690 -18.125  1.00 35.31           C  
ATOM   4699  CG2 VAL B 276      -4.332   2.857 -17.906  1.00 35.31           C  
ATOM   4700  N   LEU B 277      -3.682  -1.453 -19.453  1.00 33.34           N  
ATOM   4701  CA  LEU B 277      -3.027  -2.717 -19.781  1.00 33.34           C  
ATOM   4702  C   LEU B 277      -3.373  -3.156 -21.203  1.00 33.34           C  
ATOM   4703  CB  LEU B 277      -3.434  -3.805 -18.781  1.00 33.34           C  
ATOM   4704  O   LEU B 277      -2.566  -3.809 -21.875  1.00 33.34           O  
ATOM   4705  CG  LEU B 277      -2.803  -3.717 -17.391  1.00 33.34           C  
ATOM   4706  CD1 LEU B 277      -3.486  -4.691 -16.438  1.00 33.34           C  
ATOM   4707  CD2 LEU B 277      -1.306  -3.994 -17.469  1.00 33.34           C  
ATOM   4708  N   LYS B 278      -4.512  -3.037 -21.828  1.00 31.09           N  
ATOM   4709  CA  LYS B 278      -4.848  -3.270 -23.234  1.00 31.09           C  
ATOM   4710  C   LYS B 278      -3.980  -2.412 -24.156  1.00 31.09           C  
ATOM   4711  CB  LYS B 278      -6.328  -2.979 -23.484  1.00 31.09           C  
ATOM   4712  O   LYS B 278      -3.596  -2.852 -25.250  1.00 31.09           O  
ATOM   4713  CG  LYS B 278      -7.234  -4.188 -23.297  1.00 31.09           C  
ATOM   4714  CD  LYS B 278      -8.688  -3.848 -23.625  1.00 31.09           C  
ATOM   4715  CE  LYS B 278      -9.602  -5.047 -23.406  1.00 31.09           C  
ATOM   4716  NZ  LYS B 278     -11.031  -4.703 -23.656  1.00 31.09           N  
ATOM   4717  N   ASP B 279      -4.055  -1.038 -23.922  1.00 30.11           N  
ATOM   4718  CA  ASP B 279      -3.172  -0.304 -24.828  1.00 30.11           C  
ATOM   4719  C   ASP B 279      -1.705  -0.595 -24.516  1.00 30.11           C  
ATOM   4720  CB  ASP B 279      -3.441   1.199 -24.734  1.00 30.11           C  
ATOM   4721  O   ASP B 279      -0.816   0.142 -24.938  1.00 30.11           O  
ATOM   4722  CG  ASP B 279      -4.641   1.638 -25.547  1.00 30.11           C  
ATOM   4723  OD1 ASP B 279      -5.055   0.897 -26.469  1.00 30.11           O  
ATOM   4724  OD2 ASP B 279      -5.172   2.736 -25.281  1.00 30.11           O  
ATOM   4725  N   MET B 280      -1.525  -1.358 -23.703  1.00 30.72           N  
ATOM   4726  CA  MET B 280      -0.214  -1.978 -23.531  1.00 30.72           C  
ATOM   4727  C   MET B 280       0.238  -2.668 -24.812  1.00 30.72           C  
ATOM   4728  CB  MET B 280      -0.243  -2.982 -22.375  1.00 30.72           C  
ATOM   4729  O   MET B 280       1.419  -2.982 -24.969  1.00 30.72           O  
ATOM   4730  CG  MET B 280       1.117  -3.230 -21.734  1.00 30.72           C  
ATOM   4731  SD  MET B 280       1.008  -4.230 -20.203  1.00 30.72           S  
ATOM   4732  CE  MET B 280       0.236  -5.738 -20.859  1.00 30.72           C  
ATOM   4733  N   ASN B 281      -0.549  -2.945 -25.594  1.00 27.73           N  
ATOM   4734  CA  ASN B 281      -0.149  -3.287 -26.969  1.00 27.73           C  
ATOM   4735  C   ASN B 281       0.585  -2.131 -27.641  1.00 27.73           C  
ATOM   4736  CB  ASN B 281      -1.366  -3.697 -27.797  1.00 27.73           C  
ATOM   4737  O   ASN B 281       1.298  -2.334 -28.625  1.00 27.73           O  
ATOM   4738  CG  ASN B 281      -1.928  -5.043 -27.375  1.00 27.73           C  
ATOM   4739  ND2 ASN B 281      -3.127  -5.359 -27.859  1.00 27.73           N  
ATOM   4740  OD1 ASN B 281      -1.288  -5.797 -26.641  1.00 27.73           O  
ATOM   4741  N   LYS B 282       0.163  -0.901 -27.406  1.00 29.53           N  
ATOM   4742  CA  LYS B 282       0.876   0.171 -28.094  1.00 29.53           C  
ATOM   4743  C   LYS B 282       2.113   0.601 -27.312  1.00 29.53           C  
ATOM   4744  CB  LYS B 282      -0.046   1.371 -28.312  1.00 29.53           C  
ATOM   4745  O   LYS B 282       2.846   1.494 -27.734  1.00 29.53           O  
ATOM   4746  CG  LYS B 282      -1.044   1.183 -29.453  1.00 29.53           C  
ATOM   4747  CD  LYS B 282      -1.873   2.439 -29.672  1.00 29.53           C  
ATOM   4748  CE  LYS B 282      -2.910   2.234 -30.781  1.00 29.53           C  
ATOM   4749  NZ  LYS B 282      -3.785   3.434 -30.938  1.00 29.53           N  
ATOM   4750  N   VAL B 283       2.115   0.520 -26.109  1.00 31.28           N  
ATOM   4751  CA  VAL B 283       3.488   0.557 -25.609  1.00 31.28           C  
ATOM   4752  C   VAL B 283       4.250  -0.669 -26.109  1.00 31.28           C  
ATOM   4753  CB  VAL B 283       3.535   0.621 -24.078  1.00 31.28           C  
ATOM   4754  O   VAL B 283       3.838  -1.806 -25.875  1.00 31.28           O  
ATOM   4755  CG1 VAL B 283       4.980   0.656 -23.578  1.00 31.28           C  
ATOM   4756  CG2 VAL B 283       2.764   1.839 -23.562  1.00 31.28           C  
ATOM   4757  N   LYS B 284       4.848  -0.562 -27.172  1.00 28.22           N  
ATOM   4758  CA  LYS B 284       5.723  -1.578 -27.750  1.00 28.22           C  
ATOM   4759  C   LYS B 284       6.449  -2.363 -26.656  1.00 28.22           C  
ATOM   4760  CB  LYS B 284       6.734  -0.935 -28.703  1.00 28.22           C  
ATOM   4761  O   LYS B 284       7.273  -1.806 -25.938  1.00 28.22           O  
ATOM   4762  CG  LYS B 284       6.176  -0.617 -30.078  1.00 28.22           C  
ATOM   4763  CD  LYS B 284       7.250  -0.046 -31.000  1.00 28.22           C  
ATOM   4764  CE  LYS B 284       6.691   0.285 -32.375  1.00 28.22           C  
ATOM   4765  NZ  LYS B 284       7.730   0.877 -33.281  1.00 28.22           N  
ATOM   4766  N   LEU B 285       5.781  -3.174 -25.844  1.00 29.98           N  
ATOM   4767  CA  LEU B 285       6.707  -4.230 -25.438  1.00 29.98           C  
ATOM   4768  C   LEU B 285       7.719  -4.508 -26.547  1.00 29.98           C  
ATOM   4769  CB  LEU B 285       5.945  -5.512 -25.094  1.00 29.98           C  
ATOM   4770  O   LEU B 285       7.348  -4.645 -27.719  1.00 29.98           O  
ATOM   4771  CG  LEU B 285       5.219  -5.527 -23.750  1.00 29.98           C  
ATOM   4772  CD1 LEU B 285       4.051  -6.508 -23.797  1.00 29.98           C  
ATOM   4773  CD2 LEU B 285       6.188  -5.887 -22.625  1.00 29.98           C  
ATOM   4774  N   ARG B 286       8.664  -3.797 -26.656  1.00 27.05           N  
ATOM   4775  CA  ARG B 286       9.477  -4.191 -27.797  1.00 27.05           C  
ATOM   4776  C   ARG B 286       9.305  -5.676 -28.109  1.00 27.05           C  
ATOM   4777  CB  ARG B 286      10.953  -3.881 -27.547  1.00 27.05           C  
ATOM   4778  O   ARG B 286       9.539  -6.527 -27.250  1.00 27.05           O  
ATOM   4779  CG  ARG B 286      11.406  -2.541 -28.109  1.00 27.05           C  
ATOM   4780  CD  ARG B 286      12.898  -2.324 -27.906  1.00 27.05           C  
ATOM   4781  NE  ARG B 286      13.328  -1.029 -28.438  1.00 27.05           N  
ATOM   4782  NH1 ARG B 286      15.555  -1.315 -27.891  1.00 27.05           N  
ATOM   4783  NH2 ARG B 286      14.859   0.614 -28.906  1.00 27.05           N  
ATOM   4784  CZ  ARG B 286      14.578  -0.580 -28.406  1.00 27.05           C  
ATOM   4785  N   ALA B 287       8.398  -6.137 -28.875  1.00 26.61           N  
ATOM   4786  CA  ALA B 287       8.539  -7.398 -29.594  1.00 26.61           C  
ATOM   4787  C   ALA B 287       9.992  -7.660 -29.969  1.00 26.61           C  
ATOM   4788  CB  ALA B 287       7.660  -7.387 -30.844  1.00 26.61           C  
ATOM   4789  O   ALA B 287      10.664  -6.781 -30.516  1.00 26.61           O  
ATOM   4790  N   ILE B 288      10.820  -8.391 -29.406  1.00 27.67           N  
ATOM   4791  CA  ILE B 288      11.703  -8.945 -30.438  1.00 27.67           C  
ATOM   4792  C   ILE B 288      10.891  -9.383 -31.641  1.00 27.67           C  
ATOM   4793  CB  ILE B 288      12.523 -10.141 -29.875  1.00 27.67           C  
ATOM   4794  O   ILE B 288       9.711  -9.719 -31.516  1.00 27.67           O  
ATOM   4795  CG1 ILE B 288      13.367  -9.703 -28.672  1.00 27.67           C  
ATOM   4796  CG2 ILE B 288      13.398 -10.742 -30.984  1.00 27.67           C  
ATOM   4797  CD1 ILE B 288      14.047 -10.852 -27.953  1.00 27.67           C  
ATOM   4798  N   GLU B 289      11.383  -9.328 -32.719  1.00 24.16           N  
ATOM   4799  CA  GLU B 289      11.008  -9.836 -34.031  1.00 24.16           C  
ATOM   4800  C   GLU B 289      10.180 -11.117 -33.906  1.00 24.16           C  
ATOM   4801  CB  GLU B 289      12.250 -10.086 -34.906  1.00 24.16           C  
ATOM   4802  O   GLU B 289      10.688 -12.148 -33.469  1.00 24.16           O  
ATOM   4803  CG  GLU B 289      12.664  -8.891 -35.750  1.00 24.16           C  
ATOM   4804  CD  GLU B 289      13.836  -9.180 -36.656  1.00 24.16           C  
ATOM   4805  OE1 GLU B 289      14.211  -8.305 -37.469  1.00 24.16           O  
ATOM   4806  OE2 GLU B 289      14.391 -10.305 -36.562  1.00 24.16           O  
ATOM   4807  N   ARG B 290       8.953 -11.305 -33.500  1.00 24.80           N  
ATOM   4808  CA  ARG B 290       8.344 -12.500 -34.094  1.00 24.80           C  
ATOM   4809  C   ARG B 290       8.141 -12.328 -35.594  1.00 24.80           C  
ATOM   4810  CB  ARG B 290       7.012 -12.812 -33.406  1.00 24.80           C  
ATOM   4811  O   ARG B 290       8.047 -11.203 -36.062  1.00 24.80           O  
ATOM   4812  CG  ARG B 290       7.117 -13.836 -32.281  1.00 24.80           C  
ATOM   4813  CD  ARG B 290       5.758 -14.164 -31.688  1.00 24.80           C  
ATOM   4814  NE  ARG B 290       5.852 -15.195 -30.656  1.00 24.80           N  
ATOM   4815  NH1 ARG B 290       3.607 -15.148 -30.109  1.00 24.80           N  
ATOM   4816  NH2 ARG B 290       5.027 -16.578 -29.031  1.00 24.80           N  
ATOM   4817  CZ  ARG B 290       4.828 -15.641 -29.938  1.00 24.80           C  
ATOM   4818  N   SER B 291       8.172 -13.414 -36.406  1.00 22.02           N  
ATOM   4819  CA  SER B 291       7.938 -13.625 -37.844  1.00 22.02           C  
ATOM   4820  C   SER B 291       6.570 -13.102 -38.250  1.00 22.02           C  
ATOM   4821  CB  SER B 291       8.055 -15.109 -38.188  1.00 22.02           C  
ATOM   4822  O   SER B 291       5.680 -12.922 -37.438  1.00 22.02           O  
ATOM   4823  OG  SER B 291       7.320 -15.898 -37.281  1.00 22.02           O  
ATOM   4824  N   PRO B 292       6.027 -13.297 -39.562  1.00 21.52           N  
ATOM   4825  CA  PRO B 292       5.109 -12.625 -40.500  1.00 21.52           C  
ATOM   4826  C   PRO B 292       3.678 -12.562 -39.969  1.00 21.52           C  
ATOM   4827  CB  PRO B 292       5.191 -13.484 -41.750  1.00 21.52           C  
ATOM   4828  O   PRO B 292       3.061 -11.500 -39.969  1.00 21.52           O  
ATOM   4829  CG  PRO B 292       6.070 -14.633 -41.375  1.00 21.52           C  
ATOM   4830  CD  PRO B 292       6.504 -14.453 -39.969  1.00 21.52           C  
ATOM   4831  N   GLY B 293       2.523 -13.531 -40.125  1.00 20.89           N  
ATOM   4832  CA  GLY B 293       1.227 -13.812 -40.750  1.00 20.89           C  
ATOM   4833  C   GLY B 293       0.089 -13.773 -39.719  1.00 20.89           C  
ATOM   4834  O   GLY B 293      -1.053 -14.094 -40.062  1.00 20.89           O  
ATOM   4835  N   GLY B 294       0.079 -13.969 -38.375  1.00 21.64           N  
ATOM   4836  CA  GLY B 294      -1.119 -14.602 -37.844  1.00 21.64           C  
ATOM   4837  C   GLY B 294      -2.244 -13.625 -37.562  1.00 21.64           C  
ATOM   4838  O   GLY B 294      -1.999 -12.477 -37.188  1.00 21.64           O  
ATOM   4839  N   ARG B 295      -3.479 -13.695 -38.125  1.00 19.59           N  
ATOM   4840  CA  ARG B 295      -4.734 -12.992 -38.375  1.00 19.59           C  
ATOM   4841  C   ARG B 295      -5.438 -12.688 -37.031  1.00 19.59           C  
ATOM   4842  CB  ARG B 295      -5.656 -13.805 -39.281  1.00 19.59           C  
ATOM   4843  O   ARG B 295      -5.719 -13.602 -36.250  1.00 19.59           O  
ATOM   4844  CG  ARG B 295      -6.398 -12.969 -40.312  1.00 19.59           C  
ATOM   4845  CD  ARG B 295      -7.234 -13.836 -41.250  1.00 19.59           C  
ATOM   4846  NE  ARG B 295      -8.000 -13.031 -42.188  1.00 19.59           N  
ATOM   4847  NH1 ARG B 295      -9.000 -14.836 -43.219  1.00 19.59           N  
ATOM   4848  NH2 ARG B 295      -9.469 -12.695 -43.906  1.00 19.59           N  
ATOM   4849  CZ  ARG B 295      -8.820 -13.523 -43.094  1.00 19.59           C  
ATOM   4850  N   PRO B 296      -5.488 -11.445 -36.469  1.00 27.83           N  
ATOM   4851  CA  PRO B 296      -5.973 -10.922 -35.188  1.00 27.83           C  
ATOM   4852  C   PRO B 296      -7.488 -11.016 -35.031  1.00 27.83           C  
ATOM   4853  CB  PRO B 296      -5.512  -9.461 -35.188  1.00 27.83           C  
ATOM   4854  O   PRO B 296      -8.227 -10.477 -35.875  1.00 27.83           O  
ATOM   4855  CG  PRO B 296      -4.996  -9.242 -36.594  1.00 27.83           C  
ATOM   4856  CD  PRO B 296      -5.066 -10.539 -37.344  1.00 27.83           C  
ATOM   4857  N   ILE B 297      -8.156 -12.086 -34.719  1.00 24.80           N  
ATOM   4858  CA  ILE B 297      -9.609 -12.188 -34.812  1.00 24.80           C  
ATOM   4859  C   ILE B 297     -10.266 -11.125 -33.938  1.00 24.80           C  
ATOM   4860  CB  ILE B 297     -10.109 -13.594 -34.438  1.00 24.80           C  
ATOM   4861  O   ILE B 297      -9.773 -10.828 -32.844  1.00 24.80           O  
ATOM   4862  CG1 ILE B 297      -9.531 -14.648 -35.375  1.00 24.80           C  
ATOM   4863  CG2 ILE B 297     -11.641 -13.641 -34.438  1.00 24.80           C  
ATOM   4864  CD1 ILE B 297      -9.758 -16.078 -34.938  1.00 24.80           C  
ATOM   4865  N   HIS B 298     -11.352 -10.391 -34.188  1.00 23.33           N  
ATOM   4866  CA  HIS B 298     -12.273  -9.266 -34.062  1.00 23.33           C  
ATOM   4867  C   HIS B 298     -13.125  -9.406 -32.812  1.00 23.33           C  
ATOM   4868  CB  HIS B 298     -13.172  -9.156 -35.281  1.00 23.33           C  
ATOM   4869  O   HIS B 298     -14.211  -9.992 -32.844  1.00 23.33           O  
ATOM   4870  CG  HIS B 298     -12.516  -8.469 -36.438  1.00 23.33           C  
ATOM   4871  CD2 HIS B 298     -12.617  -7.203 -36.906  1.00 23.33           C  
ATOM   4872  ND1 HIS B 298     -11.633  -9.117 -37.281  1.00 23.33           N  
ATOM   4873  CE1 HIS B 298     -11.219  -8.266 -38.219  1.00 23.33           C  
ATOM   4874  NE2 HIS B 298     -11.805  -7.098 -38.000  1.00 23.33           N  
ATOM   4875  N   LYS B 299     -12.836 -10.008 -31.688  1.00 25.06           N  
ATOM   4876  CA  LYS B 299     -13.992 -10.320 -30.844  1.00 25.06           C  
ATOM   4877  C   LYS B 299     -14.641  -9.047 -30.328  1.00 25.06           C  
ATOM   4878  CB  LYS B 299     -13.586 -11.227 -29.688  1.00 25.06           C  
ATOM   4879  O   LYS B 299     -13.984  -8.008 -30.203  1.00 25.06           O  
ATOM   4880  CG  LYS B 299     -13.516 -12.703 -30.047  1.00 25.06           C  
ATOM   4881  CD  LYS B 299     -13.172 -13.555 -28.828  1.00 25.06           C  
ATOM   4882  CE  LYS B 299     -13.102 -15.031 -29.188  1.00 25.06           C  
ATOM   4883  NZ  LYS B 299     -12.703 -15.867 -28.000  1.00 25.06           N  
ATOM   4884  N   ARG B 300     -15.953  -8.906 -29.891  1.00 24.75           N  
ATOM   4885  CA  ARG B 300     -17.062  -8.008 -29.562  1.00 24.75           C  
ATOM   4886  C   ARG B 300     -16.812  -7.289 -28.250  1.00 24.75           C  
ATOM   4887  CB  ARG B 300     -18.375  -8.781 -29.500  1.00 24.75           C  
ATOM   4888  O   ARG B 300     -16.219  -7.863 -27.312  1.00 24.75           O  
ATOM   4889  CG  ARG B 300     -19.188  -8.711 -30.781  1.00 24.75           C  
ATOM   4890  CD  ARG B 300     -20.500  -9.477 -30.672  1.00 24.75           C  
ATOM   4891  NE  ARG B 300     -21.281  -9.406 -31.906  1.00 24.75           N  
ATOM   4892  NH1 ARG B 300     -22.969 -10.789 -31.156  1.00 24.75           N  
ATOM   4893  NH2 ARG B 300     -23.062  -9.898 -33.250  1.00 24.75           N  
ATOM   4894  CZ  ARG B 300     -22.438 -10.031 -32.094  1.00 24.75           C  
ATOM   4895  N   LYS B 301     -17.094  -5.941 -28.000  1.00 28.81           N  
ATOM   4896  CA  LYS B 301     -16.906  -4.723 -27.219  1.00 28.81           C  
ATOM   4897  C   LYS B 301     -17.562  -4.844 -25.844  1.00 28.81           C  
ATOM   4898  CB  LYS B 301     -17.469  -3.516 -27.969  1.00 28.81           C  
ATOM   4899  O   LYS B 301     -18.766  -4.574 -25.703  1.00 28.81           O  
ATOM   4900  CG  LYS B 301     -16.422  -2.695 -28.703  1.00 28.81           C  
ATOM   4901  CD  LYS B 301     -17.031  -1.485 -29.391  1.00 28.81           C  
ATOM   4902  CE  LYS B 301     -15.992  -0.687 -30.156  1.00 28.81           C  
ATOM   4903  NZ  LYS B 301     -16.609   0.461 -30.891  1.00 28.81           N  
ATOM   4904  N   ARG B 302     -17.609  -5.832 -25.000  1.00 26.88           N  
ATOM   4905  CA  ARG B 302     -18.516  -5.723 -23.859  1.00 26.88           C  
ATOM   4906  C   ARG B 302     -18.156  -4.508 -23.000  1.00 26.88           C  
ATOM   4907  CB  ARG B 302     -18.453  -6.992 -23.016  1.00 26.88           C  
ATOM   4908  O   ARG B 302     -16.984  -4.152 -22.859  1.00 26.88           O  
ATOM   4909  CG  ARG B 302     -19.547  -7.996 -23.344  1.00 26.88           C  
ATOM   4910  CD  ARG B 302     -19.516  -9.203 -22.406  1.00 26.88           C  
ATOM   4911  NE  ARG B 302     -20.578 -10.148 -22.703  1.00 26.88           N  
ATOM   4912  NH1 ARG B 302     -19.922 -11.711 -21.141  1.00 26.88           N  
ATOM   4913  NH2 ARG B 302     -21.766 -12.094 -22.438  1.00 26.88           N  
ATOM   4914  CZ  ARG B 302     -20.750 -11.312 -22.094  1.00 26.88           C  
ATOM   4915  N   GLN B 303     -19.000  -3.477 -22.516  1.00 27.33           N  
ATOM   4916  CA  GLN B 303     -19.156  -2.170 -21.891  1.00 27.33           C  
ATOM   4917  C   GLN B 303     -18.609  -2.172 -20.469  1.00 27.33           C  
ATOM   4918  CB  GLN B 303     -20.625  -1.760 -21.875  1.00 27.33           C  
ATOM   4919  O   GLN B 303     -19.281  -2.627 -19.531  1.00 27.33           O  
ATOM   4920  CG  GLN B 303     -21.031  -0.881 -23.062  1.00 27.33           C  
ATOM   4921  CD  GLN B 303     -22.516  -0.583 -23.094  1.00 27.33           C  
ATOM   4922  NE2 GLN B 303     -22.938   0.290 -24.000  1.00 27.33           N  
ATOM   4923  OE1 GLN B 303     -23.297  -1.133 -22.297  1.00 27.33           O  
ATOM   4924  N   ASN B 304     -17.547  -2.662 -20.141  1.00 29.31           N  
ATOM   4925  CA  ASN B 304     -17.047  -3.025 -18.812  1.00 29.31           C  
ATOM   4926  C   ASN B 304     -16.781  -1.793 -17.969  1.00 29.31           C  
ATOM   4927  CB  ASN B 304     -15.773  -3.875 -18.938  1.00 29.31           C  
ATOM   4928  O   ASN B 304     -16.375  -0.748 -18.469  1.00 29.31           O  
ATOM   4929  CG  ASN B 304     -16.062  -5.316 -19.297  1.00 29.31           C  
ATOM   4930  ND2 ASN B 304     -15.016  -6.105 -19.500  1.00 29.31           N  
ATOM   4931  OD1 ASN B 304     -17.234  -5.719 -19.406  1.00 29.31           O  
ATOM   4932  N   SER B 305     -17.297  -1.571 -16.734  1.00 29.48           N  
ATOM   4933  CA  SER B 305     -17.406  -0.497 -15.750  1.00 29.48           C  
ATOM   4934  C   SER B 305     -16.062   0.143 -15.453  1.00 29.48           C  
ATOM   4935  CB  SER B 305     -18.031  -1.021 -14.453  1.00 29.48           C  
ATOM   4936  O   SER B 305     -15.023  -0.513 -15.562  1.00 29.48           O  
ATOM   4937  OG  SER B 305     -17.031  -1.200 -13.461  1.00 29.48           O
[truncated: 52,570 more chars]
