# Supplementary material for: Shared structural features of Miro binding control mitochondrial homeostasis
Source: EMBO J. 2024 Jan 24;43(4):6. doi: 10.1038/s44318-024-00028-1 (PMC10897228; doi:10.1038/s44318-024-00028-1)
Supplement: Supplementary file 2 — DataSet EV1 [file 44318_2024_28_MOESM2_ESM.zip › _All structures/Miro2_Myo19.pdb]

ATOM      1  N   MET A   1      -2.412  12.350   2.115  1.00 70.96           N  
ATOM      2  H   MET A   1      -3.384  12.402   1.846  1.00 70.96           H  
ATOM      3  H2  MET A   1      -2.136  11.383   2.200  1.00 70.96           H  
ATOM      4  H3  MET A   1      -1.860  12.799   1.398  1.00 70.96           H  
ATOM      5  CA  MET A   1      -2.205  13.064   3.394  1.00 70.96           C  
ATOM      6  HA  MET A   1      -2.890  12.662   4.140  1.00 70.96           H  
ATOM      7  C   MET A   1      -2.539  14.530   3.162  1.00 70.96           C  
ATOM      8  CB  MET A   1      -0.763  12.862   3.885  1.00 70.96           C  
ATOM      9  HB2 MET A   1      -0.503  11.814   3.737  1.00 70.96           H  
ATOM     10  HB3 MET A   1      -0.076  13.466   3.292  1.00 70.96           H  
ATOM     11  O   MET A   1      -2.215  15.028   2.087  1.00 70.96           O  
ATOM     12  CG  MET A   1      -0.562  13.170   5.372  1.00 70.96           C  
ATOM     13  HG2 MET A   1      -1.366  12.709   5.946  1.00 70.96           H  
ATOM     14  HG3 MET A   1      -0.588  14.248   5.532  1.00 70.96           H  
ATOM     15  SD  MET A   1       1.014  12.508   5.976  1.00 70.96           S  
ATOM     16  CE  MET A   1       0.906  12.916   7.744  1.00 70.96           C  
ATOM     17  HE1 MET A   1       0.043  12.423   8.192  1.00 70.96           H  
ATOM     18  HE2 MET A   1       1.809  12.579   8.253  1.00 70.96           H  
ATOM     19  HE3 MET A   1       0.814  13.994   7.873  1.00 70.96           H  
ATOM     20  N   ARG A   2      -3.239  15.192   4.089  1.00 82.72           N  
ATOM     21  H   ARG A   2      -3.443  14.752   4.975  1.00 82.72           H  
ATOM     22  CA  ARG A   2      -3.589  16.618   3.952  1.00 82.72           C  
ATOM     23  HA  ARG A   2      -3.964  16.802   2.945  1.00 82.72           H  
ATOM     24  C   ARG A   2      -2.346  17.499   4.123  1.00 82.72           C  
ATOM     25  CB  ARG A   2      -4.689  16.988   4.956  1.00 82.72           C  
ATOM     26  HB2 ARG A   2      -4.404  16.640   5.949  1.00 82.72           H  
ATOM     27  HB3 ARG A   2      -4.785  18.073   4.993  1.00 82.72           H  
ATOM     28  O   ARG A   2      -1.416  17.105   4.819  1.00 82.72           O  
ATOM     29  CG  ARG A   2      -6.051  16.401   4.555  1.00 82.72           C  
ATOM     30  HG2 ARG A   2      -5.969  15.329   4.373  1.00 82.72           H  
ATOM     31  HG3 ARG A   2      -6.402  16.893   3.648  1.00 82.72           H  
ATOM     32  CD  ARG A   2      -7.050  16.631   5.686  1.00 82.72           C  
ATOM     33  HD2 ARG A   2      -6.748  16.010   6.530  1.00 82.72           H  
ATOM     34  HD3 ARG A   2      -7.001  17.673   6.003  1.00 82.72           H  
ATOM     35  NE  ARG A   2      -8.425  16.264   5.306  1.00 82.72           N  
ATOM     36  HE  ARG A   2      -8.659  15.286   5.400  1.00 82.72           H  
ATOM     37  NH1 ARG A   2      -9.217  18.383   4.851  1.00 82.72           N  
ATOM     38 HH11 ARG A   2      -8.318  18.789   5.065  1.00 82.72           H  
ATOM     39 HH12 ARG A   2      -9.965  19.009   4.587  1.00 82.72           H  
ATOM     40  NH2 ARG A   2     -10.603  16.638   4.770  1.00 82.72           N  
ATOM     41 HH21 ARG A   2     -10.786  15.652   4.892  1.00 82.72           H  
ATOM     42 HH22 ARG A   2     -11.357  17.276   4.558  1.00 82.72           H  
ATOM     43  CZ  ARG A   2      -9.401  17.095   4.976  1.00 82.72           C  
ATOM     44  N   ARG A   3      -2.327  18.656   3.451  1.00 84.36           N  
ATOM     45  H   ARG A   3      -3.160  18.930   2.950  1.00 84.36           H  
ATOM     46  CA  ARG A   3      -1.214  19.626   3.503  1.00 84.36           C  
ATOM     47  HA  ARG A   3      -0.281  19.111   3.731  1.00 84.36           H  
ATOM     48  C   ARG A   3      -1.369  20.660   4.614  1.00 84.36           C  
ATOM     49  CB  ARG A   3      -1.080  20.349   2.157  1.00 84.36           C  
ATOM     50  HB2 ARG A   3      -2.042  20.773   1.870  1.00 84.36           H  
ATOM     51  HB3 ARG A   3      -0.371  21.169   2.273  1.00 84.36           H  
ATOM     52  O   ARG A   3      -0.375  21.244   5.020  1.00 84.36           O  
ATOM     53  CG  ARG A   3      -0.565  19.415   1.058  1.00 84.36           C  
ATOM     54  HG2 ARG A   3       0.379  18.974   1.377  1.00 84.36           H  
ATOM     55  HG3 ARG A   3      -1.289  18.621   0.875  1.00 84.36           H  
ATOM     56  CD  ARG A   3      -0.343  20.211  -0.229  1.00 84.36           C  
ATOM     57  HD2 ARG A   3       0.328  21.042  -0.012  1.00 84.36           H  
ATOM     58  HD3 ARG A   3      -1.301  20.612  -0.561  1.00 84.36           H  
ATOM     59  NE  ARG A   3       0.243  19.366  -1.286  1.00 84.36           N  
ATOM     60  HE  ARG A   3       0.392  18.394  -1.056  1.00 84.36           H  
ATOM     61  NH1 ARG A   3       0.457  21.006  -2.874  1.00 84.36           N  
ATOM     62 HH11 ARG A   3       0.732  21.307  -3.798  1.00 84.36           H  
ATOM     63 HH12 ARG A   3       0.043  21.660  -2.225  1.00 84.36           H  
ATOM     64  NH2 ARG A   3       1.131  18.926  -3.335  1.00 84.36           N  
ATOM     65 HH21 ARG A   3       1.263  17.960  -3.072  1.00 84.36           H  
ATOM     66 HH22 ARG A   3       1.407  19.235  -4.257  1.00 84.36           H  
ATOM     67  CZ  ARG A   3       0.607  19.769  -2.490  1.00 84.36           C  
ATOM     68  N   ASP A   4      -2.595  20.845   5.079  1.00 92.35           N  
ATOM     69  H   ASP A   4      -3.353  20.367   4.613  1.00 92.35           H  
ATOM     70  CA  ASP A   4      -3.038  21.812   6.071  1.00 92.35           C  
ATOM     71  HA  ASP A   4      -2.294  21.889   6.864  1.00 92.35           H  
ATOM     72  C   ASP A   4      -4.375  21.330   6.676  1.00 92.35           C  
ATOM     73  CB  ASP A   4      -3.186  23.190   5.402  1.00 92.35           C  
ATOM     74  HB2 ASP A   4      -3.509  23.912   6.152  1.00 92.35           H  
ATOM     75  HB3 ASP A   4      -2.213  23.514   5.032  1.00 92.35           H  
ATOM     76  O   ASP A   4      -4.980  20.363   6.187  1.00 92.35           O  
ATOM     77  CG  ASP A   4      -4.186  23.163   4.242  1.00 92.35           C  
ATOM     78  OD1 ASP A   4      -3.791  22.696   3.142  1.00 92.35           O  
ATOM     79  OD2 ASP A   4      -5.352  23.541   4.483  1.00 92.35           O  
ATOM     80  N   VAL A   5      -4.817  21.974   7.758  1.00 95.33           N  
ATOM     81  H   VAL A   5      -4.213  22.679   8.155  1.00 95.33           H  
ATOM     82  CA  VAL A   5      -6.124  21.748   8.394  1.00 95.33           C  
ATOM     83  HA  VAL A   5      -6.773  21.223   7.693  1.00 95.33           H  
ATOM     84  C   VAL A   5      -6.780  23.088   8.736  1.00 95.33           C  
ATOM     85  CB  VAL A   5      -5.979  20.881   9.666  1.00 95.33           C  
ATOM     86  HB  VAL A   5      -5.285  21.360  10.357  1.00 95.33           H  
ATOM     87  O   VAL A   5      -6.251  23.822   9.566  1.00 95.33           O  
ATOM     88  CG1 VAL A   5      -7.329  20.721  10.379  1.00 95.33           C  
ATOM     89 HG11 VAL A   5      -7.616  21.664  10.846  1.00 95.33           H  
ATOM     90 HG12 VAL A   5      -8.097  20.437   9.659  1.00 95.33           H  
ATOM     91 HG13 VAL A   5      -7.262  19.967  11.163  1.00 95.33           H  
ATOM     92  CG2 VAL A   5      -5.433  19.481   9.348  1.00 95.33           C  
ATOM     93 HG21 VAL A   5      -5.443  18.857  10.241  1.00 95.33           H  
ATOM     94 HG22 VAL A   5      -6.028  19.016   8.562  1.00 95.33           H  
ATOM     95 HG23 VAL A   5      -4.402  19.567   9.003  1.00 95.33           H  
ATOM     96  N   ARG A   6      -7.956  23.393   8.170  1.00 96.97           N  
ATOM     97  H   ARG A   6      -8.279  22.794   7.424  1.00 96.97           H  
ATOM     98  CA  ARG A   6      -8.779  24.559   8.565  1.00 96.97           C  
ATOM     99  HA  ARG A   6      -8.116  25.300   9.011  1.00 96.97           H  
ATOM    100  C   ARG A   6      -9.807  24.184   9.641  1.00 96.97           C  
ATOM    101  CB  ARG A   6      -9.411  25.214   7.319  1.00 96.97           C  
ATOM    102  HB2 ARG A   6     -10.209  24.575   6.939  1.00 96.97           H  
ATOM    103  HB3 ARG A   6      -8.647  25.289   6.546  1.00 96.97           H  
ATOM    104  O   ARG A   6     -10.704  23.379   9.391  1.00 96.97           O  
ATOM    105  CG  ARG A   6      -9.962  26.633   7.579  1.00 96.97           C  
ATOM    106  HG2 ARG A   6     -10.733  26.601   8.350  1.00 96.97           H  
ATOM    107  HG3 ARG A   6      -9.147  27.268   7.927  1.00 96.97           H  
ATOM    108  CD  ARG A   6     -10.566  27.220   6.288  1.00 96.97           C  
ATOM    109  HD2 ARG A   6     -11.475  26.663   6.063  1.00 96.97           H  
ATOM    110  HD3 ARG A   6      -9.868  27.074   5.463  1.00 96.97           H  
ATOM    111  NE  ARG A   6     -10.916  28.656   6.378  1.00 96.97           N  
ATOM    112  HE  ARG A   6     -11.888  28.920   6.456  1.00 96.97           H  
ATOM    113  NH1 ARG A   6      -8.794  29.540   6.326  1.00 96.97           N  
ATOM    114 HH11 ARG A   6      -8.210  30.336   6.540  1.00 96.97           H  
ATOM    115 HH12 ARG A   6      -8.360  28.629   6.305  1.00 96.97           H  
ATOM    116  NH2 ARG A   6     -10.546  30.882   6.488  1.00 96.97           N  
ATOM    117 HH21 ARG A   6     -11.543  31.032   6.551  1.00 96.97           H  
ATOM    118 HH22 ARG A   6      -9.883  31.612   6.707  1.00 96.97           H  
ATOM    119  CZ  ARG A   6     -10.084  29.680   6.388  1.00 96.97           C  
ATOM    120  N   ILE A   7      -9.687  24.788  10.820  1.00 96.98           N  
ATOM    121  H   ILE A   7      -8.915  25.429  10.930  1.00 96.98           H  
ATOM    122  CA  ILE A   7     -10.589  24.665  11.972  1.00 96.98           C  
ATOM    123  HA  ILE A   7     -11.236  23.799  11.839  1.00 96.98           H  
ATOM    124  C   ILE A   7     -11.456  25.925  12.049  1.00 96.98           C  
ATOM    125  CB  ILE A   7      -9.786  24.491  13.289  1.00 96.98           C  
ATOM    126  HB  ILE A   7      -9.210  25.401  13.459  1.00 96.98           H  
ATOM    127  O   ILE A   7     -10.922  27.030  12.131  1.00 96.98           O  
ATOM    128  CG1 ILE A   7      -8.781  23.317  13.209  1.00 96.98           C  
ATOM    129 HG12 ILE A   7      -8.102  23.482  12.373  1.00 96.98           H  
ATOM    130 HG13 ILE A   7      -9.320  22.387  13.026  1.00 96.98           H  
ATOM    131  CG2 ILE A   7     -10.756  24.317  14.478  1.00 96.98           C  
ATOM    132 HG21 ILE A   7     -10.212  24.323  15.422  1.00 96.98           H  
ATOM    133 HG22 ILE A   7     -11.310  23.383  14.382  1.00 96.98           H  
ATOM    134 HG23 ILE A   7     -11.465  25.144  14.523  1.00 96.98           H  
ATOM    135  CD1 ILE A   7      -7.910  23.135  14.457  1.00 96.98           C  
ATOM    136 HD11 ILE A   7      -8.524  22.941  15.337  1.00 96.98           H  
ATOM    137 HD12 ILE A   7      -7.250  22.280  14.312  1.00 96.98           H  
ATOM    138 HD13 ILE A   7      -7.316  24.032  14.627  1.00 96.98           H  
ATOM    139  N   LEU A   8     -12.779  25.768  12.081  1.00 97.62           N  
ATOM    140  H   LEU A   8     -13.154  24.833  12.000  1.00 97.62           H  
ATOM    141  CA  LEU A   8     -13.729  26.875  12.245  1.00 97.62           C  
ATOM    142  HA  LEU A   8     -13.198  27.826  12.203  1.00 97.62           H  
ATOM    143  C   LEU A   8     -14.432  26.792  13.606  1.00 97.62           C  
ATOM    144  CB  LEU A   8     -14.715  26.822  11.067  1.00 97.62           C  
ATOM    145  HB2 LEU A   8     -15.189  25.840  11.062  1.00 97.62           H  
ATOM    146  HB3 LEU A   8     -14.150  26.926  10.140  1.00 97.62           H  
ATOM    147  O   LEU A   8     -15.032  25.763  13.916  1.00 97.62           O  
ATOM    148  CG  LEU A   8     -15.822  27.891  11.091  1.00 97.62           C  
ATOM    149  HG  LEU A   8     -16.387  27.812  12.020  1.00 97.62           H  
ATOM    150  CD1 LEU A   8     -15.272  29.312  10.977  1.00 97.62           C  
ATOM    151 HD11 LEU A   8     -14.697  29.566  11.867  1.00 97.62           H  
ATOM    152 HD12 LEU A   8     -16.095  30.022  10.893  1.00 97.62           H  
ATOM    153 HD13 LEU A   8     -14.635  29.397  10.096  1.00 97.62           H  
ATOM    154  CD2 LEU A   8     -16.768  27.625   9.923  1.00 97.62           C  
ATOM    155 HD21 LEU A   8     -17.505  28.424   9.835  1.00 97.62           H  
ATOM    156 HD22 LEU A   8     -17.284  26.676  10.070  1.00 97.62           H  
ATOM    157 HD23 LEU A   8     -16.192  27.579   8.999  1.00 97.62           H  
ATOM    158  N   LEU A   9     -14.397  27.862  14.406  1.00 97.34           N  
ATOM    159  H   LEU A   9     -13.878  28.676  14.110  1.00 97.34           H  
ATOM    160  CA  LEU A   9     -15.154  27.951  15.661  1.00 97.34           C  
ATOM    161  HA  LEU A   9     -15.339  26.944  16.035  1.00 97.34           H  
ATOM    162  C   LEU A   9     -16.526  28.596  15.423  1.00 97.34           C  
ATOM    163  CB  LEU A   9     -14.362  28.702  16.751  1.00 97.34           C  
ATOM    164  HB2 LEU A   9     -13.822  29.542  16.314  1.00 97.34           H  
ATOM    165  HB3 LEU A   9     -15.088  29.112  17.453  1.00 97.34           H  
ATOM    166  O   LEU A   9     -16.621  29.794  15.172  1.00 97.34           O  
ATOM    167  CG  LEU A   9     -13.406  27.810  17.562  1.00 97.34           C  
ATOM    168  HG  LEU A   9     -13.935  26.907  17.867  1.00 97.34           H  
ATOM    169  CD1 LEU A   9     -12.159  27.404  16.779  1.00 97.34           C  
ATOM    170 HD11 LEU A   9     -12.443  26.828  15.898  1.00 97.34           H  
ATOM    171 HD12 LEU A   9     -11.614  28.294  16.464  1.00 97.34           H  
ATOM    172 HD13 LEU A   9     -11.524  26.782  17.411  1.00 97.34           H  
ATOM    173  CD2 LEU A   9     -12.966  28.534  18.834  1.00 97.34           C  
ATOM    174 HD21 LEU A   9     -12.531  29.499  18.575  1.00 97.34           H  
ATOM    175 HD22 LEU A   9     -13.829  28.706  19.477  1.00 97.34           H  
ATOM    176 HD23 LEU A   9     -12.235  27.936  19.378  1.00 97.34           H  
ATOM    177  N   LEU A  10     -17.595  27.811  15.570  1.00 96.06           N  
ATOM    178  H   LEU A  10     -17.426  26.864  15.880  1.00 96.06           H  
ATOM    179  CA  LEU A  10     -18.994  28.257  15.495  1.00 96.06           C  
ATOM    180  HA  LEU A  10     -19.023  29.302  15.186  1.00 96.06           H  
ATOM    181  C   LEU A  10     -19.679  28.198  16.863  1.00 96.06           C  
ATOM    182  CB  LEU A  10     -19.768  27.425  14.458  1.00 96.06           C  
ATOM    183  HB2 LEU A  10     -19.737  26.376  14.752  1.00 96.06           H  
ATOM    184  HB3 LEU A  10     -20.811  27.744  14.474  1.00 96.06           H  
ATOM    185  O   LEU A  10     -19.118  27.684  17.825  1.00 96.06           O  
ATOM    186  CG  LEU A  10     -19.268  27.545  13.011  1.00 96.06           C  
ATOM    187  HG  LEU A  10     -18.319  27.018  12.913  1.00 96.06           H  
ATOM    188  CD1 LEU A  10     -20.290  26.896  12.081  1.00 96.06           C  
ATOM    189 HD11 LEU A  10     -20.503  25.877  12.404  1.00 96.06           H  
ATOM    190 HD12 LEU A  10     -21.217  27.470  12.078  1.00 96.06           H  
ATOM    191 HD13 LEU A  10     -19.880  26.871  11.072  1.00 96.06           H  
ATOM    192  CD2 LEU A  10     -19.081  28.993  12.565  1.00 96.06           C  
ATOM    193 HD21 LEU A  10     -19.959  29.589  12.816  1.00 96.06           H  
ATOM    194 HD22 LEU A  10     -18.198  29.410  13.048  1.00 96.06           H  
ATOM    195 HD23 LEU A  10     -18.919  29.038  11.488  1.00 96.06           H  
ATOM    196  N   GLY A  11     -20.890  28.744  16.964  1.00 96.82           N  
ATOM    197  H   GLY A  11     -21.303  29.160  16.142  1.00 96.82           H  
ATOM    198  CA  GLY A  11     -21.645  28.854  18.215  1.00 96.82           C  
ATOM    199  HA2 GLY A  11     -20.994  28.689  19.074  1.00 96.82           H  
ATOM    200  HA3 GLY A  11     -22.426  28.095  18.233  1.00 96.82           H  
ATOM    201  C   GLY A  11     -22.280  30.234  18.367  1.00 96.82           C  
ATOM    202  O   GLY A  11     -21.900  31.172  17.659  1.00 96.82           O  
ATOM    203  N   GLU A  12     -23.231  30.361  19.293  1.00 97.42           N  
ATOM    204  H   GLU A  12     -23.426  29.567  19.887  1.00 97.42           H  
ATOM    205  CA  GLU A  12     -23.953  31.616  19.567  1.00 97.42           C  
ATOM    206  HA  GLU A  12     -24.467  31.939  18.662  1.00 97.42           H  
ATOM    207  C   GLU A  12     -22.997  32.764  19.970  1.00 97.42           C  
ATOM    208  CB  GLU A  12     -25.014  31.383  20.667  1.00 97.42           C  
ATOM    209  HB2 GLU A  12     -25.512  32.327  20.889  1.00 97.42           H  
ATOM    210  HB3 GLU A  12     -24.497  31.065  21.572  1.00 97.42           H  
ATOM    211  O   GLU A  12     -21.803  32.567  20.244  1.00 97.42           O  
ATOM    212  CG  GLU A  12     -26.099  30.337  20.354  1.00 97.42           C  
ATOM    213  HG2 GLU A  12     -26.627  30.111  21.281  1.00 97.42           H  
ATOM    214  HG3 GLU A  12     -25.633  29.408  20.025  1.00 97.42           H  
ATOM    215  CD  GLU A  12     -27.119  30.804  19.307  1.00 97.42           C  
ATOM    216  OE1 GLU A  12     -26.837  30.667  18.098  1.00 97.42           O  
ATOM    217  OE2 GLU A  12     -28.248  31.192  19.677  1.00 97.42           O  
ATOM    218  N   ALA A  13     -23.511  33.994  20.019  1.00 96.58           N  
ATOM    219  H   ALA A  13     -24.451  34.155  19.688  1.00 96.58           H  
ATOM    220  CA  ALA A  13     -22.801  35.109  20.639  1.00 96.58           C  
ATOM    221  HA  ALA A  13     -21.886  35.282  20.073  1.00 96.58           H  
ATOM    222  C   ALA A  13     -22.409  34.801  22.106  1.00 96.58           C  
ATOM    223  CB  ALA A  13     -23.674  36.363  20.523  1.00 96.58           C  
ATOM    224  HB1 ALA A  13     -23.136  37.230  20.908  1.00 96.58           H  
ATOM    225  HB2 ALA A  13     -24.593  36.229  21.094  1.00 96.58           H  
ATOM    226  HB3 ALA A  13     -23.928  36.541  19.478  1.00 96.58           H  
ATOM    227  O   ALA A  13     -23.071  34.035  22.799  1.00 96.58           O  
ATOM    228  N   GLN A  14     -21.321  35.412  22.587  1.00 96.33           N  
ATOM    229  H   GLN A  14     -20.828  36.034  21.962  1.00 96.33           H  
ATOM    230  CA  GLN A  14     -20.866  35.379  23.992  1.00 96.33           C  
ATOM    231  HA  GLN A  14     -19.903  35.888  23.992  1.00 96.33           H  
ATOM    232  C   GLN A  14     -20.521  34.005  24.619  1.00 96.33           C  
ATOM    233  CB  GLN A  14     -21.800  36.230  24.881  1.00 96.33           C  
ATOM    234  HB2 GLN A  14     -21.400  36.256  25.894  1.00 96.33           H  
ATOM    235  HB3 GLN A  14     -22.783  35.760  24.926  1.00 96.33           H  
ATOM    236  O   GLN A  14     -20.110  33.955  25.781  1.00 96.33           O  
ATOM    237  CG  GLN A  14     -21.964  37.684  24.392  1.00 96.33           C  
ATOM    238  HG2 GLN A  14     -22.591  38.226  25.100  1.00 96.33           H  
ATOM    239  HG3 GLN A  14     -22.479  37.689  23.431  1.00 96.33           H  
ATOM    240  CD  GLN A  14     -20.635  38.428  24.261  1.00 96.33           C  
ATOM    241  NE2 GLN A  14     -20.507  39.352  23.335  1.00 96.33           N  
ATOM    242 HE21 GLN A  14     -19.608  39.812  23.300  1.00 96.33           H  
ATOM    243 HE22 GLN A  14     -21.281  39.625  22.747  1.00 96.33           H  
ATOM    244  OE1 GLN A  14     -19.673  38.171  24.962  1.00 96.33           O  
ATOM    245  N   VAL A  15     -20.522  32.900  23.860  1.00 97.18           N  
ATOM    246  H   VAL A  15     -21.018  32.936  22.981  1.00 97.18           H  
ATOM    247  CA  VAL A  15     -19.978  31.593  24.315  1.00 97.18           C  
ATOM    248  HA  VAL A  15     -20.366  31.413  25.317  1.00 97.18           H  
ATOM    249  C   VAL A  15     -18.439  31.572  24.442  1.00 97.18           C  
ATOM    250  CB  VAL A  15     -20.473  30.414  23.447  1.00 97.18           C  
ATOM    251  HB  VAL A  15     -20.165  29.485  23.926  1.00 97.18           H  
ATOM    252  O   VAL A  15     -17.862  30.586  24.894  1.00 97.18           O  
ATOM    253  CG1 VAL A  15     -22.000  30.385  23.336  1.00 97.18           C  
ATOM    254 HG11 VAL A  15     -22.437  30.385  24.335  1.00 97.18           H  
ATOM    255 HG12 VAL A  15     -22.315  29.482  22.814  1.00 97.18           H  
ATOM    256 HG13 VAL A  15     -22.366  31.254  22.789  1.00 97.18           H  
ATOM    257  CG2 VAL A  15     -19.866  30.440  22.041  1.00 97.18           C  
ATOM    258 HG21 VAL A  15     -18.794  30.253  22.102  1.00 97.18           H  
ATOM    259 HG22 VAL A  15     -20.319  29.659  21.431  1.00 97.18           H  
ATOM    260 HG23 VAL A  15     -20.043  31.406  21.568  1.00 97.18           H  
ATOM    261  N   GLY A  16     -17.747  32.655  24.065  1.00 96.82           N  
ATOM    262  H   GLY A  16     -18.285  33.455  23.762  1.00 96.82           H  
ATOM    263  CA  GLY A  16     -16.301  32.838  24.271  1.00 96.82           C  
ATOM    264  HA2 GLY A  16     -16.089  33.907  24.278  1.00 96.82           H  
ATOM    265  HA3 GLY A  16     -16.022  32.447  25.250  1.00 96.82           H  
ATOM    266  C   GLY A  16     -15.385  32.200  23.216  1.00 96.82           C  
ATOM    267  O   GLY A  16     -14.279  31.785  23.554  1.00 96.82           O  
ATOM    268  N   LYS A  17     -15.831  32.122  21.953  1.00 97.04           N  
ATOM    269  H   LYS A  17     -16.756  32.482  21.768  1.00 97.04           H  
ATOM    270  CA  LYS A  17     -15.064  31.574  20.810  1.00 97.04           C  
ATOM    271  HA  LYS A  17     -14.820  30.531  21.013  1.00 97.04           H  
ATOM    272  C   LYS A  17     -13.726  32.297  20.621  1.00 97.04           C  
ATOM    273  CB  LYS A  17     -15.901  31.640  19.515  1.00 97.04           C  
ATOM    274  HB2 LYS A  17     -16.013  32.677  19.197  1.00 97.04           H  
ATOM    275  HB3 LYS A  17     -15.365  31.106  18.731  1.00 97.04           H  
ATOM    276  O   LYS A  17     -12.665  31.693  20.764  1.00 97.04           O  
ATOM    277  CG  LYS A  17     -17.297  31.025  19.696  1.00 97.04           C  
ATOM    278  HG2 LYS A  17     -17.909  31.697  20.298  1.00 97.04           H  
ATOM    279  HG3 LYS A  17     -17.188  30.082  20.232  1.00 97.04           H  
ATOM    280  CD  LYS A  17     -18.031  30.741  18.384  1.00 97.04           C  
ATOM    281  HD2 LYS A  17     -18.970  30.238  18.612  1.00 97.04           H  
ATOM    282  HD3 LYS A  17     -17.416  30.060  17.795  1.00 97.04           H  
ATOM    283  CE  LYS A  17     -18.310  31.989  17.546  1.00 97.04           C  
ATOM    284  HE2 LYS A  17     -18.396  31.685  16.503  1.00 97.04           H  
ATOM    285  HE3 LYS A  17     -17.447  32.654  17.587  1.00 97.04           H  
ATOM    286  NZ  LYS A  17     -19.546  32.709  17.944  1.00 97.04           N  
ATOM    287  HZ1 LYS A  17     -20.370  32.150  17.777  1.00 97.04           H  
ATOM    288  HZ2 LYS A  17     -19.548  32.959  18.923  1.00 97.04           H  
ATOM    289  HZ3 LYS A  17     -19.616  33.544  17.380  1.00 97.04           H  
ATOM    290  N   THR A  18     -13.792  33.616  20.464  1.00 96.34           N  
ATOM    291  H   THR A  18     -14.681  34.024  20.212  1.00 96.34           H  
ATOM    292  CA  THR A  18     -12.650  34.535  20.401  1.00 96.34           C  
ATOM    293  HA  THR A  18     -12.076  34.326  19.499  1.00 96.34           H  
ATOM    294  C   THR A  18     -11.731  34.399  21.614  1.00 96.34           C  
ATOM    295  CB  THR A  18     -13.180  35.977  20.335  1.00 96.34           C  
ATOM    296  HB  THR A  18     -13.504  36.285  21.329  1.00 96.34           H  
ATOM    297  O   THR A  18     -10.512  34.359  21.475  1.00 96.34           O  
ATOM    298  CG2 THR A  18     -12.122  36.953  19.843  1.00 96.34           C  
ATOM    299 HG21 THR A  18     -12.585  37.917  19.634  1.00 96.34           H  
ATOM    300 HG22 THR A  18     -11.348  37.083  20.599  1.00 96.34           H  
ATOM    301 HG23 THR A  18     -11.674  36.565  18.928  1.00 96.34           H  
ATOM    302  OG1 THR A  18     -14.306  36.034  19.491  1.00 96.34           O  
ATOM    303  HG1 THR A  18     -14.010  35.780  18.614  1.00 96.34           H  
ATOM    304  N   SER A  19     -12.300  34.246  22.815  1.00 96.83           N  
ATOM    305  H   SER A  19     -13.306  34.297  22.888  1.00 96.83           H  
ATOM    306  CA  SER A  19     -11.532  34.071  24.051  1.00 96.83           C  
ATOM    307  HA  SER A  19     -10.825  34.896  24.137  1.00 96.83           H  
ATOM    308  C   SER A  19     -10.728  32.770  24.069  1.00 96.83           C  
ATOM    309  CB  SER A  19     -12.447  34.098  25.278  1.00 96.83           C  
ATOM    310  HB2 SER A  19     -12.965  33.143  25.365  1.00 96.83           H  
ATOM    311  HB3 SER A  19     -11.835  34.244  26.168  1.00 96.83           H  
ATOM    312  O   SER A  19      -9.592  32.787  24.531  1.00 96.83           O  
ATOM    313  OG  SER A  19     -13.416  35.125  25.192  1.00 96.83           O  
ATOM    314  HG  SER A  19     -12.970  35.973  25.248  1.00 96.83           H  
ATOM    315  N   LEU A  20     -11.269  31.654  23.559  1.00 96.96           N  
ATOM    316  H   LEU A  20     -12.201  31.704  23.173  1.00 96.96           H  
ATOM    317  CA  LEU A  20     -10.528  30.388  23.429  1.00 96.96           C  
ATOM    318  HA  LEU A  20     -10.112  30.112  24.398  1.00 96.96           H  
ATOM    319  C   LEU A  20      -9.341  30.525  22.468  1.00 96.96           C  
ATOM    320  CB  LEU A  20     -11.464  29.268  22.929  1.00 96.96           C  
ATOM    321  HB2 LEU A  20     -12.013  29.633  22.061  1.00 96.96           H  
ATOM    322  HB3 LEU A  20     -10.855  28.430  22.589  1.00 96.96           H  
ATOM    323  O   LEU A  20      -8.266  30.003  22.752  1.00 96.96           O  
ATOM    324  CG  LEU A  20     -12.463  28.739  23.970  1.00 96.96           C  
ATOM    325  HG  LEU A  20     -12.960  29.573  24.465  1.00 96.96           H  
ATOM    326  CD1 LEU A  20     -13.518  27.883  23.267  1.00 96.96           C  
ATOM    327 HD11 LEU A  20     -13.036  27.065  22.731  1.00 96.96           H  
ATOM    328 HD12 LEU A  20     -14.215  27.474  23.999  1.00 96.96           H  
ATOM    329 HD13 LEU A  20     -14.073  28.498  22.558  1.00 96.96           H  
ATOM    330  CD2 LEU A  20     -11.772  27.869  25.025  1.00 96.96           C  
ATOM    331 HD21 LEU A  20     -12.511  27.510  25.741  1.00 96.96           H  
ATOM    332 HD22 LEU A  20     -11.021  28.449  25.560  1.00 96.96           H  
ATOM    333 HD23 LEU A  20     -11.290  27.016  24.548  1.00 96.96           H  
ATOM    334  N   ILE A  21      -9.527  31.250  21.361  1.00 96.55           N  
ATOM    335  H   ILE A  21     -10.446  31.635  21.194  1.00 96.55           H  
ATOM    336  CA  ILE A  21      -8.476  31.506  20.368  1.00 96.55           C  
ATOM    337  HA  ILE A  21      -7.999  30.558  20.115  1.00 96.55           H  
ATOM    338  C   ILE A  21      -7.385  32.394  20.972  1.00 96.55           C  
ATOM    339  CB  ILE A  21      -9.086  32.092  19.073  1.00 96.55           C  
ATOM    340  HB  ILE A  21      -9.668  32.978  19.327  1.00 96.55           H  
ATOM    341  O   ILE A  21      -6.222  32.009  20.981  1.00 96.55           O  
ATOM    342  CG1 ILE A  21     -10.025  31.047  18.430  1.00 96.55           C  
ATOM    343 HG12 ILE A  21     -10.721  30.677  19.183  1.00 96.55           H  
ATOM    344 HG13 ILE A  21      -9.439  30.197  18.080  1.00 96.55           H  
ATOM    345  CG2 ILE A  21      -7.986  32.508  18.081  1.00 96.55           C  
ATOM    346 HG21 ILE A  21      -8.420  32.927  17.173  1.00 96.55           H  
ATOM    347 HG22 ILE A  21      -7.357  33.285  18.516  1.00 96.55           H  
ATOM    348 HG23 ILE A  21      -7.370  31.649  17.818  1.00 96.55           H  
ATOM    349  CD1 ILE A  21     -10.868  31.590  17.274  1.00 96.55           C  
ATOM    350 HD11 ILE A  21     -10.236  31.900  16.442  1.00 96.55           H  
ATOM    351 HD12 ILE A  21     -11.458  32.435  17.631  1.00 96.55           H  
ATOM    352 HD13 ILE A  21     -11.545  30.814  16.914  1.00 96.55           H  
ATOM    353  N   LEU A  22      -7.737  33.544  21.551  1.00 96.05           N  
ATOM    354  H   LEU A  22      -8.707  33.824  21.525  1.00 96.05           H  
ATOM    355  CA  LEU A  22      -6.750  34.457  22.136  1.00 96.05           C  
ATOM    356  HA  LEU A  22      -5.973  34.645  21.395  1.00 96.05           H  
ATOM    357  C   LEU A  22      -6.020  33.847  23.343  1.00 96.05           C  
ATOM    358  CB  LEU A  22      -7.427  35.792  22.486  1.00 96.05           C  
ATOM    359  HB2 LEU A  22      -8.267  35.594  23.151  1.00 96.05           H  
ATOM    360  HB3 LEU A  22      -6.710  36.412  23.024  1.00 96.05           H  
ATOM    361  O   LEU A  22      -4.821  34.065  23.495  1.00 96.05           O  
ATOM    362  CG  LEU A  22      -7.926  36.577  21.257  1.00 96.05           C  
ATOM    363  HG  LEU A  22      -8.643  35.977  20.698  1.00 96.05           H  
ATOM    364  CD1 LEU A  22      -8.631  37.845  21.725  1.00 96.05           C  
ATOM    365 HD11 LEU A  22      -9.474  37.585  22.366  1.00 96.05           H  
ATOM    366 HD12 LEU A  22      -8.998  38.384  20.852  1.00 96.05           H  
ATOM    367 HD13 LEU A  22      -7.940  38.483  22.276  1.00 96.05           H  
ATOM    368  CD2 LEU A  22      -6.801  36.988  20.304  1.00 96.05           C  
ATOM    369 HD21 LEU A  22      -6.360  36.107  19.837  1.00 96.05           H  
ATOM    370 HD22 LEU A  22      -7.201  37.620  19.512  1.00 96.05           H  
ATOM    371 HD23 LEU A  22      -6.032  37.539  20.846  1.00 96.05           H  
ATOM    372  N   SER A  23      -6.690  33.006  24.137  1.00 95.95           N  
ATOM    373  H   SER A  23      -7.674  32.856  23.963  1.00 95.95           H  
ATOM    374  CA  SER A  23      -6.055  32.316  25.271  1.00 95.95           C  
ATOM    375  HA  SER A  23      -5.446  33.042  25.809  1.00 95.95           H  
ATOM    376  C   SER A  23      -5.102  31.185  24.843  1.00 95.95           C  
ATOM    377  CB  SER A  23      -7.102  31.789  26.258  1.00 95.95           C  
ATOM    378  HB2 SER A  23      -6.593  31.397  27.138  1.00 95.95           H  
ATOM    379  HB3 SER A  23      -7.660  30.984  25.779  1.00 95.95           H  
ATOM    380  O   SER A  23      -4.185  30.856  25.590  1.00 95.95           O  
ATOM    381  OG  SER A  23      -8.018  32.791  26.658  1.00 95.95           O  
ATOM    382  HG  SER A  23      -8.550  32.991  25.884  1.00 95.95           H  
ATOM    383  N   LEU A  24      -5.254  30.622  23.632  1.00 94.94           N  
ATOM    384  H   LEU A  24      -6.040  30.903  23.064  1.00 94.94           H  
ATOM    385  CA  LEU A  24      -4.231  29.761  23.009  1.00 94.94           C  
ATOM    386  HA  LEU A  24      -3.911  29.010  23.731  1.00 94.94           H  
ATOM    387  C   LEU A  24      -2.986  30.569  22.590  1.00 94.94           C  
ATOM    388  CB  LEU A  24      -4.842  29.061  21.772  1.00 94.94           C  
ATOM    389  HB2 LEU A  24      -5.754  28.536  22.058  1.00 94.94           H  
ATOM    390  HB3 LEU A  24      -5.122  29.831  21.053  1.00 94.94           H  
ATOM    391  O   LEU A  24      -1.877  30.046  22.591  1.00 94.94           O  
ATOM    392  CG  LEU A  24      -3.897  28.079  21.046  1.00 94.94           C  
ATOM    393  HG  LEU A  24      -2.912  28.527  20.913  1.00 94.94           H  
ATOM    394  CD1 LEU A  24      -3.731  26.763  21.808  1.00 94.94           C  
ATOM    395 HD11 LEU A  24      -3.331  26.963  22.802  1.00 94.94           H  
ATOM    396 HD12 LEU A  24      -3.027  26.121  21.278  1.00 94.94           H  
ATOM    397 HD13 LEU A  24      -4.690  26.253  21.896  1.00 94.94           H  
ATOM    398  CD2 LEU A  24      -4.417  27.778  19.642  1.00 94.94           C  
ATOM    399 HD21 LEU A  24      -4.432  28.697  19.055  1.00 94.94           H  
ATOM    400 HD22 LEU A  24      -5.428  27.373  19.690  1.00 94.94           H  
ATOM    401 HD23 LEU A  24      -3.757  27.061  19.153  1.00 94.94           H  
ATOM    402  N   VAL A  25      -3.180  31.827  22.186  1.00 93.13           N  
ATOM    403  H   VAL A  25      -4.126  32.180  22.217  1.00 93.13           H  
ATOM    404  CA  VAL A  25      -2.159  32.681  21.549  1.00 93.13           C  
ATOM    405  HA  VAL A  25      -1.477  32.060  20.969  1.00 93.13           H  
ATOM    406  C   VAL A  25      -1.314  33.440  22.568  1.00 93.13           C  
ATOM    407  CB  VAL A  25      -2.844  33.682  20.600  1.00 93.13           C  
ATOM    408  HB  VAL A  25      -3.547  34.274  21.187  1.00 93.13           H  
ATOM    409  O   VAL A  25      -0.123  33.634  22.343  1.00 93.13           O  
ATOM    410  CG1 VAL A  25      -1.887  34.660  19.903  1.00 93.13           C  
ATOM    411 HG11 VAL A  25      -2.451  35.309  19.234  1.00 93.13           H  
ATOM    412 HG12 VAL A  25      -1.139  34.117  19.326  1.00 93.13           H  
ATOM    413 HG13 VAL A  25      -1.386  35.290  20.639  1.00 93.13           H  
ATOM    414  CG2 VAL A  25      -3.638  32.981  19.496  1.00 93.13           C  
ATOM    415 HG21 VAL A  25      -4.490  33.615  19.251  1.00 93.13           H  
ATOM    416 HG22 VAL A  25      -3.021  32.832  18.610  1.00 93.13           H  
ATOM    417 HG23 VAL A  25      -4.017  32.009  19.811  1.00 93.13           H  
ATOM    418  N   GLY A  26      -1.924  33.904  23.660  1.00 92.46           N  
ATOM    419  H   GLY A  26      -2.925  33.792  23.735  1.00 92.46           H  
ATOM    420  CA  GLY A  26      -1.226  34.615  24.732  1.00 92.46           C  
ATOM    421  HA2 GLY A  26      -0.403  35.199  24.321  1.00 92.46           H  
ATOM    422  HA3 GLY A  26      -1.926  35.304  25.204  1.00 92.46           H  
ATOM    423  C   GLY A  26      -0.665  33.708  25.830  1.00 92.46           C  
ATOM    424  O   GLY A  26       0.203  34.149  26.574  1.00 92.46           O  
ATOM    425  N   GLU A  27      -1.166  32.471  25.948  1.00 94.45           N  
ATOM    426  H   GLU A  27      -1.808  32.155  25.235  1.00 94.45           H  
ATOM    427  CA  GLU A  27      -1.078  31.648  27.173  1.00 94.45           C  
ATOM    428  HA  GLU A  27      -1.794  30.838  27.040  1.00 94.45           H  
ATOM    429  C   GLU A  27      -1.602  32.384  28.434  1.00 94.45           C  
ATOM    430  CB  GLU A  27       0.303  30.963  27.339  1.00 94.45           C  
ATOM    431  HB2 GLU A  27       0.311  30.441  28.297  1.00 94.45           H  
ATOM    432  HB3 GLU A  27       1.096  31.710  27.347  1.00 94.45           H  
ATOM    433  O   GLU A  27      -1.223  32.081  29.564  1.00 94.45           O  
ATOM    434  CG  GLU A  27       0.577  29.916  26.238  1.00 94.45           C  
ATOM    435  HG2 GLU A  27       0.671  30.424  25.279  1.00 94.45           H  
ATOM    436  HG3 GLU A  27      -0.295  29.265  26.171  1.00 94.45           H  
ATOM    437  CD  GLU A  27       1.818  29.023  26.474  1.00 94.45           C  
ATOM    438  OE1 GLU A  27       2.020  28.090  25.654  1.00 94.45           O  
ATOM    439  OE2 GLU A  27       2.546  29.204  27.479  1.00 94.45           O  
ATOM    440  N   GLU A  28      -2.525  33.334  28.243  1.00 95.24           N  
ATOM    441  H   GLU A  28      -2.801  33.533  27.292  1.00 95.24           H  
ATOM    442  CA  GLU A  28      -3.213  34.113  29.279  1.00 95.24           C  
ATOM    443  HA  GLU A  28      -3.319  33.486  30.164  1.00 95.24           H  
ATOM    444  C   GLU A  28      -4.626  34.505  28.806  1.00 95.24           C  
ATOM    445  CB  GLU A  28      -2.375  35.345  29.681  1.00 95.24           C  
ATOM    446  HB2 GLU A  28      -2.844  35.804  30.552  1.00 95.24           H  
ATOM    447  HB3 GLU A  28      -1.388  34.995  29.982  1.00 95.24           H  
ATOM    448  O   GLU A  28      -4.894  34.543  27.603  1.00 95.24           O  
ATOM    449  CG  GLU A  28      -2.211  36.421  28.588  1.00 95.24           C  
ATOM    450  HG2 GLU A  28      -3.179  36.889  28.408  1.00 95.24           H  
ATOM    451  HG3 GLU A  28      -1.900  35.938  27.662  1.00 95.24           H  
ATOM    452  CD  GLU A  28      -1.181  37.512  28.949  1.00 95.24           C  
ATOM    453  OE1 GLU A  28      -0.748  38.233  28.016  1.00 95.24           O  
ATOM    454  OE2 GLU A  28      -0.819  37.635  30.144  1.00 95.24           O  
ATOM    455  N   PHE A  29      -5.547  34.792  29.732  1.00 95.66           N  
ATOM    456  H   PHE A  29      -5.266  34.836  30.701  1.00 95.66           H  
ATOM    457  CA  PHE A  29      -6.875  35.302  29.374  1.00 95.66           C  
ATOM    458  HA  PHE A  29      -7.177  34.829  28.440  1.00 95.66           H  
ATOM    459  C   PHE A  29      -6.815  36.830  29.191  1.00 95.66           C  
ATOM    460  CB  PHE A  29      -7.906  34.901  30.433  1.00 95.66           C  
ATOM    461  HB2 PHE A  29      -7.853  33.819  30.561  1.00 95.66           H  
ATOM    462  HB3 PHE A  29      -7.641  35.358  31.386  1.00 95.66           H  
ATOM    463  O   PHE A  29      -6.419  37.517  30.135  1.00 95.66           O  
ATOM    464  CG  PHE A  29      -9.332  35.286  30.072  1.00 95.66           C  
ATOM    465  CD1 PHE A  29      -9.875  36.509  30.508  1.00 95.66           C  
ATOM    466  HD1 PHE A  29      -9.264  37.202  31.066  1.00 95.66           H  
ATOM    467  CD2 PHE A  29     -10.110  34.430  29.270  1.00 95.66           C  
ATOM    468  HD2 PHE A  29      -9.670  33.521  28.888  1.00 95.66           H  
ATOM    469  CE1 PHE A  29     -11.194  36.860  30.166  1.00 95.66           C  
ATOM    470  HE1 PHE A  29     -11.580  37.824  30.462  1.00 95.66           H  
ATOM    471  CE2 PHE A  29     -11.442  34.762  28.960  1.00 95.66           C  
ATOM    472  HE2 PHE A  29     -12.044  34.094  28.361  1.00 95.66           H  
ATOM    473  CZ  PHE A  29     -11.983  35.981  29.404  1.00 95.66           C  
ATOM    474  HZ  PHE A  29     -12.991  36.261  29.136  1.00 95.66           H  
ATOM    475  N   PRO A  30      -7.205  37.379  28.027  1.00 94.98           N  
ATOM    476  CA  PRO A  30      -7.037  38.801  27.731  1.00 94.98           C  
ATOM    477  HA  PRO A  30      -6.012  39.098  27.951  1.00 94.98           H  
ATOM    478  C   PRO A  30      -7.989  39.693  28.544  1.00 94.98           C  
ATOM    479  CB  PRO A  30      -7.279  38.923  26.223  1.00 94.98           C  
ATOM    480  HB2 PRO A  30      -6.351  38.727  25.687  1.00 94.98           H  
ATOM    481  HB3 PRO A  30      -7.680  39.898  25.947  1.00 94.98           H  
ATOM    482  O   PRO A  30      -9.131  39.318  28.813  1.00 94.98           O  
ATOM    483  CG  PRO A  30      -8.273  37.795  25.952  1.00 94.98           C  
ATOM    484  HG2 PRO A  30      -8.270  37.488  24.907  1.00 94.98           H  
ATOM    485  HG3 PRO A  30      -9.267  38.114  26.267  1.00 94.98           H  
ATOM    486  CD  PRO A  30      -7.781  36.688  26.881  1.00 94.98           C  
ATOM    487  HD2 PRO A  30      -7.008  36.101  26.386  1.00 94.98           H  
ATOM    488  HD3 PRO A  30      -8.613  36.051  27.178  1.00 94.98           H  
ATOM    489  N   GLU A  31      -7.530  40.901  28.891  1.00 94.46           N  
ATOM    490  H   GLU A  31      -6.566  41.128  28.692  1.00 94.46           H  
ATOM    491  CA  GLU A  31      -8.327  41.897  29.628  1.00 94.46           C  
ATOM    492  HA  GLU A  31      -8.747  41.426  30.517  1.00 94.46           H  
ATOM    493  C   GLU A  31      -9.513  42.425  28.802  1.00 94.46           C  
ATOM    494  CB  GLU A  31      -7.437  43.074  30.079  1.00 94.46           C  
ATOM    495  HB2 GLU A  31      -8.068  43.795  30.598  1.00 94.46           H  
ATOM    496  HB3 GLU A  31      -7.013  43.558  29.199  1.00 94.46           H  
ATOM    497  O   GLU A  31     -10.620  42.567  29.323  1.00 94.46           O  
ATOM    498  CG  GLU A  31      -6.298  42.652  31.025  1.00 94.46           C  
ATOM    499  HG2 GLU A  31      -6.724  42.037  31.818  1.00 94.46           H  
ATOM    500  HG3 GLU A  31      -5.585  42.041  30.473  1.00 94.46           H  
ATOM    501  CD  GLU A  31      -5.557  43.849  31.653  1.00 94.46           C  
ATOM    502  OE1 GLU A  31      -5.127  43.713  32.824  1.00 94.46           O  
ATOM    503  OE2 GLU A  31      -5.418  44.893  30.977  1.00 94.46           O  
ATOM    504  N   GLU A  32      -9.304  42.650  27.500  1.00 94.71           N  
ATOM    505  H   GLU A  32      -8.375  42.488  27.137  1.00 94.71           H  
ATOM    506  CA  GLU A  32     -10.345  42.999  26.530  1.00 94.71           C  
ATOM    507  HA  GLU A  32     -11.310  43.010  27.036  1.00 94.71           H  
ATOM    508  C   GLU A  32     -10.414  41.936  25.423  1.00 94.71           C  
ATOM    509  CB  GLU A  32     -10.124  44.406  25.943  1.00 94.71           C  
ATOM    510  HB2 GLU A  32     -10.876  44.566  25.169  1.00 94.71           H  
ATOM    511  HB3 GLU A  32      -9.137  44.457  25.482  1.00 94.71           H  
ATOM    512  O   GLU A  32      -9.397  41.528  24.861  1.00 94.71           O  
ATOM    513  CG  GLU A  32     -10.263  45.524  26.994  1.00 94.71           C  
ATOM    514  HG2 GLU A  32      -9.437  45.450  27.702  1.00 94.71           H  
ATOM    515  HG3 GLU A  32     -11.191  45.360  27.543  1.00 94.71           H  
ATOM    516  CD  GLU A  32     -10.288  46.945  26.395  1.00 94.71           C  
ATOM    517  OE1 GLU A  32     -10.754  47.863  27.110  1.00 94.71           O  
ATOM    518  OE2 GLU A  32      -9.869  47.119  25.227  1.00 94.71           O  
ATOM    519  N   VAL A  33     -11.628  41.483  25.096  1.00 96.15           N  
ATOM    520  H   VAL A  33     -12.428  41.897  25.554  1.00 96.15           H  
ATOM    521  CA  VAL A  33     -11.888  40.512  24.021  1.00 96.15           C  
ATOM    522  HA  VAL A  33     -10.939  40.079  23.705  1.00 96.15           H  
ATOM    523  C   VAL A  33     -12.544  41.258  22.848  1.00 96.15           C  
ATOM    524  CB  VAL A  33     -12.774  39.347  24.518  1.00 96.15           C  
ATOM    525  HB  VAL A  33     -13.724  39.746  24.874  1.00 96.15           H  
ATOM    526  O   VAL A  33     -13.634  41.803  23.038  1.00 96.15           O  
ATOM    527  CG1 VAL A  33     -13.053  38.316  23.416  1.00 96.15           C  
ATOM    528 HG11 VAL A  33     -12.119  37.936  23.003  1.00 96.15           H  
ATOM    529 HG12 VAL A  33     -13.634  38.780  22.619  1.00 96.15           H  
ATOM    530 HG13 VAL A  33     -13.649  37.493  23.812  1.00 96.15           H  
ATOM    531  CG2 VAL A  33     -12.122  38.563  25.666  1.00 96.15           C  
ATOM    532 HG21 VAL A  33     -11.817  39.239  26.465  1.00 96.15           H  
ATOM    533 HG22 VAL A  33     -12.835  37.852  26.083  1.00 96.15           H  
ATOM    534 HG23 VAL A  33     -11.243  38.035  25.296  1.00 96.15           H  
ATOM    535  N   PRO A  34     -11.931  41.301  21.647  1.00 96.29           N  
ATOM    536  CA  PRO A  34     -12.555  41.883  20.458  1.00 96.29           C  
ATOM    537  HA  PRO A  34     -12.875  42.901  20.680  1.00 96.29           H  
ATOM    538  C   PRO A  34     -13.772  41.052  20.009  1.00 96.29           C  
ATOM    539  CB  PRO A  34     -11.448  41.914  19.397  1.00 96.29           C  
ATOM    540  HB2 PRO A  34     -10.871  42.833  19.502  1.00 96.29           H  
ATOM    541  HB3 PRO A  34     -11.834  41.825  18.382  1.00 96.29           H  
ATOM    542  O   PRO A  34     -13.913  39.901  20.428  1.00 96.29           O  
ATOM    543  CG  PRO A  34     -10.574  40.719  19.773  1.00 96.29           C  
ATOM    544  HG2 PRO A  34     -11.014  39.803  19.377  1.00 96.29           H  
ATOM    545  HG3 PRO A  34      -9.550  40.837  19.420  1.00 96.29           H  
ATOM    546  CD  PRO A  34     -10.653  40.702  21.299  1.00 96.29           C  
ATOM    547  HD2 PRO A  34     -10.606  39.673  21.656  1.00 96.29           H  
ATOM    548  HD3 PRO A  34      -9.843  41.295  21.725  1.00 96.29           H  
ATOM    549  N   PRO A  35     -14.654  41.569  19.132  1.00 95.86           N  
ATOM    550  CA  PRO A  35     -15.832  40.819  18.687  1.00 95.86           C  
ATOM    551  HA  PRO A  35     -16.383  40.489  19.567  1.00 95.86           H  
ATOM    552  C   PRO A  35     -15.490  39.583  17.842  1.00 95.86           C  
ATOM    553  CB  PRO A  35     -16.694  41.811  17.896  1.00 95.86           C  
ATOM    554  HB2 PRO A  35     -17.746  41.727  18.167  1.00 95.86           H  
ATOM    555  HB3 PRO A  35     -16.576  41.636  16.827  1.00 95.86           H  
ATOM    556  O   PRO A  35     -16.352  38.719  17.669  1.00 95.86           O  
ATOM    557  CG  PRO A  35     -16.135  43.189  18.255  1.00 95.86           C  
ATOM    558  HG2 PRO A  35     -16.626  43.562  19.154  1.00 95.86           H  
ATOM    559  HG3 PRO A  35     -16.249  43.896  17.433  1.00 95.86           H  
ATOM    560  CD  PRO A  35     -14.665  42.905  18.556  1.00 95.86           C  
ATOM    561  HD2 PRO A  35     -14.273  43.658  19.240  1.00 95.86           H  
ATOM    562  HD3 PRO A  35     -14.095  42.905  17.627  1.00 95.86           H  
ATOM    563  N   ARG A  36     -14.260  39.513  17.314  1.00 97.26           N  
ATOM    564  H   ARG A  36     -13.654  40.309  17.457  1.00 97.26           H  
ATOM    565  CA  ARG A  36     -13.705  38.430  16.499  1.00 97.26           C  
ATOM    566  HA  ARG A  36     -14.083  37.474  16.860  1.00 97.26           H  
ATOM    567  C   ARG A  36     -12.170  38.435  16.574  1.00 97.26           C  
ATOM    568  CB  ARG A  36     -14.164  38.675  15.056  1.00 97.26           C  
ATOM    569  HB2 ARG A  36     -13.588  39.504  14.644  1.00 97.26           H  
ATOM    570  HB3 ARG A  36     -15.216  38.960  15.053  1.00 97.26           H  
ATOM    571  O   ARG A  36     -11.570  39.495  16.744  1.00 97.26           O  
ATOM    572  CG  ARG A  36     -14.007  37.451  14.158  1.00 97.26           C  
ATOM    573  HG2 ARG A  36     -12.963  37.136  14.145  1.00 97.26           H  
ATOM    574  HG3 ARG A  36     -14.624  36.636  14.535  1.00 97.26           H  
ATOM    575  CD  ARG A  36     -14.425  37.802  12.734  1.00 97.26           C  
ATOM    576  HD2 ARG A  36     -15.480  38.074  12.721  1.00 97.26           H  
ATOM    577  HD3 ARG A  36     -13.841  38.662  12.405  1.00 97.26           H  
ATOM    578  NE  ARG A  36     -14.186  36.652  11.852  1.00 97.26           N  
ATOM    579  HE  ARG A  36     -14.164  35.739  12.283  1.00 97.26           H  
ATOM    580  NH1 ARG A  36     -14.106  37.772   9.855  1.00 97.26           N  
ATOM    581 HH11 ARG A  36     -14.312  38.624  10.358  1.00 97.26           H  
ATOM    582 HH12 ARG A  36     -14.008  37.773   8.850  1.00 97.26           H  
ATOM    583  NH2 ARG A  36     -13.769  35.547   9.943  1.00 97.26           N  
ATOM    584 HH21 ARG A  36     -13.650  35.508   8.941  1.00 97.26           H  
ATOM    585 HH22 ARG A  36     -13.779  34.713  10.514  1.00 97.26           H  
ATOM    586  CZ  ARG A  36     -14.018  36.671  10.550  1.00 97.26           C  
ATOM    587  N   ALA A  37     -11.531  37.276  16.420  1.00 96.74           N  
ATOM    588  H   ALA A  37     -12.091  36.437  16.378  1.00 96.74           H  
ATOM    589  CA  ALA A  37     -10.087  37.165  16.184  1.00 96.74           C  
ATOM    590  HA  ALA A  37      -9.597  38.059  16.569  1.00 96.74           H  
ATOM    591  C   ALA A  37      -9.753  37.080  14.680  1.00 96.74           C  
ATOM    592  CB  ALA A  37      -9.522  35.966  16.959  1.00 96.74           C  
ATOM    593  HB1 ALA A  37      -8.460  35.858  16.741  1.00 96.74           H  
ATOM    594  HB2 ALA A  37     -10.035  35.053  16.656  1.00 96.74           H  
ATOM    595  HB3 ALA A  37      -9.645  36.116  18.032  1.00 96.74           H  
ATOM    596  O   ALA A  37     -10.520  36.521  13.894  1.00 96.74           O  
ATOM    597  N   GLU A  38      -8.580  37.589  14.289  1.00 95.90           N  
ATOM    598  H   GLU A  38      -7.991  38.042  14.973  1.00 95.90           H  
ATOM    599  CA  GLU A  38      -7.995  37.324  12.965  1.00 95.90           C  
ATOM    600  HA  GLU A  38      -8.720  37.605  12.202  1.00 95.90           H  
ATOM    601  C   GLU A  38      -7.690  35.823  12.781  1.00 95.90           C  
ATOM    602  CB  GLU A  38      -6.719  38.163  12.751  1.00 95.90           C  
ATOM    603  HB2 GLU A  38      -6.289  37.889  11.788  1.00 95.90           H  
ATOM    604  HB3 GLU A  38      -5.999  37.922  13.533  1.00 95.90           H  
ATOM    605  O   GLU A  38      -7.618  35.067  13.750  1.00 95.90           O  
ATOM    606  CG  GLU A  38      -6.985  39.679  12.746  1.00 95.90           C  
ATOM    607  HG2 GLU A  38      -7.306  39.987  13.741  1.00 95.90           H  
ATOM    608  HG3 GLU A  38      -7.802  39.879  12.052  1.00 95.90           H  
ATOM    609  CD  GLU A  38      -5.757  40.514  12.332  1.00 95.90           C  
ATOM    610  OE1 GLU A  38      -5.968  41.660  11.872  1.00 95.90           O  
ATOM    611  OE2 GLU A  38      -4.615  40.018  12.476  1.00 95.90           O  
ATOM    612  N   GLU A  39      -7.507  35.368  11.537  1.00 96.51           N  
ATOM    613  H   GLU A  39      -7.494  36.025  10.770  1.00 96.51           H  
ATOM    614  CA  GLU A  39      -7.183  33.963  11.257  1.00 96.51           C  
ATOM    615  HA  GLU A  39      -7.875  33.343  11.828  1.00 96.51           H  
ATOM    616  C   GLU A  39      -5.758  33.611  11.712  1.00 96.51           C  
ATOM    617  CB  GLU A  39      -7.397  33.646   9.770  1.00 96.51           C  
ATOM    618  HB2 GLU A  39      -8.430  33.881   9.513  1.00 96.51           H  
ATOM    619  HB3 GLU A  39      -6.736  34.264   9.162  1.00 96.51           H  
ATOM    620  O   GLU A  39      -4.780  34.232  11.293  1.00 96.51           O  
ATOM    621  CG  GLU A  39      -7.123  32.163   9.474  1.00 96.51           C  
ATOM    622  HG2 GLU A  39      -7.750  31.551  10.123  1.00 96.51           H  
ATOM    623  HG3 GLU A  39      -6.082  31.933   9.701  1.00 96.51           H  
ATOM    624  CD  GLU A  39      -7.405  31.779   8.021  1.00 96.51           C  
ATOM    625  OE1 GLU A  39      -6.694  30.899   7.489  1.00 96.51           O  
ATOM    626  OE2 GLU A  39      -8.410  32.240   7.435  1.00 96.51           O  
ATOM    627  N   ILE A  40      -5.628  32.569  12.536  1.00 95.17           N  
ATOM    628  H   ILE A  40      -6.465  32.069  12.801  1.00 95.17           H  
ATOM    629  CA  ILE A  40      -4.360  32.206  13.180  1.00 95.17           C  
ATOM    630  HA  ILE A  40      -3.622  32.974  12.948  1.00 95.17           H  
ATOM    631  C   ILE A  40      -3.845  30.887  12.623  1.00 95.17           C  
ATOM    632  CB  ILE A  40      -4.495  32.181  14.717  1.00 95.17           C  
ATOM    633  HB  ILE A  40      -5.143  31.353  15.003  1.00 95.17           H  
ATOM    634  O   ILE A  40      -4.543  29.879  12.643  1.00 95.17           O  
ATOM    635  CG1 ILE A  40      -5.168  33.494  15.179  1.00 95.17           C  
ATOM    636 HG12 ILE A  40      -4.759  34.338  14.623  1.00 95.17           H  
ATOM    637 HG13 ILE A  40      -6.231  33.413  14.955  1.00 95.17           H  
ATOM    638  CG2 ILE A  40      -3.115  31.951  15.367  1.00 95.17           C  
ATOM    639 HG21 ILE A  40      -2.453  32.788  15.145  1.00 95.17           H  
ATOM    640 HG22 ILE A  40      -2.669  31.023  15.011  1.00 95.17           H  
ATOM    641 HG23 ILE A  40      -3.229  31.861  16.448  1.00 95.17           H  
ATOM    642  CD1 ILE A  40      -5.061  33.818  16.662  1.00 95.17           C  
ATOM    643 HD11 ILE A  40      -5.743  34.633  16.905  1.00 95.17           H  
ATOM    644 HD12 ILE A  40      -5.330  32.933  17.239  1.00 95.17           H  
ATOM    645 HD13 ILE A  40      -4.044  34.132  16.896  1.00 95.17           H  
ATOM    646  N   THR A  41      -2.596  30.869  12.160  1.00 95.20           N  
ATOM    647  H   THR A  41      -2.053  31.719  12.212  1.00 95.20           H  
ATOM    648  CA  THR A  41      -1.947  29.644  11.674  1.00 95.20           C  
ATOM    649  HA  THR A  41      -2.701  28.877  11.492  1.00 95.20           H  
ATOM    650  C   THR A  41      -0.976  29.109  12.720  1.00 95.20           C  
ATOM    651  CB  THR A  41      -1.241  29.886  10.335  1.00 95.20           C  
ATOM    652  HB  THR A  41      -0.415  30.583  10.476  1.00 95.20           H  
ATOM    653  O   THR A  41       0.030  29.751  13.019  1.00 95.20           O  
ATOM    654  CG2 THR A  41      -0.711  28.590   9.719  1.00 95.20           C  
ATOM    655 HG21 THR A  41      -1.517  27.861   9.631  1.00 95.20           H  
ATOM    656 HG22 THR A  41      -0.308  28.798   8.728  1.00 95.20           H  
ATOM    657 HG23 THR A  41       0.083  28.176  10.340  1.00 95.20           H  
ATOM    658  OG1 THR A  41      -2.152  30.443   9.413  1.00 95.20           O  
ATOM    659  HG1 THR A  41      -2.556  31.212   9.822  1.00 95.20           H  
ATOM    660  N   ILE A  42      -1.245  27.912  13.241  1.00 92.85           N  
ATOM    661  H   ILE A  42      -2.100  27.456  12.954  1.00 92.85           H  
ATOM    662  CA  ILE A  42      -0.257  27.101  13.954  1.00 92.85           C  
ATOM    663  HA  ILE A  42       0.278  27.748  14.649  1.00 92.85           H  
ATOM    664  C   ILE A  42       0.708  26.514  12.902  1.00 92.85           C  
ATOM    665  CB  ILE A  42      -0.920  25.977  14.784  1.00 92.85           C  
ATOM    666  HB  ILE A  42      -1.339  25.242  14.097  1.00 92.85           H  
ATOM    667  O   ILE A  42       0.240  25.817  11.993  1.00 92.85           O  
ATOM    668  CG1 ILE A  42      -2.066  26.499  15.682  1.00 92.85           C  
ATOM    669 HG12 ILE A  42      -2.880  26.848  15.046  1.00 92.85           H  
ATOM    670 HG13 ILE A  42      -1.710  27.350  16.263  1.00 92.85           H  
ATOM    671  CG2 ILE A  42       0.170  25.279  15.616  1.00 92.85           C  
ATOM    672 HG21 ILE A  42       0.976  24.950  14.961  1.00 92.85           H  
ATOM    673 HG22 ILE A  42       0.566  25.959  16.370  1.00 92.85           H  
ATOM    674 HG23 ILE A  42      -0.227  24.386  16.099  1.00 92.85           H  
ATOM    675  CD1 ILE A  42      -2.647  25.449  16.641  1.00 92.85           C  
ATOM    676 HD11 ILE A  42      -3.498  25.874  17.172  1.00 92.85           H  
ATOM    677 HD12 ILE A  42      -2.975  24.573  16.081  1.00 92.85           H  
ATOM    678 HD13 ILE A  42      -1.908  25.157  17.388  1.00 92.85           H  
ATOM    679  N   PRO A  43       2.030  26.771  12.987  1.00 92.11           N  
ATOM    680  CA  PRO A  43       3.004  26.203  12.053  1.00 92.11           C  
ATOM    681  HA  PRO A  43       2.722  26.523  11.049  1.00 92.11           H  
ATOM    682  C   PRO A  43       3.055  24.664  12.069  1.00 92.11           C  
ATOM    683  CB  PRO A  43       4.352  26.847  12.400  1.00 92.11           C  
ATOM    684  HB2 PRO A  43       4.918  26.218  13.087  1.00 92.11           H  
ATOM    685  HB3 PRO A  43       4.947  27.041  11.507  1.00 92.11           H  
ATOM    686  O   PRO A  43       2.603  24.010  13.010  1.00 92.11           O  
ATOM    687  CG  PRO A  43       3.969  28.143  13.110  1.00 92.11           C  
ATOM    688  HG2 PRO A  43       3.775  28.922  12.372  1.00 92.11           H  
ATOM    689  HG3 PRO A  43       4.739  28.461  13.813  1.00 92.11           H  
ATOM    690  CD  PRO A  43       2.667  27.782  13.821  1.00 92.11           C  
ATOM    691  HD2 PRO A  43       2.875  27.370  14.808  1.00 92.11           H  
ATOM    692  HD3 PRO A  43       2.055  28.678  13.920  1.00 92.11           H  
ATOM    693  N   ALA A  44       3.615  24.072  11.011  1.00 91.29           N  
ATOM    694  H   ALA A  44       4.046  24.656  10.309  1.00 91.29           H  
ATOM    695  CA  ALA A  44       3.675  22.619  10.838  1.00 91.29           C  
ATOM    696  HA  ALA A  44       2.660  22.220  10.803  1.00 91.29           H  
ATOM    697  C   ALA A  44       4.414  21.930  11.993  1.00 91.29           C  
ATOM    698  CB  ALA A  44       4.388  22.323   9.510  1.00 91.29           C  
ATOM    699  HB1 ALA A  44       5.416  22.681   9.546  1.00 91.29           H  
ATOM    700  HB2 ALA A  44       4.397  21.248   9.330  1.00 91.29           H  
ATOM    701  HB3 ALA A  44       3.880  22.818   8.682  1.00 91.29           H  
ATOM    702  O   ALA A  44       3.885  21.025  12.635  1.00 91.29           O  
ATOM    703  N   ASP A  45       5.617  22.423  12.275  1.00 90.35           N  
ATOM    704  H   ASP A  45       5.875  23.282  11.810  1.00 90.35           H  
ATOM    705  CA  ASP A  45       6.606  21.966  13.251  1.00 90.35           C  
ATOM    706  HA  ASP A  45       6.830  20.920  13.046  1.00 90.35           H  
ATOM    707  C   ASP A  45       6.143  22.024  14.714  1.00 90.35           C  
ATOM    708  CB  ASP A  45       7.896  22.784  13.032  1.00 90.35           C  
ATOM    709  HB2 ASP A  45       8.297  22.534  12.050  1.00 90.35           H  
ATOM    710  HB3 ASP A  45       8.642  22.488  13.769  1.00 90.35           H  
ATOM    711  O   ASP A  45       6.881  21.607  15.592  1.00 90.35           O  
ATOM    712  CG  ASP A  45       7.676  24.306  13.089  1.00 90.35           C  
ATOM    713  OD1 ASP A  45       8.276  24.957  13.966  1.00 90.35           O  
ATOM    714  OD2 ASP A  45       6.918  24.805  12.221  1.00 90.35           O  
ATOM    715  N   VAL A  46       4.917  22.475  14.974  1.00 88.63           N  
ATOM    716  H   VAL A  46       4.392  22.827  14.186  1.00 88.63           H  
ATOM    717  CA  VAL A  46       4.271  22.554  16.296  1.00 88.63           C  
ATOM    718  HA  VAL A  46       5.028  22.561  17.080  1.00 88.63           H  
ATOM    719  C   VAL A  46       3.316  21.388  16.544  1.00 88.63           C  
ATOM    720  CB  VAL A  46       3.449  23.850  16.363  1.00 88.63           C  
ATOM    721  HB  VAL A  46       2.568  23.712  15.736  1.00 88.63           H  
ATOM    722  O   VAL A  46       2.895  21.132  17.669  1.00 88.63           O  
ATOM    723  CG1 VAL A  46       2.945  24.163  17.780  1.00 88.63           C  
ATOM    724 HG11 VAL A  46       2.505  25.159  17.816  1.00 88.63           H  
ATOM    725 HG12 VAL A  46       3.759  24.073  18.499  1.00 88.63           H  
ATOM    726 HG13 VAL A  46       2.160  23.461  18.062  1.00 88.63           H  
ATOM    727  CG2 VAL A  46       4.232  25.032  15.777  1.00 88.63           C  
ATOM    728 HG21 VAL A  46       5.284  24.980  16.059  1.00 88.63           H  
ATOM    729 HG22 VAL A  46       3.794  25.979  16.093  1.00 88.63           H  
ATOM    730 HG23 VAL A  46       4.189  24.981  14.689  1.00 88.63           H  
ATOM    731  N   THR A  47       2.914  20.694  15.483  1.00 89.06           N  
ATOM    732  H   THR A  47       3.356  20.882  14.595  1.00 89.06           H  
ATOM    733  CA  THR A  47       1.845  19.696  15.540  1.00 89.06           C  
ATOM    734  HA  THR A  47       1.325  19.817  16.490  1.00 89.06           H  
ATOM    735  C   THR A  47       2.425  18.279  15.473  1.00 89.06           C  
ATOM    736  CB  THR A  47       0.789  19.942  14.459  1.00 89.06           C  
ATOM    737  HB  THR A  47      -0.027  19.240  14.631  1.00 89.06           H  
ATOM    738  O   THR A  47       3.425  18.077  14.780  1.00 89.06           O  
ATOM    739  CG2 THR A  47       0.228  21.367  14.489  1.00 89.06           C  
ATOM    740 HG21 THR A  47       1.001  22.092  14.232  1.00 89.06           H  
ATOM    741 HG22 THR A  47      -0.585  21.461  13.769  1.00 89.06           H  
ATOM    742 HG23 THR A  47      -0.159  21.589  15.483  1.00 89.06           H  
ATOM    743  OG1 THR A  47       1.316  19.708  13.178  1.00 89.06           O  
ATOM    744  HG1 THR A  47       2.048  20.318  13.059  1.00 89.06           H  
ATOM    745  N   PRO A  48       1.832  17.276  16.154  1.00 87.16           N  
ATOM    746  CA  PRO A  48       2.381  15.916  16.207  1.00 87.16           C  
ATOM    747  HA  PRO A  48       3.337  15.942  16.729  1.00 87.16           H  
ATOM    748  C   PRO A  48       2.602  15.295  14.822  1.00 87.16           C  
ATOM    749  CB  PRO A  48       1.376  15.099  17.030  1.00 87.16           C  
ATOM    750  HB2 PRO A  48       1.874  14.325  17.613  1.00 87.16           H  
ATOM    751  HB3 PRO A  48       0.622  14.655  16.380  1.00 87.16           H  
ATOM    752  O   PRO A  48       3.650  14.711  14.562  1.00 87.16           O  
ATOM    753  CG  PRO A  48       0.714  16.144  17.924  1.00 87.16           C  
ATOM    754  HG2 PRO A  48      -0.288  15.841  18.229  1.00 87.16           H  
ATOM    755  HG3 PRO A  48       1.338  16.328  18.798  1.00 87.16           H  
ATOM    756  CD  PRO A  48       0.683  17.388  17.037  1.00 87.16           C  
ATOM    757  HD2 PRO A  48      -0.233  17.409  16.448  1.00 87.16           H  
ATOM    758  HD3 PRO A  48       0.757  18.275  17.666  1.00 87.16           H  
ATOM    759  N   GLU A  49       1.644  15.502  13.917  1.00 85.92           N  
ATOM    760  H   GLU A  49       0.806  15.979  14.219  1.00 85.92           H  
ATOM    761  CA  GLU A  49       1.661  14.983  12.541  1.00 85.92           C  
ATOM    762  HA  GLU A  49       2.181  14.025  12.530  1.00 85.92           H  
ATOM    763  C   GLU A  49       2.400  15.899  11.547  1.00 85.92           C  
ATOM    764  CB  GLU A  49       0.216  14.749  12.074  1.00 85.92           C  
ATOM    765  HB2 GLU A  49      -0.267  15.720  11.971  1.00 85.92           H  
ATOM    766  HB3 GLU A  49       0.232  14.278  11.091  1.00 85.92           H  
ATOM    767  O   GLU A  49       2.480  15.596  10.358  1.00 85.92           O  
ATOM    768  CG  GLU A  49      -0.636  13.885  13.020  1.00 85.92           C  
ATOM    769  HG2 GLU A  49      -0.831  14.451  13.931  1.00 85.92           H  
ATOM    770  HG3 GLU A  49      -1.601  13.701  12.547  1.00 85.92           H  
ATOM    771  CD  GLU A  49       0.001  12.535  13.372  1.00 85.92           C  
ATOM    772  OE1 GLU A  49      -0.235  12.088  14.519  1.00 85.92           O  
ATOM    773  OE2 GLU A  49       0.669  11.946  12.494  1.00 85.92           O  
ATOM    774  N   LYS A  50       2.938  17.031  12.023  1.00 90.10           N  
ATOM    775  H   LYS A  50       2.879  17.178  13.021  1.00 90.10           H  
ATOM    776  CA  LYS A  50       3.671  18.043  11.246  1.00 90.10           C  
ATOM    777  HA  LYS A  50       3.832  18.866  11.943  1.00 90.10           H  
ATOM    778  C   LYS A  50       2.870  18.672  10.094  1.00 90.10           C  
ATOM    779  CB  LYS A  50       5.073  17.536  10.869  1.00 90.10           C  
ATOM    780  HB2 LYS A  50       4.991  16.661  10.225  1.00 90.10           H  
ATOM    781  HB3 LYS A  50       5.604  18.322  10.330  1.00 90.10           H  
ATOM    782  O   LYS A  50       3.388  18.863   8.994  1.00 90.10           O  
ATOM    783  CG  LYS A  50       5.860  17.187  12.140  1.00 90.10           C  
ATOM    784  HG2 LYS A  50       5.355  16.382  12.675  1.00 90.10           H  
ATOM    785  HG3 LYS A  50       5.893  18.065  12.786  1.00 90.10           H  
ATOM    786  CD  LYS A  50       7.288  16.738  11.840  1.00 90.10           C  
ATOM    787  HD2 LYS A  50       7.825  17.541  11.335  1.00 90.10           H  
ATOM    788  HD3 LYS A  50       7.266  15.846  11.214  1.00 90.10           H  
ATOM    789  CE  LYS A  50       7.932  16.428  13.193  1.00 90.10           C  
ATOM    790  HE2 LYS A  50       7.858  17.318  13.817  1.00 90.10           H  
ATOM    791  HE3 LYS A  50       7.350  15.646  13.682  1.00 90.10           H  
ATOM    792  NZ  LYS A  50       9.347  16.018  13.061  1.00 90.10           N  
ATOM    793  HZ1 LYS A  50       9.878  16.755  12.620  1.00 90.10           H  
ATOM    794  HZ2 LYS A  50       9.731  15.852  13.980  1.00 90.10           H  
ATOM    795  HZ3 LYS A  50       9.415  15.171  12.514  1.00 90.10           H  
ATOM    796  N   VAL A  51       1.614  19.036  10.366  1.00 91.90           N  
ATOM    797  H   VAL A  51       1.304  18.918  11.320  1.00 91.90           H  
ATOM    798  CA  VAL A  51       0.673  19.656   9.415  1.00 91.90           C  
ATOM    799  HA  VAL A  51       1.170  19.747   8.449  1.00 91.90           H  
ATOM    800  C   VAL A  51       0.242  21.056   9.905  1.00 91.90           C  
ATOM    801  CB  VAL A  51      -0.553  18.745   9.185  1.00 91.90           C  
ATOM    802  HB  VAL A  51      -1.090  18.612  10.125  1.00 91.90           H  
ATOM    803  O   VAL A  51      -0.307  21.160  11.004  1.00 91.90           O  
ATOM    804  CG1 VAL A  51      -1.513  19.349   8.156  1.00 91.90           C  
ATOM    805 HG11 VAL A  51      -2.323  18.654   7.936  1.00 91.90           H  
ATOM    806 HG12 VAL A  51      -0.976  19.570   7.234  1.00 91.90           H  
ATOM    807 HG13 VAL A  51      -1.954  20.265   8.550  1.00 91.90           H  
ATOM    808  CG2 VAL A  51      -0.153  17.361   8.657  1.00 91.90           C  
ATOM    809 HG21 VAL A  51       0.423  17.462   7.738  1.00 91.90           H  
ATOM    810 HG22 VAL A  51       0.448  16.837   9.400  1.00 91.90           H  
ATOM    811 HG23 VAL A  51      -1.043  16.762   8.463  1.00 91.90           H  
ATOM    812  N   PRO A  52       0.441  22.137   9.117  1.00 94.89           N  
ATOM    813  CA  PRO A  52      -0.082  23.475   9.412  1.00 94.89           C  
ATOM    814  HA  PRO A  52       0.491  23.901  10.236  1.00 94.89           H  
ATOM    815  C   PRO A  52      -1.569  23.459   9.766  1.00 94.89           C  
ATOM    816  CB  PRO A  52       0.131  24.311   8.146  1.00 94.89           C  
ATOM    817  HB2 PRO A  52      -0.742  24.249   7.497  1.00 94.89           H  
ATOM    818  HB3 PRO A  52       0.351  25.352   8.383  1.00 94.89           H  
ATOM    819  O   PRO A  52      -2.352  22.741   9.145  1.00 94.89           O  
ATOM    820  CG  PRO A  52       1.305  23.627   7.458  1.00 94.89           C  
ATOM    821  HG2 PRO A  52       2.235  24.022   7.868  1.00 94.89           H  
ATOM    822  HG3 PRO A  52       1.275  23.764   6.377  1.00 94.89           H  
ATOM    823  CD  PRO A  52       1.133  22.157   7.842  1.00 94.89           C  
ATOM    824  HD2 PRO A  52       2.102  21.659   7.898  1.00 94.89           H  
ATOM    825  HD3 PRO A  52       0.502  21.653   7.110  1.00 94.89           H  
ATOM    826  N   THR A  53      -1.973  24.250  10.756  1.00 95.59           N  
ATOM    827  H   THR A  53      -1.295  24.842  11.216  1.00 95.59           H  
ATOM    828  CA  THR A  53      -3.365  24.272  11.226  1.00 95.59           C  
ATOM    829  HA  THR A  53      -4.000  23.756  10.506  1.00 95.59           H  
ATOM    830  C   THR A  53      -3.872  25.705  11.334  1.00 95.59           C  
ATOM    831  CB  THR A  53      -3.493  23.503  12.545  1.00 95.59           C  
ATOM    832  HB  THR A  53      -2.879  23.976  13.312  1.00 95.59           H  
ATOM    833  O   THR A  53      -3.386  26.480  12.152  1.00 95.59           O  
ATOM    834  CG2 THR A  53      -4.930  23.422  13.043  1.00 95.59           C  
ATOM    835 HG21 THR A  53      -4.956  22.815  13.948  1.00 95.59           H  
ATOM    836 HG22 THR A  53      -5.300  24.420  13.277  1.00 95.59           H  
ATOM    837 HG23 THR A  53      -5.563  22.969  12.280  1.00 95.59           H  
ATOM    838  OG1 THR A  53      -3.052  22.174  12.358  1.00 95.59           O  
ATOM    839  HG1 THR A  53      -2.169  22.221  11.983  1.00 95.59           H  
ATOM    840  N   HIS A  54      -4.848  26.052  10.500  1.00 96.66           N  
ATOM    841  H   HIS A  54      -5.249  25.325   9.925  1.00 96.66           H  
ATOM    842  CA  HIS A  54      -5.493  27.361  10.439  1.00 96.66           C  
ATOM    843  HA  HIS A  54      -4.791  28.127  10.767  1.00 96.66           H  
ATOM    844  C   HIS A  54      -6.713  27.381  11.364  1.00 96.66           C  
ATOM    845  CB  HIS A  54      -5.889  27.666   8.985  1.00 96.66           C  
ATOM    846  HB2 HIS A  54      -6.642  26.950   8.655  1.00 96.66           H  
ATOM    847  HB3 HIS A  54      -6.331  28.661   8.943  1.00 96.66           H  
ATOM    848  O   HIS A  54      -7.531  26.464  11.322  1.00 96.66           O  
ATOM    849  CG  HIS A  54      -4.725  27.612   8.027  1.00 96.66           C  
ATOM    850  CD2 HIS A  54      -4.324  26.541   7.272  1.00 96.66           C  
ATOM    851  HD2 HIS A  54      -4.811  25.578   7.228  1.00 96.66           H  
ATOM    852  ND1 HIS A  54      -3.829  28.625   7.794  1.00 96.66           N  
ATOM    853  HD1 HIS A  54      -3.853  29.552   8.194  1.00 96.66           H  
ATOM    854  CE1 HIS A  54      -2.904  28.176   6.934  1.00 96.66           C  
ATOM    855  HE1 HIS A  54      -2.069  28.757   6.572  1.00 96.66           H  
ATOM    856  NE2 HIS A  54      -3.152  26.902   6.595  1.00 96.66           N  
ATOM    857  N   ILE A  55      -6.850  28.416  12.188  1.00 97.04           N  
ATOM    858  H   ILE A  55      -6.124  29.118  12.187  1.00 97.04           H  
ATOM    859  CA  ILE A  55      -7.937  28.600  13.151  1.00 97.04           C  
ATOM    860  HA  ILE A  55      -8.627  27.758  13.089  1.00 97.04           H  
ATOM    861  C   ILE A  55      -8.704  29.867  12.782  1.00 97.04           C  
ATOM    862  CB  ILE A  55      -7.388  28.654  14.594  1.00 97.04           C  
ATOM    863  HB  ILE A  55      -6.629  29.435  14.648  1.00 97.04           H  
ATOM    864  O   ILE A  55      -8.128  30.952  12.721  1.00 97.04           O  
ATOM    865  CG1 ILE A  55      -6.743  27.304  14.983  1.00 97.04           C  
ATOM    866 HG12 ILE A  55      -7.526  26.557  15.114  1.00 97.04           H  
ATOM    867 HG13 ILE A  55      -6.088  26.960  14.183  1.00 97.04           H  
ATOM    868  CG2 ILE A  55      -8.522  29.001  15.577  1.00 97.04           C  
ATOM    869 HG21 ILE A  55      -8.892  30.009  15.388  1.00 97.04           H  
ATOM    870 HG22 ILE A  55      -8.157  28.982  16.604  1.00 97.04           H  
ATOM    871 HG23 ILE A  55      -9.343  28.293  15.469  1.00 97.04           H  
ATOM    872  CD1 ILE A  55      -5.887  27.369  16.253  1.00 97.04           C  
ATOM    873 HD11 ILE A  55      -5.526  26.364  16.473  1.00 97.04           H  
ATOM    874 HD12 ILE A  55      -5.039  28.035  16.095  1.00 97.04           H  
ATOM    875 HD13 ILE A  55      -6.465  27.717  17.109  1.00 97.04           H  
ATOM    876  N   VAL A  56     -10.008  29.712  12.561  1.00 97.32           N  
ATOM    877  H   VAL A  56     -10.384  28.775  12.607  1.00 97.32           H  
ATOM    878  CA  VAL A  56     -10.922  30.765  12.114  1.00 97.32           C  
ATOM    879  HA  VAL A  56     -10.360  31.683  11.942  1.00 97.32           H  
ATOM    880  C   VAL A  56     -11.974  31.021  13.187  1.00 97.32           C  
ATOM    881  CB  VAL A  56     -11.613  30.372  10.795  1.00 97.32           C  
ATOM    882  HB  VAL A  56     -12.316  29.563  10.992  1.00 97.32           H  
ATOM    883  O   VAL A  56     -12.666  30.095  13.620  1.00 97.32           O  
ATOM    884  CG1 VAL A  56     -12.387  31.555  10.198  1.00 97.32           C  
ATOM    885 HG11 VAL A  56     -12.864  31.251   9.266  1.00 97.32           H  
ATOM    886 HG12 VAL A  56     -13.167  31.882  10.886  1.00 97.32           H  
ATOM    887 HG13 VAL A  56     -11.708  32.383   9.995  1.00 97.32           H  
ATOM    888  CG2 VAL A  56     -10.634  29.868   9.732  1.00 97.32           C  
ATOM    889 HG21 VAL A  56      -9.926  30.653   9.467  1.00 97.32           H  
ATOM    890 HG22 VAL A  56     -10.095  28.988  10.084  1.00 97.32           H  
ATOM    891 HG23 VAL A  56     -11.214  29.579   8.855  1.00 97.32           H  
ATOM    892  N   ASP A  57     -12.126  32.282  13.582  1.00 97.14           N  
ATOM    893  H   ASP A  57     -11.513  32.991  13.205  1.00 97.14           H  
ATOM    894  CA  ASP A  57     -13.219  32.735  14.443  1.00 97.14           C  
ATOM    895  HA  ASP A  57     -13.529  31.904  15.077  1.00 97.14           H  
ATOM    896  C   ASP A  57     -14.423  33.192  13.606  1.00 97.14           C  
ATOM    897  CB  ASP A  57     -12.720  33.869  15.347  1.00 97.14           C  
ATOM    898  HB2 ASP A  57     -12.680  34.792  14.767  1.00 97.14           H  
ATOM    899  HB3 ASP A  57     -11.701  33.653  15.666  1.00 97.14           H  
ATOM    900  O   ASP A  57     -14.254  33.860  12.577  1.00 97.14           O  
ATOM    901  CG  ASP A  57     -13.579  34.091  16.596  1.00 97.14           C  
ATOM    902  OD1 ASP A  57     -13.369  35.147  17.233  1.00 97.14           O  
ATOM    903  OD2 ASP A  57     -14.406  33.219  16.953  1.00 97.14           O  
ATOM    904  N   TYR A  58     -15.632  32.873  14.073  1.00 96.80           N  
ATOM    905  H   TYR A  58     -15.677  32.384  14.955  1.00 96.80           H  
ATOM    906  CA  TYR A  58     -16.886  33.376  13.507  1.00 96.80           C  
ATOM    907  HA  TYR A  58     -16.663  33.917  12.587  1.00 96.80           H  
ATOM    908  C   TYR A  58     -17.576  34.347  14.464  1.00 96.80           C  
ATOM    909  CB  TYR A  58     -17.836  32.232  13.129  1.00 96.80           C  
ATOM    910  HB2 TYR A  58     -17.890  31.539  13.968  1.00 96.80           H  
ATOM    911  HB3 TYR A  58     -17.435  31.701  12.266  1.00 96.80           H  
ATOM    912  O   TYR A  58     -17.854  34.002  15.617  1.00 96.80           O  
ATOM    913  CG  TYR A  58     -19.245  32.712  12.824  1.00 96.80           C  
ATOM    914  CD1 TYR A  58     -20.270  32.521  13.773  1.00 96.80           C  
ATOM    915  HD1 TYR A  58     -20.070  31.971  14.680  1.00 96.80           H  
ATOM    916  CD2 TYR A  58     -19.501  33.454  11.654  1.00 96.80           C  
ATOM    917  HD2 TYR A  58     -18.712  33.617  10.935  1.00 96.80           H  
ATOM    918  CE1 TYR A  58     -21.541  33.084  13.558  1.00 96.80           C  
ATOM    919  HE1 TYR A  58     -22.327  32.980  14.292  1.00 96.80           H  
ATOM    920  CE2 TYR A  58     -20.775  34.013  11.435  1.00 96.80           C  
ATOM    921  HE2 TYR A  58     -20.970  34.593  10.545  1.00 96.80           H  
ATOM    922  OH  TYR A  58     -23.027  34.368  12.196  1.00 96.80           O  
ATOM    923  HH  TYR A  58     -23.071  34.909  11.404  1.00 96.80           H  
ATOM    924  CZ  TYR A  58     -21.797  33.830  12.389  1.00 96.80           C  
ATOM    925  N   SER A  59     -17.960  35.523  13.965  1.00 95.94           N  
ATOM    926  H   SER A  59     -17.755  35.730  12.998  1.00 95.94           H  
ATOM    927  CA  SER A  59     -18.732  36.490  14.747  1.00 95.94           C  
ATOM    928  HA  SER A  59     -18.994  36.043  15.706  1.00 95.94           H  
ATOM    929  C   SER A  59     -20.038  36.890  14.072  1.00 95.94           C  
ATOM    930  CB  SER A  59     -17.883  37.710  15.085  1.00 95.94           C  
ATOM    931  HB2 SER A  59     -16.905  37.374  15.431  1.00 95.94           H  
ATOM    932  HB3 SER A  59     -17.757  38.349  14.212  1.00 95.94           H  
ATOM    933  O   SER A  59     -20.049  37.557  13.044  1.00 95.94           O  
ATOM    934  OG  SER A  59     -18.520  38.412  16.131  1.00 95.94           O  
ATOM    935  HG  SER A  59     -17.809  38.666  16.725  1.00 95.94           H  
ATOM    936  N   GLU A  60     -21.152  36.552  14.725  1.00 95.69           N  
ATOM    937  H   GLU A  60     -21.046  35.996  15.561  1.00 95.69           H  
ATOM    938  CA  GLU A  60     -22.526  36.944  14.364  1.00 95.69           C  
ATOM    939  HA  GLU A  60     -22.730  36.637  13.338  1.00 95.69           H  
ATOM    940  C   GLU A  60     -22.750  38.472  14.424  1.00 95.69           C  
ATOM    941  CB  GLU A  60     -23.453  36.160  15.320  1.00 95.69           C  
ATOM    942  HB2 GLU A  60     -23.301  36.537  16.332  1.00 95.69           H  
ATOM    943  HB3 GLU A  60     -23.128  35.120  15.311  1.00 95.69           H  
ATOM    944  O   GLU A  60     -23.763  38.971  13.942  1.00 95.69           O  
ATOM    945  CG  GLU A  60     -24.959  36.161  15.014  1.00 95.69           C  
ATOM    946  HG2 GLU A  60     -25.374  37.146  15.226  1.00 95.69           H  
ATOM    947  HG3 GLU A  60     -25.103  35.944  13.956  1.00 95.69           H  
ATOM    948  CD  GLU A  60     -25.692  35.101  15.864  1.00 95.69           C  
ATOM    949  OE1 GLU A  60     -26.467  34.290  15.297  1.00 95.69           O  
ATOM    950  OE2 GLU A  60     -25.452  35.029  17.093  1.00 95.69           O  
ATOM    951  N   ALA A  61     -21.797  39.224  14.993  1.00 94.35           N  
ATOM    952  H   ALA A  61     -20.977  38.755  15.350  1.00 94.35           H  
ATOM    953  CA  ALA A  61     -21.788  40.687  15.013  1.00 94.35           C  
ATOM    954  HA  ALA A  61     -22.815  41.049  14.958  1.00 94.35           H  
ATOM    955  C   ALA A  61     -21.027  41.327  13.833  1.00 94.35           C  
ATOM    956  CB  ALA A  61     -21.196  41.128  16.358  1.00 94.35           C  
ATOM    957  HB1 ALA A  61     -20.160  40.796  16.433  1.00 94.35           H  
ATOM    958  HB2 ALA A  61     -21.776  40.704  17.177  1.00 94.35           H  
ATOM    959  HB3 ALA A  61     -21.222  42.216  16.426  1.00 94.35           H  
ATOM    960  O   ALA A  61     -21.229  42.510  13.566  1.00 94.35           O  
ATOM    961  N   GLU A  62     -20.159  40.578  13.142  1.00 96.43           N  
ATOM    962  H   GLU A  62     -20.067  39.602  13.387  1.00 96.43           H  
ATOM    963  CA  GLU A  62     -19.290  41.099  12.069  1.00 96.43           C  
ATOM    964  HA  GLU A  62     -19.497  42.156  11.902  1.00 96.43           H  
ATOM    965  C   GLU A  62     -19.482  40.406  10.713  1.00 96.43           C  
ATOM    966  CB  GLU A  62     -17.810  40.971  12.463  1.00 96.43           C  
ATOM    967  HB2 GLU A  62     -17.575  39.919  12.622  1.00 96.43           H  
ATOM    968  HB3 GLU A  62     -17.212  41.328  11.625  1.00 96.43           H  
ATOM    969  O   GLU A  62     -19.090  40.966   9.694  1.00 96.43           O  
ATOM    970  CG  GLU A  62     -17.412  41.781  13.706  1.00 96.43           C  
ATOM    971  HG2 GLU A  62     -17.756  42.807  13.579  1.00 96.43           H  
ATOM    972  HG3 GLU A  62     -17.908  41.359  14.581  1.00 96.43           H  
ATOM    973  CD  GLU A  62     -15.891  41.780  13.936  1.00 96.43           C  
ATOM    974  OE1 GLU A  62     -15.446  42.565  14.805  1.00 96.43           O  
ATOM    975  OE2 GLU A  62     -15.188  40.980  13.274  1.00 96.43           O  
ATOM    976  N   GLN A  63     -20.065  39.204  10.683  1.00 97.35           N  
ATOM    977  H   GLN A  63     -20.366  38.790  11.555  1.00 97.35           H  
ATOM    978  CA  GLN A  63     -20.192  38.379   9.482  1.00 97.35           C  
ATOM    979  HA  GLN A  63     -19.802  38.920   8.620  1.00 97.35           H  
ATOM    980  C   GLN A  63     -21.641  38.010   9.182  1.00 97.35           C  
ATOM    981  CB  GLN A  63     -19.386  37.090   9.635  1.00 97.35           C  
ATOM    982  HB2 GLN A  63     -19.701  36.577  10.544  1.00 97.35           H  
ATOM    983  HB3 GLN A  63     -19.599  36.440   8.786  1.00 97.35           H  
ATOM    984  O   GLN A  63     -22.418  37.634  10.063  1.00 97.35           O  
ATOM    985  CG  GLN A  63     -17.879  37.329   9.695  1.00 97.35           C  
ATOM    986  HG2 GLN A  63     -17.629  37.957  10.550  1.00 97.35           H  
ATOM    987  HG3 GLN A  63     -17.546  37.821   8.781  1.00 97.35           H  
ATOM    988  CD  GLN A  63     -17.184  35.991   9.846  1.00 97.35           C  
ATOM    989  NE2 GLN A  63     -16.906  35.293   8.765  1.00 97.35           N  
ATOM    990 HE21 GLN A  63     -16.536  34.362   8.892  1.00 97.35           H  
ATOM    991 HE22 GLN A  63     -17.180  35.644   7.859  1.00 97.35           H  
ATOM    992  OE1 GLN A  63     -16.923  35.530  10.945  1.00 97.35           O  
ATOM    993  N   THR A  64     -21.973  38.043   7.897  1.00 96.27           N  
ATOM    994  H   THR A  64     -21.268  38.337   7.237  1.00 96.27           H  
ATOM    995  CA  THR A  64     -23.270  37.633   7.368  1.00 96.27           C  
ATOM    996  HA  THR A  64     -24.041  38.030   8.028  1.00 96.27           H  
ATOM    997  C   THR A  64     -23.444  36.113   7.321  1.00 96.27           C  
ATOM    998  CB  THR A  64     -23.504  38.218   5.965  1.00 96.27           C  
ATOM    999  HB  THR A  64     -24.499  37.920   5.633  1.00 96.27           H  
ATOM   1000  O   THR A  64     -22.495  35.328   7.330  1.00 96.27           O  
ATOM   1001  CG2 THR A  64     -23.444  39.745   5.927  1.00 96.27           C  
ATOM   1002 HG21 THR A  64     -23.684  40.089   4.921  1.00 96.27           H  
ATOM   1003 HG22 THR A  64     -24.165  40.160   6.632  1.00 96.27           H  
ATOM   1004 HG23 THR A  64     -22.446  40.094   6.189  1.00 96.27           H  
ATOM   1005  OG1 THR A  64     -22.570  37.711   5.044  1.00 96.27           O  
ATOM   1006  HG1 THR A  64     -21.724  38.105   5.267  1.00 96.27           H  
ATOM   1007  N   ASP A  65     -24.704  35.707   7.181  1.00 95.26           N  
ATOM   1008  H   ASP A  65     -25.433  36.395   7.298  1.00 95.26           H  
ATOM   1009  CA  ASP A  65     -25.148  34.345   6.869  1.00 95.26           C  
ATOM   1010  HA  ASP A  65     -25.008  33.704   7.740  1.00 95.26           H  
ATOM   1011  C   ASP A  65     -24.414  33.698   5.675  1.00 95.26           C  
ATOM   1012  CB  ASP A  65     -26.646  34.451   6.521  1.00 95.26           C  
ATOM   1013  HB2 ASP A  65     -26.831  33.934   5.580  1.00 95.26           H  
ATOM   1014  HB3 ASP A  65     -26.927  35.490   6.345  1.00 95.26           H  
ATOM   1015  O   ASP A  65     -24.247  32.480   5.645  1.00 95.26           O  
ATOM   1016  CG  ASP A  65     -27.590  33.873   7.569  1.00 95.26           C  
ATOM   1017  OD1 ASP A  65     -28.626  33.336   7.107  1.00 95.26           O  
ATOM   1018  OD2 ASP A  65     -27.288  33.958   8.776  1.00 95.26           O  
ATOM   1019  N   GLU A  66     -23.997  34.489   4.681  1.00 96.36           N  
ATOM   1020  H   GLU A  66     -24.082  35.490   4.787  1.00 96.36           H  
ATOM   1021  CA  GLU A  66     -23.334  33.979   3.473  1.00 96.36           C  
ATOM   1022  HA  GLU A  66     -23.752  32.999   3.243  1.00 96.36           H  
ATOM   1023  C   GLU A  66     -21.833  33.767   3.702  1.00 96.36           C  
ATOM   1024  CB  GLU A  66     -23.625  34.917   2.288  1.00 96.36           C  
ATOM   1025  HB2 GLU A  66     -24.661  35.251   2.334  1.00 96.36           H  
ATOM   1026  HB3 GLU A  66     -22.993  35.802   2.372  1.00 96.36           H  
ATOM   1027  O   GLU A  66     -21.300  32.714   3.359  1.00 96.36           O  
ATOM   1028  CG  GLU A  66     -23.386  34.257   0.917  1.00 96.36           C  
ATOM   1029  HG2 GLU A  66     -22.359  33.897   0.873  1.00 96.36           H  
ATOM   1030  HG3 GLU A  66     -23.500  35.026   0.152  1.00 96.36           H  
ATOM   1031  CD  GLU A  66     -24.354  33.099   0.595  1.00 96.36           C  
ATOM   1032  OE1 GLU A  66     -24.150  32.427  -0.437  1.00 96.36           O  
ATOM   1033  OE2 GLU A  66     -25.320  32.875   1.368  1.00 96.36           O  
ATOM   1034  N   GLU A  67     -21.166  34.693   4.397  1.00 96.87           N  
ATOM   1035  H   GLU A  67     -21.650  35.534   4.675  1.00 96.87           H  
ATOM   1036  CA  GLU A  67     -19.775  34.517   4.841  1.00 96.87           C  
ATOM   1037  HA  GLU A  67     -19.139  34.325   3.977  1.00 96.87           H  
ATOM   1038  C   GLU A  67     -19.635  33.324   5.802  1.00 96.87           C  
ATOM   1039  CB  GLU A  67     -19.299  35.800   5.533  1.00 96.87           C  
ATOM   1040  HB2 GLU A  67     -18.331  35.624   6.001  1.00 96.87           H  
ATOM   1041  HB3 GLU A  67     -20.011  36.052   6.319  1.00 96.87           H  
ATOM   1042  O   GLU A  67     -18.639  32.602   5.768  1.00 96.87           O  
ATOM   1043  CG  GLU A  67     -19.162  36.977   4.557  1.00 96.87           C  
ATOM   1044  HG2 GLU A  67     -18.251  36.853   3.972  1.00 96.87           H  
ATOM   1045  HG3 GLU A  67     -20.005  36.997   3.866  1.00 96.87           H  
ATOM   1046  CD  GLU A  67     -19.138  38.290   5.335  1.00 96.87           C  
ATOM   1047  OE1 GLU A  67     -18.042  38.864   5.496  1.00 96.87           O  
ATOM   1048  OE2 GLU A  67     -20.235  38.674   5.811  1.00 96.87           O  
ATOM   1049  N   LEU A  68     -20.659  33.060   6.621  1.00 96.42           N  
ATOM   1050  H   LEU A  68     -21.420  33.724   6.647  1.00 96.42           H  
ATOM   1051  CA  LEU A  68     -20.744  31.857   7.449  1.00 96.42           C  
ATOM   1052  HA  LEU A  68     -19.834  31.790   8.044  1.00 96.42           H  
ATOM   1053  C   LEU A  68     -20.829  30.573   6.602  1.00 96.42           C  
ATOM   1054  CB  LEU A  68     -21.942  32.024   8.398  1.00 96.42           C  
ATOM   1055  HB2 LEU A  68     -22.828  32.255   7.805  1.00 96.42           H  
ATOM   1056  HB3 LEU A  68     -21.750  32.881   9.043  1.00 96.42           H  
ATOM   1057  O   LEU A  68     -20.131  29.603   6.900  1.00 96.42           O  
ATOM   1058  CG  LEU A  68     -22.269  30.802   9.272  1.00 96.42           C  
ATOM   1059  HG  LEU A  68     -22.576  29.973   8.634  1.00 96.42           H  
ATOM   1060  CD1 LEU A  68     -21.101  30.342  10.142  1.00 96.42           C  
ATOM   1061 HD11 LEU A  68     -21.417  29.497  10.753  1.00 96.42           H  
ATOM   1062 HD12 LEU A  68     -20.267  30.023   9.517  1.00 96.42           H  
ATOM   1063 HD13 LEU A  68     -20.777  31.157  10.789  1.00 96.42           H  
ATOM   1064  CD2 LEU A  68     -23.434  31.153  10.197  1.00 96.42           C  
ATOM   1065 HD21 LEU A  68     -23.162  31.988  10.842  1.00 96.42           H  
ATOM   1066 HD22 LEU A  68     -23.697  30.296  10.817  1.00 96.42           H  
ATOM   1067 HD23 LEU A  68     -24.301  31.441   9.602  1.00 96.42           H  
ATOM   1068  N   ARG A  69     -21.640  30.553   5.533  1.00 96.17           N  
ATOM   1069  H   ARG A  69     -22.157  31.394   5.319  1.00 96.17           H  
ATOM   1070  CA  ARG A  69     -21.710  29.413   4.592  1.00 96.17           C  
ATOM   1071  HA  ARG A  69     -21.896  28.496   5.150  1.00 96.17           H  
ATOM   1072  C   ARG A  69     -20.381  29.201   3.871  1.00 96.17           C  
ATOM   1073  CB  ARG A  69     -22.835  29.620   3.563  1.00 96.17           C  
ATOM   1074  HB2 ARG A  69     -22.737  28.882   2.767  1.00 96.17           H  
ATOM   1075  HB3 ARG A  69     -22.734  30.609   3.116  1.00 96.17           H  
ATOM   1076  O   ARG A  69     -19.940  28.060   3.741  1.00 96.17           O  
ATOM   1077  CG  ARG A  69     -24.227  29.475   4.187  1.00 96.17           C  
ATOM   1078  HG2 ARG A  69     -24.415  28.427   4.423  1.00 96.17           H  
ATOM   1079  HG3 ARG A  69     -24.267  30.044   5.115  1.00 96.17           H  
ATOM   1080  CD  ARG A  69     -25.312  29.994   3.235  1.00 96.17           C  
ATOM   1081  HD2 ARG A  69     -25.444  29.296   2.409  1.00 96.17           H  
ATOM   1082  HD3 ARG A  69     -24.976  30.946   2.823  1.00 96.17           H  
ATOM   1083  NE  ARG A  69     -26.580  30.175   3.969  1.00 96.17           N  
ATOM   1084  HE  ARG A  69     -26.859  29.411   4.568  1.00 96.17           H  
ATOM   1085  NH1 ARG A  69     -27.026  32.375   3.412  1.00 96.17           N  
ATOM   1086 HH11 ARG A  69     -26.353  32.368   2.659  1.00 96.17           H  
ATOM   1087 HH12 ARG A  69     -27.477  33.251   3.637  1.00 96.17           H  
ATOM   1088  NH2 ARG A  69     -28.075  31.414   5.128  1.00 96.17           N  
ATOM   1089 HH21 ARG A  69     -28.143  30.666   5.804  1.00 96.17           H  
ATOM   1090 HH22 ARG A  69     -28.372  32.312   5.482  1.00 96.17           H  
ATOM   1091  CZ  ARG A  69     -27.215  31.321   4.151  1.00 96.17           C  
ATOM   1092  N   GLU A  70     -19.724  30.281   3.454  1.00 96.60           N  
ATOM   1093  H   GLU A  70     -20.174  31.181   3.548  1.00 96.60           H  
ATOM   1094  CA  GLU A  70     -18.390  30.227   2.859  1.00 96.60           C  
ATOM   1095  HA  GLU A  70     -18.418  29.593   1.973  1.00 96.60           H  
ATOM   1096  C   GLU A  70     -17.347  29.620   3.808  1.00 96.60           C  
ATOM   1097  CB  GLU A  70     -17.915  31.625   2.454  1.00 96.60           C  
ATOM   1098  HB2 GLU A  70     -18.205  32.363   3.202  1.00 96.60           H  
ATOM   1099  HB3 GLU A  70     -16.827  31.573   2.455  1.00 96.60           H  
ATOM   1100  O   GLU A  70     -16.603  28.729   3.399  1.00 96.60           O  
ATOM   1101  CG  GLU A  70     -18.382  32.083   1.064  1.00 96.60           C  
ATOM   1102  HG2 GLU A  70     -19.421  32.408   1.128  1.00 96.60           H  
ATOM   1103  HG3 GLU A  70     -18.332  31.234   0.382  1.00 96.60           H  
ATOM   1104  CD  GLU A  70     -17.496  33.208   0.493  1.00 96.60           C  
ATOM   1105  OE1 GLU A  70     -17.974  33.930  -0.406  1.00 96.60           O  
ATOM   1106  OE2 GLU A  70     -16.304  33.289   0.897  1.00 96.60           O  
ATOM   1107  N   GLU A  71     -17.276  30.063   5.067  1.00 96.81           N  
ATOM   1108  H   GLU A  71     -17.862  30.834   5.353  1.00 96.81           H  
ATOM   1109  CA  GLU A  71     -16.303  29.507   6.014  1.00 96.81           C  
ATOM   1110  HA  GLU A  71     -15.332  29.466   5.520  1.00 96.81           H  
ATOM   1111  C   GLU A  71     -16.606  28.048   6.374  1.00 96.81           C  
ATOM   1112  CB  GLU A  71     -16.156  30.388   7.267  1.00 96.81           C  
ATOM   1113  HB2 GLU A  71     -17.136  30.571   7.706  1.00 96.81           H  
ATOM   1114  HB3 GLU A  71     -15.561  29.838   7.996  1.00 96.81           H  
ATOM   1115  O   GLU A  71     -15.674  27.250   6.467  1.00 96.81           O  
ATOM   1116  CG  GLU A  71     -15.449  31.730   7.005  1.00 96.81           C  
ATOM   1117  HG2 GLU A  71     -16.124  32.383   6.452  1.00 96.81           H  
ATOM   1118  HG3 GLU A  71     -15.240  32.209   7.962  1.00 96.81           H  
ATOM   1119  CD  GLU A  71     -14.139  31.569   6.217  1.00 96.81           C  
ATOM   1120  OE1 GLU A  71     -14.006  32.216   5.153  1.00 96.81           O  
ATOM   1121  OE2 GLU A  71     -13.276  30.749   6.617  1.00 96.81           O  
ATOM   1122  N   ILE A  72     -17.883  27.656   6.482  1.00 96.38           N  
ATOM   1123  H   ILE A  72     -18.606  28.357   6.408  1.00 96.38           H  
ATOM   1124  CA  ILE A  72     -18.277  26.242   6.627  1.00 96.38           C  
ATOM   1125  HA  ILE A  72     -17.772  25.830   7.501  1.00 96.38           H  
ATOM   1126  C   ILE A  72     -17.799  25.414   5.423  1.00 96.38           C  
ATOM   1127  CB  ILE A  72     -19.805  26.124   6.849  1.00 96.38           C  
ATOM   1128  HB  ILE A  72     -20.311  26.750   6.114  1.00 96.38           H  
ATOM   1129  O   ILE A  72     -17.293  24.310   5.612  1.00 96.38           O  
ATOM   1130  CG1 ILE A  72     -20.157  26.628   8.267  1.00 96.38           C  
ATOM   1131 HG12 ILE A  72     -19.771  25.918   8.998  1.00 96.38           H  
ATOM   1132 HG13 ILE A  72     -19.669  27.585   8.447  1.00 96.38           H  
ATOM   1133  CG2 ILE A  72     -20.320  24.678   6.679  1.00 96.38           C  
ATOM   1134 HG21 ILE A  72     -21.399  24.635   6.827  1.00 96.38           H  
ATOM   1135 HG22 ILE A  72     -19.827  24.014   7.389  1.00 96.38           H  
ATOM   1136 HG23 ILE A  72     -20.131  24.319   5.668  1.00 96.38           H  
ATOM   1137  CD1 ILE A  72     -21.660  26.825   8.508  1.00 96.38           C  
ATOM   1138 HD11 ILE A  72     -21.811  27.309   9.473  1.00 96.38           H  
ATOM   1139 HD12 ILE A  72     -22.173  25.863   8.522  1.00 96.38           H  
ATOM   1140 HD13 ILE A  72     -22.083  27.457   7.728  1.00 96.38           H  
ATOM   1141  N   HIS A  73     -17.902  25.943   4.199  1.00 95.74           N  
ATOM   1142  H   HIS A  73     -18.346  26.844   4.099  1.00 95.74           H  
ATOM   1143  CA  HIS A  73     -17.435  25.256   2.991  1.00 95.74           C  
ATOM   1144  HA  HIS A  73     -17.835  24.242   3.001  1.00 95.74           H  
ATOM   1145  C   HIS A  73     -15.902  25.129   2.919  1.00 95.74           C  
ATOM   1146  CB  HIS A  73     -17.996  25.982   1.759  1.00 95.74           C  
ATOM   1147  HB2 HIS A  73     -17.582  26.990   1.711  1.00 95.74           H  
ATOM   1148  HB3 HIS A  73     -19.077  26.069   1.859  1.00 95.74           H  
ATOM   1149  O   HIS A  73     -15.388  24.135   2.407  1.00 95.74           O  
ATOM   1150  CG  HIS A  73     -17.695  25.267   0.467  1.00 95.74           C  
ATOM   1151  CD2 HIS A  73     -16.831  25.670  -0.516  1.00 95.74           C  
ATOM   1152  HD2 HIS A  73     -16.246  26.578  -0.510  1.00 95.74           H  
ATOM   1153  ND1 HIS A  73     -18.213  24.055   0.077  1.00 95.74           N  
ATOM   1154  HD1 HIS A  73     -18.850  23.486   0.616  1.00 95.74           H  
ATOM   1155  CE1 HIS A  73     -17.675  23.736  -1.111  1.00 95.74           C  
ATOM   1156  HE1 HIS A  73     -17.882  22.830  -1.662  1.00 95.74           H  
ATOM   1157  NE2 HIS A  73     -16.830  24.694  -1.521  1.00 95.74           N  
ATOM   1158  N   LYS A  74     -15.162  26.112   3.451  1.00 96.56           N  
ATOM   1159  H   LYS A  74     -15.654  26.922   3.800  1.00 96.56           H  
ATOM   1160  CA  LYS A  74     -13.688  26.090   3.534  1.00 96.56           C  
ATOM   1161  HA  LYS A  74     -13.286  25.670   2.612  1.00 96.56           H  
ATOM   1162  C   LYS A  74     -13.178  25.193   4.674  1.00 96.56           C  
ATOM   1163  CB  LYS A  74     -13.167  27.531   3.698  1.00 96.56           C  
ATOM   1164  HB2 LYS A  74     -13.606  27.940   4.608  1.00 96.56           H  
ATOM   1165  HB3 LYS A  74     -12.085  27.508   3.829  1.00 96.56           H  
ATOM   1166  O   LYS A  74     -12.039  24.726   4.621  1.00 96.56           O  
ATOM   1167  CG  LYS A  74     -13.478  28.461   2.506  1.00 96.56           C  
ATOM   1168  HG2 LYS A  74     -14.480  28.257   2.129  1.00 96.56           H  
ATOM   1169  HG3 LYS A  74     -12.775  28.267   1.696  1.00 96.56           H  
ATOM   1170  CD  LYS A  74     -13.400  29.942   2.920  1.00 96.56           C  
ATOM   1171  HD2 LYS A  74     -13.867  30.042   3.900  1.00 96.56           H  
ATOM   1172  HD3 LYS A  74     -12.360  30.258   2.999  1.00 96.56           H  
ATOM   1173  CE  LYS A  74     -14.172  30.846   1.948  1.00 96.56           C  
ATOM   1174  HE2 LYS A  74     -15.169  30.423   1.829  1.00 96.56           H  
ATOM   1175  HE3 LYS A  74     -13.690  30.846   0.971  1.00 96.56           H  
ATOM   1176  NZ  LYS A  74     -14.307  32.234   2.459  1.00 96.56           N  
ATOM   1177  HZ1 LYS A  74     -15.041  32.725   1.968  1.00 96.56           H  
ATOM   1178  HZ2 LYS A  74     -14.522  32.236   3.446  1.00 96.56           H  
ATOM   1179  HZ3 LYS A  74     -13.452  32.764   2.373  1.00 96.56           H  
ATOM   1180  N   ALA A  75     -13.973  24.986   5.726  1.00 96.49           N  
ATOM   1181  H   ALA A  75     -14.880  25.430   5.729  1.00 96.49           H  
ATOM   1182  CA  ALA A  75     -13.572  24.250   6.921  1.00 96.49           C  
ATOM   1183  HA  ALA A  75     -12.665  24.717   7.306  1.00 96.49           H  
ATOM   1184  C   ALA A  75     -13.247  22.772   6.639  1.00 96.49           C  
ATOM   1185  CB  ALA A  75     -14.655  24.394   7.999  1.00 96.49           C  
ATOM   1186  HB1 ALA A  75     -14.331  23.911   8.921  1.00 96.49           H  
ATOM   1187  HB2 ALA A  75     -14.838  25.449   8.202  1.00 96.49           H  
ATOM   1188  HB3 ALA A  75     -15.580  23.930   7.658  1.00 96.49           H  
ATOM   1189  O   ALA A  75     -13.771  22.129   5.732  1.00 96.49           O  
ATOM   1190  N   ASN A  76     -12.362  22.198   7.450  1.00 96.60           N  
ATOM   1191  H   ASN A  76     -11.904  22.774   8.142  1.00 96.60           H  
ATOM   1192  CA  ASN A  76     -12.093  20.758   7.466  1.00 96.60           C  
ATOM   1193  HA  ASN A  76     -12.585  20.274   6.623  1.00 96.60           H  
ATOM   1194  C   ASN A  76     -12.652  20.078   8.717  1.00 96.60           C  
ATOM   1195  CB  ASN A  76     -10.586  20.521   7.354  1.00 96.60           C  
ATOM   1196  HB2 ASN A  76     -10.098  20.924   8.241  1.00 96.60           H  
ATOM   1197  HB3 ASN A  76     -10.411  19.445   7.325  1.00 96.60           H  
ATOM   1198  O   ASN A  76     -12.873  18.872   8.697  1.00 96.60           O  
ATOM   1199  CG  ASN A  76      -9.920  21.132   6.140  1.00 96.60           C  
ATOM   1200  ND2 ASN A  76     -10.609  21.377   5.047  1.00 96.60           N  
ATOM   1201 HD21 ASN A  76     -11.614  21.458   5.107  1.00 96.60           H  
ATOM   1202 HD22 ASN A  76     -10.124  21.937   4.360  1.00 96.60           H  
ATOM   1203  OD1 ASN A  76      -8.721  21.309   6.141  1.00 96.60           O  
ATOM   1204  N   VAL A  77     -12.881  20.855   9.775  1.00 96.97           N  
ATOM   1205  H   VAL A  77     -12.617  21.828   9.705  1.00 96.97           H  
ATOM   1206  CA  VAL A  77     -13.533  20.474  11.029  1.00 96.97           C  
ATOM   1207  HA  VAL A  77     -14.295  19.723  10.819  1.00 96.97           H  
ATOM   1208  C   VAL A  77     -14.211  21.707  11.611  1.00 96.97           C  
ATOM   1209  CB  VAL A  77     -12.519  19.868  12.017  1.00 96.97           C  
ATOM   1210  HB  VAL A  77     -12.149  18.952  11.557  1.00 96.97           H  
ATOM   1211  O   VAL A  77     -13.685  22.820  11.502  1.00 96.97           O  
ATOM   1212  CG1 VAL A  77     -11.324  20.789  12.288  1.00 96.97           C  
ATOM   1213 HG11 VAL A  77     -10.590  20.264  12.899  1.00 96.97           H  
ATOM   1214 HG12 VAL A  77     -10.839  21.082  11.358  1.00 96.97           H  
ATOM   1215 HG13 VAL A  77     -11.657  21.682  12.819  1.00 96.97           H  
ATOM   1216  CG2 VAL A  77     -13.115  19.454  13.365  1.00 96.97           C  
ATOM   1217 HG21 VAL A  77     -12.358  18.921  13.940  1.00 96.97           H  
ATOM   1218 HG22 VAL A  77     -13.953  18.774  13.209  1.00 96.97           H  
ATOM   1219 HG23 VAL A  77     -13.447  20.325  13.929  1.00 96.97           H  
ATOM   1220  N   VAL A  78     -15.369  21.513  12.238  1.00 97.38           N  
ATOM   1221  H   VAL A  78     -15.740  20.575  12.288  1.00 97.38           H  
ATOM   1222  CA  VAL A  78     -16.091  22.584  12.931  1.00 97.38           C  
ATOM   1223  HA  VAL A  78     -15.574  23.529  12.763  1.00 97.38           H  
ATOM   1224  C   VAL A  78     -16.087  22.331  14.434  1.00 97.38           C  
ATOM   1225  CB  VAL A  78     -17.513  22.769  12.374  1.00 97.38           C  
ATOM   1226  HB  VAL A  78     -18.083  21.850  12.504  1.00 97.38           H  
ATOM   1227  O   VAL A  78     -16.546  21.295  14.912  1.00 97.38           O  
ATOM   1228  CG1 VAL A  78     -18.228  23.908  13.107  1.00 97.38           C  
ATOM   1229 HG11 VAL A  78     -19.212  24.063  12.664  1.00 97.38           H  
ATOM   1230 HG12 VAL A  78     -17.643  24.824  13.027  1.00 97.38           H  
ATOM   1231 HG13 VAL A  78     -18.365  23.660  14.159  1.00 97.38           H  
ATOM   1232  CG2 VAL A  78     -17.478  23.131  10.882  1.00 97.38           C  
ATOM   1233 HG21 VAL A  78     -16.872  24.023  10.723  1.00 97.38           H  
ATOM   1234 HG22 VAL A  78     -18.488  23.316  10.517  1.00 97.38           H  
ATOM   1235 HG23 VAL A  78     -17.056  22.306  10.307  1.00 97.38           H  
ATOM   1236  N   CYS A  79     -15.601  23.309  15.188  1.00 97.14           N  
ATOM   1237  H   CYS A  79     -15.265  24.138  14.720  1.00 97.14           H  
ATOM   1238  CA  CYS A  79     -15.686  23.360  16.639  1.00 97.14           C  
ATOM   1239  HA  CYS A  79     -15.755  22.352  17.050  1.00 97.14           H  
ATOM   1240  C   CYS A  79     -16.951  24.137  17.028  1.00 97.14           C  
ATOM   1241  CB  CYS A  79     -14.403  24.012  17.169  1.00 97.14           C  
ATOM   1242  HB2 CYS A  79     -14.218  24.939  16.625  1.00 97.14           H  
ATOM   1243  HB3 CYS A  79     -14.520  24.243  18.227  1.00 97.14           H  
ATOM   1244  O   CYS A  79     -16.957  25.366  16.980  1.00 97.14           O  
ATOM   1245  SG  CYS A  79     -13.003  22.877  16.945  1.00 97.14           S  
ATOM   1246  HG  CYS A  79     -12.051  23.697  17.400  1.00 97.14           H  
ATOM   1247  N   VAL A  80     -18.033  23.443  17.392  1.00 97.51           N  
ATOM   1248  H   VAL A  80     -17.948  22.440  17.474  1.00 97.51           H  
ATOM   1249  CA  VAL A  80     -19.274  24.085  17.853  1.00 97.51           C  
ATOM   1250  HA  VAL A  80     -19.369  25.047  17.350  1.00 97.51           H  
ATOM   1251  C   VAL A  80     -19.169  24.354  19.351  1.00 97.51           C  
ATOM   1252  CB  VAL A  80     -20.542  23.285  17.498  1.00 97.51           C  
ATOM   1253  HB  VAL A  80     -20.526  22.324  18.011  1.00 97.51           H  
ATOM   1254  O   VAL A  80     -19.254  23.444  20.179  1.00 97.51           O  
ATOM   1255  CG1 VAL A  80     -21.799  24.061  17.919  1.00 97.51           C  
ATOM   1256 HG11 VAL A  80     -21.830  24.164  19.004  1.00 97.51           H  
ATOM   1257 HG12 VAL A  80     -21.798  25.054  17.468  1.00 97.51           H  
ATOM   1258 HG13 VAL A  80     -22.692  23.526  17.598  1.00 97.51           H  
ATOM   1259  CG2 VAL A  80     -20.650  23.034  15.988  1.00 97.51           C  
ATOM   1260 HG21 VAL A  80     -21.559  22.474  15.768  1.00 97.51           H  
ATOM   1261 HG22 VAL A  80     -20.667  23.980  15.448  1.00 97.51           H  
ATOM   1262 HG23 VAL A  80     -19.798  22.444  15.648  1.00 97.51           H  
ATOM   1263  N   VAL A  81     -18.965  25.624  19.686  1.00 97.30           N  
ATOM   1264  H   VAL A  81     -18.908  26.302  18.940  1.00 97.30           H  
ATOM   1265  CA  VAL A  81     -18.807  26.128  21.046  1.00 97.30           C  
ATOM   1266  HA  VAL A  81     -18.368  25.329  21.644  1.00 97.30           H  
ATOM   1267  C   VAL A  81     -20.165  26.452  21.662  1.00 97.30           C  
ATOM   1268  CB  VAL A  81     -17.859  27.344  21.102  1.00 97.30           C  
ATOM   1269  HB  VAL A  81     -18.386  28.208  20.698  1.00 97.30           H  
ATOM   1270  O   VAL A  81     -21.004  27.123  21.060  1.00 97.30           O  
ATOM   1271  CG1 VAL A  81     -17.435  27.657  22.545  1.00 97.30           C  
ATOM   1272 HG11 VAL A  81     -18.308  27.874  23.161  1.00 97.30           H  
ATOM   1273 HG12 VAL A  81     -16.781  28.528  22.564  1.00 97.30           H  
ATOM   1274 HG13 VAL A  81     -16.908  26.803  22.972  1.00 97.30           H  
ATOM   1275  CG2 VAL A  81     -16.569  27.158  20.283  1.00 97.30           C  
ATOM   1276 HG21 VAL A  81     -16.806  27.075  19.222  1.00 97.30           H  
ATOM   1277 HG22 VAL A  81     -16.037  26.261  20.601  1.00 97.30           H  
ATOM   1278 HG23 VAL A  81     -15.918  28.022  20.414  1.00 97.30           H  
ATOM   1279  N   TYR A  82     -20.351  25.993  22.892  1.00 96.83           N  
ATOM   1280  H   TYR A  82     -19.602  25.469  23.321  1.00 96.83           H  
ATOM   1281  CA  TYR A  82     -21.482  26.295  23.756  1.00 96.83           C  
ATOM   1282  HA  TYR A  82     -22.039  27.137  23.346  1.00 96.83           H  
ATOM   1283  C   TYR A  82     -20.968  26.714  25.138  1.00 96.83           C  
ATOM   1284  CB  TYR A  82     -22.429  25.086  23.808  1.00 96.83           C  
ATOM   1285  HB2 TYR A  82     -22.723  24.835  22.789  1.00 96.83           H  
ATOM   1286  HB3 TYR A  82     -23.341  25.371  24.332  1.00 96.83           H  
ATOM   1287  O   TYR A  82     -19.794  26.536  25.468  1.00 96.83           O  
ATOM   1288  CG  TYR A  82     -21.864  23.847  24.479  1.00 96.83           C  
ATOM   1289  CD1 TYR A  82     -21.090  22.935  23.734  1.00 96.83           C  
ATOM   1290  HD1 TYR A  82     -20.874  23.138  22.695  1.00 96.83           H  
ATOM   1291  CD2 TYR A  82     -22.132  23.595  25.839  1.00 96.83           C  
ATOM   1292  HD2 TYR A  82     -22.727  24.292  26.411  1.00 96.83           H  
ATOM   1293  CE1 TYR A  82     -20.585  21.772  24.345  1.00 96.83           C  
ATOM   1294  HE1 TYR A  82     -19.964  21.088  23.786  1.00 96.83           H  
ATOM   1295  CE2 TYR A  82     -21.638  22.426  26.449  1.00 96.83           C  
ATOM   1296  HE2 TYR A  82     -21.845  22.214  27.488  1.00 96.83           H  
ATOM   1297  OH  TYR A  82     -20.308  20.431  26.303  1.00 96.83           O  
ATOM   1298  HH  TYR A  82     -19.808  19.884  25.693  1.00 96.83           H  
ATOM   1299  CZ  TYR A  82     -20.852  21.521  25.706  1.00 96.83           C  
ATOM   1300  N   ASP A  83     -21.846  27.294  25.942  1.00 96.64           N  
ATOM   1301  H   ASP A  83     -22.815  27.336  25.659  1.00 96.64           H  
ATOM   1302  CA  ASP A  83     -21.563  27.669  27.322  1.00 96.64           C  
ATOM   1303  HA  ASP A  83     -20.489  27.745  27.488  1.00 96.64           H  
ATOM   1304  C   ASP A  83     -22.132  26.590  28.249  1.00 96.64           C  
ATOM   1305  CB  ASP A  83     -22.184  29.047  27.558  1.00 96.64           C  
ATOM   1306  HB2 ASP A  83     -21.805  29.728  26.796  1.00 96.64           H  
ATOM   1307  HB3 ASP A  83     -23.265  28.979  27.434  1.00 96.64           H  
ATOM   1308  O   ASP A  83     -23.334  26.320  28.224  1.00 96.64           O  
ATOM   1309  CG  ASP A  83     -21.869  29.634  28.928  1.00 96.64           C  
ATOM   1310  OD1 ASP A  83     -21.746  30.871  28.983  1.00 96.64           O  
ATOM   1311  OD2 ASP A  83     -21.673  28.877  29.907  1.00 96.64           O  
ATOM   1312  N   VAL A  84     -21.294  25.955  29.076  1.00 96.24           N  
ATOM   1313  H   VAL A  84     -20.322  26.229  29.096  1.00 96.24           H  
ATOM   1314  CA  VAL A  84     -21.775  24.884  29.970  1.00 96.24           C  
ATOM   1315  HA  VAL A  84     -22.319  24.167  29.355  1.00 96.24           H  
ATOM   1316  C   VAL A  84     -22.770  25.383  31.026  1.00 96.24           C  
ATOM   1317  CB  VAL A  84     -20.633  24.115  30.659  1.00 96.24           C  
ATOM   1318  HB  VAL A  84     -21.082  23.288  31.208  1.00 96.24           H  
ATOM   1319  O   VAL A  84     -23.502  24.570  31.599  1.00 96.24           O  
ATOM   1320  CG1 VAL A  84     -19.650  23.511  29.657  1.00 96.24           C  
ATOM   1321 HG11 VAL A  84     -18.928  22.881  30.176  1.00 96.24           H  
ATOM   1322 HG12 VAL A  84     -19.120  24.308  29.134  1.00 96.24           H  
ATOM   1323 HG13 VAL A  84     -20.187  22.899  28.932  1.00 96.24           H  
ATOM   1324  CG2 VAL A  84     -19.845  24.953  31.667  1.00 96.24           C  
ATOM   1325 HG21 VAL A  84     -19.151  24.295  32.189  1.00 96.24           H  
ATOM   1326 HG22 VAL A  84     -19.297  25.744  31.154  1.00 96.24           H  
ATOM   1327 HG23 VAL A  84     -20.508  25.407  32.402  1.00 96.24           H  
ATOM   1328  N   SER A  85     -22.789  26.692  31.302  1.00 95.59           N  
ATOM   1329  H   SER A  85     -22.191  27.297  30.757  1.00 95.59           H  
ATOM   1330  CA  SER A  85     -23.695  27.344  32.251  1.00 95.59           C  
ATOM   1331  HA  SER A  85     -23.974  26.613  33.009  1.00 95.59           H  
ATOM   1332  C   SER A  85     -25.015  27.820  31.623  1.00 95.59           C  
ATOM   1333  CB  SER A  85     -22.963  28.470  32.994  1.00 95.59           C  
ATOM   1334  HB2 SER A  85     -22.028  28.078  33.396  1.00 95.59           H  
ATOM   1335  HB3 SER A  85     -23.582  28.786  33.833  1.00 95.59           H  
ATOM   1336  O   SER A  85     -25.983  28.024  32.354  1.00 95.59           O  
ATOM   1337  OG  SER A  85     -22.683  29.604  32.200  1.00 95.59           O  
ATOM   1338  HG  SER A  85     -22.285  29.352  31.364  1.00 95.59           H  
ATOM   1339  N   GLU A  86     -25.108  27.901  30.289  1.00 95.42           N  
ATOM   1340  H   GLU A  86     -24.293  27.675  29.737  1.00 95.42           H  
ATOM   1341  CA  GLU A  86     -26.322  28.309  29.570  1.00 95.42           C  
ATOM   1342  HA  GLU A  86     -27.096  28.569  30.293  1.00 95.42           H  
ATOM   1343  C   GLU A  86     -26.875  27.166  28.699  1.00 95.42           C  
ATOM   1344  CB  GLU A  86     -26.083  29.570  28.722  1.00 95.42           C  
ATOM   1345  HB2 GLU A  86     -25.324  29.358  27.968  1.00 95.42           H  
ATOM   1346  HB3 GLU A  86     -27.019  29.785  28.207  1.00 95.42           H  
ATOM   1347  O   GLU A  86     -26.538  27.026  27.522  1.00 95.42           O  
ATOM   1348  CG  GLU A  86     -25.668  30.820  29.516  1.00 95.42           C  
ATOM   1349  HG2 GLU A  86     -26.405  30.991  30.301  1.00 95.42           H  
ATOM   1350  HG3 GLU A  86     -24.703  30.636  29.988  1.00 95.42           H  
ATOM   1351  CD  GLU A  86     -25.574  32.082  28.633  1.00 95.42           C  
ATOM   1352  OE1 GLU A  86     -25.071  33.113  29.139  1.00 95.42           O  
ATOM   1353  OE2 GLU A  86     -26.042  32.034  27.470  1.00 95.42           O  
ATOM   1354  N   GLU A  87     -27.794  26.367  29.252  1.00 94.92           N  
ATOM   1355  H   GLU A  87     -28.004  26.504  30.231  1.00 94.92           H  
ATOM   1356  CA  GLU A  87     -28.419  25.211  28.576  1.00 94.92           C  
ATOM   1357  HA  GLU A  87     -27.644  24.476  28.359  1.00 94.92           H  
ATOM   1358  C   GLU A  87     -29.092  25.565  27.232  1.00 94.92           C  
ATOM   1359  CB  GLU A  87     -29.421  24.582  29.558  1.00 94.92           C  
ATOM   1360  HB2 GLU A  87     -28.892  24.361  30.485  1.00 94.92           H  
ATOM   1361  HB3 GLU A  87     -30.205  25.308  29.773  1.00 94.92           H  
ATOM   1362  O   GLU A  87     -29.101  24.759  26.300  1.00 94.92           O  
ATOM   1363  CG  GLU A  87     -30.060  23.281  29.046  1.00 94.92           C  
ATOM   1364  HG2 GLU A  87     -29.265  22.616  28.712  1.00 94.92           H  
ATOM   1365  HG3 GLU A  87     -30.698  23.506  28.191  1.00 94.92           H  
ATOM   1366  CD  GLU A  87     -30.901  22.576  30.125  1.00 94.92           C  
ATOM   1367  OE1 GLU A  87     -30.998  21.331  30.050  1.00 94.92           O  
ATOM   1368  OE2 GLU A  87     -31.430  23.277  31.018  1.00 94.92           O  
ATOM   1369  N   ALA A  88     -29.568  26.805  27.074  1.00 95.55           N  
ATOM   1370  H   ALA A  88     -29.494  27.440  27.856  1.00 95.55           H  
ATOM   1371  CA  ALA A  88     -30.089  27.312  25.804  1.00 95.55           C  
ATOM   1372  HA  ALA A  88     -30.945  26.703  25.513  1.00 95.55           H  
ATOM   1373  C   ALA A  88     -29.058  27.234  24.657  1.00 95.55           C  
ATOM   1374  CB  ALA A  88     -30.561  28.754  26.027  1.00 95.55           C  
ATOM   1375  HB1 ALA A  88     -30.985  29.146  25.102  1.00 95.55           H  
ATOM   1376  HB2 ALA A  88     -31.323  28.779  26.805  1.00 95.55           H  
ATOM   1377  HB3 ALA A  88     -29.721  29.381  26.325  1.00 95.55           H  
ATOM   1378  O   ALA A  88     -29.433  26.990  23.508  1.00 95.55           O  
ATOM   1379  N   THR A  89     -27.762  27.386  24.954  1.00 96.63           N  
ATOM   1380  H   THR A  89     -27.498  27.522  25.919  1.00 96.63           H  
ATOM   1381  CA  THR A  89     -26.688  27.259  23.956  1.00 96.63           C  
ATOM   1382  HA  THR A  89     -26.996  27.799  23.060  1.00 96.63           H  
ATOM   1383  C   THR A  89     -26.461  25.804  23.533  1.00 96.63           C  
ATOM   1384  CB  THR A  89     -25.368  27.899  24.422  1.00 96.63           C  
ATOM   1385  HB  THR A  89     -24.680  27.887  23.577  1.00 96.63           H  
ATOM   1386  O   THR A  89     -26.110  25.563  22.379  1.00 96.63           O  
ATOM   1387  CG2 THR A  89     -25.523  29.350  24.874  1.00 96.63           C  
ATOM   1388 HG21 THR A  89     -26.219  29.429  25.708  1.00 96.63           H  
ATOM   1389 HG22 THR A  89     -24.558  29.741  25.198  1.00 96.63           H  
ATOM   1390 HG23 THR A  89     -25.887  29.960  24.047  1.00 96.63           H  
ATOM   1391  OG1 THR A  89     -24.763  27.173  25.464  1.00 96.63           O  
ATOM   1392  HG1 THR A  89     -25.299  27.235  26.257  1.00 96.63           H  
ATOM   1393  N   ILE A  90     -26.754  24.830  24.408  1.00 95.55           N  
ATOM   1394  H   ILE A  90     -27.090  25.103  25.321  1.00 95.55           H  
ATOM   1395  CA  ILE A  90     -26.670  23.391  24.111  1.00 95.55           C  
ATOM   1396  HA  ILE A  90     -25.707  23.202  23.638  1.00 95.55           H  
ATOM   1397  C   ILE A  90     -27.754  22.988  23.104  1.00 95.55           C  
ATOM   1398  CB  ILE A  90     -26.733  22.532  25.402  1.00 95.55           C  
ATOM   1399  HB  ILE A  90     -27.676  22.723  25.914  1.00 95.55           H  
ATOM   1400  O   ILE A  90     -27.454  22.350  22.096  1.00 95.55           O  
ATOM   1401  CG1 ILE A  90     -25.573  22.904  26.354  1.00 95.55           C  
ATOM   1402 HG12 ILE A  90     -24.630  22.688  25.851  1.00 95.55           H  
ATOM   1403 HG13 ILE A  90     -25.607  23.973  26.567  1.00 95.55           H  
ATOM   1404  CG2 ILE A  90     -26.685  21.031  25.054  1.00 95.55           C  
ATOM   1405 HG21 ILE A  90     -26.734  20.424  25.959  1.00 95.55           H  
ATOM   1406 HG22 ILE A  90     -27.544  20.754  24.443  1.00 95.55           H  
ATOM   1407 HG23 ILE A  90     -25.767  20.802  24.513  1.00 95.55           H  
ATOM   1408  CD1 ILE A  90     -25.579  22.177  27.706  1.00 95.55           C  
ATOM   1409 HD11 ILE A  90     -26.558  22.271  28.176  1.00 95.55           H  
ATOM   1410 HD12 ILE A  90     -24.828  22.626  28.356  1.00 95.55           H  
ATOM   1411 HD13 ILE A  90     -25.333  21.123  27.575  1.00 95.55           H  
ATOM   1412  N   GLU A  91     -29.008  23.406  23.294  1.00 95.08           N  
ATOM   1413  H   GLU A  91     -29.237  23.899  24.145  1.00 95.08           H  
ATOM   1414  CA  GLU A  91     -30.070  23.047  22.338  1.00 95.08           C  
ATOM   1415  HA  GLU A  91     -29.951  21.987  22.113  1.00 95.08           H  
ATOM   1416  C   GLU A  91     -29.918  23.786  20.990  1.00 95.08           C  
ATOM   1417  CB  GLU A  91     -31.449  23.212  22.996  1.00 95.08           C  
ATOM   1418  HB2 GLU A  91     -31.623  24.270  23.187  1.00 95.08           H  
ATOM   1419  HB3 GLU A  91     -31.440  22.697  23.956  1.00 95.08           H  
ATOM   1420  O   GLU A  91     -30.321  23.268  19.944  1.00 95.08           O  
ATOM   1421  CG  GLU A  91     -32.624  22.658  22.166  1.00 95.08           C  
ATOM   1422  HG2 GLU A  91     -33.535  22.787  22.750  1.00 95.08           H  
ATOM   1423  HG3 GLU A  91     -32.730  23.277  21.275  1.00 95.08           H  
ATOM   1424  CD  GLU A  91     -32.521  21.172  21.740  1.00 95.08           C  
ATOM   1425  OE1 GLU A  91     -33.200  20.803  20.759  1.00 95.08           O  
ATOM   1426  OE2 GLU A  91     -31.762  20.362  22.331  1.00 95.08           O  
ATOM   1427  N   LYS A  92     -29.226  24.937  20.955  1.00 96.37           N  
ATOM   1428  H   LYS A  92     -28.934  25.337  21.835  1.00 96.37           H  
ATOM   1429  CA  LYS A  92     -28.799  25.582  19.697  1.00 96.37           C  
ATOM   1430  HA  LYS A  92     -29.667  25.658  19.042  1.00 96.37           H  
ATOM   1431  C   LYS A  92     -27.793  24.748  18.897  1.00 96.37           C  
ATOM   1432  CB  LYS A  92     -28.275  27.006  19.962  1.00 96.37           C  
ATOM   1433  HB2 LYS A  92     -27.764  27.376  19.073  1.00 96.37           H  
ATOM   1434  HB3 LYS A  92     -27.546  26.977  20.772  1.00 96.37           H  
ATOM   1435  O   LYS A  92     -27.784  24.865  17.671  1.00 96.37           O  
ATOM   1436  CG  LYS A  92     -29.387  28.004  20.329  1.00 96.37           C  
ATOM   1437  HG2 LYS A  92     -28.919  28.916  20.698  1.00 96.37           H  
ATOM   1438  HG3 LYS A  92     -29.997  27.593  21.133  1.00 96.37           H  
ATOM   1439  CD  LYS A  92     -30.309  28.344  19.147  1.00 96.37           C  
ATOM   1440  HD2 LYS A  92     -30.857  27.448  18.856  1.00 96.37           H  
ATOM   1441  HD3 LYS A  92     -29.718  28.680  18.295  1.00 96.37           H  
ATOM   1442  CE  LYS A  92     -31.336  29.414  19.540  1.00 96.37           C  
ATOM   1443  HE2 LYS A  92     -32.230  29.276  18.932  1.00 96.37           H  
ATOM   1444  HE3 LYS A  92     -31.611  29.258  20.584  1.00 96.37           H  
ATOM   1445  NZ  LYS A  92     -30.809  30.784  19.344  1.00 96.37           N  
ATOM   1446  HZ1 LYS A  92     -29.906  30.881  19.786  1.00 96.37           H  
ATOM   1447  HZ2 LYS A  92     -31.406  31.501  19.728  1.00 96.37           H  
ATOM   1448  HZ3 LYS A  92     -30.598  30.978  18.375  1.00 96.37           H  
ATOM   1449  N   ILE A  93     -27.012  23.860  19.524  1.00 95.88           N  
ATOM   1450  H   ILE A  93     -27.059  23.807  20.531  1.00 95.88           H  
ATOM   1451  CA  ILE A  93     -26.168  22.881  18.809  1.00 95.88           C  
ATOM   1452  HA  ILE A  93     -25.467  23.422  18.173  1.00 95.88           H  
ATOM   1453  C   ILE A  93     -27.051  22.001  17.911  1.00 95.88           C  
ATOM   1454  CB  ILE A  93     -25.347  21.994  19.781  1.00 95.88           C  
ATOM   1455  HB  ILE A  93     -26.046  21.358  20.326  1.00 95.88           H  
ATOM   1456  O   ILE A  93     -26.803  21.891  16.709  1.00 95.88           O  
ATOM   1457  CG1 ILE A  93     -24.529  22.804  20.809  1.00 95.88           C  
ATOM   1458 HG12 ILE A  93     -25.191  23.500  21.325  1.00 95.88           H  
ATOM   1459 HG13 ILE A  93     -23.759  23.388  20.306  1.00 95.88           H  
ATOM   1460  CG2 ILE A  93     -24.406  21.059  19.008  1.00 95.88           C  
ATOM   1461 HG21 ILE A  93     -23.601  21.626  18.540  1.00 95.88           H  
ATOM   1462 HG22 ILE A  93     -23.977  20.317  19.681  1.00 95.88           H  
ATOM   1463 HG23 ILE A  93     -24.960  20.520  18.239  1.00 95.88           H  
ATOM   1464  CD1 ILE A  93     -23.885  21.920  21.885  1.00 95.88           C  
ATOM   1465 HD11 ILE A  93     -24.604  21.186  22.249  1.00 95.88           H  
ATOM   1466 HD12 ILE A  93     -23.008  21.410  21.487  1.00 95.88           H  
ATOM   1467 HD13 ILE A  93     -23.581  22.544  22.725  1.00 95.88           H  
ATOM   1468  N   ARG A  94     -28.114  21.421  18.489  1.00 94.74           N  
ATOM   1469  H   ARG A  94     -28.262  21.607  19.470  1.00 94.74           H  
ATOM   1470  CA  ARG A  94     -29.051  20.510  17.809  1.00 94.74           C  
ATOM   1471  HA  ARG A  94     -28.479  19.754  17.273  1.00 94.74           H  
ATOM   1472  C   ARG A  94     -29.924  21.224  16.772  1.00 94.74           C  
ATOM   1473  CB  ARG A  94     -29.938  19.830  18.872  1.00 94.74           C  
ATOM   1474  HB2 ARG A  94     -29.324  19.531  19.721  1.00 94.74           H  
ATOM   1475  HB3 ARG A  94     -30.676  20.547  19.231  1.00 94.74           H  
ATOM   1476  O   ARG A  94     -30.202  20.656  15.721  1.00 94.74           O  
ATOM   1477  CG  ARG A  94     -30.659  18.577  18.336  1.00 94.74           C  
ATOM   1478  HG2 ARG A  94     -30.994  18.743  17.312  1.00 94.74           H  
ATOM   1479  HG3 ARG A  94     -29.954  17.746  18.335  1.00 94.74           H  
ATOM   1480  CD  ARG A  94     -31.886  18.179  19.164  1.00 94.74           C  
ATOM   1481  HD2 ARG A  94     -32.652  18.944  19.032  1.00 94.74           H  
ATOM   1482  HD3 ARG A  94     -32.285  17.236  18.790  1.00 94.74           H  
ATOM   1483  NE  ARG A  94     -31.586  18.075  20.595  1.00 94.74           N  
ATOM   1484  HE  ARG A  94     -31.791  18.905  21.132  1.00 94.74           H  
ATOM   1485  NH1 ARG A  94     -30.800  15.898  20.708  1.00 94.74           N  
ATOM   1486 HH11 ARG A  94     -30.916  15.759  19.714  1.00 94.74           H  
ATOM   1487 HH12 ARG A  94     -30.402  15.150  21.257  1.00 94.74           H  
ATOM   1488  NH2 ARG A  94     -30.870  17.226  22.528  1.00 94.74           N  
ATOM   1489 HH21 ARG A  94     -31.075  18.147  22.888  1.00 94.74           H  
ATOM   1490 HH22 ARG A  94     -30.432  16.530  23.113  1.00 94.74           H  
ATOM   1491  CZ  ARG A  94     -31.092  17.053  21.259  1.00 94.74           C  
ATOM   1492  N   THR A  95     -30.373  22.443  17.075  1.00 95.44           N  
ATOM   1493  H   THR A  95     -30.141  22.799  17.992  1.00 95.44           H  
ATOM   1494  CA  THR A  95     -31.427  23.141  16.309  1.00 95.44           C  
ATOM   1495  HA  THR A  95     -31.988  22.401  15.737  1.00 95.44           H  
ATOM   1496  C   THR A  95     -30.925  24.158  15.283  1.00 95.44           C  
ATOM   1497  CB  THR A  95     -32.432  23.831  17.242  1.00 95.44           C  
ATOM   1498  HB  THR A  95     -33.131  24.414  16.641  1.00 95.44           H  
ATOM   1499  O   THR A  95     -31.624  24.396  14.301  1.00 95.44           O  
ATOM   1500  CG2 THR A  95     -33.232  22.833  18.074  1.00 95.44           C  
ATOM   1501 HG21 THR A  95     -33.917  23.366  18.733  1.00 95.44           H  
ATOM   1502 HG22 THR A  95     -33.810  22.184  17.416  1.00 95.44           H  
ATOM   1503 HG23 THR A  95     -32.566  22.219  18.681  1.00 95.44           H  
ATOM   1504  OG1 THR A  95     -31.773  24.695  18.137  1.00 95.44           O  
ATOM   1505  HG1 THR A  95     -31.455  24.152  18.861  1.00 95.44           H  
ATOM   1506  N   LYS A  96     -29.733  24.745  15.472  1.00 95.35           N  
ATOM   1507  H   LYS A  96     -29.225  24.510  16.312  1.00 95.35           H  
ATOM   1508  CA  LYS A  96     -29.135  25.746  14.564  1.00 95.35           C  
ATOM   1509  HA  LYS A  96     -29.805  25.915  13.721  1.00 95.35           H  
ATOM   1510  C   LYS A  96     -27.828  25.240  13.955  1.00 95.35           C  
ATOM   1511  CB  LYS A  96     -28.977  27.088  15.315  1.00 95.35           C  
ATOM   1512  HB2 LYS A  96     -28.353  26.928  16.194  1.00 95.35           H  
ATOM   1513  HB3 LYS A  96     -29.962  27.402  15.660  1.00 95.35           H  
ATOM   1514  O   LYS A  96     -27.720  25.147  12.736  1.00 95.35           O  
ATOM   1515  CG  LYS A  96     -28.358  28.240  14.491  1.00 95.35           C  
ATOM   1516  HG2 LYS A  96     -27.360  27.954  14.161  1.00 95.35           H  
ATOM   1517  HG3 LYS A  96     -28.978  28.444  13.618  1.00 95.35           H  
ATOM   1518  CD  LYS A  96     -28.248  29.509  15.358  1.00 95.35           C  
ATOM   1519  HD2 LYS A  96     -29.249  29.850  15.624  1.00 95.35           H  
ATOM   1520  HD3 LYS A  96     -27.723  29.235  16.273  1.00 95.35           H  
ATOM   1521  CE  LYS A  96     -27.479  30.666  14.694  1.00 95.35           C  
ATOM   1522  HE2 LYS A  96     -28.006  31.004  13.802  1.00 95.35           H  
ATOM   1523  HE3 LYS A  96     -26.503  30.294  14.383  1.00 95.35           H  
ATOM   1524  NZ  LYS A  96     -27.288  31.799  15.639  1.00 95.35           N  
ATOM   1525  HZ1 LYS A  96     -28.139  32.302  15.844  1.00 95.35           H  
ATOM   1526  HZ2 LYS A  96     -26.687  32.531  15.288  1.00 95.35           H  
ATOM   1527  HZ3 LYS A  96     -26.906  31.487  16.521  1.00 95.35           H  
ATOM   1528  N   TRP A  97     -26.847  24.894  14.788  1.00 95.85           N  
ATOM   1529  H   TRP A  97     -27.021  24.957  15.781  1.00 95.85           H  
ATOM   1530  CA  TRP A  97     -25.459  24.749  14.332  1.00 95.85           C  
ATOM   1531  HA  TRP A  97     -25.263  25.557  13.628  1.00 95.85           H  
ATOM   1532  C   TRP A  97     -25.184  23.464  13.542  1.00 95.85           C  
ATOM   1533  CB  TRP A  97     -24.506  24.960  15.515  1.00 95.85           C  
ATOM   1534  HB2 TRP A  97     -24.707  24.208  16.278  1.00 95.85           H  
ATOM   1535  HB3 TRP A  97     -23.483  24.821  15.167  1.00 95.85           H  
ATOM   1536  O   TRP A  97     -24.680  23.556  12.425  1.00 95.85           O  
ATOM   1537  CG  TRP A  97     -24.612  26.334  16.111  1.00 95.85           C  
ATOM   1538  CD1 TRP A  97     -25.088  26.650  17.339  1.00 95.85           C  
ATOM   1539  HD1 TRP A  97     -25.421  25.935  18.076  1.00 95.85           H  
ATOM   1540  CD2 TRP A  97     -24.292  27.609  15.471  1.00 95.85           C  
ATOM   1541  CE2 TRP A  97     -24.649  28.663  16.361  1.00 95.85           C  
ATOM   1542  CE3 TRP A  97     -23.747  27.981  14.223  1.00 95.85           C  
ATOM   1543  HE3 TRP A  97     -23.457  27.214  13.520  1.00 95.85           H  
ATOM   1544  NE1 TRP A  97     -25.136  28.026  17.478  1.00 95.85           N  
ATOM   1545  HE1 TRP A  97     -25.536  28.513  18.267  1.00 95.85           H  
ATOM   1546  CH2 TRP A  97     -23.950  30.351  14.776  1.00 95.85           C  
ATOM   1547  HH2 TRP A  97     -23.830  31.388  14.499  1.00 95.85           H  
ATOM   1548  CZ2 TRP A  97     -24.484  30.013  16.027  1.00 95.85           C  
ATOM   1549  HZ2 TRP A  97     -24.754  30.789  16.729  1.00 95.85           H  
ATOM   1550  CZ3 TRP A  97     -23.574  29.336  13.882  1.00 95.85           C  
ATOM   1551  HZ3 TRP A  97     -23.148  29.604  12.926  1.00 95.85           H  
ATOM   1552  N   ILE A  98     -25.554  22.280  14.045  1.00 95.60           N  
ATOM   1553  H   ILE A  98     -25.987  22.240  14.956  1.00 95.60           H  
ATOM   1554  CA  ILE A  98     -25.349  21.024  13.296  1.00 95.60           C  
ATOM   1555  HA  ILE A  98     -24.307  21.003  12.976  1.00 95.60           H  
ATOM   1556  C   ILE A  98     -26.175  20.983  11.990  1.00 95.60           C  
ATOM   1557  CB  ILE A  98     -25.556  19.774  14.187  1.00 95.60           C  
ATOM   1558  HB  ILE A  98     -26.541  19.812  14.652  1.00 95.60           H  
ATOM   1559  O   ILE A  98     -25.602  20.652  10.949  1.00 95.60           O  
ATOM   1560  CG1 ILE A  98     -24.495  19.730  15.308  1.00 95.60           C  
ATOM   1561 HG12 ILE A  98     -23.510  19.577  14.869  1.00 95.60           H  
ATOM   1562 HG13 ILE A  98     -24.480  20.686  15.833  1.00 95.60           H  
ATOM   1563  CG2 ILE A  98     -25.473  18.501  13.326  1.00 95.60           C  
ATOM   1564 HG21 ILE A  98     -24.534  18.474  12.774  1.00 95.60           H  
ATOM   1565 HG22 ILE A  98     -25.531  17.604  13.942  1.00 95.60           H  
ATOM   1566 HG23 ILE A  98     -26.305  18.454  12.624  1.00 95.60           H  
ATOM   1567  CD1 ILE A  98     -24.746  18.635  16.350  1.00 95.60           C  
ATOM   1568 HD11 ILE A  98     -24.000  18.723  17.140  1.00 95.60           H  
ATOM   1569 HD12 ILE A  98     -24.649  17.644  15.905  1.00 95.60           H  
ATOM   1570 HD13 ILE A  98     -25.741  18.747  16.780  1.00 95.60           H  
ATOM   1571  N   PRO A  99     -27.474  21.363  11.969  1.00 94.97           N  
ATOM   1572  CA  PRO A  99     -28.243  21.425  10.724  1.00 94.97           C  
ATOM   1573  HA  PRO A  99     -28.317  20.418  10.314  1.00 94.97           H  
ATOM   1574  C   PRO A  99     -27.620  22.339   9.661  1.00 94.97           C  
ATOM   1575  CB  PRO A  99     -29.642  21.907  11.125  1.00 94.97           C  
ATOM   1576  HB2 PRO A  99     -29.685  22.996  11.115  1.00 94.97           H  
ATOM   1577  HB3 PRO A  99     -30.413  21.488  10.479  1.00 94.97           H  
ATOM   1578  O   PRO A  99     -27.654  21.994   8.481  1.00 94.97           O  
ATOM   1579  CG  PRO A  99     -29.776  21.415  12.562  1.00 94.97           C  
ATOM   1580  HG2 PRO A  99     -30.040  20.357  12.570  1.00 94.97           H  
ATOM   1581  HG3 PRO A  99     -30.503  21.999  13.127  1.00 94.97           H  
ATOM   1582  CD  PRO A  99     -28.361  21.596  13.103  1.00 94.97           C  
ATOM   1583  HD2 PRO A  99     -28.237  22.617  13.464  1.00 94.97           H  
ATOM   1584  HD3 PRO A  99     -28.191  20.889  13.915  1.00 94.97           H  
ATOM   1585  N   LEU A 100     -27.019  23.464  10.070  1.00 95.36           N  
ATOM   1586  H   LEU A 100     -27.045  23.702  11.051  1.00 95.36           H  
ATOM   1587  CA  LEU A 100     -26.332  24.389   9.168  1.00 95.36           C  
ATOM   1588  HA  LEU A 100     -26.986  24.577   8.317  1.00 95.36           H  
ATOM   1589  C   LEU A 100     -25.026  23.797   8.612  1.00 95.36           C  
ATOM   1590  CB  LEU A 100     -26.102  25.714   9.916  1.00 95.36           C  
ATOM   1591  HB2 LEU A 100     -27.062  26.084  10.276  1.00 95.36           H  
ATOM   1592  HB3 LEU A 100     -25.470  25.520  10.782  1.00 95.36           H  
ATOM   1593  O   LEU A 100     -24.814  23.848   7.403  1.00 95.36           O  
ATOM   1594  CG  LEU A 100     -25.441  26.814   9.068  1.00 95.36           C  
ATOM   1595  HG  LEU A 100     -24.492  26.451   8.673  1.00 95.36           H  
ATOM   1596  CD1 LEU A 100     -26.317  27.272   7.900  1.00 95.36           C  
ATOM   1597 HD11 LEU A 100     -26.458  26.450   7.199  1.00 95.36           H  
ATOM   1598 HD12 LEU A 100     -25.818  28.085   7.374  1.00 95.36           H  
ATOM   1599 HD13 LEU A 100     -27.284  27.617   8.269  1.00 95.36           H  
ATOM   1600  CD2 LEU A 100     -25.156  28.024   9.951  1.00 95.36           C  
ATOM   1601 HD21 LEU A 100     -24.465  27.747  10.747  1.00 95.36           H  
ATOM   1602 HD22 LEU A 100     -24.698  28.803   9.342  1.00 95.36           H  
ATOM   1603 HD23 LEU A 100     -26.081  28.405  10.384  1.00 95.36           H  
ATOM   1604  N   VAL A 101     -24.186  23.190   9.460  1.00 95.36           N  
ATOM   1605  H   VAL A 101     -24.425  23.183  10.441  1.00 95.36           H  
ATOM   1606  CA  VAL A 101     -22.918  22.551   9.043  1.00 95.36           C  
ATOM   1607  HA  VAL A 101     -22.320  23.283   8.501  1.00 95.36           H  
ATOM   1608  C   VAL A 101     -23.159  21.387   8.074  1.00 95.36           C  
ATOM   1609  CB  VAL A 101     -22.109  22.099  10.279  1.00 95.36           C  
ATOM   1610  HB  VAL A 101     -22.753  21.503  10.926  1.00 95.36           H  
ATOM   1611  O   VAL A 101     -22.416  21.225   7.111  1.00 95.36           O  
ATOM   1612  CG1 VAL A 101     -20.869  21.263   9.932  1.00 95.36           C  
ATOM   1613 HG11 VAL A 101     -20.287  21.063  10.831  1.00 95.36           H  
ATOM   1614 HG12 VAL A 101     -20.246  21.793   9.211  1.00 95.36           H  
ATOM   1615 HG13 VAL A 101     -21.168  20.305   9.508  1.00 95.36           H  
ATOM   1616  CG2 VAL A 101     -21.615  23.320  11.068  1.00 95.36           C  
ATOM   1617 HG21 VAL A 101     -20.889  23.878  10.477  1.00 95.36           H  
ATOM   1618 HG22 VAL A 101     -22.444  23.984  11.314  1.00 95.36           H  
ATOM   1619 HG23 VAL A 101     -21.155  22.985  11.997  1.00 95.36           H  
ATOM   1620  N   ASN A 102     -24.236  20.621   8.266  1.00 89.73           N  
ATOM   1621  H   ASN A 102     -24.780  20.774   9.103  1.00 89.73           H  
ATOM   1622  CA  ASN A 102     -24.647  19.549   7.351  1.00 89.73           C  
ATOM   1623  HA  ASN A 102     -23.754  19.052   6.973  1.00 89.73           H  
ATOM   1624  C   ASN A 102     -25.422  20.044   6.108  1.00 89.73           C  
ATOM   1625  CB  ASN A 102     -25.472  18.524   8.150  1.00 89.73           C  
ATOM   1626  HB2 ASN A 102     -25.926  17.809   7.465  1.00 89.73           H  
ATOM   1627  HB3 ASN A 102     -26.274  19.041   8.677  1.00 89.73           H  
ATOM   1628  O   ASN A 102     -25.883  19.224   5.308  1.00 89.73           O  
ATOM   1629  CG  ASN A 102     -24.654  17.710   9.135  1.00 89.73           C  
ATOM   1630  ND2 ASN A 102     -25.293  17.259  10.184  1.00 89.73           N  
ATOM   1631 HD21 ASN A 102     -26.244  17.543  10.371  1.00 89.73           H  
ATOM   1632 HD22 ASN A 102     -24.778  16.695  10.844  1.00 89.73           H  
ATOM   1633  OD1 ASN A 102     -23.484  17.419   8.942  1.00 89.73           O  
ATOM   1634  N   GLY A 103     -25.654  21.354   5.951  1.00 88.17           N  
ATOM   1635  H   GLY A 103     -25.224  22.001   6.596  1.00 88.17           H  
ATOM   1636  CA  GLY A 103     -26.468  21.916   4.863  1.00 88.17           C  
ATOM   1637  HA2 GLY A 103     -25.993  21.690   3.908  1.00 88.17           H  
ATOM   1638  HA3 GLY A 103     -26.506  22.999   4.983  1.00 88.17           H  
ATOM   1639  C   GLY A 103     -27.912  21.391   4.816  1.00 88.17           C  
ATOM   1640  O   GLY A 103     -28.511  21.334   3.745  1.00 88.17           O  
ATOM   1641  N   GLY A 104     -28.455  20.922   5.945  1.00 82.82           N  
ATOM   1642  H   GLY A 104     -27.952  21.090   6.804  1.00 82.82           H  
ATOM   1643  CA  GLY A 104     -29.741  20.217   6.020  1.00 82.82           C  
ATOM   1644  HA2 GLY A 104     -30.018  20.111   7.069  1.00 82.82           H  
ATOM   1645  HA3 GLY A 104     -30.501  20.821   5.524  1.00 82.82           H  
ATOM   1646  C   GLY A 104     -29.765  18.817   5.383  1.00 82.82           C  
ATOM   1647  O   GLY A 104     -30.830  18.203   5.313  1.00 82.82           O  
ATOM   1648  N   THR A 105     -28.628  18.292   4.916  1.00 82.71           N  
ATOM   1649  H   THR A 105     -27.772  18.815   5.034  1.00 82.71           H  
ATOM   1650  CA  THR A 105     -28.556  17.000   4.217  1.00 82.71           C  
ATOM   1651  HA  THR A 105     -29.511  16.849   3.714  1.00 82.71           H  
ATOM   1652  C   THR A 105     -28.365  15.822   5.175  1.00 82.71           C  
ATOM   1653  CB  THR A 105     -27.487  16.982   3.111  1.00 82.71           C  
ATOM   1654  HB  THR A 105     -27.574  16.032   2.584  1.00 82.71           H  
ATOM   1655  O   THR A 105     -27.633  15.894   6.160  1.00 82.71           O  
ATOM   1656  CG2 THR A 105     -27.670  18.102   2.089  1.00 82.71           C  
ATOM   1657 HG21 THR A 105     -26.963  17.956   1.272  1.00 82.71           H  
ATOM   1658 HG22 THR A 105     -27.480  19.072   2.548  1.00 82.71           H  
ATOM   1659 HG23 THR A 105     -28.685  18.084   1.692  1.00 82.71           H  
ATOM   1660  OG1 THR A 105     -26.183  17.069   3.625  1.00 82.71           O  
ATOM   1661  HG1 THR A 105     -26.088  17.876   4.136  1.00 82.71           H  
ATOM   1662  N   THR A 106     -29.020  14.695   4.881  1.00 80.48           N  
ATOM   1663  H   THR A 106     -29.683  14.697   4.119  1.00 80.48           H  
ATOM   1664  CA  THR A 106     -28.854  13.435   5.631  1.00 80.48           C  
ATOM   1665  HA  THR A 106     -28.455  13.660   6.621  1.00 80.48           H  
ATOM   1666  C   THR A 106     -27.862  12.471   4.976  1.00 80.48           C  
ATOM   1667  CB  THR A 106     -30.201  12.729   5.833  1.00 80.48           C  
ATOM   1668  HB  THR A 106     -30.033  11.755   6.294  1.00 80.48           H  
ATOM   1669  O   THR A 106     -27.412  11.531   5.630  1.00 80.48           O  
ATOM   1670  CG2 THR A 106     -31.144  13.530   6.729  1.00 80.48           C  
ATOM   1671 HG21 THR A 106     -31.395  14.483   6.262  1.00 80.48           H  
ATOM   1672 HG22 THR A 106     -30.661  13.724   7.686  1.00 80.48           H  
ATOM   1673 HG23 THR A 106     -32.058  12.964   6.906  1.00 80.48           H  
ATOM   1674  OG1 THR A 106     -30.845  12.550   4.593  1.00 80.48           O  
ATOM   1675  HG1 THR A 106     -31.743  12.261   4.774  1.00 80.48           H  
ATOM   1676  N   GLN A 107     -27.485  12.703   3.716  1.00 79.61           N  
ATOM   1677  H   GLN A 107     -27.800  13.555   3.276  1.00 79.61           H  
ATOM   1678  CA  GLN A 107     -26.589  11.855   2.924  1.00 79.61           C  
ATOM   1679  HA  GLN A 107     -26.149  11.087   3.560  1.00 79.61           H  
ATOM   1680  C   GLN A 107     -25.450  12.683   2.322  1.00 79.61           C  
ATOM   1681  CB  GLN A 107     -27.369  11.167   1.791  1.00 79.61           C  
ATOM   1682  HB2 GLN A 107     -27.817  11.928   1.153  1.00 79.61           H  
ATOM   1683  HB3 GLN A 107     -26.664  10.593   1.190  1.00 79.61           H  
ATOM   1684  O   GLN A 107     -25.662  13.827   1.932  1.00 79.61           O  
ATOM   1685  CG  GLN A 107     -28.469  10.216   2.285  1.00 79.61           C  
ATOM   1686  HG2 GLN A 107     -29.216  10.778   2.845  1.00 79.61           H  
ATOM   1687  HG3 GLN A 107     -28.028   9.473   2.951  1.00 79.61           H  
ATOM   1688  CD  GLN A 107     -29.178   9.487   1.144  1.00 79.61           C  
ATOM   1689  NE2 GLN A 107     -30.112   8.613   1.447  1.00 79.61           N  
ATOM   1690 HE21 GLN A 107     -30.348   8.421   2.410  1.00 79.61           H  
ATOM   1691 HE22 GLN A 107     -30.545   8.152   0.660  1.00 79.61           H  
ATOM   1692  OE1 GLN A 107     -28.920   9.671  -0.032  1.00 79.61           O  
ATOM   1693  N   GLY A 108     -24.268  12.075   2.204  1.00 80.10           N  
ATOM   1694  H   GLY A 108     -24.169  11.150   2.598  1.00 80.10           H  
ATOM   1695  CA  GLY A 108     -23.046  12.715   1.709  1.00 80.10           C  
ATOM   1696  HA2 GLY A 108     -23.241  13.756   1.450  1.00 80.10           H  
ATOM   1697  HA3 GLY A 108     -22.717  12.198   0.808  1.00 80.10           H  
ATOM   1698  C   GLY A 108     -21.908  12.690   2.740  1.00 80.10           C  
ATOM   1699  O   GLY A 108     -22.122  12.275   3.883  1.00 80.10           O  
ATOM   1700  N   PRO A 109     -20.686  13.096   2.349  1.00 82.29           N  
ATOM   1701  CA  PRO A 109     -19.583  13.279   3.286  1.00 82.29           C  
ATOM   1702  HA  PRO A 109     -19.430  12.375   3.875  1.00 82.29           H  
ATOM   1703  C   PRO A 109     -19.889  14.456   4.222  1.00 82.29           C  
ATOM   1704  CB  PRO A 109     -18.352  13.536   2.409  1.00 82.29           C  
ATOM   1705  HB2 PRO A 109     -17.898  12.583   2.136  1.00 82.29           H  
ATOM   1706  HB3 PRO A 109     -17.621  14.176   2.903  1.00 82.29           H  
ATOM   1707  O   PRO A 109     -20.162  15.562   3.760  1.00 82.29           O  
ATOM   1708  CG  PRO A 109     -18.934  14.198   1.159  1.00 82.29           C  
ATOM   1709  HG2 PRO A 109     -19.060  15.267   1.330  1.00 82.29           H  
ATOM   1710  HG3 PRO A 109     -18.309  14.027   0.283  1.00 82.29           H  
ATOM   1711  CD  PRO A 109     -20.305  13.536   1.013  1.00 82.29           C  
ATOM   1712  HD2 PRO A 109     -21.021  14.252   0.610  1.00 82.29           H  
ATOM   1713  HD3 PRO A 109     -20.226  12.670   0.356  1.00 82.29           H  
ATOM   1714  N   ARG A 110     -19.835  14.224   5.537  1.00 90.04           N  
ATOM   1715  H   ARG A 110     -19.569  13.302   5.852  1.00 90.04           H  
ATOM   1716  CA  ARG A 110     -20.030  15.265   6.559  1.00 90.04           C  
ATOM   1717  HA  ARG A 110     -20.548  16.112   6.109  1.00 90.04           H  
ATOM   1718  C   ARG A 110     -18.678  15.782   7.047  1.00 90.04           C  
ATOM   1719  CB  ARG A 110     -20.905  14.751   7.718  1.00 90.04           C  
ATOM   1720  HB2 ARG A 110     -20.401  13.916   8.204  1.00 90.04           H  
ATOM   1721  HB3 ARG A 110     -21.025  15.553   8.447  1.00 90.04           H  
ATOM   1722  O   ARG A 110     -17.728  15.008   7.174  1.00 90.04           O  
ATOM   1723  CG  ARG A 110     -22.298  14.301   7.245  1.00 90.04           C  
ATOM   1724  HG2 ARG A 110     -22.188  13.454   6.568  1.00 90.04           H  
ATOM   1725  HG3 ARG A 110     -22.780  15.118   6.708  1.00 90.04           H  
ATOM   1726  CD  ARG A 110     -23.193  13.880   8.417  1.00 90.04           C  
ATOM   1727  HD2 ARG A 110     -23.456  14.763   8.999  1.00 90.04           H  
ATOM   1728  HD3 ARG A 110     -22.639  13.194   9.059  1.00 90.04           H  
ATOM   1729  NE  ARG A 110     -24.419  13.209   7.938  1.00 90.04           N  
ATOM   1730  HE  ARG A 110     -24.574  13.212   6.940  1.00 90.04           H  
ATOM   1731  NH1 ARG A 110     -25.309  12.655   9.992  1.00 90.04           N  
ATOM   1732 HH11 ARG A 110     -24.560  13.139  10.465  1.00 90.04           H  
ATOM   1733 HH12 ARG A 110     -26.048  12.267  10.562  1.00 90.04           H  
ATOM   1734  NH2 ARG A 110     -26.332  11.979   8.168  1.00 90.04           N  
ATOM   1735 HH21 ARG A 110     -26.977  11.494   8.775  1.00 90.04           H  
ATOM   1736 HH22 ARG A 110     -26.419  11.874   7.167  1.00 90.04           H  
ATOM   1737  CZ  ARG A 110     -25.336  12.633   8.695  1.00 90.04           C  
ATOM   1738  N   VAL A 111     -18.600  17.080   7.331  1.00 92.97           N  
ATOM   1739  H   VAL A 111     -19.436  17.639   7.244  1.00 92.97           H  
ATOM   1740  CA  VAL A 111     -17.440  17.685   8.002  1.00 92.97           C  
ATOM   1741  HA  VAL A 111     -16.535  17.340   7.502  1.00 92.97           H  
ATOM   1742  C   VAL A 111     -17.440  17.213   9.464  1.00 92.97           C  
ATOM   1743  CB  VAL A 111     -17.492  19.225   7.900  1.00 92.97           C  
ATOM   1744  HB  VAL A 111     -18.419  19.585   8.346  1.00 92.97           H  
ATOM   1745  O   VAL A 111     -18.494  17.287  10.098  1.00 92.97           O  
ATOM   1746  CG1 VAL A 111     -16.315  19.897   8.613  1.00 92.97           C  
ATOM   1747 HG11 VAL A 111     -15.375  19.515   8.213  1.00 92.97           H  
ATOM   1748 HG12 VAL A 111     -16.370  19.706   9.685  1.00 92.97           H  
ATOM   1749 HG13 VAL A 111     -16.353  20.974   8.454  1.00 92.97           H  
ATOM   1750  CG2 VAL A 111     -17.447  19.678   6.433  1.00 92.97           C  
ATOM   1751 HG21 VAL A 111     -17.474  20.766   6.382  1.00 92.97           H  
ATOM   1752 HG22 VAL A 111     -18.312  19.298   5.889  1.00 92.97           H  
ATOM   1753 HG23 VAL A 111     -16.533  19.325   5.955  1.00 92.97           H  
ATOM   1754  N   PRO A 112     -16.320  16.710  10.021  1.00 95.13           N  
ATOM   1755  CA  PRO A 112     -16.267  16.302  11.421  1.00 95.13           C  
ATOM   1756  HA  PRO A 112     -17.005  15.518  11.596  1.00 95.13           H  
ATOM   1757  C   PRO A 112     -16.562  17.472  12.366  1.00 95.13           C  
ATOM   1758  CB  PRO A 112     -14.867  15.724  11.643  1.00 95.13           C  
ATOM   1759  HB2 PRO A 112     -14.479  15.978  12.629  1.00 95.13           H  
ATOM   1760  HB3 PRO A 112     -14.892  14.643  11.507  1.00 95.13           H  
ATOM   1761  O   PRO A 112     -16.167  18.615  12.115  1.00 95.13           O  
ATOM   1762  CG  PRO A 112     -14.030  16.360  10.534  1.00 95.13           C  
ATOM   1763  HG2 PRO A 112     -13.704  17.351  10.849  1.00 95.13           H  
ATOM   1764  HG3 PRO A 112     -13.174  15.741  10.262  1.00 95.13           H  
ATOM   1765  CD  PRO A 112     -15.031  16.489   9.388  1.00 95.13           C  
ATOM   1766  HD2 PRO A 112     -14.754  17.317   8.736  1.00 95.13           H  
ATOM   1767  HD3 PRO A 112     -15.065  15.560   8.820  1.00 95.13           H  
ATOM   1768  N   ILE A 113     -17.232  17.169  13.478  1.00 96.50           N  
ATOM   1769  H   ILE A 113     -17.542  16.215  13.595  1.00 96.50           H  
ATOM   1770  CA  ILE A 113     -17.652  18.148  14.482  1.00 96.50           C  
ATOM   1771  HA  ILE A 113     -17.289  19.129  14.175  1.00 96.50           H  
ATOM   1772  C   ILE A 113     -17.004  17.835  15.836  1.00 96.50           C  
ATOM   1773  CB  ILE A 113     -19.197  18.253  14.546  1.00 96.50           C  
ATOM   1774  HB  ILE A 113     -19.606  17.271  14.785  1.00 96.50           H  
ATOM   1775  O   ILE A 113     -17.069  16.708  16.335  1.00 96.50           O  
ATOM   1776  CG1 ILE A 113     -19.753  18.686  13.165  1.00 96.50           C  
ATOM   1777 HG12 ILE A 113     -19.243  19.591  12.836  1.00 96.50           H  
ATOM   1778 HG13 ILE A 113     -19.536  17.898  12.444  1.00 96.50           H  
ATOM   1779  CG2 ILE A 113     -19.624  19.233  15.657  1.00 96.50           C  
ATOM   1780 HG21 ILE A 113     -19.287  18.875  16.629  1.00 96.50           H  
ATOM   1781 HG22 ILE A 113     -20.710  19.315  15.702  1.00 96.50           H  
ATOM   1782 HG23 ILE A 113     -19.191  20.215  15.466  1.00 96.50           H  
ATOM   1783  CD1 ILE A 113     -21.265  18.935  13.105  1.00 96.50           C  
ATOM   1784 HD11 ILE A 113     -21.512  19.866  13.617  1.00 96.50           H  
ATOM   1785 HD12 ILE A 113     -21.800  18.104  13.563  1.00 96.50           H  
ATOM   1786 HD13 ILE A 113     -21.574  19.024  12.064  1.00 96.50           H  
ATOM   1787  N   ILE A 114     -16.423  18.858  16.460  1.00 96.21           N  
ATOM   1788  H   ILE A 114     -16.421  19.749  15.983  1.00 96.21           H  
ATOM   1789  CA  ILE A 114     -16.012  18.851  17.867  1.00 96.21           C  
ATOM   1790  HA  ILE A 114     -16.082  17.835  18.256  1.00 96.21           H  
ATOM   1791  C   ILE A 114     -16.997  19.723  18.643  1.00 96.21           C  
ATOM   1792  CB  ILE A 114     -14.554  19.339  18.047  1.00 96.21           C  
ATOM   1793  HB  ILE A 114     -14.530  20.406  17.825  1.00 96.21           H  
ATOM   1794  O   ILE A 114     -17.246  20.864  18.259  1.00 96.21           O  
ATOM   1795  CG1 ILE A 114     -13.551  18.662  17.088  1.00 96.21           C  
ATOM   1796 HG12 ILE A 114     -13.846  18.884  16.062  1.00 96.21           H  
ATOM   1797 HG13 ILE A 114     -12.572  19.120  17.233  1.00 96.21           H  
ATOM   1798  CG2 ILE A 114     -14.086  19.158  19.503  1.00 96.21           C  
ATOM   1799 HG21 ILE A 114     -14.699  19.762  20.173  1.00 96.21           H  
ATOM   1800 HG22 ILE A 114     -13.052  19.489  19.600  1.00 96.21           H  
ATOM   1801 HG23 ILE A 114     -14.157  18.113  19.802  1.00 96.21           H  
ATOM   1802  CD1 ILE A 114     -13.398  17.141  17.233  1.00 96.21           C  
ATOM   1803 HD11 ILE A 114     -13.278  16.701  16.243  1.00 96.21           H  
ATOM   1804 HD12 ILE A 114     -14.269  16.697  17.714  1.00 96.21           H  
ATOM   1805 HD13 ILE A 114     -12.511  16.917  17.826  1.00 96.21           H  
ATOM   1806  N   LEU A 115     -17.560  19.208  19.734  1.00 96.70           N  
ATOM   1807  H   LEU A 115     -17.277  18.282  20.024  1.00 96.70           H  
ATOM   1808  CA  LEU A 115     -18.370  20.016  20.649  1.00 96.70           C  
ATOM   1809  HA  LEU A 115     -18.800  20.856  20.103  1.00 96.70           H  
ATOM   1810  C   LEU A 115     -17.479  20.620  21.738  1.00 96.70           C  
ATOM   1811  CB  LEU A 115     -19.535  19.194  21.224  1.00 96.70           C  
ATOM   1812  HB2 LEU A 115     -19.131  18.351  21.785  1.00 96.70           H  
ATOM   1813  HB3 LEU A 115     -20.074  19.835  21.922  1.00 96.70           H  
ATOM   1814  O   LEU A 115     -16.619  19.931  22.286  1.00 96.70           O  
ATOM   1815  CG  LEU A 115     -20.545  18.654  20.193  1.00 96.70           C  
ATOM   1816  HG  LEU A 115     -20.084  17.851  19.617  1.00 96.70           H  
ATOM   1817  CD1 LEU A 115     -21.750  18.091  20.946  1.00 96.70           C  
ATOM   1818 HD11 LEU A 115     -22.515  17.758  20.244  1.00 96.70           H  
ATOM   1819 HD12 LEU A 115     -22.183  18.864  21.581  1.00 96.70           H  
ATOM   1820 HD13 LEU A 115     -21.432  17.248  21.559  1.00 96.70           H  
ATOM   1821  CD2 LEU A 115     -21.054  19.719  19.222  1.00 96.70           C  
ATOM   1822 HD21 LEU A 115     -20.238  20.048  18.579  1.00 96.70           H  
ATOM   1823 HD22 LEU A 115     -21.445  20.574  19.773  1.00 96.70           H  
ATOM   1824 HD23 LEU A 115     -21.834  19.301  18.585  1.00 96.70           H  
ATOM   1825  N   VAL A 116     -17.675  21.898  22.060  1.00 96.71           N  
ATOM   1826  H   VAL A 116     -18.364  22.424  21.541  1.00 96.71           H  
ATOM   1827  CA  VAL A 116     -16.783  22.642  22.963  1.00 96.71           C  
ATOM   1828  HA  VAL A 116     -16.087  21.945  23.432  1.00 96.71           H  
ATOM   1829  C   VAL A 116     -17.583  23.315  24.072  1.00 96.71           C  
ATOM   1830  CB  VAL A 116     -15.927  23.670  22.201  1.00 96.71           C  
ATOM   1831  HB  VAL A 116     -16.524  24.554  21.977  1.00 96.71           H  
ATOM   1832  O   VAL A 116     -18.177  24.369  23.864  1.00 96.71           O  
ATOM   1833  CG1 VAL A 116     -14.756  24.126  23.073  1.00 96.71           C  
ATOM   1834 HG11 VAL A 116     -14.096  23.285  23.287  1.00 96.71           H  
ATOM   1835 HG12 VAL A 116     -14.202  24.906  22.550  1.00 96.71           H  
ATOM   1836 HG13 VAL A 116     -15.123  24.540  24.012  1.00 96.71           H  
ATOM   1837  CG2 VAL A 116     -15.405  23.150  20.858  1.00 96.71           C  
ATOM   1838 HG21 VAL A 116     -16.230  23.040  20.154  1.00 96.71           H  
ATOM   1839 HG22 VAL A 116     -14.922  22.182  20.993  1.00 96.71           H  
ATOM   1840 HG23 VAL A 116     -14.700  23.872  20.443  1.00 96.71           H  
ATOM   1841  N   GLY A 117     -17.595  22.710  25.257  1.00 96.50           N  
ATOM   1842  H   GLY A 117     -17.012  21.894  25.376  1.00 96.50           H  
ATOM   1843  CA  GLY A 117     -18.244  23.266  26.442  1.00 96.50           C  
ATOM   1844  HA2 GLY A 117     -19.174  23.762  26.166  1.00 96.50           H  
ATOM   1845  HA3 GLY A 117     -18.469  22.466  27.147  1.00 96.50           H  
ATOM   1846  C   GLY A 117     -17.332  24.275  27.119  1.00 96.50           C  
ATOM   1847  O   GLY A 117     -16.543  23.908  27.987  1.00 96.50           O  
ATOM   1848  N   ASN A 118     -17.397  25.539  26.711  1.00 96.80           N  
ATOM   1849  H   ASN A 118     -18.118  25.790  26.049  1.00 96.80           H  
ATOM   1850  CA  ASN A 118     -16.588  26.600  27.301  1.00 96.80           C  
ATOM   1851  HA  ASN A 118     -15.601  26.189  27.516  1.00 96.80           H  
ATOM   1852  C   ASN A 118     -17.177  27.089  28.638  1.00 96.80           C  
ATOM   1853  CB  ASN A 118     -16.417  27.724  26.270  1.00 96.80           C  
ATOM   1854  HB2 ASN A 118     -16.181  27.288  25.299  1.00 96.80           H  
ATOM   1855  HB3 ASN A 118     -17.363  28.258  26.172  1.00 96.80           H  
ATOM   1856  O   ASN A 118     -18.316  26.782  28.990  1.00 96.80           O  
ATOM   1857  CG  ASN A 118     -15.308  28.710  26.607  1.00 96.80           C  
ATOM   1858  ND2 ASN A 118     -15.359  29.875  26.018  1.00 96.80           N  
ATOM   1859 HD21 ASN A 118     -14.580  30.509  26.120  1.00 96.80           H  
ATOM   1860 HD22 ASN A 118     -16.157  30.085  25.435  1.00 96.80           H  
ATOM   1861  OD1 ASN A 118     -14.399  28.460  27.391  1.00 96.80           O  
ATOM   1862  N   LYS A 119     -16.384  27.879  29.371  1.00 95.97           N  
ATOM   1863  H   LYS A 119     -15.483  28.099  28.971  1.00 95.97           H  
ATOM   1864  CA  LYS A 119     -16.692  28.415  30.707  1.00 95.97           C  
ATOM   1865  HA  LYS A 119     -15.805  28.948  31.049  1.00 95.97           H  
ATOM   1866  C   LYS A 119     -16.916  27.327  31.770  1.00 95.97           C  
ATOM   1867  CB  LYS A 119     -17.825  29.462  30.660  1.00 95.97           C  
ATOM   1868  HB2 LYS A 119     -18.782  28.948  30.565  1.00 95.97           H  
ATOM   1869  HB3 LYS A 119     -17.822  29.989  31.614  1.00 95.97           H  
ATOM   1870  O   LYS A 119     -17.690  27.509  32.707  1.00 95.97           O  
ATOM   1871  CG  LYS A 119     -17.719  30.505  29.533  1.00 95.97           C  
ATOM   1872  HG2 LYS A 119     -17.910  30.010  28.581  1.00 95.97           H  
ATOM   1873  HG3 LYS A 119     -16.718  30.938  29.514  1.00 95.97           H  
ATOM   1874  CD  LYS A 119     -18.755  31.623  29.739  1.00 95.97           C  
ATOM   1875  HD2 LYS A 119     -19.664  31.174  30.139  1.00 95.97           H  
ATOM   1876  HD3 LYS A 119     -18.388  32.335  30.479  1.00 95.97           H  
ATOM   1877  CE  LYS A 119     -19.072  32.346  28.420  1.00 95.97           C  
ATOM   1878  HE2 LYS A 119     -19.138  31.594  27.634  1.00 95.97           H  
ATOM   1879  HE3 LYS A 119     -18.259  33.029  28.172  1.00 95.97           H  
ATOM   1880  NZ  LYS A 119     -20.368  33.069  28.471  1.00 95.97           N  
ATOM   1881  HZ1 LYS A 119     -20.578  33.494  27.579  1.00 95.97           H  
ATOM   1882  HZ2 LYS A 119     -20.414  33.754  29.212  1.00 95.97           H  
ATOM   1883  HZ3 LYS A 119     -21.100  32.398  28.655  1.00 95.97           H  
ATOM   1884  N   SER A 120     -16.196  26.201  31.680  1.00 95.01           N  
ATOM   1885  H   SER A 120     -15.617  26.077  30.862  1.00 95.01           H  
ATOM   1886  CA  SER A 120     -16.223  25.132  32.704  1.00 95.01           C  
ATOM   1887  HA  SER A 120     -17.269  24.883  32.882  1.00 95.01           H  
ATOM   1888  C   SER A 120     -15.684  25.539  34.086  1.00 95.01           C  
ATOM   1889  CB  SER A 120     -15.545  23.851  32.205  1.00 95.01           C  
ATOM   1890  HB2 SER A 120     -16.037  23.517  31.292  1.00 95.01           H  
ATOM   1891  HB3 SER A 120     -15.653  23.070  32.958  1.00 95.01           H  
ATOM   1892  O   SER A 120     -15.716  24.740  35.015  1.00 95.01           O  
ATOM   1893  OG  SER A 120     -14.171  24.067  31.943  1.00 95.01           O  
ATOM   1894  HG  SER A 120     -14.149  24.527  31.101  1.00 95.01           H  
ATOM   1895  N   ASP A 121     -15.227  26.781  34.252  1.00 95.07           N  
ATOM   1896  H   ASP A 121     -15.184  27.391  33.448  1.00 95.07           H  
ATOM   1897  CA  ASP A 121     -14.989  27.428  35.545  1.00 95.07           C  
ATOM   1898  HA  ASP A 121     -14.558  26.694  36.225  1.00 95.07           H  
ATOM   1899  C   ASP A 121     -16.272  27.945  36.232  1.00 95.07           C  
ATOM   1900  CB  ASP A 121     -13.952  28.547  35.350  1.00 95.07           C  
ATOM   1901  HB2 ASP A 121     -13.023  28.085  35.019  1.00 95.07           H  
ATOM   1902  HB3 ASP A 121     -13.760  29.029  36.309  1.00 95.07           H  
ATOM   1903  O   ASP A 121     -16.250  28.202  37.434  1.00 95.07           O  
ATOM   1904  CG  ASP A 121     -14.351  29.600  34.309  1.00 95.07           C  
ATOM   1905  OD1 ASP A 121     -14.549  30.773  34.697  1.00 95.07           O  
ATOM   1906  OD2 ASP A 121     -14.379  29.224  33.109  1.00 95.07           O  
ATOM   1907  N   LEU A 122     -17.395  28.053  35.508  1.00 94.63           N  
ATOM   1908  H   LEU A 122     -17.345  27.850  34.520  1.00 94.63           H  
ATOM   1909  CA  LEU A 122     -18.688  28.523  36.027  1.00 94.63           C  
ATOM   1910  HA  LEU A 122     -18.507  29.135  36.911  1.00 94.63           H  
ATOM   1911  C   LEU A 122     -19.626  27.392  36.490  1.00 94.63           C  
ATOM   1912  CB  LEU A 122     -19.381  29.407  34.970  1.00 94.63           C  
ATOM   1913  HB2 LEU A 122     -19.639  28.787  34.112  1.00 94.63           H  
ATOM   1914  HB3 LEU A 122     -20.314  29.777  35.396  1.00 94.63           H  
ATOM   1915  O   LEU A 122     -20.705  27.666  37.014  1.00 94.63           O  
ATOM   1916  CG  LEU A 122     -18.568  30.615  34.469  1.00 94.63           C  
ATOM   1917  HG  LEU A 122     -17.692  30.263  33.925  1.00 94.63           H  
ATOM   1918  CD1 LEU A 122     -19.432  31.446  33.518  1.00 94.63           C  
ATOM   1919 HD11 LEU A 122     -18.838  32.251  33.084  1.00 94.63           H  
ATOM   1920 HD12 LEU A 122     -19.813  30.812  32.717  1.00 94.63           H  
ATOM   1921 HD13 LEU A 122     -20.284  31.867  34.052  1.00 94.63           H  
ATOM   1922  CD2 LEU A 122     -18.101  31.533  35.602  1.00 94.63           C  
ATOM   1923 HD21 LEU A 122     -18.954  31.850  36.202  1.00 94.63           H  
ATOM   1924 HD22 LEU A 122     -17.382  31.003  36.226  1.00 94.63           H  
ATOM   1925 HD23 LEU A 122     -17.601  32.404  35.177  1.00 94.63           H  
ATOM   1926  N   ARG A 123     -19.244  26.120  36.308  1.00 91.61           N  
ATOM   1927  H   ARG A 123     -18.328  25.960  35.913  1.00 91.61           H  
ATOM   1928  CA  ARG A 123     -20.092  24.952  36.598  1.00 91.61           C  
ATOM   1929  HA  ARG A 123     -20.898  25.263  37.262  1.00 91.61           H  
ATOM   1930  C   ARG A 123     -19.292  23.852  37.301  1.00 91.61           C  
ATOM   1931  CB  ARG A 123     -20.713  24.478  35.276  1.00 91.61           C  
ATOM   1932  HB2 ARG A 123     -21.151  25.335  34.764  1.00 91.61           H  
ATOM   1933  HB3 ARG A 123     -19.920  24.073  34.647  1.00 91.61           H  
ATOM   1934  O   ARG A 123     -18.275  23.397  36.796  1.00 91.61           O  
ATOM   1935  CG  ARG A 123     -21.808  23.422  35.461  1.00 91.61           C  
ATOM   1936  HG2 ARG A 123     -22.656  23.854  35.993  1.00 91.61           H  
ATOM   1937  HG3 ARG A 123     -21.414  22.594  36.051  1.00 91.61           H  
ATOM   1938  CD  ARG A 123     -22.268  22.938  34.081  1.00 91.61           C  
ATOM   1939  HD2 ARG A 123     -22.874  23.739  33.659  1.00 91.61           H  
ATOM   1940  HD3 ARG A 123     -21.395  22.781  33.446  1.00 91.61           H  
ATOM   1941  NE  ARG A 123     -23.024  21.675  34.134  1.00 91.61           N  
ATOM   1942  HE  ARG A 123     -22.566  20.923  34.629  1.00 91.61           H  
ATOM   1943  NH1 ARG A 123     -24.763  22.230  32.723  1.00 91.61           N  
ATOM   1944 HH11 ARG A 123     -24.322  23.110  32.497  1.00 91.61           H  
ATOM   1945 HH12 ARG A 123     -25.641  21.999  32.280  1.00 91.61           H  
ATOM   1946  NH2 ARG A 123     -24.684  20.205  33.661  1.00 91.61           N  
ATOM   1947 HH21 ARG A 123     -24.128  19.471  34.076  1.00 91.61           H  
ATOM   1948 HH22 ARG A 123     -25.567  19.977  33.225  1.00 91.61           H  
ATOM   1949  CZ  ARG A 123     -24.155  21.386  33.513  1.00 91.61           C  
ATOM   1950  N   SER A 124     -19.771  23.406  38.463  1.00 87.65           N  
ATOM   1951  H   SER A 124     -20.623  23.809  38.826  1.00 87.65           H  
ATOM   1952  CA  SER A 124     -19.071  22.439  39.328  1.00 87.65           C  
ATOM   1953  HA  SER A 124     -18.009  22.684  39.337  1.00 87.65           H  
ATOM   1954  C   SER A 124     -19.177  20.974  38.887  1.00 87.65           C  
ATOM   1955  CB  SER A 124     -19.598  22.573  40.759  1.00 87.65           C  
ATOM   1956  HB2 SER A 124     -19.293  23.538  41.164  1.00 87.65           H  
ATOM   1957  HB3 SER A 124     -19.176  21.783  41.381  1.00 87.65           H  
ATOM   1958  O   SER A 124     -18.374  20.153  39.324  1.00 87.65           O  
ATOM   1959  OG  SER A 124     -21.014  22.494  40.768  1.00 87.65           O  
ATOM   1960  HG  SER A 124     -21.312  22.407  41.677  1.00 87.65           H  
ATOM   1961  N   GLY A 125     -20.151  20.635  38.040  1.00 87.30           N  
ATOM   1962  H   GLY A 125     -20.747  21.374  37.695  1.00 87.30           H  
ATOM   1963  CA  GLY A 125     -20.333  19.301  37.462  1.00 87.30           C  
ATOM   1964  HA2 GLY A 125     -21.257  18.861  37.837  1.00 87.30           H  
ATOM   1965  HA3 GLY A 125     -19.505  18.652  37.745  1.00 87.30           H  
ATOM   1966  C   GLY A 125     -20.407  19.364  35.939  1.00 87.30           C  
ATOM   1967  O   GLY A 125     -20.813  20.379  35.379  1.00 87.30           O  
ATOM   1968  N   SER A 126     -20.037  18.283  35.258  1.00 87.19           N  
ATOM   1969  H   SER A 126     -19.743  17.463  35.768  1.00 87.19           H  
ATOM   1970  CA  SER A 126     -19.994  18.253  33.792  1.00 87.19           C  
ATOM   1971  HA  SER A 126     -19.299  19.024  33.460  1.00 87.19           H  
ATOM   1972  C   SER A 126     -21.359  18.547  33.140  1.00 87.19           C  
ATOM   1973  CB  SER A 126     -19.437  16.905  33.338  1.00 87.19           C  
ATOM   1974  HB2 SER A 126     -18.507  16.698  33.867  1.00 87.19           H  
ATOM   1975  HB3 SER A 126     -20.156  16.117  33.563  1.00 87.19           H  
ATOM   1976  O   SER A 126     -22.426  18.282  33.703  1.00 87.19           O  
ATOM   1977  OG  SER A 126     -19.177  16.924  31.958  1.00 87.19           O  
ATOM   1978  HG  SER A 126     -18.473  17.556  31.794  1.00 87.19           H  
ATOM   1979  N   SER A 127     -21.331  19.106  31.933  1.00 89.30           N  
ATOM   1980  H   SER A 127     -20.423  19.335  31.554  1.00 89.30           H  
ATOM   1981  CA  SER A 127     -22.485  19.272  31.038  1.00 89.30           C  
ATOM   1982  HA  SER A 127     -23.380  19.442  31.636  1.00 89.30           H  
ATOM   1983  C   SER A 127     -22.778  18.033  30.183  1.00 89.30           C  
ATOM   1984  CB  SER A 127     -22.282  20.508  30.161  1.00 89.30           C  
ATOM   1985  HB2 SER A 127     -22.139  21.382  30.797  1.00 89.30           H  
ATOM   1986  HB3 SER A 127     -23.170  20.666  29.549  1.00 89.30           H  
ATOM   1987  O   SER A 127     -23.819  17.968  29.526  1.00 89.30           O  
ATOM   1988  OG  SER A 127     -21.164  20.350  29.317  1.00 89.30           O  
ATOM   1989  HG  SER A 127     -20.358  20.254  29.831  1.00 89.30           H  
ATOM   1990  N   MET A 128     -21.900  17.023  30.236  1.00 86.41           N  
ATOM   1991  H   MET A 128     -21.076  17.164  30.802  1.00 86.41           H  
ATOM   1992  CA  MET A 128     -21.891  15.868  29.333  1.00 86.41           C  
ATOM   1993  HA  MET A 128     -21.673  16.248  28.335  1.00 86.41           H  
ATOM   1994  C   MET A 128     -23.221  15.105  29.250  1.00 86.41           C  
ATOM   1995  CB  MET A 128     -20.756  14.925  29.769  1.00 86.41           C  
ATOM   1996  HB2 MET A 128     -19.914  15.516  30.131  1.00 86.41           H  
ATOM   1997  HB3 MET A 128     -21.095  14.295  30.591  1.00 86.41           H  
ATOM   1998  O   MET A 128     -23.560  14.606  28.183  1.00 86.41           O  
ATOM   1999  CG  MET A 128     -20.204  14.048  28.646  1.00 86.41           C  
ATOM   2000  HG2 MET A 128     -20.980  13.347  28.336  1.00 86.41           H  
ATOM   2001  HG3 MET A 128     -19.380  13.465  29.057  1.00 86.41           H  
ATOM   2002  SD  MET A 128     -19.588  14.932  27.179  1.00 86.41           S  
ATOM   2003  CE  MET A 128     -18.451  16.125  27.950  1.00 86.41           C  
ATOM   2004  HE1 MET A 128     -17.839  16.597  27.182  1.00 86.41           H  
ATOM   2005  HE2 MET A 128     -17.801  15.614  28.662  1.00 86.41           H  
ATOM   2006  HE3 MET A 128     -19.018  16.896  28.471  1.00 86.41           H  
ATOM   2007  N   GLU A 129     -24.013  15.041  30.324  1.00 90.13           N  
ATOM   2008  H   GLU A 129     -23.708  15.483  31.179  1.00 90.13           H  
ATOM   2009  CA  GLU A 129     -25.310  14.341  30.326  1.00 90.13           C  
ATOM   2010  HA  GLU A 129     -25.156  13.308  30.015  1.00 90.13           H  
ATOM   2011  C   GLU A 129     -26.331  14.947  29.347  1.00 90.13           C  
ATOM   2012  CB  GLU A 129     -25.903  14.324  31.742  1.00 90.13           C  
ATOM   2013  HB2 GLU A 129     -26.037  15.349  32.087  1.00 90.13           H  
ATOM   2014  HB3 GLU A 129     -26.879  13.840  31.696  1.00 90.13           H  
ATOM   2015  O   GLU A 129     -27.055  14.205  28.684  1.00 90.13           O  
ATOM   2016  CG  GLU A 129     -25.022  13.554  32.738  1.00 90.13           C  
ATOM   2017  HG2 GLU A 129     -24.092  14.102  32.891  1.00 90.13           H  
ATOM   2018  HG3 GLU A 129     -24.775  12.586  32.302  1.00 90.13           H  
ATOM   2019  CD  GLU A 129     -25.713  13.341  34.094  1.00 90.13           C  
ATOM   2020  OE1 GLU A 129     -25.379  12.327  34.745  1.00 90.13           O  
ATOM   2021  OE2 GLU A 129     -26.554  14.188  34.469  1.00 90.13           O  
ATOM   2022  N   ALA A 130     -26.350  16.276  29.190  1.00 90.56           N  
ATOM   2023  H   ALA A 130     -25.681  16.832  29.704  1.00 90.56           H  
ATOM   2024  CA  ALA A 130     -27.208  16.960  28.216  1.00 90.56           C  
ATOM   2025  HA  ALA A 130     -28.207  16.525  28.254  1.00 90.56           H  
ATOM   2026  C   ALA A 130     -26.689  16.810  26.772  1.00 90.56           C  
ATOM   2027  CB  ALA A 130     -27.305  18.436  28.624  1.00 90.56           C  
ATOM   2028  HB1 ALA A 130     -27.966  18.963  27.935  1.00 90.56           H  
ATOM   2029  HB2 ALA A 130     -27.718  18.517  29.629  1.00 90.56           H  
ATOM   2030  HB3 ALA A 130     -26.320  18.901  28.596  1.00 90.56           H  
ATOM   2031  O   ALA A 130     -27.451  16.880  25.806  1.00 90.56           O  
ATOM   2032  N   VAL A 131     -25.381  16.581  26.625  1.00 92.43           N  
ATOM   2033  H   VAL A 131     -24.833  16.515  27.471  1.00 92.43           H  
ATOM   2034  CA  VAL A 131     -24.665  16.575  25.344  1.00 92.43           C  
ATOM   2035  HA  VAL A 131     -25.228  17.176  24.630  1.00 92.43           H  
ATOM   2036  C   VAL A 131     -24.563  15.167  24.745  1.00 92.43           C  
ATOM   2037  CB  VAL A 131     -23.297  17.260  25.534  1.00 92.43           C  
ATOM   2038  HB  VAL A 131     -22.736  16.738  26.309  1.00 92.43           H  
ATOM   2039  O   VAL A 131     -24.674  15.015  23.530  1.00 92.43           O  
ATOM   2040  CG1 VAL A 131     -22.465  17.263  24.252  1.00 92.43           C  
ATOM   2041 HG11 VAL A 131     -22.119  16.252  24.037  1.00 92.43           H  
ATOM   2042 HG12 VAL A 131     -23.070  17.637  23.426  1.00 92.43           H  
ATOM   2043 HG13 VAL A 131     -21.588  17.898  24.378  1.00 92.43           H  
ATOM   2044  CG2 VAL A 131     -23.487  18.723  25.960  1.00 92.43           C  
ATOM   2045 HG21 VAL A 131     -24.007  19.283  25.183  1.00 92.43           H  
ATOM   2046 HG22 VAL A 131     -22.514  19.180  26.141  1.00 92.43           H  
ATOM   2047 HG23 VAL A 131     -24.050  18.790  26.891  1.00 92.43           H  
ATOM   2048  N   LEU A 132     -24.454  14.113  25.561  1.00 91.23           N  
ATOM   2049  H   LEU A 132     -24.355  14.300  26.549  1.00 91.23           H  
ATOM   2050  CA  LEU A 132     -24.397  12.709  25.122  1.00 91.23           C  
ATOM   2051  HA  LEU A 132     -23.483  12.588  24.541  1.00 91.23           H  
ATOM   2052  C   LEU A 132     -25.548  12.287  24.180  1.00 91.23           C  
ATOM   2053  CB  LEU A 132     -24.321  11.786  26.358  1.00 91.23           C  
ATOM   2054  HB2 LEU A 132     -24.685  10.793  26.091  1.00 91.23           H  
ATOM   2055  HB3 LEU A 132     -24.975  12.179  27.136  1.00 91.23           H  
ATOM   2056  O   LEU A 132     -25.265  11.589  23.201  1.00 91.23           O  
ATOM   2057  CG  LEU A 132     -22.903  11.641  26.935  1.00 91.23           C  
ATOM   2058  HG  LEU A 132     -22.442  12.626  27.003  1.00 91.23           H  
ATOM   2059  CD1 LEU A 132     -22.966  11.013  28.329  1.00 91.23           C  
ATOM   2060 HD11 LEU A 132     -21.960  10.919  28.739  1.00 91.23           H  
ATOM   2061 HD12 LEU A 132     -23.432  10.029  28.282  1.00 91.23           H  
ATOM   2062 HD13 LEU A 132     -23.546  11.656  28.991  1.00 91.23           H  
ATOM   2063  CD2 LEU A 132     -22.012  10.754  26.061  1.00 91.23           C  
ATOM   2064 HD21 LEU A 132     -21.035  10.643  26.531  1.00 91.23           H  
ATOM   2065 HD22 LEU A 132     -21.868  11.214  25.083  1.00 91.23           H  
ATOM   2066 HD23 LEU A 132     -22.472   9.773  25.937  1.00 91.23           H  
ATOM   2067  N   PRO A 133     -26.815  12.716  24.373  1.00 93.41           N  
ATOM   2068  CA  PRO A 133     -27.888  12.463  23.409  1.00 93.41           C  
ATOM   2069  HA  PRO A 133     -27.972  11.387  23.257  1.00 93.41           H  
ATOM   2070  C   PRO A 133     -27.667  13.137  22.048  1.00 93.41           C  
ATOM   2071  CB  PRO A 133     -29.172  12.976  24.074  1.00 93.41           C  
ATOM   2072  HB2 PRO A 133     -29.356  14.012  23.791  1.00 93.41           H  
ATOM   2073  HB3 PRO A 133     -30.031  12.355  23.820  1.00 93.41           H  
ATOM   2074  O   PRO A 133     -28.085  12.590  21.033  1.00 93.41           O  
ATOM   2075  CG  PRO A 133     -28.855  12.918  25.566  1.00 93.41           C  
ATOM   2076  HG2 PRO A 133     -28.993  11.902  25.937  1.00 93.41           H  
ATOM   2077  HG3 PRO A 133     -29.453  13.626  26.140  1.00 93.41           H  
ATOM   2078  CD  PRO A 133     -27.375  13.279  25.593  1.00 93.41           C  
ATOM   2079  HD2 PRO A 133     -27.261  14.363  25.583  1.00 93.41           H  
ATOM   2080  HD3 PRO A 133     -26.916  12.860  26.488  1.00 93.41           H  
ATOM   2081  N   ILE A 134     -27.001  14.297  22.003  1.00 94.41           N  
ATOM   2082  H   ILE A 134     -26.614  14.659  22.863  1.00 94.41           H  
ATOM   2083  CA  ILE A 134     -26.624  14.981  20.754  1.00 94.41           C  
ATOM   2084  HA  ILE A 134     -27.472  14.951  20.070  1.00 94.41           H  
ATOM   2085  C   ILE A 134     -25.476  14.211  20.086  1.00 94.41           C  
ATOM   2086  CB  ILE A 134     -26.263  16.471  21.004  1.00 94.41           C  
ATOM   2087  HB  ILE A 134     -25.366  16.520  21.622  1.00 94.41           H  
ATOM   2088  O   ILE A 134     -25.577  13.856  18.915  1.00 94.41           O  
ATOM   2089  CG1 ILE A 134     -27.404  17.212  21.741  1.00 94.41           C  
ATOM   2090 HG12 ILE A 134     -27.643  16.687  22.666  1.00 94.41           H  
ATOM   2091 HG13 ILE A 134     -28.290  17.212  21.107  1.00 94.41           H  
ATOM   2092  CG2 ILE A 134     -25.952  17.179  19.672  1.00 94.41           C  
ATOM   2093 HG21 ILE A 134     -25.164  16.654  19.131  1.00 94.41           H  
ATOM   2094 HG22 ILE A 134     -26.845  17.223  19.048  1.00 94.41           H  
ATOM   2095 HG23 ILE A 134     -25.593  18.192  19.855  1.00 94.41           H  
ATOM   2096  CD1 ILE A 134     -27.087  18.662  22.129  1.00 94.41           C  
ATOM   2097 HD11 ILE A 134     -26.164  18.702  22.707  1.00 94.41           H  
ATOM   2098 HD12 ILE A 134     -26.995  19.288  21.242  1.00 94.41           H  
ATOM   2099 HD13 ILE A 134     -27.904  19.053  22.737  1.00 94.41           H  
ATOM   2100  N   MET A 135     -24.436  13.852  20.848  1.00 93.69           N  
ATOM   2101  H   MET A 135     -24.424  14.168  21.807  1.00 93.69           H  
ATOM   2102  CA  MET A 135     -23.310  13.033  20.364  1.00 93.69           C  
ATOM   2103  HA  MET A 135     -22.809  13.555  19.549  1.00 93.69           H  
ATOM   2104  C   MET A 135     -23.748  11.667  19.814  1.00 93.69           C  
ATOM   2105  CB  MET A 135     -22.284  12.813  21.481  1.00 93.69           C  
ATOM   2106  HB2 MET A 135     -22.733  12.235  22.289  1.00 93.69           H  
ATOM   2107  HB3 MET A 135     -21.458  12.235  21.066  1.00 93.69           H  
ATOM   2108  O   MET A 135     -23.113  11.139  18.909  1.00 93.69           O  
ATOM   2109  CG  MET A 135     -21.710  14.109  22.052  1.00 93.69           C  
ATOM   2110  HG2 MET A 135     -22.495  14.618  22.610  1.00 93.69           H  
ATOM   2111  HG3 MET A 135     -21.401  14.766  21.238  1.00 93.69           H  
ATOM   2112  SD  MET A 135     -20.305  13.849  23.165  1.00 93.69           S  
ATOM   2113  CE  MET A 135     -18.987  13.640  21.942  1.00 93.69           C  
ATOM   2114  HE1 MET A 135     -18.063  13.371  22.455  1.00 93.69           H  
ATOM   2115  HE2 MET A 135     -19.255  12.854  21.235  1.00 93.69           H  
ATOM   2116  HE3 MET A 135     -18.845  14.574  21.399  1.00 93.69           H  
ATOM   2117  N   SER A 136     -24.838  11.106  20.344  1.00 92.41           N  
ATOM   2118  H   SER A 136     -25.268  11.571  21.130  1.00 92.41           H  
ATOM   2119  CA  SER A 136     -25.414   9.834  19.884  1.00 92.41           C  
ATOM   2120  HA  SER A 136     -24.606   9.165  19.588  1.00 92.41           H  
ATOM   2121  C   SER A 136     -26.345   9.983  18.672  1.00 92.41           C  
ATOM   2122  CB  SER A 136     -26.186   9.163  21.024  1.00 92.41           C  
ATOM   2123  HB2 SER A 136     -26.509   8.174  20.698  1.00 92.41           H  
ATOM   2124  HB3 SER A 136     -27.067   9.758  21.262  1.00 92.41           H  
ATOM   2125  O   SER A 136     -26.616   8.997  17.996  1.00 92.41           O  
ATOM   2126  OG  SER A 136     -25.388   9.031  22.189  1.00 92.41           O  
ATOM   2127  HG  SER A 136     -25.234   9.909  22.544  1.00 92.41           H  
ATOM   2128  N   GLN A 137     -26.856  11.191  18.402  1.00 94.12           N  
ATOM   2129  H   GLN A 137     -26.591  11.965  18.993  1.00 94.12           H  
ATOM   2130  CA  GLN A 137     -27.753  11.482  17.275  1.00 94.12           C  
ATOM   2131  HA  GLN A 137     -28.370  10.605  17.080  1.00 94.12           H  
ATOM   2132  C   GLN A 137     -26.985  11.787  15.975  1.00 94.12           C  
ATOM   2133  CB  GLN A 137     -28.681  12.647  17.686  1.00 94.12           C  
ATOM   2134  HB2 GLN A 137     -28.077  13.520  17.934  1.00 94.12           H  
ATOM   2135  HB3 GLN A 137     -29.238  12.350  18.574  1.00 94.12           H  
ATOM   2136  O   GLN A 137     -27.499  11.533  14.886  1.00 94.12           O  
ATOM   2137  CG  GLN A 137     -29.685  13.039  16.589  1.00 94.12           C  
ATOM   2138  HG2 GLN A 137     -30.253  12.154  16.300  1.00 94.12           H  
ATOM   2139  HG3 GLN A 137     -29.142  13.392  15.713  1.00 94.12           H  
ATOM   2140  CD  GLN A 137     -30.674  14.140  16.978  1.00 94.12           C  
ATOM   2141  NE2 GLN A 137     -31.584  14.467  16.087  1.00 94.12           N  
ATOM   2142 HE21 GLN A 137     -31.570  14.029  15.177  1.00 94.12           H  
ATOM   2143 HE22 GLN A 137     -32.224  15.208  16.333  1.00 94.12           H  
ATOM   2144  OE1 GLN A 137     -30.673  14.730  18.054  1.00 94.12           O  
ATOM   2145  N   PHE A 138     -25.773  12.339  16.081  1.00 93.40           N  
ATOM   2146  H   PHE A 138     -25.415  12.524  17.007  1.00 93.40           H  
ATOM   2147  CA  PHE A 138     -25.018  12.889  14.952  1.00 93.40           C  
ATOM   2148  HA  PHE A 138     -25.582  12.757  14.029  1.00 93.40           H  
ATOM   2149  C   PHE A 138     -23.647  12.193  14.802  1.00 93.40           C  
ATOM   2150  CB  PHE A 138     -24.907  14.403  15.157  1.00 93.40           C  
ATOM   2151  HB2 PHE A 138     -24.441  14.593  16.125  1.00 93.40           H  
ATOM   2152  HB3 PHE A 138     -24.245  14.823  14.399  1.00 93.40           H  
ATOM   2153  O   PHE A 138     -22.702  12.551  15.509  1.00 93.40           O  
ATOM   2154  CG  PHE A 138     -26.238  15.130  15.098  1.00 93.40           C  
ATOM   2155  CD1 PHE A 138     -26.908  15.293  13.870  1.00 93.40           C  
ATOM   2156  HD1 PHE A 138     -26.463  14.909  12.964  1.00 93.40           H  
ATOM   2157  CD2 PHE A 138     -26.809  15.654  16.271  1.00 93.40           C  
ATOM   2158  HD2 PHE A 138     -26.298  15.532  17.215  1.00 93.40           H  
ATOM   2159  CE1 PHE A 138     -28.128  15.993  13.816  1.00 93.40           C  
ATOM   2160  HE1 PHE A 138     -28.622  16.136  12.866  1.00 93.40           H  
ATOM   2161  CE2 PHE A 138     -28.029  16.347  16.219  1.00 93.40           C  
ATOM   2162  HE2 PHE A 138     -28.452  16.748  17.128  1.00 93.40           H  
ATOM   2163  CZ  PHE A 138     -28.687  16.525  14.991  1.00 93.40           C  
ATOM   2164  HZ  PHE A 138     -29.615  17.077  14.949  1.00 93.40           H  
ATOM   2165  N   PRO A 139     -23.505  11.198  13.899  1.00 92.02           N  
ATOM   2166  CA  PRO A 139     -22.284  10.390  13.747  1.00 92.02           C  
ATOM   2167  HA  PRO A 139     -22.000   9.993  14.722  1.00 92.02           H  
ATOM   2168  C   PRO A 139     -21.065  11.154  13.196  1.00 92.02           C  
ATOM   2169  CB  PRO A 139     -22.685   9.225  12.835  1.00 92.02           C  
ATOM   2170  HB2 PRO A 139     -21.858   8.869  12.221  1.00 92.02           H  
ATOM   2171  HB3 PRO A 139     -23.082   8.410  13.440  1.00 92.02           H  
ATOM   2172  O   PRO A 139     -19.963  10.611  13.160  1.00 92.02           O  
ATOM   2173  CG  PRO A 139     -23.806   9.817  11.984  1.00 92.02           C  
ATOM   2174  HG2 PRO A 139     -24.464   9.047  11.583  1.00 92.02           H  
ATOM   2175  HG3 PRO A 139     -23.382  10.424  11.184  1.00 92.02           H  
ATOM   2176  CD  PRO A 139     -24.530  10.716  12.983  1.00 92.02           C  
ATOM   2177  HD2 PRO A 139     -25.269  10.136  13.537  1.00 92.02           H  
ATOM   2178  HD3 PRO A 139     -25.013  11.536  12.452  1.00 92.02           H  
ATOM   2179  N   GLU A 140     -21.229  12.405  12.778  1.00 93.82           N  
ATOM   2180  H   GLU A 140     -22.177  12.736  12.664  1.00 93.82           H  
ATOM   2181  CA  GLU A 140     -20.161  13.359  12.466  1.00 93.82           C  
ATOM   2182  HA  GLU A 140     -19.360  12.823  11.957  1.00 93.82           H  
ATOM   2183  C   GLU A 140     -19.518  13.990  13.712  1.00 93.82           C  
ATOM   2184  CB  GLU A 140     -20.667  14.442  11.492  1.00 93.82           C  
ATOM   2185  HB2 GLU A 140     -20.979  13.965  10.563  1.00 93.82           H  
ATOM   2186  HB3 GLU A 140     -19.819  15.080  11.246  1.00 93.82           H  
ATOM   2187  O   GLU A 140     -18.444  14.579  13.602  1.00 93.82           O  
ATOM   2188  CG  GLU A 140     -21.803  15.350  12.008  1.00 93.82           C  
ATOM   2189  HG2 GLU A 140     -21.764  16.278  11.438  1.00 93.82           H  
ATOM   2190  HG3 GLU A 140     -21.624  15.603  13.053  1.00 93.82           H  
ATOM   2191  CD  GLU A 140     -23.217  14.765  11.857  1.00 93.82           C  
ATOM   2192  OE1 GLU A 140     -24.201  15.519  11.970  1.00 93.82           O  
ATOM   2193  OE2 GLU A 140     -23.377  13.547  11.617  1.00 93.82           O  
ATOM   2194  N   ILE A 141     -20.116  13.853  14.904  1.00 94.74           N  
ATOM   2195  H   ILE A 141     -20.995  13.359  14.964  1.00 94.74           H  
ATOM   2196  CA  ILE A 141     -19.479  14.305  16.145  1.00 94.74           C  
ATOM   2197  HA  ILE A 141     -19.015  15.270  15.937  1.00 94.74           H  
ATOM   2198  C   ILE A 141     -18.364  13.330  16.528  1.00 94.74           C  
ATOM   2199  CB  ILE A 141     -20.482  14.546  17.291  1.00 94.74           C  
ATOM   2200  HB  ILE A 141     -21.030  13.624  17.485  1.00 94.74           H  
ATOM   2201  O   ILE A 141     -18.582  12.145  16.796  1.00 94.74           O  
ATOM   2202  CG1 ILE A 141     -21.477  15.665  16.905  1.00 94.74           C  
ATOM   2203 HG12 ILE A 141     -20.952  16.619  16.855  1.00 94.74           H  
ATOM   2204 HG13 ILE A 141     -21.897  15.460  15.920  1.00 94.74           H  
ATOM   2205  CG2 ILE A 141     -19.703  14.947  18.564  1.00 94.74           C  
ATOM   2206 HG21 ILE A 141     -19.081  14.118  18.902  1.00 94.74           H  
ATOM   2207 HG22 ILE A 141     -19.073  15.812  18.359  1.00 94.74           H  
ATOM   2208 HG23 ILE A 141     -20.387  15.194  19.376  1.00 94.74           H  
ATOM   2209  CD1 ILE A 141     -22.651  15.787  17.879  1.00 94.74           C  
ATOM   2210 HD11 ILE A 141     -23.196  14.844  17.912  1.00 94.74           H  
ATOM   2211 HD12 ILE A 141     -22.308  16.040  18.882  1.00 94.74           H  
ATOM   2212 HD13 ILE A 141     -23.327  16.569  17.532  1.00 94.74           H  
ATOM   2213  N   GLU A 142     -17.143  13.848  16.578  1.00 93.79           N  
ATOM   2214  H   GLU A 142     -17.045  14.814  16.302  1.00 93.79           H  
ATOM   2215  CA  GLU A 142     -15.931  13.090  16.875  1.00 93.79           C  
ATOM   2216  HA  GLU A 142     -16.037  12.058  16.539  1.00 93.79           H  
ATOM   2217  C   GLU A 142     -15.644  13.055  18.382  1.00 93.79           C  
ATOM   2218  CB  GLU A 142     -14.763  13.720  16.100  1.00 93.79           C  
ATOM   2219  HB2 GLU A 142     -14.743  14.787  16.320  1.00 93.79           H  
ATOM   2220  HB3 GLU A 142     -13.822  13.298  16.450  1.00 93.79           H  
ATOM   2221  O   GLU A 142     -15.283  12.012  18.934  1.00 93.79           O  
ATOM   2222  CG  GLU A 142     -14.871  13.545  14.572  1.00 93.79           C  
ATOM   2223  HG2 GLU A 142     -14.110  14.176  14.111  1.00 93.79           H  
ATOM   2224  HG3 GLU A 142     -15.839  13.909  14.229  1.00 93.79           H  
ATOM   2225  CD  GLU A 142     -14.651  12.105  14.091  1.00 93.79           C  
ATOM   2226  OE1 GLU A 142     -15.175  11.726  13.015  1.00 93.79           O  
ATOM   2227  OE2 GLU A 142     -14.020  11.310  14.825  1.00 93.79           O  
ATOM   2228  N   THR A 143     -15.772  14.197  19.068  1.00 93.14           N  
ATOM   2229  H   THR A 143     -16.102  15.009  18.565  1.00 93.14           H  
ATOM   2230  CA  THR A 143     -15.400  14.389  20.484  1.00 93.14           C  
ATOM   2231  HA  THR A 143     -15.723  13.519  21.056  1.00 93.14           H  
ATOM   2232  C   THR A 143     -16.096  15.618  21.081  1.00 93.14           C  
ATOM   2233  CB  THR A 143     -13.863  14.521  20.596  1.00 93.14           C  
ATOM   2234  HB  THR A 143     -13.513  15.254  19.869  1.00 93.14           H  
ATOM   2235  O   THR A 143     -16.391  16.570  20.363  1.00 93.14           O  
ATOM   2236  CG2 THR A 143     -13.311  14.898  21.970  1.00 93.14           C  
ATOM   2237 HG21 THR A 143     -13.742  14.264  22.745  1.00 93.14           H  
ATOM   2238 HG22 THR A 143     -12.227  14.783  21.973  1.00 93.14           H  
ATOM   2239 HG23 THR A 143     -13.538  15.942  22.183  1.00 93.14           H  
ATOM   2240  OG1 THR A 143     -13.294  13.267  20.292  1.00 93.14           O  
ATOM   2241  HG1 THR A 143     -13.754  12.952  19.510  1.00 93.14           H  
ATOM   2242  N   CYS A 144     -16.345  15.611  22.394  1.00 95.15           N  
ATOM   2243  H   CYS A 144     -16.102  14.796  22.938  1.00 95.15           H  
ATOM   2244  CA  CYS A 144     -16.686  16.798  23.176  1.00 95.15           C  
ATOM   2245  HA  CYS A 144     -16.840  17.634  22.494  1.00 95.15           H  
ATOM   2246  C   CYS A 144     -15.520  17.155  24.113  1.00 95.15           C  
ATOM   2247  CB  CYS A 144     -18.003  16.567  23.931  1.00 95.15           C  
ATOM   2248  HB2 CYS A 144     -17.876  15.781  24.676  1.00 95.15           H  
ATOM   2249  HB3 CYS A 144     -18.772  16.255  23.223  1.00 95.15           H  
ATOM   2250  O   CYS A 144     -14.866  16.269  24.667  1.00 95.15           O  
ATOM   2251  SG  CYS A 144     -18.557  18.104  24.732  1.00 95.15           S  
ATOM   2252  HG  CYS A 144     -17.563  18.216  25.617  1.00 95.15           H  
ATOM   2253  N   VAL A 145     -15.256  18.444  24.310  1.00 94.14           N  
ATOM   2254  H   VAL A 145     -15.790  19.125  23.789  1.00 94.14           H  
ATOM   2255  CA  VAL A 145     -14.213  18.949  25.213  1.00 94.14           C  
ATOM   2256  HA  VAL A 145     -13.868  18.145  25.863  1.00 94.14           H  
ATOM   2257  C   VAL A 145     -14.810  20.040  26.091  1.00 94.14           C  
ATOM   2258  CB  VAL A 145     -12.998  19.499  24.436  1.00 94.14           C  
ATOM   2259  HB  VAL A 145     -13.267  20.441  23.957  1.00 94.14           H  
ATOM   2260  O   VAL A 145     -15.368  21.003  25.574  1.00 94.14           O  
ATOM   2261  CG1 VAL A 145     -11.822  19.744  25.389  1.00 94.14           C  
ATOM   2262 HG11 VAL A 145     -10.979  20.161  24.839  1.00 94.14           H  
ATOM   2263 HG12 VAL A 145     -12.109  20.458  26.161  1.00 94.14           H  
ATOM   2264 HG13 VAL A 145     -11.523  18.813  25.869  1.00 94.14           H  
ATOM   2265  CG2 VAL A 145     -12.508  18.541  23.343  1.00 94.14           C  
ATOM   2266 HG21 VAL A 145     -13.274  18.422  22.577  1.00 94.14           H  
ATOM   2267 HG22 VAL A 145     -12.259  17.571  23.772  1.00 94.14           H  
ATOM   2268 HG23 VAL A 145     -11.628  18.972  22.865  1.00 94.14           H  
ATOM   2269  N   GLU A 146     -14.706  19.906  27.410  1.00 95.43           N  
ATOM   2270  H   GLU A 146     -14.265  19.085  27.799  1.00 95.43           H  
ATOM   2271  CA  GLU A 146     -15.056  20.977  28.343  1.00 95.43           C  
ATOM   2272  HA  GLU A 146     -15.806  21.616  27.877  1.00 95.43           H  
ATOM   2273  C   GLU A 146     -13.815  21.836  28.611  1.00 95.43           C  
ATOM   2274  CB  GLU A 146     -15.695  20.427  29.628  1.00 95.43           C  
ATOM   2275  HB2 GLU A 146     -15.011  19.740  30.124  1.00 95.43           H  
ATOM   2276  HB3 GLU A 146     -15.893  21.265  30.297  1.00 95.43           H  
ATOM   2277  O   GLU A 146     -12.814  21.365  29.156  1.00 95.43           O  
ATOM   2278  CG  GLU A 146     -17.022  19.717  29.321  1.00 95.43           C  
ATOM   2279  HG2 GLU A 146     -17.616  20.351  28.662  1.00 95.43           H  
ATOM   2280  HG3 GLU A 146     -16.822  18.784  28.794  1.00 95.43           H  
ATOM   2281  CD  GLU A 146     -17.827  19.419  30.590  1.00 95.43           C  
ATOM   2282  OE1 GLU A 146     -18.986  19.879  30.687  1.00 95.43           O  
ATOM   2283  OE2 GLU A 146     -17.338  18.674  31.469  1.00 95.43           O  
ATOM   2284  N   CYS A 147     -13.875  23.099  28.198  1.00 95.17           N  
ATOM   2285  H   CYS A 147     -14.762  23.424  27.842  1.00 95.17           H  
ATOM   2286  CA  CYS A 147     -12.777  24.057  28.223  1.00 95.17           C  
ATOM   2287  HA  CYS A 147     -11.869  23.552  28.553  1.00 95.17           H  
ATOM   2288  C   CYS A 147     -13.062  25.200  29.205  1.00 95.17           C  
ATOM   2289  CB  CYS A 147     -12.537  24.606  26.805  1.00 95.17           C  
ATOM   2290  HB2 CYS A 147     -11.738  25.348  26.827  1.00 95.17           H  
ATOM   2291  HB3 CYS A 147     -13.448  25.086  26.448  1.00 95.17           H  
ATOM   2292  O   CYS A 147     -14.199  25.446  29.616  1.00 95.17           O  
ATOM   2293  SG  CYS A 147     -12.071  23.294  25.640  1.00 95.17           S  
ATOM   2294  HG  CYS A 147     -10.802  23.118  26.019  1.00 95.17           H  
ATOM   2295  N   SER A 148     -12.028  25.942  29.576  1.00 96.23           N  
ATOM   2296  H   SER A 148     -11.110  25.676  29.247  1.00 96.23           H  
ATOM   2297  CA  SER A 148     -12.181  27.278  30.155  1.00 96.23           C  
ATOM   2298  HA  SER A 148     -13.148  27.698  29.875  1.00 96.23           H  
ATOM   2299  C   SER A 148     -11.091  28.158  29.575  1.00 96.23           C  
ATOM   2300  CB  SER A 148     -12.105  27.250  31.687  1.00 96.23           C  
ATOM   2301  HB2 SER A 148     -12.973  26.731  32.093  1.00 96.23           H  
ATOM   2302  HB3 SER A 148     -11.201  26.723  31.992  1.00 96.23           H  
ATOM   2303  O   SER A 148      -9.918  27.951  29.882  1.00 96.23           O  
ATOM   2304  OG  SER A 148     -12.049  28.568  32.198  1.00 96.23           O  
ATOM   2305  HG  SER A 148     -12.926  28.827  32.488  1.00 96.23           H  
ATOM   2306  N   ALA A 149     -11.484  29.136  28.753  1.00 96.39           N  
ATOM   2307  H   ALA A 149     -12.451  29.170  28.463  1.00 96.39           H  
ATOM   2308  CA  ALA A 149     -10.573  30.174  28.275  1.00 96.39           C  
ATOM   2309  HA  ALA A 149      -9.814  29.725  27.635  1.00 96.39           H  
ATOM   2310  C   ALA A 149      -9.856  30.858  29.457  1.00 96.39           C  
ATOM   2311  CB  ALA A 149     -11.376  31.169  27.427  1.00 96.39           C  
ATOM   2312  HB1 ALA A 149     -11.818  30.656  26.572  1.00 96.39           H  
ATOM   2313  HB2 ALA A 149     -12.165  31.627  28.023  1.00 96.39           H  
ATOM   2314  HB3 ALA A 149     -10.707  31.947  27.061  1.00 96.39           H  
ATOM   2315  O   ALA A 149      -8.636  30.967  29.475  1.00 96.39           O  
ATOM   2316  N   LYS A 150     -10.621  31.222  30.494  1.00 96.06           N  
ATOM   2317  H   LYS A 150     -11.610  31.026  30.430  1.00 96.06           H  
ATOM   2318  CA  LYS A 150     -10.152  31.955  31.677  1.00 96.06           C  
ATOM   2319  HA  LYS A 150      -9.680  32.885  31.358  1.00 96.06           H  
ATOM   2320  C   LYS A 150      -9.098  31.210  32.498  1.00 96.06           C  
ATOM   2321  CB  LYS A 150     -11.384  32.298  32.514  1.00 96.06           C  
ATOM   2322  HB2 LYS A 150     -12.111  32.800  31.876  1.00 96.06           H  
ATOM   2323  HB3 LYS A 150     -11.831  31.376  32.887  1.00 96.06           H  
ATOM   2324  O   LYS A 150      -8.149  31.826  32.968  1.00 96.06           O  
ATOM   2325  CG  LYS A 150     -11.052  33.217  33.692  1.00 96.06           C  
ATOM   2326  HG2 LYS A 150     -10.636  34.156  33.327  1.00 96.06           H  
ATOM   2327  HG3 LYS A 150     -10.339  32.734  34.359  1.00 96.06           H  
ATOM   2328  CD  LYS A 150     -12.348  33.478  34.450  1.00 96.06           C  
ATOM   2329  HD2 LYS A 150     -12.772  32.517  34.740  1.00 96.06           H  
ATOM   2330  HD3 LYS A 150     -13.053  33.995  33.799  1.00 96.06           H  
ATOM   2331  CE  LYS A 150     -12.097  34.301  35.706  1.00 96.06           C  
ATOM   2332  HE2 LYS A 150     -11.723  35.284  35.423  1.00 96.06           H  
ATOM   2333  HE3 LYS A 150     -11.333  33.796  36.298  1.00 96.06           H  
ATOM   2334  NZ  LYS A 150     -13.362  34.402  36.467  1.00 96.06           N  
ATOM   2335  HZ1 LYS A 150     -14.050  34.901  35.921  1.00 96.06           H  
ATOM   2336  HZ2 LYS A 150     -13.724  33.472  36.624  1.00 96.06           H  
ATOM   2337  HZ3 LYS A 150     -13.219  34.868  37.351  1.00 96.06           H  
ATOM   2338  N   ASN A 151      -9.260  29.897  32.658  1.00 95.30           N  
ATOM   2339  H   ASN A 151     -10.087  29.477  32.259  1.00 95.30           H  
ATOM   2340  CA  ASN A 151      -8.351  29.055  33.443  1.00 95.30           C  
ATOM   2341  HA  ASN A 151      -7.709  29.698  34.045  1.00 95.30           H  
ATOM   2342  C   ASN A 151      -7.390  28.227  32.564  1.00 95.30           C  
ATOM   2343  CB  ASN A 151      -9.177  28.188  34.416  1.00 95.30           C  
ATOM   2344  HB2 ASN A 151      -8.510  27.489  34.920  1.00 95.30           H  
ATOM   2345  HB3 ASN A 151      -9.907  27.610  33.850  1.00 95.30           H  
ATOM   2346  O   ASN A 151      -6.811  27.257  33.052  1.00 95.30           O  
ATOM   2347  CG  ASN A 151      -9.903  28.963  35.506  1.00 95.30           C  
ATOM   2348  ND2 ASN A 151     -10.690  28.280  36.303  1.00 95.30           N  
ATOM   2349 HD21 ASN A 151     -10.838  27.292  36.156  1.00 95.30           H  
ATOM   2350 HD22 ASN A 151     -11.194  28.821  36.990  1.00 95.30           H  
ATOM   2351  OD1 ASN A 151      -9.782  30.162  35.690  1.00 95.30           O  
ATOM   2352  N   LEU A 152      -7.265  28.556  31.269  1.00 94.91           N  
ATOM   2353  H   LEU A 152      -7.757  29.375  30.943  1.00 94.91           H  
ATOM   2354  CA  LEU A 152      -6.447  27.844  30.271  1.00 94.91           C  
ATOM   2355  HA  LEU A 152      -6.736  28.247  29.300  1.00 94.91           H  
ATOM   2356  C   LEU A 152      -6.730  26.328  30.168  1.00 94.91           C  
ATOM   2357  CB  LEU A 152      -4.956  28.187  30.456  1.00 94.91           C  
ATOM   2358  HB2 LEU A 152      -4.616  27.742  31.391  1.00 94.91           H  
ATOM   2359  HB3 LEU A 152      -4.387  27.732  29.645  1.00 94.91           H  
ATOM   2360  O   LEU A 152      -5.895  25.540  29.720  1.00 94.91           O  
ATOM   2361  CG  LEU A 152      -4.641  29.696  30.483  1.00 94.91           C  
ATOM   2362  HG  LEU A 152      -5.203  30.172  31.287  1.00 94.91           H  
ATOM   2363  CD1 LEU A 152      -3.161  29.893  30.781  1.00 94.91           C  
ATOM   2364 HD11 LEU A 152      -2.880  29.356  31.687  1.00 94.91           H  
ATOM   2365 HD12 LEU A 152      -2.970  30.954  30.941  1.00 94.91           H  
ATOM   2366 HD13 LEU A 152      -2.553  29.547  29.946  1.00 94.91           H  
ATOM   2367  CD2 LEU A 152      -4.984  30.390  29.165  1.00 94.91           C  
ATOM   2368 HD21 LEU A 152      -4.672  31.433  29.208  1.00 94.91           H  
ATOM   2369 HD22 LEU A 152      -6.061  30.366  29.004  1.00 94.91           H  
ATOM   2370 HD23 LEU A 152      -4.470  29.907  28.334  1.00 94.91           H  
ATOM   2371  N   ARG A 153      -7.924  25.887  30.586  1.00 94.78           N  
ATOM   2372  H   ARG A 153      -8.607  26.594  30.816  1.00 94.78           H  
ATOM   2373  CA  ARG A 153      -8.269  24.464  30.700  1.00 94.78           C  
ATOM   2374  HA  ARG A 153      -7.380  23.942  31.053  1.00 94.78           H  
ATOM   2375  C   ARG A 153      -8.638  23.885  29.336  1.00 94.78           C  
ATOM   2376  CB  ARG A 153      -9.381  24.267  31.742  1.00 94.78           C  
ATOM   2377  HB2 ARG A 153      -9.069  24.715  32.685  1.00 94.78           H  
ATOM   2378  HB3 ARG A 153     -10.284  24.772  31.399  1.00 94.78           H  
ATOM   2379  O   ARG A 153      -9.581  24.361  28.704  1.00 94.78           O  
ATOM   2380  CG  ARG A 153      -9.701  22.781  31.972  1.00 94.78           C  
ATOM   2381  HG2 ARG A 153      -8.815  22.271  32.352  1.00 94.78           H  
ATOM   2382  HG3 ARG A 153     -10.000  22.323  31.029  1.00 94.78           H  
ATOM   2383  CD  ARG A 153     -10.855  22.617  32.964  1.00 94.78           C  
ATOM   2384  HD2 ARG A 153     -10.576  23.065  33.917  1.00 94.78           H  
ATOM   2385  HD3 ARG A 153     -11.724  23.142  32.569  1.00 94.78           H  
ATOM   2386  NE  ARG A 153     -11.189  21.195  33.166  1.00 94.78           N  
ATOM   2387  HE  ARG A 153     -10.554  20.505  32.791  1.00 94.78           H  
ATOM   2388  NH1 ARG A 153     -13.228  21.496  34.196  1.00 94.78           N  
ATOM   2389 HH11 ARG A 153     -14.066  21.107  34.604  1.00 94.78           H  
ATOM   2390 HH12 ARG A 153     -13.208  22.479  33.966  1.00 94.78           H  
ATOM   2391  NH2 ARG A 153     -12.414  19.437  33.880  1.00 94.78           N  
ATOM   2392 HH21 ARG A 153     -13.254  19.046  34.282  1.00 94.78           H  
ATOM   2393 HH22 ARG A 153     -11.712  18.841  33.464  1.00 94.78           H  
ATOM   2394  CZ  ARG A 153     -12.275  20.723  33.749  1.00 94.78           C  
ATOM   2395  N   ASN A 154      -7.951  22.807  28.953  1.00 93.75           N  
ATOM   2396  H   ASN A 154      -7.181  22.514  29.538  1.00 93.75           H  
ATOM   2397  CA  ASN A 154      -8.199  21.989  27.759  1.00 93.75           C  
ATOM   2398  HA  ASN A 154      -7.361  21.296  27.687  1.00 93.75           H  
ATOM   2399  C   ASN A 154      -8.181  22.762  26.423  1.00 93.75           C  
ATOM   2400  CB  ASN A 154      -9.466  21.129  27.959  1.00 93.75           C  
ATOM   2401  HB2 ASN A 154      -9.608  20.494  27.084  1.00 93.75           H  
ATOM   2402  HB3 ASN A 154     -10.335  21.781  28.040  1.00 93.75           H  
ATOM   2403  O   ASN A 154      -8.833  22.343  25.467  1.00 93.75           O  
ATOM   2404  CG  ASN A 154      -9.411  20.210  29.164  1.00 93.75           C  
ATOM   2405  ND2 ASN A 154     -10.543  19.844  29.708  1.00 93.75           N  
ATOM   2406 HD21 ASN A 154     -10.480  19.275  30.540  1.00 93.75           H  
ATOM   2407 HD22 ASN A 154     -11.411  20.241  29.379  1.00 93.75           H  
ATOM   2408  OD1 ASN A 154      -8.368  19.822  29.660  1.00 93.75           O  
ATOM   2409  N   ILE A 155      -7.472  23.895  26.342  1.00 93.68           N  
ATOM   2410  H   ILE A 155      -6.953  24.205  27.152  1.00 93.68           H  
ATOM   2411  CA  ILE A 155      -7.421  24.706  25.114  1.00 93.68           C  
ATOM   2412  HA  ILE A 155      -8.429  24.754  24.703  1.00 93.68           H  
ATOM   2413  C   ILE A 155      -6.552  24.015  24.055  1.00 93.68           C  
ATOM   2414  CB  ILE A 155      -6.975  26.160  25.392  1.00 93.68           C  
ATOM   2415  HB  ILE A 155      -5.935  26.156  25.717  1.00 93.68           H  
ATOM   2416  O   ILE A 155      -7.020  23.786  22.943  1.00 93.68           O  
ATOM   2417  CG1 ILE A 155      -7.836  26.790  26.512  1.00 93.68           C  
ATOM   2418 HG12 ILE A 155      -8.893  26.667  26.274  1.00 93.68           H  
ATOM   2419 HG13 ILE A 155      -7.637  26.269  27.449  1.00 93.68           H  
ATOM   2420  CG2 ILE A 155      -7.082  26.987  24.097  1.00 93.68           C  
ATOM   2421 HG21 ILE A 155      -8.124  27.093  23.798  1.00 93.68           H  
ATOM   2422 HG22 ILE A 155      -6.652  27.978  24.242  1.00 93.68           H  
ATOM   2423 HG23 ILE A 155      -6.526  26.514  23.287  1.00 93.68           H  
ATOM   2424  CD1 ILE A 155      -7.560  28.277  26.742  1.00 93.68           C  
ATOM   2425 HD11 ILE A 155      -8.049  28.591  27.665  1.00 93.68           H  
ATOM   2426 HD12 ILE A 155      -7.971  28.858  25.917  1.00 93.68           H  
ATOM   2427 HD13 ILE A 155      -6.488  28.454  26.829  1.00 93.68           H  
ATOM   2428  N   SER A 156      -5.328  23.599  24.394  1.00 92.54           N  
ATOM   2429  H   SER A 156      -4.952  23.832  25.302  1.00 92.54           H  
ATOM   2430  CA  SER A 156      -4.478  22.823  23.476  1.00 92.54           C  
ATOM   2431  HA  SER A 156      -4.322  23.402  22.566  1.00 92.54           H  
ATOM   2432  C   SER A 156      -5.138  21.499  23.081  1.00 92.54           C  
ATOM   2433  CB  SER A 156      -3.110  22.554  24.111  1.00 92.54           C  
ATOM   2434  HB2 SER A 156      -2.490  22.010  23.399  1.00 92.54           H  
ATOM   2435  HB3 SER A 156      -3.232  21.954  25.012  1.00 92.54           H  
ATOM   2436  O   SER A 156      -5.144  21.129  21.909  1.00 92.54           O  
ATOM   2437  OG  SER A 156      -2.494  23.785  24.437  1.00 92.54           O  
ATOM   2438  HG  SER A 156      -1.553  23.666  24.584  1.00 92.54           H  
ATOM   2439  N   GLU A 157      -5.770  20.821  24.042  1.00 92.91           N  
ATOM   2440  H   GLU A 157      -5.652  21.127  24.998  1.00 92.91           H  
ATOM   2441  CA  GLU A 157      -6.531  19.592  23.830  1.00 92.91           C  
ATOM   2442  HA  GLU A 157      -5.864  18.834  23.420  1.00 92.91           H  
ATOM   2443  C   GLU A 157      -7.677  19.772  22.817  1.00 92.91           C  
ATOM   2444  CB  GLU A 157      -7.077  19.089  25.180  1.00 92.91           C  
ATOM   2445  HB2 GLU A 157      -7.840  18.339  24.971  1.00 92.91           H  
ATOM   2446  HB3 GLU A 157      -7.576  19.900  25.711  1.00 92.91           H  
ATOM   2447  O   GLU A 157      -7.836  18.926  21.939  1.00 92.91           O  
ATOM   2448  CG  GLU A 157      -6.037  18.414  26.096  1.00 92.91           C  
ATOM   2449  HG2 GLU A 157      -6.586  17.852  26.852  1.00 92.91           H  
ATOM   2450  HG3 GLU A 157      -5.476  17.688  25.508  1.00 92.91           H  
ATOM   2451  CD  GLU A 157      -5.058  19.356  26.824  1.00 92.91           C  
ATOM   2452  OE1 GLU A 157      -4.129  18.808  27.465  1.00 92.91           O  
ATOM   2453  OE2 GLU A 157      -5.241  20.596  26.762  1.00 92.91           O  
ATOM   2454  N   LEU A 158      -8.442  20.871  22.876  1.00 94.16           N  
ATOM   2455  H   LEU A 158      -8.270  21.536  23.616  1.00 94.16           H  
ATOM   2456  CA  LEU A 158      -9.481  21.200  21.888  1.00 94.16           C  
ATOM   2457  HA  LEU A 158     -10.257  20.435  21.922  1.00 94.16           H  
ATOM   2458  C   LEU A 158      -8.925  21.202  20.457  1.00 94.16           C  
ATOM   2459  CB  LEU A 158     -10.113  22.556  22.269  1.00 94.16           C  
ATOM   2460  HB2 LEU A 158     -10.760  22.399  23.132  1.00 94.16           H  
ATOM   2461  HB3 LEU A 158      -9.327  23.244  22.577  1.00 94.16           H  
ATOM   2462  O   LEU A 158      -9.435  20.487  19.588  1.00 94.16           O  
ATOM   2463  CG  LEU A 158     -10.911  23.260  21.156  1.00 94.16           C  
ATOM   2464  HG  LEU A 158     -10.276  23.439  20.288  1.00 94.16           H  
ATOM   2465  CD1 LEU A 158     -12.103  22.414  20.721  1.00 94.16           C  
ATOM   2466 HD11 LEU A 158     -12.730  22.196  21.586  1.00 94.16           H  
ATOM   2467 HD12 LEU A 158     -11.763  21.477  20.280  1.00 94.16           H  
ATOM   2468 HD13 LEU A 158     -12.671  22.952  19.963  1.00 94.16           H  
ATOM   2469  CD2 LEU A 158     -11.393  24.621  21.657  1.00 94.16           C  
ATOM   2470 HD21 LEU A 158     -12.030  25.091  20.908  1.00 94.16           H  
ATOM   2471 HD22 LEU A 158     -10.530  25.262  21.833  1.00 94.16           H  
ATOM   2472 HD23 LEU A 158     -11.940  24.501  22.592  1.00 94.16           H  
ATOM   2473  N   PHE A 159      -7.867  21.978  20.217  1.00 94.63           N  
ATOM   2474  H   PHE A 159      -7.482  22.523  20.976  1.00 94.63           H  
ATOM   2475  CA  PHE A 159      -7.269  22.083  18.887  1.00 94.63           C  
ATOM   2476  HA  PHE A 159      -8.075  22.243  18.170  1.00 94.63           H  
ATOM   2477  C   PHE A 159      -6.582  20.777  18.459  1.00 94.63           C  
ATOM   2478  CB  PHE A 159      -6.362  23.319  18.829  1.00 94.63           C  
ATOM   2479  HB2 PHE A 159      -5.840  23.328  17.872  1.00 94.63           H  
ATOM   2480  HB3 PHE A 159      -5.611  23.258  19.617  1.00 94.63           H  
ATOM   2481  O   PHE A 159      -6.585  20.455  17.270  1.00 94.63           O  
ATOM   2482  CG  PHE A 159      -7.147  24.615  18.958  1.00 94.63           C  
ATOM   2483  CD1 PHE A 159      -7.936  25.067  17.884  1.00 94.63           C  
ATOM   2484  HD1 PHE A 159      -7.944  24.518  16.954  1.00 94.63           H  
ATOM   2485  CD2 PHE A 159      -7.133  25.353  20.155  1.00 94.63           C  
ATOM   2486  HD2 PHE A 159      -6.505  25.033  20.974  1.00 94.63           H  
ATOM   2487  CE1 PHE A 159      -8.702  26.239  18.007  1.00 94.63           C  
ATOM   2488  HE1 PHE A 159      -9.281  26.590  17.166  1.00 94.63           H  
ATOM   2489  CE2 PHE A 159      -7.909  26.520  20.287  1.00 94.63           C  
ATOM   2490  HE2 PHE A 159      -7.882  27.089  21.205  1.00 94.63           H  
ATOM   2491  CZ  PHE A 159      -8.693  26.966  19.210  1.00 94.63           C  
ATOM   2492  HZ  PHE A 159      -9.272  27.873  19.301  1.00 94.63           H  
ATOM   2493  N   TYR A 160      -6.102  19.964  19.408  1.00 90.30           N  
ATOM   2494  H   TYR A 160      -6.071  20.294  20.362  1.00 90.30           H  
ATOM   2495  CA  TYR A 160      -5.627  18.611  19.123  1.00 90.30           C  
ATOM   2496  HA  TYR A 160      -4.891  18.679  18.321  1.00 90.30           H  
ATOM   2497  C   TYR A 160      -6.729  17.690  18.586  1.00 90.30           C  
ATOM   2498  CB  TYR A 160      -4.934  17.988  20.343  1.00 90.30           C  
ATOM   2499  HB2 TYR A 160      -4.040  18.560  20.593  1.00 90.30           H  
ATOM   2500  HB3 TYR A 160      -5.600  18.028  21.205  1.00 90.30           H  
ATOM   2501  O   TYR A 160      -6.517  17.059  17.552  1.00 90.30           O  
ATOM   2502  CG  TYR A 160      -4.553  16.543  20.084  1.00 90.30           C  
ATOM   2503  CD1 TYR A 160      -5.345  15.503  20.608  1.00 90.30           C  
ATOM   2504  HD1 TYR A 160      -6.178  15.736  21.255  1.00 90.30           H  
ATOM   2505  CD2 TYR A 160      -3.497  16.246  19.201  1.00 90.30           C  
ATOM   2506  HD2 TYR A 160      -2.924  17.049  18.761  1.00 90.30           H  
ATOM   2507  CE1 TYR A 160      -5.073  14.169  20.253  1.00 90.30           C  
ATOM   2508  HE1 TYR A 160      -5.674  13.365  20.652  1.00 90.30           H  
ATOM   2509  CE2 TYR A 160      -3.214  14.913  18.851  1.00 90.30           C  
ATOM   2510  HE2 TYR A 160      -2.413  14.693  18.161  1.00 90.30           H  
ATOM   2511  OH  TYR A 160      -3.725  12.581  19.060  1.00 90.30           O  
ATOM   2512  HH  TYR A 160      -2.959  12.515  18.485  1.00 90.30           H  
ATOM   2513  CZ  TYR A 160      -4.001  13.872  19.382  1.00 90.30           C  
ATOM   2514  N   TYR A 161      -7.910  17.609  19.216  1.00 93.31           N  
ATOM   2515  H   TYR A 161      -8.054  18.132  20.068  1.00 93.31           H  
ATOM   2516  CA  TYR A 161      -8.981  16.750  18.681  1.00 93.31           C  
ATOM   2517  HA  TYR A 161      -8.556  15.763  18.497  1.00 93.31           H  
ATOM   2518  C   TYR A 161      -9.514  17.250  17.347  1.00 93.31           C  
ATOM   2519  CB  TYR A 161     -10.145  16.573  19.656  1.00 93.31           C  
ATOM   2520  HB2 TYR A 161     -10.594  17.544  19.863  1.00 93.31           H  
ATOM   2521  HB3 TYR A 161     -10.902  15.940  19.194  1.00 93.31           H  
ATOM   2522  O   TYR A 161      -9.829  16.432  16.486  1.00 93.31           O  
ATOM   2523  CG  TYR A 161      -9.708  15.915  20.934  1.00 93.31           C  
ATOM   2524  CD1 TYR A 161      -9.237  14.589  20.926  1.00 93.31           C  
ATOM   2525  HD1 TYR A 161      -9.287  14.006  20.018  1.00 93.31           H  
ATOM   2526  CD2 TYR A 161      -9.668  16.677  22.106  1.00 93.31           C  
ATOM   2527  HD2 TYR A 161     -10.012  17.701  22.094  1.00 93.31           H  
ATOM   2528  CE1 TYR A 161      -8.650  14.057  22.087  1.00 93.31           C  
ATOM   2529  HE1 TYR A 161      -8.247  13.055  22.076  1.00 93.31           H  
ATOM   2530  CE2 TYR A 161      -9.078  16.155  23.261  1.00 93.31           C  
ATOM   2531  HE2 TYR A 161      -9.011  16.770  24.147  1.00 93.31           H  
ATOM   2532  OH  TYR A 161      -7.910  14.403  24.354  1.00 93.31           O  
ATOM   2533  HH  TYR A 161      -7.834  15.095  25.016  1.00 93.31           H  
ATOM   2534  CZ  TYR A 161      -8.539  14.858  23.245  1.00 93.31           C  
ATOM   2535  N   ALA A 162      -9.567  18.568  17.153  1.00 94.85           N  
ATOM   2536  H   ALA A 162      -9.327  19.185  17.916  1.00 94.85           H  
ATOM   2537  CA  ALA A 162      -9.929  19.154  15.873  1.00 94.85           C  
ATOM   2538  HA  ALA A 162     -10.910  18.774  15.588  1.00 94.85           H  
ATOM   2539  C   ALA A 162      -8.941  18.738  14.766  1.00 94.85           C  
ATOM   2540  CB  ALA A 162     -10.034  20.667  16.064  1.00 94.85           C  
ATOM   2541  HB1 ALA A 162     -10.780  20.891  16.826  1.00 94.85           H  
ATOM   2542  HB2 ALA A 162      -9.071  21.061  16.388  1.00 94.85           H  
ATOM   2543  HB3 ALA A 162     -10.329  21.140  15.128  1.00 94.85           H  
ATOM   2544  O   ALA A 162      -9.368  18.229  13.731  1.00 94.85           O  
ATOM   2545  N   GLN A 163      -7.626  18.841  14.995  1.00 93.87           N  
ATOM   2546  H   GLN A 163      -7.304  19.274  15.849  1.00 93.87           H  
ATOM   2547  CA  GLN A 163      -6.633  18.366  14.025  1.00 93.87           C  
ATOM   2548  HA  GLN A 163      -6.863  18.828  13.065  1.00 93.87           H  
ATOM   2549  C   GLN A 163      -6.701  16.837  13.829  1.00 93.87           C  
ATOM   2550  CB  GLN A 163      -5.223  18.816  14.447  1.00 93.87           C  
ATOM   2551  HB2 GLN A 163      -5.256  19.831  14.842  1.00 93.87           H  
ATOM   2552  HB3 GLN A 163      -4.854  18.152  15.230  1.00 93.87           H  
ATOM   2553  O   GLN A 163      -6.729  16.352  12.696  1.00 93.87           O  
ATOM   2554  CG  GLN A 163      -4.277  18.802  13.234  1.00 93.87           C  
ATOM   2555  HG2 GLN A 163      -4.509  19.664  12.608  1.00 93.87           H  
ATOM   2556  HG3 GLN A 163      -4.451  17.906  12.639  1.00 93.87           H  
ATOM   2557  CD  GLN A 163      -2.791  18.821  13.585  1.00 93.87           C  
ATOM   2558  NE2 GLN A 163      -1.971  19.364  12.714  1.00 93.87           N  
ATOM   2559 HE21 GLN A 163      -0.985  19.400  12.930  1.00 93.87           H  
ATOM   2560 HE22 GLN A 163      -2.336  19.941  11.970  1.00 93.87           H  
ATOM   2561  OE1 GLN A 163      -2.340  18.303  14.597  1.00 93.87           O  
ATOM   2562  N   LYS A 164      -6.793  16.065  14.923  1.00 92.68           N  
ATOM   2563  H   LYS A 164      -6.754  16.528  15.820  1.00 92.68           H  
ATOM   2564  CA  LYS A 164      -6.879  14.594  14.906  1.00 92.68           C  
ATOM   2565  HA  LYS A 164      -5.988  14.205  14.413  1.00 92.68           H  
ATOM   2566  C   LYS A 164      -8.077  14.100  14.094  1.00 92.68           C  
ATOM   2567  CB  LYS A 164      -6.918  14.065  16.351  1.00 92.68           C  
ATOM   2568  HB2 LYS A 164      -6.025  14.400  16.877  1.00 92.68           H  
ATOM   2569  HB3 LYS A 164      -7.792  14.478  16.855  1.00 92.68           H  
ATOM   2570  O   LYS A 164      -7.907  13.205  13.274  1.00 92.68           O  
ATOM   2571  CG  LYS A 164      -6.993  12.530  16.418  1.00 92.68           C  
ATOM   2572  HG2 LYS A 164      -6.124  12.106  15.915  1.00 92.68           H  
ATOM   2573  HG3 LYS A 164      -7.894  12.185  15.912  1.00 92.68           H  
ATOM   2574  CD  LYS A 164      -7.034  12.025  17.866  1.00 92.68           C  
ATOM   2575  HD2 LYS A 164      -6.092  12.273  18.356  1.00 92.68           H  
ATOM   2576  HD3 LYS A 164      -7.856  12.501  18.401  1.00 92.68           H  
ATOM   2577  CE  LYS A 164      -7.232  10.509  17.864  1.00 92.68           C  
ATOM   2578  HE2 LYS A 164      -8.246  10.299  17.521  1.00 92.68           H  
ATOM   2579  HE3 LYS A 164      -6.550  10.055  17.145  1.00 92.68           H  
ATOM   2580  NZ  LYS A 164      -7.016   9.881  19.189  1.00 92.68           N  
ATOM   2581  HZ1 LYS A 164      -6.035   9.811  19.416  1.00 92.68           H  
ATOM   2582  HZ2 LYS A 164      -7.567  10.287  19.932  1.00 92.68           H  
ATOM   2583  HZ3 LYS A 164      -7.261   8.904  19.110  1.00 92.68           H  
ATOM   2584  N   ALA A 165      -9.253  14.702  14.267  1.00 93.88           N  
ATOM   2585  H   ALA A 165      -9.319  15.433  14.961  1.00 93.88           H  
ATOM   2586  CA  ALA A 165     -10.467  14.370  13.521  1.00 93.88           C  
ATOM   2587  HA  ALA A 165     -10.769  13.348  13.748  1.00 93.88           H  
ATOM   2588  C   ALA A 165     -10.293  14.478  11.994  1.00 93.88           C  
ATOM   2589  CB  ALA A 165     -11.561  15.331  13.992  1.00 93.88           C  
ATOM   2590  HB1 ALA A 165     -11.213  16.363  13.936  1.00 93.88           H  
ATOM   2591  HB2 ALA A 165     -12.425  15.233  13.335  1.00 93.88           H  
ATOM   2592  HB3 ALA A 165     -11.845  15.098  15.018  1.00 93.88           H  
ATOM   2593  O   ALA A 165     -10.898  13.717  11.241  1.00 93.88           O  
ATOM   2594  N   VAL A 166      -9.450  15.409  11.539  1.00 95.55           N  
ATOM   2595  H   VAL A 166      -9.003  16.009  12.217  1.00 95.55           H  
ATOM   2596  CA  VAL A 166      -9.207  15.686  10.116  1.00 95.55           C  
ATOM   2597  HA  VAL A 166     -10.124  15.493   9.560  1.00 95.55           H  
ATOM   2598  C   VAL A 166      -8.132  14.781   9.514  1.00 95.55           C  
ATOM   2599  CB  VAL A 166      -8.849  17.174   9.944  1.00 95.55           C  
ATOM   2600  HB  VAL A 166      -8.001  17.432  10.578  1.00 95.55           H  
ATOM   2601  O   VAL A 166      -8.238  14.393   8.350  1.00 95.55           O  
ATOM   2602  CG1 VAL A 166      -8.499  17.525   8.502  1.00 95.55           C  
ATOM   2603 HG11 VAL A 166      -8.409  18.605   8.380  1.00 95.55           H  
ATOM   2604 HG12 VAL A 166      -7.531  17.080   8.270  1.00 95.55           H  
ATOM   2605 HG13 VAL A 166      -9.273  17.145   7.835  1.00 95.55           H  
ATOM   2606  CG2 VAL A 166     -10.045  18.028  10.342  1.00 95.55           C  
ATOM   2607 HG21 VAL A 166      -9.845  19.086  10.172  1.00 95.55           H  
ATOM   2608 HG22 VAL A 166     -10.249  17.889  11.404  1.00 95.55           H  
ATOM   2609 HG23 VAL A 166     -10.923  17.724   9.771  1.00 95.55           H  
ATOM   2610  N   LEU A 167      -7.097  14.442  10.286  1.00 94.86           N  
ATOM   2611  H   LEU A 167      -7.058  14.836  11.215  1.00 94.86           H  
ATOM   2612  CA  LEU A 167      -5.980  13.601   9.833  1.00 94.86           C  
ATOM   2613  HA  LEU A 167      -5.826  13.757   8.766  1.00 94.86           H  
ATOM   2614  C   LEU A 167      -6.264  12.096   9.997  1.00 94.86           C  
ATOM   2615  CB  LEU A 167      -4.708  14.043  10.584  1.00 94.86           C  
ATOM   2616  HB2 LEU A 167      -3.883  13.399  10.277  1.00 94.86           H  
ATOM   2617  HB3 LEU A 167      -4.863  13.893  11.652  1.00 94.86           H  
ATOM   2618  O   LEU A 167      -5.792  11.276   9.199  1.00 94.86           O  
ATOM   2619  CG  LEU A 167      -4.306  15.516  10.345  1.00 94.86           C  
ATOM   2620  HG  LEU A 167      -5.095  16.180  10.697  1.00 94.86           H  
ATOM   2621  CD1 LEU A 167      -3.033  15.842  11.117  1.00 94.86           C  
ATOM   2622 HD11 LEU A 167      -2.213  15.230  10.739  1.00 94.86           H  
ATOM   2623 HD12 LEU A 167      -2.778  16.894  10.993  1.00 94.86           H  
ATOM   2624 HD13 LEU A 167      -3.179  15.640  12.178  1.00 94.86           H  
ATOM   2625  CD2 LEU A 167      -4.042  15.827   8.869  1.00 94.86           C  
ATOM   2626 HD21 LEU A 167      -3.697  16.856   8.774  1.00 94.86           H  
ATOM   2627 HD22 LEU A 167      -4.966  15.726   8.299  1.00 94.86           H  
ATOM   2628 HD23 LEU A 167      -3.281  15.152   8.478  1.00 94.86           H  
ATOM   2629  N   HIS A 168      -7.074  11.751  11.002  1.00 94.59           N  
ATOM   2630  H   HIS A 168      -7.411  12.495  11.597  1.00 94.59           H  
ATOM   2631  CA  HIS A 168      -7.409  10.394  11.432  1.00 94.59           C  
ATOM   2632  HA  HIS A 168      -7.043   9.692  10.683  1.00 94.59           H  
ATOM   2633  C   HIS A 168      -8.936  10.157  11.534  1.00 94.59           C  
ATOM   2634  CB  HIS A 168      -6.666  10.117  12.757  1.00 94.59           C  
ATOM   2635  HB2 HIS A 168      -6.892   9.104  13.090  1.00 94.59           H  
ATOM   2636  HB3 HIS A 168      -7.019  10.803  13.526  1.00 94.59           H  
ATOM   2637  O   HIS A 168      -9.407   9.660  12.561  1.00 94.59           O  
ATOM   2638  CG  HIS A 168      -5.167  10.223  12.649  1.00 94.59           C  
ATOM   2639  CD2 HIS A 168      -4.407   9.741  11.621  1.00 94.59           C  
ATOM   2640  HD2 HIS A 168      -4.783   9.255  10.732  1.00 94.59           H  
ATOM   2641  ND1 HIS A 168      -4.299  10.790  13.557  1.00 94.59           N  
ATOM   2642  HD1 HIS A 168      -4.539  11.259  14.419  1.00 94.59           H  
ATOM   2643  CE1 HIS A 168      -3.047  10.633  13.088  1.00 94.59           C  
ATOM   2644  HE1 HIS A 168      -2.146  10.954  13.589  1.00 94.59           H  
ATOM   2645  NE2 HIS A 168      -3.070   9.994  11.907  1.00 94.59           N  
ATOM   2646  N   PRO A 169      -9.737  10.468  10.493  1.00 94.59           N  
ATOM   2647  CA  PRO A 169     -11.199  10.372  10.554  1.00 94.59           C  
ATOM   2648  HA  PRO A 169     -11.580  11.044  11.322  1.00 94.59           H  
ATOM   2649  C   PRO A 169     -11.655   8.939  10.864  1.00 94.59           C  
ATOM   2650  CB  PRO A 169     -11.692  10.842   9.178  1.00 94.59           C  
ATOM   2651  HB2 PRO A 169     -11.854  11.919   9.204  1.00 94.59           H  
ATOM   2652  HB3 PRO A 169     -12.605  10.333   8.868  1.00 94.59           H  
ATOM   2653  O   PRO A 169     -11.169   7.985  10.255  1.00 94.59           O  
ATOM   2654  CG  PRO A 169     -10.519  10.529   8.246  1.00 94.59           C  
ATOM   2655  HG2 PRO A 169     -10.519  11.166   7.362  1.00 94.59           H  
ATOM   2656  HG3 PRO A 169     -10.537   9.476   7.963  1.00 94.59           H  
ATOM   2657  CD  PRO A 169      -9.313  10.804   9.140  1.00 94.59           C  
ATOM   2658  HD2 PRO A 169      -8.464  10.199   8.821  1.00 94.59           H  
ATOM   2659  HD3 PRO A 169      -9.062  11.864   9.092  1.00 94.59           H  
ATOM   2660  N   THR A 170     -12.599   8.745  11.794  1.00 93.30           N  
ATOM   2661  H   THR A 170     -12.949   9.535  12.316  1.00 93.30           H  
ATOM   2662  CA  THR A 170     -13.022   7.375  12.166  1.00 93.30           C  
ATOM   2663  HA  THR A 170     -12.147   6.728  12.096  1.00 93.30           H  
ATOM   2664  C   THR A 170     -14.070   6.779  11.222  1.00 93.30           C  
ATOM   2665  CB  THR A 170     -13.551   7.263  13.604  1.00 93.30           C  
ATOM   2666  HB  THR A 170     -14.641   7.276  13.579  1.00 93.30           H  
ATOM   2667  O   THR A 170     -14.163   5.557  11.114  1.00 93.30           O  
ATOM   2668  CG2 THR A 170     -13.127   5.958  14.263  1.00 93.30           C  
ATOM   2669 HG21 THR A 170     -12.039   5.890  14.282  1.00 93.30           H  
ATOM   2670 HG22 THR A 170     -13.531   5.115  13.703  1.00 93.30           H  
ATOM   2671 HG23 THR A 170     -13.515   5.924  15.281  1.00 93.30           H  
ATOM   2672  OG1 THR A 170     -13.125   8.301  14.455  1.00 93.30           O  
ATOM   2673  HG1 THR A 170     -12.220   8.546  14.250  1.00 93.30           H  
ATOM   2674  N   ALA A 171     -14.852   7.609  10.523  1.00 93.94           N  
ATOM   2675  H   ALA A 171     -14.729   8.603  10.651  1.00 93.94           H  
ATOM   2676  CA  ALA A 171     -15.976   7.156   9.693  1.00 93.94           C  
ATOM   2677  HA  ALA A 171     -16.652   6.603  10.344  1.00 93.94           H  
ATOM   2678  C   ALA A 171     -15.601   6.176   8.548  1.00 93.94           C  
ATOM   2679  CB  ALA A 171     -16.742   8.387   9.190  1.00 93.94           C  
ATOM   2680  HB1 ALA A 171     -17.615   8.066   8.621  1.00 93.94           H  
ATOM   2681  HB2 ALA A 171     -16.113   9.007   8.551  1.00 93.94           H  
ATOM   2682  HB3 ALA A 171     -17.082   8.983  10.037  1.00 93.94           H  
ATOM   2683  O   ALA A 171     -16.372   5.237   8.320  1.00 93.94           O  
ATOM   2684  N   PRO A 172     -14.434   6.301   7.871  1.00 95.74           N  
ATOM   2685  CA  PRO A 172     -13.952   5.285   6.929  1.00 95.74           C  
ATOM   2686  HA  PRO A 172     -14.732   5.086   6.194  1.00 95.74           H  
ATOM   2687  C   PRO A 172     -13.556   3.962   7.598  1.00 95.74           C  
ATOM   2688  CB  PRO A 172     -12.737   5.901   6.218  1.00 95.74           C  
ATOM   2689  HB2 PRO A 172     -12.705   5.627   5.164  1.00 95.74           H  
ATOM   2690  HB3 PRO A 172     -11.814   5.598   6.711  1.00 95.74           H  
ATOM   2691  O   PRO A 172     -13.586   2.924   6.945  1.00 95.74           O  
ATOM   2692  CG  PRO A 172     -12.929   7.403   6.401  1.00 95.74           C  
ATOM   2693  HG2 PRO A 172     -11.982   7.942   6.364  1.00 95.74           H  
ATOM   2694  HG3 PRO A 172     -13.622   7.783   5.650  1.00 95.74           H  
ATOM   2695  CD  PRO A 172     -13.571   7.472   7.783  1.00 95.74           C  
ATOM   2696  HD2 PRO A 172     -12.795   7.401   8.545  1.00 95.74           H  
ATOM   2697  HD3 PRO A 172     -14.123   8.406   7.889  1.00 95.74           H  
ATOM   2698  N   LEU A 173     -13.183   3.974   8.884  1.00 96.68           N  
ATOM   2699  H   LEU A 173     -13.246   4.840   9.399  1.00 96.68           H  
ATOM   2700  CA  LEU A 173     -12.661   2.794   9.578  1.00 96.68           C  
ATOM   2701  HA  LEU A 173     -12.114   2.183   8.861  1.00 96.68           H  
ATOM   2702  C   LEU A 173     -13.750   1.904  10.180  1.00 96.68           C  
ATOM   2703  CB  LEU A 173     -11.684   3.202  10.695  1.00 96.68           C  
ATOM   2704  HB2 LEU A 173     -12.231   3.749  11.463  1.00 96.68           H  
ATOM   2705  HB3 LEU A 173     -11.322   2.280  11.148  1.00 96.68           H  
ATOM   2706  O   LEU A 173     -13.609   0.682  10.167  1.00 96.68           O  
ATOM   2707  CG  LEU A 173     -10.460   4.038  10.286  1.00 96.68           C  
ATOM   2708  HG  LEU A 173     -10.780   5.041  10.002  1.00 96.68           H  
ATOM   2709  CD1 LEU A 173      -9.542   4.127  11.504  1.00 96.68           C  
ATOM   2710 HD11 LEU A 173      -8.632   4.671  11.249  1.00 96.68           H  
ATOM   2711 HD12 LEU A 173     -10.064   4.650  12.306  1.00 96.68           H  
ATOM   2712 HD13 LEU A 173      -9.258   3.130  11.841  1.00 96.68           H  
ATOM   2713  CD2 LEU A 173      -9.670   3.422   9.137  1.00 96.68           C  
ATOM   2714 HD21 LEU A 173      -9.347   2.415   9.401  1.00 96.68           H  
ATOM   2715 HD22 LEU A 173      -8.795   4.037   8.928  1.00 96.68           H  
ATOM   2716 HD23 LEU A 173     -10.283   3.390   8.237  1.00 96.68           H  
ATOM   2717  N   TYR A 174     -14.802   2.497  10.747  1.00 95.88           N  
ATOM   2718  H   TYR A 174     -14.866   3.504  10.695  1.00 95.88           H  
ATOM   2719  CA  TYR A 174     -15.693   1.817  11.691  1.00 95.88           C  
ATOM   2720  HA  TYR A 174     -15.669   0.743  11.507  1.00 95.88           H  
ATOM   2721  C   TYR A 174     -17.154   2.262  11.555  1.00 95.88           C  
ATOM   2722  CB  TYR A 174     -15.134   2.065  13.099  1.00 95.88           C  
ATOM   2723  HB2 TYR A 174     -14.124   1.655  13.122  1.00 95.88           H  
ATOM   2724  HB3 TYR A 174     -15.053   3.141  13.256  1.00 95.88           H  
ATOM   2725  O   TYR A 174     -17.455   3.426  11.287  1.00 95.88           O  
ATOM   2726  CG  TYR A 174     -15.896   1.462  14.263  1.00 95.88           C  
ATOM   2727  CD1 TYR A 174     -16.703   2.287  15.071  1.00 95.88           C  
ATOM   2728  HD1 TYR A 174     -16.815   3.334  14.830  1.00 95.88           H  
ATOM   2729  CD2 TYR A 174     -15.743   0.099  14.581  1.00 95.88           C  
ATOM   2730  HD2 TYR A 174     -15.118  -0.532  13.966  1.00 95.88           H  
ATOM   2731  CE1 TYR A 174     -17.353   1.753  16.198  1.00 95.88           C  
ATOM   2732  HE1 TYR A 174     -17.956   2.394  16.823  1.00 95.88           H  
ATOM   2733  CE2 TYR A 174     -16.408  -0.445  15.698  1.00 95.88           C  
ATOM   2734  HE2 TYR A 174     -16.307  -1.493  15.939  1.00 95.88           H  
ATOM   2735  OH  TYR A 174     -17.850  -0.126  17.591  1.00 95.88           O  
ATOM   2736  HH  TYR A 174     -18.388   0.548  18.013  1.00 95.88           H  
ATOM   2737  CZ  TYR A 174     -17.215   0.383  16.504  1.00 95.88           C  
ATOM   2738  N   ASP A 175     -18.067   1.314  11.744  1.00 94.69           N  
ATOM   2739  H   ASP A 175     -17.748   0.387  11.986  1.00 94.69           H  
ATOM   2740  CA  ASP A 175     -19.502   1.541  11.848  1.00 94.69           C  
ATOM   2741  HA  ASP A 175     -19.737   2.519  11.426  1.00 94.69           H  
ATOM   2742  C   ASP A 175     -19.923   1.497  13.333  1.00 94.69           C  
ATOM   2743  CB  ASP A 175     -20.249   0.502  11.000  1.00 94.69           C  
ATOM   2744  HB2 ASP A 175     -20.154  -0.486  11.450  1.00 94.69           H  
ATOM   2745  HB3 ASP A 175     -19.803   0.465  10.006  1.00 94.69           H  
ATOM   2746  O   ASP A 175     -19.809   0.440  13.962  1.00 94.69           O  
ATOM   2747  CG  ASP A 175     -21.725   0.879  10.880  1.00 94.69           C  
ATOM   2748  OD1 ASP A 175     -22.174   1.092   9.732  1.00 94.69           O  
ATOM   2749  OD2 ASP A 175     -22.368   1.034  11.936  1.00 94.69           O  
ATOM   2750  N   PRO A 176     -20.390   2.616  13.922  1.00 92.32           N  
ATOM   2751  CA  PRO A 176     -20.767   2.663  15.333  1.00 92.32           C  
ATOM   2752  HA  PRO A 176     -20.014   2.152  15.933  1.00 92.32           H  
ATOM   2753  C   PRO A 176     -22.117   1.996  15.639  1.00 92.32           C  
ATOM   2754  CB  PRO A 176     -20.769   4.153  15.688  1.00 92.32           C  
ATOM   2755  HB2 PRO A 176     -19.760   4.463  15.957  1.00 92.32           H  
ATOM   2756  HB3 PRO A 176     -21.465   4.387  16.493  1.00 92.32           H  
ATOM   2757  O   PRO A 176     -22.335   1.604  16.786  1.00 92.32           O  
ATOM   2758  CG  PRO A 176     -21.174   4.824  14.376  1.00 92.32           C  
ATOM   2759  HG2 PRO A 176     -22.257   4.786  14.263  1.00 92.32           H  
ATOM   2760  HG3 PRO A 176     -20.819   5.853  14.318  1.00 92.32           H  
ATOM   2761  CD  PRO A 176     -20.516   3.937  13.319  1.00 92.32           C  
ATOM   2762  HD2 PRO A 176     -19.525   4.322  13.078  1.00 92.32           H  
ATOM   2763  HD3 PRO A 176     -21.140   3.904  12.426  1.00 92.32           H  
ATOM   2764  N   GLU A 177     -23.002   1.837  14.649  1.00 93.37           N  
ATOM   2765  H   GLU A 177     -22.724   2.046  13.701  1.00 93.37           H  
ATOM   2766  CA  GLU A 177     -24.313   1.198  14.815  1.00 93.37           C  
ATOM   2767  HA  GLU A 177     -24.737   1.479  15.779  1.00 93.37           H  
ATOM   2768  C   GLU A 177     -24.161  -0.328  14.801  1.00 93.37           C  
ATOM   2769  CB  GLU A 177     -25.287   1.652  13.710  1.00 93.37           C  
ATOM   2770  HB2 GLU A 177     -26.236   1.140  13.873  1.00 93.37           H  
ATOM   2771  HB3 GLU A 177     -24.899   1.348  12.738  1.00 93.37           H  
ATOM   2772  O   GLU A 177     -24.592  -1.015  15.729  1.00 93.37           O  
ATOM   2773  CG  GLU A 177     -25.542   3.169  13.695  1.00 93.37           C  
ATOM   2774  HG2 GLU A 177     -24.600   3.685  13.507  1.00 93.37           H  
ATOM   2775  HG3 GLU A 177     -25.896   3.467  14.682  1.00 93.37           H  
ATOM   2776  CD  GLU A 177     -26.570   3.613  12.635  1.00 93.37           C  
ATOM   2777  OE1 GLU A 177     -26.831   4.836  12.581  1.00 93.37           O  
ATOM   2778  OE2 GLU A 177     -27.095   2.749  11.896  1.00 93.37           O  
ATOM   2779  N   ALA A 178     -23.460  -0.850  13.789  1.00 94.55           N  
ATOM   2780  H   ALA A 178     -23.146  -0.213  13.072  1.00 94.55           H  
ATOM   2781  CA  ALA A 178     -23.139  -2.271  13.645  1.00 94.55           C  
ATOM   2782  HA  ALA A 178     -24.006  -2.850  13.964  1.00 94.55           H  
ATOM   2783  C   ALA A 178     -21.954  -2.729  14.523  1.00 94.55           C  
ATOM   2784  CB  ALA A 178     -22.908  -2.551  12.156  1.00 94.55           C  
ATOM   2785  HB1 ALA A 178     -22.055  -1.976  11.798  1.00 94.55           H  
ATOM   2786  HB2 ALA A 178     -23.793  -2.263  11.588  1.00 94.55           H  
ATOM   2787  HB3 ALA A 178     -22.723  -3.615  12.010  1.00 94.55           H  
ATOM   2788  O   ALA A 178     -21.703  -3.926  14.644  1.00 94.55           O  
ATOM   2789  N   LYS A 179     -21.234  -1.786  15.148  1.00 94.28           N  
ATOM   2790  H   LYS A 179     -21.475  -0.831  14.925  1.00 94.28           H  
ATOM   2791  CA  LYS A 179     -20.084  -1.992  16.054  1.00 94.28           C  
ATOM   2792  HA  LYS A 179     -19.672  -0.996  16.217  1.00 94.28           H  
ATOM   2793  C   LYS A 179     -18.913  -2.784  15.457  1.00 94.28           C  
ATOM   2794  CB  LYS A 179     -20.539  -2.534  17.419  1.00 94.28           C  
ATOM   2795  HB2 LYS A 179     -19.668  -2.654  18.063  1.00 94.28           H  
ATOM   2796  HB3 LYS A 179     -21.004  -3.511  17.282  1.00 94.28           H  
ATOM   2797  O   LYS A 179     -18.213  -3.502  16.172  1.00 94.28           O  
ATOM   2798  CG  LYS A 179     -21.519  -1.586  18.115  1.00 94.28           C  
ATOM   2799  HG2 LYS A 179     -21.045  -0.613  18.246  1.00 94.28           H  
ATOM   2800  HG3 LYS A 179     -22.414  -1.465  17.505  1.00 94.28           H  
ATOM   2801  CD  LYS A 179     -21.921  -2.144  19.481  1.00 94.28           C  
ATOM   2802  HD2 LYS A 179     -22.395  -3.116  19.345  1.00 94.28           H  
ATOM   2803  HD3 LYS A 179     -21.035  -2.249  20.108  1.00 94.28           H  
ATOM   2804  CE  LYS A 179     -22.907  -1.159  20.109  1.00 94.28           C  
ATOM   2805  HE2 LYS A 179     -23.743  -1.030  19.422  1.00 94.28           H  
ATOM   2806  HE3 LYS A 179     -22.416  -0.190  20.201  1.00 94.28           H  
ATOM   2807  NZ  LYS A 179     -23.387  -1.627  21.429  1.00 94.28           N  
ATOM   2808  HZ1 LYS A 179     -22.608  -1.741  22.061  1.00 94.28           H  
ATOM   2809  HZ2 LYS A 179     -24.028  -0.946  21.812  1.00 94.28           H  
ATOM   2810  HZ3 LYS A 179     -23.866  -2.509  21.322  1.00 94.28           H  
ATOM   2811  N   GLN A 180     -18.676  -2.625  14.159  1.00 95.90           N  
ATOM   2812  H   GLN A 180     -19.208  -1.912  13.680  1.00 95.90           H  
ATOM   2813  CA  GLN A 180     -17.689  -3.387  13.386  1.00 95.90           C  
ATOM   2814  HA  GLN A 180     -16.989  -3.863  14.073  1.00 95.90           H  
ATOM   2815  C   GLN A 180     -16.866  -2.484  12.461  1.00 95.90           C  
ATOM   2816  CB  GLN A 180     -18.403  -4.507  12.605  1.00 95.90           C  
ATOM   2817  HB2 GLN A 180     -18.945  -5.134  13.313  1.00 95.90           H  
ATOM   2818  HB3 GLN A 180     -17.654  -5.126  12.111  1.00 95.90           H  
ATOM   2819  O   GLN A 180     -17.247  -1.348  12.180  1.00 95.90           O  
ATOM   2820  CG  GLN A 180     -19.389  -3.979  11.547  1.00 95.90           C  
ATOM   2821  HG2 GLN A 180     -20.131  -3.345  12.032  1.00 95.90           H  
ATOM   2822  HG3 GLN A 180     -18.853  -3.375  10.815  1.00 95.90           H  
ATOM   2823  CD  GLN A 180     -20.129  -5.083  10.797  1.00 95.90           C  
ATOM   2824  NE2 GLN A 180     -21.000  -4.731   9.876  1.00 95.90           N  
ATOM   2825 HE21 GLN A 180     -21.197  -3.757   9.696  1.00 95.90           H  
ATOM   2826 HE22 GLN A 180     -21.476  -5.496   9.420  1.00 95.90           H  
ATOM   2827  OE1 GLN A 180     -19.957  -6.271  11.003  1.00 95.90           O  
ATOM   2828  N   LEU A 181     -15.741  -2.988  11.951  1.00 97.32           N  
ATOM   2829  H   LEU A 181     -15.481  -3.935  12.187  1.00 97.32           H  
ATOM   2830  CA  LEU A 181     -14.977  -2.295  10.910  1.00 97.32           C  
ATOM   2831  HA  LEU A 181     -14.702  -1.308  11.281  1.00 97.32           H  
ATOM   2832  C   LEU A 181     -15.823  -2.102   9.642  1.00 97.32           C  
ATOM   2833  CB  LEU A 181     -13.692  -3.072  10.570  1.00 97.32           C  
ATOM   2834  HB2 LEU A 181     -13.163  -2.542   9.778  1.00 97.32           H  
ATOM   2835  HB3 LEU A 181     -13.979  -4.049  10.182  1.00 97.32           H  
ATOM   2836  O   LEU A 181     -16.623  -2.961   9.268  1.00 97.32           O  
ATOM   2837  CG  LEU A 181     -12.727  -3.279  11.748  1.00 97.32           C  
ATOM   2838  HG  LEU A 181     -13.259  -3.812  12.537  1.00 97.32           H  
ATOM   2839  CD1 LEU A 181     -11.552  -4.142  11.294  1.00 97.32           C  
ATOM   2840 HD11 LEU A 181     -10.860  -4.291  12.122  1.00 97.32           H  
ATOM   2841 HD12 LEU A 181     -11.920  -5.116  10.970  1.00 97.32           H  
ATOM   2842 HD13 LEU A 181     -11.035  -3.658  10.465  1.00 97.32           H  
ATOM   2843  CD2 LEU A 181     -12.179  -1.965  12.307  1.00 97.32           C  
ATOM   2844 HD21 LEU A 181     -11.463  -2.186  13.099  1.00 97.32           H  
ATOM   2845 HD22 LEU A 181     -11.680  -1.401  11.519  1.00 97.32           H  
ATOM   2846 HD23 LEU A 181     -12.987  -1.368  12.730  1.00 97.32           H  
ATOM   2847  N   ARG A 182     -15.604  -0.994   8.929  1.00 96.93           N  
ATOM   2848  H   ARG A 182     -14.906  -0.351   9.276  1.00 96.93           H  
ATOM   2849  CA  ARG A 182     -16.110  -0.825   7.558  1.00 96.93           C  
ATOM   2850  HA  ARG A 182     -17.190  -0.975   7.580  1.00 96.93           H  
ATOM   2851  C   ARG A 182     -15.475  -1.892   6.648  1.00 96.93           C  
ATOM   2852  CB  ARG A 182     -15.776   0.585   7.046  1.00 96.93           C  
ATOM   2853  HB2 ARG A 182     -15.928   0.632   5.968  1.00 96.93           H  
ATOM   2854  HB3 ARG A 182     -14.716   0.756   7.235  1.00 96.93           H  
ATOM   2855  O   ARG A 182     -14.290  -2.181   6.827  1.00 96.93           O  
ATOM   2856  CG  ARG A 182     -16.590   1.709   7.708  1.00 96.93           C  
ATOM   2857  HG2 ARG A 182     -16.099   2.663   7.516  1.00 96.93           H  
ATOM   2858  HG3 ARG A 182     -16.625   1.552   8.787  1.00 96.93           H  
ATOM   2859  CD  ARG A 182     -18.016   1.795   7.156  1.00 96.93           C  
ATOM   2860  HD2 ARG A 182     -18.490   0.821   7.282  1.00 96.93           H  
ATOM   2861  HD3 ARG A 182     -17.973   2.036   6.094  1.00 96.93           H  
ATOM   2862  NE  ARG A 182     -18.797   2.828   7.861  1.00 96.93           N  
ATOM   2863  HE  ARG A 182     -18.274   3.568   8.306  1.00 96.93           H  
ATOM   2864  NH1 ARG A 182     -20.862   1.871   7.566  1.00 96.93           N  
ATOM   2865 HH11 ARG A 182     -21.667   1.604   8.114  1.00 96.93           H  
ATOM   2866 HH12 ARG A 182     -20.488   1.226   6.885  1.00 96.93           H  
ATOM   2867  NH2 ARG A 182     -20.648   3.525   9.007  1.00 96.93           N  
ATOM   2868 HH21 ARG A 182     -20.096   4.193   9.525  1.00 96.93           H  
ATOM   2869 HH22 ARG A 182     -21.586   3.284   9.292  1.00 96.93           H  
ATOM   2870  CZ  ARG A 182     -20.089   2.752   8.126  1.00 96.93           C  
ATOM   2871  N   PRO A 183     -16.180  -2.424   5.629  1.00 96.91           N  
ATOM   2872  CA  PRO A 183     -15.635  -3.472   4.758  1.00 96.91           C  
ATOM   2873  HA  PRO A 183     -15.501  -4.375   5.354  1.00 96.91           H  
ATOM   2874  C   PRO A 183     -14.284  -3.123   4.113  1.00 96.91           C  
ATOM   2875  CB  PRO A 183     -16.721  -3.735   3.710  1.00 96.91           C  
ATOM   2876  HB2 PRO A 183     -16.615  -3.048   2.870  1.00 96.91           H  
ATOM   2877  HB3 PRO A 183     -16.703  -4.768   3.363  1.00 96.91           H  
ATOM   2878  O   PRO A 183     -13.376  -3.949   4.127  1.00 96.91           O  
ATOM   2879  CG  PRO A 183     -18.006  -3.415   4.470  1.00 96.91           C  
ATOM   2880  HG2 PRO A 183     -18.282  -4.263   5.096  1.00 96.91           H  
ATOM   2881  HG3 PRO A 183     -18.822  -3.153   3.797  1.00 96.91           H  
ATOM   2882  CD  PRO A 183     -17.598  -2.236   5.354  1.00 96.91           C  
ATOM   2883  HD2 PRO A 183     -17.744  -1.300   4.816  1.00 96.91           H  
ATOM   2884  HD3 PRO A 183     -18.194  -2.251   6.266  1.00 96.91           H  
ATOM   2885  N   ALA A 184     -14.107  -1.882   3.642  1.00 97.03           N  
ATOM   2886  H   ALA A 184     -14.892  -1.247   3.627  1.00 97.03           H  
ATOM   2887  CA  ALA A 184     -12.834  -1.410   3.088  1.00 97.03           C  
ATOM   2888  HA  ALA A 184     -12.530  -2.081   2.285  1.00 97.03           H  
ATOM   2889  C   ALA A 184     -11.696  -1.394   4.129  1.00 97.03           C  
ATOM   2890  CB  ALA A 184     -13.062  -0.017   2.486  1.00 97.03           C  
ATOM   2891  HB1 ALA A 184     -13.823  -0.067   1.707  1.00 97.03           H  
ATOM   2892  HB2 ALA A 184     -12.135   0.338   2.037  1.00 97.03           H  
ATOM   2893  HB3 ALA A 184     -13.374   0.687   3.257  1.00 97.03           H  
ATOM   2894  O   ALA A 184     -10.565  -1.742   3.810  1.00 97.03           O  
ATOM   2895  N   CYS A 185     -11.993  -1.065   5.391  1.00 97.51           N  
ATOM   2896  H   CYS A 185     -12.956  -0.865   5.618  1.00 97.51           H  
ATOM   2897  CA  CYS A 185     -11.028  -1.100   6.494  1.00 97.51           C  
ATOM   2898  HA  CYS A 185     -10.117  -0.579   6.202  1.00 97.51           H  
ATOM   2899  C   CYS A 185     -10.621  -2.539   6.837  1.00 97.51           C  
ATOM   2900  CB  CYS A 185     -11.656  -0.367   7.685  1.00 97.51           C  
ATOM   2901  HB2 CYS A 185     -12.550  -0.894   8.019  1.00 97.51           H  
ATOM   2902  HB3 CYS A 185     -11.939   0.640   7.377  1.00 97.51           H  
ATOM   2903  O   CYS A 185      -9.432  -2.836   6.946  1.00 97.51           O  
ATOM   2904  SG  CYS A 185     -10.490  -0.269   9.069  1.00 97.51           S  
ATOM   2905  HG  CYS A 185     -11.374   0.198   9.955  1.00 97.51           H  
ATOM   2906  N   ALA A 186     -11.593  -3.454   6.916  1.00 97.36           N  
ATOM   2907  H   ALA A 186     -12.549  -3.152   6.800  1.00 97.36           H  
ATOM   2908  CA  ALA A 186     -11.328  -4.876   7.118  1.00 97.36           C  
ATOM   2909  HA  ALA A 186     -10.745  -4.992   8.032  1.00 97.36           H  
ATOM   2910  C   ALA A 186     -10.496  -5.473   5.965  1.00 97.36           C  
ATOM   2911  CB  ALA A 186     -12.665  -5.601   7.305  1.00 97.36           C  
ATOM   2912  HB1 ALA A 186     -12.482  -6.656   7.506  1.00 97.36           H  
ATOM   2913  HB2 ALA A 186     -13.206  -5.171   8.148  1.00 97.36           H  
ATOM   2914  HB3 ALA A 186     -13.274  -5.511   6.405  1.00 97.36           H  
ATOM   2915  O   ALA A 186      -9.527  -6.187   6.217  1.00 97.36           O  
ATOM   2916  N   GLN A 187     -10.806  -5.133   4.708  1.00 97.53           N  
ATOM   2917  H   GLN A 187     -11.634  -4.577   4.552  1.00 97.53           H  
ATOM   2918  CA  GLN A 187     -10.028  -5.551   3.536  1.00 97.53           C  
ATOM   2919  HA  GLN A 187      -9.948  -6.638   3.546  1.00 97.53           H  
ATOM   2920  C   GLN A 187      -8.602  -4.977   3.560  1.00 97.53           C  
ATOM   2921  CB  GLN A 187     -10.781  -5.132   2.263  1.00 97.53           C  
ATOM   2922  HB2 GLN A 187     -10.852  -4.045   2.225  1.00 97.53           H  
ATOM   2923  HB3 GLN A 187     -11.791  -5.540   2.306  1.00 97.53           H  
ATOM   2924  O   GLN A 187      -7.636  -5.720   3.366  1.00 97.53           O  
ATOM   2925  CG  GLN A 187     -10.106  -5.640   0.976  1.00 97.53           C  
ATOM   2926  HG2 GLN A 187     -10.028  -6.726   1.022  1.00 97.53           H  
ATOM   2927  HG3 GLN A 187      -9.100  -5.227   0.897  1.00 97.53           H  
ATOM   2928  CD  GLN A 187     -10.870  -5.260  -0.291  1.00 97.53           C  
ATOM   2929  NE2 GLN A 187     -10.464  -5.754  -1.440  1.00 97.53           N  
ATOM   2930 HE21 GLN A 187      -9.657  -6.358  -1.500  1.00 97.53           H  
ATOM   2931 HE22 GLN A 187     -10.989  -5.460  -2.252  1.00 97.53           H  
ATOM   2932  OE1 GLN A 187     -11.840  -4.523  -0.284  1.00 97.53           O  
ATOM   2933  N   ALA A 188      -8.456  -3.682   3.853  1.00 97.45           N  
ATOM   2934  H   ALA A 188      -9.282  -3.111   3.963  1.00 97.45           H  
ATOM   2935  CA  ALA A 188      -7.163  -3.012   3.921  1.00 97.45           C  
ATOM   2936  HA  ALA A 188      -6.675  -3.140   2.954  1.00 97.45           H  
ATOM   2937  C   ALA A 188      -6.256  -3.632   4.997  1.00 97.45           C  
ATOM   2938  CB  ALA A 188      -7.391  -1.513   4.152  1.00 97.45           C  
ATOM   2939  HB1 ALA A 188      -7.956  -1.092   3.320  1.00 97.45           H  
ATOM   2940  HB2 ALA A 188      -6.432  -0.998   4.212  1.00 97.45           H  
ATOM   2941  HB3 ALA A 188      -7.942  -1.349   5.078  1.00 97.45           H  
ATOM   2942  O   ALA A 188      -5.101  -3.963   4.712  1.00 97.45           O  
ATOM   2943  N   LEU A 189      -6.802  -3.869   6.196  1.00 97.74           N  
ATOM   2944  H   LEU A 189      -7.749  -3.556   6.352  1.00 97.74           H  
ATOM   2945  CA  LEU A 189      -6.123  -4.559   7.296  1.00 97.74           C  
ATOM   2946  HA  LEU A 189      -5.149  -4.093   7.446  1.00 97.74           H  
ATOM   2947  C   LEU A 189      -5.848  -6.040   6.989  1.00 97.74           C  
ATOM   2948  CB  LEU A 189      -6.954  -4.402   8.584  1.00 97.74           C  
ATOM   2949  HB2 LEU A 189      -6.591  -5.113   9.326  1.00 97.74           H  
ATOM   2950  HB3 LEU A 189      -7.988  -4.664   8.361  1.00 97.74           H  
ATOM   2951  O   LEU A 189      -4.808  -6.547   7.395  1.00 97.74           O  
ATOM   2952  CG  LEU A 189      -6.908  -2.993   9.208  1.00 97.74           C  
ATOM   2953  HG  LEU A 189      -7.131  -2.243   8.449  1.00 97.74           H  
ATOM   2954  CD1 LEU A 189      -7.955  -2.894  10.316  1.00 97.74           C  
ATOM   2955 HD11 LEU A 189      -7.783  -3.664  11.068  1.00 97.74           H  
ATOM   2956 HD12 LEU A 189      -8.943  -3.026   9.875  1.00 97.74           H  
ATOM   2957 HD13 LEU A 189      -7.913  -1.908  10.778  1.00 97.74           H  
ATOM   2958  CD2 LEU A 189      -5.542  -2.683   9.826  1.00 97.74           C  
ATOM   2959 HD21 LEU A 189      -5.308  -3.408  10.606  1.00 97.74           H  
ATOM   2960 HD22 LEU A 189      -5.553  -1.684  10.263  1.00 97.74           H  
ATOM   2961 HD23 LEU A 189      -4.762  -2.708   9.065  1.00 97.74           H  
ATOM   2962  N   THR A 190      -6.702  -6.722   6.219  1.00 97.62           N  
ATOM   2963  H   THR A 190      -7.568  -6.275   5.953  1.00 97.62           H  
ATOM   2964  CA  THR A 190      -6.460  -8.112   5.781  1.00 97.62           C  
ATOM   2965  HA  THR A 190      -6.218  -8.712   6.659  1.00 97.62           H  
ATOM   2966  C   THR A 190      -5.263  -8.213   4.830  1.00 97.62           C  
ATOM   2967  CB  THR A 190      -7.708  -8.727   5.130  1.00 97.62           C  
ATOM   2968  HB  THR A 190      -8.006  -8.131   4.266  1.00 97.62           H  
ATOM   2969  O   THR A 190      -4.453  -9.129   4.973  1.00 97.62           O  
ATOM   2970  CG2 THR A 190      -7.498 -10.173   4.679  1.00 97.62           C  
ATOM   2971 HG21 THR A 190      -8.454 -10.604   4.382  1.00 97.62           H  
ATOM   2972 HG22 THR A 190      -6.818 -10.206   3.828  1.00 97.62           H  
ATOM   2973 HG23 THR A 190      -7.079 -10.757   5.499  1.00 97.62           H  
ATOM   2974  OG1 THR A 190      -8.771  -8.756   6.050  1.00 97.62           O  
ATOM   2975  HG1 THR A 190      -9.050  -7.853   6.212  1.00 97.62           H  
ATOM   2976  N   ARG A 191      -5.079  -7.259   3.900  1.00 97.51           N  
ATOM   2977  H   ARG A 191      -5.789  -6.549   3.791  1.00 97.51           H  
ATOM   2978  CA  ARG A 191      -3.829  -7.171   3.113  1.00 97.51           C  
ATOM   2979  HA  ARG A 191      -3.650  -8.134   2.634  1.00 97.51           H  
ATOM   2980  C   ARG A 191      -2.626  -6.953   4.032  1.00 97.51           C  
ATOM   2981  CB  ARG A 191      -3.924  -6.098   2.005  1.00 97.51           C  
ATOM   2982  HB2 ARG A 191      -4.550  -6.482   1.199  1.00 97.51           H  
ATOM   2983  HB3 ARG A 191      -4.399  -5.205   2.411  1.00 97.51           H  
ATOM   2984  O   ARG A 191      -1.621  -7.631   3.867  1.00 97.51           O  
ATOM   2985  CG  ARG A 191      -2.536  -5.715   1.442  1.00 97.51           C  
ATOM   2986  HG2 ARG A 191      -1.984  -5.182   2.216  1.00 97.51           H  
ATOM   2987  HG3 ARG A 191      -1.987  -6.624   1.197  1.00 97.51           H  
ATOM   2988  CD  ARG A 191      -2.565  -4.819   0.195  1.00 97.51           C  
ATOM   2989  HD2 ARG A 191      -2.980  -5.392  -0.634  1.00 97.51           H  
ATOM   2990  HD3 ARG A 191      -3.223  -3.965   0.355  1.00 97.51           H  
ATOM   2991  NE  ARG A 191      -1.206  -4.355  -0.160  1.00 97.51           N  
ATOM   2992  HE  ARG A 191      -0.661  -4.965  -0.751  1.00 97.51           H  
ATOM   2993  NH1 ARG A 191      -1.131  -2.416   1.087  1.00 97.51           N  
ATOM   2994 HH11 ARG A 191      -2.117  -2.509   1.285  1.00 97.51           H  
ATOM   2995 HH12 ARG A 191      -0.654  -1.557   1.318  1.00 97.51           H  
ATOM   2996  NH2 ARG A 191       0.659  -3.049  -0.059  1.00 97.51           N  
ATOM   2997 HH21 ARG A 191       1.158  -2.241   0.287  1.00 97.51           H  
ATOM   2998 HH22 ARG A 191       1.120  -3.646  -0.730  1.00 97.51           H  
ATOM   2999  CZ  ARG A 191      -0.571  -3.282   0.289  1.00 97.51           C  
ATOM   3000  N   ILE A 192      -2.723  -6.032   4.992  1.00 97.48           N  
ATOM   3001  H   ILE A 192      -3.589  -5.520   5.078  1.00 97.48           H  
ATOM   3002  CA  ILE A 192      -1.625  -5.737   5.927  1.00 97.48           C  
ATOM   3003  HA  ILE A 192      -0.741  -5.460   5.352  1.00 97.48           H  
ATOM   3004  C   ILE A 192      -1.233  -6.982   6.731  1.00 97.48           C  
ATOM   3005  CB  ILE A 192      -2.003  -4.545   6.831  1.00 97.48           C  
ATOM   3006  HB  ILE A 192      -2.990  -4.717   7.259  1.00 97.48           H  
ATOM   3007  O   ILE A 192      -0.047  -7.284   6.836  1.00 97.48           O  
ATOM   3008  CG1 ILE A 192      -2.051  -3.273   5.959  1.00 97.48           C  
ATOM   3009 HG12 ILE A 192      -2.761  -3.418   5.145  1.00 97.48           H  
ATOM   3010 HG13 ILE A 192      -1.072  -3.127   5.501  1.00 97.48           H  
ATOM   3011  CG2 ILE A 192      -1.013  -4.385   7.993  1.00 97.48           C  
ATOM   3012 HG21 ILE A 192      -0.003  -4.257   7.604  1.00 97.48           H  
ATOM   3013 HG22 ILE A 192      -1.032  -5.260   8.643  1.00 97.48           H  
ATOM   3014 HG23 ILE A 192      -1.285  -3.528   8.609  1.00 97.48           H  
ATOM   3015  CD1 ILE A 192      -2.447  -1.994   6.704  1.00 97.48           C  
ATOM   3016 HD11 ILE A 192      -2.621  -1.188   5.992  1.00 97.48           H  
ATOM   3017 HD12 ILE A 192      -3.359  -2.162   7.277  1.00 97.48           H  
ATOM   3018 HD13 ILE A 192      -1.633  -1.685   7.360  1.00 97.48           H  
ATOM   3019  N   PHE A 193      -2.215  -7.737   7.225  1.00 97.73           N  
ATOM   3020  H   PHE A 193      -3.165  -7.404   7.147  1.00 97.73           H  
ATOM   3021  CA  PHE A 193      -1.999  -9.010   7.907  1.00 97.73           C  
ATOM   3022  HA  PHE A 193      -1.391  -8.837   8.795  1.00 97.73           H  
ATOM   3023  C   PHE A 193      -1.232 -10.004   7.020  1.00 97.73           C  
ATOM   3024  CB  PHE A 193      -3.358  -9.553   8.359  1.00 97.73           C  
ATOM   3025  HB2 PHE A 193      -3.846  -8.806   8.985  1.00 97.73           H  
ATOM   3026  HB3 PHE A 193      -3.993  -9.714   7.488  1.00 97.73           H  
ATOM   3027  O   PHE A 193      -0.153 -10.433   7.405  1.00 97.73           O  
ATOM   3028  CG  PHE A 193      -3.265 -10.848   9.133  1.00 97.73           C  
ATOM   3029  CD1 PHE A 193      -3.237 -12.078   8.448  1.00 97.73           C  
ATOM   3030  HD1 PHE A 193      -3.276 -12.112   7.370  1.00 97.73           H  
ATOM   3031  CD2 PHE A 193      -3.174 -10.819  10.537  1.00 97.73           C  
ATOM   3032  HD2 PHE A 193      -3.160  -9.876  11.062  1.00 97.73           H  
ATOM   3033  CE1 PHE A 193      -3.111 -13.276   9.167  1.00 97.73           C  
ATOM   3034  HE1 PHE A 193      -3.034 -14.221   8.650  1.00 97.73           H  
ATOM   3035  CE2 PHE A 193      -3.078 -12.020  11.257  1.00 97.73           C  
ATOM   3036  HE2 PHE A 193      -3.001 -12.012  12.334  1.00 97.73           H  
ATOM   3037  CZ  PHE A 193      -3.042 -13.242  10.567  1.00 97.73           C  
ATOM   3038  HZ  PHE A 193      -2.943 -14.167  11.114  1.00 97.73           H  
ATOM   3039  N   ARG A 194      -1.704 -10.276   5.792  1.00 97.23           N  
ATOM   3040  H   ARG A 194      -2.579  -9.846   5.527  1.00 97.23           H  
ATOM   3041  CA  ARG A 194      -1.057 -11.203   4.828  1.00 97.23           C  
ATOM   3042  HA  ARG A 194      -0.932 -12.181   5.293  1.00 97.23           H  
ATOM   3043  C   ARG A 194       0.350 -10.785   4.376  1.00 97.23           C  
ATOM   3044  CB  ARG A 194      -1.947 -11.335   3.584  1.00 97.23           C  
ATOM   3045  HB2 ARG A 194      -2.192 -10.339   3.216  1.00 97.23           H  
ATOM   3046  HB3 ARG A 194      -1.394 -11.859   2.805  1.00 97.23           H  
ATOM   3047  O   ARG A 194       1.132 -11.615   3.914  1.00 97.23           O  
ATOM   3048  CG  ARG A 194      -3.234 -12.116   3.858  1.00 97.23           C  
ATOM   3049  HG2 ARG A 194      -2.979 -13.144   4.115  1.00 97.23           H  
ATOM   3050  HG3 ARG A 194      -3.782 -11.669   4.688  1.00 97.23           H  
ATOM   3051  CD  ARG A 194      -4.112 -12.099   2.604  1.00 97.23           C  
ATOM   3052  HD2 ARG A 194      -3.541 -12.508   1.771  1.00 97.23           H  
ATOM   3053  HD3 ARG A 194      -4.379 -11.067   2.377  1.00 97.23           H  
ATOM   3054  NE  ARG A 194      -5.326 -12.904   2.810  1.00 97.23           N  
ATOM   3055  HE  ARG A 194      -5.273 -13.599   3.541  1.00 97.23           H  
ATOM   3056  NH1 ARG A 194      -6.621 -12.018   1.119  1.00 97.23           N  
ATOM   3057 HH11 ARG A 194      -5.825 -11.535   0.727  1.00 97.23           H  
ATOM   3058 HH12 ARG A 194      -7.491 -11.986   0.606  1.00 97.23           H  
ATOM   3059  NH2 ARG A 194      -7.465 -13.568   2.474  1.00 97.23           N  
ATOM   3060 HH21 ARG A 194      -7.369 -14.207   3.251  1.00 97.23           H  
ATOM   3061 HH22 ARG A 194      -8.334 -13.517   1.961  1.00 97.23           H  
ATOM   3062  CZ  ARG A 194      -6.453 -12.823   2.130  1.00 97.23           C  
ATOM   3063  N   LEU A 195       0.665  -9.494   4.462  1.00 97.03           N  
ATOM   3064  H   LEU A 195      -0.056  -8.855   4.765  1.00 97.03           H  
ATOM   3065  CA  LEU A 195       2.012  -8.971   4.221  1.00 97.03           C  
ATOM   3066  HA  LEU A 195       2.499  -9.566   3.449  1.00 97.03           H  
ATOM   3067  C   LEU A 195       2.920  -9.070   5.457  1.00 97.03           C  
ATOM   3068  CB  LEU A 195       1.913  -7.514   3.740  1.00 97.03           C  
ATOM   3069  HB2 LEU A 195       1.321  -6.949   4.460  1.00 97.03           H  
ATOM   3070  HB3 LEU A 195       2.917  -7.090   3.731  1.00 97.03           H  
ATOM   3071  O   LEU A 195       4.136  -9.035   5.296  1.00 97.03           O  
ATOM   3072  CG  LEU A 195       1.307  -7.336   2.337  1.00 97.03           C  
ATOM   3073  HG  LEU A 195       0.307  -7.768   2.293  1.00 97.03           H  
ATOM   3074  CD1 LEU A 195       1.202  -5.841   2.036  1.00 97.03           C  
ATOM   3075 HD11 LEU A 195       0.824  -5.714   1.022  1.00 97.03           H  
ATOM   3076 HD12 LEU A 195       0.518  -5.376   2.745  1.00 97.03           H  
ATOM   3077 HD13 LEU A 195       2.185  -5.377   2.115  1.00 97.03           H  
ATOM   3078  CD2 LEU A 195       2.150  -7.988   1.244  1.00 97.03           C  
ATOM   3079 HD21 LEU A 195       3.186  -7.660   1.329  1.00 97.03           H  
ATOM   3080 HD22 LEU A 195       1.762  -7.721   0.261  1.00 97.03           H  
ATOM   3081 HD23 LEU A 195       2.112  -9.073   1.338  1.00 97.03           H  
ATOM   3082  N   SER A 196       2.345  -9.176   6.658  1.00 96.61           N  
ATOM   3083  H   SER A 196       1.340  -9.268   6.692  1.00 96.61           H  
ATOM   3084  CA  SER A 196       3.059  -9.233   7.944  1.00 96.61           C  
ATOM   3085  HA  SER A 196       4.026  -8.741   7.842  1.00 96.61           H  
ATOM   3086  C   SER A 196       3.318 -10.668   8.406  1.00 96.61           C  
ATOM   3087  CB  SER A 196       2.270  -8.491   9.024  1.00 96.61           C  
ATOM   3088  HB2 SER A 196       2.859  -8.462   9.941  1.00 96.61           H  
ATOM   3089  HB3 SER A 196       1.336  -9.015   9.226  1.00 96.61           H  
ATOM   3090  O   SER A 196       4.403 -10.945   8.906  1.00 96.61           O  
ATOM   3091  OG  SER A 196       1.984  -7.170   8.601  1.00 96.61           O  
ATOM   3092  HG  SER A 196       1.323  -7.231   7.907  1.00 96.61           H  
ATOM   3093  N   ASP A 197       2.357 -11.558   8.167  1.00 96.44           N  
ATOM   3094  H   ASP A 197       1.479 -11.212   7.807  1.00 96.44           H  
ATOM   3095  CA  ASP A 197       2.481 -13.018   8.167  1.00 96.44           C  
ATOM   3096  HA  ASP A 197       2.785 -13.396   9.143  1.00 96.44           H  
ATOM   3097  C   ASP A 197       3.549 -13.393   7.125  1.00 96.44           C  
ATOM   3098  CB  ASP A 197       1.061 -13.538   7.831  1.00 96.44           C  
ATOM   3099  HB2 ASP A 197       0.386 -13.252   8.638  1.00 96.44           H  
ATOM   3100  HB3 ASP A 197       0.714 -13.040   6.926  1.00 96.44           H  
ATOM   3101  O   ASP A 197       3.354 -13.138   5.935  1.00 96.44           O  
ATOM   3102  CG  ASP A 197       0.922 -15.041   7.600  1.00 96.44           C  
ATOM   3103  OD1 ASP A 197      -0.227 -15.475   7.332  1.00 96.44           O  
ATOM   3104  OD2 ASP A 197       1.965 -15.719   7.567  1.00 96.44           O  
ATOM   3105  N   GLN A 198       4.721 -13.866   7.560  1.00 95.47           N  
ATOM   3106  H   GLN A 198       4.792 -14.114   8.536  1.00 95.47           H  
ATOM   3107  CA  GLN A 198       5.856 -14.223   6.702  1.00 95.47           C  
ATOM   3108  HA  GLN A 198       5.760 -13.703   5.748  1.00 95.47           H  
ATOM   3109  C   GLN A 198       5.895 -15.719   6.388  1.00 95.47           C  
ATOM   3110  CB  GLN A 198       7.210 -13.822   7.324  1.00 95.47           C  
ATOM   3111  HB2 GLN A 198       7.996 -14.111   6.627  1.00 95.47           H  
ATOM   3112  HB3 GLN A 198       7.360 -14.391   8.241  1.00 95.47           H  
ATOM   3113  O   GLN A 198       6.295 -16.059   5.274  1.00 95.47           O  
ATOM   3114  CG  GLN A 198       7.398 -12.335   7.646  1.00 95.47           C  
ATOM   3115  HG2 GLN A 198       6.769 -12.090   8.502  1.00 95.47           H  
ATOM   3116  HG3 GLN A 198       8.433 -12.164   7.942  1.00 95.47           H  
ATOM   3117  CD  GLN A 198       7.065 -11.402   6.486  1.00 95.47           C  
ATOM   3118  NE2 GLN A 198       6.105 -10.534   6.688  1.00 95.47           N  
ATOM   3119 HE21 GLN A 198       5.766  -9.969   5.922  1.00 95.47           H  
ATOM   3120 HE22 GLN A 198       5.580 -10.624   7.546  1.00 95.47           H  
ATOM   3121  OE1 GLN A 198       7.643 -11.431   5.410  1.00 95.47           O  
ATOM   3122  N   ASP A 199       5.505 -16.593   7.326  1.00 94.36           N  
ATOM   3123  H   ASP A 199       5.164 -16.239   8.208  1.00 94.36           H  
ATOM   3124  CA  ASP A 199       5.549 -18.054   7.137  1.00 94.36           C  
ATOM   3125  HA  ASP A 199       6.326 -18.239   6.395  1.00 94.36           H  
ATOM   3126  C   ASP A 199       4.285 -18.662   6.480  1.00 94.36           C  
ATOM   3127  CB  ASP A 199       6.067 -18.775   8.407  1.00 94.36           C  
ATOM   3128  HB2 ASP A 199       6.983 -18.279   8.727  1.00 94.36           H  
ATOM   3129  HB3 ASP A 199       6.344 -19.789   8.119  1.00 94.36           H  
ATOM   3130  O   ASP A 199       4.346 -19.783   5.969  1.00 94.36           O  
ATOM   3131  CG  ASP A 199       5.125 -18.884   9.619  1.00 94.36           C  
ATOM   3132  OD1 ASP A 199       5.629 -19.181  10.738  1.00 94.36           O  
ATOM   3133  OD2 ASP A 199       3.897 -18.780   9.449  1.00 94.36           O  
ATOM   3134  N   LEU A 200       3.203 -17.878   6.364  1.00 94.88           N  
ATOM   3135  H   LEU A 200       3.214 -17.019   6.896  1.00 94.88           H  
ATOM   3136  CA  LEU A 200       1.878 -18.224   5.827  1.00 94.88           C  
ATOM   3137  HA  LEU A 200       1.268 -17.334   5.976  1.00 94.88           H  
ATOM   3138  C   LEU A 200       1.079 -19.259   6.634  1.00 94.88           C  
ATOM   3139  CB  LEU A 200       1.890 -18.463   4.303  1.00 94.88           C  
ATOM   3140  HB2 LEU A 200       0.905 -18.817   3.998  1.00 94.88           H  
ATOM   3141  HB3 LEU A 200       2.603 -19.258   4.085  1.00 94.88           H  
ATOM   3142  O   LEU A 200       0.129 -19.845   6.102  1.00 94.88           O  
ATOM   3143  CG  LEU A 200       2.220 -17.238   3.438  1.00 94.88           C  
ATOM   3144  HG  LEU A 200       3.255 -16.941   3.608  1.00 94.88           H  
ATOM   3145  CD1 LEU A 200       2.047 -17.618   1.967  1.00 94.88           C  
ATOM   3146 HD11 LEU A 200       2.629 -18.515   1.757  1.00 94.88           H  
ATOM   3147 HD12 LEU A 200       2.412 -16.808   1.335  1.00 94.88           H  
ATOM   3148 HD13 LEU A 200       0.998 -17.819   1.751  1.00 94.88           H  
ATOM   3149  CD2 LEU A 200       1.293 -16.040   3.693  1.00 94.88           C  
ATOM   3150 HD21 LEU A 200       0.258 -16.380   3.736  1.00 94.88           H  
ATOM   3151 HD22 LEU A 200       1.394 -15.290   2.909  1.00 94.88           H  
ATOM   3152 HD23 LEU A 200       1.546 -15.588   4.652  1.00 94.88           H  
ATOM   3153  N   ASP A 201       1.350 -19.427   7.936  1.00 94.68           N  
ATOM   3154  H   ASP A 201       2.139 -18.952   8.350  1.00 94.68           H  
ATOM   3155  CA  ASP A 201       0.483 -20.245   8.799  1.00 94.68           C  
ATOM   3156  HA  ASP A 201       0.299 -21.163   8.241  1.00 94.68           H  
ATOM   3157  C   ASP A 201      -0.917 -19.632   9.038  1.00 94.68           C  
ATOM   3158  CB  ASP A 201       1.197 -20.695  10.093  1.00 94.68           C  
ATOM   3159  HB2 ASP A 201       2.279 -20.680   9.957  1.00 94.68           H  
ATOM   3160  HB3 ASP A 201       0.926 -21.738  10.256  1.00 94.68           H  
ATOM   3161  O   ASP A 201      -1.808 -20.321   9.544  1.00 94.68           O  
ATOM   3162  CG  ASP A 201       0.817 -19.921  11.364  1.00 94.68           C  
ATOM   3163  OD1 ASP A 201       0.503 -20.566  12.393  1.00 94.68           O  
ATOM   3164  OD2 ASP A 201       0.764 -18.678  11.355  1.00 94.68           O  
ATOM   3165  N   GLN A 202      -1.171 -18.389   8.603  1.00 95.65           N  
ATOM   3166  H   GLN A 202      -0.389 -17.886   8.208  1.00 95.65           H  
ATOM   3167  CA  GLN A 202      -2.414 -17.616   8.798  1.00 95.65           C  
ATOM   3168  HA  GLN A 202      -2.296 -16.739   8.161  1.00 95.65           H  
ATOM   3169  C   GLN A 202      -2.593 -17.047  10.219  1.00 95.65           C  
ATOM   3170  CB  GLN A 202      -3.675 -18.355   8.290  1.00 95.65           C  
ATOM   3171  HB2 GLN A 202      -4.499 -17.643   8.239  1.00 95.65           H  
ATOM   3172  HB3 GLN A 202      -3.953 -19.121   9.014  1.00 95.65           H  
ATOM   3173  O   GLN A 202      -3.700 -16.649  10.608  1.00 95.65           O  
ATOM   3174  CG  GLN A 202      -3.518 -19.011   6.908  1.00 95.65           C  
ATOM   3175  HG2 GLN A 202      -2.624 -19.635   6.889  1.00 95.65           H  
ATOM   3176  HG3 GLN A 202      -3.399 -18.236   6.151  1.00 95.65           H  
ATOM   3177  CD  GLN A 202      -4.692 -19.907   6.526  1.00 95.65           C  
ATOM   3178  NE2 GLN A 202      -4.518 -20.738   5.523  1.00 95.65           N  
ATOM   3179 HE21 GLN A 202      -3.596 -20.824   5.120  1.00 95.65           H  
ATOM   3180 HE22 GLN A 202      -5.276 -21.375   5.325  1.00 95.65           H  
ATOM   3181  OE1 GLN A 202      -5.777 -19.889   7.091  1.00 95.65           O  
ATOM   3182  N   ALA A 203      -1.514 -16.986  10.993  1.00 96.83           N  
ATOM   3183  H   ALA A 203      -0.644 -17.368  10.650  1.00 96.83           H  
ATOM   3184  CA  ALA A 203      -1.397 -16.246  12.239  1.00 96.83           C  
ATOM   3185  HA  ALA A 203      -2.256 -15.585  12.357  1.00 96.83           H  
ATOM   3186  C   ALA A 203      -0.137 -15.353  12.209  1.00 96.83           C  
ATOM   3187  CB  ALA A 203      -1.453 -17.241  13.402  1.00 96.83           C  
ATOM   3188  HB1 ALA A 203      -2.324 -17.887  13.294  1.00 96.83           H  
ATOM   3189  HB2 ALA A 203      -0.554 -17.856  13.404  1.00 96.83           H  
ATOM   3190  HB3 ALA A 203      -1.538 -16.695  14.341  1.00 96.83           H  
ATOM   3191  O   ALA A 203       0.620 -15.346  11.245  1.00 96.83           O  
ATOM   3192  N   LEU A 204       0.065 -14.546  13.249  1.00 97.26           N  
ATOM   3193  H   LEU A 204      -0.656 -14.498  13.955  1.00 97.26           H  
ATOM   3194  CA  LEU A 204       1.309 -13.820  13.493  1.00 97.26           C  
ATOM   3195  HA  LEU A 204       2.003 -13.979  12.668  1.00 97.26           H  
ATOM   3196  C   LEU A 204       1.953 -14.397  14.749  1.00 97.26           C  
ATOM   3197  CB  LEU A 204       1.053 -12.306  13.638  1.00 97.26           C  
ATOM   3198  HB2 LEU A 204       0.423 -12.147  14.514  1.00 97.26           H  
ATOM   3199  HB3 LEU A 204       2.008 -11.815  13.823  1.00 97.26           H  
ATOM   3200  O   LEU A 204       1.357 -14.340  15.831  1.00 97.26           O  
ATOM   3201  CG  LEU A 204       0.378 -11.639  12.429  1.00 97.26           C  
ATOM   3202  HG  LEU A 204      -0.571 -12.135  12.228  1.00 97.26           H  
ATOM   3203  CD1 LEU A 204       0.091 -10.164  12.730  1.00 97.26           C  
ATOM   3204 HD11 LEU A 204      -0.569 -10.096  13.595  1.00 97.26           H  
ATOM   3205 HD12 LEU A 204       1.025  -9.641  12.935  1.00 97.26           H  
ATOM   3206 HD13 LEU A 204      -0.403  -9.708  11.872  1.00 97.26           H  
ATOM   3207  CD2 LEU A 204       1.237 -11.692  11.173  1.00 97.26           C  
ATOM   3208 HD21 LEU A 204       1.406 -12.733  10.899  1.00 97.26           H  
ATOM   3209 HD22 LEU A 204       2.200 -11.211  11.342  1.00 97.26           H  
ATOM   3210 HD23 LEU A 204       0.710 -11.212  10.349  1.00 97.26           H  
ATOM   3211  N   SER A 205       3.160 -14.937  14.604  1.00 96.80           N  
ATOM   3212  H   SER A 205       3.551 -14.988  13.674  1.00 96.80           H  
ATOM   3213  CA  SER A 205       4.039 -15.262  15.729  1.00 96.80           C  
ATOM   3214  HA  SER A 205       3.516 -15.946  16.398  1.00 96.80           H  
ATOM   3215  C   SER A 205       4.405 -14.022  16.547  1.00 96.80           C  
ATOM   3216  CB  SER A 205       5.313 -15.952  15.228  1.00 96.80           C  
ATOM   3217  HB2 SER A 205       5.955 -16.200  16.073  1.00 96.80           H  
ATOM   3218  HB3 SER A 205       5.046 -16.872  14.707  1.00 96.80           H  
ATOM   3219  O   SER A 205       4.256 -12.881  16.098  1.00 96.80           O  
ATOM   3220  OG  SER A 205       6.014 -15.108  14.343  1.00 96.80           O  
ATOM   3221  HG  SER A 205       5.543 -15.147  13.507  1.00 96.80           H  
ATOM   3222  N   ASP A 206       4.931 -14.242  17.752  1.00 97.05           N  
ATOM   3223  H   ASP A 206       5.053 -15.191  18.076  1.00 97.05           H  
ATOM   3224  CA  ASP A 206       5.464 -13.167  18.586  1.00 97.05           C  
ATOM   3225  HA  ASP A 206       4.670 -12.447  18.783  1.00 97.05           H  
ATOM   3226  C   ASP A 206       6.594 -12.403  17.863  1.00 97.05           C  
ATOM   3227  CB  ASP A 206       5.940 -13.762  19.925  1.00 97.05           C  
ATOM   3228  HB2 ASP A 206       6.721 -13.113  20.322  1.00 97.05           H  
ATOM   3229  HB3 ASP A 206       6.396 -14.737  19.752  1.00 97.05           H  
ATOM   3230  O   ASP A 206       6.676 -11.177  17.973  1.00 97.05           O  
ATOM   3231  CG  ASP A 206       4.840 -13.891  20.998  1.00 97.05           C  
ATOM   3232  OD1 ASP A 206       5.165 -14.324  22.123  1.00 97.05           O  
ATOM   3233  OD2 ASP A 206       3.683 -13.465  20.787  1.00 97.05           O  
ATOM   3234  N   GLU A 207       7.420 -13.082  17.062  1.00 96.40           N  
ATOM   3235  H   GLU A 207       7.368 -14.091  17.075  1.00 96.40           H  
ATOM   3236  CA  GLU A 207       8.449 -12.489  16.204  1.00 96.40           C  
ATOM   3237  HA  GLU A 207       9.099 -11.861  16.813  1.00 96.40           H  
ATOM   3238  C   GLU A 207       7.859 -11.597  15.098  1.00 96.40           C  
ATOM   3239  CB  GLU A 207       9.305 -13.595  15.559  1.00 96.40           C  
ATOM   3240  HB2 GLU A 207       8.665 -14.320  15.057  1.00 96.40           H  
ATOM   3241  HB3 GLU A 207       9.923 -13.127  14.792  1.00 96.40           H  
ATOM   3242  O   GLU A 207       8.291 -10.452  14.931  1.00 96.40           O  
ATOM   3243  CG  GLU A 207      10.264 -14.316  16.520  1.00 96.40           C  
ATOM   3244  HG2 GLU A 207      10.952 -14.911  15.918  1.00 96.40           H  
ATOM   3245  HG3 GLU A 207      10.860 -13.562  17.034  1.00 96.40           H  
ATOM   3246  CD  GLU A 207       9.604 -15.245  17.555  1.00 96.40           C  
ATOM   3247  OE1 GLU A 207      10.294 -15.524  18.561  1.00 96.40           O  
ATOM   3248  OE2 GLU A 207       8.443 -15.667  17.343  1.00 96.40           O  
ATOM   3249  N   GLU A 208       6.860 -12.081  14.356  1.00 97.12           N  
ATOM   3250  H   GLU A 208       6.544 -13.023  14.540  1.00 97.12           H  
ATOM   3251  CA  GLU A 208       6.223 -11.338  13.256  1.00 97.12           C  
ATOM   3252  HA  GLU A 208       6.990 -10.944  12.590  1.00 97.12           H  
ATOM   3253  C   GLU A 208       5.402 -10.156  13.770  1.00 97.12           C  
ATOM   3254  CB  GLU A 208       5.315 -12.268  12.449  1.00 97.12           C  
ATOM   3255  HB2 GLU A 208       4.713 -11.681  11.755  1.00 97.12           H  
ATOM   3256  HB3 GLU A 208       4.639 -12.768  13.143  1.00 97.12           H  
ATOM   3257  O   GLU A 208       5.457  -9.065  13.201  1.00 97.12           O  
ATOM   3258  CG  GLU A 208       6.135 -13.284  11.642  1.00 97.12           C  
ATOM   3259  HG2 GLU A 208       6.980 -13.641  12.231  1.00 97.12           H  
ATOM   3260  HG3 GLU A 208       6.542 -12.785  10.762  1.00 97.12           H  
ATOM   3261  CD  GLU A 208       5.285 -14.488  11.243  1.00 97.12           C  
ATOM   3262  OE1 GLU A 208       5.317 -14.838  10.046  1.00 97.12           O  
ATOM   3263  OE2 GLU A 208       4.646 -15.049  12.165  1.00 97.12           O  
ATOM   3264  N   LEU A 209       4.701 -10.328  14.892  1.00 96.56           N  
ATOM   3265  H   LEU A 209       4.685 -11.251  15.303  1.00 96.56           H  
ATOM   3266  CA  LEU A 209       3.961  -9.259  15.551  1.00 96.56           C  
ATOM   3267  HA  LEU A 209       3.313  -8.803  14.802  1.00 96.56           H  
ATOM   3268  C   LEU A 209       4.910  -8.168  16.078  1.00 96.56           C  
ATOM   3269  CB  LEU A 209       3.090  -9.894  16.650  1.00 96.56           C  
ATOM   3270  HB2 LEU A 209       2.539 -10.729  16.218  1.00 96.56           H  
ATOM   3271  HB3 LEU A 209       3.744 -10.298  17.423  1.00 96.56           H  
ATOM   3272  O   LEU A 209       4.598  -6.979  15.976  1.00 96.56           O  
ATOM   3273  CG  LEU A 209       2.079  -8.936  17.299  1.00 96.56           C  
ATOM   3274  HG  LEU A 209       2.615  -8.111  17.768  1.00 96.56           H  
ATOM   3275  CD1 LEU A 209       1.079  -8.361  16.292  1.00 96.56           C  
ATOM   3276 HD11 LEU A 209       0.281  -7.837  16.818  1.00 96.56           H  
ATOM   3277 HD12 LEU A 209       1.585  -7.662  15.625  1.00 96.56           H  
ATOM   3278 HD13 LEU A 209       0.648  -9.172  15.706  1.00 96.56           H  
ATOM   3279  CD2 LEU A 209       1.284  -9.675  18.375  1.00 96.56           C  
ATOM   3280 HD21 LEU A 209       0.694 -10.470  17.920  1.00 96.56           H  
ATOM   3281 HD22 LEU A 209       0.629  -8.984  18.905  1.00 96.56           H  
ATOM   3282 HD23 LEU A 209       1.971 -10.132  19.088  1.00 96.56           H  
ATOM   3283  N   ASN A 210       6.103  -8.544  16.559  1.00 96.43           N  
ATOM   3284  H   ASN A 210       6.288  -9.533  16.638  1.00 96.43           H  
ATOM   3285  CA  ASN A 210       7.176  -7.602  16.890  1.00 96.43           C  
ATOM   3286  HA  ASN A 210       6.760  -6.811  17.515  1.00 96.43           H  
ATOM   3287  C   ASN A 210       7.766  -6.905  15.653  1.00 96.43           C  
ATOM   3288  CB  ASN A 210       8.279  -8.322  17.684  1.00 96.43           C  
ATOM   3289  HB2 ASN A 210       8.382  -9.357  17.359  1.00 96.43           H  
ATOM   3290  HB3 ASN A 210       9.235  -7.829  17.510  1.00 96.43           H  
ATOM   3291  O   ASN A 210       8.028  -5.700  15.707  1.00 96.43           O  
ATOM   3292  CG  ASN A 210       8.023  -8.253  19.172  1.00 96.43           C  
ATOM   3293  ND2 ASN A 210       7.630  -9.329  19.802  1.00 96.43           N  
ATOM   3294 HD21 ASN A 210       7.458  -9.286  20.796  1.00 96.43           H  
ATOM   3295 HD22 ASN A 210       7.401 -10.152  19.264  1.00 96.43           H  
ATOM   3296  OD1 ASN A 210       8.164  -7.199  19.768  1.00 96.43           O  
ATOM   3297  N   ALA A 211       7.964  -7.620  14.542  1.00 96.21           N  
ATOM   3298  H   ALA A 211       7.784  -8.613  14.573  1.00 96.21           H  
ATOM   3299  CA  ALA A 211       8.468  -7.050  13.292  1.00 96.21           C  
ATOM   3300  HA  ALA A 211       9.391  -6.511  13.505  1.00 96.21           H  
ATOM   3301  C   ALA A 211       7.475  -6.044  12.683  1.00 96.21           C  
ATOM   3302  CB  ALA A 211       8.796  -8.195  12.326  1.00 96.21           C  
ATOM   3303  HB1 ALA A 211       7.891  -8.747  12.072  1.00 96.21           H  
ATOM   3304  HB2 ALA A 211       9.506  -8.881  12.789  1.00 96.21           H  
ATOM   3305  HB3 ALA A 211       9.232  -7.794  11.411  1.00 96.21           H  
ATOM   3306  O   ALA A 211       7.862  -4.925  12.336  1.00 96.21           O  
ATOM   3307  N   PHE A 212       6.189  -6.401  12.645  1.00 96.82           N  
ATOM   3308  H   PHE A 212       5.960  -7.348  12.911  1.00 96.82           H  
ATOM   3309  CA  PHE A 212       5.080  -5.527  12.263  1.00 96.82           C  
ATOM   3310  HA  PHE A 212       5.203  -5.213  11.227  1.00 96.82           H  
ATOM   3311  C   PHE A 212       5.033  -4.266  13.134  1.00 96.82           C  
ATOM   3312  CB  PHE A 212       3.769  -6.318  12.388  1.00 96.82           C  
ATOM   3313  HB2 PHE A 212       3.743  -7.086  11.615  1.00 96.82           H  
ATOM   3314  HB3 PHE A 212       3.741  -6.826  13.353  1.00 96.82           H  
ATOM   3315  O   PHE A 212       5.088  -3.147  12.621  1.00 96.82           O  
ATOM   3316  CG  PHE A 212       2.541  -5.444  12.267  1.00 96.82           C  
ATOM   3317  CD1 PHE A 212       1.853  -5.015  13.419  1.00 96.82           C  
ATOM   3318  HD1 PHE A 212       2.176  -5.344  14.396  1.00 96.82           H  
ATOM   3319  CD2 PHE A 212       2.142  -4.984  11.001  1.00 96.82           C  
ATOM   3320  HD2 PHE A 212       2.691  -5.284  10.121  1.00 96.82           H  
ATOM   3321  CE1 PHE A 212       0.763  -4.137  13.299  1.00 96.82           C  
ATOM   3322  HE1 PHE A 212       0.252  -3.784  14.182  1.00 96.82           H  
ATOM   3323  CE2 PHE A 212       1.038  -4.129  10.881  1.00 96.82           C  
ATOM   3324  HE2 PHE A 212       0.742  -3.775   9.904  1.00 96.82           H  
ATOM   3325  CZ  PHE A 212       0.341  -3.718  12.027  1.00 96.82           C  
ATOM   3326  HZ  PHE A 212      -0.517  -3.070  11.927  1.00 96.82           H  
ATOM   3327  N   GLN A 213       5.007  -4.443  14.458  1.00 96.15           N  
ATOM   3328  H   GLN A 213       4.953  -5.388  14.812  1.00 96.15           H  
ATOM   3329  CA  GLN A 213       5.004  -3.349  15.425  1.00 96.15           C  
ATOM   3330  HA  GLN A 213       4.098  -2.759  15.284  1.00 96.15           H  
ATOM   3331  C   GLN A 213       6.208  -2.414  15.210  1.00 96.15           C  
ATOM   3332  CB  GLN A 213       4.966  -3.971  16.833  1.00 96.15           C  
ATOM   3333  HB2 GLN A 213       5.731  -4.746  16.888  1.00 96.15           H  
ATOM   3334  HB3 GLN A 213       3.997  -4.441  17.001  1.00 96.15           H  
ATOM   3335  O   GLN A 213       6.037  -1.195  15.161  1.00 96.15           O  
ATOM   3336  CG  GLN A 213       5.262  -2.984  17.962  1.00 96.15           C  
ATOM   3337  HG2 GLN A 213       5.433  -3.528  18.891  1.00 96.15           H  
ATOM   3338  HG3 GLN A 213       6.210  -2.497  17.730  1.00 96.15           H  
ATOM   3339  CD  GLN A 213       4.206  -1.926  18.230  1.00 96.15           C  
ATOM   3340  NE2 GLN A 213       4.612  -0.825  18.824  1.00 96.15           N  
ATOM   3341 HE21 GLN A 213       3.938  -0.111  19.062  1.00 96.15           H  
ATOM   3342 HE22 GLN A 213       5.606  -0.683  18.924  1.00 96.15           H  
ATOM   3343  OE1 GLN A 213       3.024  -2.083  17.968  1.00 96.15           O  
ATOM   3344  N   LYS A 214       7.417  -2.960  15.025  1.00 95.84           N  
ATOM   3345  H   LYS A 214       7.499  -3.965  15.086  1.00 95.84           H  
ATOM   3346  CA  LYS A 214       8.628  -2.168  14.772  1.00 95.84           C  
ATOM   3347  HA  LYS A 214       8.706  -1.411  15.553  1.00 95.84           H  
ATOM   3348  C   LYS A 214       8.554  -1.413  13.439  1.00 95.84           C  
ATOM   3349  CB  LYS A 214       9.857  -3.085  14.850  1.00 95.84           C  
ATOM   3350  HB2 LYS A 214       9.812  -3.802  14.030  1.00 95.84           H  
ATOM   3351  HB3 LYS A 214       9.837  -3.636  15.790  1.00 95.84           H  
ATOM   3352  O   LYS A 214       8.908  -0.239  13.408  1.00 95.84           O  
ATOM   3353  CG  LYS A 214      11.170  -2.291  14.775  1.00 95.84           C  
ATOM   3354  HG2 LYS A 214      11.295  -1.708  15.687  1.00 95.84           H  
ATOM   3355  HG3 LYS A 214      11.139  -1.609  13.925  1.00 95.84           H  
ATOM   3356  CD  LYS A 214      12.369  -3.225  14.584  1.00 95.84           C  
ATOM   3357  HD2 LYS A 214      12.181  -3.853  13.714  1.00 95.84           H  
ATOM   3358  HD3 LYS A 214      12.494  -3.857  15.464  1.00 95.84           H  
ATOM   3359  CE  LYS A 214      13.624  -2.380  14.344  1.00 95.84           C  
ATOM   3360  HE2 LYS A 214      13.364  -1.576  13.655  1.00 95.84           H  
ATOM   3361  HE3 LYS A 214      13.929  -1.922  15.285  1.00 95.84           H  
ATOM   3362  NZ  LYS A 214      14.719  -3.190  13.760  1.00 95.84           N  
ATOM   3363  HZ1 LYS A 214      15.532  -2.614  13.591  1.00 95.84           H  
ATOM   3364  HZ2 LYS A 214      14.424  -3.562  12.868  1.00 95.84           H  
ATOM   3365  HZ3 LYS A 214      14.965  -3.960  14.366  1.00 95.84           H  
ATOM   3366  N   SER A 215       8.070  -2.039  12.362  1.00 95.45           N  
ATOM   3367  H   SER A 215       7.801  -3.008  12.450  1.00 95.45           H  
ATOM   3368  CA  SER A 215       7.927  -1.379  11.053  1.00 95.45           C  
ATOM   3369  HA  SER A 215       8.882  -0.920  10.797  1.00 95.45           H  
ATOM   3370  C   SER A 215       6.878  -0.260  11.085  1.00 95.45           C  
ATOM   3371  CB  SER A 215       7.597  -2.407   9.961  1.00 95.45           C  
ATOM   3372  HB2 SER A 215       6.617  -2.845  10.151  1.00 95.45           H  
ATOM   3373  HB3 SER A 215       8.345  -3.200   9.987  1.00 95.45           H  
ATOM   3374  O   SER A 215       7.077   0.782  10.466  1.00 95.45           O  
ATOM   3375  OG  SER A 215       7.613  -1.800   8.675  1.00 95.45           O  
ATOM   3376  HG  SER A 215       7.738  -2.492   8.021  1.00 95.45           H  
ATOM   3377  N   CYS A 216       5.779  -0.421  11.827  1.00 96.26           N  
ATOM   3378  H   CYS A 216       5.611  -1.321  12.254  1.00 96.26           H  
ATOM   3379  CA  CYS A 216       4.736   0.603  11.930  1.00 96.26           C  
ATOM   3380  HA  CYS A 216       4.639   1.113  10.972  1.00 96.26           H  
ATOM   3381  C   CYS A 216       5.039   1.723  12.937  1.00 96.26           C  
ATOM   3382  CB  CYS A 216       3.400  -0.084  12.233  1.00 96.26           C  
ATOM   3383  HB2 CYS A 216       2.655   0.670  12.488  1.00 96.26           H  
ATOM   3384  HB3 CYS A 216       3.518  -0.767  13.075  1.00 96.26           H  
ATOM   3385  O   CYS A 216       4.576   2.843  12.730  1.00 96.26           O  
ATOM   3386  SG  CYS A 216       2.835  -1.012  10.781  1.00 96.26           S  
ATOM   3387  HG  CYS A 216       2.684   0.037   9.967  1.00 96.26           H  
ATOM   3388  N   PHE A 217       5.787   1.446  14.011  1.00 95.19           N  
ATOM   3389  H   PHE A 217       6.077   0.487  14.143  1.00 95.19           H  
ATOM   3390  CA  PHE A 217       5.896   2.346  15.170  1.00 95.19           C  
ATOM   3391  HA  PHE A 217       5.545   3.336  14.881  1.00 95.19           H  
ATOM   3392  C   PHE A 217       7.326   2.563  15.697  1.00 95.19           C  
ATOM   3393  CB  PHE A 217       4.962   1.831  16.275  1.00 95.19           C  
ATOM   3394  HB2 PHE A 217       5.320   0.861  16.622  1.00 95.19           H  
ATOM   3395  HB3 PHE A 217       5.012   2.514  17.123  1.00 95.19           H  
ATOM   3396  O   PHE A 217       7.499   3.156  16.760  1.00 95.19           O  
ATOM   3397  CG  PHE A 217       3.512   1.716  15.851  1.00 95.19           C  
ATOM   3398  CD1 PHE A 217       2.713   2.872  15.772  1.00 95.19           C  
ATOM   3399  HD1 PHE A 217       3.135   3.839  16.005  1.00 95.19           H  
ATOM   3400  CD2 PHE A 217       2.971   0.465  15.500  1.00 95.19           C  
ATOM   3401  HD2 PHE A 217       3.582  -0.424  15.555  1.00 95.19           H  
ATOM   3402  CE1 PHE A 217       1.372   2.775  15.368  1.00 95.19           C  
ATOM   3403  HE1 PHE A 217       0.759   3.662  15.314  1.00 95.19           H  
ATOM   3404  CE2 PHE A 217       1.634   0.369  15.074  1.00 95.19           C  
ATOM   3405  HE2 PHE A 217       1.222  -0.592  14.804  1.00 95.19           H  
ATOM   3406  CZ  PHE A 217       0.838   1.526  15.012  1.00 95.19           C  
ATOM   3407  HZ  PHE A 217      -0.198   1.460  14.714  1.00 95.19           H  
ATOM   3408  N   GLY A 218       8.357   2.076  14.998  1.00 94.22           N  
ATOM   3409  H   GLY A 218       8.154   1.537  14.168  1.00 94.22           H  
ATOM   3410  CA  GLY A 218       9.781   2.268  15.318  1.00 94.22           C  
ATOM   3411  HA2 GLY A 218      10.372   2.024  14.435  1.00 94.22           H  
ATOM   3412  HA3 GLY A 218       9.945   3.319  15.557  1.00 94.22           H  
ATOM   3413  C   GLY A 218      10.323   1.437  16.491  1.00 94.22           C  
ATOM   3414  O   GLY A 218      11.516   1.133  16.533  1.00 94.22           O  
ATOM   3415  N   HIS A 219       9.458   1.015  17.414  1.00 93.77           N  
ATOM   3416  H   HIS A 219       8.501   1.321  17.316  1.00 93.77           H  
ATOM   3417  CA  HIS A 219       9.808   0.292  18.640  1.00 93.77           C  
ATOM   3418  HA  HIS A 219      10.886   0.132  18.661  1.00 93.77           H  
ATOM   3419  C   HIS A 219       9.086  -1.064  18.702  1.00 93.77           C  
ATOM   3420  CB  HIS A 219       9.426   1.155  19.852  1.00 93.77           C  
ATOM   3421  HB2 HIS A 219       9.742   0.651  20.765  1.00 93.77           H  
ATOM   3422  HB3 HIS A 219       8.341   1.256  19.889  1.00 93.77           H  
ATOM   3423  O   HIS A 219       7.918  -1.105  18.322  1.00 93.77           O  
ATOM   3424  CG  HIS A 219      10.032   2.536  19.825  1.00 93.77           C  
ATOM   3425  CD2 HIS A 219       9.416   3.688  19.410  1.00 93.77           C  
ATOM   3426  HD2 HIS A 219       8.402   3.772  19.049  1.00 93.77           H  
ATOM   3427  ND1 HIS A 219      11.314   2.875  20.192  1.00 93.77           N  
ATOM   3428  HD1 HIS A 219      12.011   2.256  20.580  1.00 93.77           H  
ATOM   3429  CE1 HIS A 219      11.461   4.199  20.012  1.00 93.77           C  
ATOM   3430  HE1 HIS A 219      12.352   4.764  20.243  1.00 93.77           H  
ATOM   3431  NE2 HIS A 219      10.334   4.735  19.525  1.00 93.77           N  
ATOM   3432  N   PRO A 220       9.720  -2.151  19.193  1.00 93.28           N  
ATOM   3433  CA  PRO A 220       9.094  -3.474  19.339  1.00 93.28           C  
ATOM   3434  HA  PRO A 220       8.641  -3.787  18.398  1.00 93.28           H  
ATOM   3435  C   PRO A 220       8.008  -3.494  20.431  1.00 93.28           C  
ATOM   3436  CB  PRO A 220      10.256  -4.417  19.681  1.00 93.28           C  
ATOM   3437  HB2 PRO A 220       9.947  -5.281  20.269  1.00 93.28           H  
ATOM   3438  HB3 PRO A 220      10.741  -4.744  18.761  1.00 93.28           H  
ATOM   3439  O   PRO A 220       7.782  -2.494  21.121  1.00 93.28           O  
ATOM   3440  CG  PRO A 220      11.202  -3.515  20.470  1.00 93.28           C  
ATOM   3441  HG2 PRO A 220      10.844  -3.415  21.495  1.00 93.28           H  
ATOM   3442  HG3 PRO A 220      12.227  -3.886  20.454  1.00 93.28           H  
ATOM   3443  CD  PRO A 220      11.070  -2.178  19.741  1.00 93.28           C  
ATOM   3444  HD2 PRO A 220      11.791  -2.132  18.926  1.00 93.28           H  
ATOM   3445  HD3 PRO A 220      11.234  -1.357  20.439  1.00 93.28           H  
ATOM   3446  N   LEU A 221       7.338  -4.635  20.620  1.00 94.97           N  
ATOM   3447  H   LEU A 221       7.627  -5.461  20.117  1.00 94.97           H  
ATOM   3448  CA  LEU A 221       6.455  -4.840  21.767  1.00 94.97           C  
ATOM   3449  HA  LEU A 221       5.899  -3.915  21.922  1.00 94.97           H  
ATOM   3450  C   LEU A 221       7.265  -5.074  23.047  1.00 94.97           C  
ATOM   3451  CB  LEU A 221       5.429  -5.968  21.520  1.00 94.97           C  
ATOM   3452  HB2 LEU A 221       5.965  -6.883  21.269  1.00 94.97           H  
ATOM   3453  HB3 LEU A 221       4.889  -6.150  22.449  1.00 94.97           H  
ATOM   3454  O   LEU A 221       8.237  -5.826  23.079  1.00 94.97           O  
ATOM   3455  CG  LEU A 221       4.397  -5.674  20.415  1.00 94.97           C  
ATOM   3456  HG  LEU A 221       4.921  -5.531  19.470  1.00 94.97           H  
ATOM   3457  CD1 LEU A 221       3.436  -6.842  20.228  1.00 94.97           C  
ATOM   3458 HD11 LEU A 221       2.655  -6.575  19.516  1.00 94.97           H  
ATOM   3459 HD12 LEU A 221       2.980  -7.121  21.178  1.00 94.97           H  
ATOM   3460 HD13 LEU A 221       3.985  -7.691  19.820  1.00 94.97           H  
ATOM   3461  CD2 LEU A 221       3.533  -4.443  20.716  1.00 94.97           C  
ATOM   3462 HD21 LEU A 221       4.150  -3.555  20.854  1.00 94.97           H  
ATOM   3463 HD22 LEU A 221       2.933  -4.616  21.610  1.00 94.97           H  
ATOM   3464 HD23 LEU A 221       2.887  -4.256  19.858  1.00 94.97           H  
ATOM   3465  N   ALA A 222       6.832  -4.447  24.137  1.00 94.28           N  
ATOM   3466  H   ALA A 222       6.044  -3.823  24.039  1.00 94.28           H  
ATOM   3467  CA  ALA A 222       7.253  -4.819  25.476  1.00 94.28           C  
ATOM   3468  HA  ALA A 222       8.342  -4.821  25.499  1.00 94.28           H  
ATOM   3469  C   ALA A 222       6.705  -6.225  25.801  1.00 94.28           C  
ATOM   3470  CB  ALA A 222       6.739  -3.761  26.461  1.00 94.28           C  
ATOM   3471  HB1 ALA A 222       5.651  -3.714  26.412  1.00 94.28           H  
ATOM   3472  HB2 ALA A 222       7.149  -2.786  26.198  1.00 94.28           H  
ATOM   3473  HB3 ALA A 222       7.047  -4.018  27.474  1.00 94.28           H  
ATOM   3474  O   ALA A 222       5.548  -6.496  25.470  1.00 94.28           O  
ATOM   3475  N   PRO A 223       7.447  -7.098  26.512  1.00 94.20           N  
ATOM   3476  CA  PRO A 223       7.003  -8.471  26.778  1.00 94.20           C  
ATOM   3477  HA  PRO A 223       6.975  -9.014  25.834  1.00 94.20           H  
ATOM   3478  C   PRO A 223       5.616  -8.565  27.429  1.00 94.20           C  
ATOM   3479  CB  PRO A 223       8.091  -9.078  27.669  1.00 94.20           C  
ATOM   3480  HB2 PRO A 223       8.183 -10.152  27.513  1.00 94.20           H  
ATOM   3481  HB3 PRO A 223       7.889  -8.860  28.718  1.00 94.20           H  
ATOM   3482  O   PRO A 223       4.810  -9.411  27.065  1.00 94.20           O  
ATOM   3483  CG  PRO A 223       9.349  -8.332  27.228  1.00 94.20           C  
ATOM   3484  HG2 PRO A 223       9.736  -8.781  26.314  1.00 94.20           H  
ATOM   3485  HG3 PRO A 223      10.112  -8.325  28.006  1.00 94.20           H  
ATOM   3486  CD  PRO A 223       8.832  -6.926  26.928  1.00 94.20           C  
ATOM   3487  HD2 PRO A 223       8.870  -6.314  27.829  1.00 94.20           H  
ATOM   3488  HD3 PRO A 223       9.440  -6.483  26.139  1.00 94.20           H  
ATOM   3489  N   GLN A 224       5.276  -7.642  28.337  1.00 94.80           N  
ATOM   3490  H   GLN A 224       5.958  -6.950  28.611  1.00 94.80           H  
ATOM   3491  CA  GLN A 224       3.940  -7.628  28.939  1.00 94.80           C  
ATOM   3492  HA  GLN A 224       3.715  -8.657  29.222  1.00 94.80           H  
ATOM   3493  C   GLN A 224       2.838  -7.191  27.955  1.00 94.80           C  
ATOM   3494  CB  GLN A 224       3.960  -6.772  30.220  1.00 94.80           C  
ATOM   3495  HB2 GLN A 224       4.214  -5.746  29.955  1.00 94.80           H  
ATOM   3496  HB3 GLN A 224       4.740  -7.151  30.879  1.00 94.80           H  
ATOM   3497  O   GLN A 224       1.702  -7.635  28.102  1.00 94.80           O  
ATOM   3498  CG  GLN A 224       2.633  -6.762  31.004  1.00 94.80           C  
ATOM   3499  HG2 GLN A 224       1.841  -6.329  30.393  1.00 94.80           H  
ATOM   3500  HG3 GLN A 224       2.754  -6.124  31.880  1.00 94.80           H  
ATOM   3501  CD  GLN A 224       2.190  -8.145  31.475  1.00 94.80           C  
ATOM   3502  NE2 GLN A 224       1.599  -8.954  30.626  1.00 94.80           N  
ATOM   3503 HE21 GLN A 224       1.502  -9.933  30.855  1.00 94.80           H  
ATOM   3504 HE22 GLN A 224       1.411  -8.626  29.690  1.00 94.80           H  
ATOM   3505  OE1 GLN A 224       2.318  -8.503  32.638  1.00 94.80           O  
ATOM   3506  N   ALA A 225       3.144  -6.354  26.958  1.00 94.95           N  
ATOM   3507  H   ALA A 225       4.117  -6.149  26.776  1.00 94.95           H  
ATOM   3508  CA  ALA A 225       2.170  -5.932  25.951  1.00 94.95           C  
ATOM   3509  HA  ALA A 225       1.254  -5.615  26.450  1.00 94.95           H  
ATOM   3510  C   ALA A 225       1.814  -7.076  24.999  1.00 94.95           C  
ATOM   3511  CB  ALA A 225       2.726  -4.755  25.146  1.00 94.95           C  
ATOM   3512  HB1 ALA A 225       1.955  -4.435  24.446  1.00 94.95           H  
ATOM   3513  HB2 ALA A 225       2.997  -3.927  25.802  1.00 94.95           H  
ATOM   3514  HB3 ALA A 225       3.603  -5.059  24.575  1.00 94.95           H  
ATOM   3515  O   ALA A 225       0.653  -7.222  24.639  1.00 94.95           O  
ATOM   3516  N   LEU A 226       2.806  -7.888  24.635  1.00 94.39           N  
ATOM   3517  H   LEU A 226       3.733  -7.675  24.976  1.00 94.39           H  
ATOM   3518  CA  LEU A 226       2.664  -9.095  23.824  1.00 94.39           C  
ATOM   3519  HA  LEU A 226       2.293  -8.821  22.836  1.00 94.39           H  
ATOM   3520  C   LEU A 226       1.651 -10.063  24.468  1.00 94.39           C  
ATOM   3521  CB  LEU A 226       4.092  -9.667  23.717  1.00 94.39           C  
ATOM   3522  HB2 LEU A 226       4.362 -10.097  24.682  1.00 94.39           H  
ATOM   3523  HB3 LEU A 226       4.776  -8.839  23.529  1.00 94.39           H  
ATOM   3524  O   LEU A 226       0.623 -10.397  23.878  1.00 94.39           O  
ATOM   3525  CG  LEU A 226       4.366 -10.731  22.649  1.00 94.39           C  
ATOM   3526  HG  LEU A 226       3.716 -11.593  22.803  1.00 94.39           H  
ATOM   3527  CD1 LEU A 226       4.182 -10.165  21.243  1.00 94.39           C  
ATOM   3528 HD11 LEU A 226       4.859  -9.326  21.084  1.00 94.39           H  
ATOM   3529 HD12 LEU A 226       4.408 -10.945  20.516  1.00 94.39           H  
ATOM   3530 HD13 LEU A 226       3.144  -9.865  21.093  1.00 94.39           H  
ATOM   3531  CD2 LEU A 226       5.835 -11.125  22.819  1.00 94.39           C  
ATOM   3532 HD21 LEU A 226       6.486 -10.251  22.801  1.00 94.39           H  
ATOM   3533 HD22 LEU A 226       5.956 -11.665  23.758  1.00 94.39           H  
ATOM   3534 HD23 LEU A 226       6.132 -11.801  22.016  1.00 94.39           H  
ATOM   3535  N   GLU A 227       1.865 -10.370  25.748  1.00 94.98           N  
ATOM   3536  H   GLU A 227       2.763 -10.128  26.142  1.00 94.98           H  
ATOM   3537  CA  GLU A 227       0.965 -11.195  26.561  1.00 94.98           C  
ATOM   3538  HA  GLU A 227       0.797 -12.146  26.057  1.00 94.98           H  
ATOM   3539  C   GLU A 227      -0.417 -10.562  26.784  1.00 94.98           C  
ATOM   3540  CB  GLU A 227       1.632 -11.451  27.923  1.00 94.98           C  
ATOM   3541  HB2 GLU A 227       1.902 -10.497  28.376  1.00 94.98           H  
ATOM   3542  HB3 GLU A 227       0.917 -11.942  28.583  1.00 94.98           H  
ATOM   3543  O   GLU A 227      -1.433 -11.260  26.748  1.00 94.98           O  
ATOM   3544  CG  GLU A 227       2.891 -12.321  27.823  1.00 94.98           C  
ATOM   3545  HG2 GLU A 227       3.663 -11.787  27.269  1.00 94.98           H  
ATOM   3546  HG3 GLU A 227       3.270 -12.508  28.828  1.00 94.98           H  
ATOM   3547  CD  GLU A 227       2.560 -13.644  27.133  1.00 94.98           C  
ATOM   3548  OE1 GLU A 227       3.028 -13.826  25.989  1.00 94.98           O  
ATOM   3549  OE2 GLU A 227       1.754 -14.389  27.730  1.00 94.98           O  
ATOM   3550  N   ASP A 228      -0.497  -9.244  26.998  1.00 95.47           N  
ATOM   3551  H   ASP A 228       0.358  -8.707  27.024  1.00 95.47           H  
ATOM   3552  CA  ASP A 228      -1.778  -8.549  27.176  1.00 95.47           C  
ATOM   3553  HA  ASP A 228      -2.393  -9.140  27.854  1.00 95.47           H  
ATOM   3554  C   ASP A 228      -2.579  -8.449  25.864  1.00 95.47           C  
ATOM   3555  CB  ASP A 228      -1.582  -7.163  27.815  1.00 95.47           C  
ATOM   3556  HB2 ASP A 228      -0.719  -6.674  27.364  1.00 95.47           H  
ATOM   3557  HB3 ASP A 228      -2.457  -6.553  27.588  1.00 95.47           H  
ATOM   3558  O   ASP A 228      -3.806  -8.534  25.916  1.00 95.47           O  
ATOM   3559  CG  ASP A 228      -1.439  -7.181  29.343  1.00 95.47           C  
ATOM   3560  OD1 ASP A 228      -0.786  -6.268  29.892  1.00 95.47           O  
ATOM   3561  OD2 ASP A 228      -2.069  -8.025  30.030  1.00 95.47           O  
ATOM   3562  N   VAL A 229      -1.931  -8.338  24.694  1.00 95.51           N  
ATOM   3563  H   VAL A 229      -0.924  -8.267  24.712  1.00 95.51           H  
ATOM   3564  CA  VAL A 229      -2.593  -8.454  23.381  1.00 95.51           C  
ATOM   3565  HA  VAL A 229      -3.406  -7.730  23.332  1.00 95.51           H  
ATOM   3566  C   VAL A 229      -3.230  -9.835  23.255  1.00 95.51           C  
ATOM   3567  CB  VAL A 229      -1.630  -8.175  22.199  1.00 95.51           C  
ATOM   3568  HB  VAL A 229      -0.678  -8.677  22.373  1.00 95.51           H  
ATOM   3569  O   VAL A 229      -4.453  -9.921  23.111  1.00 95.51           O  
ATOM   3570  CG1 VAL A 229      -2.190  -8.666  20.855  1.00 95.51           C  
ATOM   3571 HG11 VAL A 229      -3.215  -8.317  20.728  1.00 95.51           H  
ATOM   3572 HG12 VAL A 229      -1.573  -8.303  20.033  1.00 95.51           H  
ATOM   3573 HG13 VAL A 229      -2.173  -9.755  20.814  1.00 95.51           H  
ATOM   3574  CG2 VAL A 229      -1.369  -6.673  22.033  1.00 95.51           C  
ATOM   3575 HG21 VAL A 229      -0.674  -6.515  21.209  1.00 95.51           H  
ATOM   3576 HG22 VAL A 229      -2.302  -6.144  21.834  1.00 95.51           H  
ATOM   3577 HG23 VAL A 229      -0.908  -6.271  22.935  1.00 95.51           H  
ATOM   3578  N   LYS A 230      -2.434 -10.908  23.379  1.00 95.95           N  
ATOM   3579  H   LYS A 230      -1.446 -10.758  23.523  1.00 95.95           H  
ATOM   3580  CA  LYS A 230      -2.916 -12.293  23.255  1.00 95.95           C  
ATOM   3581  HA  LYS A 230      -3.358 -12.424  22.268  1.00 95.95           H  
ATOM   3582  C   LYS A 230      -4.038 -12.572  24.266  1.00 95.95           C  
ATOM   3583  CB  LYS A 230      -1.724 -13.273  23.379  1.00 95.95           C  
ATOM   3584  HB2 LYS A 230      -1.192 -13.084  24.311  1.00 95.95           H  
ATOM   3585  HB3 LYS A 230      -2.105 -14.294  23.403  1.00 95.95           H  
ATOM   3586  O   LYS A 230      -5.123 -13.014  23.893  1.00 95.95           O  
ATOM   3587  CG  LYS A 230      -0.746 -13.150  22.188  1.00 95.95           C  
ATOM   3588  HG2 LYS A 230      -1.301 -13.341  21.270  1.00 95.95           H  
ATOM   3589  HG3 LYS A 230      -0.358 -12.133  22.133  1.00 95.95           H  
ATOM   3590  CD  LYS A 230       0.449 -14.122  22.227  1.00 95.95           C  
ATOM   3591  HD2 LYS A 230       1.018 -14.003  21.305  1.00 95.95           H  
ATOM   3592  HD3 LYS A 230       0.069 -15.143  22.262  1.00 95.95           H  
ATOM   3593  CE  LYS A 230       1.390 -13.896  23.415  1.00 95.95           C  
ATOM   3594  HE2 LYS A 230       0.873 -14.174  24.334  1.00 95.95           H  
ATOM   3595  HE3 LYS A 230       1.651 -12.840  23.468  1.00 95.95           H  
ATOM   3596  NZ  LYS A 230       2.638 -14.689  23.332  1.00 95.95           N  
ATOM   3597  HZ1 LYS A 230       2.461 -15.680  23.253  1.00 95.95           H  
ATOM   3598  HZ2 LYS A 230       3.238 -14.420  22.565  1.00 95.95           H  
ATOM   3599  HZ3 LYS A 230       3.160 -14.571  24.189  1.00 95.95           H  
ATOM   3600  N   THR A 231      -3.853 -12.173  25.527  1.00 95.99           N  
ATOM   3601  H   THR A 231      -2.938 -11.813  25.760  1.00 95.99           H  
ATOM   3602  CA  THR A 231      -4.852 -12.309  26.604  1.00 95.99           C  
ATOM   3603  HA  THR A 231      -5.091 -13.367  26.716  1.00 95.99           H  
ATOM   3604  C   THR A 231      -6.161 -11.567  26.319  1.00 95.99           C  
ATOM   3605  CB  THR A 231      -4.278 -11.806  27.939  1.00 95.99           C  
ATOM   3606  HB  THR A 231      -3.933 -10.778  27.829  1.00 95.99           H  
ATOM   3607  O   THR A 231      -7.241 -12.108  26.570  1.00 95.99           O  
ATOM   3608  CG2 THR A 231      -5.275 -11.871  29.099  1.00 95.99           C  
ATOM   3609 HG21 THR A 231      -6.069 -11.140  28.950  1.00 95.99           H  
ATOM   3610 HG22 THR A 231      -4.754 -11.635  30.027  1.00 95.99           H  
ATOM   3611 HG23 THR A 231      -5.693 -12.876  29.161  1.00 95.99           H  
ATOM   3612  OG1 THR A 231      -3.207 -12.614  28.340  1.00 95.99           O  
ATOM   3613  HG1 THR A 231      -2.444 -12.357  27.817  1.00 95.99           H  
ATOM   3614  N   VAL A 232      -6.109 -10.323  25.831  1.00 95.84           N  
ATOM   3615  H   VAL A 232      -5.208  -9.911  25.635  1.00 95.84           H  
ATOM   3616  CA  VAL A 232      -7.318  -9.531  25.550  1.00 95.84           C  
ATOM   3617  HA  VAL A 232      -8.000  -9.635  26.394  1.00 95.84           H  
ATOM   3618  C   VAL A 232      -8.066 -10.079  24.336  1.00 95.84           C  
ATOM   3619  CB  VAL A 232      -6.979  -8.034  25.410  1.00 95.84           C  
ATOM   3620  HB  VAL A 232      -6.118  -7.911  24.753  1.00 95.84           H  
ATOM   3621  O   VAL A 232      -9.297 -10.121  24.366  1.00 95.84           O  
ATOM   3622  CG1 VAL A 232      -8.136  -7.204  24.841  1.00 95.84           C  
ATOM   3623 HG11 VAL A 232      -9.051  -7.386  25.405  1.00 95.84           H  
ATOM   3624 HG12 VAL A 232      -7.878  -6.146  24.883  1.00 95.84           H  
ATOM   3625 HG13 VAL A 232      -8.297  -7.468  23.795  1.00 95.84           H  
ATOM   3626  CG2 VAL A 232      -6.664  -7.439  26.793  1.00 95.84           C  
ATOM   3627 HG21 VAL A 232      -6.297  -6.419  26.679  1.00 95.84           H  
ATOM   3628 HG22 VAL A 232      -5.882  -8.020  27.281  1.00 95.84           H  
ATOM   3629 HG23 VAL A 232      -7.553  -7.446  27.423  1.00 95.84           H  
ATOM   3630  N   VAL A 233      -7.358 -10.559  23.313  1.00 96.68           N  
ATOM   3631  H   VAL A 233      -6.351 -10.498  23.347  1.00 96.68           H  
ATOM   3632  CA  VAL A 233      -7.968 -11.206  22.144  1.00 96.68           C  
ATOM   3633  HA  VAL A 233      -8.754 -10.559  21.754  1.00 96.68           H  
ATOM   3634  C   VAL A 233      -8.644 -12.524  22.544  1.00 96.68           C  
ATOM   3635  CB  VAL A 233      -6.923 -11.385  21.029  1.00 96.68           C  
ATOM   3636  HB  VAL A 233      -6.063 -11.924  21.426  1.00 96.68           H  
ATOM   3637  O   VAL A 233      -9.846 -12.668  22.319  1.00 96.68           O  
ATOM   3638  CG1 VAL A 233      -7.502 -12.171  19.855  1.00 96.68           C  
ATOM   3639 HG11 VAL A 233      -7.754 -13.185  20.165  1.00 96.68           H  
ATOM   3640 HG12 VAL A 233      -6.750 -12.236  19.068  1.00 96.68           H  
ATOM   3641 HG13 VAL A 233      -8.396 -11.679  19.474  1.00 96.68           H  
ATOM   3642  CG2 VAL A 233      -6.454 -10.026  20.485  1.00 96.68           C  
ATOM   3643 HG21 VAL A 233      -6.153  -9.361  21.294  1.00 96.68           H  
ATOM   3644 HG22 VAL A 233      -5.589 -10.178  19.839  1.00 96.68           H  
ATOM   3645 HG23 VAL A 233      -7.243  -9.550  19.904  1.00 96.68           H  
ATOM   3646  N   CYS A 234      -7.942 -13.428  23.243  1.00 96.03           N  
ATOM   3647  H   CYS A 234      -6.954 -13.266  23.377  1.00 96.03           H  
ATOM   3648  CA  CYS A 234      -8.483 -14.704  23.744  1.00 96.03           C  
ATOM   3649  HA  CYS A 234      -8.682 -15.372  22.905  1.00 96.03           H  
ATOM   3650  C   CYS A 234      -9.792 -14.564  24.538  1.00 96.03           C  
ATOM   3651  CB  CYS A 234      -7.441 -15.346  24.674  1.00 96.03           C  
ATOM   3652  HB2 CYS A 234      -7.916 -16.125  25.271  1.00 96.03           H  
ATOM   3653  HB3 CYS A 234      -7.021 -14.591  25.338  1.00 96.03           H  
ATOM   3654  O   CYS A 234     -10.641 -15.452  24.507  1.00 96.03           O  
ATOM   3655  SG  CYS A 234      -6.124 -16.112  23.706  1.00 96.03           S  
ATOM   3656  HG  CYS A 234      -5.262 -16.369  24.694  1.00 96.03           H  
ATOM   3657  N   ARG A 235      -9.961 -13.460  25.277  1.00 95.70           N  
ATOM   3658  H   ARG A 235      -9.212 -12.783  25.267  1.00 95.70           H  
ATOM   3659  CA  ARG A 235     -11.150 -13.203  26.109  1.00 95.70           C  
ATOM   3660  HA  ARG A 235     -11.471 -14.141  26.563  1.00 95.70           H  
ATOM   3661  C   ARG A 235     -12.375 -12.709  25.334  1.00 95.70           C  
ATOM   3662  CB  ARG A 235     -10.785 -12.209  27.219  1.00 95.70           C  
ATOM   3663  HB2 ARG A 235     -10.265 -11.358  26.778  1.00 95.70           H  
ATOM   3664  HB3 ARG A 235     -11.695 -11.843  27.695  1.00 95.70           H  
ATOM   3665  O   ARG A 235     -13.452 -12.668  25.918  1.00 95.70           O  
ATOM   3666  CG  ARG A 235      -9.911 -12.856  28.299  1.00 95.70           C  
ATOM   3667  HG2 ARG A 235      -9.045 -13.338  27.844  1.00 95.70           H  
ATOM   3668  HG3 ARG A 235     -10.489 -13.611  28.831  1.00 95.70           H  
ATOM   3669  CD  ARG A 235      -9.442 -11.779  29.280  1.00 95.70           C  
ATOM   3670  HD2 ARG A 235      -8.951 -10.987  28.715  1.00 95.70           H  
ATOM   3671  HD3 ARG A 235     -10.314 -11.369  29.789  1.00 95.70           H  
ATOM   3672  NE  ARG A 235      -8.489 -12.325  30.260  1.00 95.70           N  
ATOM   3673  HE  ARG A 235      -8.087 -13.224  30.035  1.00 95.70           H  
ATOM   3674  NH1 ARG A 235      -8.435 -10.519  31.677  1.00 95.70           N  
ATOM   3675 HH11 ARG A 235      -8.042 -10.053  32.482  1.00 95.70           H  
ATOM   3676 HH12 ARG A 235      -9.142 -10.075  31.109  1.00 95.70           H  
ATOM   3677  NH2 ARG A 235      -7.089 -12.259  32.053  1.00 95.70           N  
ATOM   3678 HH21 ARG A 235      -6.686 -13.138  31.763  1.00 95.70           H  
ATOM   3679 HH22 ARG A 235      -6.687 -11.767  32.838  1.00 95.70           H  
ATOM   3680  CZ  ARG A 235      -8.014 -11.703  31.324  1.00 95.70           C  
ATOM   3681  N   ASN A 236     -12.218 -12.300  24.073  1.00 95.54           N  
ATOM   3682  H   ASN A 236     -11.303 -12.395  23.656  1.00 95.54           H  
ATOM   3683  CA  ASN A 236     -13.279 -11.656  23.288  1.00 95.54           C  
ATOM   3684  HA  ASN A 236     -14.226 -11.709  23.825  1.00 95.54           H  
ATOM   3685  C   ASN A 236     -13.534 -12.324  21.926  1.00 95.54           C  
ATOM   3686  CB  ASN A 236     -12.928 -10.171  23.108  1.00 95.54           C  
ATOM   3687  HB2 ASN A 236     -13.655  -9.718  22.434  1.00 95.54           H  
ATOM   3688  HB3 ASN A 236     -11.941 -10.087  22.653  1.00 95.54           H  
ATOM   3689  O   ASN A 236     -14.640 -12.209  21.405  1.00 95.54           O  
ATOM   3690  CG  ASN A 236     -12.964  -9.384  24.405  1.00 95.54           C  
ATOM   3691  ND2 ASN A 236     -11.856  -9.248  25.092  1.00 95.54           N  
ATOM   3692 HD21 ASN A 236     -11.936  -8.736  25.959  1.00 95.54           H  
ATOM   3693 HD22 ASN A 236     -10.996  -9.646  24.743  1.00 95.54           H  
ATOM   3694  OD1 ASN A 236     -13.977  -8.857  24.828  1.00 95.54           O  
ATOM   3695  N   VAL A 237     -12.548 -13.029  21.358  1.00 96.25           N  
ATOM   3696  H   VAL A 237     -11.650 -13.066  21.818  1.00 96.25           H  
ATOM   3697  CA  VAL A 237     -12.640 -13.676  20.040  1.00 96.25           C  
ATOM   3698  HA  VAL A 237     -13.669 -13.629  19.682  1.00 96.25           H  
ATOM   3699  C   VAL A 237     -12.240 -15.143  20.149  1.00 96.25           C  
ATOM   3700  CB  VAL A 237     -11.762 -12.956  18.999  1.00 96.25           C  
ATOM   3701  HB  VAL A 237     -10.714 -13.038  19.288  1.00 96.25           H  
ATOM   3702  O   VAL A 237     -11.070 -15.471  20.354  1.00 96.25           O  
ATOM   3703  CG1 VAL A 237     -11.939 -13.551  17.596  1.00 96.25           C  
ATOM   3704 HG11 VAL A 237     -11.657 -14.604  17.580  1.00 96.25           H  
ATOM   3705 HG12 VAL A 237     -12.974 -13.458  17.269  1.00 96.25           H  
ATOM   3706 HG13 VAL A 237     -11.298 -13.025  16.889  1.00 96.25           H  
ATOM   3707  CG2 VAL A 237     -12.110 -11.471  18.905  1.00 96.25           C  
ATOM   3708 HG21 VAL A 237     -11.856 -10.960  19.833  1.00 96.25           H  
ATOM   3709 HG22 VAL A 237     -13.172 -11.342  18.693  1.00 96.25           H  
ATOM   3710 HG23 VAL A 237     -11.523 -11.036  18.096  1.00 96.25           H  
ATOM   3711  N   ALA A 238     -13.209 -16.042  19.972  1.00 96.24           N  
ATOM   3712  H   ALA A 238     -14.139 -15.714  19.755  1.00 96.24           H  
ATOM   3713  CA  ALA A 238     -12.937 -17.470  19.856  1.00 96.24           C  
ATOM   3714  HA  ALA A 238     -12.365 -17.792  20.726  1.00 96.24           H  
ATOM   3715  C   ALA A 238     -12.099 -17.731  18.591  1.00 96.24           C  
ATOM   3716  CB  ALA A 238     -14.269 -18.231  19.839  1.00 96.24           C  
ATOM   3717  HB1 ALA A 238     -14.824 -18.029  20.755  1.00 96.24           H  
ATOM   3718  HB2 ALA A 238     -14.863 -17.922  18.979  1.00 96.24           H  
ATOM   3719  HB3 ALA A 238     -14.077 -19.301  19.768  1.00 96.24           H  
ATOM   3720  O   ALA A 238     -12.510 -17.359  17.498  1.00 96.24           O  
ATOM   3721  N   GLY A 239     -10.916 -18.332  18.745  1.00 95.72           N  
ATOM   3722  H   GLY A 239     -10.618 -18.588  19.676  1.00 95.72           H  
ATOM   3723  CA  GLY A 239      -9.963 -18.519  17.643  1.00 95.72           C  
ATOM   3724  HA2 GLY A 239      -9.251 -19.297  17.919  1.00 95.72           H  
ATOM   3725  HA3 GLY A 239     -10.501 -18.850  16.754  1.00 95.72           H  
ATOM   3726  C   GLY A 239      -9.156 -17.271  17.258  1.00 95.72           C  
ATOM   3727  O   GLY A 239      -8.359 -17.343  16.329  1.00 95.72           O  
ATOM   3728  N   GLY A 240      -9.299 -16.146  17.976  1.00 96.85           N  
ATOM   3729  H   GLY A 240      -9.981 -16.128  18.720  1.00 96.85           H  
ATOM   3730  CA  GLY A 240      -8.502 -14.930  17.742  1.00 96.85           C  
ATOM   3731  HA2 GLY A 240      -8.898 -14.131  18.368  1.00 96.85           H  
ATOM   3732  HA3 GLY A 240      -8.607 -14.624  16.701  1.00 96.85           H  
ATOM   3733  C   GLY A 240      -7.006 -15.092  18.062  1.00 96.85           C  
ATOM   3734  O   GLY A 240      -6.173 -14.336  17.570  1.00 96.85           O  
ATOM   3735  N   VAL A 241      -6.661 -16.102  18.863  1.00 97.26           N  
ATOM   3736  H   VAL A 241      -7.402 -16.696  19.206  1.00 97.26           H  
ATOM   3737  CA  VAL A 241      -5.296 -16.607  19.058  1.00 97.26           C  
ATOM   3738  HA  VAL A 241      -4.645 -16.181  18.295  1.00 97.26           H  
ATOM   3739  C   VAL A 241      -5.344 -18.124  18.879  1.00 97.26           C  
ATOM   3740  CB  VAL A 241      -4.734 -16.236  20.445  1.00 97.26           C  
ATOM   3741  HB  VAL A 241      -5.361 -16.727  21.189  1.00 97.26           H  
ATOM   3742  O   VAL A 241      -6.283 -18.774  19.349  1.00 97.26           O  
ATOM   3743  CG1 VAL A 241      -3.290 -16.701  20.675  1.00 97.26           C  
ATOM   3744 HG11 VAL A 241      -2.613 -16.192  19.987  1.00 97.26           H  
ATOM   3745 HG12 VAL A 241      -3.202 -17.779  20.538  1.00 97.26           H  
ATOM   3746 HG13 VAL A 241      -2.981 -16.467  21.693  1.00 97.26           H  
ATOM   3747  CG2 VAL A 241      -4.761 -14.722  20.695  1.00 97.26           C  
ATOM   3748 HG21 VAL A 241      -5.792 -14.369  20.712  1.00 97.26           H  
ATOM   3749 HG22 VAL A 241      -4.207 -14.205  19.911  1.00 97.26           H  
ATOM   3750 HG23 VAL A 241      -4.310 -14.504  21.663  1.00 97.26           H  
ATOM   3751  N   ARG A 242      -4.343 -18.688  18.203  1.00 96.61           N  
ATOM   3752  H   ARG A 242      -3.610 -18.081  17.866  1.00 96.61           H  
ATOM   3753  CA  ARG A 242      -4.189 -20.124  17.935  1.00 96.61           C  
ATOM   3754  HA  ARG A 242      -4.812 -20.701  18.617  1.00 96.61           H  
ATOM   3755  C   ARG A 242      -2.726 -20.491  18.154  1.00 96.61           C  
ATOM   3756  CB  ARG A 242      -4.623 -20.395  16.484  1.00 96.61           C  
ATOM   3757  HB2 ARG A 242      -3.981 -19.813  15.822  1.00 96.61           H  
ATOM   3758  HB3 ARG A 242      -5.647 -20.048  16.347  1.00 96.61           H  
ATOM   3759  O   ARG A 242      -1.864 -19.867  17.555  1.00 96.61           O  
ATOM   3760  CG  ARG A 242      -4.554 -21.883  16.091  1.00 96.61           C  
ATOM   3761  HG2 ARG A 242      -5.343 -22.424  16.614  1.00 96.61           H  
ATOM   3762  HG3 ARG A 242      -3.593 -22.310  16.380  1.00 96.61           H  
ATOM   3763  CD  ARG A 242      -4.729 -22.070  14.578  1.00 96.61           C  
ATOM   3764  HD2 ARG A 242      -4.835 -23.135  14.370  1.00 96.61           H  
ATOM   3765  HD3 ARG A 242      -5.633 -21.553  14.256  1.00 96.61           H  
ATOM   3766  NE  ARG A 242      -3.552 -21.559  13.850  1.00 96.61           N  
ATOM   3767  HE  ARG A 242      -2.669 -21.569  14.340  1.00 96.61           H  
ATOM   3768  NH1 ARG A 242      -4.488 -21.071  11.795  1.00 96.61           N  
ATOM   3769 HH11 ARG A 242      -5.388 -21.425  12.086  1.00 96.61           H  
ATOM   3770 HH12 ARG A 242      -4.314 -20.723  10.863  1.00 96.61           H  
ATOM   3771  NH2 ARG A 242      -2.340 -20.665  12.168  1.00 96.61           N  
ATOM   3772 HH21 ARG A 242      -1.462 -20.706  12.664  1.00 96.61           H  
ATOM   3773 HH22 ARG A 242      -2.228 -20.401  11.199  1.00 96.61           H  
ATOM   3774  CZ  ARG A 242      -3.473 -21.104  12.615  1.00 96.61           C  
ATOM   3775  N   GLU A 243      -2.454 -21.478  19.009  1.00 95.31           N  
ATOM   3776  H   GLU A 243      -3.224 -21.992  19.412  1.00 95.31           H  
ATOM   3777  CA  GLU A 243      -1.079 -21.927  19.319  1.00 95.31           C  
ATOM   3778  HA  GLU A 243      -1.130 -22.552  20.211  1.00 95.31           H  
ATOM   3779  C   GLU A 243      -0.149 -20.764  19.732  1.00 95.31           C  
ATOM   3780  CB  GLU A 243      -0.543 -22.837  18.194  1.00 95.31           C  
ATOM   3781  HB2 GLU A 243       0.492 -23.103  18.410  1.00 95.31           H  
ATOM   3782  HB3 GLU A 243      -0.587 -22.315  17.238  1.00 95.31           H  
ATOM   3783  O   GLU A 243       0.999 -20.671  19.319  1.00 95.31           O  
ATOM   3784  CG  GLU A 243      -1.381 -24.127  18.129  1.00 95.31           C  
ATOM   3785  HG2 GLU A 243      -1.270 -24.660  19.073  1.00 95.31           H  
ATOM   3786  HG3 GLU A 243      -2.434 -23.866  18.028  1.00 95.31           H  
ATOM   3787  CD  GLU A 243      -1.004 -25.067  16.978  1.00 95.31           C  
ATOM   3788  OE1 GLU A 243      -1.940 -25.745  16.495  1.00 95.31           O  
ATOM   3789  OE2 GLU A 243       0.192 -25.139  16.628  1.00 95.31           O  
ATOM   3790  N   ASP A 244      -0.699 -19.855  20.547  1.00 95.81           N  
ATOM   3791  H   ASP A 244      -1.651 -20.023  20.840  1.00 95.81           H  
ATOM   3792  CA  ASP A 244      -0.091 -18.595  21.010  1.00 95.81           C  
ATOM   3793  HA  ASP A 244      -0.871 -18.116  21.601  1.00 95.81           H  
ATOM   3794  C   ASP A 244       0.232 -17.552  19.913  1.00 95.81           C  
ATOM   3795  CB  ASP A 244       1.064 -18.887  21.986  1.00 95.81           C  
ATOM   3796  HB2 ASP A 244       0.853 -19.808  22.529  1.00 95.81           H  
ATOM   3797  HB3 ASP A 244       1.986 -19.031  21.423  1.00 95.81           H  
ATOM   3798  O   ASP A 244       0.746 -16.477  20.207  1.00 95.81           O  
ATOM   3799  CG  ASP A 244       1.247 -17.777  23.024  1.00 95.81           C  
ATOM   3800  OD1 ASP A 244       2.408 -17.419  23.312  1.00 95.81           O  
ATOM   3801  OD2 ASP A 244       0.220 -17.309  23.572  1.00 95.81           O  
ATOM   3802  N   ARG A 245      -0.160 -17.801  18.656  1.00 96.64           N  
ATOM   3803  H   ARG A 245      -0.546 -18.713  18.459  1.00 96.64           H  
ATOM   3804  CA  ARG A 245      -0.060 -16.858  17.530  1.00 96.64           C  
ATOM   3805  HA  ARG A 245       0.722 -16.131  17.750  1.00 96.64           H  
ATOM   3806  C   ARG A 245      -1.366 -16.080  17.311  1.00 96.64           C  
ATOM   3807  CB  ARG A 245       0.343 -17.615  16.256  1.00 96.64           C  
ATOM   3808  HB2 ARG A 245      -0.466 -18.286  15.969  1.00 96.64           H  
ATOM   3809  HB3 ARG A 245       0.474 -16.876  15.466  1.00 96.64           H  
ATOM   3810  O   ARG A 245      -2.461 -16.630  17.455  1.00 96.64           O  
ATOM   3811  CG  ARG A 245       1.643 -18.431  16.353  1.00 96.64           C  
ATOM   3812  HG2 ARG A 245       2.456 -17.773  16.661  1.00 96.64           H  
ATOM   3813  HG3 ARG A 245       1.541 -19.234  17.082  1.00 96.64           H  
ATOM   3814  CD  ARG A 245       1.950 -19.035  14.973  1.00 96.64           C  
ATOM   3815  HD2 ARG A 245       1.317 -19.908  14.814  1.00 96.64           H  
ATOM   3816  HD3 ARG A 245       1.693 -18.300  14.211  1.00 96.64           H  
ATOM   3817  NE  ARG A 245       3.369 -19.414  14.810  1.00 96.64           N  
ATOM   3818  HE  ARG A 245       3.856 -19.773  15.618  1.00 96.64           H  
ATOM   3819  NH1 ARG A 245       3.495 -18.973  12.538  1.00 96.64           N  
ATOM   3820 HH11 ARG A 245       2.516 -18.746  12.435  1.00 96.64           H  
ATOM   3821 HH12 ARG A 245       4.043 -18.916  11.692  1.00 96.64           H  
ATOM   3822  NH2 ARG A 245       5.295 -19.634  13.575  1.00 96.64           N  
ATOM   3823 HH21 ARG A 245       5.670 -19.506  12.646  1.00 96.64           H  
ATOM   3824 HH22 ARG A 245       5.869 -19.825  14.383  1.00 96.64           H  
ATOM   3825  CZ  ARG A 245       4.031 -19.347  13.660  1.00 96.64           C  
ATOM   3826  N   LEU A 246      -1.280 -14.805  16.926  1.00 97.45           N  
ATOM   3827  H   LEU A 246      -0.353 -14.448  16.742  1.00 97.45           H  
ATOM   3828  CA  LEU A 246      -2.435 -13.917  16.701  1.00 97.45           C  
ATOM   3829  HA  LEU A 246      -3.190 -14.130  17.458  1.00 97.45           H  
ATOM   3830  C   LEU A 246      -3.061 -14.153  15.314  1.00 97.45           C  
ATOM   3831  CB  LEU A 246      -1.956 -12.459  16.870  1.00 97.45           C  
ATOM   3832  HB2 LEU A 246      -1.507 -12.345  17.856  1.00 97.45           H  
ATOM   3833  HB3 LEU A 246      -1.175 -12.274  16.133  1.00 97.45           H  
ATOM   3834  O   LEU A 246      -2.420 -13.880  14.305  1.00 97.45           O  
ATOM   3835  CG  LEU A 246      -3.053 -11.390  16.690  1.00 97.45           C  
ATOM   3836  HG  LEU A 246      -3.591 -11.555  15.757  1.00 97.45           H  
ATOM   3837  CD1 LEU A 246      -4.046 -11.408  17.850  1.00 97.45           C  
ATOM   3838 HD11 LEU A 246      -3.521 -11.264  18.794  1.00 97.45           H  
ATOM   3839 HD12 LEU A 246      -4.780 -10.614  17.712  1.00 97.45           H  
ATOM   3840 HD13 LEU A 246      -4.566 -12.366  17.872  1.00 97.45           H  
ATOM   3841  CD2 LEU A 246      -2.436  -9.991  16.639  1.00 97.45           C  
ATOM   3842 HD21 LEU A 246      -1.751  -9.934  15.793  1.00 97.45           H  
ATOM   3843 HD22 LEU A 246      -1.884  -9.793  17.558  1.00 97.45           H  
ATOM   3844 HD23 LEU A 246      -3.219  -9.244  16.512  1.00 97.45           H  
ATOM   3845  N   THR A 247      -4.312 -14.610  15.230  1.00 97.51           N  
ATOM   3846  H   THR A 247      -4.857 -14.727  16.073  1.00 97.51           H  
ATOM   3847  CA  THR A 247      -4.972 -14.874  13.933  1.00 97.51           C  
ATOM   3848  HA  THR A 247      -4.229 -15.272  13.243  1.00 97.51           H  
ATOM   3849  C   THR A 247      -5.531 -13.598  13.293  1.00 97.51           C  
ATOM   3850  CB  THR A 247      -6.071 -15.941  14.052  1.00 97.51           C  
ATOM   3851  HB  THR A 247      -6.415 -16.199  13.050  1.00 97.51           H  
ATOM   3852  O   THR A 247      -5.609 -12.546  13.937  1.00 97.51           O  
ATOM   3853  CG2 THR A 247      -5.579 -17.223  14.726  1.00 97.51           C  
ATOM   3854 HG21 THR A 247      -5.358 -17.041  15.778  1.00 97.51           H  
ATOM   3855 HG22 THR A 247      -6.347 -17.993  14.647  1.00 97.51           H  
ATOM   3856 HG23 THR A 247      -4.678 -17.575  14.226  1.00 97.51           H  
ATOM   3857  OG1 THR A 247      -7.163 -15.441  14.783  1.00 97.51           O  
ATOM   3858  HG1 THR A 247      -7.610 -16.196  15.173  1.00 97.51           H  
ATOM   3859  N   LEU A 248      -5.965 -13.677  12.027  1.00 97.46           N  
ATOM   3860  H   LEU A 248      -5.807 -14.535  11.517  1.00 97.46           H  
ATOM   3861  CA  LEU A 248      -6.581 -12.549  11.312  1.00 97.46           C  
ATOM   3862  HA  LEU A 248      -5.830 -11.765  11.214  1.00 97.46           H  
ATOM   3863  C   LEU A 248      -7.768 -11.947  12.084  1.00 97.46           C  
ATOM   3864  CB  LEU A 248      -6.998 -13.010   9.902  1.00 97.46           C  
ATOM   3865  HB2 LEU A 248      -6.105 -13.319   9.359  1.00 97.46           H  
ATOM   3866  HB3 LEU A 248      -7.650 -13.878  10.002  1.00 97.46           H  
ATOM   3867  O   LEU A 248      -7.834 -10.728  12.244  1.00 97.46           O  
ATOM   3868  CG  LEU A 248      -7.745 -11.942   9.075  1.00 97.46           C  
ATOM   3869  HG  LEU A 248      -8.656 -11.646   9.596  1.00 97.46           H  
ATOM   3870  CD1 LEU A 248      -6.904 -10.691   8.808  1.00 97.46           C  
ATOM   3871 HD11 LEU A 248      -6.006 -10.964   8.253  1.00 97.46           H  
ATOM   3872 HD12 LEU A 248      -6.619 -10.222   9.750  1.00 97.46           H  
ATOM   3873 HD13 LEU A 248      -7.492  -9.977   8.233  1.00 97.46           H  
ATOM   3874  CD2 LEU A 248      -8.150 -12.525   7.721  1.00 97.46           C  
ATOM   3875 HD21 LEU A 248      -7.263 -12.827   7.164  1.00 97.46           H  
ATOM   3876 HD22 LEU A 248      -8.709 -11.778   7.156  1.00 97.46           H  
ATOM   3877 HD23 LEU A 248      -8.791 -13.391   7.882  1.00 97.46           H  
ATOM   3878  N   ASP A 249      -8.664 -12.781  12.620  1.00 97.19           N  
ATOM   3879  H   ASP A 249      -8.574 -13.772  12.446  1.00 97.19           H  
ATOM   3880  CA  ASP A 249      -9.809 -12.318  13.416  1.00 97.19           C  
ATOM   3881  HA  ASP A 249     -10.385 -11.603  12.828  1.00 97.19           H  
ATOM   3882  C   ASP A 249      -9.352 -11.604  14.697  1.00 97.19           C  
ATOM   3883  CB  ASP A 249     -10.721 -13.504  13.766  1.00 97.19           C  
ATOM   3884  HB2 ASP A 249     -10.136 -14.267  14.280  1.00 97.19           H  
ATOM   3885  HB3 ASP A 249     -11.494 -13.156  14.451  1.00 97.19           H  
ATOM   3886  O   ASP A 249      -9.918 -10.579  15.085  1.00 97.19           O  
ATOM   3887  CG  ASP A 249     -11.417 -14.116  12.546  1.00 97.19           C  
ATOM   3888  OD1 ASP A 249     -11.656 -15.342  12.584  1.00 97.19           O  
ATOM   3889  OD2 ASP A 249     -11.713 -13.355  11.598  1.00 97.19           O  
ATOM   3890  N   GLY A 250      -8.273 -12.090  15.319  1.00 97.48           N  
ATOM   3891  H   GLY A 250      -7.818 -12.898  14.919  1.00 97.48           H  
ATOM   3892  CA  GLY A 250      -7.632 -11.433  16.454  1.00 97.48           C  
ATOM   3893  HA2 GLY A 250      -8.363 -11.300  17.251  1.00 97.48           H  
ATOM   3894  HA3 GLY A 250      -6.819 -12.071  16.803  1.00 97.48           H  
ATOM   3895  C   GLY A 250      -7.032 -10.071  16.104  1.00 97.48           C  
ATOM   3896  O   GLY A 250      -7.225  -9.106  16.844  1.00 97.48           O  
ATOM   3897  N   PHE A 251      -6.354  -9.958  14.961  1.00 97.59           N  
ATOM   3898  H   PHE A 251      -6.220 -10.799  14.418  1.00 97.59           H  
ATOM   3899  CA  PHE A 251      -5.759  -8.713  14.466  1.00 97.59           C  
ATOM   3900  HA  PHE A 251      -5.150  -8.275  15.256  1.00 97.59           H  
ATOM   3901  C   PHE A 251      -6.815  -7.667  14.064  1.00 97.59           C  
ATOM   3902  CB  PHE A 251      -4.842  -9.064  13.288  1.00 97.59           C  
ATOM   3903  HB2 PHE A 251      -4.077  -9.759  13.636  1.00 97.59           H  
ATOM   3904  HB3 PHE A 251      -5.422  -9.584  12.525  1.00 97.59           H  
ATOM   3905  O   PHE A 251      -6.673  -6.476  14.372  1.00 97.59           O  
ATOM   3906  CG  PHE A 251      -4.157  -7.872  12.648  1.00 97.59           C  
ATOM   3907  CD1 PHE A 251      -4.691  -7.289  11.481  1.00 97.59           C  
ATOM   3908  HD1 PHE A 251      -5.594  -7.687  11.043  1.00 97.59           H  
ATOM   3909  CD2 PHE A 251      -2.961  -7.371  13.195  1.00 97.59           C  
ATOM   3910  HD2 PHE A 251      -2.532  -7.835  14.071  1.00 97.59           H  
ATOM   3911  CE1 PHE A 251      -4.027  -6.212  10.865  1.00 97.59           C  
ATOM   3912  HE1 PHE A 251      -4.416  -5.791   9.949  1.00 97.59           H  
ATOM   3913  CE2 PHE A 251      -2.299  -6.297  12.575  1.00 97.59           C  
ATOM   3914  HE2 PHE A 251      -1.356  -5.946  12.969  1.00 97.59           H  
ATOM   3915  CZ  PHE A 251      -2.832  -5.715  11.412  1.00 97.59           C  
ATOM   3916  HZ  PHE A 251      -2.304  -4.912  10.921  1.00 97.59           H  
ATOM   3917  N   LEU A 252      -7.905  -8.099  13.421  1.00 97.69           N  
ATOM   3918  H   LEU A 252      -7.950  -9.077  13.171  1.00 97.69           H  
ATOM   3919  CA  LEU A 252      -9.044  -7.242  13.083  1.00 97.69           C  
ATOM   3920  HA  LEU A 252      -8.674  -6.338  12.600  1.00 97.69           H  
ATOM   3921  C   LEU A 252      -9.785  -6.781  14.346  1.00 97.69           C  
ATOM   3922  CB  LEU A 252      -9.983  -7.983  12.111  1.00 97.69           C  
ATOM   3923  HB2 LEU A 252     -10.901  -7.404  12.008  1.00 97.69           H  
ATOM   3924  HB3 LEU A 252     -10.248  -8.944  12.551  1.00 97.69           H  
ATOM   3925  O   LEU A 252     -10.088  -5.591  14.478  1.00 97.69           O  
ATOM   3926  CG  LEU A 252      -9.405  -8.228  10.701  1.00 97.69           C  
ATOM   3927  HG  LEU A 252      -8.474  -8.790  10.771  1.00 97.69           H  
ATOM   3928  CD1 LEU A 252     -10.403  -9.032   9.869  1.00 97.69           C  
ATOM   3929 HD11 LEU A 252     -10.600  -9.984  10.361  1.00 97.69           H  
ATOM   3930 HD12 LEU A 252      -9.982  -9.241   8.885  1.00 97.69           H  
ATOM   3931 HD13 LEU A 252     -11.339  -8.485   9.757  1.00 97.69           H  
ATOM   3932  CD2 LEU A 252      -9.110  -6.926   9.950  1.00 97.69           C  
ATOM   3933 HD21 LEU A 252      -8.779  -7.160   8.939  1.00 97.69           H  
ATOM   3934 HD22 LEU A 252     -10.008  -6.310   9.904  1.00 97.69           H  
ATOM   3935 HD23 LEU A 252      -8.312  -6.381  10.454  1.00 97.69           H  
ATOM   3936  N   PHE A 253     -10.006  -7.670  15.319  1.00 97.20           N  
ATOM   3937  H   PHE A 253      -9.787  -8.642  15.156  1.00 97.20           H  
ATOM   3938  CA  PHE A 253     -10.563  -7.294  16.621  1.00 97.20           C  
ATOM   3939  HA  PHE A 253     -11.512  -6.783  16.461  1.00 97.20           H  
ATOM   3940  C   PHE A 253      -9.653  -6.331  17.388  1.00 97.20           C  
ATOM   3941  CB  PHE A 253     -10.843  -8.543  17.456  1.00 97.20           C  
ATOM   3942  HB2 PHE A 253     -11.654  -9.095  16.978  1.00 97.20           H  
ATOM   3943  HB3 PHE A 253      -9.958  -9.179  17.459  1.00 97.20           H  
ATOM   3944  O   PHE A 253     -10.148  -5.353  17.938  1.00 97.20           O  
ATOM   3945  CG  PHE A 253     -11.227  -8.229  18.892  1.00 97.20           C  
ATOM   3946  CD1 PHE A 253     -10.268  -8.342  19.917  1.00 97.20           C  
ATOM   3947  HD1 PHE A 253      -9.275  -8.695  19.681  1.00 97.20           H  
ATOM   3948  CD2 PHE A 253     -12.519  -7.764  19.197  1.00 97.20           C  
ATOM   3949  HD2 PHE A 253     -13.259  -7.676  18.415  1.00 97.20           H  
ATOM   3950  CE1 PHE A 253     -10.592  -7.979  21.235  1.00 97.20           C  
ATOM   3951  HE1 PHE A 253      -9.852  -8.075  22.016  1.00 97.20           H  
ATOM   3952  CE2 PHE A 253     -12.843  -7.393  20.515  1.00 97.20           C  
ATOM   3953  HE2 PHE A 253     -13.833  -7.027  20.742  1.00 97.20           H  
ATOM   3954  CZ  PHE A 253     -11.876  -7.489  21.531  1.00 97.20           C  
ATOM   3955  HZ  PHE A 253     -12.128  -7.199  22.541  1.00 97.20           H  
ATOM   3956  N   LEU A 254      -8.334  -6.539  17.391  1.00 96.85           N  
ATOM   3957  H   LEU A 254      -7.981  -7.386  16.969  1.00 96.85           H  
ATOM   3958  CA  LEU A 254      -7.386  -5.660  18.079  1.00 96.85           C  
ATOM   3959  HA  LEU A 254      -7.674  -5.618  19.129  1.00 96.85           H  
ATOM   3960  C   LEU A 254      -7.441  -4.225  17.528  1.00 96.85           C  
ATOM   3961  CB  LEU A 254      -5.987  -6.289  17.970  1.00 96.85           C  
ATOM   3962  HB2 LEU A 254      -5.705  -6.333  16.918  1.00 96.85           H  
ATOM   3963  HB3 LEU A 254      -6.038  -7.312  18.343  1.00 96.85           H  
ATOM   3964  O   LEU A 254      -7.515  -3.271  18.302  1.00 96.85           O  
ATOM   3965  CG  LEU A 254      -4.879  -5.556  18.743  1.00 96.85           C  
ATOM   3966  HG  LEU A 254      -4.801  -4.529  18.386  1.00 96.85           H  
ATOM   3967  CD1 LEU A 254      -5.130  -5.545  20.254  1.00 96.85           C  
ATOM   3968 HD11 LEU A 254      -4.278  -5.094  20.764  1.00 96.85           H  
ATOM   3969 HD12 LEU A 254      -5.266  -6.564  20.615  1.00 96.85           H  
ATOM   3970 HD13 LEU A 254      -6.017  -4.951  20.478  1.00 96.85           H  
ATOM   3971  CD2 LEU A 254      -3.556  -6.265  18.474  1.00 96.85           C  
ATOM   3972 HD21 LEU A 254      -3.638  -7.324  18.720  1.00 96.85           H  
ATOM   3973 HD22 LEU A 254      -2.757  -5.814  19.062  1.00 96.85           H  
ATOM   3974 HD23 LEU A 254      -3.306  -6.177  17.417  1.00 96.85           H  
ATOM   3975  N   ASN A 255      -7.506  -4.064  16.201  1.00 97.25           N  
ATOM   3976  H   ASN A 255      -7.438  -4.887  15.621  1.00 97.25           H  
ATOM   3977  CA  ASN A 255      -7.737  -2.760  15.567  1.00 97.25           C  
ATOM   3978  HA  ASN A 255      -7.008  -2.045  15.948  1.00 97.25           H  
ATOM   3979  C   ASN A 255      -9.121  -2.185  15.912  1.00 97.25           C  
ATOM   3980  CB  ASN A 255      -7.543  -2.890  14.048  1.00 97.25           C  
ATOM   3981  HB2 ASN A 255      -7.999  -3.808  13.678  1.00 97.25           H  
ATOM   3982  HB3 ASN A 255      -8.026  -2.048  13.553  1.00 97.25           H  
ATOM   3983  O   ASN A 255      -9.226  -1.020  16.295  1.00 97.25           O  
ATOM   3984  CG  ASN A 255      -6.077  -2.844  13.669  1.00 97.25           C  
ATOM   3985  ND2 ASN A 255      -5.428  -3.977  13.531  1.00 97.25           N  
ATOM   3986 HD21 ASN A 255      -4.462  -3.939  13.239  1.00 97.25           H  
ATOM   3987 HD22 ASN A 255      -5.881  -4.863  13.705  1.00 97.25           H  
ATOM   3988  OD1 ASN A 255      -5.506  -1.773  13.522  1.00 97.25           O  
ATOM   3989  N   THR A 256     -10.175  -3.007  15.857  1.00 97.16           N  
ATOM   3990  H   THR A 256     -10.021  -3.953  15.539  1.00 97.16           H  
ATOM   3991  CA  THR A 256     -11.539  -2.613  16.266  1.00 97.16           C  
ATOM   3992  HA  THR A 256     -11.886  -1.812  15.612  1.00 97.16           H  
ATOM   3993  C   THR A 256     -11.556  -2.085  17.703  1.00 97.16           C  
ATOM   3994  CB  THR A 256     -12.524  -3.790  16.153  1.00 97.16           C  
ATOM   3995  HB  THR A 256     -12.286  -4.554  16.893  1.00 97.16           H  
ATOM   3996  O   THR A 256     -12.167  -1.055  17.979  1.00 97.16           O  
ATOM   3997  CG2 THR A 256     -13.974  -3.349  16.346  1.00 97.16           C  
ATOM   3998 HG21 THR A 256     -14.119  -2.978  17.360  1.00 97.16           H  
ATOM   3999 HG22 THR A 256     -14.637  -4.200  16.189  1.00 97.16           H  
ATOM   4000 HG23 THR A 256     -14.217  -2.565  15.629  1.00 97.16           H  
ATOM   4001  OG1 THR A 256     -12.476  -4.362  14.870  1.00 97.16           O  
ATOM   4002  HG1 THR A 256     -11.636  -4.812  14.754  1.00 97.16           H  
ATOM   4003  N   LEU A 257     -10.828  -2.743  18.606  1.00 96.10           N  
ATOM   4004  H   LEU A 257     -10.368  -3.590  18.307  1.00 96.10           H  
ATOM   4005  CA  LEU A 257     -10.724  -2.394  20.016  1.00 96.10           C  
ATOM   4006  HA  LEU A 257     -11.736  -2.256  20.397  1.00 96.10           H  
ATOM   4007  C   LEU A 257      -9.954  -1.088  20.242  1.00 96.10           C  
ATOM   4008  CB  LEU A 257     -10.069  -3.579  20.743  1.00 96.10           C  
ATOM   4009  HB2 LEU A 257     -10.596  -4.493  20.472  1.00 96.10           H  
ATOM   4010  HB3 LEU A 257      -9.039  -3.675  20.399  1.00 96.10           H  
ATOM   4011  O   LEU A 257     -10.345  -0.307  21.105  1.00 96.10           O  
ATOM   4012  CG  LEU A 257     -10.068  -3.456  22.273  1.00 96.10           C  
ATOM   4013  HG  LEU A 257      -9.566  -2.538  22.580  1.00 96.10           H  
ATOM   4014  CD1 LEU A 257     -11.487  -3.468  22.848  1.00 96.10           C  
ATOM   4015 HD11 LEU A 257     -12.042  -4.314  22.442  1.00 96.10           H  
ATOM   4016 HD12 LEU A 257     -11.466  -3.548  23.935  1.00 96.10           H  
ATOM   4017 HD13 LEU A 257     -12.006  -2.549  22.575  1.00 96.10           H  
ATOM   4018  CD2 LEU A 257      -9.301  -4.636  22.864  1.00 96.10           C  
ATOM   4019 HD21 LEU A 257      -9.750  -5.569  22.525  1.00 96.10           H  
ATOM   4020 HD22 LEU A 257      -9.338  -4.598  23.953  1.00 96.10           H  
ATOM   4021 HD23 LEU A 257      -8.264  -4.603  22.530  1.00 96.10           H  
ATOM   4022  N   PHE A 258      -8.899  -0.807  19.468  1.00 95.81           N  
ATOM   4023  H   PHE A 258      -8.580  -1.499  18.804  1.00 95.81           H  
ATOM   4024  CA  PHE A 258      -8.236   0.501  19.510  1.00 95.81           C  
ATOM   4025  HA  PHE A 258      -8.048   0.750  20.554  1.00 95.81           H  
ATOM   4026  C   PHE A 258      -9.146   1.617  18.982  1.00 95.81           C  
ATOM   4027  CB  PHE A 258      -6.879   0.462  18.786  1.00 95.81           C  
ATOM   4028  HB2 PHE A 258      -6.574   1.484  18.560  1.00 95.81           H  
ATOM   4029  HB3 PHE A 258      -6.984  -0.065  17.837  1.00 95.81           H  
ATOM   4030  O   PHE A 258      -9.212   2.680  19.599  1.00 95.81           O  
ATOM   4031  CG  PHE A 258      -5.776  -0.166  19.621  1.00 95.81           C  
ATOM   4032  CD1 PHE A 258      -5.386   0.444  20.830  1.00 95.81           C  
ATOM   4033  HD1 PHE A 258      -5.840   1.375  21.136  1.00 95.81           H  
ATOM   4034  CD2 PHE A 258      -5.160  -1.367  19.224  1.00 95.81           C  
ATOM   4035  HD2 PHE A 258      -5.439  -1.838  18.293  1.00 95.81           H  
ATOM   4036  CE1 PHE A 258      -4.423  -0.162  21.654  1.00 95.81           C  
ATOM   4037  HE1 PHE A 258      -4.155   0.298  22.594  1.00 95.81           H  
ATOM   4038  CE2 PHE A 258      -4.189  -1.969  20.046  1.00 95.81           C  
ATOM   4039  HE2 PHE A 258      -3.731  -2.899  19.745  1.00 95.81           H  
ATOM   4040  CZ  PHE A 258      -3.821  -1.370  21.262  1.00 95.81           C  
ATOM   4041  HZ  PHE A 258      -3.078  -1.840  21.890  1.00 95.81           H  
ATOM   4042  N   ILE A 259      -9.926   1.375  17.924  1.00 96.26           N  
ATOM   4043  H   ILE A 259      -9.816   0.495  17.441  1.00 96.26           H  
ATOM   4044  CA  ILE A 259     -10.906   2.346  17.412  1.00 96.26           C  
ATOM   4045  HA  ILE A 259     -10.390   3.294  17.255  1.00 96.26           H  
ATOM   4046  C   ILE A 259     -12.024   2.618  18.437  1.00 96.26           C  
ATOM   4047  CB  ILE A 259     -11.464   1.883  16.048  1.00 96.26           C  
ATOM   4048  HB  ILE A 259     -11.879   0.881  16.161  1.00 96.26           H  
ATOM   4049  O   ILE A 259     -12.301   3.781  18.731  1.00 96.26           O  
ATOM   4050  CG1 ILE A 259     -10.364   1.846  14.960  1.00 96.26           C  
ATOM   4051 HG12 ILE A 259     -10.183   2.850  14.578  1.00 96.26           H  
ATOM   4052 HG13 ILE A 259      -9.426   1.479  15.377  1.00 96.26           H  
ATOM   4053  CG2 ILE A 259     -12.591   2.834  15.612  1.00 96.26           C  
ATOM   4054 HG21 ILE A 259     -13.503   2.619  16.170  1.00 96.26           H  
ATOM   4055 HG22 ILE A 259     -12.805   2.721  14.549  1.00 96.26           H  
ATOM   4056 HG23 ILE A 259     -12.292   3.866  15.796  1.00 96.26           H  
ATOM   4057  CD1 ILE A 259     -10.736   0.927  13.791  1.00 96.26           C  
ATOM   4058 HD11 ILE A 259      -9.944   0.957  13.042  1.00 96.26           H  
ATOM   4059 HD12 ILE A 259     -11.669   1.242  13.325  1.00 96.26           H  
ATOM   4060 HD13 ILE A 259     -10.840  -0.096  14.152  1.00 96.26           H  
ATOM   4061  N   GLN A 260     -12.596   1.567  19.039  1.00 94.58           N  
ATOM   4062  H   GLN A 260     -12.326   0.648  18.719  1.00 94.58           H  
ATOM   4063  CA  GLN A 260     -13.576   1.626  20.143  1.00 94.58           C  
ATOM   4064  HA  GLN A 260     -14.415   2.256  19.848  1.00 94.58           H  
ATOM   4065  C   GLN A 260     -13.014   2.212  21.450  1.00 94.58           C  
ATOM   4066  CB  GLN A 260     -14.082   0.205  20.442  1.00 94.58           C  
ATOM   4067  HB2 GLN A 260     -13.225  -0.463  20.526  1.00 94.58           H  
ATOM   4068  HB3 GLN A 260     -14.600   0.203  21.401  1.00 94.58           H  
ATOM   4069  O   GLN A 260     -13.766   2.469  22.391  1.00 94.58           O  
ATOM   4070  CG  GLN A 260     -15.064  -0.338  19.397  1.00 94.58           C  
ATOM   4071  HG2 GLN A 260     -15.955   0.290  19.405  1.00 94.58           H  
ATOM   4072  HG3 GLN A 260     -14.623  -0.290  18.402  1.00 94.58           H  
ATOM   4073  CD  GLN A 260     -15.479  -1.783  19.676  1.00 94.58           C  
ATOM   4074  NE2 GLN A 260     -16.415  -2.319  18.925  1.00 94.58           N  
ATOM   4075 HE21 GLN A 260     -16.605  -3.303  19.053  1.00 94.58           H  
ATOM   4076 HE22 GLN A 260     -16.858  -1.780  18.195  1.00 94.58           H  
ATOM   4077  OE1 GLN A 260     -14.987  -2.457  20.568  1.00 94.58           O  
ATOM   4078  N   ARG A 261     -11.691   2.389  21.532  1.00 92.16           N  
ATOM   4079  H   ARG A 261     -11.137   2.061  20.753  1.00 92.16           H  
ATOM   4080  CA  ARG A 261     -10.986   3.060  22.629  1.00 92.16           C  
ATOM   4081  HA  ARG A 261     -11.731   3.402  23.348  1.00 92.16           H  
ATOM   4082  C   ARG A 261     -10.283   4.337  22.166  1.00 92.16           C  
ATOM   4083  CB  ARG A 261     -10.057   2.080  23.355  1.00 92.16           C  
ATOM   4084  HB2 ARG A 261      -9.491   2.622  24.113  1.00 92.16           H  
ATOM   4085  HB3 ARG A 261      -9.350   1.658  22.641  1.00 92.16           H  
ATOM   4086  O   ARG A 261      -9.338   4.781  22.813  1.00 92.16           O  
ATOM   4087  CG  ARG A 261     -10.835   0.958  24.059  1.00 92.16           C  
ATOM   4088  HG2 ARG A 261     -11.536   1.390  24.773  1.00 92.16           H  
ATOM   4089  HG3 ARG A 261     -11.385   0.355  23.336  1.00 92.16           H  
ATOM   4090  CD  ARG A 261      -9.821   0.088  24.795  1.00 92.16           C  
ATOM   4091  HD2 ARG A 261      -9.082  -0.256  24.071  1.00 92.16           H  
ATOM   4092  HD3 ARG A 261      -9.330   0.714  25.541  1.00 92.16           H  
ATOM   4093  NE  ARG A 261     -10.443  -1.055  25.483  1.00 92.16           N  
ATOM   4094  HE  ARG A 261     -11.415  -0.952  25.736  1.00 92.16           H  
ATOM   4095  NH1 ARG A 261      -8.599  -2.427  25.467  1.00 92.16           N  
ATOM   4096 HH11 ARG A 261      -8.114  -1.731  24.919  1.00 92.16           H  
ATOM   4097 HH12 ARG A 261      -8.146  -3.298  25.702  1.00 92.16           H  
ATOM   4098  NH2 ARG A 261     -10.458  -3.095  26.495  1.00 92.16           N  
ATOM   4099 HH21 ARG A 261     -11.422  -2.948  26.756  1.00 92.16           H  
ATOM   4100 HH22 ARG A 261      -9.990  -3.961  26.723  1.00 92.16           H  
ATOM   4101  CZ  ARG A 261      -9.832  -2.179  25.811  1.00 92.16           C  
ATOM   4102  N   GLY A 262     -10.784   4.968  21.102  1.00 92.00           N  
ATOM   4103  H   GLY A 262     -11.599   4.554  20.672  1.00 92.00           H  
ATOM   4104  CA  GLY A 262     -10.445   6.342  20.710  1.00 92.00           C  
ATOM   4105  HA2 GLY A 262     -11.195   6.711  20.010  1.00 92.00           H  
ATOM   4106  HA3 GLY A 262     -10.450   6.963  21.606  1.00 92.00           H  
ATOM   4107  C   GLY A 262      -9.082   6.520  20.073  1.00 92.00           C  
ATOM   4108  O   GLY A 262      -8.621   7.646  19.889  1.00 92.00           O  
ATOM   4109  N   ARG A 263      -8.441   5.398  19.760  1.00 92.84           N  
ATOM   4110  H   ARG A 263      -8.932   4.530  19.917  1.00 92.84           H  
ATOM   4111  CA  ARG A 263      -7.042   5.290  19.356  1.00 92.84           C  
ATOM   4112  HA  ARG A 263      -6.597   6.284  19.400  1.00 92.84           H  
ATOM   4113  C   ARG A 263      -6.940   4.835  17.907  1.00 92.84           C  
ATOM   4114  CB  ARG A 263      -6.288   4.456  20.383  1.00 92.84           C  
ATOM   4115  HB2 ARG A 263      -5.262   4.288  20.055  1.00 92.84           H  
ATOM   4116  HB3 ARG A 263      -6.790   3.497  20.509  1.00 92.84           H  
ATOM   4117  O   ARG A 263      -6.085   4.044  17.525  1.00 92.84           O  
ATOM   4118  CG  ARG A 263      -6.281   5.252  21.698  1.00 92.84           C  
ATOM   4119  HG2 ARG A 263      -5.598   6.097  21.616  1.00 92.84           H  
ATOM   4120  HG3 ARG A 263      -7.263   5.663  21.935  1.00 92.84           H  
ATOM   4121  CD  ARG A 263      -5.885   4.354  22.848  1.00 92.84           C  
ATOM   4122  HD2 ARG A 263      -6.246   4.797  23.776  1.00 92.84           H  
ATOM   4123  HD3 ARG A 263      -6.340   3.370  22.737  1.00 92.84           H  
ATOM   4124  NE  ARG A 263      -4.432   4.269  22.888  1.00 92.84           N  
ATOM   4125  HE  ARG A 263      -3.907   4.736  22.163  1.00 92.84           H  
ATOM   4126  NH1 ARG A 263      -4.288   2.724  24.557  1.00 92.84           N  
ATOM   4127 HH11 ARG A 263      -5.280   2.534  24.519  1.00 92.84           H  
ATOM   4128 HH12 ARG A 263      -3.694   2.182  25.168  1.00 92.84           H  
ATOM   4129  NH2 ARG A 263      -2.569   4.093  24.120  1.00 92.84           N  
ATOM   4130 HH21 ARG A 263      -2.173   4.842  23.570  1.00 92.84           H  
ATOM   4131 HH22 ARG A 263      -2.322   3.996  25.095  1.00 92.84           H  
ATOM   4132  CZ  ARG A 263      -3.770   3.686  23.844  1.00 92.84           C  
ATOM   4133  N   HIS A 264      -7.877   5.333  17.106  1.00 94.46           N  
ATOM   4134  H   HIS A 264      -8.473   6.043  17.507  1.00 94.46           H  
ATOM   4135  CA  HIS A 264      -7.980   5.097  15.673  1.00 94.46           C  
ATOM   4136  HA  HIS A 264      -7.977   4.022  15.493  1.00 94.46           H  
ATOM   4137  C   HIS A 264      -6.790   5.674  14.892  1.00 94.46           C  
ATOM   4138  CB  HIS A 264      -9.323   5.662  15.187  1.00 94.46           C  
ATOM   4139  HB2 HIS A 264      -9.317   5.705  14.098  1.00 94.46           H  
ATOM   4140  HB3 HIS A 264     -10.112   4.975  15.494  1.00 94.46           H  
ATOM   4141  O   HIS A 264      -6.524   5.208  13.791  1.00 94.46           O  
ATOM   4142  CG  HIS A 264      -9.669   7.030  15.720  1.00 94.46           C  
ATOM   4143  CD2 HIS A 264      -9.093   8.218  15.361  1.00 94.46           C  
ATOM   4144  HD2 HIS A 264      -8.308   8.353  14.632  1.00 94.46           H  
ATOM   4145  ND1 HIS A 264     -10.629   7.313  16.667  1.00 94.46           N  
ATOM   4146  HD1 HIS A 264     -11.281   6.656  17.071  1.00 94.46           H  
ATOM   4147  CE1 HIS A 264     -10.635   8.642  16.866  1.00 94.46           C  
ATOM   4148  HE1 HIS A 264     -11.309   9.174  17.521  1.00 94.46           H  
ATOM   4149  NE2 HIS A 264      -9.703   9.231  16.105  1.00 94.46           N  
ATOM   4150  N   GLU A 265      -6.029   6.610  15.468  1.00 94.78           N  
ATOM   4151  H   GLU A 265      -6.312   6.977  16.365  1.00 94.78           H  
ATOM   4152  CA  GLU A 265      -4.697   7.004  15.001  1.00 94.78           C  
ATOM   4153  HA  GLU A 265      -4.802   7.414  13.997  1.00 94.78           H  
ATOM   4154  C   GLU A 265      -3.761   5.798  14.881  1.00 94.78           C  
ATOM   4155  CB  GLU A 265      -4.061   8.128  15.855  1.00 94.78           C  
ATOM   4156  HB2 GLU A 265      -3.146   8.424  15.341  1.00 94.78           H  
ATOM   4157  HB3 GLU A 265      -4.718   8.996  15.838  1.00 94.78           H  
ATOM   4158  O   GLU A 265      -3.084   5.688  13.873  1.00 94.78           O  
ATOM   4159  CG  GLU A 265      -3.669   7.827  17.322  1.00 94.78           C  
ATOM   4160  HG2 GLU A 265      -3.215   6.840  17.406  1.00 94.78           H  
ATOM   4161  HG3 GLU A 265      -2.914   8.556  17.615  1.00 94.78           H  
ATOM   4162  CD  GLU A 265      -4.843   7.946  18.299  1.00 94.78           C  
ATOM   4163  OE1 GLU A 265      -4.657   8.278  19.491  1.00 94.78           O  
ATOM   4164  OE2 GLU A 265      -6.004   7.784  17.868  1.00 94.78           O  
ATOM   4165  N   THR A 266      -3.791   4.833  15.808  1.00 95.25           N  
ATOM   4166  H   THR A 266      -4.398   4.936  16.608  1.00 95.25           H  
ATOM   4167  CA  THR A 266      -2.940   3.630  15.745  1.00 95.25           C  
ATOM   4168  HA  THR A 266      -1.904   3.949  15.628  1.00 95.25           H  
ATOM   4169  C   THR A 266      -3.278   2.778  14.518  1.00 95.25           C  
ATOM   4170  CB  THR A 266      -3.046   2.846  17.068  1.00 95.25           C  
ATOM   4171  HB  THR A 266      -4.093   2.675  17.317  1.00 95.25           H  
ATOM   4172  O   THR A 266      -2.379   2.362  13.786  1.00 95.25           O  
ATOM   4173  CG2 THR A 266      -2.335   1.496  17.069  1.00 95.25           C  
ATOM   4174 HG21 THR A 266      -2.366   1.062  18.068  1.00 95.25           H  
ATOM   4175 HG22 THR A 266      -1.299   1.637  16.762  1.00 95.25           H  
ATOM   4176 HG23 THR A 266      -2.830   0.814  16.378  1.00 95.25           H  
ATOM   4177  OG1 THR A 266      -2.446   3.633  18.074  1.00 95.25           O  
ATOM   4178  HG1 THR A 266      -2.650   3.261  18.935  1.00 95.25           H  
ATOM   4179  N   THR A 267      -4.567   2.589  14.217  1.00 96.55           N  
ATOM   4180  H   THR A 267      -5.270   2.959  14.841  1.00 96.55           H  
ATOM   4181  CA  THR A 267      -5.008   1.933  12.973  1.00 96.55           C  
ATOM   4182  HA  THR A 267      -4.460   0.998  12.860  1.00 96.55           H  
ATOM   4183  C   THR A 267      -4.690   2.782  11.737  1.00 96.55           C  
ATOM   4184  CB  THR A 267      -6.502   1.584  13.042  1.00 96.55           C  
ATOM   4185  HB  THR A 267      -7.085   2.492  13.197  1.00 96.55           H  
ATOM   4186  O   THR A 267      -4.282   2.235  10.713  1.00 96.55           O  
ATOM   4187  CG2 THR A 267      -7.012   0.867  11.795  1.00 96.55           C  
ATOM   4188 HG21 THR A 267      -6.337   0.051  11.536  1.00 96.55           H  
ATOM   4189 HG22 THR A 267      -7.066   1.567  10.961  1.00 96.55           H  
ATOM   4190 HG23 THR A 267      -8.009   0.464  11.973  1.00 96.55           H  
ATOM   4191  OG1 THR A 267      -6.719   0.709  14.123  1.00 96.55           O  
ATOM   4192  HG1 THR A 267      -6.245  -0.103  13.927  1.00 96.55           H  
ATOM   4193  N   TRP A 268      -4.787   4.112  11.814  1.00 96.74           N  
ATOM   4194  H   TRP A 268      -5.140   4.535  12.661  1.00 96.74           H  
ATOM   4195  CA  TRP A 268      -4.383   4.990  10.715  1.00 96.74           C  
ATOM   4196  HA  TRP A 268      -4.849   4.612   9.805  1.00 96.74           H  
ATOM   4197  C   TRP A 268      -2.875   4.966  10.448  1.00 96.74           C  
ATOM   4198  CB  TRP A 268      -4.892   6.419  10.917  1.00 96.74           C  
ATOM   4199  HB2 TRP A 268      -4.836   6.686  11.972  1.00 96.74           H  
ATOM   4200  HB3 TRP A 268      -4.225   7.090  10.377  1.00 96.74           H  
ATOM   4201  O   TRP A 268      -2.510   4.898   9.281  1.00 96.74           O  
ATOM   4202  CG  TRP A 268      -6.273   6.674  10.394  1.00 96.74           C  
ATOM   4203  CD1 TRP A 268      -7.354   7.018  11.129  1.00 96.74           C  
ATOM   4204  HD1 TRP A 268      -7.359   7.132  12.203  1.00 96.74           H  
ATOM   4205  CD2 TRP A 268      -6.745   6.584   9.013  1.00 96.74           C  
ATOM   4206  CE2 TRP A 268      -8.130   6.916   8.986  1.00 96.74           C  
ATOM   4207  CE3 TRP A 268      -6.150   6.224   7.783  1.00 96.74           C  
ATOM   4208  HE3 TRP A 268      -5.108   5.938   7.766  1.00 96.74           H  
ATOM   4209  NE1 TRP A 268      -8.443   7.192  10.296  1.00 96.74           N  
ATOM   4210  HE1 TRP A 268      -9.368   7.452  10.606  1.00 96.74           H  
ATOM   4211  CH2 TRP A 268      -8.270   6.530   6.604  1.00 96.74           C  
ATOM   4212  HH2 TRP A 268      -8.847   6.482   5.692  1.00 96.74           H  
ATOM   4213  CZ2 TRP A 268      -8.890   6.895   7.810  1.00 96.74           C  
ATOM   4214  HZ2 TRP A 268      -9.942   7.137   7.840  1.00 96.74           H  
ATOM   4215  CZ3 TRP A 268      -6.903   6.200   6.592  1.00 96.74           C  
ATOM   4216  HZ3 TRP A 268      -6.438   5.903   5.663  1.00 96.74           H  
ATOM   4217  N   THR A 269      -1.996   4.952  11.456  1.00 96.71           N  
ATOM   4218  H   THR A 269      -2.339   5.078  12.398  1.00 96.71           H  
ATOM   4219  CA  THR A 269      -0.538   4.820  11.275  1.00 96.71           C  
ATOM   4220  HA  THR A 269      -0.175   5.663  10.686  1.00 96.71           H  
ATOM   4221  C   THR A 269      -0.204   3.534  10.520  1.00 96.71           C  
ATOM   4222  CB  THR A 269       0.209   4.799  12.622  1.00 96.71           C  
ATOM   4223  HB  THR A 269      -0.030   3.870  13.139  1.00 96.71           H  
ATOM   4224  O   THR A 269       0.555   3.565   9.551  1.00 96.71           O  
ATOM   4225  CG2 THR A 269       1.725   4.891  12.451  1.00 96.71           C  
ATOM   4226 HG21 THR A 269       1.988   5.779  11.877  1.00 96.71           H  
ATOM   4227 HG22 THR A 269       2.101   4.005  11.939  1.00 96.71           H  
ATOM   4228 HG23 THR A 269       2.203   4.944  13.430  1.00 96.71           H  
ATOM   4229  OG1 THR A 269      -0.162   5.865  13.460  1.00 96.71           O  
ATOM   4230  HG1 THR A 269      -0.047   6.697  12.995  1.00 96.71           H  
ATOM   4231  N   ILE A 270      -0.840   2.420  10.906  1.00 97.06           N  
ATOM   4232  H   ILE A 270      -1.447   2.483  11.711  1.00 97.06           H  
ATOM   4233  CA  ILE A 270      -0.745   1.124  10.219  1.00 97.06           C  
ATOM   4234  HA  ILE A 270       0.296   0.801  10.214  1.00 97.06           H  
ATOM   4235  C   ILE A 270      -1.176   1.264   8.751  1.00 97.06           C  
ATOM   4236  CB  ILE A 270      -1.579   0.075  10.999  1.00 97.06           C  
ATOM   4237  HB  ILE A 270      -2.555   0.504  11.228  1.00 97.06           H  
ATOM   4238  O   ILE A 270      -0.422   0.912   7.844  1.00 97.06           O  
ATOM   4239  CG1 ILE A 270      -0.881  -0.260  12.333  1.00 97.06           C  
ATOM   4240 HG12 ILE A 270      -0.004  -0.879  12.143  1.00 97.06           H  
ATOM   4241 HG13 ILE A 270      -0.521   0.668  12.776  1.00 97.06           H  
ATOM   4242  CG2 ILE A 270      -1.818  -1.203  10.184  1.00 97.06           C  
ATOM   4243 HG21 ILE A 270      -2.473  -0.979   9.343  1.00 97.06           H  
ATOM   4244 HG22 ILE A 270      -2.324  -1.958  10.786  1.00 97.06           H  
ATOM   4245 HG23 ILE A 270      -0.866  -1.597   9.827  1.00 97.06           H  
ATOM   4246  CD1 ILE A 270      -1.788  -0.945  13.369  1.00 97.06           C  
ATOM   4247 HD11 ILE A 270      -2.145  -1.909  13.009  1.00 97.06           H  
ATOM   4248 HD12 ILE A 270      -1.225  -1.104  14.289  1.00 97.06           H  
ATOM   4249 HD13 ILE A 270      -2.647  -0.311  13.590  1.00 97.06           H  
ATOM   4250  N   LEU A 271      -2.349   1.849   8.497  1.00 97.41           N  
ATOM   4251  H   LEU A 271      -2.926   2.119   9.281  1.00 97.41           H  
ATOM   4252  CA  LEU A 271      -2.865   2.060   7.144  1.00 97.41           C  
ATOM   4253  HA  LEU A 271      -2.882   1.097   6.635  1.00 97.41           H  
ATOM   4254  C   LEU A 271      -1.955   2.978   6.302  1.00 97.41           C  
ATOM   4255  CB  LEU A 271      -4.308   2.588   7.254  1.00 97.41           C  
ATOM   4256  HB2 LEU A 271      -4.632   2.987   6.292  1.00 97.41           H  
ATOM   4257  HB3 LEU A 271      -4.317   3.417   7.961  1.00 97.41           H  
ATOM   4258  O   LEU A 271      -1.646   2.646   5.158  1.00 97.41           O  
ATOM   4259  CG  LEU A 271      -5.327   1.523   7.706  1.00 97.41           C  
ATOM   4260  HG  LEU A 271      -4.938   0.961   8.555  1.00 97.41           H  
ATOM   4261  CD1 LEU A 271      -6.618   2.215   8.133  1.00 97.41           C  
ATOM   4262 HD11 LEU A 271      -7.367   1.468   8.397  1.00 97.41           H  
ATOM   4263 HD12 LEU A 271      -6.425   2.845   9.001  1.00 97.41           H  
ATOM   4264 HD13 LEU A 271      -6.992   2.841   7.323  1.00 97.41           H  
ATOM   4265  CD2 LEU A 271      -5.665   0.534   6.590  1.00 97.41           C  
ATOM   4266 HD21 LEU A 271      -4.778  -0.033   6.306  1.00 97.41           H  
ATOM   4267 HD22 LEU A 271      -6.047   1.066   5.718  1.00 97.41           H  
ATOM   4268 HD23 LEU A 271      -6.422  -0.169   6.940  1.00 97.41           H  
ATOM   4269  N   ARG A 272      -1.447   4.089   6.854  1.00 96.62           N  
ATOM   4270  H   ARG A 272      -1.703   4.298   7.809  1.00 96.62           H  
ATOM   4271  CA  ARG A 272      -0.531   4.997   6.140  1.00 96.62           C  
ATOM   4272  HA  ARG A 272      -0.976   5.254   5.179  1.00 96.62           H  
ATOM   4273  C   ARG A 272       0.799   4.309   5.805  1.00 96.62           C  
ATOM   4274  CB  ARG A 272      -0.267   6.300   6.926  1.00 96.62           C  
ATOM   4275  HB2 ARG A 272       0.259   6.055   7.848  1.00 96.62           H  
ATOM   4276  HB3 ARG A 272       0.416   6.898   6.324  1.00 96.62           H  
ATOM   4277  O   ARG A 272       1.259   4.424   4.672  1.00 96.62           O  
ATOM   4278  CG  ARG A 272      -1.457   7.212   7.290  1.00 96.62           C  
ATOM   4279  HG2 ARG A 272      -1.809   6.964   8.291  1.00 96.62           H  
ATOM   4280  HG3 ARG A 272      -1.080   8.233   7.350  1.00 96.62           H  
ATOM   4281  CD  ARG A 272      -2.653   7.196   6.330  1.00 96.62           C  
ATOM   4282  HD2 ARG A 272      -3.100   6.202   6.319  1.00 96.62           H  
ATOM   4283  HD3 ARG A 272      -2.293   7.426   5.327  1.00 96.62           H  
ATOM   4284  NE  ARG A 272      -3.669   8.187   6.750  1.00 96.62           N  
ATOM   4285  HE  ARG A 272      -3.670   8.464   7.721  1.00 96.62           H  
ATOM   4286  NH1 ARG A 272      -4.658   8.505   4.709  1.00 96.62           N  
ATOM   4287 HH11 ARG A 272      -5.343   9.046   4.200  1.00 96.62           H  
ATOM   4288 HH12 ARG A 272      -4.253   7.651   4.354  1.00 96.62           H  
ATOM   4289  NH2 ARG A 272      -5.265   9.790   6.400  1.00 96.62           N  
ATOM   4290 HH21 ARG A 272      -5.287  10.077   7.368  1.00 96.62           H  
ATOM   4291 HH22 ARG A 272      -5.838  10.273   5.722  1.00 96.62           H  
ATOM   4292  CZ  ARG A 272      -4.528   8.807   5.966  1.00 96.62           C  
ATOM   4293  N   ARG A 273       1.386   3.542   6.737  1.00 95.98           N  
ATOM   4294  H   ARG A 273       0.944   3.494   7.644  1.00 95.98           H  
ATOM   4295  CA  ARG A 273       2.655   2.799   6.543  1.00 95.98           C  
ATOM   4296  HA  ARG A 273       3.424   3.508   6.237  1.00 95.98           H  
ATOM   4297  C   ARG A 273       2.581   1.751   5.422  1.00 95.98           C  
ATOM   4298  CB  ARG A 273       3.064   2.169   7.892  1.00 95.98           C  
ATOM   4299  HB2 ARG A 273       3.192   2.966   8.624  1.00 95.98           H  
ATOM   4300  HB3 ARG A 273       2.249   1.534   8.239  1.00 95.98           H  
ATOM   4301  O   ARG A 273       3.604   1.438   4.812  1.00 95.98           O  
ATOM   4302  CG  ARG A 273       4.346   1.314   7.877  1.00 95.98           C  
ATOM   4303  HG2 ARG A 273       4.203   0.464   7.209  1.00 95.98           H  
ATOM   4304  HG3 ARG A 273       4.485   0.904   8.877  1.00 95.98           H  
ATOM   4305  CD  ARG A 273       5.631   2.065   7.484  1.00 95.98           C  
ATOM   4306  HD2 ARG A 273       5.727   2.949   8.115  1.00 95.98           H  
ATOM   4307  HD3 ARG A 273       5.564   2.373   6.440  1.00 95.98           H  
ATOM   4308  NE  ARG A 273       6.819   1.204   7.673  1.00 95.98           N  
ATOM   4309  HE  ARG A 273       6.672   0.331   8.158  1.00 95.98           H  
ATOM   4310  NH1 ARG A 273       8.504   2.645   7.049  1.00 95.98           N  
ATOM   4311 HH11 ARG A 273       9.496   2.794   6.932  1.00 95.98           H  
ATOM   4312 HH12 ARG A 273       7.818   3.338   6.788  1.00 95.98           H  
ATOM   4313  NH2 ARG A 273       8.998   0.607   7.835  1.00 95.98           N  
ATOM   4314 HH21 ARG A 273       8.692  -0.275   8.219  1.00 95.98           H  
ATOM   4315 HH22 ARG A 273       9.997   0.752   7.804  1.00 95.98           H  
ATOM   4316  CZ  ARG A 273       8.100   1.498   7.517  1.00 95.98           C  
ATOM   4317  N   PHE A 274       1.385   1.242   5.129  1.00 97.19           N  
ATOM   4318  H   PHE A 274       0.613   1.503   5.725  1.00 97.19           H  
ATOM   4319  CA  PHE A 274       1.112   0.301   4.036  1.00 97.19           C  
ATOM   4320  HA  PHE A 274       2.061  -0.088   3.664  1.00 97.19           H  
ATOM   4321  C   PHE A 274       0.445   0.942   2.800  1.00 97.19           C  
ATOM   4322  CB  PHE A 274       0.342  -0.898   4.601  1.00 97.19           C  
ATOM   4323  HB2 PHE A 274      -0.147  -1.437   3.789  1.00 97.19           H  
ATOM   4324  HB3 PHE A 274      -0.446  -0.533   5.261  1.00 97.19           H  
ATOM   4325  O   PHE A 274      -0.027   0.212   1.924  1.00 97.19           O  
ATOM   4326  CG  PHE A 274       1.215  -1.892   5.346  1.00 97.19           C  
ATOM   4327  CD1 PHE A 274       1.739  -3.008   4.663  1.00 97.19           C  
ATOM   4328  HD1 PHE A 274       1.557  -3.132   3.605  1.00 97.19           H  
ATOM   4329  CD2 PHE A 274       1.471  -1.740   6.722  1.00 97.19           C  
ATOM   4330  HD2 PHE A 274       1.074  -0.891   7.259  1.00 97.19           H  
ATOM   4331  CE1 PHE A 274       2.488  -3.975   5.357  1.00 97.19           C  
ATOM   4332  HE1 PHE A 274       2.881  -4.836   4.837  1.00 97.19           H  
ATOM   4333  CE2 PHE A 274       2.228  -2.702   7.413  1.00 97.19           C  
ATOM   4334  HE2 PHE A 274       2.415  -2.595   8.471  1.00 97.19           H  
ATOM   4335  CZ  PHE A 274       2.726  -3.827   6.733  1.00 97.19           C  
ATOM   4336  HZ  PHE A 274       3.289  -4.578   7.268  1.00 97.19           H  
ATOM   4337  N   GLY A 275       0.446   2.281   2.714  1.00 96.79           N  
ATOM   4338  H   GLY A 275       0.829   2.803   3.489  1.00 96.79           H  
ATOM   4339  CA  GLY A 275       0.137   3.052   1.503  1.00 96.79           C  
ATOM   4340  HA2 GLY A 275       0.831   3.891   1.446  1.00 96.79           H  
ATOM   4341  HA3 GLY A 275       0.309   2.423   0.630  1.00 96.79           H  
ATOM   4342  C   GLY A 275      -1.280   3.622   1.378  1.00 96.79           C  
ATOM   4343  O   GLY A 275      -1.603   4.185   0.333  1.00 96.79           O  
ATOM   4344  N   TYR A 276      -2.145   3.486   2.388  1.00 96.99           N  
ATOM   4345  H   TYR A 276      -1.835   3.044   3.243  1.00 96.99           H  
ATOM   4346  CA  TYR A 276      -3.570   3.806   2.246  1.00 96.99           C  
ATOM   4347  HA  TYR A 276      -3.854   3.540   1.228  1.00 96.99           H  
ATOM   4348  C   TYR A 276      -3.921   5.298   2.418  1.00 96.99           C  
ATOM   4349  CB  TYR A 276      -4.421   2.914   3.154  1.00 96.99           C  
ATOM   4350  HB2 TYR A 276      -5.456   3.251   3.101  1.00 96.99           H  
ATOM   4351  HB3 TYR A 276      -4.088   3.051   4.182  1.00 96.99           H  
ATOM   4352  O   TYR A 276      -3.536   5.989   3.371  1.00 96.99           O  
ATOM   4353  CG  TYR A 276      -4.394   1.437   2.796  1.00 96.99           C  
ATOM   4354  CD1 TYR A 276      -5.138   0.964   1.699  1.00 96.99           C  
ATOM   4355  HD1 TYR A 276      -5.707   1.657   1.097  1.00 96.99           H  
ATOM   4356  CD2 TYR A 276      -3.645   0.529   3.567  1.00 96.99           C  
ATOM   4357  HD2 TYR A 276      -3.061   0.879   4.405  1.00 96.99           H  
ATOM   4358  CE1 TYR A 276      -5.160  -0.410   1.390  1.00 96.99           C  
ATOM   4359  HE1 TYR A 276      -5.760  -0.774   0.570  1.00 96.99           H  
ATOM   4360  CE2 TYR A 276      -3.665  -0.843   3.268  1.00 96.99           C  
ATOM   4361  HE2 TYR A 276      -3.094  -1.538   3.865  1.00 96.99           H  
ATOM   4362  OH  TYR A 276      -4.473  -2.648   1.959  1.00 96.99           O  
ATOM   4363  HH  TYR A 276      -4.273  -3.133   2.763  1.00 96.99           H  
ATOM   4364  CZ  TYR A 276      -4.433  -1.314   2.190  1.00 96.99           C  
ATOM   4365  N   SER A 277      -4.734   5.776   1.480  1.00 96.22           N  
ATOM   4366  H   SER A 277      -4.995   5.136   0.744  1.00 96.22           H  
ATOM   4367  CA  SER A 277      -5.395   7.081   1.465  1.00 96.22           C  
ATOM   4368  HA  SER A 277      -4.665   7.846   1.730  1.00 96.22           H  
ATOM   4369  C   SER A 277      -6.563   7.164   2.457  1.00 96.22           C  
ATOM   4370  CB  SER A 277      -5.900   7.366   0.045  1.00 96.22           C  
ATOM   4371  HB2 SER A 277      -6.256   8.394  -0.018  1.00 96.22           H  
ATOM   4372  HB3 SER A 277      -5.090   7.232  -0.673  1.00 96.22           H  
ATOM   4373  O   SER A 277      -6.950   6.183   3.089  1.00 96.22           O  
ATOM   4374  OG  SER A 277      -6.960   6.493  -0.278  1.00 96.22           O  
ATOM   4375  HG  SER A 277      -6.571   5.677  -0.603  1.00 96.22           H  
ATOM   4376  N   ASP A 278      -7.151   8.355   2.577  1.00 95.67           N  
ATOM   4377  H   ASP A 278      -6.761   9.144   2.083  1.00 95.67           H  
ATOM   4378  CA  ASP A 278      -8.311   8.634   3.437  1.00 95.67           C  
ATOM   4379  HA  ASP A 278      -8.077   8.335   4.459  1.00 95.67           H  
ATOM   4380  C   ASP A 278      -9.563   7.842   2.990  1.00 95.67           C  
ATOM   4381  CB  ASP A 278      -8.594  10.153   3.428  1.00 95.67           C  
ATOM   4382  HB2 ASP A 278      -9.455  10.341   4.068  1.00 95.67           H  
ATOM   4383  HB3 ASP A 278      -8.864  10.449   2.414  1.00 95.67           H  
ATOM   4384  O   ASP A 278     -10.443   7.563   3.802  1.00 95.67           O  
ATOM   4385  CG  ASP A 278      -7.434  11.054   3.900  1.00 95.67           C  
ATOM   4386  OD1 ASP A 278      -7.688  12.232   4.220  1.00 95.67           O  
ATOM   4387  OD2 ASP A 278      -6.261  10.598   3.918  1.00 95.67           O  
ATOM   4388  N   ALA A 279      -9.607   7.433   1.714  1.00 94.47           N  
ATOM   4389  H   ALA A 279      -8.828   7.671   1.117  1.00 94.47           H  
ATOM   4390  CA  ALA A 279     -10.631   6.567   1.125  1.00 94.47           C  
ATOM   4391  HA  ALA A 279     -11.584   6.771   1.612  1.00 94.47           H  
ATOM   4392  C   ALA A 279     -10.350   5.059   1.305  1.00 94.47           C  
ATOM   4393  CB  ALA A 279     -10.762   6.942  -0.358  1.00 94.47           C  
ATOM   4394  HB1 ALA A 279     -11.559   6.357  -0.816  1.00 94.47           H  
ATOM   4395  HB2 ALA A 279     -11.001   8.001  -0.459  1.00 94.47           H  
ATOM   4396  HB3 ALA A 279      -9.832   6.728  -0.886  1.00 94.47           H  
ATOM   4397  O   ALA A 279     -11.138   4.235   0.854  1.00 94.47           O  
ATOM   4398  N   LEU A 280      -9.239   4.693   1.961  1.00 96.11           N  
ATOM   4399  H   LEU A 280      -8.656   5.428   2.335  1.00 96.11           H  
ATOM   4400  CA  LEU A 280      -8.749   3.314   2.131  1.00 96.11           C  
ATOM   4401  HA  LEU A 280      -7.808   3.403   2.675  1.00 96.11           H  
ATOM   4402  C   LEU A 280      -8.334   2.605   0.827  1.00 96.11           C  
ATOM   4403  CB  LEU A 280      -9.699   2.497   3.028  1.00 96.11           C  
ATOM   4404  HB2 LEU A 280     -10.635   2.335   2.493  1.00 96.11           H  
ATOM   4405  HB3 LEU A 280      -9.254   1.519   3.210  1.00 96.11           H  
ATOM   4406  O   LEU A 280      -8.165   1.389   0.793  1.00 96.11           O  
ATOM   4407  CG  LEU A 280     -10.004   3.163   4.381  1.00 96.11           C  
ATOM   4408  HG  LEU A 280     -10.429   4.157   4.238  1.00 96.11           H  
ATOM   4409  CD1 LEU A 280     -11.022   2.319   5.131  1.00 96.11           C  
ATOM   4410 HD11 LEU A 280     -11.965   2.311   4.585  1.00 96.11           H  
ATOM   4411 HD12 LEU A 280     -11.188   2.741   6.122  1.00 96.11           H  
ATOM   4412 HD13 LEU A 280     -10.637   1.303   5.224  1.00 96.11           H  
ATOM   4413  CD2 LEU A 280      -8.754   3.273   5.254  1.00 96.11           C  
ATOM   4414 HD21 LEU A 280      -8.029   3.942   4.789  1.00 96.11           H  
ATOM   4415 HD22 LEU A 280      -9.019   3.693   6.224  1.00 96.11           H  
ATOM   4416 HD23 LEU A 280      -8.308   2.288   5.390  1.00 96.11           H  
ATOM   4417  N   GLU A 281      -8.062   3.384  -0.218  1.00 96.41           N  
ATOM   4418  H   GLU A 281      -8.302   4.362  -0.139  1.00 96.41           H  
ATOM   4419  CA  GLU A 281      -7.392   2.953  -1.453  1.00 96.41           C  
ATOM   4420  HA  GLU A 281      -7.527   1.880  -1.589  1.00 96.41           H  
ATOM   4421  C   GLU A 281      -5.887   3.259  -1.375  1.00 96.41           C  
ATOM   4422  CB  GLU A 281      -8.015   3.675  -2.655  1.00 96.41           C  
ATOM   4423  HB2 GLU A 281      -7.853   4.746  -2.533  1.00 96.41           H  
ATOM   4424  HB3 GLU A 281      -7.505   3.347  -3.560  1.00 96.41           H  
ATOM   4425  O   GLU A 281      -5.495   4.224  -0.714  1.00 96.41           O  
ATOM   4426  CG  GLU A 281      -9.520   3.397  -2.801  1.00 96.41           C  
ATOM   4427  HG2 GLU A 281      -9.661   2.321  -2.906  1.00 96.41           H  
ATOM   4428  HG3 GLU A 281     -10.040   3.721  -1.900  1.00 96.41           H  
ATOM   4429  CD  GLU A 281     -10.145   4.121  -4.002  1.00 96.41           C  
ATOM   4430  OE1 GLU A 281     -11.200   3.640  -4.473  1.00 96.41           O  
ATOM   4431  OE2 GLU A 281      -9.579   5.152  -4.433  1.00 96.41           O  
ATOM   4432  N   LEU A 282      -5.026   2.482  -2.040  1.00 96.63           N  
ATOM   4433  H   LEU A 282      -5.388   1.760  -2.646  1.00 96.63           H  
ATOM   4434  CA  LEU A 282      -3.582   2.763  -2.070  1.00 96.63           C  
ATOM   4435  HA  LEU A 282      -3.259   2.997  -1.056  1.00 96.63           H  
ATOM   4436  C   LEU A 282      -3.269   4.006  -2.914  1.00 96.63           C  
ATOM   4437  CB  LEU A 282      -2.790   1.543  -2.572  1.00 96.63           C  
ATOM   4438  HB2 LEU A 282      -1.746   1.834  -2.690  1.00 96.63           H  
ATOM   4439  HB3 LEU A 282      -3.178   1.266  -3.552  1.00 96.63           H  
ATOM   4440  O   LEU A 282      -3.823   4.182  -3.998  1.00 96.63           O  
ATOM   4441  CG  LEU A 282      -2.849   0.314  -1.651  1.00 96.63           C  
ATOM   4442  HG  LEU A 282      -3.884  -0.010  -1.540  1.00 96.63           H  
ATOM   4443  CD1 LEU A 282      -2.041  -0.834  -2.256  1.00 96.63           C  
ATOM   4444 HD11 LEU A 282      -2.395  -1.025  -3.269  1.00 96.63           H  
ATOM   4445 HD12 LEU A 282      -2.178  -1.736  -1.661  1.00 96.63           H  
ATOM   4446 HD13 LEU A 282      -0.983  -0.574  -2.292  1.00 96.63           H  
ATOM   4447  CD2 LEU A 282      -2.263   0.603  -0.272  1.00 96.63           C  
ATOM   4448 HD21 LEU A 282      -1.218   0.899  -0.362  1.00 96.63           H  
ATOM   4449 HD22 LEU A 282      -2.347  -0.286   0.353  1.00 96.63           H  
ATOM   4450 HD23 LEU A 282      -2.824   1.393   0.226  1.00 96.63           H  
ATOM   4451  N   THR A 283      -2.376   4.873  -2.430  1.00 95.97           N  
ATOM   4452  H   THR A 283      -1.917   4.677  -1.552  1.00 95.97           H  
ATOM   4453  CA  THR A 283      -2.033   6.112  -3.143  1.00 95.97           C  
ATOM   4454  HA  THR A 283      -2.969   6.578  -3.450  1.00 95.97           H  
ATOM   4455  C   THR A 283      -1.227   5.846  -4.414  1.00 95.97           C  
ATOM   4456  CB  THR A 283      -1.283   7.130  -2.265  1.00 95.97           C  
ATOM   4457  HB  THR A 283      -1.073   8.013  -2.869  1.00 95.97           H  
ATOM   4458  O   THR A 283      -0.417   4.919  -4.487  1.00 95.97           O  
ATOM   4459  CG2 THR A 283      -2.094   7.572  -1.048  1.00 95.97           C  
ATOM   4460 HG21 THR A 283      -2.308   6.716  -0.407  1.00 95.97           H  
ATOM   4461 HG22 THR A 283      -1.525   8.310  -0.482  1.00 95.97           H  
ATOM   4462 HG23 THR A 283      -3.029   8.021  -1.382  1.00 95.97           H  
ATOM   4463  OG1 THR A 283      -0.059   6.616  -1.805  1.00 95.97           O  
ATOM   4464  HG1 THR A 283       0.479   7.352  -1.503  1.00 95.97           H  
ATOM   4465  N   ALA A 284      -1.390   6.727  -5.407  1.00 94.65           N  
ATOM   4466  H   ALA A 284      -2.099   7.441  -5.323  1.00 94.65           H  
ATOM   4467  CA  ALA A 284      -0.557   6.728  -6.608  1.00 94.65           C  
ATOM   4468  HA  ALA A 284      -0.693   5.781  -7.130  1.00 94.65           H  
ATOM   4469  C   ALA A 284       0.939   6.854  -6.264  1.00 94.65           C  
ATOM   4470  CB  ALA A 284      -1.024   7.865  -7.524  1.00 94.65           C  
ATOM   4471  HB1 ALA A 284      -0.431   7.857  -8.439  1.00 94.65           H  
ATOM   4472  HB2 ALA A 284      -0.893   8.826  -7.028  1.00 94.65           H  
ATOM   4473  HB3 ALA A 284      -2.074   7.726  -7.783  1.00 94.65           H  
ATOM   4474  O   ALA A 284       1.753   6.161  -6.863  1.00 94.65           O  
ATOM   4475  N   ASP A 285       1.287   7.648  -5.245  1.00 94.36           N  
ATOM   4476  H   ASP A 285       0.588   8.261  -4.851  1.00 94.36           H  
ATOM   4477  CA  ASP A 285       2.668   7.809  -4.769  1.00 94.36           C  
ATOM   4478  HA  ASP A 285       3.287   8.142  -5.602  1.00 94.36           H  
ATOM   4479  C   ASP A 285       3.271   6.496  -4.225  1.00 94.36           C  
ATOM   4480  CB  ASP A 285       2.717   8.888  -3.670  1.00 94.36           C  
ATOM   4481  HB2 ASP A 285       3.759   9.117  -3.449  1.00 94.36           H  
ATOM   4482  HB3 ASP A 285       2.269   8.477  -2.765  1.00 94.36           H  
ATOM   4483  O   ASP A 285       4.470   6.271  -4.357  1.00 94.36           O  
ATOM   4484  CG  ASP A 285       1.991  10.191  -4.029  1.00 94.36           C  
ATOM   4485  OD1 ASP A 285       1.150  10.612  -3.200  1.00 94.36           O  
ATOM   4486  OD2 ASP A 285       2.224  10.725  -5.134  1.00 94.36           O  
ATOM   4487  N   TYR A 286       2.451   5.612  -3.635  1.00 95.38           N  
ATOM   4488  H   TYR A 286       1.468   5.836  -3.578  1.00 95.38           H  
ATOM   4489  CA  TYR A 286       2.883   4.311  -3.099  1.00 95.38           C  
ATOM   4490  HA  TYR A 286       3.896   4.409  -2.709  1.00 95.38           H  
ATOM   4491  C   TYR A 286       2.920   3.206  -4.170  1.00 95.38           C  
ATOM   4492  CB  TYR A 286       1.954   3.928  -1.934  1.00 95.38           C  
ATOM   4493  HB2 TYR A 286       0.931   3.869  -2.306  1.00 95.38           H  
ATOM   4494  HB3 TYR A 286       1.979   4.731  -1.197  1.00 95.38           H  
ATOM   4495  O   TYR A 286       3.721   2.278  -4.072  1.00 95.38           O  
ATOM   4496  CG  TYR A 286       2.281   2.622  -1.224  1.00 95.38           C  
ATOM   4497  CD1 TYR A 286       1.688   1.419  -1.654  1.00 95.38           C  
ATOM   4498  HD1 TYR A 286       1.038   1.420  -2.517  1.00 95.38           H  
ATOM   4499  CD2 TYR A 286       3.134   2.614  -0.102  1.00 95.38           C  
ATOM   4500  HD2 TYR A 286       3.594   3.535   0.227  1.00 95.38           H  
ATOM   4501  CE1 TYR A 286       1.943   0.217  -0.965  1.00 95.38           C  
ATOM   4502  HE1 TYR A 286       1.490  -0.703  -1.305  1.00 95.38           H  
ATOM   4503  CE2 TYR A 286       3.381   1.415   0.600  1.00 95.38           C  
ATOM   4504  HE2 TYR A 286       4.021   1.419   1.470  1.00 95.38           H  
ATOM   4505  OH  TYR A 286       2.999  -0.950   0.857  1.00 95.38           O  
ATOM   4506  HH  TYR A 286       3.610  -0.825   1.587  1.00 95.38           H  
ATOM   4507  CZ  TYR A 286       2.786   0.209   0.168  1.00 95.38           C  
ATOM   4508  N   LEU A 287       2.061   3.277  -5.194  1.00 96.28           N  
ATOM   4509  H   LEU A 287       1.398   4.038  -5.193  1.00 96.28           H  
ATOM   4510  CA  LEU A 287       1.995   2.285  -6.279  1.00 96.28           C  
ATOM   4511  HA  LEU A 287       2.388   1.332  -5.924  1.00 96.28           H  
ATOM   4512  C   LEU A 287       2.843   2.642  -7.510  1.00 96.28           C  
ATOM   4513  CB  LEU A 287       0.528   2.091  -6.703  1.00 96.28           C  
ATOM   4514  HB2 LEU A 287       0.096   3.068  -6.918  1.00 96.28           H  
ATOM   4515  HB3 LEU A 287       0.515   1.517  -7.629  1.00 96.28           H  
ATOM   4516  O   LEU A 287       3.186   1.765  -8.296  1.00 96.28           O  
ATOM   4517  CG  LEU A 287      -0.370   1.362  -5.687  1.00 96.28           C  
ATOM   4518  HG  LEU A 287      -0.427   1.936  -4.762  1.00 96.28           H  
ATOM   4519  CD1 LEU A 287      -1.773   1.236  -6.282  1.00 96.28           C  
ATOM   4520 HD11 LEU A 287      -1.731   0.721  -7.242  1.00 96.28           H  
ATOM   4521 HD12 LEU A 287      -2.418   0.674  -5.606  1.00 96.28           H  
ATOM   4522 HD13 LEU A 287      -2.198   2.231  -6.419  1.00 96.28           H  
ATOM   4523  CD2 LEU A 287       0.136  -0.048  -5.368  1.00 96.28           C  
ATOM   4524 HD21 LEU A 287       0.314  -0.601  -6.290  1.00 96.28           H  
ATOM   4525 HD22 LEU A 287       1.058   0.011  -4.790  1.00 96.28           H  
ATOM   4526 HD23 LEU A 287      -0.603  -0.588  -4.776  1.00 96.28           H  
ATOM   4527  N   SER A 288       3.146   3.913  -7.742  1.00 94.00           N  
ATOM   4528  H   SER A 288       2.805   4.614  -7.099  1.00 94.00           H  
ATOM   4529  CA  SER A 288       3.843   4.390  -8.942  1.00 94.00           C  
ATOM   4530  HA  SER A 288       4.443   3.586  -9.368  1.00 94.00           H  
ATOM   4531  C   SER A 288       4.820   5.521  -8.602  1.00 94.00           C  
ATOM   4532  CB  SER A 288       2.822   4.800 -10.007  1.00 94.00           C  
ATOM   4533  HB2 SER A 288       2.089   5.481  -9.575  1.00 94.00           H  
ATOM   4534  HB3 SER A 288       3.332   5.301 -10.830  1.00 94.00           H  
ATOM   4535  O   SER A 288       4.631   6.655  -9.052  1.00 94.00           O  
ATOM   4536  OG  SER A 288       2.180   3.642 -10.511  1.00 94.00           O  
ATOM   4537  HG  SER A 288       2.395   2.911  -9.927  1.00 94.00           H  
ATOM   4538  N   PRO A 289       5.878   5.220  -7.823  1.00 94.95           N  
ATOM   4539  CA  PRO A 289       6.956   6.163  -7.551  1.00 94.95           C  
ATOM   4540  HA  PRO A 289       6.559   7.018  -7.003  1.00 94.95           H  
ATOM   4541  C   PRO A 289       7.627   6.666  -8.838  1.00 94.95           C  
ATOM   4542  CB  PRO A 289       7.943   5.416  -6.653  1.00 94.95           C  
ATOM   4543  HB2 PRO A 289       7.673   5.568  -5.608  1.00 94.95           H  
ATOM   4544  HB3 PRO A 289       8.974   5.721  -6.829  1.00 94.95           H  
ATOM   4545  O   PRO A 289       7.592   6.028  -9.897  1.00 94.95           O  
ATOM   4546  CG  PRO A 289       7.717   3.954  -7.026  1.00 94.95           C  
ATOM   4547  HG2 PRO A 289       8.023   3.279  -6.227  1.00 94.95           H  
ATOM   4548  HG3 PRO A 289       8.241   3.724  -7.954  1.00 94.95           H  
ATOM   4549  CD  PRO A 289       6.212   3.919  -7.252  1.00 94.95           C  
ATOM   4550  HD2 PRO A 289       5.960   3.093  -7.917  1.00 94.95           H  
ATOM   4551  HD3 PRO A 289       5.701   3.802  -6.296  1.00 94.95           H  
ATOM   4552  N   LEU A 290       8.245   7.845  -8.749  1.00 93.74           N  
ATOM   4553  H   LEU A 290       8.307   8.271  -7.835  1.00 93.74           H  
ATOM   4554  CA  LEU A 290       8.763   8.582  -9.902  1.00 93.74           C  
ATOM   4555  HA  LEU A 290       8.016   8.537 -10.694  1.00 93.74           H  
ATOM   4556  C   LEU A 290      10.043   7.955 -10.479  1.00 93.74           C  
ATOM   4557  CB  LEU A 290       8.978  10.060  -9.519  1.00 93.74           C  
ATOM   4558  HB2 LEU A 290       9.531  10.548 -10.320  1.00 93.74           H  
ATOM   4559  HB3 LEU A 290       9.601  10.094  -8.625  1.00 93.74           H  
ATOM   4560  O   LEU A 290      11.155   8.337 -10.121  1.00 93.74           O  
ATOM   4561  CG  LEU A 290       7.692  10.866  -9.265  1.00 93.74           C  
ATOM   4562  HG  LEU A 290       7.092  10.373  -8.500  1.00 93.74           H  
ATOM   4563  CD1 LEU A 290       8.064  12.263  -8.767  1.00 93.74           C  
ATOM   4564 HD11 LEU A 290       8.658  12.787  -9.516  1.00 93.74           H  
ATOM   4565 HD12 LEU A 290       7.157  12.830  -8.555  1.00 93.74           H  
ATOM   4566 HD13 LEU A 290       8.639  12.177  -7.845  1.00 93.74           H  
ATOM   4567  CD2 LEU A 290       6.851  11.033 -10.536  1.00 93.74           C  
ATOM   4568 HD21 LEU A 290       6.466  10.064 -10.854  1.00 93.74           H  
ATOM   4569 HD22 LEU A 290       5.997  11.676 -10.322  1.00 93.74           H  
ATOM   4570 HD23 LEU A 290       7.451  11.474 -11.331  1.00 93.74           H  
ATOM   4571  N   ILE A 291       9.882   7.060 -11.457  1.00 94.78           N  
ATOM   4572  H   ILE A 291       8.952   6.697 -11.604  1.00 94.78           H  
ATOM   4573  CA  ILE A 291      10.973   6.594 -12.322  1.00 94.78           C  
ATOM   4574  HA  ILE A 291      11.907   6.809 -11.803  1.00 94.78           H  
ATOM   4575  C   ILE A 291      11.008   7.380 -13.644  1.00 94.78           C  
ATOM   4576  CB  ILE A 291      10.925   5.058 -12.487  1.00 94.78           C  
ATOM   4577  HB  ILE A 291      10.798   4.635 -11.490  1.00 94.78           H  
ATOM   4578  O   ILE A 291       9.993   7.531 -14.329  1.00 94.78           O  
ATOM   4579  CG1 ILE A 291      12.273   4.542 -13.036  1.00 94.78           C  
ATOM   4580 HG12 ILE A 291      12.371   4.805 -14.089  1.00 94.78           H  
ATOM   4581 HG13 ILE A 291      13.086   5.020 -12.489  1.00 94.78           H  
ATOM   4582  CG2 ILE A 291       9.740   4.583 -13.350  1.00 94.78           C  
ATOM   4583 HG21 ILE A 291       9.695   3.494 -13.366  1.00 94.78           H  
ATOM   4584 HG22 ILE A 291       9.842   4.936 -14.376  1.00 94.78           H  
ATOM   4585 HG23 ILE A 291       8.804   4.955 -12.931  1.00 94.78           H  
ATOM   4586  CD1 ILE A 291      12.445   3.027 -12.875  1.00 94.78           C  
ATOM   4587 HD11 ILE A 291      12.291   2.743 -11.834  1.00 94.78           H  
ATOM   4588 HD12 ILE A 291      13.455   2.741 -13.171  1.00 94.78           H  
ATOM   4589 HD13 ILE A 291      11.735   2.494 -13.507  1.00 94.78           H  
ATOM   4590  N   HIS A 292      12.186   7.881 -14.027  1.00 94.34           N  
ATOM   4591  H   HIS A 292      12.988   7.732 -13.432  1.00 94.34           H  
ATOM   4592  CA  HIS A 292      12.396   8.547 -15.315  1.00 94.34           C  
ATOM   4593  HA  HIS A 292      11.430   8.846 -15.723  1.00 94.34           H  
ATOM   4594  C   HIS A 292      13.047   7.587 -16.316  1.00 94.34           C  
ATOM   4595  CB  HIS A 292      13.213   9.832 -15.131  1.00 94.34           C  
ATOM   4596  HB2 HIS A 292      12.706  10.480 -14.416  1.00 94.34           H  
ATOM   4597  HB3 HIS A 292      14.195   9.584 -14.729  1.00 94.34           H  
ATOM   4598  O   HIS A 292      14.176   7.145 -16.112  1.00 94.34           O  
ATOM   4599  CG  HIS A 292      13.385  10.585 -16.428  1.00 94.34           C  
ATOM   4600  CD2 HIS A 292      14.506  10.613 -17.214  1.00 94.34           C  
ATOM   4601  HD2 HIS A 292      15.440  10.115 -17.001  1.00 94.34           H  
ATOM   4602  ND1 HIS A 292      12.415  11.312 -17.083  1.00 94.34           N  
ATOM   4603  HD1 HIS A 292      11.480  11.493 -16.748  1.00 94.34           H  
ATOM   4604  CE1 HIS A 292      12.941  11.767 -18.233  1.00 94.34           C  
ATOM   4605  HE1 HIS A 292      12.421  12.374 -18.958  1.00 94.34           H  
ATOM   4606  NE2 HIS A 292      14.214  11.365 -18.357  1.00 94.34           N  
ATOM   4607  N   VAL A 293      12.345   7.293 -17.413  1.00 95.23           N  
ATOM   4608  H   VAL A 293      11.425   7.697 -17.516  1.00 95.23           H  
ATOM   4609  CA  VAL A 293      12.828   6.440 -18.509  1.00 95.23           C  
ATOM   4610  HA  VAL A 293      13.795   6.014 -18.243  1.00 95.23           H  
ATOM   4611  C   VAL A 293      12.984   7.306 -19.767  1.00 95.23           C  
ATOM   4612  CB  VAL A 293      11.877   5.246 -18.752  1.00 95.23           C  
ATOM   4613  HB  VAL A 293      10.911   5.612 -19.098  1.00 95.23           H  
ATOM   4614  O   VAL A 293      11.969   7.700 -20.346  1.00 95.23           O  
ATOM   4615  CG1 VAL A 293      12.452   4.291 -19.808  1.00 95.23           C  
ATOM   4616 HG11 VAL A 293      11.768   3.456 -19.960  1.00 95.23           H  
ATOM   4617 HG12 VAL A 293      12.569   4.808 -20.760  1.00 95.23           H  
ATOM   4618 HG13 VAL A 293      13.420   3.906 -19.486  1.00 95.23           H  
ATOM   4619  CG2 VAL A 293      11.644   4.436 -17.468  1.00 95.23           C  
ATOM   4620 HG21 VAL A 293      11.134   5.044 -16.721  1.00 95.23           H  
ATOM   4621 HG22 VAL A 293      12.598   4.098 -17.063  1.00 95.23           H  
ATOM   4622 HG23 VAL A 293      11.017   3.572 -17.686  1.00 95.23           H  
ATOM   4623  N   PRO A 294      14.217   7.645 -20.191  1.00 95.61           N  
ATOM   4624  CA  PRO A 294      14.436   8.423 -21.409  1.00 95.61           C  
ATOM   4625  HA  PRO A 294      13.868   9.347 -21.309  1.00 95.61           H  
ATOM   4626  C   PRO A 294      14.008   7.667 -22.683  1.00 95.61           C  
ATOM   4627  CB  PRO A 294      15.931   8.765 -21.438  1.00 95.61           C  
ATOM   4628  HB2 PRO A 294      16.470   8.040 -22.048  1.00 95.61           H  
ATOM   4629  HB3 PRO A 294      16.103   9.773 -21.815  1.00 95.61           H  
ATOM   4630  O   PRO A 294      14.020   6.431 -22.700  1.00 95.61           O  
ATOM   4631  CG  PRO A 294      16.365   8.626 -19.981  1.00 95.61           C  
ATOM   4632  HG2 PRO A 294      16.150   9.551 -19.445  1.00 95.61           H  
ATOM   4633  HG3 PRO A 294      17.421   8.371 -19.896  1.00 95.61           H  
ATOM   4634  CD  PRO A 294      15.466   7.508 -19.459  1.00 95.61           C  
ATOM   4635  HD2 PRO A 294      15.910   6.537 -19.681  1.00 95.61           H  
ATOM   4636  HD3 PRO A 294      15.324   7.624 -18.385  1.00 95.61           H  
ATOM   4637  N   PRO A 295      13.673   8.375 -23.780  1.00 94.12           N  
ATOM   4638  CA  PRO A 295      13.387   7.748 -25.069  1.00 94.12           C  
ATOM   4639  HA  PRO A 295      12.481   7.150 -24.967  1.00 94.12           H  
ATOM   4640  C   PRO A 295      14.544   6.858 -25.544  1.00 94.12           C  
ATOM   4641  CB  PRO A 295      13.130   8.899 -26.048  1.00 94.12           C  
ATOM   4642  HB2 PRO A 295      14.055   9.184 -26.549  1.00 94.12           H  
ATOM   4643  HB3 PRO A 295      12.364   8.642 -26.779  1.00 94.12           H  
ATOM   4644  O   PRO A 295      15.705   7.246 -25.472  1.00 94.12           O  
ATOM   4645  CG  PRO A 295      12.683  10.043 -25.139  1.00 94.12           C  
ATOM   4646  HG2 PRO A 295      11.625   9.932 -24.903  1.00 94.12           H  
ATOM   4647  HG3 PRO A 295      12.880  11.017 -25.585  1.00 94.12           H  
ATOM   4648  CD  PRO A 295      13.516   9.817 -23.879  1.00 94.12           C  
ATOM   4649  HD2 PRO A 295      14.496  10.281 -23.991  1.00 94.12           H  
ATOM   4650  HD3 PRO A 295      12.993  10.231 -23.017  1.00 94.12           H  
ATOM   4651  N   GLY A 296      14.232   5.661 -26.043  1.00 93.75           N  
ATOM   4652  H   GLY A 296      13.263   5.376 -26.046  1.00 93.75           H  
ATOM   4653  CA  GLY A 296      15.242   4.706 -26.513  1.00 93.75           C  
ATOM   4654  HA2 GLY A 296      15.998   5.244 -27.084  1.00 93.75           H  
ATOM   4655  HA3 GLY A 296      14.761   3.986 -27.175  1.00 93.75           H  
ATOM   4656  C   GLY A 296      15.964   3.920 -25.409  1.00 93.75           C  
ATOM   4657  O   GLY A 296      16.766   3.045 -25.739  1.00 93.75           O  
ATOM   4658  N   CYS A 297      15.677   4.173 -24.130  1.00 96.40           N  
ATOM   4659  H   CYS A 297      15.071   4.951 -23.912  1.00 96.40           H  
ATOM   4660  CA  CYS A 297      16.044   3.289 -23.022  1.00 96.40           C  
ATOM   4661  HA  CYS A 297      17.008   2.828 -23.237  1.00 96.40           H  
ATOM   4662  C   CYS A 297      15.022   2.145 -22.852  1.00 96.40           C  
ATOM   4663  CB  CYS A 297      16.208   4.123 -21.742  1.00 96.40           C  
ATOM   4664  HB2 CYS A 297      16.449   3.466 -20.906  1.00 96.40           H  
ATOM   4665  HB3 CYS A 297      15.280   4.648 -21.515  1.00 96.40           H  
ATOM   4666  O   CYS A 297      13.981   2.102 -23.505  1.00 96.40           O  
ATOM   4667  SG  CYS A 297      17.562   5.314 -21.959  1.00 96.40           S  
ATOM   4668  HG  CYS A 297      17.734   5.577 -20.661  1.00 96.40           H  
ATOM   4669  N   SER A 298      15.327   1.203 -21.962  1.00 95.98           N  
ATOM   4670  H   SER A 298      16.198   1.289 -21.457  1.00 95.98           H  
ATOM   4671  CA  SER A 298      14.444   0.107 -21.533  1.00 95.98           C  
ATOM   4672  HA  SER A 298      13.412   0.372 -21.759  1.00 95.98           H  
ATOM   4673  C   SER A 298      14.526  -0.060 -20.013  1.00 95.98           C  
ATOM   4674  CB  SER A 298      14.755  -1.209 -22.277  1.00 95.98           C  
ATOM   4675  HB2 SER A 298      14.115  -1.260 -23.157  1.00 95.98           H  
ATOM   4676  HB3 SER A 298      14.510  -2.062 -21.644  1.00 95.98           H  
ATOM   4677  O   SER A 298      15.391   0.538 -19.370  1.00 95.98           O  
ATOM   4678  OG  SER A 298      16.102  -1.319 -22.713  1.00 95.98           O  
ATOM   4679  HG  SER A 298      16.668  -0.898 -22.061  1.00 95.98           H  
ATOM   4680  N   THR A 299      13.622  -0.843 -19.429  1.00 97.19           N  
ATOM   4681  H   THR A 299      12.964  -1.362 -19.992  1.00 97.19           H  
ATOM   4682  CA  THR A 299      13.584  -1.126 -17.986  1.00 97.19           C  
ATOM   4683  HA  THR A 299      14.445  -0.663 -17.504  1.00 97.19           H  
ATOM   4684  C   THR A 299      13.722  -2.624 -17.736  1.00 97.19           C  
ATOM   4685  CB  THR A 299      12.326  -0.543 -17.319  1.00 97.19           C  
ATOM   4686  HB  THR A 299      12.090  -1.101 -16.413  1.00 97.19           H  
ATOM   4687  O   THR A 299      13.133  -3.440 -18.440  1.00 97.19           O  
ATOM   4688  CG2 THR A 299      12.550   0.922 -16.953  1.00 97.19           C  
ATOM   4689 HG21 THR A 299      12.873   1.489 -17.826  1.00 97.19           H  
ATOM   4690 HG22 THR A 299      13.315   0.984 -16.179  1.00 97.19           H  
ATOM   4691 HG23 THR A 299      11.625   1.350 -16.567  1.00 97.19           H  
ATOM   4692  OG1 THR A 299      11.215  -0.544 -18.179  1.00 97.19           O  
ATOM   4693  HG1 THR A 299      11.430  -0.049 -18.973  1.00 97.19           H  
ATOM   4694  N   GLU A 300      14.553  -2.981 -16.760  1.00 96.98           N  
ATOM   4695  H   GLU A 300      15.041  -2.260 -16.248  1.00 96.98           H  
ATOM   4696  CA  GLU A 300      14.844  -4.361 -16.360  1.00 96.98           C  
ATOM   4697  HA  GLU A 300      14.094  -5.033 -16.777  1.00 96.98           H  
ATOM   4698  C   GLU A 300      14.774  -4.456 -14.828  1.00 96.98           C  
ATOM   4699  CB  GLU A 300      16.237  -4.800 -16.875  1.00 96.98           C  
ATOM   4700  HB2 GLU A 300      16.388  -5.843 -16.595  1.00 96.98           H  
ATOM   4701  HB3 GLU A 300      17.001  -4.198 -16.382  1.00 96.98           H  
ATOM   4702  O   GLU A 300      15.092  -3.483 -14.136  1.00 96.98           O  
ATOM   4703  CG  GLU A 300      16.413  -4.667 -18.403  1.00 96.98           C  
ATOM   4704  HG2 GLU A 300      16.355  -3.612 -18.674  1.00 96.98           H  
ATOM   4705  HG3 GLU A 300      15.583  -5.178 -18.890  1.00 96.98           H  
ATOM   4706  CD  GLU A 300      17.736  -5.230 -18.960  1.00 96.98           C  
ATOM   4707  OE1 GLU A 300      17.885  -5.288 -20.199  1.00 96.98           O  
ATOM   4708  OE2 GLU A 300      18.647  -5.643 -18.205  1.00 96.98           O  
ATOM   4709  N   LEU A 301      14.385  -5.610 -14.276  1.00 97.34           N  
ATOM   4710  H   LEU A 301      14.139  -6.390 -14.868  1.00 97.34           H  
ATOM   4711  CA  LEU A 301      14.572  -5.863 -12.843  1.00 97.34           C  
ATOM   4712  HA  LEU A 301      14.172  -5.017 -12.285  1.00 97.34           H  
ATOM   4713  C   LEU A 301      16.066  -5.945 -12.537  1.00 97.34           C  
ATOM   4714  CB  LEU A 301      13.853  -7.149 -12.392  1.00 97.34           C  
ATOM   4715  HB2 LEU A 301      14.036  -7.929 -13.131  1.00 97.34           H  
ATOM   4716  HB3 LEU A 301      14.267  -7.489 -11.442  1.00 97.34           H  
ATOM   4717  O   LEU A 301      16.844  -6.513 -13.304  1.00 97.34           O  
ATOM   4718  CG  LEU A 301      12.341  -6.953 -12.218  1.00 97.34           C  
ATOM   4719  HG  LEU A 301      11.976  -6.401 -13.085  1.00 97.34           H  
ATOM   4720  CD1 LEU A 301      11.628  -8.296 -12.152  1.00 97.34           C  
ATOM   4721 HD11 LEU A 301      11.792  -8.847 -13.079  1.00 97.34           H  
ATOM   4722 HD12 LEU A 301      10.559  -8.114 -12.038  1.00 97.34           H  
ATOM   4723 HD13 LEU A 301      11.993  -8.886 -11.312  1.00 97.34           H  
ATOM   4724  CD2 LEU A 301      11.973  -6.184 -10.945  1.00 97.34           C  
ATOM   4725 HD21 LEU A 301      10.908  -5.955 -10.964  1.00 97.34           H  
ATOM   4726 HD22 LEU A 301      12.185  -6.797 -10.069  1.00 97.34           H  
ATOM   4727 HD23 LEU A 301      12.530  -5.249 -10.884  1.00 97.34           H  
ATOM   4728  N   ASN A 302      16.465  -5.388 -11.400  1.00 96.36           N  
ATOM   4729  H   ASN A 302      15.772  -4.943 -10.815  1.00 96.36           H  
ATOM   4730  CA  ASN A 302      17.819  -5.532 -10.883  1.00 96.36           C  
ATOM   4731  HA  ASN A 302      18.453  -5.924 -11.679  1.00 96.36           H  
ATOM   4732  C   ASN A 302      17.865  -6.583  -9.760  1.00 96.36           C  
ATOM   4733  CB  ASN A 302      18.367  -4.131 -10.554  1.00 96.36           C  
ATOM   4734  HB2 ASN A 302      18.104  -3.471 -11.380  1.00 96.36           H  
ATOM   4735  HB3 ASN A 302      19.455  -4.165 -10.499  1.00 96.36           H  
ATOM   4736  O   ASN A 302      16.856  -7.194  -9.410  1.00 96.36           O  
ATOM   4737  CG  ASN A 302      17.860  -3.523  -9.262  1.00 96.36           C  
ATOM   4738  ND2 ASN A 302      17.615  -2.238  -9.239  1.00 96.36           N  
ATOM   4739 HD21 ASN A 302      17.600  -1.681 -10.081  1.00 96.36           H  
ATOM   4740 HD22 ASN A 302      17.263  -1.862  -8.370  1.00 96.36           H  
ATOM   4741  OD1 ASN A 302      17.756  -4.183  -8.243  1.00 96.36           O  
ATOM   4742  N   HIS A 303      19.050  -6.813  -9.193  1.00 96.45           N  
ATOM   4743  H   HIS A 303      19.849  -6.293  -9.526  1.00 96.45           H  
ATOM   4744  CA  HIS A 303      19.267  -7.825  -8.155  1.00 96.45           C  
ATOM   4745  HA  HIS A 303      19.047  -8.800  -8.591  1.00 96.45           H  
ATOM   4746  C   HIS A 303      18.357  -7.686  -6.915  1.00 96.45           C  
ATOM   4747  CB  HIS A 303      20.751  -7.812  -7.759  1.00 96.45           C  
ATOM   4748  HB2 HIS A 303      20.944  -8.688  -7.140  1.00 96.45           H  
ATOM   4749  HB3 HIS A 303      21.365  -7.906  -8.654  1.00 96.45           H  
ATOM   4750  O   HIS A 303      17.998  -8.705  -6.332  1.00 96.45           O  
ATOM   4751  CG  HIS A 303      21.184  -6.583  -6.991  1.00 96.45           C  
ATOM   4752  CD2 HIS A 303      21.432  -6.525  -5.645  1.00 96.45           C  
ATOM   4753  HD2 HIS A 303      21.349  -7.345  -4.948  1.00 96.45           H  
ATOM   4754  ND1 HIS A 303      21.395  -5.315  -7.492  1.00 96.45           N  
ATOM   4755  HD1 HIS A 303      21.282  -5.010  -8.448  1.00 96.45           H  
ATOM   4756  CE1 HIS A 303      21.757  -4.519  -6.472  1.00 96.45           C  
ATOM   4757  HE1 HIS A 303      21.972  -3.463  -6.549  1.00 96.45           H  
ATOM   4758  NE2 HIS A 303      21.808  -5.217  -5.330  1.00 96.45           N  
ATOM   4759  N   LEU A 304      17.946  -6.470  -6.533  1.00 96.97           N  
ATOM   4760  H   LEU A 304      18.216  -5.671  -7.089  1.00 96.97           H  
ATOM   4761  CA  LEU A 304      16.993  -6.232  -5.440  1.00 96.97           C  
ATOM   4762  HA  LEU A 304      17.273  -6.838  -4.578  1.00 96.97           H  
ATOM   4763  C   LEU A 304      15.576  -6.652  -5.845  1.00 96.97           C  
ATOM   4764  CB  LEU A 304      17.006  -4.742  -5.037  1.00 96.97           C  
ATOM   4765  HB2 LEU A 304      16.282  -4.596  -4.235  1.00 96.97           H  
ATOM   4766  HB3 LEU A 304      16.670  -4.146  -5.885  1.00 96.97           H  
ATOM   4767  O   LEU A 304      14.885  -7.317  -5.077  1.00 96.97           O  
ATOM   4768  CG  LEU A 304      18.368  -4.200  -4.571  1.00 96.97           C  
ATOM   4769  HG  LEU A 304      19.115  -4.390  -5.342  1.00 96.97           H  
ATOM   4770  CD1 LEU A 304      18.289  -2.689  -4.363  1.00 96.97           C  
ATOM   4771 HD11 LEU A 304      19.248  -2.311  -4.008  1.00 96.97           H  
ATOM   4772 HD12 LEU A 304      17.511  -2.441  -3.641  1.00 96.97           H  
ATOM   4773 HD13 LEU A 304      18.056  -2.206  -5.312  1.00 96.97           H  
ATOM   4774  CD2 LEU A 304      18.823  -4.849  -3.262  1.00 96.97           C  
ATOM   4775 HD21 LEU A 304      18.078  -4.690  -2.483  1.00 96.97           H  
ATOM   4776 HD22 LEU A 304      18.974  -5.918  -3.411  1.00 96.97           H  
ATOM   4777 HD23 LEU A 304      19.773  -4.414  -2.953  1.00 96.97           H  
ATOM   4778  N   GLY A 305      15.173  -6.317  -7.074  1.00 97.02           N  
ATOM   4779  H   GLY A 305      15.817  -5.808  -7.662  1.00 97.02           H  
ATOM   4780  CA  GLY A 305      13.888  -6.716  -7.645  1.00 97.02           C  
ATOM   4781  HA2 GLY A 305      13.080  -6.355  -7.009  1.00 97.02           H  
ATOM   4782  HA3 GLY A 305      13.796  -6.271  -8.635  1.00 97.02           H  
ATOM   4783  C   GLY A 305      13.752  -8.231  -7.774  1.00 97.02           C  
ATOM   4784  O   GLY A 305      12.805  -8.799  -7.234  1.00 97.02           O  
ATOM   4785  N   TYR A 306      14.732  -8.894  -8.399  1.00 97.04           N  
ATOM   4786  H   TYR A 306      15.479  -8.361  -8.820  1.00 97.04           H  
ATOM   4787  CA  TYR A 306      14.770 -10.358  -8.499  1.00 97.04           C  
ATOM   4788  HA  TYR A 306      13.869 -10.696  -9.011  1.00 97.04           H  
ATOM   4789  C   TYR A 306      14.778 -11.032  -7.119  1.00 97.04           C  
ATOM   4790  CB  TYR A 306      15.976 -10.813  -9.334  1.00 97.04           C  
ATOM   4791  HB2 TYR A 306      16.126 -11.879  -9.163  1.00 97.04           H  
ATOM   4792  HB3 TYR A 306      16.871 -10.301  -8.982  1.00 97.04           H  
ATOM   4793  O   TYR A 306      13.998 -11.954  -6.895  1.00 97.04           O  
ATOM   4794  CG  TYR A 306      15.820 -10.622 -10.833  1.00 97.04           C  
ATOM   4795  CD1 TYR A 306      14.832 -11.341 -11.535  1.00 97.04           C  
ATOM   4796  HD1 TYR A 306      14.170 -12.004 -10.998  1.00 97.04           H  
ATOM   4797  CD2 TYR A 306      16.689  -9.768 -11.538  1.00 97.04           C  
ATOM   4798  HD2 TYR A 306      17.452  -9.216 -11.009  1.00 97.04           H  
ATOM   4799  CE1 TYR A 306      14.707 -11.209 -12.933  1.00 97.04           C  
ATOM   4800  HE1 TYR A 306      13.943 -11.747 -13.474  1.00 97.04           H  
ATOM   4801  CE2 TYR A 306      16.575  -9.638 -12.935  1.00 97.04           C  
ATOM   4802  HE2 TYR A 306      17.246  -8.987 -13.475  1.00 97.04           H  
ATOM   4803  OH  TYR A 306      15.495 -10.230 -14.984  1.00 97.04           O  
ATOM   4804  HH  TYR A 306      16.106  -9.573 -15.326  1.00 97.04           H  
ATOM   4805  CZ  TYR A 306      15.584 -10.357 -13.635  1.00 97.04           C  
ATOM   4806  N   GLN A 307      15.588 -10.546  -6.169  1.00 97.39           N  
ATOM   4807  H   GLN A 307      16.212  -9.785  -6.395  1.00 97.39           H  
ATOM   4808  CA  GLN A 307      15.619 -11.089  -4.806  1.00 97.39           C  
ATOM   4809  HA  GLN A 307      15.824 -12.157  -4.870  1.00 97.39           H  
ATOM   4810  C   GLN A 307      14.273 -10.933  -4.080  1.00 97.39           C  
ATOM   4811  CB  GLN A 307      16.758 -10.417  -4.020  1.00 97.39           C  
ATOM   4812  HB2 GLN A 307      17.699 -10.625  -4.529  1.00 97.39           H  
ATOM   4813  HB3 GLN A 307      16.600  -9.339  -4.001  1.00 97.39           H  
ATOM   4814  O   GLN A 307      13.877 -11.830  -3.339  1.00 97.39           O  
ATOM   4815  CG  GLN A 307      16.858 -10.926  -2.576  1.00 97.39           C  
ATOM   4816  HG2 GLN A 307      16.948 -12.012  -2.582  1.00 97.39           H  
ATOM   4817  HG3 GLN A 307      15.952 -10.658  -2.033  1.00 97.39           H  
ATOM   4818  CD  GLN A 307      18.048 -10.333  -1.834  1.00 97.39           C  
ATOM   4819  NE2 GLN A 307      19.243 -10.833  -2.056  1.00 97.39           N  
ATOM   4820 HE21 GLN A 307      19.364 -11.551  -2.755  1.00 97.39           H  
ATOM   4821 HE22 GLN A 307      20.017 -10.388  -1.584  1.00 97.39           H  
ATOM   4822  OE1 GLN A 307      17.925  -9.454  -0.992  1.00 97.39           O  
ATOM   4823  N   PHE A 308      13.563  -9.818  -4.274  1.00 97.67           N  
ATOM   4824  H   PHE A 308      13.938  -9.085  -4.858  1.00 97.67           H  
ATOM   4825  CA  PHE A 308      12.242  -9.630  -3.678  1.00 97.67           C  
ATOM   4826  HA  PHE A 308      12.299  -9.863  -2.615  1.00 97.67           H  
ATOM   4827  C   PHE A 308      11.204 -10.580  -4.278  1.00 97.67           C  
ATOM   4828  CB  PHE A 308      11.799  -8.172  -3.815  1.00 97.67           C  
ATOM   4829  HB2 PHE A 308      11.819  -7.881  -4.865  1.00 97.67           H  
ATOM   4830  HB3 PHE A 308      12.505  -7.536  -3.281  1.00 97.67           H  
ATOM   4831  O   PHE A 308      10.542 -11.297  -3.530  1.00 97.67           O  
ATOM   4832  CG  PHE A 308      10.407  -7.939  -3.263  1.00 97.67           C  
ATOM   4833  CD1 PHE A 308       9.290  -7.960  -4.122  1.00 97.67           C  
ATOM   4834  HD1 PHE A 308       9.421  -8.152  -5.176  1.00 97.67           H  
ATOM   4835  CD2 PHE A 308      10.225  -7.716  -1.886  1.00 97.67           C  
ATOM   4836  HD2 PHE A 308      11.076  -7.718  -1.221  1.00 97.67           H  
ATOM   4837  CE1 PHE A 308       8.003  -7.728  -3.608  1.00 97.67           C  
ATOM   4838  HE1 PHE A 308       7.147  -7.745  -4.266  1.00 97.67           H  
ATOM   4839  CE2 PHE A 308       8.938  -7.492  -1.371  1.00 97.67           C  
ATOM   4840  HE2 PHE A 308       8.797  -7.326  -0.313  1.00 97.67           H  
ATOM   4841  CZ  PHE A 308       7.829  -7.493  -2.233  1.00 97.67           C  
ATOM   4842  HZ  PHE A 308       6.840  -7.327  -1.831  1.00 97.67           H  
ATOM   4843  N   VAL A 309      11.073 -10.631  -5.609  1.00 97.57           N  
ATOM   4844  H   VAL A 309      11.659 -10.048  -6.190  1.00 97.57           H  
ATOM   4845  CA  VAL A 309      10.053 -11.489  -6.237  1.00 97.57           C  
ATOM   4846  HA  VAL A 309       9.112 -11.305  -5.721  1.00 97.57           H  
ATOM   4847  C   VAL A 309      10.357 -12.973  -6.017  1.00 97.57           C  
ATOM   4848  CB  VAL A 309       9.795 -11.150  -7.719  1.00 97.57           C  
ATOM   4849  HB  VAL A 309       8.956 -11.759  -8.055  1.00 97.57           H  
ATOM   4850  O   VAL A 309       9.431 -13.746  -5.796  1.00 97.57           O  
ATOM   4851  CG1 VAL A 309       9.394  -9.678  -7.882  1.00 97.57           C  
ATOM   4852 HG11 VAL A 309       8.497  -9.475  -7.297  1.00 97.57           H  
ATOM   4853 HG12 VAL A 309      10.198  -9.016  -7.560  1.00 97.57           H  
ATOM   4854 HG13 VAL A 309       9.180  -9.471  -8.931  1.00 97.57           H  
ATOM   4855  CG2 VAL A 309      10.978 -11.445  -8.643  1.00 97.57           C  
ATOM   4856 HG21 VAL A 309      11.251 -12.498  -8.578  1.00 97.57           H  
ATOM   4857 HG22 VAL A 309      11.831 -10.832  -8.355  1.00 97.57           H  
ATOM   4858 HG23 VAL A 309      10.702 -11.220  -9.674  1.00 97.57           H  
ATOM   4859  N   GLN A 310      11.632 -13.373  -5.953  1.00 97.61           N  
ATOM   4860  H   GLN A 310      12.369 -12.718  -6.171  1.00 97.61           H  
ATOM   4861  CA  GLN A 310      12.008 -14.734  -5.564  1.00 97.61           C  
ATOM   4862  HA  GLN A 310      11.465 -15.429  -6.204  1.00 97.61           H  
ATOM   4863  C   GLN A 310      11.596 -15.054  -4.117  1.00 97.61           C  
ATOM   4864  CB  GLN A 310      13.507 -14.958  -5.807  1.00 97.61           C  
ATOM   4865  HB2 GLN A 310      14.086 -14.267  -5.194  1.00 97.61           H  
ATOM   4866  HB3 GLN A 310      13.727 -14.770  -6.858  1.00 97.61           H  
ATOM   4867  O   GLN A 310      11.017 -16.109  -3.897  1.00 97.61           O  
ATOM   4868  CG  GLN A 310      13.907 -16.400  -5.460  1.00 97.61           C  
ATOM   4869  HG2 GLN A 310      13.718 -16.571  -4.400  1.00 97.61           H  
ATOM   4870  HG3 GLN A 310      13.296 -17.101  -6.028  1.00 97.61           H  
ATOM   4871  CD  GLN A 310      15.373 -16.722  -5.722  1.00 97.61           C  
ATOM   4872  NE2 GLN A 310      15.906 -17.715  -5.053  1.00 97.61           N  
ATOM   4873 HE21 GLN A 310      16.873 -17.949  -5.224  1.00 97.61           H  
ATOM   4874 HE22 GLN A 310      15.367 -18.152  -4.319  1.00 97.61           H  
ATOM   4875  OE1 GLN A 310      16.066 -16.099  -6.514  1.00 97.61           O  
ATOM   4876  N   ARG A 311      11.786 -14.150  -3.143  1.00 97.07           N  
ATOM   4877  H   ARG A 311      12.274 -13.293  -3.359  1.00 97.07           H  
ATOM   4878  CA  ARG A 311      11.270 -14.366  -1.772  1.00 97.07           C  
ATOM   4879  HA  ARG A 311      11.650 -15.314  -1.393  1.00 97.07           H  
ATOM   4880  C   ARG A 311       9.746 -14.476  -1.730  1.00 97.07           C  
ATOM   4881  CB  ARG A 311      11.697 -13.236  -0.834  1.00 97.07           C  
ATOM   4882  HB2 ARG A 311      11.082 -13.282   0.066  1.00 97.07           H  
ATOM   4883  HB3 ARG A 311      11.512 -12.277  -1.318  1.00 97.07           H  
ATOM   4884  O   ARG A 311       9.216 -15.267  -0.961  1.00 97.07           O  
ATOM   4885  CG  ARG A 311      13.160 -13.329  -0.402  1.00 97.07           C  
ATOM   4886  HG2 ARG A 311      13.813 -13.324  -1.275  1.00 97.07           H  
ATOM   4887  HG3 ARG A 311      13.321 -14.250   0.159  1.00 97.07           H  
ATOM   4888  CD  ARG A 311      13.449 -12.114   0.484  1.00 97.07           C  
ATOM   4889  HD2 ARG A 311      12.837 -12.180   1.384  1.00 97.07           H  
ATOM   4890  HD3 ARG A 311      13.156 -11.221  -0.068  1.00 97.07           H  
ATOM   4891  NE  ARG A 311      14.870 -12.045   0.863  1.00 97.07           N  
ATOM   4892  HE  ARG A 311      15.304 -12.931   1.080  1.00 97.07           H  
ATOM   4893  NH1 ARG A 311      15.172  -9.776   0.592  1.00 97.07           N  
ATOM   4894 HH11 ARG A 311      15.811  -9.000   0.489  1.00 97.07           H  
ATOM   4895 HH12 ARG A 311      14.180  -9.658   0.445  1.00 97.07           H  
ATOM   4896  NH2 ARG A 311      16.910 -11.070   1.056  1.00 97.07           N  
ATOM   4897 HH21 ARG A 311      17.315 -11.972   1.265  1.00 97.07           H  
ATOM   4898 HH22 ARG A 311      17.490 -10.290   0.785  1.00 97.07           H  
ATOM   4899  CZ  ARG A 311      15.632 -10.968   0.847  1.00 97.07           C  
ATOM   4900  N   VAL A 312       9.033 -13.695  -2.546  1.00 97.48           N  
ATOM   4901  H   VAL A 312       9.530 -13.029  -3.119  1.00 97.48           H  
ATOM   4902  CA  VAL A 312       7.569 -13.807  -2.671  1.00 97.48           C  
ATOM   4903  HA  VAL A 312       7.133 -13.780  -1.672  1.00 97.48           H  
ATOM   4904  C   VAL A 312       7.180 -15.163  -3.273  1.00 97.48           C  
ATOM   4905  CB  VAL A 312       6.987 -12.625  -3.472  1.00 97.48           C  
ATOM   4906  HB  VAL A 312       7.504 -12.547  -4.428  1.00 97.48           H  
ATOM   4907  O   VAL A 312       6.218 -15.768  -2.812  1.00 97.48           O  
ATOM   4908  CG1 VAL A 312       5.487 -12.776  -3.752  1.00 97.48           C  
ATOM   4909 HG11 VAL A 312       5.303 -13.683  -4.328  1.00 97.48           H  
ATOM   4910 HG12 VAL A 312       4.932 -12.835  -2.816  1.00 97.48           H  
ATOM   4911 HG13 VAL A 312       5.132 -11.928  -4.338  1.00 97.48           H  
ATOM   4912  CG2 VAL A 312       7.162 -11.304  -2.708  1.00 97.48           C  
ATOM   4913 HG21 VAL A 312       6.782 -10.475  -3.304  1.00 97.48           H  
ATOM   4914 HG22 VAL A 312       6.622 -11.344  -1.762  1.00 97.48           H  
ATOM   4915 HG23 VAL A 312       8.216 -11.118  -2.501  1.00 97.48           H  
ATOM   4916  N   PHE A 313       7.936 -15.681  -4.244  1.00 97.68           N  
ATOM   4917  H   PHE A 313       8.701 -15.135  -4.614  1.00 97.68           H  
ATOM   4918  CA  PHE A 313       7.753 -17.044  -4.746  1.00 97.68           C  
ATOM   4919  HA  PHE A 313       6.720 -17.159  -5.076  1.00 97.68           H  
ATOM   4920  C   PHE A 313       7.988 -18.085  -3.642  1.00 97.68           C  
ATOM   4921  CB  PHE A 313       8.666 -17.275  -5.957  1.00 97.68           C  
ATOM   4922  HB2 PHE A 313       8.517 -16.461  -6.668  1.00 97.68           H  
ATOM   4923  HB3 PHE A 313       9.711 -17.251  -5.651  1.00 97.68           H  
ATOM   4924  O   PHE A 313       7.080 -18.843  -3.330  1.00 97.68           O  
ATOM   4925  CG  PHE A 313       8.415 -18.590  -6.659  1.00 97.68           C  
ATOM   4926  CD1 PHE A 313       8.931 -19.792  -6.136  1.00 97.68           C  
ATOM   4927  HD1 PHE A 313       9.518 -19.795  -5.230  1.00 97.68           H  
ATOM   4928  CD2 PHE A 313       7.641 -18.612  -7.831  1.00 97.68           C  
ATOM   4929  HD2 PHE A 313       7.220 -17.693  -8.212  1.00 97.68           H  
ATOM   4930  CE1 PHE A 313       8.642 -21.011  -6.768  1.00 97.68           C  
ATOM   4931  HE1 PHE A 313       8.988 -21.938  -6.336  1.00 97.68           H  
ATOM   4932  CE2 PHE A 313       7.387 -19.825  -8.488  1.00 97.68           C  
ATOM   4933  HE2 PHE A 313       6.785 -19.847  -9.385  1.00 97.68           H  
ATOM   4934  CZ  PHE A 313       7.872 -21.023  -7.942  1.00 97.68           C  
ATOM   4935  HZ  PHE A 313       7.632 -21.963  -8.417  1.00 97.68           H  
ATOM   4936  N   GLU A 314       9.159 -18.069  -2.998  1.00 97.20           N  
ATOM   4937  H   GLU A 314       9.850 -17.398  -3.302  1.00 97.20           H  
ATOM   4938  CA  GLU A 314       9.567 -19.004  -1.931  1.00 97.20           C
[truncated: 465,679 more chars]
