# Supplementary material for: Shared structural features of Miro binding control mitochondrial homeostasis
Source: EMBO J. 2024 Jan 24;43(4):6. doi: 10.1038/s44318-024-00028-1 (PMC10897228; doi:10.1038/s44318-024-00028-1)
Supplement: Supplementary file 2 — DataSet EV1 [file 44318_2024_28_MOESM2_ESM.zip › _All structures/Miro2_Parkin.pdb]

MODEL     1                                                                     
ATOM      1  N   MET A   1       3.416 -19.625   7.840  1.00 47.22           N  
ATOM      2  CA  MET A   1       3.895 -18.578   6.926  1.00 47.22           C  
ATOM      3  C   MET A   1       5.387 -18.734   6.660  1.00 47.22           C  
ATOM      4  CB  MET A   1       3.607 -17.188   7.492  1.00 47.22           C  
ATOM      5  O   MET A   1       6.133 -19.188   7.531  1.00 47.22           O  
ATOM      6  CG  MET A   1       2.543 -16.422   6.727  1.00 47.22           C  
ATOM      7  SD  MET A   1       2.283 -14.734   7.387  1.00 47.22           S  
ATOM      8  CE  MET A   1       1.395 -13.977   5.996  1.00 47.22           C  
ATOM      9  N   ARG A   2       5.809 -18.922   5.422  1.00 57.22           N  
ATOM     10  CA  ARG A   2       7.211 -19.172   5.105  1.00 57.22           C  
ATOM     11  C   ARG A   2       8.117 -18.156   5.777  1.00 57.22           C  
ATOM     12  CB  ARG A   2       7.430 -19.156   3.590  1.00 57.22           C  
ATOM     13  O   ARG A   2       7.781 -16.969   5.852  1.00 57.22           O  
ATOM     14  CG  ARG A   2       7.191 -20.484   2.914  1.00 57.22           C  
ATOM     15  CD  ARG A   2       7.680 -20.484   1.473  1.00 57.22           C  
ATOM     16  NE  ARG A   2       7.477 -21.781   0.834  1.00 57.22           N  
ATOM     17  NH1 ARG A   2       8.312 -21.141  -1.220  1.00 57.22           N  
ATOM     18  NH2 ARG A   2       7.559 -23.281  -0.909  1.00 57.22           N  
ATOM     19  CZ  ARG A   2       7.785 -22.062  -0.430  1.00 57.22           C  
ATOM     20  N   ARG A   3       9.227 -18.562   6.477  1.00 66.25           N  
ATOM     21  CA  ARG A   3      10.156 -17.812   7.305  1.00 66.25           C  
ATOM     22  C   ARG A   3      11.125 -17.000   6.441  1.00 66.25           C  
ATOM     23  CB  ARG A   3      10.945 -18.750   8.227  1.00 66.25           C  
ATOM     24  O   ARG A   3      11.531 -15.898   6.824  1.00 66.25           O  
ATOM     25  CG  ARG A   3      10.180 -19.172   9.469  1.00 66.25           C  
ATOM     26  CD  ARG A   3      11.039 -20.000  10.406  1.00 66.25           C  
ATOM     27  NE  ARG A   3      10.312 -20.391  11.609  1.00 66.25           N  
ATOM     28  NH1 ARG A   3      12.070 -21.547  12.555  1.00 66.25           N  
ATOM     29  NH2 ARG A   3      10.070 -21.406  13.656  1.00 66.25           N  
ATOM     30  CZ  ARG A   3      10.820 -21.109  12.602  1.00 66.25           C  
ATOM     31  N   ASP A   4      11.484 -17.625   5.320  1.00 79.25           N  
ATOM     32  CA  ASP A   4      12.375 -16.922   4.402  1.00 79.25           C  
ATOM     33  C   ASP A   4      12.070 -17.281   2.953  1.00 79.25           C  
ATOM     34  CB  ASP A   4      13.836 -17.250   4.727  1.00 79.25           C  
ATOM     35  O   ASP A   4      11.383 -18.266   2.684  1.00 79.25           O  
ATOM     36  CG  ASP A   4      14.133 -18.734   4.734  1.00 79.25           C  
ATOM     37  OD1 ASP A   4      13.180 -19.547   4.820  1.00 79.25           O  
ATOM     38  OD2 ASP A   4      15.320 -19.109   4.660  1.00 79.25           O  
ATOM     39  N   VAL A   5      12.383 -16.391   2.125  1.00 87.25           N  
ATOM     40  CA  VAL A   5      12.188 -16.594   0.694  1.00 87.25           C  
ATOM     41  C   VAL A   5      13.539 -16.641  -0.012  1.00 87.25           C  
ATOM     42  CB  VAL A   5      11.312 -15.477   0.082  1.00 87.25           C  
ATOM     43  O   VAL A   5      14.391 -15.781   0.203  1.00 87.25           O  
ATOM     44  CG1 VAL A   5      11.211 -15.633  -1.435  1.00 87.25           C  
ATOM     45  CG2 VAL A   5       9.922 -15.484   0.713  1.00 87.25           C  
ATOM     46  N   ARG A   6      13.773 -17.781  -0.756  1.00 90.62           N  
ATOM     47  CA  ARG A   6      15.000 -17.938  -1.530  1.00 90.62           C  
ATOM     48  C   ARG A   6      14.719 -17.828  -3.025  1.00 90.62           C  
ATOM     49  CB  ARG A   6      15.656 -19.281  -1.219  1.00 90.62           C  
ATOM     50  O   ARG A   6      14.008 -18.656  -3.594  1.00 90.62           O  
ATOM     51  CG  ARG A   6      17.141 -19.328  -1.538  1.00 90.62           C  
ATOM     52  CD  ARG A   6      17.797 -20.594  -1.003  1.00 90.62           C  
ATOM     53  NE  ARG A   6      19.234 -20.625  -1.282  1.00 90.62           N  
ATOM     54  NH1 ARG A   6      19.859 -21.156   0.878  1.00 90.62           N  
ATOM     55  NH2 ARG A   6      21.453 -20.891  -0.745  1.00 90.62           N  
ATOM     56  CZ  ARG A   6      20.172 -20.891  -0.382  1.00 90.62           C  
ATOM     57  N   ILE A   7      15.328 -16.781  -3.641  1.00 92.38           N  
ATOM     58  CA  ILE A   7      15.141 -16.516  -5.062  1.00 92.38           C  
ATOM     59  C   ILE A   7      16.391 -16.938  -5.840  1.00 92.38           C  
ATOM     60  CB  ILE A   7      14.828 -15.023  -5.320  1.00 92.38           C  
ATOM     61  O   ILE A   7      17.500 -16.484  -5.543  1.00 92.38           O  
ATOM     62  CG1 ILE A   7      13.625 -14.578  -4.492  1.00 92.38           C  
ATOM     63  CG2 ILE A   7      14.594 -14.766  -6.812  1.00 92.38           C  
ATOM     64  CD1 ILE A   7      13.320 -13.086  -4.586  1.00 92.38           C  
ATOM     65  N   LEU A   8      16.203 -17.781  -6.816  1.00 95.25           N  
ATOM     66  CA  LEU A   8      17.297 -18.234  -7.668  1.00 95.25           C  
ATOM     67  C   LEU A   8      17.172 -17.641  -9.070  1.00 95.25           C  
ATOM     68  CB  LEU A   8      17.344 -19.750  -7.734  1.00 95.25           C  
ATOM     69  O   LEU A   8      16.094 -17.719  -9.680  1.00 95.25           O  
ATOM     70  CG  LEU A   8      18.391 -20.359  -8.664  1.00 95.25           C  
ATOM     71  CD1 LEU A   8      19.797 -20.062  -8.148  1.00 95.25           C  
ATOM     72  CD2 LEU A   8      18.188 -21.875  -8.805  1.00 95.25           C  
ATOM     73  N   LEU A   9      18.234 -17.000  -9.547  1.00 94.88           N  
ATOM     74  CA  LEU A   9      18.250 -16.500 -10.914  1.00 94.88           C  
ATOM     75  C   LEU A   9      18.953 -17.484 -11.844  1.00 94.88           C  
ATOM     76  CB  LEU A   9      18.953 -15.133 -10.969  1.00 94.88           C  
ATOM     77  O   LEU A   9      20.094 -17.875 -11.602  1.00 94.88           O  
ATOM     78  CG  LEU A   9      18.109 -13.930 -10.531  1.00 94.88           C  
ATOM     79  CD1 LEU A   9      18.344 -13.633  -9.055  1.00 94.88           C  
ATOM     80  CD2 LEU A   9      18.438 -12.711 -11.391  1.00 94.88           C  
ATOM     81  N   LEU A  10      18.234 -17.875 -12.906  1.00 94.94           N  
ATOM     82  CA  LEU A  10      18.766 -18.781 -13.922  1.00 94.94           C  
ATOM     83  C   LEU A  10      18.625 -18.172 -15.312  1.00 94.94           C  
ATOM     84  CB  LEU A  10      18.047 -20.125 -13.859  1.00 94.94           C  
ATOM     85  O   LEU A  10      17.844 -17.250 -15.516  1.00 94.94           O  
ATOM     86  CG  LEU A  10      18.250 -20.953 -12.578  1.00 94.94           C  
ATOM     87  CD1 LEU A  10      17.422 -22.234 -12.641  1.00 94.94           C  
ATOM     88  CD2 LEU A  10      19.719 -21.266 -12.375  1.00 94.94           C  
ATOM     89  N   GLY A  11      19.359 -18.719 -16.203  1.00 93.38           N  
ATOM     90  CA  GLY A  11      19.344 -18.281 -17.594  1.00 93.38           C  
ATOM     91  C   GLY A  11      20.656 -18.500 -18.312  1.00 93.38           C  
ATOM     92  O   GLY A  11      21.656 -18.844 -17.688  1.00 93.38           O  
ATOM     93  N   GLU A  12      20.547 -18.234 -19.578  1.00 92.06           N  
ATOM     94  CA  GLU A  12      21.734 -18.406 -20.422  1.00 92.06           C  
ATOM     95  C   GLU A  12      22.844 -17.438 -20.031  1.00 92.06           C  
ATOM     96  CB  GLU A  12      21.375 -18.234 -21.906  1.00 92.06           C  
ATOM     97  O   GLU A  12      22.594 -16.484 -19.281  1.00 92.06           O  
ATOM     98  CG  GLU A  12      20.516 -19.359 -22.453  1.00 92.06           C  
ATOM     99  CD  GLU A  12      21.203 -20.719 -22.438  1.00 92.06           C  
ATOM    100  OE1 GLU A  12      20.688 -21.656 -21.797  1.00 92.06           O  
ATOM    101  OE2 GLU A  12      22.281 -20.844 -23.062  1.00 92.06           O  
ATOM    102  N   ALA A  13      23.984 -17.750 -20.609  1.00 90.06           N  
ATOM    103  CA  ALA A  13      25.125 -16.875 -20.359  1.00 90.06           C  
ATOM    104  C   ALA A  13      24.906 -15.508 -21.000  1.00 90.06           C  
ATOM    105  CB  ALA A  13      26.422 -17.500 -20.875  1.00 90.06           C  
ATOM    106  O   ALA A  13      24.375 -15.414 -22.109  1.00 90.06           O  
ATOM    107  N   GLN A  14      25.203 -14.484 -20.297  1.00 89.94           N  
ATOM    108  CA  GLN A  14      25.266 -13.117 -20.812  1.00 89.94           C  
ATOM    109  C   GLN A  14      23.875 -12.508 -20.953  1.00 89.94           C  
ATOM    110  CB  GLN A  14      26.000 -13.086 -22.156  1.00 89.94           C  
ATOM    111  O   GLN A  14      23.688 -11.555 -21.703  1.00 89.94           O  
ATOM    112  CG  GLN A  14      27.469 -13.438 -22.078  1.00 89.94           C  
ATOM    113  CD  GLN A  14      28.219 -13.164 -23.359  1.00 89.94           C  
ATOM    114  NE2 GLN A  14      29.547 -13.297 -23.328  1.00 89.94           N  
ATOM    115  OE1 GLN A  14      27.609 -12.844 -24.391  1.00 89.94           O  
ATOM    116  N   VAL A  15      22.922 -13.117 -20.312  1.00 92.31           N  
ATOM    117  CA  VAL A  15      21.578 -12.539 -20.391  1.00 92.31           C  
ATOM    118  C   VAL A  15      21.453 -11.414 -19.359  1.00 92.31           C  
ATOM    119  CB  VAL A  15      20.484 -13.609 -20.141  1.00 92.31           C  
ATOM    120  O   VAL A  15      20.500 -10.633 -19.406  1.00 92.31           O  
ATOM    121  CG1 VAL A  15      20.438 -14.594 -21.312  1.00 92.31           C  
ATOM    122  CG2 VAL A  15      20.750 -14.344 -18.828  1.00 92.31           C  
ATOM    123  N   GLY A  16      22.391 -11.297 -18.359  1.00 91.62           N  
ATOM    124  CA  GLY A  16      22.422 -10.180 -17.422  1.00 91.62           C  
ATOM    125  C   GLY A  16      21.938 -10.547 -16.031  1.00 91.62           C  
ATOM    126  O   GLY A  16      21.359  -9.719 -15.336  1.00 91.62           O  
ATOM    127  N   LYS A  17      21.984 -11.812 -15.648  1.00 92.12           N  
ATOM    128  CA  LYS A  17      21.578 -12.266 -14.320  1.00 92.12           C  
ATOM    129  C   LYS A  17      22.312 -11.516 -13.227  1.00 92.12           C  
ATOM    130  CB  LYS A  17      21.797 -13.773 -14.180  1.00 92.12           C  
ATOM    131  O   LYS A  17      21.703 -10.898 -12.359  1.00 92.12           O  
ATOM    132  CG  LYS A  17      21.016 -14.617 -15.156  1.00 92.12           C  
ATOM    133  CD  LYS A  17      21.234 -16.109 -14.922  1.00 92.12           C  
ATOM    134  CE  LYS A  17      22.672 -16.500 -15.211  1.00 92.12           C  
ATOM    135  NZ  LYS A  17      23.000 -16.422 -16.672  1.00 92.12           N  
ATOM    136  N   THR A  18      23.641 -11.539 -13.398  1.00 90.06           N  
ATOM    137  CA  THR A  18      24.484 -10.898 -12.391  1.00 90.06           C  
ATOM    138  C   THR A  18      24.281  -9.383 -12.398  1.00 90.06           C  
ATOM    139  CB  THR A  18      25.969 -11.219 -12.617  1.00 90.06           C  
ATOM    140  O   THR A  18      24.266  -8.750 -11.344  1.00 90.06           O  
ATOM    141  CG2 THR A  18      26.812 -10.844 -11.398  1.00 90.06           C  
ATOM    142  OG1 THR A  18      26.125 -12.617 -12.875  1.00 90.06           O  
ATOM    143  N   SER A  19      24.062  -8.797 -13.539  1.00 89.94           N  
ATOM    144  CA  SER A  19      23.859  -7.359 -13.656  1.00 89.94           C  
ATOM    145  C   SER A  19      22.578  -6.930 -12.945  1.00 89.94           C  
ATOM    146  CB  SER A  19      23.797  -6.945 -15.133  1.00 89.94           C  
ATOM    147  O   SER A  19      22.531  -5.859 -12.336  1.00 89.94           O  
ATOM    148  OG  SER A  19      25.000  -7.281 -15.797  1.00 89.94           O  
ATOM    149  N   LEU A  20      21.531  -7.781 -12.984  1.00 90.12           N  
ATOM    150  CA  LEU A  20      20.266  -7.484 -12.328  1.00 90.12           C  
ATOM    151  C   LEU A  20      20.438  -7.406 -10.812  1.00 90.12           C  
ATOM    152  CB  LEU A  20      19.203  -8.539 -12.688  1.00 90.12           C  
ATOM    153  O   LEU A  20      19.922  -6.484 -10.172  1.00 90.12           O  
ATOM    154  CG  LEU A  20      18.547  -8.398 -14.055  1.00 90.12           C  
ATOM    155  CD1 LEU A  20      17.766  -9.672 -14.398  1.00 90.12           C  
ATOM    156  CD2 LEU A  20      17.609  -7.188 -14.070  1.00 90.12           C  
ATOM    157  N   ILE A  21      21.141  -8.336 -10.305  1.00 87.06           N  
ATOM    158  CA  ILE A  21      21.359  -8.422  -8.859  1.00 87.06           C  
ATOM    159  C   ILE A  21      22.188  -7.234  -8.391  1.00 87.06           C  
ATOM    160  CB  ILE A  21      22.047  -9.750  -8.469  1.00 87.06           C  
ATOM    161  O   ILE A  21      21.844  -6.578  -7.402  1.00 87.06           O  
ATOM    162  CG1 ILE A  21      21.156 -10.945  -8.844  1.00 87.06           C  
ATOM    163  CG2 ILE A  21      22.375  -9.766  -6.973  1.00 87.06           C  
ATOM    164  CD1 ILE A  21      21.828 -12.297  -8.648  1.00 87.06           C  
ATOM    165  N   LEU A  22      23.250  -6.961  -9.164  1.00 82.81           N  
ATOM    166  CA  LEU A  22      24.156  -5.883  -8.766  1.00 82.81           C  
ATOM    167  C   LEU A  22      23.469  -4.527  -8.914  1.00 82.81           C  
ATOM    168  CB  LEU A  22      25.438  -5.922  -9.609  1.00 82.81           C  
ATOM    169  O   LEU A  22      23.703  -3.621  -8.109  1.00 82.81           O  
ATOM    170  CG  LEU A  22      26.375  -7.102  -9.367  1.00 82.81           C  
ATOM    171  CD1 LEU A  22      27.547  -7.059 -10.336  1.00 82.81           C  
ATOM    172  CD2 LEU A  22      26.859  -7.102  -7.922  1.00 82.81           C  
ATOM    173  N   SER A  23      22.656  -4.406  -9.922  1.00 80.81           N  
ATOM    174  CA  SER A  23      21.938  -3.156 -10.109  1.00 80.81           C  
ATOM    175  C   SER A  23      20.938  -2.926  -8.969  1.00 80.81           C  
ATOM    176  CB  SER A  23      21.203  -3.158 -11.445  1.00 80.81           C  
ATOM    177  O   SER A  23      20.688  -1.784  -8.586  1.00 80.81           O  
ATOM    178  OG  SER A  23      22.109  -3.172 -12.523  1.00 80.81           O  
ATOM    179  N   LEU A  24      20.281  -4.004  -8.484  1.00 81.19           N  
ATOM    180  CA  LEU A  24      19.359  -3.908  -7.363  1.00 81.19           C  
ATOM    181  C   LEU A  24      20.078  -3.434  -6.105  1.00 81.19           C  
ATOM    182  CB  LEU A  24      18.688  -5.258  -7.102  1.00 81.19           C  
ATOM    183  O   LEU A  24      19.609  -2.531  -5.414  1.00 81.19           O  
ATOM    184  CG  LEU A  24      17.734  -5.320  -5.910  1.00 81.19           C  
ATOM    185  CD1 LEU A  24      16.469  -4.527  -6.207  1.00 81.19           C  
ATOM    186  CD2 LEU A  24      17.391  -6.770  -5.570  1.00 81.19           C  
ATOM    187  N   VAL A  25      21.219  -3.961  -5.820  1.00 74.12           N  
ATOM    188  CA  VAL A  25      21.953  -3.674  -4.594  1.00 74.12           C  
ATOM    189  C   VAL A  25      22.672  -2.332  -4.719  1.00 74.12           C  
ATOM    190  CB  VAL A  25      22.969  -4.793  -4.270  1.00 74.12           C  
ATOM    191  O   VAL A  25      22.672  -1.535  -3.779  1.00 74.12           O  
ATOM    192  CG1 VAL A  25      23.797  -4.430  -3.033  1.00 74.12           C  
ATOM    193  CG2 VAL A  25      22.250  -6.125  -4.062  1.00 74.12           C  
ATOM    194  N   GLY A  26      23.234  -2.160  -5.879  1.00 72.06           N  
ATOM    195  CA  GLY A  26      24.047  -0.975  -6.098  1.00 72.06           C  
ATOM    196  C   GLY A  26      23.250   0.229  -6.547  1.00 72.06           C  
ATOM    197  O   GLY A  26      23.719   1.363  -6.477  1.00 72.06           O  
ATOM    198  N   GLU A  27      22.109   0.088  -7.043  1.00 69.56           N  
ATOM    199  CA  GLU A  27      21.234   1.112  -7.609  1.00 69.56           C  
ATOM    200  C   GLU A  27      21.906   1.831  -8.773  1.00 69.56           C  
ATOM    201  CB  GLU A  27      20.828   2.121  -6.535  1.00 69.56           C  
ATOM    202  O   GLU A  27      21.719   3.033  -8.961  1.00 69.56           O  
ATOM    203  CG  GLU A  27      19.953   1.532  -5.441  1.00 69.56           C  
ATOM    204  CD  GLU A  27      19.359   2.582  -4.508  1.00 69.56           C  
ATOM    205  OE1 GLU A  27      18.500   2.238  -3.674  1.00 69.56           O  
ATOM    206  OE2 GLU A  27      19.781   3.758  -4.609  1.00 69.56           O  
ATOM    207  N   GLU A  28      22.844   1.225  -9.281  1.00 75.25           N  
ATOM    208  CA  GLU A  28      23.531   1.672 -10.492  1.00 75.25           C  
ATOM    209  C   GLU A  28      23.969   0.488 -11.344  1.00 75.25           C  
ATOM    210  CB  GLU A  28      24.750   2.539 -10.133  1.00 75.25           C  
ATOM    211  O   GLU A  28      24.141  -0.625 -10.836  1.00 75.25           O  
ATOM    212  CG  GLU A  28      25.828   1.795  -9.367  1.00 75.25           C  
ATOM    213  CD  GLU A  28      27.016   2.674  -9.000  1.00 75.25           C  
ATOM    214  OE1 GLU A  28      28.000   2.154  -8.438  1.00 75.25           O  
ATOM    215  OE2 GLU A  28      26.953   3.893  -9.273  1.00 75.25           O  
ATOM    216  N   PHE A  29      24.078   0.834 -12.641  1.00 82.69           N  
ATOM    217  CA  PHE A  29      24.516  -0.219 -13.555  1.00 82.69           C  
ATOM    218  C   PHE A  29      26.016  -0.461 -13.430  1.00 82.69           C  
ATOM    219  CB  PHE A  29      24.172   0.142 -15.000  1.00 82.69           C  
ATOM    220  O   PHE A  29      26.812   0.466 -13.570  1.00 82.69           O  
ATOM    221  CG  PHE A  29      24.469  -0.953 -15.992  1.00 82.69           C  
ATOM    222  CD1 PHE A  29      25.531  -0.835 -16.875  1.00 82.69           C  
ATOM    223  CD2 PHE A  29      23.688  -2.100 -16.031  1.00 82.69           C  
ATOM    224  CE1 PHE A  29      25.812  -1.848 -17.797  1.00 82.69           C  
ATOM    225  CE2 PHE A  29      23.969  -3.115 -16.938  1.00 82.69           C  
ATOM    226  CZ  PHE A  29      25.031  -2.986 -17.828  1.00 82.69           C  
ATOM    227  N   PRO A  30      26.391  -1.656 -13.141  1.00 79.00           N  
ATOM    228  CA  PRO A  30      27.812  -1.961 -12.984  1.00 79.00           C  
ATOM    229  C   PRO A  30      28.562  -1.976 -14.320  1.00 79.00           C  
ATOM    230  CB  PRO A  30      27.812  -3.352 -12.352  1.00 79.00           C  
ATOM    231  O   PRO A  30      28.078  -2.547 -15.297  1.00 79.00           O  
ATOM    232  CG  PRO A  30      26.531  -3.971 -12.781  1.00 79.00           C  
ATOM    233  CD  PRO A  30      25.547  -2.873 -13.062  1.00 79.00           C  
ATOM    234  N   GLU A  31      29.703  -1.351 -14.375  1.00 81.12           N  
ATOM    235  CA  GLU A  31      30.531  -1.363 -15.578  1.00 81.12           C  
ATOM    236  C   GLU A  31      31.203  -2.715 -15.766  1.00 81.12           C  
ATOM    237  CB  GLU A  31      31.578  -0.249 -15.523  1.00 81.12           C  
ATOM    238  O   GLU A  31      31.297  -3.227 -16.891  1.00 81.12           O  
ATOM    239  CG  GLU A  31      31.000   1.144 -15.750  1.00 81.12           C  
ATOM    240  CD  GLU A  31      32.062   2.172 -16.125  1.00 81.12           C  
ATOM    241  OE1 GLU A  31      31.703   3.330 -16.438  1.00 81.12           O  
ATOM    242  OE2 GLU A  31      33.250   1.818 -16.094  1.00 81.12           O  
ATOM    243  N   GLU A  32      31.703  -3.273 -14.688  1.00 83.44           N  
ATOM    244  CA  GLU A  32      32.281  -4.613 -14.703  1.00 83.44           C  
ATOM    245  C   GLU A  32      31.438  -5.590 -13.898  1.00 83.44           C  
ATOM    246  CB  GLU A  32      33.719  -4.586 -14.164  1.00 83.44           C  
ATOM    247  O   GLU A  32      31.172  -5.359 -12.719  1.00 83.44           O  
ATOM    248  CG  GLU A  32      34.719  -3.893 -15.094  1.00 83.44           C  
ATOM    249  CD  GLU A  32      36.125  -3.920 -14.570  1.00 83.44           C  
ATOM    250  OE1 GLU A  32      37.031  -3.379 -15.242  1.00 83.44           O  
ATOM    251  OE2 GLU A  32      36.344  -4.488 -13.477  1.00 83.44           O  
ATOM    252  N   VAL A  33      31.094  -6.543 -14.594  1.00 85.12           N  
ATOM    253  CA  VAL A  33      30.203  -7.520 -13.969  1.00 85.12           C  
ATOM    254  C   VAL A  33      30.953  -8.836 -13.766  1.00 85.12           C  
ATOM    255  CB  VAL A  33      28.938  -7.750 -14.812  1.00 85.12           C  
ATOM    256  O   VAL A  33      31.484  -9.414 -14.711  1.00 85.12           O  
ATOM    257  CG1 VAL A  33      27.984  -8.719 -14.102  1.00 85.12           C  
ATOM    258  CG2 VAL A  33      28.234  -6.426 -15.094  1.00 85.12           C  
ATOM    259  N   PRO A  34      31.078  -9.242 -12.484  1.00 84.50           N  
ATOM    260  CA  PRO A  34      31.625 -10.578 -12.250  1.00 84.50           C  
ATOM    261  C   PRO A  34      30.750 -11.688 -12.820  1.00 84.50           C  
ATOM    262  CB  PRO A  34      31.703 -10.664 -10.727  1.00 84.50           C  
ATOM    263  O   PRO A  34      29.578 -11.461 -13.141  1.00 84.50           O  
ATOM    264  CG  PRO A  34      30.594  -9.781 -10.234  1.00 84.50           C  
ATOM    265  CD  PRO A  34      30.375  -8.688 -11.242  1.00 84.50           C  
ATOM    266  N   PRO A  35      31.359 -12.867 -13.000  1.00 85.06           N  
ATOM    267  CA  PRO A  35      30.562 -13.977 -13.531  1.00 85.06           C  
ATOM    268  C   PRO A  35      29.422 -14.367 -12.602  1.00 85.06           C  
ATOM    269  CB  PRO A  35      31.578 -15.109 -13.648  1.00 85.06           C  
ATOM    270  O   PRO A  35      28.375 -14.820 -13.070  1.00 85.06           O  
ATOM    271  CG  PRO A  35      32.906 -14.469 -13.398  1.00 85.06           C  
ATOM    272  CD  PRO A  35      32.656 -13.070 -12.898  1.00 85.06           C  
ATOM    273  N   ARG A  36      29.672 -14.219 -11.297  1.00 86.38           N  
ATOM    274  CA  ARG A  36      28.641 -14.586 -10.320  1.00 86.38           C  
ATOM    275  C   ARG A  36      28.656 -13.641  -9.125  1.00 86.38           C  
ATOM    276  CB  ARG A  36      28.844 -16.031  -9.859  1.00 86.38           C  
ATOM    277  O   ARG A  36      29.734 -13.258  -8.641  1.00 86.38           O  
ATOM    278  CG  ARG A  36      27.750 -16.531  -8.938  1.00 86.38           C  
ATOM    279  CD  ARG A  36      28.047 -17.938  -8.414  1.00 86.38           C  
ATOM    280  NE  ARG A  36      27.688 -18.078  -7.008  1.00 86.38           N  
ATOM    281  NH1 ARG A  36      28.172 -20.328  -6.891  1.00 86.38           N  
ATOM    282  NH2 ARG A  36      27.406 -19.219  -5.039  1.00 86.38           N  
ATOM    283  CZ  ARG A  36      27.750 -19.203  -6.316  1.00 86.38           C  
ATOM    284  N   ALA A  37      27.406 -13.266  -8.797  1.00 83.25           N  
ATOM    285  CA  ALA A  37      27.297 -12.453  -7.594  1.00 83.25           C  
ATOM    286  C   ALA A  37      27.156 -13.328  -6.348  1.00 83.25           C  
ATOM    287  CB  ALA A  37      26.094 -11.508  -7.699  1.00 83.25           C  
ATOM    288  O   ALA A  37      26.609 -14.430  -6.414  1.00 83.25           O  
ATOM    289  N   GLU A  38      27.719 -12.891  -5.227  1.00 81.00           N  
ATOM    290  CA  GLU A  38      27.516 -13.570  -3.951  1.00 81.00           C  
ATOM    291  C   GLU A  38      26.047 -13.492  -3.518  1.00 81.00           C  
ATOM    292  CB  GLU A  38      28.422 -12.977  -2.869  1.00 81.00           C  
ATOM    293  O   GLU A  38      25.312 -12.609  -3.967  1.00 81.00           O  
ATOM    294  CG  GLU A  38      29.891 -13.219  -3.104  1.00 81.00           C  
ATOM    295  CD  GLU A  38      30.766 -12.875  -1.899  1.00 81.00           C  
ATOM    296  OE1 GLU A  38      31.969 -13.180  -1.915  1.00 81.00           O  
ATOM    297  OE2 GLU A  38      30.219 -12.297  -0.932  1.00 81.00           O  
ATOM    298  N   GLU A  39      25.766 -14.484  -2.750  1.00 83.38           N  
ATOM    299  CA  GLU A  39      24.406 -14.500  -2.227  1.00 83.38           C  
ATOM    300  C   GLU A  39      24.094 -13.211  -1.461  1.00 83.38           C  
ATOM    301  CB  GLU A  39      24.188 -15.711  -1.322  1.00 83.38           C  
ATOM    302  O   GLU A  39      24.891 -12.766  -0.638  1.00 83.38           O  
ATOM    303  CG  GLU A  39      22.781 -15.805  -0.738  1.00 83.38           C  
ATOM    304  CD  GLU A  39      22.562 -17.031   0.129  1.00 83.38           C  
ATOM    305  OE1 GLU A  39      21.703 -17.000   1.025  1.00 83.38           O  
ATOM    306  OE2 GLU A  39      23.281 -18.031  -0.089  1.00 83.38           O  
ATOM    307  N   ILE A  40      22.922 -12.609  -1.940  1.00 82.69           N  
ATOM    308  CA  ILE A  40      22.516 -11.367  -1.302  1.00 82.69           C  
ATOM    309  C   ILE A  40      21.266 -11.609  -0.447  1.00 82.69           C  
ATOM    310  CB  ILE A  40      22.234 -10.258  -2.346  1.00 82.69           C  
ATOM    311  O   ILE A  40      20.328 -12.273  -0.888  1.00 82.69           O  
ATOM    312  CG1 ILE A  40      23.500  -9.977  -3.166  1.00 82.69           C  
ATOM    313  CG2 ILE A  40      21.719  -8.992  -1.662  1.00 82.69           C  
ATOM    314  CD1 ILE A  40      23.250  -9.102  -4.391  1.00 82.69           C  
ATOM    315  N   THR A  41      21.281 -11.117   0.761  1.00 78.56           N  
ATOM    316  CA  THR A  41      20.125 -11.227   1.651  1.00 78.56           C  
ATOM    317  C   THR A  41      19.500  -9.859   1.898  1.00 78.56           C  
ATOM    318  CB  THR A  41      20.516 -11.867   2.996  1.00 78.56           C  
ATOM    319  O   THR A  41      20.188  -8.922   2.305  1.00 78.56           O  
ATOM    320  CG2 THR A  41      19.281 -12.164   3.846  1.00 78.56           C  
ATOM    321  OG1 THR A  41      21.219 -13.086   2.750  1.00 78.56           O  
ATOM    322  N   ILE A  42      18.250  -9.797   1.463  1.00 71.31           N  
ATOM    323  CA  ILE A  42      17.469  -8.602   1.785  1.00 71.31           C  
ATOM    324  C   ILE A  42      16.750  -8.797   3.119  1.00 71.31           C  
ATOM    325  CB  ILE A  42      16.453  -8.273   0.672  1.00 71.31           C  
ATOM    326  O   ILE A  42      15.969  -9.734   3.279  1.00 71.31           O  
ATOM    327  CG1 ILE A  42      17.156  -8.148  -0.681  1.00 71.31           C  
ATOM    328  CG2 ILE A  42      15.688  -6.988   1.009  1.00 71.31           C  
ATOM    329  CD1 ILE A  42      16.219  -7.941  -1.857  1.00 71.31           C  
ATOM    330  N   PRO A  43      16.953  -7.977   3.979  1.00 65.50           N  
ATOM    331  CA  PRO A  43      16.312  -8.148   5.285  1.00 65.50           C  
ATOM    332  C   PRO A  43      14.805  -7.953   5.230  1.00 65.50           C  
ATOM    333  CB  PRO A  43      16.969  -7.062   6.145  1.00 65.50           C  
ATOM    334  O   PRO A  43      14.289  -7.301   4.316  1.00 65.50           O  
ATOM    335  CG  PRO A  43      17.672  -6.172   5.168  1.00 65.50           C  
ATOM    336  CD  PRO A  43      17.688  -6.852   3.828  1.00 65.50           C  
ATOM    337  N   ALA A  44      14.125  -8.578   6.168  1.00 65.06           N  
ATOM    338  CA  ALA A  44      12.672  -8.578   6.246  1.00 65.06           C  
ATOM    339  C   ALA A  44      12.133  -7.156   6.371  1.00 65.06           C  
ATOM    340  CB  ALA A  44      12.195  -9.430   7.422  1.00 65.06           C  
ATOM    341  O   ALA A  44      11.055  -6.844   5.848  1.00 65.06           O  
ATOM    342  N   ASP A  45      12.867  -6.387   6.859  1.00 54.75           N  
ATOM    343  CA  ASP A  45      12.391  -5.043   7.168  1.00 54.75           C  
ATOM    344  C   ASP A  45      12.297  -4.191   5.902  1.00 54.75           C  
ATOM    345  CB  ASP A  45      13.305  -4.371   8.195  1.00 54.75           C  
ATOM    346  O   ASP A  45      11.570  -3.199   5.867  1.00 54.75           O  
ATOM    347  CG  ASP A  45      14.773  -4.562   7.891  1.00 54.75           C  
ATOM    348  OD1 ASP A  45      15.148  -5.582   7.270  1.00 54.75           O  
ATOM    349  OD2 ASP A  45      15.578  -3.686   8.281  1.00 54.75           O  
ATOM    350  N   VAL A  46      12.984  -4.680   4.922  1.00 49.78           N  
ATOM    351  CA  VAL A  46      13.062  -3.893   3.695  1.00 49.78           C  
ATOM    352  C   VAL A  46      11.977  -4.336   2.721  1.00 49.78           C  
ATOM    353  CB  VAL A  46      14.453  -4.016   3.035  1.00 49.78           C  
ATOM    354  O   VAL A  46      11.617  -3.598   1.802  1.00 49.78           O  
ATOM    355  CG1 VAL A  46      14.789  -2.758   2.238  1.00 49.78           C  
ATOM    356  CG2 VAL A  46      15.523  -4.285   4.090  1.00 49.78           C  
ATOM    357  N   THR A  47      11.344  -5.414   3.084  1.00 52.06           N  
ATOM    358  CA  THR A  47      10.328  -5.930   2.172  1.00 52.06           C  
ATOM    359  C   THR A  47       8.930  -5.641   2.699  1.00 52.06           C  
ATOM    360  CB  THR A  47      10.500  -7.445   1.954  1.00 52.06           C  
ATOM    361  O   THR A  47       8.703  -5.660   3.910  1.00 52.06           O  
ATOM    362  CG2 THR A  47      11.883  -7.773   1.401  1.00 52.06           C  
ATOM    363  OG1 THR A  47      10.320  -8.125   3.203  1.00 52.06           O  
ATOM    364  N   PRO A  48       8.039  -5.281   1.830  1.00 50.00           N  
ATOM    365  CA  PRO A  48       6.664  -5.027   2.262  1.00 50.00           C  
ATOM    366  C   PRO A  48       6.062  -6.203   3.031  1.00 50.00           C  
ATOM    367  CB  PRO A  48       5.918  -4.797   0.945  1.00 50.00           C  
ATOM    368  O   PRO A  48       5.258  -6.000   3.945  1.00 50.00           O  
ATOM    369  CG  PRO A  48       6.996  -4.633  -0.080  1.00 50.00           C  
ATOM    370  CD  PRO A  48       8.289  -5.137   0.499  1.00 50.00           C  
ATOM    371  N   GLU A  49       6.586  -7.395   2.746  1.00 58.28           N  
ATOM    372  CA  GLU A  49       6.023  -8.609   3.332  1.00 58.28           C  
ATOM    373  C   GLU A  49       6.758  -8.992   4.613  1.00 58.28           C  
ATOM    374  CB  GLU A  49       6.070  -9.766   2.328  1.00 58.28           C  
ATOM    375  O   GLU A  49       6.352  -9.922   5.312  1.00 58.28           O  
ATOM    376  CG  GLU A  49       5.297  -9.492   1.046  1.00 58.28           C  
ATOM    377  CD  GLU A  49       3.799  -9.695   1.196  1.00 58.28           C  
ATOM    378  OE1 GLU A  49       3.043  -9.359   0.258  1.00 58.28           O  
ATOM    379  OE2 GLU A  49       3.375 -10.195   2.262  1.00 58.28           O  
ATOM    380  N   LYS A  50       7.797  -8.242   4.867  1.00 59.94           N  
ATOM    381  CA  LYS A  50       8.586  -8.422   6.082  1.00 59.94           C  
ATOM    382  C   LYS A  50       9.148  -9.844   6.168  1.00 59.94           C  
ATOM    383  CB  LYS A  50       7.746  -8.117   7.320  1.00 59.94           C  
ATOM    384  O   LYS A  50       9.141 -10.453   7.242  1.00 59.94           O  
ATOM    385  CG  LYS A  50       7.301  -6.664   7.418  1.00 59.94           C  
ATOM    386  CD  LYS A  50       6.664  -6.367   8.773  1.00 59.94           C  
ATOM    387  CE  LYS A  50       6.285  -4.898   8.898  1.00 59.94           C  
ATOM    388  NZ  LYS A  50       5.691  -4.590  10.234  1.00 59.94           N  
ATOM    389  N   VAL A  51       9.531 -10.438   5.098  1.00 72.00           N  
ATOM    390  CA  VAL A  51      10.156 -11.758   5.027  1.00 72.00           C  
ATOM    391  C   VAL A  51      11.555 -11.633   4.430  1.00 72.00           C  
ATOM    392  CB  VAL A  51       9.305 -12.742   4.199  1.00 72.00           C  
ATOM    393  O   VAL A  51      11.742 -10.961   3.408  1.00 72.00           O  
ATOM    394  CG1 VAL A  51       9.922 -14.141   4.234  1.00 72.00           C  
ATOM    395  CG2 VAL A  51       7.867 -12.773   4.711  1.00 72.00           C  
ATOM    396  N   PRO A  52      12.555 -12.242   5.191  1.00 76.44           N  
ATOM    397  CA  PRO A  52      13.898 -12.234   4.598  1.00 76.44           C  
ATOM    398  C   PRO A  52      13.938 -12.906   3.229  1.00 76.44           C  
ATOM    399  CB  PRO A  52      14.734 -13.016   5.613  1.00 76.44           C  
ATOM    400  O   PRO A  52      13.281 -13.922   3.016  1.00 76.44           O  
ATOM    401  CG  PRO A  52      13.734 -13.609   6.559  1.00 76.44           C  
ATOM    402  CD  PRO A  52      12.391 -13.016   6.258  1.00 76.44           C  
ATOM    403  N   THR A  53      14.648 -12.203   2.377  1.00 81.94           N  
ATOM    404  CA  THR A  53      14.727 -12.695   1.006  1.00 81.94           C  
ATOM    405  C   THR A  53      16.172 -12.922   0.596  1.00 81.94           C  
ATOM    406  CB  THR A  53      14.062 -11.719   0.023  1.00 81.94           C  
ATOM    407  O   THR A  53      17.000 -12.016   0.703  1.00 81.94           O  
ATOM    408  CG2 THR A  53      13.984 -12.312  -1.380  1.00 81.94           C  
ATOM    409  OG1 THR A  53      12.734 -11.422   0.477  1.00 81.94           O  
ATOM    410  N   HIS A  54      16.484 -14.203   0.203  1.00 85.75           N  
ATOM    411  CA  HIS A  54      17.812 -14.555  -0.311  1.00 85.75           C  
ATOM    412  C   HIS A  54      17.812 -14.586  -1.835  1.00 85.75           C  
ATOM    413  CB  HIS A  54      18.250 -15.906   0.243  1.00 85.75           C  
ATOM    414  O   HIS A  54      16.969 -15.227  -2.451  1.00 85.75           O  
ATOM    415  CG  HIS A  54      18.219 -15.984   1.736  1.00 85.75           C  
ATOM    416  CD2 HIS A  54      17.266 -16.406   2.584  1.00 85.75           C  
ATOM    417  ND1 HIS A  54      19.281 -15.594   2.525  1.00 85.75           N  
ATOM    418  CE1 HIS A  54      18.969 -15.773   3.797  1.00 85.75           C  
ATOM    419  NE2 HIS A  54      17.750 -16.266   3.859  1.00 85.75           N  
ATOM    420  N   ILE A  55      18.703 -13.797  -2.354  1.00 89.62           N  
ATOM    421  CA  ILE A  55      18.859 -13.781  -3.803  1.00 89.62           C  
ATOM    422  C   ILE A  55      20.141 -14.531  -4.188  1.00 89.62           C  
ATOM    423  CB  ILE A  55      18.906 -12.344  -4.355  1.00 89.62           C  
ATOM    424  O   ILE A  55      21.234 -14.172  -3.748  1.00 89.62           O  
ATOM    425  CG1 ILE A  55      17.625 -11.586  -3.959  1.00 89.62           C  
ATOM    426  CG2 ILE A  55      19.078 -12.344  -5.875  1.00 89.62           C  
ATOM    427  CD1 ILE A  55      17.656 -10.102  -4.309  1.00 89.62           C  
ATOM    428  N   VAL A  56      19.984 -15.578  -5.000  1.00 91.88           N  
ATOM    429  CA  VAL A  56      21.109 -16.438  -5.375  1.00 91.88           C  
ATOM    430  C   VAL A  56      21.344 -16.344  -6.879  1.00 91.88           C  
ATOM    431  CB  VAL A  56      20.875 -17.891  -4.945  1.00 91.88           C  
ATOM    432  O   VAL A  56      20.391 -16.422  -7.664  1.00 91.88           O  
ATOM    433  CG1 VAL A  56      22.094 -18.766  -5.293  1.00 91.88           C  
ATOM    434  CG2 VAL A  56      20.562 -17.969  -3.451  1.00 91.88           C  
ATOM    435  N   ASP A  57      22.547 -16.141  -7.199  1.00 91.12           N  
ATOM    436  CA  ASP A  57      22.984 -16.078  -8.594  1.00 91.12           C  
ATOM    437  C   ASP A  57      23.562 -17.422  -9.039  1.00 91.12           C  
ATOM    438  CB  ASP A  57      24.000 -14.961  -8.797  1.00 91.12           C  
ATOM    439  O   ASP A  57      24.188 -18.125  -8.242  1.00 91.12           O  
ATOM    440  CG  ASP A  57      24.172 -14.586 -10.258  1.00 91.12           C  
ATOM    441  OD1 ASP A  57      23.391 -15.047 -11.109  1.00 91.12           O  
ATOM    442  OD2 ASP A  57      25.125 -13.828 -10.562  1.00 91.12           O  
ATOM    443  N   TYR A  58      23.359 -17.750 -10.320  1.00 91.25           N  
ATOM    444  CA  TYR A  58      23.938 -18.953 -10.906  1.00 91.25           C  
ATOM    445  C   TYR A  58      24.750 -18.609 -12.156  1.00 91.25           C  
ATOM    446  CB  TYR A  58      22.859 -19.984 -11.242  1.00 91.25           C  
ATOM    447  O   TYR A  58      24.328 -17.781 -12.961  1.00 91.25           O  
ATOM    448  CG  TYR A  58      23.359 -21.156 -12.047  1.00 91.25           C  
ATOM    449  CD1 TYR A  58      23.125 -21.219 -13.422  1.00 91.25           C  
ATOM    450  CD2 TYR A  58      24.062 -22.188 -11.438  1.00 91.25           C  
ATOM    451  CE1 TYR A  58      23.594 -22.312 -14.164  1.00 91.25           C  
ATOM    452  CE2 TYR A  58      24.516 -23.266 -12.172  1.00 91.25           C  
ATOM    453  OH  TYR A  58      24.734 -24.391 -14.273  1.00 91.25           O  
ATOM    454  CZ  TYR A  58      24.281 -23.328 -13.539  1.00 91.25           C  
ATOM    455  N   SER A  59      25.938 -19.250 -12.188  1.00 89.62           N  
ATOM    456  CA  SER A  59      26.781 -19.125 -13.367  1.00 89.62           C  
ATOM    457  C   SER A  59      27.234 -20.484 -13.859  1.00 89.62           C  
ATOM    458  CB  SER A  59      28.000 -18.250 -13.062  1.00 89.62           C  
ATOM    459  O   SER A  59      27.844 -21.250 -13.109  1.00 89.62           O  
ATOM    460  OG  SER A  59      28.953 -18.328 -14.109  1.00 89.62           O  
ATOM    461  N   GLU A  60      26.953 -20.641 -15.070  1.00 84.50           N  
ATOM    462  CA  GLU A  60      27.375 -21.906 -15.672  1.00 84.50           C  
ATOM    463  C   GLU A  60      28.891 -22.016 -15.727  1.00 84.50           C  
ATOM    464  CB  GLU A  60      26.781 -22.047 -17.078  1.00 84.50           C  
ATOM    465  O   GLU A  60      29.438 -23.125 -15.797  1.00 84.50           O  
ATOM    466  CG  GLU A  60      25.812 -23.219 -17.219  1.00 84.50           C  
ATOM    467  CD  GLU A  60      25.156 -23.297 -18.594  1.00 84.50           C  
ATOM    468  OE1 GLU A  60      24.344 -24.203 -18.828  1.00 84.50           O  
ATOM    469  OE2 GLU A  60      25.484 -22.422 -19.438  1.00 84.50           O  
ATOM    470  N   ALA A  61      29.547 -20.891 -15.742  1.00 84.38           N  
ATOM    471  CA  ALA A  61      31.000 -20.875 -15.859  1.00 84.38           C  
ATOM    472  C   ALA A  61      31.656 -21.312 -14.555  1.00 84.38           C  
ATOM    473  CB  ALA A  61      31.484 -19.500 -16.266  1.00 84.38           C  
ATOM    474  O   ALA A  61      32.719 -21.938 -14.570  1.00 84.38           O  
ATOM    475  N   GLU A  62      31.047 -21.156 -13.445  1.00 86.00           N  
ATOM    476  CA  GLU A  62      31.688 -21.375 -12.156  1.00 86.00           C  
ATOM    477  C   GLU A  62      31.062 -22.562 -11.422  1.00 86.00           C  
ATOM    478  CB  GLU A  62      31.609 -20.125 -11.289  1.00 86.00           C  
ATOM    479  O   GLU A  62      31.688 -23.156 -10.539  1.00 86.00           O  
ATOM    480  CG  GLU A  62      32.469 -18.969 -11.789  1.00 86.00           C  
ATOM    481  CD  GLU A  62      32.500 -17.781 -10.844  1.00 86.00           C  
ATOM    482  OE1 GLU A  62      33.250 -16.812 -11.102  1.00 86.00           O  
ATOM    483  OE2 GLU A  62      31.750 -17.812  -9.828  1.00 86.00           O  
ATOM    484  N   GLN A  63      29.906 -22.953 -11.781  1.00 87.75           N  
ATOM    485  CA  GLN A  63      29.219 -23.969 -10.992  1.00 87.75           C  
ATOM    486  C   GLN A  63      28.891 -25.188 -11.836  1.00 87.75           C  
ATOM    487  CB  GLN A  63      27.938 -23.391 -10.383  1.00 87.75           C  
ATOM    488  O   GLN A  63      28.672 -25.078 -13.047  1.00 87.75           O  
ATOM    489  CG  GLN A  63      28.188 -22.312  -9.328  1.00 87.75           C  
ATOM    490  CD  GLN A  63      26.906 -21.688  -8.812  1.00 87.75           C  
ATOM    491  NE2 GLN A  63      26.531 -22.031  -7.582  1.00 87.75           N  
ATOM    492  OE1 GLN A  63      26.250 -20.922  -9.516  1.00 87.75           O  
ATOM    493  N   THR A  64      28.828 -26.359 -11.125  1.00 88.50           N  
ATOM    494  CA  THR A  64      28.547 -27.641 -11.773  1.00 88.50           C  
ATOM    495  C   THR A  64      27.031 -27.891 -11.820  1.00 88.50           C  
ATOM    496  CB  THR A  64      29.234 -28.797 -11.055  1.00 88.50           C  
ATOM    497  O   THR A  64      26.266 -27.172 -11.188  1.00 88.50           O  
ATOM    498  CG2 THR A  64      30.750 -28.594 -11.016  1.00 88.50           C  
ATOM    499  OG1 THR A  64      28.750 -28.891  -9.711  1.00 88.50           O  
ATOM    500  N   ASP A  65      26.766 -28.938 -12.555  1.00 89.31           N  
ATOM    501  CA  ASP A  65      25.359 -29.312 -12.680  1.00 89.31           C  
ATOM    502  C   ASP A  65      24.812 -29.781 -11.344  1.00 89.31           C  
ATOM    503  CB  ASP A  65      25.203 -30.406 -13.734  1.00 89.31           C  
ATOM    504  O   ASP A  65      23.625 -29.578 -11.047  1.00 89.31           O  
ATOM    505  CG  ASP A  65      25.359 -29.891 -15.156  1.00 89.31           C  
ATOM    506  OD1 ASP A  65      25.172 -28.688 -15.391  1.00 89.31           O  
ATOM    507  OD2 ASP A  65      25.656 -30.719 -16.047  1.00 89.31           O  
ATOM    508  N   GLU A  66      25.641 -30.422 -10.625  1.00 90.06           N  
ATOM    509  CA  GLU A  66      25.203 -30.891  -9.312  1.00 90.06           C  
ATOM    510  C   GLU A  66      24.906 -29.734  -8.375  1.00 90.06           C  
ATOM    511  CB  GLU A  66      26.266 -31.812  -8.695  1.00 90.06           C  
ATOM    512  O   GLU A  66      23.922 -29.766  -7.633  1.00 90.06           O  
ATOM    513  CG  GLU A  66      26.125 -33.281  -9.094  1.00 90.06           C  
ATOM    514  CD  GLU A  66      26.828 -33.625 -10.398  1.00 90.06           C  
ATOM    515  OE1 GLU A  66      26.594 -34.719 -10.945  1.00 90.06           O  
ATOM    516  OE2 GLU A  66      27.625 -32.781 -10.875  1.00 90.06           O  
ATOM    517  N   GLU A  67      25.719 -28.750  -8.484  1.00 90.56           N  
ATOM    518  CA  GLU A  67      25.500 -27.562  -7.664  1.00 90.56           C  
ATOM    519  C   GLU A  67      24.219 -26.844  -8.078  1.00 90.56           C  
ATOM    520  CB  GLU A  67      26.703 -26.609  -7.766  1.00 90.56           C  
ATOM    521  O   GLU A  67      23.500 -26.328  -7.227  1.00 90.56           O  
ATOM    522  CG  GLU A  67      27.938 -27.125  -7.051  1.00 90.56           C  
ATOM    523  CD  GLU A  67      29.156 -26.219  -7.258  1.00 90.56           C  
ATOM    524  OE1 GLU A  67      30.141 -26.344  -6.488  1.00 90.56           O  
ATOM    525  OE2 GLU A  67      29.125 -25.391  -8.195  1.00 90.56           O  
ATOM    526  N   LEU A  68      24.047 -26.812  -9.312  1.00 91.62           N  
ATOM    527  CA  LEU A  68      22.844 -26.203  -9.820  1.00 91.62           C  
ATOM    528  C   LEU A  68      21.594 -26.922  -9.297  1.00 91.62           C  
ATOM    529  CB  LEU A  68      22.828 -26.203 -11.352  1.00 91.62           C  
ATOM    530  O   LEU A  68      20.641 -26.281  -8.852  1.00 91.62           O  
ATOM    531  CG  LEU A  68      21.562 -25.672 -12.031  1.00 91.62           C  
ATOM    532  CD1 LEU A  68      21.312 -24.219 -11.594  1.00 91.62           C  
ATOM    533  CD2 LEU A  68      21.688 -25.750 -13.547  1.00 91.62           C  
ATOM    534  N   ARG A  69      21.609 -28.219  -9.297  1.00 89.88           N  
ATOM    535  CA  ARG A  69      20.484 -29.000  -8.812  1.00 89.88           C  
ATOM    536  C   ARG A  69      20.234 -28.734  -7.328  1.00 89.88           C  
ATOM    537  CB  ARG A  69      20.719 -30.484  -9.055  1.00 89.88           C  
ATOM    538  O   ARG A  69      19.078 -28.672  -6.887  1.00 89.88           O  
ATOM    539  CG  ARG A  69      20.562 -30.906 -10.508  1.00 89.88           C  
ATOM    540  CD  ARG A  69      20.766 -32.406 -10.688  1.00 89.88           C  
ATOM    541  NE  ARG A  69      20.750 -32.781 -12.102  1.00 89.88           N  
ATOM    542  NH1 ARG A  69      21.625 -34.906 -11.750  1.00 89.88           N  
ATOM    543  NH2 ARG A  69      21.125 -34.188 -13.875  1.00 89.88           N  
ATOM    544  CZ  ARG A  69      21.172 -33.969 -12.570  1.00 89.88           C  
ATOM    545  N   GLU A  70      21.281 -28.609  -6.688  1.00 90.44           N  
ATOM    546  CA  GLU A  70      21.156 -28.328  -5.258  1.00 90.44           C  
ATOM    547  C   GLU A  70      20.531 -26.953  -5.023  1.00 90.44           C  
ATOM    548  CB  GLU A  70      22.531 -28.406  -4.574  1.00 90.44           C  
ATOM    549  O   GLU A  70      19.688 -26.797  -4.137  1.00 90.44           O  
ATOM    550  CG  GLU A  70      22.656 -29.547  -3.578  1.00 90.44           C  
ATOM    551  CD  GLU A  70      23.984 -29.578  -2.855  1.00 90.44           C  
ATOM    552  OE1 GLU A  70      24.188 -30.453  -1.989  1.00 90.44           O  
ATOM    553  OE2 GLU A  70      24.844 -28.703  -3.158  1.00 90.44           O  
ATOM    554  N   GLU A  71      20.969 -25.969  -5.762  1.00 91.38           N  
ATOM    555  CA  GLU A  71      20.422 -24.625  -5.617  1.00 91.38           C  
ATOM    556  C   GLU A  71      18.953 -24.594  -6.004  1.00 91.38           C  
ATOM    557  CB  GLU A  71      21.219 -23.625  -6.465  1.00 91.38           C  
ATOM    558  O   GLU A  71      18.156 -23.875  -5.391  1.00 91.38           O  
ATOM    559  CG  GLU A  71      22.625 -23.359  -5.945  1.00 91.38           C  
ATOM    560  CD  GLU A  71      22.641 -22.797  -4.535  1.00 91.38           C  
ATOM    561  OE1 GLU A  71      23.625 -23.031  -3.795  1.00 91.38           O  
ATOM    562  OE2 GLU A  71      21.672 -22.094  -4.164  1.00 91.38           O  
ATOM    563  N   ILE A  72      18.625 -25.359  -6.996  1.00 91.00           N  
ATOM    564  CA  ILE A  72      17.234 -25.422  -7.434  1.00 91.00           C  
ATOM    565  C   ILE A  72      16.375 -26.062  -6.340  1.00 91.00           C  
ATOM    566  CB  ILE A  72      17.094 -26.219  -8.750  1.00 91.00           C  
ATOM    567  O   ILE A  72      15.250 -25.625  -6.086  1.00 91.00           O  
ATOM    568  CG1 ILE A  72      17.703 -25.422  -9.914  1.00 91.00           C  
ATOM    569  CG2 ILE A  72      15.625 -26.562  -9.023  1.00 91.00           C  
ATOM    570  CD1 ILE A  72      17.766 -26.203 -11.227  1.00 91.00           C  
ATOM    571  N   HIS A  73      16.906 -27.000  -5.688  1.00 87.75           N  
ATOM    572  CA  HIS A  73      16.172 -27.688  -4.629  1.00 87.75           C  
ATOM    573  C   HIS A  73      15.930 -26.766  -3.436  1.00 87.75           C  
ATOM    574  CB  HIS A  73      16.938 -28.938  -4.184  1.00 87.75           C  
ATOM    575  O   HIS A  73      14.914 -26.891  -2.754  1.00 87.75           O  
ATOM    576  CG  HIS A  73      16.062 -30.000  -3.609  1.00 87.75           C  
ATOM    577  CD2 HIS A  73      16.359 -31.234  -3.115  1.00 87.75           C  
ATOM    578  ND1 HIS A  73      14.695 -29.859  -3.496  1.00 87.75           N  
ATOM    579  CE1 HIS A  73      14.188 -30.953  -2.957  1.00 87.75           C  
ATOM    580  NE2 HIS A  73      15.172 -31.797  -2.717  1.00 87.75           N  
ATOM    581  N   LYS A  74      16.812 -25.922  -3.246  1.00 89.69           N  
ATOM    582  CA  LYS A  74      16.719 -25.000  -2.109  1.00 89.69           C  
ATOM    583  C   LYS A  74      15.844 -23.797  -2.451  1.00 89.69           C  
ATOM    584  CB  LYS A  74      18.094 -24.547  -1.662  1.00 89.69           C  
ATOM    585  O   LYS A  74      15.383 -23.094  -1.556  1.00 89.69           O  
ATOM    586  CG  LYS A  74      18.969 -25.656  -1.081  1.00 89.69           C  
ATOM    587  CD  LYS A  74      20.344 -25.141  -0.691  1.00 89.69           C  
ATOM    588  CE  LYS A  74      21.281 -26.281  -0.325  1.00 89.69           C  
ATOM    589  NZ  LYS A  74      22.672 -25.781  -0.059  1.00 89.69           N  
ATOM    590  N   ALA A  75      15.648 -23.594  -3.670  1.00 91.88           N  
ATOM    591  CA  ALA A  75      14.992 -22.359  -4.109  1.00 91.88           C  
ATOM    592  C   ALA A  75      13.484 -22.438  -3.877  1.00 91.88           C  
ATOM    593  CB  ALA A  75      15.289 -22.094  -5.586  1.00 91.88           C  
ATOM    594  O   ALA A  75      12.867 -23.484  -4.066  1.00 91.88           O  
ATOM    595  N   ASN A  76      12.945 -21.250  -3.420  1.00 90.50           N  
ATOM    596  CA  ASN A  76      11.500 -21.141  -3.293  1.00 90.50           C  
ATOM    597  C   ASN A  76      10.859 -20.641  -4.586  1.00 90.50           C  
ATOM    598  CB  ASN A  76      11.133 -20.203  -2.133  1.00 90.50           C  
ATOM    599  O   ASN A  76       9.672 -20.859  -4.824  1.00 90.50           O  
ATOM    600  CG  ASN A  76      11.688 -20.688  -0.805  1.00 90.50           C  
ATOM    601  ND2 ASN A  76      11.203 -21.844  -0.345  1.00 90.50           N  
ATOM    602  OD1 ASN A  76      12.539 -20.031  -0.197  1.00 90.50           O  
ATOM    603  N   VAL A  77      11.586 -19.906  -5.270  1.00 91.81           N  
ATOM    604  CA  VAL A  77      11.164 -19.375  -6.559  1.00 91.81           C  
ATOM    605  C   VAL A  77      12.375 -19.250  -7.488  1.00 91.81           C  
ATOM    606  CB  VAL A  77      10.477 -18.000  -6.398  1.00 91.81           C  
ATOM    607  O   VAL A  77      13.492 -19.000  -7.031  1.00 91.81           O  
ATOM    608  CG1 VAL A  77      11.461 -16.953  -5.855  1.00 91.81           C  
ATOM    609  CG2 VAL A  77       9.891 -17.531  -7.730  1.00 91.81           C  
ATOM    610  N   VAL A  78      12.109 -19.484  -8.750  1.00 93.88           N  
ATOM    611  CA  VAL A  78      13.188 -19.406  -9.727  1.00 93.88           C  
ATOM    612  C   VAL A  78      12.859 -18.344 -10.773  1.00 93.88           C  
ATOM    613  CB  VAL A  78      13.430 -20.766 -10.414  1.00 93.88           C  
ATOM    614  O   VAL A  78      11.781 -18.359 -11.367  1.00 93.88           O  
ATOM    615  CG1 VAL A  78      14.469 -20.641 -11.523  1.00 93.88           C  
ATOM    616  CG2 VAL A  78      13.859 -21.812  -9.383  1.00 93.88           C  
ATOM    617  N   CYS A  79      13.781 -17.438 -10.922  1.00 94.19           N  
ATOM    618  CA  CYS A  79      13.664 -16.422 -11.969  1.00 94.19           C  
ATOM    619  C   CYS A  79      14.484 -16.812 -13.195  1.00 94.19           C  
ATOM    620  CB  CYS A  79      14.109 -15.055 -11.453  1.00 94.19           C  
ATOM    621  O   CYS A  79      15.719 -16.844 -13.133  1.00 94.19           O  
ATOM    622  SG  CYS A  79      13.070 -14.398 -10.133  1.00 94.19           S  
ATOM    623  N   VAL A  80      13.812 -17.078 -14.266  1.00 94.75           N  
ATOM    624  CA  VAL A  80      14.516 -17.422 -15.500  1.00 94.75           C  
ATOM    625  C   VAL A  80      14.688 -16.172 -16.359  1.00 94.75           C  
ATOM    626  CB  VAL A  80      13.766 -18.516 -16.297  1.00 94.75           C  
ATOM    627  O   VAL A  80      13.711 -15.625 -16.891  1.00 94.75           O  
ATOM    628  CG1 VAL A  80      14.523 -18.859 -17.578  1.00 94.75           C  
ATOM    629  CG2 VAL A  80      13.555 -19.750 -15.430  1.00 94.75           C  
ATOM    630  N   VAL A  81      15.922 -15.773 -16.469  1.00 95.19           N  
ATOM    631  CA  VAL A  81      16.234 -14.531 -17.172  1.00 95.19           C  
ATOM    632  C   VAL A  81      16.578 -14.836 -18.625  1.00 95.19           C  
ATOM    633  CB  VAL A  81      17.422 -13.781 -16.500  1.00 95.19           C  
ATOM    634  O   VAL A  81      17.297 -15.789 -18.922  1.00 95.19           O  
ATOM    635  CG1 VAL A  81      17.656 -12.445 -17.188  1.00 95.19           C  
ATOM    636  CG2 VAL A  81      17.141 -13.586 -15.008  1.00 95.19           C  
ATOM    637  N   TYR A  82      16.000 -14.070 -19.562  1.00 94.00           N  
ATOM    638  CA  TYR A  82      16.344 -14.148 -20.969  1.00 94.00           C  
ATOM    639  C   TYR A  82      16.609 -12.766 -21.547  1.00 94.00           C  
ATOM    640  CB  TYR A  82      15.203 -14.828 -21.750  1.00 94.00           C  
ATOM    641  O   TYR A  82      16.297 -11.750 -20.922  1.00 94.00           O  
ATOM    642  CG  TYR A  82      13.930 -14.023 -21.781  1.00 94.00           C  
ATOM    643  CD1 TYR A  82      12.992 -14.125 -20.766  1.00 94.00           C  
ATOM    644  CD2 TYR A  82      13.648 -13.172 -22.844  1.00 94.00           C  
ATOM    645  CE1 TYR A  82      11.812 -13.391 -20.797  1.00 94.00           C  
ATOM    646  CE2 TYR A  82      12.477 -12.430 -22.891  1.00 94.00           C  
ATOM    647  OH  TYR A  82      10.398 -11.812 -21.891  1.00 94.00           O  
ATOM    648  CZ  TYR A  82      11.562 -12.547 -21.859  1.00 94.00           C  
ATOM    649  N   ASP A  83      17.281 -12.789 -22.625  1.00 93.44           N  
ATOM    650  CA  ASP A  83      17.578 -11.570 -23.375  1.00 93.44           C  
ATOM    651  C   ASP A  83      16.469 -11.273 -24.391  1.00 93.44           C  
ATOM    652  CB  ASP A  83      18.922 -11.688 -24.078  1.00 93.44           C  
ATOM    653  O   ASP A  83      16.250 -12.055 -25.328  1.00 93.44           O  
ATOM    654  CG  ASP A  83      19.375 -10.375 -24.703  1.00 93.44           C  
ATOM    655  OD1 ASP A  83      18.516  -9.539 -25.062  1.00 93.44           O  
ATOM    656  OD2 ASP A  83      20.609 -10.180 -24.859  1.00 93.44           O  
ATOM    657  N   VAL A  84      15.844 -10.109 -24.234  1.00 90.50           N  
ATOM    658  CA  VAL A  84      14.688  -9.773 -25.062  1.00 90.50           C  
ATOM    659  C   VAL A  84      15.117  -9.625 -26.516  1.00 90.50           C  
ATOM    660  CB  VAL A  84      14.008  -8.469 -24.578  1.00 90.50           C  
ATOM    661  O   VAL A  84      14.305  -9.789 -27.438  1.00 90.50           O  
ATOM    662  CG1 VAL A  84      13.336  -8.688 -23.219  1.00 90.50           C  
ATOM    663  CG2 VAL A  84      15.031  -7.336 -24.484  1.00 90.50           C  
ATOM    664  N   SER A  85      16.344  -9.406 -26.750  1.00 89.38           N  
ATOM    665  CA  SER A  85      16.844  -9.188 -28.109  1.00 89.38           C  
ATOM    666  C   SER A  85      17.312 -10.492 -28.750  1.00 89.38           C  
ATOM    667  CB  SER A  85      18.000  -8.180 -28.094  1.00 89.38           C  
ATOM    668  O   SER A  85      17.562 -10.547 -29.953  1.00 89.38           O  
ATOM    669  OG  SER A  85      19.125  -8.711 -27.406  1.00 89.38           O  
ATOM    670  N   GLU A  86      17.453 -11.578 -27.984  1.00 90.75           N  
ATOM    671  CA  GLU A  86      17.953 -12.852 -28.500  1.00 90.75           C  
ATOM    672  C   GLU A  86      16.891 -13.945 -28.375  1.00 90.75           C  
ATOM    673  CB  GLU A  86      19.234 -13.273 -27.750  1.00 90.75           C  
ATOM    674  O   GLU A  86      16.734 -14.547 -27.312  1.00 90.75           O  
ATOM    675  CG  GLU A  86      20.500 -12.703 -28.359  1.00 90.75           C  
ATOM    676  CD  GLU A  86      21.766 -13.219 -27.688  1.00 90.75           C  
ATOM    677  OE1 GLU A  86      22.859 -12.656 -27.938  1.00 90.75           O  
ATOM    678  OE2 GLU A  86      21.656 -14.195 -26.906  1.00 90.75           O  
ATOM    679  N   GLU A  87      16.406 -14.352 -29.438  1.00 88.31           N  
ATOM    680  CA  GLU A  87      15.336 -15.336 -29.469  1.00 88.31           C  
ATOM    681  C   GLU A  87      15.828 -16.703 -29.016  1.00 88.31           C  
ATOM    682  CB  GLU A  87      14.727 -15.430 -30.875  1.00 88.31           C  
ATOM    683  O   GLU A  87      15.047 -17.516 -28.500  1.00 88.31           O  
ATOM    684  CG  GLU A  87      13.578 -14.461 -31.109  1.00 88.31           C  
ATOM    685  CD  GLU A  87      12.961 -14.602 -32.500  1.00 88.31           C  
ATOM    686  OE1 GLU A  87      12.008 -13.852 -32.812  1.00 88.31           O  
ATOM    687  OE2 GLU A  87      13.422 -15.469 -33.250  1.00 88.31           O  
ATOM    688  N   ALA A  88      17.047 -16.906 -29.234  1.00 91.94           N  
ATOM    689  CA  ALA A  88      17.625 -18.188 -28.844  1.00 91.94           C  
ATOM    690  C   ALA A  88      17.484 -18.406 -27.328  1.00 91.94           C  
ATOM    691  CB  ALA A  88      19.078 -18.266 -29.266  1.00 91.94           C  
ATOM    692  O   ALA A  88      17.281 -19.531 -26.875  1.00 91.94           O  
ATOM    693  N   THR A  89      17.625 -17.344 -26.641  1.00 93.00           N  
ATOM    694  CA  THR A  89      17.531 -17.438 -25.188  1.00 93.00           C  
ATOM    695  C   THR A  89      16.109 -17.750 -24.750  1.00 93.00           C  
ATOM    696  CB  THR A  89      18.031 -16.156 -24.516  1.00 93.00           C  
ATOM    697  O   THR A  89      15.891 -18.344 -23.703  1.00 93.00           O  
ATOM    698  CG2 THR A  89      19.469 -15.828 -24.922  1.00 93.00           C  
ATOM    699  OG1 THR A  89      17.172 -15.062 -24.906  1.00 93.00           O  
ATOM    700  N   ILE A  90      15.141 -17.344 -25.500  1.00 91.25           N  
ATOM    701  CA  ILE A  90      13.734 -17.609 -25.188  1.00 91.25           C  
ATOM    702  C   ILE A  90      13.422 -19.094 -25.406  1.00 91.25           C  
ATOM    703  CB  ILE A  90      12.797 -16.719 -26.031  1.00 91.25           C  
ATOM    704  O   ILE A  90      12.727 -19.703 -24.609  1.00 91.25           O  
ATOM    705  CG1 ILE A  90      13.047 -15.242 -25.734  1.00 91.25           C  
ATOM    706  CG2 ILE A  90      11.336 -17.094 -25.797  1.00 91.25           C  
ATOM    707  CD1 ILE A  90      12.242 -14.289 -26.609  1.00 91.25           C  
ATOM    708  N   GLU A  91      13.953 -19.562 -26.438  1.00 91.38           N  
ATOM    709  CA  GLU A  91      13.727 -20.969 -26.750  1.00 91.38           C  
ATOM    710  C   GLU A  91      14.344 -21.875 -25.688  1.00 91.38           C  
ATOM    711  CB  GLU A  91      14.297 -21.312 -28.125  1.00 91.38           C  
ATOM    712  O   GLU A  91      13.812 -22.938 -25.391  1.00 91.38           O  
ATOM    713  CG  GLU A  91      13.398 -22.234 -28.953  1.00 91.38           C  
ATOM    714  CD  GLU A  91      11.922 -22.047 -28.641  1.00 91.38           C  
ATOM    715  OE1 GLU A  91      11.094 -22.812 -29.203  1.00 91.38           O  
ATOM    716  OE2 GLU A  91      11.586 -21.156 -27.844  1.00 91.38           O  
ATOM    717  N   LYS A  92      15.430 -21.516 -25.141  1.00 93.44           N  
ATOM    718  CA  LYS A  92      16.109 -22.312 -24.125  1.00 93.44           C  
ATOM    719  C   LYS A  92      15.297 -22.359 -22.844  1.00 93.44           C  
ATOM    720  CB  LYS A  92      17.500 -21.750 -23.859  1.00 93.44           C  
ATOM    721  O   LYS A  92      15.461 -23.281 -22.031  1.00 93.44           O  
ATOM    722  CG  LYS A  92      18.500 -22.000 -24.984  1.00 93.44           C  
ATOM    723  CD  LYS A  92      19.859 -22.422 -24.438  1.00 93.44           C  
ATOM    724  CE  LYS A  92      20.875 -22.594 -25.562  1.00 93.44           C  
ATOM    725  NZ  LYS A  92      22.234 -22.938 -25.031  1.00 93.44           N  
ATOM    726  N   ILE A  93      14.492 -21.359 -22.625  1.00 91.69           N  
ATOM    727  CA  ILE A  93      13.609 -21.375 -21.469  1.00 91.69           C  
ATOM    728  C   ILE A  93      12.711 -22.609 -21.516  1.00 91.69           C  
ATOM    729  CB  ILE A  93      12.750 -20.094 -21.375  1.00 91.69           C  
ATOM    730  O   ILE A  93      12.570 -23.328 -20.531  1.00 91.69           O  
ATOM    731  CG1 ILE A  93      13.656 -18.859 -21.250  1.00 91.69           C  
ATOM    732  CG2 ILE A  93      11.773 -20.188 -20.203  1.00 91.69           C  
ATOM    733  CD1 ILE A  93      12.898 -17.547 -21.297  1.00 91.69           C  
ATOM    734  N   ARG A  94      12.195 -22.875 -22.703  1.00 88.94           N  
ATOM    735  CA  ARG A  94      11.250 -23.953 -22.922  1.00 88.94           C  
ATOM    736  C   ARG A  94      11.961 -25.312 -22.953  1.00 88.94           C  
ATOM    737  CB  ARG A  94      10.484 -23.750 -24.234  1.00 88.94           C  
ATOM    738  O   ARG A  94      11.469 -26.281 -22.375  1.00 88.94           O  
ATOM    739  CG  ARG A  94       9.422 -24.797 -24.500  1.00 88.94           C  
ATOM    740  CD  ARG A  94       8.781 -24.625 -25.875  1.00 88.94           C  
ATOM    741  NE  ARG A  94       9.523 -25.328 -26.906  1.00 88.94           N  
ATOM    742  NH1 ARG A  94       8.047 -24.812 -28.609  1.00 88.94           N  
ATOM    743  NH2 ARG A  94       9.914 -26.062 -29.047  1.00 88.94           N  
ATOM    744  CZ  ARG A  94       9.164 -25.391 -28.188  1.00 88.94           C  
ATOM    745  N   THR A  95      13.031 -25.312 -23.484  1.00 91.06           N  
ATOM    746  CA  THR A  95      13.664 -26.594 -23.781  1.00 91.06           C  
ATOM    747  C   THR A  95      14.609 -27.016 -22.641  1.00 91.06           C  
ATOM    748  CB  THR A  95      14.438 -26.547 -25.109  1.00 91.06           C  
ATOM    749  O   THR A  95      14.805 -28.203 -22.391  1.00 91.06           O  
ATOM    750  CG2 THR A  95      13.500 -26.344 -26.281  1.00 91.06           C  
ATOM    751  OG1 THR A  95      15.375 -25.453 -25.062  1.00 91.06           O  
ATOM    752  N   LYS A  96      15.164 -26.094 -22.000  1.00 92.19           N  
ATOM    753  CA  LYS A  96      16.234 -26.438 -21.062  1.00 92.19           C  
ATOM    754  C   LYS A  96      15.852 -26.047 -19.641  1.00 92.19           C  
ATOM    755  CB  LYS A  96      17.547 -25.750 -21.469  1.00 92.19           C  
ATOM    756  O   LYS A  96      15.781 -26.906 -18.766  1.00 92.19           O  
ATOM    757  CG  LYS A  96      18.703 -26.016 -20.516  1.00 92.19           C  
ATOM    758  CD  LYS A  96      19.938 -25.234 -20.922  1.00 92.19           C  
ATOM    759  CE  LYS A  96      21.062 -25.391 -19.891  1.00 92.19           C  
ATOM    760  NZ  LYS A  96      22.281 -24.625 -20.281  1.00 92.19           N  
ATOM    761  N   TRP A  97      15.562 -24.812 -19.438  1.00 92.56           N  
ATOM    762  CA  TRP A  97      15.562 -24.281 -18.078  1.00 92.56           C  
ATOM    763  C   TRP A  97      14.312 -24.703 -17.328  1.00 92.56           C  
ATOM    764  CB  TRP A  97      15.664 -22.750 -18.109  1.00 92.56           C  
ATOM    765  O   TRP A  97      14.391 -25.125 -16.172  1.00 92.56           O  
ATOM    766  CG  TRP A  97      16.969 -22.234 -18.641  1.00 92.56           C  
ATOM    767  CD1 TRP A  97      17.156 -21.516 -19.797  1.00 92.56           C  
ATOM    768  CD2 TRP A  97      18.266 -22.391 -18.062  1.00 92.56           C  
ATOM    769  CE2 TRP A  97      19.188 -21.750 -18.906  1.00 92.56           C  
ATOM    770  CE3 TRP A  97      18.719 -23.016 -16.891  1.00 92.56           C  
ATOM    771  NE1 TRP A  97      18.484 -21.234 -19.953  1.00 92.56           N  
ATOM    772  CH2 TRP A  97      20.984 -22.344 -17.484  1.00 92.56           C  
ATOM    773  CZ2 TRP A  97      20.562 -21.719 -18.625  1.00 92.56           C  
ATOM    774  CZ3 TRP A  97      20.094 -22.984 -16.609  1.00 92.56           C  
ATOM    775  N   ILE A  98      13.141 -24.641 -17.953  1.00 90.25           N  
ATOM    776  CA  ILE A  98      11.914 -25.016 -17.266  1.00 90.25           C  
ATOM    777  C   ILE A  98      11.930 -26.516 -16.938  1.00 90.25           C  
ATOM    778  CB  ILE A  98      10.664 -24.656 -18.094  1.00 90.25           C  
ATOM    779  O   ILE A  98      11.672 -26.906 -15.805  1.00 90.25           O  
ATOM    780  CG1 ILE A  98      10.500 -23.125 -18.188  1.00 90.25           C  
ATOM    781  CG2 ILE A  98       9.406 -25.297 -17.500  1.00 90.25           C  
ATOM    782  CD1 ILE A  98       9.266 -22.688 -18.953  1.00 90.25           C  
ATOM    783  N   PRO A  99      12.258 -27.359 -17.875  1.00 89.50           N  
ATOM    784  CA  PRO A  99      12.336 -28.781 -17.562  1.00 89.50           C  
ATOM    785  C   PRO A  99      13.383 -29.109 -16.500  1.00 89.50           C  
ATOM    786  CB  PRO A  99      12.719 -29.406 -18.922  1.00 89.50           C  
ATOM    787  O   PRO A  99      13.227 -30.078 -15.750  1.00 89.50           O  
ATOM    788  CG  PRO A  99      12.234 -28.438 -19.938  1.00 89.50           C  
ATOM    789  CD  PRO A  99      12.352 -27.047 -19.359  1.00 89.50           C  
ATOM    790  N   LEU A 100      14.406 -28.375 -16.484  1.00 90.56           N  
ATOM    791  CA  LEU A 100      15.445 -28.594 -15.484  1.00 90.56           C  
ATOM    792  C   LEU A 100      14.938 -28.281 -14.086  1.00 90.56           C  
ATOM    793  CB  LEU A 100      16.688 -27.750 -15.805  1.00 90.56           C  
ATOM    794  O   LEU A 100      15.281 -28.984 -13.125  1.00 90.56           O  
ATOM    795  CG  LEU A 100      17.953 -28.062 -15.008  1.00 90.56           C  
ATOM    796  CD1 LEU A 100      18.938 -28.844 -15.867  1.00 90.56           C  
ATOM    797  CD2 LEU A 100      18.578 -26.781 -14.477  1.00 90.56           C  
ATOM    798  N   VAL A 101      14.172 -27.203 -13.938  1.00 90.44           N  
ATOM    799  CA  VAL A 101      13.672 -26.766 -12.641  1.00 90.44           C  
ATOM    800  C   VAL A 101      12.578 -27.719 -12.156  1.00 90.44           C  
ATOM    801  CB  VAL A 101      13.141 -25.312 -12.695  1.00 90.44           C  
ATOM    802  O   VAL A 101      12.602 -28.172 -11.016  1.00 90.44           O  
ATOM    803  CG1 VAL A 101      12.453 -24.953 -11.383  1.00 90.44           C  
ATOM    804  CG2 VAL A 101      14.273 -24.344 -13.008  1.00 90.44           C  
ATOM    805  N   ASN A 102      11.578 -28.062 -12.977  1.00 84.06           N  
ATOM    806  CA  ASN A 102      10.422 -28.828 -12.539  1.00 84.06           C  
ATOM    807  C   ASN A 102      10.344 -30.188 -13.250  1.00 84.06           C  
ATOM    808  CB  ASN A 102       9.133 -28.047 -12.766  1.00 84.06           C  
ATOM    809  O   ASN A 102       9.406 -30.953 -13.031  1.00 84.06           O  
ATOM    810  CG  ASN A 102       8.914 -26.969 -11.711  1.00 84.06           C  
ATOM    811  ND2 ASN A 102       8.375 -25.828 -12.125  1.00 84.06           N  
ATOM    812  OD1 ASN A 102       9.227 -27.172 -10.531  1.00 84.06           O  
ATOM    813  N   GLY A 103      11.156 -30.453 -14.148  1.00 71.12           N  
ATOM    814  CA  GLY A 103      11.055 -31.672 -14.945  1.00 71.12           C  
ATOM    815  C   GLY A 103      11.062 -32.938 -14.117  1.00 71.12           C  
ATOM    816  O   GLY A 103      10.398 -33.906 -14.469  1.00 71.12           O  
ATOM    817  N   GLY A 104      11.914 -33.000 -13.117  1.00 65.00           N  
ATOM    818  CA  GLY A 104      11.969 -34.219 -12.367  1.00 65.00           C  
ATOM    819  C   GLY A 104      10.906 -34.312 -11.281  1.00 65.00           C  
ATOM    820  O   GLY A 104      10.828 -35.312 -10.562  1.00 65.00           O  
ATOM    821  N   THR A 105      10.172 -33.219 -11.086  1.00 61.84           N  
ATOM    822  CA  THR A 105       9.219 -33.250  -9.984  1.00 61.84           C  
ATOM    823  C   THR A 105       7.883 -33.844 -10.438  1.00 61.84           C  
ATOM    824  CB  THR A 105       9.000 -31.844  -9.406  1.00 61.84           C  
ATOM    825  O   THR A 105       7.152 -33.188 -11.203  1.00 61.84           O  
ATOM    826  CG2 THR A 105       9.422 -31.766  -7.945  1.00 61.84           C  
ATOM    827  OG1 THR A 105       9.773 -30.891 -10.164  1.00 61.84           O  
ATOM    828  N   THR A 106       7.746 -35.188 -10.672  1.00 56.62           N  
ATOM    829  CA  THR A 106       6.516 -35.875 -11.070  1.00 56.62           C  
ATOM    830  C   THR A 106       5.430 -35.688 -10.008  1.00 56.62           C  
ATOM    831  CB  THR A 106       6.754 -37.375 -11.305  1.00 56.62           C  
ATOM    832  O   THR A 106       4.242 -35.656 -10.328  1.00 56.62           O  
ATOM    833  CG2 THR A 106       7.242 -37.656 -12.719  1.00 56.62           C  
ATOM    834  OG1 THR A 106       7.738 -37.844 -10.375  1.00 56.62           O  
ATOM    835  N   GLN A 107       5.844 -35.750  -8.656  1.00 56.19           N  
ATOM    836  CA  GLN A 107       4.922 -35.750  -7.527  1.00 56.19           C  
ATOM    837  C   GLN A 107       5.234 -34.625  -6.555  1.00 56.19           C  
ATOM    838  CB  GLN A 107       4.965 -37.094  -6.801  1.00 56.19           C  
ATOM    839  O   GLN A 107       6.402 -34.312  -6.328  1.00 56.19           O  
ATOM    840  CG  GLN A 107       4.227 -38.219  -7.527  1.00 56.19           C  
ATOM    841  CD  GLN A 107       3.990 -39.438  -6.652  1.00 56.19           C  
ATOM    842  NE2 GLN A 107       3.230 -40.406  -7.164  1.00 56.19           N  
ATOM    843  OE1 GLN A 107       4.488 -39.500  -5.523  1.00 56.19           O  
ATOM    844  N   GLY A 108       4.328 -33.438  -6.434  1.00 58.75           N  
ATOM    845  CA  GLY A 108       4.445 -32.438  -5.379  1.00 58.75           C  
ATOM    846  C   GLY A 108       4.297 -31.016  -5.883  1.00 58.75           C  
ATOM    847  O   GLY A 108       4.004 -30.797  -7.062  1.00 58.75           O  
ATOM    848  N   PRO A 109       4.547 -30.172  -5.039  1.00 67.06           N  
ATOM    849  CA  PRO A 109       4.371 -28.781  -5.414  1.00 67.06           C  
ATOM    850  C   PRO A 109       5.504 -28.250  -6.297  1.00 67.06           C  
ATOM    851  CB  PRO A 109       4.352 -28.047  -4.070  1.00 67.06           C  
ATOM    852  O   PRO A 109       6.676 -28.531  -6.027  1.00 67.06           O  
ATOM    853  CG  PRO A 109       4.887 -29.047  -3.090  1.00 67.06           C  
ATOM    854  CD  PRO A 109       4.883 -30.391  -3.732  1.00 67.06           C  
ATOM    855  N   ARG A 110       5.230 -27.906  -7.566  1.00 78.06           N  
ATOM    856  CA  ARG A 110       6.188 -27.328  -8.500  1.00 78.06           C  
ATOM    857  C   ARG A 110       6.668 -25.969  -8.008  1.00 78.06           C  
ATOM    858  CB  ARG A 110       5.570 -27.203  -9.891  1.00 78.06           C  
ATOM    859  O   ARG A 110       5.926 -25.250  -7.336  1.00 78.06           O  
ATOM    860  CG  ARG A 110       5.250 -28.531 -10.555  1.00 78.06           C  
ATOM    861  CD  ARG A 110       4.734 -28.344 -11.969  1.00 78.06           C  
ATOM    862  NE  ARG A 110       4.344 -29.625 -12.570  1.00 78.06           N  
ATOM    863  NH1 ARG A 110       3.775 -28.719 -14.617  1.00 78.06           N  
ATOM    864  NH2 ARG A 110       3.564 -30.969 -14.258  1.00 78.06           N  
ATOM    865  CZ  ARG A 110       3.895 -29.766 -13.812  1.00 78.06           C  
ATOM    866  N   VAL A 111       7.895 -25.734  -8.234  1.00 86.56           N  
ATOM    867  CA  VAL A 111       8.492 -24.453  -7.871  1.00 86.56           C  
ATOM    868  C   VAL A 111       7.992 -23.375  -8.820  1.00 86.56           C  
ATOM    869  CB  VAL A 111      10.031 -24.516  -7.895  1.00 86.56           C  
ATOM    870  O   VAL A 111       8.031 -23.531 -10.039  1.00 86.56           O  
ATOM    871  CG1 VAL A 111      10.633 -23.156  -7.570  1.00 86.56           C  
ATOM    872  CG2 VAL A 111      10.539 -25.578  -6.910  1.00 86.56           C  
ATOM    873  N   PRO A 112       7.477 -22.344  -8.297  1.00 86.38           N  
ATOM    874  CA  PRO A 112       7.035 -21.234  -9.156  1.00 86.38           C  
ATOM    875  C   PRO A 112       8.180 -20.625  -9.961  1.00 86.38           C  
ATOM    876  CB  PRO A 112       6.457 -20.219  -8.172  1.00 86.38           C  
ATOM    877  O   PRO A 112       9.305 -20.516  -9.461  1.00 86.38           O  
ATOM    878  CG  PRO A 112       7.074 -20.578  -6.859  1.00 86.38           C  
ATOM    879  CD  PRO A 112       7.449 -22.031  -6.879  1.00 86.38           C  
ATOM    880  N   ILE A 113       7.863 -20.281 -11.172  1.00 89.44           N  
ATOM    881  CA  ILE A 113       8.859 -19.719 -12.078  1.00 89.44           C  
ATOM    882  C   ILE A 113       8.422 -18.328 -12.539  1.00 89.44           C  
ATOM    883  CB  ILE A 113       9.094 -20.641 -13.297  1.00 89.44           C  
ATOM    884  O   ILE A 113       7.250 -18.109 -12.836  1.00 89.44           O  
ATOM    885  CG1 ILE A 113       9.719 -21.969 -12.852  1.00 89.44           C  
ATOM    886  CG2 ILE A 113       9.977 -19.953 -14.336  1.00 89.44           C  
ATOM    887  CD1 ILE A 113       9.930 -22.969 -13.984  1.00 89.44           C  
ATOM    888  N   ILE A 114       9.320 -17.375 -12.477  1.00 89.06           N  
ATOM    889  CA  ILE A 114       9.109 -16.031 -13.008  1.00 89.06           C  
ATOM    890  C   ILE A 114      10.000 -15.805 -14.219  1.00 89.06           C  
ATOM    891  CB  ILE A 114       9.383 -14.953 -11.930  1.00 89.06           C  
ATOM    892  O   ILE A 114      11.211 -16.031 -14.164  1.00 89.06           O  
ATOM    893  CG1 ILE A 114       8.484 -15.172 -10.711  1.00 89.06           C  
ATOM    894  CG2 ILE A 114       9.180 -13.547 -12.516  1.00 89.06           C  
ATOM    895  CD1 ILE A 114       7.895 -13.891 -10.133  1.00 89.06           C  
ATOM    896  N   LEU A 115       9.383 -15.438 -15.352  1.00 89.44           N  
ATOM    897  CA  LEU A 115      10.164 -15.109 -16.547  1.00 89.44           C  
ATOM    898  C   LEU A 115      10.602 -13.648 -16.516  1.00 89.44           C  
ATOM    899  CB  LEU A 115       9.359 -15.391 -17.812  1.00 89.44           C  
ATOM    900  O   LEU A 115       9.789 -12.758 -16.234  1.00 89.44           O  
ATOM    901  CG  LEU A 115       8.977 -16.844 -18.062  1.00 89.44           C  
ATOM    902  CD1 LEU A 115       8.195 -16.969 -19.359  1.00 89.44           C  
ATOM    903  CD2 LEU A 115      10.219 -17.734 -18.094  1.00 89.44           C  
ATOM    904  N   VAL A 116      11.898 -13.453 -16.719  1.00 92.00           N  
ATOM    905  CA  VAL A 116      12.453 -12.102 -16.656  1.00 92.00           C  
ATOM    906  C   VAL A 116      13.094 -11.750 -18.000  1.00 92.00           C  
ATOM    907  CB  VAL A 116      13.484 -11.961 -15.516  1.00 92.00           C  
ATOM    908  O   VAL A 116      14.141 -12.297 -18.359  1.00 92.00           O  
ATOM    909  CG1 VAL A 116      14.000 -10.523 -15.430  1.00 92.00           C  
ATOM    910  CG2 VAL A 116      12.867 -12.391 -14.188  1.00 92.00           C  
ATOM    911  N   GLY A 117      12.453 -10.844 -18.766  1.00 91.69           N  
ATOM    912  CA  GLY A 117      13.039 -10.320 -20.000  1.00 91.69           C  
ATOM    913  C   GLY A 117      13.953  -9.125 -19.750  1.00 91.69           C  
ATOM    914  O   GLY A 117      13.477  -8.000 -19.594  1.00 91.69           O  
ATOM    915  N   ASN A 118      15.227  -9.406 -19.719  1.00 91.94           N  
ATOM    916  CA  ASN A 118      16.203  -8.352 -19.453  1.00 91.94           C  
ATOM    917  C   ASN A 118      16.703  -7.707 -20.750  1.00 91.94           C  
ATOM    918  CB  ASN A 118      17.375  -8.898 -18.641  1.00 91.94           C  
ATOM    919  O   ASN A 118      16.438  -8.211 -21.844  1.00 91.94           O  
ATOM    920  CG  ASN A 118      18.250  -7.805 -18.078  1.00 91.94           C  
ATOM    921  ND2 ASN A 118      19.516  -8.133 -17.797  1.00 91.94           N  
ATOM    922  OD1 ASN A 118      17.812  -6.672 -17.875  1.00 91.94           O  
ATOM    923  N   LYS A 119      17.359  -6.512 -20.656  1.00 90.38           N  
ATOM    924  CA  LYS A 119      17.922  -5.723 -21.750  1.00 90.38           C  
ATOM    925  C   LYS A 119      16.812  -5.176 -22.656  1.00 90.38           C  
ATOM    926  CB  LYS A 119      18.891  -6.566 -22.578  1.00 90.38           C  
ATOM    927  O   LYS A 119      16.953  -5.180 -23.875  1.00 90.38           O  
ATOM    928  CG  LYS A 119      20.000  -7.219 -21.750  1.00 90.38           C  
ATOM    929  CD  LYS A 119      21.078  -7.820 -22.641  1.00 90.38           C  
ATOM    930  CE  LYS A 119      22.109  -8.594 -21.812  1.00 90.38           C  
ATOM    931  NZ  LYS A 119      23.094  -9.289 -22.688  1.00 90.38           N  
ATOM    932  N   SER A 120      15.742  -4.844 -22.047  1.00 84.06           N  
ATOM    933  CA  SER A 120      14.602  -4.305 -22.781  1.00 84.06           C  
ATOM    934  C   SER A 120      14.953  -2.982 -23.453  1.00 84.06           C  
ATOM    935  CB  SER A 120      13.406  -4.113 -21.859  1.00 84.06           C  
ATOM    936  O   SER A 120      14.250  -2.535 -24.359  1.00 84.06           O  
ATOM    937  OG  SER A 120      13.680  -3.127 -20.875  1.00 84.06           O  
ATOM    938  N   ASP A 121      15.969  -2.383 -23.016  1.00 84.06           N  
ATOM    939  CA  ASP A 121      16.438  -1.152 -23.625  1.00 84.06           C  
ATOM    940  C   ASP A 121      16.953  -1.415 -25.047  1.00 84.06           C  
ATOM    941  CB  ASP A 121      17.547  -0.517 -22.797  1.00 84.06           C  
ATOM    942  O   ASP A 121      17.031  -0.495 -25.859  1.00 84.06           O  
ATOM    943  CG  ASP A 121      18.656  -1.491 -22.438  1.00 84.06           C  
ATOM    944  OD1 ASP A 121      18.422  -2.439 -21.656  1.00 84.06           O  
ATOM    945  OD2 ASP A 121      19.797  -1.309 -22.938  1.00 84.06           O  
ATOM    946  N   LEU A 122      17.250  -2.625 -25.391  1.00 84.81           N  
ATOM    947  CA  LEU A 122      17.797  -2.984 -26.688  1.00 84.81           C  
ATOM    948  C   LEU A 122      16.688  -3.287 -27.688  1.00 84.81           C  
ATOM    949  CB  LEU A 122      18.734  -4.191 -26.562  1.00 84.81           C  
ATOM    950  O   LEU A 122      16.938  -3.422 -28.875  1.00 84.81           O  
ATOM    951  CG  LEU A 122      20.000  -3.990 -25.719  1.00 84.81           C  
ATOM    952  CD1 LEU A 122      20.781  -5.293 -25.641  1.00 84.81           C  
ATOM    953  CD2 LEU A 122      20.859  -2.873 -26.312  1.00 84.81           C  
ATOM    954  N   ARG A 123      15.531  -3.436 -27.203  1.00 77.44           N  
ATOM    955  CA  ARG A 123      14.422  -3.771 -28.078  1.00 77.44           C  
ATOM    956  C   ARG A 123      13.297  -2.750 -27.953  1.00 77.44           C  
ATOM    957  CB  ARG A 123      13.891  -5.172 -27.766  1.00 77.44           C  
ATOM    958  O   ARG A 123      12.930  -2.354 -26.844  1.00 77.44           O  
ATOM    959  CG  ARG A 123      12.844  -5.668 -28.750  1.00 77.44           C  
ATOM    960  CD  ARG A 123      12.422  -7.102 -28.453  1.00 77.44           C  
ATOM    961  NE  ARG A 123      11.617  -7.664 -29.531  1.00 77.44           N  
ATOM    962  NH1 ARG A 123      11.117  -9.625 -28.422  1.00 77.44           N  
ATOM    963  NH2 ARG A 123      10.312  -9.266 -30.531  1.00 77.44           N  
ATOM    964  CZ  ARG A 123      11.016  -8.852 -29.484  1.00 77.44           C  
ATOM    965  N   SER A 124      12.766  -2.180 -29.062  1.00 68.50           N  
ATOM    966  CA  SER A 124      11.711  -1.173 -29.078  1.00 68.50           C  
ATOM    967  C   SER A 124      10.344  -1.801 -28.828  1.00 68.50           C  
ATOM    968  CB  SER A 124      11.703  -0.426 -30.406  1.00 68.50           C  
ATOM    969  O   SER A 124       9.438  -1.148 -28.297  1.00 68.50           O  
ATOM    970  OG  SER A 124      11.836  -1.330 -31.484  1.00 68.50           O  
ATOM    971  N   GLY A 125      10.320  -3.172 -28.875  1.00 65.00           N  
ATOM    972  CA  GLY A 125       9.047  -3.850 -28.719  1.00 65.00           C  
ATOM    973  C   GLY A 125       9.023  -4.801 -27.531  1.00 65.00           C  
ATOM    974  O   GLY A 125      10.031  -4.969 -26.844  1.00 65.00           O  
ATOM    975  N   SER A 126       7.676  -5.195 -27.188  1.00 67.31           N  
ATOM    976  CA  SER A 126       7.531  -6.160 -26.094  1.00 67.31           C  
ATOM    977  C   SER A 126       7.816  -7.582 -26.578  1.00 67.31           C  
ATOM    978  CB  SER A 126       6.121  -6.090 -25.500  1.00 67.31           C  
ATOM    979  O   SER A 126       7.543  -7.922 -27.734  1.00 67.31           O  
ATOM    980  OG  SER A 126       5.820  -7.273 -24.781  1.00 67.31           O  
ATOM    981  N   SER A 127       8.719  -8.281 -25.922  1.00 73.38           N  
ATOM    982  CA  SER A 127       9.008  -9.680 -26.203  1.00 73.38           C  
ATOM    983  C   SER A 127       7.875 -10.586 -25.734  1.00 73.38           C  
ATOM    984  CB  SER A 127      10.320 -10.102 -25.531  1.00 73.38           C  
ATOM    985  O   SER A 127       7.961 -11.812 -25.844  1.00 73.38           O  
ATOM    986  OG  SER A 127      10.180 -10.102 -24.125  1.00 73.38           O  
ATOM    987  N   MET A 128       6.789 -10.016 -25.359  1.00 70.69           N  
ATOM    988  CA  MET A 128       5.707 -10.766 -24.734  1.00 70.69           C  
ATOM    989  C   MET A 128       5.051 -11.719 -25.719  1.00 70.69           C  
ATOM    990  CB  MET A 128       4.660  -9.812 -24.141  1.00 70.69           C  
ATOM    991  O   MET A 128       4.613 -12.805 -25.344  1.00 70.69           O  
ATOM    992  CG  MET A 128       4.926  -9.430 -22.703  1.00 70.69           C  
ATOM    993  SD  MET A 128       4.859 -10.867 -21.562  1.00 70.69           S  
ATOM    994  CE  MET A 128       3.438 -10.398 -20.531  1.00 70.69           C  
ATOM    995  N   GLU A 129       5.031 -11.336 -26.953  1.00 71.62           N  
ATOM    996  CA  GLU A 129       4.414 -12.188 -27.953  1.00 71.62           C  
ATOM    997  C   GLU A 129       5.137 -13.523 -28.078  1.00 71.62           C  
ATOM    998  CB  GLU A 129       4.391 -11.484 -29.312  1.00 71.62           C  
ATOM    999  O   GLU A 129       4.504 -14.562 -28.281  1.00 71.62           O  
ATOM   1000  CG  GLU A 129       3.424 -10.312 -29.391  1.00 71.62           C  
ATOM   1001  CD  GLU A 129       3.385  -9.656 -30.766  1.00 71.62           C  
ATOM   1002  OE1 GLU A 129       2.576  -8.719 -30.953  1.00 71.62           O  
ATOM   1003  OE2 GLU A 129       4.168 -10.070 -31.641  1.00 71.62           O  
ATOM   1004  N   ALA A 130       6.410 -13.469 -27.891  1.00 78.56           N  
ATOM   1005  CA  ALA A 130       7.215 -14.680 -28.016  1.00 78.56           C  
ATOM   1006  C   ALA A 130       7.129 -15.523 -26.750  1.00 78.56           C  
ATOM   1007  CB  ALA A 130       8.672 -14.328 -28.312  1.00 78.56           C  
ATOM   1008  O   ALA A 130       7.332 -16.734 -26.781  1.00 78.56           O  
ATOM   1009  N   VAL A 131       6.777 -14.914 -25.688  1.00 81.06           N  
ATOM   1010  CA  VAL A 131       6.836 -15.594 -24.391  1.00 81.06           C  
ATOM   1011  C   VAL A 131       5.449 -16.125 -24.016  1.00 81.06           C  
ATOM   1012  CB  VAL A 131       7.367 -14.664 -23.281  1.00 81.06           C  
ATOM   1013  O   VAL A 131       5.324 -17.062 -23.250  1.00 81.06           O  
ATOM   1014  CG1 VAL A 131       7.418 -15.398 -21.938  1.00 81.06           C  
ATOM   1015  CG2 VAL A 131       8.750 -14.125 -23.656  1.00 81.06           C  
ATOM   1016  N   LEU A 132       4.406 -15.602 -24.594  1.00 73.31           N  
ATOM   1017  CA  LEU A 132       3.027 -15.945 -24.250  1.00 73.31           C  
ATOM   1018  C   LEU A 132       2.762 -17.422 -24.484  1.00 73.31           C  
ATOM   1019  CB  LEU A 132       2.051 -15.102 -25.078  1.00 73.31           C  
ATOM   1020  O   LEU A 132       2.186 -18.094 -23.625  1.00 73.31           O  
ATOM   1021  CG  LEU A 132       1.671 -13.742 -24.500  1.00 73.31           C  
ATOM   1022  CD1 LEU A 132       1.037 -12.867 -25.578  1.00 73.31           C  
ATOM   1023  CD2 LEU A 132       0.725 -13.906 -23.328  1.00 73.31           C  
ATOM   1024  N   PRO A 133       3.191 -17.922 -25.609  1.00 76.75           N  
ATOM   1025  CA  PRO A 133       2.982 -19.359 -25.812  1.00 76.75           C  
ATOM   1026  C   PRO A 133       3.680 -20.219 -24.750  1.00 76.75           C  
ATOM   1027  CB  PRO A 133       3.584 -19.609 -27.188  1.00 76.75           C  
ATOM   1028  O   PRO A 133       3.164 -21.266 -24.359  1.00 76.75           O  
ATOM   1029  CG  PRO A 133       3.666 -18.266 -27.828  1.00 76.75           C  
ATOM   1030  CD  PRO A 133       3.764 -17.234 -26.734  1.00 76.75           C  
ATOM   1031  N   ILE A 134       4.805 -19.844 -24.312  1.00 82.50           N  
ATOM   1032  CA  ILE A 134       5.547 -20.578 -23.297  1.00 82.50           C  
ATOM   1033  C   ILE A 134       4.793 -20.516 -21.969  1.00 82.50           C  
ATOM   1034  CB  ILE A 134       6.977 -20.016 -23.125  1.00 82.50           C  
ATOM   1035  O   ILE A 134       4.711 -21.516 -21.250  1.00 82.50           O  
ATOM   1036  CG1 ILE A 134       7.727 -20.062 -24.453  1.00 82.50           C  
ATOM   1037  CG2 ILE A 134       7.734 -20.797 -22.047  1.00 82.50           C  
ATOM   1038  CD1 ILE A 134       9.102 -19.406 -24.406  1.00 82.50           C  
ATOM   1039  N   MET A 135       4.254 -19.391 -21.641  1.00 78.31           N  
ATOM   1040  CA  MET A 135       3.494 -19.219 -20.406  1.00 78.31           C  
ATOM   1041  C   MET A 135       2.262 -20.109 -20.391  1.00 78.31           C  
ATOM   1042  CB  MET A 135       3.076 -17.750 -20.234  1.00 78.31           C  
ATOM   1043  O   MET A 135       1.860 -20.609 -19.328  1.00 78.31           O  
ATOM   1044  CG  MET A 135       4.234 -16.812 -19.938  1.00 78.31           C  
ATOM   1045  SD  MET A 135       3.691 -15.070 -19.703  1.00 78.31           S  
ATOM   1046  CE  MET A 135       2.787 -15.219 -18.141  1.00 78.31           C  
ATOM   1047  N   SER A 136       1.729 -20.312 -21.562  1.00 68.56           N  
ATOM   1048  CA  SER A 136       0.544 -21.156 -21.672  1.00 68.56           C  
ATOM   1049  C   SER A 136       0.907 -22.625 -21.562  1.00 68.56           C  
ATOM   1050  CB  SER A 136      -0.173 -20.891 -23.000  1.00 68.56           C  
ATOM   1051  O   SER A 136       0.107 -23.438 -21.078  1.00 68.56           O  
ATOM   1052  OG  SER A 136      -0.427 -19.516 -23.172  1.00 68.56           O  
ATOM   1053  N   GLN A 137       2.008 -22.922 -21.938  1.00 76.00           N  
ATOM   1054  CA  GLN A 137       2.463 -24.312 -21.969  1.00 76.00           C  
ATOM   1055  C   GLN A 137       2.867 -24.781 -20.562  1.00 76.00           C  
ATOM   1056  CB  GLN A 137       3.635 -24.484 -22.938  1.00 76.00           C  
ATOM   1057  O   GLN A 137       2.701 -25.953 -20.219  1.00 76.00           O  
ATOM   1058  CG  GLN A 137       4.023 -25.938 -23.172  1.00 76.00           C  
ATOM   1059  CD  GLN A 137       5.203 -26.062 -24.125  1.00 76.00           C  
ATOM   1060  NE2 GLN A 137       5.609 -27.312 -24.391  1.00 76.00           N  
ATOM   1061  OE1 GLN A 137       5.746 -25.078 -24.609  1.00 76.00           O  
ATOM   1062  N   PHE A 138       3.369 -23.875 -19.781  1.00 79.44           N  
ATOM   1063  CA  PHE A 138       3.891 -24.234 -18.469  1.00 79.44           C  
ATOM   1064  C   PHE A 138       3.152 -23.469 -17.359  1.00 79.44           C  
ATOM   1065  CB  PHE A 138       5.391 -23.938 -18.375  1.00 79.44           C  
ATOM   1066  O   PHE A 138       3.436 -22.297 -17.109  1.00 79.44           O  
ATOM   1067  CG  PHE A 138       6.223 -24.781 -19.312  1.00 79.44           C  
ATOM   1068  CD1 PHE A 138       6.547 -26.094 -19.000  1.00 79.44           C  
ATOM   1069  CD2 PHE A 138       6.676 -24.250 -20.516  1.00 79.44           C  
ATOM   1070  CE1 PHE A 138       7.316 -26.859 -19.875  1.00 79.44           C  
ATOM   1071  CE2 PHE A 138       7.441 -25.016 -21.391  1.00 79.44           C  
ATOM   1072  CZ  PHE A 138       7.762 -26.328 -21.062  1.00 79.44           C  
ATOM   1073  N   PRO A 139       2.297 -24.203 -16.625  1.00 73.56           N  
ATOM   1074  CA  PRO A 139       1.494 -23.547 -15.594  1.00 73.56           C  
ATOM   1075  C   PRO A 139       2.328 -23.094 -14.398  1.00 73.56           C  
ATOM   1076  CB  PRO A 139       0.499 -24.641 -15.180  1.00 73.56           C  
ATOM   1077  O   PRO A 139       1.868 -22.281 -13.594  1.00 73.56           O  
ATOM   1078  CG  PRO A 139       1.116 -25.922 -15.648  1.00 73.56           C  
ATOM   1079  CD  PRO A 139       2.045 -25.609 -16.781  1.00 73.56           C  
ATOM   1080  N   GLU A 140       3.506 -23.625 -14.352  1.00 78.94           N  
ATOM   1081  CA  GLU A 140       4.371 -23.250 -13.242  1.00 78.94           C  
ATOM   1082  C   GLU A 140       4.852 -21.812 -13.383  1.00 78.94           C  
ATOM   1083  CB  GLU A 140       5.570 -24.203 -13.148  1.00 78.94           C  
ATOM   1084  O   GLU A 140       5.348 -21.219 -12.414  1.00 78.94           O  
ATOM   1085  CG  GLU A 140       6.340 -24.344 -14.453  1.00 78.94           C  
ATOM   1086  CD  GLU A 140       6.949 -25.734 -14.633  1.00 78.94           C  
ATOM   1087  OE1 GLU A 140       8.102 -25.828 -15.117  1.00 78.94           O  
ATOM   1088  OE2 GLU A 140       6.270 -26.719 -14.289  1.00 78.94           O  
ATOM   1089  N   ILE A 141       4.723 -21.234 -14.562  1.00 81.25           N  
ATOM   1090  CA  ILE A 141       5.117 -19.844 -14.773  1.00 81.25           C  
ATOM   1091  C   ILE A 141       4.066 -18.922 -14.172  1.00 81.25           C  
ATOM   1092  CB  ILE A 141       5.309 -19.531 -16.281  1.00 81.25           C  
ATOM   1093  O   ILE A 141       2.914 -18.906 -14.617  1.00 81.25           O  
ATOM   1094  CG1 ILE A 141       6.402 -20.438 -16.875  1.00 81.25           C  
ATOM   1095  CG2 ILE A 141       5.645 -18.062 -16.484  1.00 81.25           C  
ATOM   1096  CD1 ILE A 141       6.516 -20.344 -18.391  1.00 81.25           C  
ATOM   1097  N   GLU A 142       4.543 -18.125 -13.188  1.00 74.44           N  
ATOM   1098  CA  GLU A 142       3.621 -17.234 -12.492  1.00 74.44           C  
ATOM   1099  C   GLU A 142       3.412 -15.930 -13.266  1.00 74.44           C  
ATOM   1100  CB  GLU A 142       4.133 -16.922 -11.086  1.00 74.44           C  
ATOM   1101  O   GLU A 142       2.289 -15.438 -13.367  1.00 74.44           O  
ATOM   1102  CG  GLU A 142       4.000 -18.094 -10.117  1.00 74.44           C  
ATOM   1103  CD  GLU A 142       2.586 -18.281  -9.586  1.00 74.44           C  
ATOM   1104  OE1 GLU A 142       2.301 -19.344  -8.977  1.00 74.44           O  
ATOM   1105  OE2 GLU A 142       1.758 -17.359  -9.789  1.00 74.44           O  
ATOM   1106  N   THR A 143       4.508 -15.359 -13.656  1.00 74.38           N  
ATOM   1107  CA  THR A 143       4.453 -14.070 -14.336  1.00 74.38           C  
ATOM   1108  C   THR A 143       5.715 -13.844 -15.164  1.00 74.38           C  
ATOM   1109  CB  THR A 143       4.273 -12.914 -13.336  1.00 74.38           C  
ATOM   1110  O   THR A 143       6.664 -14.625 -15.086  1.00 74.38           O  
ATOM   1111  CG2 THR A 143       5.555 -12.672 -12.539  1.00 74.38           C  
ATOM   1112  OG1 THR A 143       3.934 -11.719 -14.047  1.00 74.38           O  
ATOM   1113  N   CYS A 144       5.520 -12.875 -16.078  1.00 80.88           N  
ATOM   1114  CA  CYS A 144       6.652 -12.414 -16.875  1.00 80.88           C  
ATOM   1115  C   CYS A 144       6.898 -10.930 -16.656  1.00 80.88           C  
ATOM   1116  CB  CYS A 144       6.418 -12.688 -18.359  1.00 80.88           C  
ATOM   1117  O   CYS A 144       5.957 -10.133 -16.656  1.00 80.88           O  
ATOM   1118  SG  CYS A 144       7.758 -12.109 -19.422  1.00 80.88           S  
ATOM   1119  N   VAL A 145       8.188 -10.594 -16.375  1.00 82.00           N  
ATOM   1120  CA  VAL A 145       8.555  -9.203 -16.141  1.00 82.00           C  
ATOM   1121  C   VAL A 145       9.648  -8.789 -17.109  1.00 82.00           C  
ATOM   1122  CB  VAL A 145       9.016  -8.977 -14.680  1.00 82.00           C  
ATOM   1123  O   VAL A 145      10.672  -9.469 -17.234  1.00 82.00           O  
ATOM   1124  CG1 VAL A 145       9.352  -7.504 -14.438  1.00 82.00           C  
ATOM   1125  CG2 VAL A 145       7.941  -9.445 -13.695  1.00 82.00           C  
ATOM   1126  N   GLU A 146       9.367  -7.695 -17.859  1.00 80.75           N  
ATOM   1127  CA  GLU A 146      10.422  -7.117 -18.688  1.00 80.75           C  
ATOM   1128  C   GLU A 146      11.156  -6.004 -17.938  1.00 80.75           C  
ATOM   1129  CB  GLU A 146       9.844  -6.586 -20.000  1.00 80.75           C  
ATOM   1130  O   GLU A 146      10.531  -5.145 -17.328  1.00 80.75           O  
ATOM   1131  CG  GLU A 146       9.391  -7.676 -20.953  1.00 80.75           C  
ATOM   1132  CD  GLU A 146       8.961  -7.145 -22.312  1.00 80.75           C  
ATOM   1133  OE1 GLU A 146       8.766  -7.949 -23.250  1.00 80.75           O  
ATOM   1134  OE2 GLU A 146       8.820  -5.906 -22.438  1.00 80.75           O  
ATOM   1135  N   CYS A 147      12.453  -6.148 -17.953  1.00 84.25           N  
ATOM   1136  CA  CYS A 147      13.242  -5.168 -17.219  1.00 84.25           C  
ATOM   1137  C   CYS A 147      14.508  -4.801 -17.984  1.00 84.25           C  
ATOM   1138  CB  CYS A 147      13.617  -5.703 -15.836  1.00 84.25           C  
ATOM   1139  O   CYS A 147      14.781  -5.371 -19.047  1.00 84.25           O  
ATOM   1140  SG  CYS A 147      14.633  -7.195 -15.883  1.00 84.25           S  
ATOM   1141  N   SER A 148      15.133  -3.732 -17.500  1.00 83.81           N  
ATOM   1142  CA  SER A 148      16.438  -3.314 -17.984  1.00 83.81           C  
ATOM   1143  C   SER A 148      17.391  -3.012 -16.844  1.00 83.81           C  
ATOM   1144  CB  SER A 148      16.312  -2.086 -18.891  1.00 83.81           C  
ATOM   1145  O   SER A 148      17.219  -2.033 -16.109  1.00 83.81           O  
ATOM   1146  OG  SER A 148      17.594  -1.560 -19.219  1.00 83.81           O  
ATOM   1147  N   ALA A 149      18.375  -3.898 -16.641  1.00 86.88           N  
ATOM   1148  CA  ALA A 149      19.391  -3.643 -15.617  1.00 86.88           C  
ATOM   1149  C   ALA A 149      20.109  -2.328 -15.875  1.00 86.88           C  
ATOM   1150  CB  ALA A 149      20.375  -4.797 -15.547  1.00 86.88           C  
ATOM   1151  O   ALA A 149      20.438  -1.597 -14.938  1.00 86.88           O  
ATOM   1152  N   LYS A 150      20.312  -2.072 -17.141  1.00 84.31           N  
ATOM   1153  CA  LYS A 150      21.062  -0.881 -17.531  1.00 84.31           C  
ATOM   1154  C   LYS A 150      20.312   0.390 -17.125  1.00 84.31           C  
ATOM   1155  CB  LYS A 150      21.328  -0.881 -19.031  1.00 84.31           C  
ATOM   1156  O   LYS A 150      20.906   1.312 -16.562  1.00 84.31           O  
ATOM   1157  CG  LYS A 150      22.234   0.236 -19.500  1.00 84.31           C  
ATOM   1158  CD  LYS A 150      22.562   0.107 -20.984  1.00 84.31           C  
ATOM   1159  CE  LYS A 150      23.469   1.237 -21.453  1.00 84.31           C  
ATOM   1160  NZ  LYS A 150      23.859   1.072 -22.891  1.00 84.31           N  
ATOM   1161  N   ASN A 151      19.047   0.418 -17.375  1.00 80.56           N  
ATOM   1162  CA  ASN A 151      18.250   1.604 -17.078  1.00 80.56           C  
ATOM   1163  C   ASN A 151      17.547   1.502 -15.727  1.00 80.56           C  
ATOM   1164  CB  ASN A 151      17.203   1.837 -18.188  1.00 80.56           C  
ATOM   1165  O   ASN A 151      16.750   2.365 -15.367  1.00 80.56           O  
ATOM   1166  CG  ASN A 151      17.844   2.232 -19.500  1.00 80.56           C  
ATOM   1167  ND2 ASN A 151      17.078   2.115 -20.594  1.00 80.56           N  
ATOM   1168  OD1 ASN A 151      19.000   2.637 -19.547  1.00 80.56           O  
ATOM   1169  N   LEU A 152      17.891   0.424 -15.023  1.00 75.31           N  
ATOM   1170  CA  LEU A 152      17.312   0.186 -13.703  1.00 75.31           C  
ATOM   1171  C   LEU A 152      15.781   0.198 -13.773  1.00 75.31           C  
ATOM   1172  CB  LEU A 152      17.797   1.239 -12.703  1.00 75.31           C  
ATOM   1173  O   LEU A 152      15.117   0.725 -12.883  1.00 75.31           O  
ATOM   1174  CG  LEU A 152      19.297   1.268 -12.430  1.00 75.31           C  
ATOM   1175  CD1 LEU A 152      19.672   2.533 -11.664  1.00 75.31           C  
ATOM   1176  CD2 LEU A 152      19.719   0.025 -11.648  1.00 75.31           C  
ATOM   1177  N   ARG A 153      15.383  -0.309 -14.852  1.00 76.44           N  
ATOM   1178  CA  ARG A 153      13.938  -0.346 -15.062  1.00 76.44           C  
ATOM   1179  C   ARG A 153      13.344  -1.643 -14.531  1.00 76.44           C  
ATOM   1180  CB  ARG A 153      13.609  -0.191 -16.547  1.00 76.44           C  
ATOM   1181  O   ARG A 153      13.773  -2.734 -14.906  1.00 76.44           O  
ATOM   1182  CG  ARG A 153      12.141   0.106 -16.828  1.00 76.44           C  
ATOM   1183  CD  ARG A 153      11.875   0.274 -18.312  1.00 76.44           C  
ATOM   1184  NE  ARG A 153      10.469   0.031 -18.641  1.00 76.44           N  
ATOM   1185  NH1 ARG A 153      10.719   0.410 -20.906  1.00 76.44           N  
ATOM   1186  NH2 ARG A 153       8.664  -0.139 -20.047  1.00 76.44           N  
ATOM   1187  CZ  ARG A 153       9.953   0.101 -19.859  1.00 76.44           C  
ATOM   1188  N   ASN A 154      12.359  -1.593 -13.625  1.00 75.56           N  
ATOM   1189  CA  ASN A 154      11.531  -2.691 -13.133  1.00 75.56           C  
ATOM   1190  C   ASN A 154      12.375  -3.742 -12.414  1.00 75.56           C  
ATOM   1191  CB  ASN A 154      10.750  -3.334 -14.281  1.00 75.56           C  
ATOM   1192  O   ASN A 154      12.039  -4.926 -12.422  1.00 75.56           O  
ATOM   1193  CG  ASN A 154       9.672  -2.424 -14.828  1.00 75.56           C  
ATOM   1194  ND2 ASN A 154       9.172  -2.750 -16.016  1.00 75.56           N  
ATOM   1195  OD1 ASN A 154       9.289  -1.437 -14.195  1.00 75.56           O  
ATOM   1196  N   ILE A 155      13.539  -3.457 -11.891  1.00 79.81           N  
ATOM   1197  CA  ILE A 155      14.398  -4.398 -11.180  1.00 79.81           C  
ATOM   1198  C   ILE A 155      13.797  -4.723  -9.820  1.00 79.81           C  
ATOM   1199  CB  ILE A 155      15.828  -3.838 -11.016  1.00 79.81           C  
ATOM   1200  O   ILE A 155      13.656  -5.895  -9.453  1.00 79.81           O  
ATOM   1201  CG1 ILE A 155      16.453  -3.541 -12.383  1.00 79.81           C  
ATOM   1202  CG2 ILE A 155      16.703  -4.809 -10.211  1.00 79.81           C  
ATOM   1203  CD1 ILE A 155      17.938  -3.199 -12.328  1.00 79.81           C  
ATOM   1204  N   SER A 156      13.430  -3.645  -9.109  1.00 73.19           N  
ATOM   1205  CA  SER A 156      12.820  -3.854  -7.801  1.00 73.19           C  
ATOM   1206  C   SER A 156      11.508  -4.625  -7.926  1.00 73.19           C  
ATOM   1207  CB  SER A 156      12.570  -2.516  -7.105  1.00 73.19           C  
ATOM   1208  O   SER A 156      11.203  -5.480  -7.094  1.00 73.19           O  
ATOM   1209  OG  SER A 156      12.117  -1.541  -8.031  1.00 73.19           O  
ATOM   1210  N   GLU A 157      10.781  -4.371  -8.953  1.00 71.31           N  
ATOM   1211  CA  GLU A 157       9.500  -5.023  -9.203  1.00 71.31           C  
ATOM   1212  C   GLU A 157       9.688  -6.520  -9.445  1.00 71.31           C  
ATOM   1213  CB  GLU A 157       8.797  -4.383 -10.398  1.00 71.31           C  
ATOM   1214  O   GLU A 157       8.875  -7.332  -9.000  1.00 71.31           O  
ATOM   1215  CG  GLU A 157       8.258  -2.986 -10.117  1.00 71.31           C  
ATOM   1216  CD  GLU A 157       9.312  -1.898 -10.242  1.00 71.31           C  
ATOM   1217  OE1 GLU A 157       8.984  -0.710 -10.016  1.00 71.31           O  
ATOM   1218  OE2 GLU A 157      10.469  -2.236 -10.562  1.00 71.31           O  
ATOM   1219  N   LEU A 158      10.680  -6.848 -10.117  1.00 81.19           N  
ATOM   1220  CA  LEU A 158      10.984  -8.250 -10.391  1.00 81.19           C  
ATOM   1221  C   LEU A 158      11.117  -9.047  -9.102  1.00 81.19           C  
ATOM   1222  CB  LEU A 158      12.266  -8.367 -11.219  1.00 81.19           C  
ATOM   1223  O   LEU A 158      10.477 -10.078  -8.930  1.00 81.19           O  
ATOM   1224  CG  LEU A 158      12.898  -9.758 -11.297  1.00 81.19           C  
ATOM   1225  CD1 LEU A 158      12.172 -10.609 -12.336  1.00 81.19           C  
ATOM   1226  CD2 LEU A 158      14.383  -9.656 -11.617  1.00 81.19           C  
ATOM   1227  N   PHE A 159      11.852  -8.531  -8.234  1.00 79.81           N  
ATOM   1228  CA  PHE A 159      12.102  -9.258  -6.996  1.00 79.81           C  
ATOM   1229  C   PHE A 159      10.891  -9.195  -6.074  1.00 79.81           C  
ATOM   1230  CB  PHE A 159      13.336  -8.695  -6.281  1.00 79.81           C  
ATOM   1231  O   PHE A 159      10.648 -10.117  -5.293  1.00 79.81           O  
ATOM   1232  CG  PHE A 159      14.633  -8.992  -6.984  1.00 79.81           C  
ATOM   1233  CD1 PHE A 159      15.203 -10.258  -6.918  1.00 79.81           C  
ATOM   1234  CD2 PHE A 159      15.281  -8.008  -7.711  1.00 79.81           C  
ATOM   1235  CE1 PHE A 159      16.406 -10.539  -7.566  1.00 79.81           C  
ATOM   1236  CE2 PHE A 159      16.484  -8.273  -8.359  1.00 79.81           C  
ATOM   1237  CZ  PHE A 159      17.047  -9.539  -8.289  1.00 79.81           C  
ATOM   1238  N   TYR A 160      10.211  -8.109  -6.160  1.00 73.88           N  
ATOM   1239  CA  TYR A 160       8.969  -8.016  -5.402  1.00 73.88           C  
ATOM   1240  C   TYR A 160       7.984  -9.094  -5.832  1.00 73.88           C  
ATOM   1241  CB  TYR A 160       8.336  -6.633  -5.570  1.00 73.88           C  
ATOM   1242  O   TYR A 160       7.426  -9.805  -4.996  1.00 73.88           O  
ATOM   1243  CG  TYR A 160       6.957  -6.516  -4.969  1.00 73.88           C  
ATOM   1244  CD1 TYR A 160       5.824  -6.492  -5.777  1.00 73.88           C  
ATOM   1245  CD2 TYR A 160       6.785  -6.434  -3.592  1.00 73.88           C  
ATOM   1246  CE1 TYR A 160       4.551  -6.383  -5.227  1.00 73.88           C  
ATOM   1247  CE2 TYR A 160       5.520  -6.324  -3.029  1.00 73.88           C  
ATOM   1248  OH  TYR A 160       3.150  -6.195  -3.305  1.00 73.88           O  
ATOM   1249  CZ  TYR A 160       4.406  -6.301  -3.854  1.00 73.88           C  
ATOM   1250  N   TYR A 161       7.836  -9.383  -7.094  1.00 72.75           N  
ATOM   1251  CA  TYR A 161       6.902 -10.375  -7.621  1.00 72.75           C  
ATOM   1252  C   TYR A 161       7.410 -11.789  -7.359  1.00 72.75           C  
ATOM   1253  CB  TYR A 161       6.684 -10.164  -9.125  1.00 72.75           C  
ATOM   1254  O   TYR A 161       6.617 -12.703  -7.137  1.00 72.75           O  
ATOM   1255  CG  TYR A 161       5.660  -9.102  -9.445  1.00 72.75           C  
ATOM   1256  CD1 TYR A 161       4.309  -9.305  -9.156  1.00 72.75           C  
ATOM   1257  CD2 TYR A 161       6.035  -7.902 -10.039  1.00 72.75           C  
ATOM   1258  CE1 TYR A 161       3.361  -8.328  -9.453  1.00 72.75           C  
ATOM   1259  CE2 TYR A 161       5.098  -6.926 -10.336  1.00 72.75           C  
ATOM   1260  OH  TYR A 161       2.828  -6.180 -10.344  1.00 72.75           O  
ATOM   1261  CZ  TYR A 161       3.764  -7.145 -10.047  1.00 72.75           C  
ATOM   1262  N   ALA A 162       8.695 -11.859  -7.430  1.00 83.25           N  
ATOM   1263  CA  ALA A 162       9.250 -13.164  -7.086  1.00 83.25           C  
ATOM   1264  C   ALA A 162       8.914 -13.539  -5.645  1.00 83.25           C  
ATOM   1265  CB  ALA A 162      10.766 -13.164  -7.293  1.00 83.25           C  
ATOM   1266  O   ALA A 162       8.555 -14.688  -5.363  1.00 83.25           O  
ATOM   1267  N   GLN A 163       9.031 -12.562  -4.836  1.00 80.88           N  
ATOM   1268  CA  GLN A 163       8.680 -12.789  -3.438  1.00 80.88           C  
ATOM   1269  C   GLN A 163       7.191 -13.102  -3.295  1.00 80.88           C  
ATOM   1270  CB  GLN A 163       9.047 -11.578  -2.582  1.00 80.88           C  
ATOM   1271  O   GLN A 163       6.809 -14.031  -2.578  1.00 80.88           O  
ATOM   1272  CG  GLN A 163       9.023 -11.852  -1.084  1.00 80.88           C  
ATOM   1273  CD  GLN A 163       9.344 -10.625  -0.257  1.00 80.88           C  
ATOM   1274  NE2 GLN A 163      10.062 -10.828   0.845  1.00 80.88           N  
ATOM   1275  OE1 GLN A 163       8.961  -9.508  -0.606  1.00 80.88           O  
ATOM   1276  N   LYS A 164       6.465 -12.328  -3.969  1.00 74.25           N  
ATOM   1277  CA  LYS A 164       5.016 -12.477  -3.902  1.00 74.25           C  
ATOM   1278  C   LYS A 164       4.578 -13.852  -4.414  1.00 74.25           C  
ATOM   1279  CB  LYS A 164       4.324 -11.375  -4.703  1.00 74.25           C  
ATOM   1280  O   LYS A 164       3.623 -14.438  -3.900  1.00 74.25           O  
ATOM   1281  CG  LYS A 164       3.404 -10.492  -3.877  1.00 74.25           C  
ATOM   1282  CD  LYS A 164       2.654  -9.492  -4.750  1.00 74.25           C  
ATOM   1283  CE  LYS A 164       1.286  -9.164  -4.168  1.00 74.25           C  
ATOM   1284  NZ  LYS A 164       0.545  -8.188  -5.023  1.00 74.25           N  
ATOM   1285  N   ALA A 165       5.266 -14.336  -5.375  1.00 79.31           N  
ATOM   1286  CA  ALA A 165       4.934 -15.633  -5.949  1.00 79.31           C  
ATOM   1287  C   ALA A 165       5.086 -16.750  -4.910  1.00 79.31           C  
ATOM   1288  CB  ALA A 165       5.816 -15.922  -7.160  1.00 79.31           C  
ATOM   1289  O   ALA A 165       4.387 -17.766  -4.977  1.00 79.31           O  
ATOM   1290  N   VAL A 166       5.910 -16.516  -4.035  1.00 82.31           N  
ATOM   1291  CA  VAL A 166       6.152 -17.531  -3.010  1.00 82.31           C  
ATOM   1292  C   VAL A 166       5.172 -17.344  -1.856  1.00 82.31           C  
ATOM   1293  CB  VAL A 166       7.605 -17.469  -2.488  1.00 82.31           C  
ATOM   1294  O   VAL A 166       4.609 -18.312  -1.345  1.00 82.31           O  
ATOM   1295  CG1 VAL A 166       7.828 -18.500  -1.386  1.00 82.31           C  
ATOM   1296  CG2 VAL A 166       8.594 -17.688  -3.635  1.00 82.31           C  
ATOM   1297  N   LEU A 167       4.973 -16.172  -1.506  1.00 80.94           N  
ATOM   1298  CA  LEU A 167       4.152 -15.867  -0.339  1.00 80.94           C  
ATOM   1299  C   LEU A 167       2.668 -16.016  -0.664  1.00 80.94           C  
ATOM   1300  CB  LEU A 167       4.434 -14.445   0.163  1.00 80.94           C  
ATOM   1301  O   LEU A 167       1.869 -16.359   0.209  1.00 80.94           O  
ATOM   1302  CG  LEU A 167       5.836 -14.195   0.719  1.00 80.94           C  
ATOM   1303  CD1 LEU A 167       6.008 -12.719   1.067  1.00 80.94           C  
ATOM   1304  CD2 LEU A 167       6.094 -15.070   1.940  1.00 80.94           C  
ATOM   1305  N   HIS A 168       2.359 -15.703  -1.893  1.00 80.44           N  
ATOM   1306  CA  HIS A 168       0.979 -15.773  -2.357  1.00 80.44           C  
ATOM   1307  C   HIS A 168       0.863 -16.625  -3.613  1.00 80.44           C  
ATOM   1308  CB  HIS A 168       0.434 -14.367  -2.627  1.00 80.44           C  
ATOM   1309  O   HIS A 168       0.576 -16.109  -4.695  1.00 80.44           O  
ATOM   1310  CG  HIS A 168       0.612 -13.430  -1.480  1.00 80.44           C  
ATOM   1311  CD2 HIS A 168       0.267 -13.539  -0.176  1.00 80.44           C  
ATOM   1312  ND1 HIS A 168       1.211 -12.195  -1.618  1.00 80.44           N  
ATOM   1313  CE1 HIS A 168       1.227 -11.586  -0.444  1.00 80.44           C  
ATOM   1314  NE2 HIS A 168       0.660 -12.383   0.448  1.00 80.44           N  
ATOM   1315  N   PRO A 169       0.949 -17.922  -3.379  1.00 78.62           N  
ATOM   1316  CA  PRO A 169       0.930 -18.812  -4.535  1.00 78.62           C  
ATOM   1317  C   PRO A 169      -0.431 -18.859  -5.227  1.00 78.62           C  
ATOM   1318  CB  PRO A 169       1.277 -20.188  -3.932  1.00 78.62           C  
ATOM   1319  O   PRO A 169      -1.467 -18.891  -4.559  1.00 78.62           O  
ATOM   1320  CG  PRO A 169       0.919 -20.062  -2.486  1.00 78.62           C  
ATOM   1321  CD  PRO A 169       0.995 -18.609  -2.094  1.00 78.62           C  
ATOM   1322  N   THR A 170      -0.383 -18.906  -6.480  1.00 78.00           N  
ATOM   1323  CA  THR A 170      -1.615 -18.922  -7.258  1.00 78.00           C  
ATOM   1324  C   THR A 170      -2.094 -20.359  -7.496  1.00 78.00           C  
ATOM   1325  CB  THR A 170      -1.429 -18.219  -8.609  1.00 78.00           C  
ATOM   1326  O   THR A 170      -3.287 -20.594  -7.691  1.00 78.00           O  
ATOM   1327  CG2 THR A 170      -2.393 -17.047  -8.758  1.00 78.00           C  
ATOM   1328  OG1 THR A 170      -0.084 -17.719  -8.703  1.00 78.00           O  
ATOM   1329  N   ALA A 171      -1.248 -21.297  -7.352  1.00 76.38           N  
ATOM   1330  CA  ALA A 171      -1.532 -22.688  -7.711  1.00 76.38           C  
ATOM   1331  C   ALA A 171      -2.701 -23.234  -6.898  1.00 76.38           C  
ATOM   1332  CB  ALA A 171      -0.293 -23.562  -7.504  1.00 76.38           C  
ATOM   1333  O   ALA A 171      -3.611 -23.859  -7.453  1.00 76.38           O  
ATOM   1334  N   PRO A 172      -2.697 -23.016  -5.648  1.00 81.69           N  
ATOM   1335  CA  PRO A 172      -3.812 -23.562  -4.875  1.00 81.69           C  
ATOM   1336  C   PRO A 172      -5.121 -22.812  -5.109  1.00 81.69           C  
ATOM   1337  CB  PRO A 172      -3.346 -23.406  -3.426  1.00 81.69           C  
ATOM   1338  O   PRO A 172      -6.199 -23.344  -4.824  1.00 81.69           O  
ATOM   1339  CG  PRO A 172      -2.295 -22.344  -3.475  1.00 81.69           C  
ATOM   1340  CD  PRO A 172      -1.703 -22.328  -4.855  1.00 81.69           C  
ATOM   1341  N   LEU A 173      -5.039 -21.656  -5.637  1.00 86.19           N  
ATOM   1342  CA  LEU A 173      -6.223 -20.812  -5.734  1.00 86.19           C  
ATOM   1343  C   LEU A 173      -6.930 -21.016  -7.070  1.00 86.19           C  
ATOM   1344  CB  LEU A 173      -5.840 -19.328  -5.562  1.00 86.19           C  
ATOM   1345  O   LEU A 173      -8.164 -21.031  -7.129  1.00 86.19           O  
ATOM   1346  CG  LEU A 173      -5.191 -18.953  -4.234  1.00 86.19           C  
ATOM   1347  CD1 LEU A 173      -4.875 -17.453  -4.207  1.00 86.19           C  
ATOM   1348  CD2 LEU A 173      -6.094 -19.328  -3.066  1.00 86.19           C  
ATOM   1349  N   TYR A 174      -6.164 -21.188  -8.094  1.00 82.69           N  
ATOM   1350  CA  TYR A 174      -6.695 -21.016  -9.445  1.00 82.69           C  
ATOM   1351  C   TYR A 174      -6.172 -22.109 -10.375  1.00 82.69           C  
ATOM   1352  CB  TYR A 174      -6.332 -19.641  -9.992  1.00 82.69           C  
ATOM   1353  O   TYR A 174      -5.000 -22.469 -10.312  1.00 82.69           O  
ATOM   1354  CG  TYR A 174      -6.941 -19.344 -11.344  1.00 82.69           C  
ATOM   1355  CD1 TYR A 174      -6.176 -19.422 -12.508  1.00 82.69           C  
ATOM   1356  CD2 TYR A 174      -8.281 -18.984 -11.461  1.00 82.69           C  
ATOM   1357  CE1 TYR A 174      -6.734 -19.141 -13.750  1.00 82.69           C  
ATOM   1358  CE2 TYR A 174      -8.844 -18.703 -12.703  1.00 82.69           C  
ATOM   1359  OH  TYR A 174      -8.625 -18.516 -15.070  1.00 82.69           O  
ATOM   1360  CZ  TYR A 174      -8.062 -18.797 -13.836  1.00 82.69           C  
ATOM   1361  N   ASP A 175      -7.113 -22.656 -11.133  1.00 75.62           N  
ATOM   1362  CA  ASP A 175      -6.770 -23.594 -12.203  1.00 75.62           C  
ATOM   1363  C   ASP A 175      -6.676 -22.875 -13.547  1.00 75.62           C  
ATOM   1364  CB  ASP A 175      -7.801 -24.719 -12.281  1.00 75.62           C  
ATOM   1365  O   ASP A 175      -7.695 -22.500 -14.133  1.00 75.62           O  
ATOM   1366  CG  ASP A 175      -7.406 -25.812 -13.258  1.00 75.62           C  
ATOM   1367  OD1 ASP A 175      -6.527 -25.578 -14.117  1.00 75.62           O  
ATOM   1368  OD2 ASP A 175      -7.980 -26.922 -13.172  1.00 75.62           O  
ATOM   1369  N   PRO A 176      -5.566 -22.734 -14.055  1.00 67.44           N  
ATOM   1370  CA  PRO A 176      -5.402 -22.000 -15.305  1.00 67.44           C  
ATOM   1371  C   PRO A 176      -6.031 -22.719 -16.500  1.00 67.44           C  
ATOM   1372  CB  PRO A 176      -3.883 -21.906 -15.469  1.00 67.44           C  
ATOM   1373  O   PRO A 176      -6.457 -22.062 -17.453  1.00 67.44           O  
ATOM   1374  CG  PRO A 176      -3.334 -22.875 -14.477  1.00 67.44           C  
ATOM   1375  CD  PRO A 176      -4.418 -23.219 -13.492  1.00 67.44           C  
ATOM   1376  N   GLU A 177      -6.074 -23.969 -16.438  1.00 66.19           N  
ATOM   1377  CA  GLU A 177      -6.660 -24.734 -17.531  1.00 66.19           C  
ATOM   1378  C   GLU A 177      -8.172 -24.578 -17.578  1.00 66.19           C  
ATOM   1379  CB  GLU A 177      -6.289 -26.219 -17.406  1.00 66.19           C  
ATOM   1380  O   GLU A 177      -8.750 -24.297 -18.641  1.00 66.19           O  
ATOM   1381  CG  GLU A 177      -4.844 -26.531 -17.781  1.00 66.19           C  
ATOM   1382  CD  GLU A 177      -4.520 -28.016 -17.734  1.00 66.19           C  
ATOM   1383  OE1 GLU A 177      -3.365 -28.391 -18.047  1.00 66.19           O  
ATOM   1384  OE2 GLU A 177      -5.426 -28.797 -17.391  1.00 66.19           O  
ATOM   1385  N   ALA A 178      -8.734 -24.781 -16.422  1.00 67.50           N  
ATOM   1386  CA  ALA A 178     -10.188 -24.672 -16.344  1.00 67.50           C  
ATOM   1387  C   ALA A 178     -10.625 -23.219 -16.250  1.00 67.50           C  
ATOM   1388  CB  ALA A 178     -10.719 -25.469 -15.156  1.00 67.50           C  
ATOM   1389  O   ALA A 178     -11.805 -22.891 -16.406  1.00 67.50           O  
ATOM   1390  N   LYS A 179      -9.602 -22.297 -16.094  1.00 72.12           N  
ATOM   1391  CA  LYS A 179      -9.836 -20.875 -15.906  1.00 72.12           C  
ATOM   1392  C   LYS A 179     -10.867 -20.625 -14.805  1.00 72.12           C  
ATOM   1393  CB  LYS A 179     -10.305 -20.234 -17.219  1.00 72.12           C  
ATOM   1394  O   LYS A 179     -11.797 -19.828 -14.984  1.00 72.12           O  
ATOM   1395  CG  LYS A 179      -9.258 -20.234 -18.312  1.00 72.12           C  
ATOM   1396  CD  LYS A 179      -9.727 -19.453 -19.547  1.00 72.12           C  
ATOM   1397  CE  LYS A 179      -8.672 -19.453 -20.641  1.00 72.12           C  
ATOM   1398  NZ  LYS A 179      -9.133 -18.688 -21.844  1.00 72.12           N  
ATOM   1399  N   GLN A 180     -10.844 -21.391 -13.758  1.00 80.00           N  
ATOM   1400  CA  GLN A 180     -11.727 -21.297 -12.602  1.00 80.00           C  
ATOM   1401  C   GLN A 180     -10.961 -21.484 -11.297  1.00 80.00           C  
ATOM   1402  CB  GLN A 180     -12.859 -22.312 -12.703  1.00 80.00           C  
ATOM   1403  O   GLN A 180      -9.828 -21.969 -11.305  1.00 80.00           O  
ATOM   1404  CG  GLN A 180     -13.812 -22.078 -13.867  1.00 80.00           C  
ATOM   1405  CD  GLN A 180     -14.930 -23.094 -13.938  1.00 80.00           C  
ATOM   1406  NE2 GLN A 180     -15.844 -22.922 -14.891  1.00 80.00           N  
ATOM   1407  OE1 GLN A 180     -14.977 -24.047 -13.141  1.00 80.00           O  
ATOM   1408  N   LEU A 181     -11.609 -20.984 -10.258  1.00 89.62           N  
ATOM   1409  CA  LEU A 181     -11.055 -21.234  -8.930  1.00 89.62           C  
ATOM   1410  C   LEU A 181     -11.016 -22.734  -8.633  1.00 89.62           C  
ATOM   1411  CB  LEU A 181     -11.867 -20.516  -7.859  1.00 89.62           C  
ATOM   1412  O   LEU A 181     -11.922 -23.469  -9.023  1.00 89.62           O  
ATOM   1413  CG  LEU A 181     -11.875 -18.984  -7.934  1.00 89.62           C  
ATOM   1414  CD1 LEU A 181     -12.914 -18.406  -6.977  1.00 89.62           C  
ATOM   1415  CD2 LEU A 181     -10.484 -18.422  -7.625  1.00 89.62           C  
ATOM   1416  N   ARG A 182      -9.969 -23.188  -8.016  1.00 88.88           N  
ATOM   1417  CA  ARG A 182      -9.945 -24.578  -7.566  1.00 88.88           C  
ATOM   1418  C   ARG A 182     -11.047 -24.844  -6.543  1.00 88.88           C  
ATOM   1419  CB  ARG A 182      -8.578 -24.938  -6.969  1.00 88.88           C  
ATOM   1420  O   ARG A 182     -11.453 -23.938  -5.816  1.00 88.88           O  
ATOM   1421  CG  ARG A 182      -7.469 -25.047  -7.996  1.00 88.88           C  
ATOM   1422  CD  ARG A 182      -6.293 -25.859  -7.473  1.00 88.88           C  
ATOM   1423  NE  ARG A 182      -5.250 -26.016  -8.484  1.00 88.88           N  
ATOM   1424  NH1 ARG A 182      -4.527 -28.062  -7.715  1.00 88.88           N  
ATOM   1425  NH2 ARG A 182      -3.520 -27.094  -9.531  1.00 88.88           N  
ATOM   1426  CZ  ARG A 182      -4.434 -27.062  -8.578  1.00 88.88           C  
ATOM   1427  N   PRO A 183     -11.516 -26.031  -6.516  1.00 89.69           N  
ATOM   1428  CA  PRO A 183     -12.641 -26.359  -5.633  1.00 89.69           C  
ATOM   1429  C   PRO A 183     -12.367 -26.016  -4.172  1.00 89.69           C  
ATOM   1430  CB  PRO A 183     -12.805 -27.875  -5.816  1.00 89.69           C  
ATOM   1431  O   PRO A 183     -13.250 -25.500  -3.479  1.00 89.69           O  
ATOM   1432  CG  PRO A 183     -12.172 -28.172  -7.133  1.00 89.69           C  
ATOM   1433  CD  PRO A 183     -11.125 -27.125  -7.406  1.00 89.69           C  
ATOM   1434  N   ALA A 184     -11.172 -26.266  -3.715  1.00 90.12           N  
ATOM   1435  CA  ALA A 184     -10.844 -25.969  -2.324  1.00 90.12           C  
ATOM   1436  C   ALA A 184     -10.914 -24.469  -2.061  1.00 90.12           C  
ATOM   1437  CB  ALA A 184      -9.453 -26.500  -1.979  1.00 90.12           C  
ATOM   1438  O   ALA A 184     -11.398 -24.031  -1.010  1.00 90.12           O  
ATOM   1439  N   CYS A 185     -10.430 -23.734  -2.984  1.00 91.94           N  
ATOM   1440  CA  CYS A 185     -10.477 -22.281  -2.850  1.00 91.94           C  
ATOM   1441  C   CYS A 185     -11.906 -21.766  -2.920  1.00 91.94           C  
ATOM   1442  CB  CYS A 185      -9.633 -21.609  -3.939  1.00 91.94           C  
ATOM   1443  O   CYS A 185     -12.312 -20.922  -2.113  1.00 91.94           O  
ATOM   1444  SG  CYS A 185      -9.555 -19.812  -3.807  1.00 91.94           S  
ATOM   1445  N   ALA A 186     -12.641 -22.266  -3.883  1.00 92.44           N  
ATOM   1446  CA  ALA A 186     -14.039 -21.859  -4.012  1.00 92.44           C  
ATOM   1447  C   ALA A 186     -14.812 -22.172  -2.738  1.00 92.44           C  
ATOM   1448  CB  ALA A 186     -14.680 -22.562  -5.207  1.00 92.44           C  
ATOM   1449  O   ALA A 186     -15.648 -21.375  -2.303  1.00 92.44           O  
ATOM   1450  N   GLN A 187     -14.523 -23.297  -2.184  1.00 91.50           N  
ATOM   1451  CA  GLN A 187     -15.188 -23.688  -0.944  1.00 91.50           C  
ATOM   1452  C   GLN A 187     -14.828 -22.734   0.195  1.00 91.50           C  
ATOM   1453  CB  GLN A 187     -14.820 -25.125  -0.566  1.00 91.50           C  
ATOM   1454  O   GLN A 187     -15.695 -22.344   0.979  1.00 91.50           O  
ATOM   1455  CG  GLN A 187     -15.930 -26.125  -0.848  1.00 91.50           C  
ATOM   1456  CD  GLN A 187     -15.523 -27.547  -0.508  1.00 91.50           C  
ATOM   1457  NE2 GLN A 187     -16.422 -28.500  -0.733  1.00 91.50           N  
ATOM   1458  OE1 GLN A 187     -14.398 -27.797  -0.048  1.00 91.50           O  
ATOM   1459  N   ALA A 188     -13.578 -22.484   0.307  1.00 91.19           N  
ATOM   1460  CA  ALA A 188     -13.117 -21.562   1.348  1.00 91.19           C  
ATOM   1461  C   ALA A 188     -13.773 -20.188   1.192  1.00 91.19           C  
ATOM   1462  CB  ALA A 188     -11.602 -21.438   1.315  1.00 91.19           C  
ATOM   1463  O   ALA A 188     -14.266 -19.625   2.166  1.00 91.19           O  
ATOM   1464  N   LEU A 189     -13.750 -19.688  -0.049  1.00 93.25           N  
ATOM   1465  CA  LEU A 189     -14.336 -18.375  -0.320  1.00 93.25           C  
ATOM   1466  C   LEU A 189     -15.844 -18.391  -0.088  1.00 93.25           C  
ATOM   1467  CB  LEU A 189     -14.031 -17.938  -1.756  1.00 93.25           C  
ATOM   1468  O   LEU A 189     -16.422 -17.406   0.360  1.00 93.25           O  
ATOM   1469  CG  LEU A 189     -12.586 -17.562  -2.059  1.00 93.25           C  
ATOM   1470  CD1 LEU A 189     -12.391 -17.359  -3.557  1.00 93.25           C  
ATOM   1471  CD2 LEU A 189     -12.188 -16.312  -1.285  1.00 93.25           C  
ATOM   1472  N   THR A 190     -16.453 -19.484  -0.434  1.00 90.88           N  
ATOM   1473  CA  THR A 190     -17.875 -19.625  -0.171  1.00 90.88           C  
ATOM   1474  C   THR A 190     -18.172 -19.531   1.324  1.00 90.88           C  
ATOM   1475  CB  THR A 190     -18.406 -20.969  -0.706  1.00 90.88           C  
ATOM   1476  O   THR A 190     -19.125 -18.875   1.733  1.00 90.88           O  
ATOM   1477  CG2 THR A 190     -19.906 -21.109  -0.456  1.00 90.88           C  
ATOM   1478  OG1 THR A 190     -18.172 -21.047  -2.115  1.00 90.88           O  
ATOM   1479  N   ARG A 191     -17.344 -20.172   2.068  1.00 89.00           N  
ATOM   1480  CA  ARG A 191     -17.500 -20.078   3.518  1.00 89.00           C  
ATOM   1481  C   ARG A 191     -17.312 -18.641   3.998  1.00 89.00           C  
ATOM   1482  CB  ARG A 191     -16.500 -21.000   4.219  1.00 89.00           C  
ATOM   1483  O   ARG A 191     -18.062 -18.172   4.855  1.00 89.00           O  
ATOM   1484  CG  ARG A 191     -16.719 -21.125   5.719  1.00 89.00           C  
ATOM   1485  CD  ARG A 191     -15.680 -22.031   6.371  1.00 89.00           C  
ATOM   1486  NE  ARG A 191     -15.758 -21.969   7.828  1.00 89.00           N  
ATOM   1487  NH1 ARG A 191     -13.797 -23.141   8.188  1.00 89.00           N  
ATOM   1488  NH2 ARG A 191     -15.023 -22.375   9.969  1.00 89.00           N  
ATOM   1489  CZ  ARG A 191     -14.859 -22.484   8.656  1.00 89.00           C  
ATOM   1490  N   ILE A 192     -16.312 -18.016   3.520  1.00 89.81           N  
ATOM   1491  CA  ILE A 192     -16.031 -16.641   3.900  1.00 89.81           C  
ATOM   1492  C   ILE A 192     -17.219 -15.750   3.510  1.00 89.81           C  
ATOM   1493  CB  ILE A 192     -14.734 -16.125   3.248  1.00 89.81           C  
ATOM   1494  O   ILE A 192     -17.609 -14.859   4.270  1.00 89.81           O  
ATOM   1495  CG1 ILE A 192     -13.516 -16.844   3.832  1.00 89.81           C  
ATOM   1496  CG2 ILE A 192     -14.602 -14.602   3.430  1.00 89.81           C  
ATOM   1497  CD1 ILE A 192     -12.211 -16.547   3.109  1.00 89.81           C  
ATOM   1498  N   PHE A 193     -17.750 -15.992   2.336  1.00 92.31           N  
ATOM   1499  CA  PHE A 193     -18.922 -15.258   1.884  1.00 92.31           C  
ATOM   1500  C   PHE A 193     -20.078 -15.438   2.859  1.00 92.31           C  
ATOM   1501  CB  PHE A 193     -19.344 -15.719   0.484  1.00 92.31           C  
ATOM   1502  O   PHE A 193     -20.734 -14.461   3.234  1.00 92.31           O  
ATOM   1503  CG  PHE A 193     -20.562 -15.023  -0.046  1.00 92.31           C  
ATOM   1504  CD1 PHE A 193     -21.828 -15.562   0.154  1.00 92.31           C  
ATOM   1505  CD2 PHE A 193     -20.453 -13.828  -0.745  1.00 92.31           C  
ATOM   1506  CE1 PHE A 193     -22.969 -14.914  -0.336  1.00 92.31           C  
ATOM   1507  CE2 PHE A 193     -21.578 -13.180  -1.237  1.00 92.31           C  
ATOM   1508  CZ  PHE A 193     -22.828 -13.727  -1.033  1.00 92.31           C  
ATOM   1509  N   ARG A 194     -20.297 -16.656   3.217  1.00 87.00           N  
ATOM   1510  CA  ARG A 194     -21.391 -16.969   4.133  1.00 87.00           C  
ATOM   1511  C   ARG A 194     -21.172 -16.312   5.492  1.00 87.00           C  
ATOM   1512  CB  ARG A 194     -21.531 -18.484   4.301  1.00 87.00           C  
ATOM   1513  O   ARG A 194     -22.125 -15.883   6.137  1.00 87.00           O  
ATOM   1514  CG  ARG A 194     -22.156 -19.188   3.100  1.00 87.00           C  
ATOM   1515  CD  ARG A 194     -22.328 -20.688   3.338  1.00 87.00           C  
ATOM   1516  NE  ARG A 194     -22.875 -21.359   2.168  1.00 87.00           N  
ATOM   1517  NH1 ARG A 194     -22.500 -23.484   2.971  1.00 87.00           N  
ATOM   1518  NH2 ARG A 194     -23.469 -23.188   0.911  1.00 87.00           N  
ATOM   1519  CZ  ARG A 194     -22.953 -22.672   2.020  1.00 87.00           C  
ATOM   1520  N   LEU A 195     -19.953 -16.219   5.934  1.00 84.25           N  
ATOM   1521  CA  LEU A 195     -19.625 -15.586   7.203  1.00 84.25           C  
ATOM   1522  C   LEU A 195     -19.797 -14.078   7.117  1.00 84.25           C  
ATOM   1523  CB  LEU A 195     -18.188 -15.922   7.609  1.00 84.25           C  
ATOM   1524  O   LEU A 195     -20.094 -13.422   8.117  1.00 84.25           O  
ATOM   1525  CG  LEU A 195     -17.969 -17.281   8.266  1.00 84.25           C  
ATOM   1526  CD1 LEU A 195     -16.500 -17.672   8.203  1.00 84.25           C  
ATOM   1527  CD2 LEU A 195     -18.453 -17.266   9.711  1.00 84.25           C  
ATOM   1528  N   SER A 196     -19.562 -13.516   5.965  1.00 87.38           N  
ATOM   1529  CA  SER A 196     -19.672 -12.078   5.762  1.00 87.38           C  
ATOM   1530  C   SER A 196     -21.125 -11.656   5.562  1.00 87.38           C  
ATOM   1531  CB  SER A 196     -18.844 -11.641   4.562  1.00 87.38           C  
ATOM   1532  O   SER A 196     -21.469 -10.477   5.688  1.00 87.38           O  
ATOM   1533  OG  SER A 196     -17.469 -11.961   4.758  1.00 87.38           O  
ATOM   1534  N   ASP A 197     -21.938 -12.602   5.172  1.00 86.19           N  
ATOM   1535  CA  ASP A 197     -23.359 -12.367   5.023  1.00 86.19           C  
ATOM   1536  C   ASP A 197     -24.062 -12.328   6.383  1.00 86.19           C  
ATOM   1537  CB  ASP A 197     -24.000 -13.445   4.145  1.00 86.19           C  
ATOM   1538  O   ASP A 197     -24.531 -13.352   6.879  1.00 86.19           O  
ATOM   1539  CG  ASP A 197     -25.453 -13.188   3.844  1.00 86.19           C  
ATOM   1540  OD1 ASP A 197     -25.969 -12.094   4.180  1.00 86.19           O  
ATOM   1541  OD2 ASP A 197     -26.109 -14.078   3.266  1.00 86.19           O  
ATOM   1542  N   GLN A 198     -24.219 -11.148   6.914  1.00 79.12           N  
ATOM   1543  CA  GLN A 198     -24.703 -10.992   8.281  1.00 79.12           C  
ATOM   1544  C   GLN A 198     -26.203 -11.266   8.359  1.00 79.12           C  
ATOM   1545  CB  GLN A 198     -24.391  -9.594   8.805  1.00 79.12           C  
ATOM   1546  O   GLN A 198     -26.688 -11.789   9.367  1.00 79.12           O  
ATOM   1547  CG  GLN A 198     -22.906  -9.320   8.984  1.00 79.12           C  
ATOM   1548  CD  GLN A 198     -22.625  -7.957   9.602  1.00 79.12           C  
ATOM   1549  NE2 GLN A 198     -21.359  -7.645   9.805  1.00 79.12           N  
ATOM   1550  OE1 GLN A 198     -23.562  -7.188   9.883  1.00 79.12           O  
ATOM   1551  N   ASP A 199     -26.906 -10.883   7.305  1.00 78.75           N  
ATOM   1552  CA  ASP A 199     -28.359 -11.055   7.367  1.00 78.75           C  
ATOM   1553  C   ASP A 199     -28.781 -12.359   6.695  1.00 78.75           C  
ATOM   1554  CB  ASP A 199     -29.078  -9.875   6.711  1.00 78.75           C  
ATOM   1555  O   ASP A 199     -29.969 -12.672   6.617  1.00 78.75           O  
ATOM   1556  CG  ASP A 199     -28.688  -9.680   5.254  1.00 78.75           C  
ATOM   1557  OD1 ASP A 199     -27.891 -10.492   4.723  1.00 78.75           O  
ATOM   1558  OD2 ASP A 199     -29.172  -8.719   4.633  1.00 78.75           O  
ATOM   1559  N   LEU A 200     -27.938 -13.219   6.152  1.00 79.06           N  
ATOM   1560  CA  LEU A 200     -28.125 -14.555   5.609  1.00 79.06           C  
ATOM   1561  C   LEU A 200     -29.109 -14.531   4.445  1.00 79.06           C  
ATOM   1562  CB  LEU A 200     -28.625 -15.508   6.699  1.00 79.06           C  
ATOM   1563  O   LEU A 200     -29.938 -15.438   4.316  1.00 79.06           O  
ATOM   1564  CG  LEU A 200     -27.578 -15.961   7.727  1.00 79.06           C  
ATOM   1565  CD1 LEU A 200     -28.266 -16.375   9.023  1.00 79.06           C  
ATOM   1566  CD2 LEU A 200     -26.750 -17.109   7.172  1.00 79.06           C  
ATOM   1567  N   ASP A 201     -29.125 -13.469   3.695  1.00 79.81           N  
ATOM   1568  CA  ASP A 201     -29.984 -13.414   2.518  1.00 79.81           C  
ATOM   1569  C   ASP A 201     -29.234 -13.867   1.268  1.00 79.81           C  
ATOM   1570  CB  ASP A 201     -30.531 -12.000   2.316  1.00 79.81           C  
ATOM   1571  O   ASP A 201     -29.703 -13.664   0.146  1.00 79.81           O  
ATOM   1572  CG  ASP A 201     -29.453 -10.984   2.000  1.00 79.81           C  
ATOM   1573  OD1 ASP A 201     -28.250 -11.320   2.098  1.00 79.81           O  
ATOM   1574  OD2 ASP A 201     -29.797  -9.836   1.654  1.00 79.81           O  
ATOM   1575  N   GLN A 202     -28.062 -14.445   1.427  1.00 86.75           N  
ATOM   1576  CA  GLN A 202     -27.250 -15.008   0.367  1.00 86.75           C  
ATOM   1577  C   GLN A 202     -26.750 -13.922  -0.582  1.00 86.75           C  
ATOM   1578  CB  GLN A 202     -28.016 -16.078  -0.413  1.00 86.75           C  
ATOM   1579  O   GLN A 202     -26.469 -14.195  -1.753  1.00 86.75           O  
ATOM   1580  CG  GLN A 202     -28.250 -17.359   0.365  1.00 86.75           C  
ATOM   1581  CD  GLN A 202     -28.453 -18.562  -0.539  1.00 86.75           C  
ATOM   1582  NE2 GLN A 202     -28.453 -19.750   0.052  1.00 86.75           N  
ATOM   1583  OE1 GLN A 202     -28.594 -18.422  -1.757  1.00 86.75           O  
ATOM   1584  N   ALA A 203     -26.797 -12.750  -0.127  1.00 91.56           N  
ATOM   1585  CA  ALA A 203     -26.250 -11.617  -0.868  1.00 91.56           C  
ATOM   1586  C   ALA A 203     -25.578 -10.617   0.072  1.00 91.56           C  
ATOM   1587  CB  ALA A 203     -27.344 -10.938  -1.682  1.00 91.56           C  
ATOM   1588  O   ALA A 203     -25.953 -10.523   1.247  1.00 91.56           O  
ATOM   1589  N   LEU A 204     -24.547 -10.000  -0.387  1.00 92.44           N  
ATOM   1590  CA  LEU A 204     -23.859  -9.008   0.426  1.00 92.44           C  
ATOM   1591  C   LEU A 204     -24.328  -7.598   0.069  1.00 92.44           C  
ATOM   1592  CB  LEU A 204     -22.344  -9.117   0.241  1.00 92.44           C  
ATOM   1593  O   LEU A 204     -24.188  -7.164  -1.077  1.00 92.44           O  
ATOM   1594  CG  LEU A 204     -21.703 -10.414   0.728  1.00 92.44           C  
ATOM   1595  CD1 LEU A 204     -20.219 -10.430   0.391  1.00 92.44           C  
ATOM   1596  CD2 LEU A 204     -21.922 -10.594   2.227  1.00 92.44           C  
ATOM   1597  N   SER A 205     -24.906  -6.996   1.025  1.00 91.75           N  
ATOM   1598  CA  SER A 205     -25.297  -5.602   0.857  1.00 91.75           C  
ATOM   1599  C   SER A 205     -24.094  -4.672   0.883  1.00 91.75           C  
ATOM   1600  CB  SER A 205     -26.297  -5.195   1.947  1.00 91.75           C  
ATOM   1601  O   SER A 205     -22.969  -5.109   1.152  1.00 91.75           O  
ATOM   1602  OG  SER A 205     -25.656  -5.160   3.215  1.00 91.75           O  
ATOM   1603  N   ASP A 206     -24.266  -3.375   0.529  1.00 89.50           N  
ATOM   1604  CA  ASP A 206     -23.203  -2.383   0.542  1.00 89.50           C  
ATOM   1605  C   ASP A 206     -22.562  -2.270   1.929  1.00 89.50           C  
ATOM   1606  CB  ASP A 206     -23.719  -1.020   0.089  1.00 89.50           C  
ATOM   1607  O   ASP A 206     -21.359  -2.115   2.055  1.00 89.50           O  
ATOM   1608  CG  ASP A 206     -24.078  -0.983  -1.386  1.00 89.50           C  
ATOM   1609  OD1 ASP A 206     -23.797  -1.965  -2.107  1.00 89.50           O  
ATOM   1610  OD2 ASP A 206     -24.656   0.036  -1.830  1.00 89.50           O  
ATOM   1611  N   GLU A 207     -23.391  -2.410   2.891  1.00 88.75           N  
ATOM   1612  CA  GLU A 207     -22.906  -2.336   4.266  1.00 88.75           C  
ATOM   1613  C   GLU A 207     -22.047  -3.549   4.613  1.00 88.75           C  
ATOM   1614  CB  GLU A 207     -24.078  -2.221   5.242  1.00 88.75           C  
ATOM   1615  O   GLU A 207     -21.000  -3.410   5.234  1.00 88.75           O  
ATOM   1616  CG  GLU A 207     -24.578  -0.796   5.441  1.00 88.75           C  
ATOM   1617  CD  GLU A 207     -26.094  -0.690   5.484  1.00 88.75           C  
ATOM   1618  OE1 GLU A 207     -26.625   0.443   5.539  1.00 88.75           O  
ATOM   1619  OE2 GLU A 207     -26.766  -1.750   5.461  1.00 88.75           O  
ATOM   1620  N   GLU A 208     -22.516  -4.684   4.211  1.00 88.50           N  
ATOM   1621  CA  GLU A 208     -21.781  -5.918   4.477  1.00 88.50           C  
ATOM   1622  C   GLU A 208     -20.453  -5.945   3.705  1.00 88.50           C  
ATOM   1623  CB  GLU A 208     -22.625  -7.141   4.117  1.00 88.50           C  
ATOM   1624  O   GLU A 208     -19.438  -6.402   4.227  1.00 88.50           O  
ATOM   1625  CG  GLU A 208     -23.797  -7.367   5.055  1.00 88.50           C  
ATOM   1626  CD  GLU A 208     -24.766  -8.438   4.559  1.00 88.50           C  
ATOM   1627  OE1 GLU A 208     -25.406  -9.109   5.398  1.00 88.50           O  
ATOM   1628  OE2 GLU A 208     -24.875  -8.609   3.324  1.00 88.50           O  
ATOM   1629  N   LEU A 209     -20.531  -5.441   2.500  1.00 89.62           N  
ATOM   1630  CA  LEU A 209     -19.328  -5.375   1.682  1.00 89.62           C  
ATOM   1631  C   LEU A 209     -18.297  -4.426   2.295  1.00 89.62           C  
ATOM   1632  CB  LEU A 209     -19.656  -4.926   0.259  1.00 89.62           C  
ATOM   1633  O   LEU A 209     -17.094  -4.703   2.275  1.00 89.62           O  
ATOM   1634  CG  LEU A 209     -19.531  -5.988  -0.836  1.00 89.62           C  
ATOM   1635  CD1 LEU A 209     -20.812  -6.027  -1.682  1.00 89.62           C  
ATOM   1636  CD2 LEU A 209     -18.312  -5.715  -1.707  1.00 89.62           C  
ATOM   1637  N   ASN A 210     -18.781  -3.412   2.807  1.00 85.75           N  
ATOM   1638  CA  ASN A 210     -17.891  -2.457   3.461  1.00 85.75           C  
ATOM   1639  C   ASN A 210     -17.281  -3.037   4.738  1.00 85.75           C  
ATOM   1640  CB  ASN A 210     -18.625  -1.154   3.766  1.00 85.75           C  
ATOM   1641  O   ASN A 210     -16.109  -2.803   5.039  1.00 85.75           O  
ATOM   1642  CG  ASN A 210     -18.312  -0.056   2.768  1.00 85.75           C  
ATOM   1643  ND2 ASN A 210     -19.219   0.903   2.637  1.00 85.75           N  
ATOM   1644  OD1 ASN A 210     -17.266  -0.071   2.121  1.00 85.75           O  
ATOM   1645  N   ALA A 211     -18.078  -3.768   5.492  1.00 84.31           N  
ATOM   1646  CA  ALA A 211     -17.578  -4.441   6.688  1.00 84.31           C  
ATOM   1647  C   ALA A 211     -16.516  -5.477   6.332  1.00 84.31           C  
ATOM   1648  CB  ALA A 211     -18.734  -5.105   7.441  1.00 84.31           C  
ATOM   1649  O   ALA A 211     -15.508  -5.598   7.023  1.00 84.31           O  
ATOM   1650  N   PHE A 212     -16.812  -6.164   5.312  1.00 88.94           N  
ATOM   1651  CA  PHE A 212     -15.875  -7.148   4.801  1.00 88.94           C  
ATOM   1652  C   PHE A 212     -14.562  -6.484   4.406  1.00 88.94           C  
ATOM   1653  CB  PHE A 212     -16.469  -7.891   3.598  1.00 88.94           C  
ATOM   1654  O   PHE A 212     -13.484  -6.941   4.797  1.00 88.94           O  
ATOM   1655  CG  PHE A 212     -15.484  -8.797   2.904  1.00 88.94           C  
ATOM   1656  CD1 PHE A 212     -14.844  -8.391   1.744  1.00 88.94           C  
ATOM   1657  CD2 PHE A 212     -15.211 -10.062   3.414  1.00 88.94           C  
ATOM   1658  CE1 PHE A 212     -13.938  -9.234   1.101  1.00 88.94           C  
ATOM   1659  CE2 PHE A 212     -14.312 -10.906   2.777  1.00 88.94           C  
ATOM   1660  CZ  PHE A 212     -13.672 -10.492   1.619  1.00 88.94           C  
ATOM   1661  N   GLN A 213     -14.656  -5.457   3.633  1.00 82.75           N  
ATOM   1662  CA  GLN A 213     -13.492  -4.703   3.166  1.00 82.75           C  
ATOM   1663  C   GLN A 213     -12.695  -4.141   4.340  1.00 82.75           C  
ATOM   1664  CB  GLN A 213     -13.930  -3.568   2.236  1.00 82.75           C  
ATOM   1665  O   GLN A 213     -11.461  -4.195   4.340  1.00 82.75           O  
ATOM   1666  CG  GLN A 213     -12.773  -2.881   1.522  1.00 82.75           C  
ATOM   1667  CD  GLN A 213     -12.758  -3.152   0.030  1.00 82.75           C  
ATOM   1668  NE2 GLN A 213     -11.789  -2.574  -0.669  1.00 82.75           N  
ATOM   1669  OE1 GLN A 213     -13.609  -3.877  -0.490  1.00 82.75           O  
ATOM   1670  N   LYS A 214     -13.383  -3.670   5.223  1.00 80.56           N  
ATOM   1671  CA  LYS A 214     -12.711  -3.113   6.398  1.00 80.56           C  
ATOM   1672  C   LYS A 214     -12.008  -4.203   7.195  1.00 80.56           C  
ATOM   1673  CB  LYS A 214     -13.719  -2.385   7.289  1.00 80.56           C  
ATOM   1674  O   LYS A 214     -10.898  -3.996   7.691  1.00 80.56           O  
ATOM   1675  CG  LYS A 214     -13.117  -1.266   8.125  1.00 80.56           C  
ATOM   1676  CD  LYS A 214     -14.172  -0.537   8.938  1.00 80.56           C  
ATOM   1677  CE  LYS A 214     -13.562   0.561   9.797  1.00 80.56           C  
ATOM   1678  NZ  LYS A 214     -14.602   1.305  10.570  1.00 80.56           N  
ATOM   1679  N   SER A 215     -12.609  -5.301   7.305  1.00 80.81           N  
ATOM   1680  CA  SER A 215     -12.055  -6.418   8.055  1.00 80.81           C  
ATOM   1681  C   SER A 215     -10.805  -6.977   7.375  1.00 80.81           C  
ATOM   1682  CB  SER A 215     -13.094  -7.527   8.219  1.00 80.81           C  
ATOM   1683  O   SER A 215      -9.812  -7.277   8.039  1.00 80.81           O  
ATOM   1684  OG  SER A 215     -12.477  -8.750   8.594  1.00 80.81           O  
ATOM   1685  N   CYS A 216     -10.852  -7.082   6.117  1.00 84.12           N  
ATOM   1686  CA  CYS A 216      -9.773  -7.727   5.383  1.00 84.12           C  
ATOM   1687  C   CYS A 216      -8.656  -6.738   5.070  1.00 84.12           C  
ATOM   1688  CB  CYS A 216     -10.297  -8.344   4.086  1.00 84.12           C  
ATOM   1689  O   CYS A 216      -7.473  -7.078   5.156  1.00 84.12           O  
ATOM   1690  SG  CYS A 216     -11.422  -9.734   4.340  1.00 84.12           S  
ATOM   1691  N   PHE A 217      -9.047  -5.531   4.750  1.00 77.62           N  
ATOM   1692  CA  PHE A 217      -8.055  -4.637   4.164  1.00 77.62           C  
ATOM   1693  C   PHE A 217      -7.887  -3.383   5.012  1.00 77.62           C  
ATOM   1694  CB  PHE A 217      -8.453  -4.258   2.732  1.00 77.62           C  
ATOM   1695  O   PHE A 217      -7.035  -2.541   4.719  1.00 77.62           O  
ATOM   1696  CG  PHE A 217      -8.625  -5.438   1.817  1.00 77.62           C  
ATOM   1697  CD1 PHE A 217      -7.527  -6.066   1.249  1.00 77.62           C  
ATOM   1698  CD2 PHE A 217      -9.898  -5.922   1.525  1.00 77.62           C  
ATOM   1699  CE1 PHE A 217      -7.688  -7.160   0.401  1.00 77.62           C  
ATOM   1700  CE2 PHE A 217     -10.070  -7.016   0.680  1.00 77.62           C  
ATOM   1701  CZ  PHE A 217      -8.961  -7.633   0.118  1.00 77.62           C  
ATOM   1702  N   GLY A 218      -8.688  -3.225   5.969  1.00 69.75           N  
ATOM   1703  CA  GLY A 218      -8.516  -2.164   6.949  1.00 69.75           C  
ATOM   1704  C   GLY A 218      -9.164  -0.856   6.531  1.00 69.75           C  
ATOM   1705  O   GLY A 218      -9.227   0.090   7.320  1.00 69.75           O  
ATOM   1706  N   HIS A 219      -9.617  -0.751   5.250  1.00 68.44           N  
ATOM   1707  CA  HIS A 219     -10.234   0.474   4.758  1.00 68.44           C  
ATOM   1708  C   HIS A 219     -11.539   0.177   4.035  1.00 68.44           C  
ATOM   1709  CB  HIS A 219      -9.273   1.218   3.822  1.00 68.44           C  
ATOM   1710  O   HIS A 219     -11.656  -0.831   3.332  1.00 68.44           O  
ATOM   1711  CG  HIS A 219      -7.895   0.641   3.795  1.00 68.44           C  
ATOM   1712  CD2 HIS A 219      -6.695   1.194   4.086  1.00 68.44           C  
ATOM   1713  ND1 HIS A 219      -7.641  -0.663   3.430  1.00 68.44           N  
ATOM   1714  CE1 HIS A 219      -6.340  -0.888   3.496  1.00 68.44           C  
ATOM   1715  NE2 HIS A 219      -5.742   0.224   3.893  1.00 68.44           N  
ATOM   1716  N   PRO A 220     -12.555   1.103   4.258  1.00 70.94           N  
ATOM   1717  CA  PRO A 220     -13.797   0.892   3.521  1.00 70.94           C  
ATOM   1718  C   PRO A 220     -13.680   1.262   2.043  1.00 70.94           C  
ATOM   1719  CB  PRO A 220     -14.789   1.812   4.238  1.00 70.94           C  
ATOM   1720  O   PRO A 220     -12.703   1.892   1.638  1.00 70.94           O  
ATOM   1721  CG  PRO A 220     -13.953   2.900   4.820  1.00 70.94           C  
ATOM   1722  CD  PRO A 220     -12.570   2.361   5.055  1.00 70.94           C  
ATOM   1723  N   LEU A 221     -14.578   0.810   1.269  1.00 72.50           N  
ATOM   1724  CA  LEU A 221     -14.672   1.122  -0.154  1.00 72.50           C  
ATOM   1725  C   LEU A 221     -15.445   2.414  -0.379  1.00 72.50           C  
ATOM   1726  CB  LEU A 221     -15.336  -0.027  -0.915  1.00 72.50           C  
ATOM   1727  O   LEU A 221     -16.484   2.643   0.258  1.00 72.50           O  
ATOM   1728  CG  LEU A 221     -14.406  -1.141  -1.406  1.00 72.50           C  
ATOM   1729  CD1 LEU A 221     -15.156  -2.469  -1.457  1.00 72.50           C  
ATOM   1730  CD2 LEU A 221     -13.836  -0.793  -2.775  1.00 72.50           C  
ATOM   1731  N   ALA A 222     -14.883   3.391  -1.208  1.00 68.06           N  
ATOM   1732  CA  ALA A 222     -15.688   4.527  -1.651  1.00 68.06           C  
ATOM   1733  C   ALA A 222     -16.969   4.062  -2.344  1.00 68.06           C  
ATOM   1734  CB  ALA A 222     -14.875   5.422  -2.586  1.00 68.06           C  
ATOM   1735  O   ALA A 222     -16.969   3.020  -3.002  1.00 68.06           O  
ATOM   1736  N   PRO A 223     -18.031   4.844  -2.121  1.00 73.12           N  
ATOM   1737  CA  PRO A 223     -19.297   4.441  -2.732  1.00 73.12           C  
ATOM   1738  C   PRO A 223     -19.188   4.250  -4.242  1.00 73.12           C  
ATOM   1739  CB  PRO A 223     -20.234   5.602  -2.393  1.00 73.12           C  
ATOM   1740  O   PRO A 223     -19.750   3.305  -4.793  1.00 73.12           O  
ATOM   1741  CG  PRO A 223     -19.562   6.320  -1.269  1.00 73.12           C  
ATOM   1742  CD  PRO A 223     -18.094   5.992  -1.298  1.00 73.12           C  
ATOM   1743  N   GLN A 224     -18.406   5.109  -4.801  1.00 75.44           N  
ATOM   1744  CA  GLN A 224     -18.266   4.957  -6.246  1.00 75.44           C  
ATOM   1745  C   GLN A 224     -17.531   3.660  -6.590  1.00 75.44           C  
ATOM   1746  CB  GLN A 224     -17.516   6.152  -6.840  1.00 75.44           C  
ATOM   1747  O   GLN A 224     -17.875   2.994  -7.570  1.00 75.44           O  
ATOM   1748  CG  GLN A 224     -17.672   6.281  -8.352  1.00 75.44           C  
ATOM   1749  CD  GLN A 224     -19.109   6.508  -8.781  1.00 75.44           C  
ATOM   1750  NE2 GLN A 224     -19.422   6.129 -10.016  1.00 75.44           N  
ATOM   1751  OE1 GLN A 224     -19.922   7.020  -8.016  1.00 75.44           O  
ATOM   1752  N   ALA A 225     -16.578   3.406  -5.781  1.00 75.69           N  
ATOM   1753  CA  ALA A 225     -15.812   2.182  -6.008  1.00 75.69           C  
ATOM   1754  C   ALA A 225     -16.703   0.949  -5.863  1.00 75.69           C  
ATOM   1755  CB  ALA A 225     -14.633   2.102  -5.039  1.00 75.69           C  
ATOM   1756  O   ALA A 225     -16.562  -0.019  -6.613  1.00 75.69           O  
ATOM   1757  N   LEU A 226     -17.625   1.037  -4.934  1.00 81.88           N  
ATOM   1758  CA  LEU A 226     -18.547  -0.074  -4.723  1.00 81.88           C  
ATOM   1759  C   LEU A 226     -19.453  -0.275  -5.941  1.00 81.88           C  
ATOM   1760  CB  LEU A 226     -19.406   0.168  -3.479  1.00 81.88           C  
ATOM   1761  O   LEU A 226     -19.656  -1.407  -6.383  1.00 81.88           O  
ATOM   1762  CG  LEU A 226     -19.625  -1.035  -2.559  1.00 81.88           C  
ATOM   1763  CD1 LEU A 226     -19.219  -0.690  -1.130  1.00 81.88           C  
ATOM   1764  CD2 LEU A 226     -21.078  -1.496  -2.613  1.00 81.88           C  
ATOM   1765  N   GLU A 227     -19.891   0.854  -6.457  1.00 81.69           N  
ATOM   1766  CA  GLU A 227     -20.734   0.778  -7.645  1.00 81.69           C  
ATOM   1767  C   GLU A 227     -19.953   0.245  -8.844  1.00 81.69           C  
ATOM   1768  CB  GLU A 227     -21.328   2.152  -7.973  1.00 81.69           C  
ATOM   1769  O   GLU A 227     -20.484  -0.539  -9.633  1.00 81.69           O  
ATOM   1770  CG  GLU A 227     -22.703   2.381  -7.379  1.00 81.69           C  
ATOM   1771  CD  GLU A 227     -23.766   1.439  -7.938  1.00 81.69           C  
ATOM   1772  OE1 GLU A 227     -24.812   1.240  -7.277  1.00 81.69           O  
ATOM   1773  OE2 GLU A 227     -23.547   0.896  -9.047  1.00 81.69           O  
ATOM   1774  N   ASP A 228     -18.781   0.715  -8.906  1.00 79.50           N  
ATOM   1775  CA  ASP A 228     -17.953   0.268 -10.016  1.00 79.50           C  
ATOM   1776  C   ASP A 228     -17.672  -1.229  -9.922  1.00 79.50           C  
ATOM   1777  CB  ASP A 228     -16.625   1.050 -10.039  1.00 79.50           C  
ATOM   1778  O   ASP A 228     -17.656  -1.931 -10.930  1.00 79.50           O  
ATOM   1779  CG  ASP A 228     -16.812   2.504 -10.438  1.00 79.50           C  
ATOM   1780  OD1 ASP A 228     -17.844   2.842 -11.055  1.00 79.50           O  
ATOM   1781  OD2 ASP A 228     -15.914   3.318 -10.133  1.00 79.50           O  
ATOM   1782  N   VAL A 229     -17.422  -1.668  -8.734  1.00 84.44           N  
ATOM   1783  CA  VAL A 229     -17.172  -3.090  -8.523  1.00 84.44           C  
ATOM   1784  C   VAL A 229     -18.406  -3.898  -8.914  1.00 84.44           C  
ATOM   1785  CB  VAL A 229     -16.781  -3.381  -7.055  1.00 84.44           C  
ATOM   1786  O   VAL A 229     -18.297  -4.914  -9.602  1.00 84.44           O  
ATOM   1787  CG1 VAL A 229     -16.812  -4.883  -6.773  1.00 84.44           C  
ATOM   1788  CG2 VAL A 229     -15.391  -2.814  -6.746  1.00 84.44           C  
ATOM   1789  N   LYS A 230     -19.562  -3.432  -8.539  1.00 87.06           N  
ATOM   1790  CA  LYS A 230     -20.797  -4.133  -8.867  1.00 87.06           C  
ATOM   1791  C   LYS A 230     -21.047  -4.125 -10.375  1.00 87.06           C  
ATOM   1792  CB  LYS A 230     -21.984  -3.498  -8.141  1.00 87.06           C  
ATOM   1793  O   LYS A 230     -21.516  -5.117 -10.938  1.00 87.06           O  
ATOM   1794  CG  LYS A 230     -22.000  -3.762  -6.645  1.00 87.06           C  
ATOM   1795  CD  LYS A 230     -23.250  -3.182  -5.988  1.00 87.06           C  
ATOM   1796  CE  LYS A 230     -22.922  -2.523  -4.652  1.00 87.06           C  
ATOM   1797  NZ  LYS A 230     -24.141  -1.941  -4.016  1.00 87.06           N  
ATOM   1798  N   THR A 231     -20.656  -3.012 -10.945  1.00 81.69           N  
ATOM   1799  CA  THR A 231     -20.828  -2.900 -12.391  1.00 81.69           C  
ATOM   1800  C   THR A 231     -19.938  -3.908 -13.117  1.00 81.69           C  
ATOM   1801  CB  THR A 231     -20.500  -1.479 -12.883  1.00 81.69           C  
ATOM   1802  O   THR A 231     -20.375  -4.543 -14.078  1.00 81.69           O  
ATOM   1803  CG2 THR A 231     -21.031  -1.254 -14.297  1.00 81.69           C  
ATOM   1804  OG1 THR A 231     -21.109  -0.524 -12.008  1.00 81.69           O  
ATOM   1805  N   VAL A 232     -18.781  -3.980 -12.656  1.00 80.81           N  
ATOM   1806  CA  VAL A 232     -17.844  -4.930 -13.266  1.00 80.81           C  
ATOM   1807  C   VAL A 232     -18.391  -6.348 -13.117  1.00 80.81           C  
ATOM   1808  CB  VAL A 232     -16.438  -4.828 -12.648  1.00 80.81           C  
ATOM   1809  O   VAL A 232     -18.344  -7.145 -14.062  1.00 80.81           O  
ATOM   1810  CG1 VAL A 232     -15.570  -6.008 -13.078  1.00 80.81           C  
ATOM   1811  CG2 VAL A 232     -15.781  -3.506 -13.031  1.00 80.81           C  
ATOM   1812  N   VAL A 233     -18.938  -6.645 -11.977  1.00 87.75           N  
ATOM   1813  CA  VAL A 233     -19.453  -7.980 -11.719  1.00 87.75           C  
ATOM   1814  C   VAL A 233     -20.703  -8.211 -12.570  1.00 87.75           C  
ATOM   1815  CB  VAL A 233     -19.781  -8.180 -10.227  1.00 87.75           C  
ATOM   1816  O   VAL A 233     -20.875  -9.273 -13.172  1.00 87.75           O  
ATOM   1817  CG1 VAL A 233     -20.500  -9.523 -10.000  1.00 87.75           C  
ATOM   1818  CG2 VAL A 233     -18.516  -8.102  -9.383  1.00 87.75           C  
ATOM   1819  N   CYS A 234     -21.516  -7.168 -12.680  1.00 83.88           N  
ATOM   1820  CA  CYS A 234     -22.750  -7.273 -13.445  1.00 83.88           C  
ATOM   1821  C   CYS A 234     -22.469  -7.508 -14.922  1.00 83.88           C  
ATOM   1822  CB  CYS A 234     -23.594  -6.012 -13.273  1.00 83.88           C  
ATOM   1823  O   CYS A 234     -23.188  -8.242 -15.594  1.00 83.88           O  
ATOM   1824  SG  CYS A 234     -25.000  -6.219 -12.141  1.00 83.88           S  
ATOM   1825  N   ARG A 235     -21.453  -7.008 -15.391  1.00 78.31           N  
ATOM   1826  CA  ARG A 235     -21.109  -7.098 -16.812  1.00 78.31           C  
ATOM   1827  C   ARG A 235     -20.531  -8.469 -17.141  1.00 78.31           C  
ATOM   1828  CB  ARG A 235     -20.109  -5.996 -17.188  1.00 78.31           C  
ATOM   1829  O   ARG A 235     -20.625  -8.922 -18.281  1.00 78.31           O  
ATOM   1830  CG  ARG A 235     -20.766  -4.672 -17.547  1.00 78.31           C  
ATOM   1831  CD  ARG A 235     -19.734  -3.641 -18.000  1.00 78.31           C  
ATOM   1832  NE  ARG A 235     -20.375  -2.377 -18.359  1.00 78.31           N  
ATOM   1833  NH1 ARG A 235     -18.391  -1.243 -18.703  1.00 78.31           N  
ATOM   1834  NH2 ARG A 235     -20.391  -0.171 -19.000  1.00 78.31           N  
ATOM   1835  CZ  ARG A 235     -19.719  -1.267 -18.688  1.00 78.31           C  
ATOM   1836  N   ASN A 236     -20.000  -9.148 -16.203  1.00 80.06           N  
ATOM   1837  CA  ASN A 236     -19.234 -10.352 -16.516  1.00 80.06           C  
ATOM   1838  C   ASN A 236     -19.953 -11.609 -16.031  1.00 80.06           C  
ATOM   1839  CB  ASN A 236     -17.828 -10.273 -15.914  1.00 80.06           C  
ATOM   1840  O   ASN A 236     -19.703 -12.703 -16.547  1.00 80.06           O  
ATOM   1841  CG  ASN A 236     -16.953  -9.266 -16.625  1.00 80.06           C  
ATOM   1842  ND2 ASN A 236     -16.547  -8.219 -15.922  1.00 80.06           N  
ATOM   1843  OD1 ASN A 236     -16.625  -9.430 -17.812  1.00 80.06           O  
ATOM   1844  N   VAL A 237     -20.750 -11.500 -15.000  1.00 85.56           N  
ATOM   1845  CA  VAL A 237     -21.422 -12.672 -14.453  1.00 85.56           C  
ATOM   1846  C   VAL A 237     -22.938 -12.422 -14.383  1.00 85.56           C  
ATOM   1847  CB  VAL A 237     -20.875 -13.031 -13.047  1.00 85.56           C  
ATOM   1848  O   VAL A 237     -23.391 -11.492 -13.711  1.00 85.56           O  
ATOM   1849  CG1 VAL A 237     -21.672 -14.195 -12.453  1.00 85.56           C  
ATOM   1850  CG2 VAL A 237     -19.391 -13.375 -13.125  1.00 85.56           C  
ATOM   1851  N   ALA A 238     -23.578 -13.250 -15.156  1.00 86.88           N  
ATOM   1852  CA  ALA A 238     -25.031 -13.188 -15.062  1.00 86.88           C  
ATOM   1853  C   ALA A 238     -25.500 -13.578 -13.664  1.00 86.88           C  
ATOM   1854  CB  ALA A 238     -25.672 -14.102 -16.109  1.00 86.88           C  
ATOM   1855  O   ALA A 238     -25.188 -14.664 -13.172  1.00 86.88           O  
ATOM   1856  N   GLY A 239     -26.156 -12.711 -12.953  1.00 87.25           N  
ATOM   1857  CA  GLY A 239     -26.656 -12.992 -11.617  1.00 87.25           C  
ATOM   1858  C   GLY A 239     -25.672 -12.648 -10.523  1.00 87.25           C  
ATOM   1859  O   GLY A 239     -25.875 -13.000  -9.359  1.00 87.25           O  
ATOM   1860  N   GLY A 240     -24.578 -12.125 -10.930  1.00 91.06           N  
ATOM   1861  CA  GLY A 240     -23.547 -11.773  -9.961  1.00 91.06           C  
ATOM   1862  C   GLY A 240     -23.984 -10.688  -8.992  1.00 91.06           C  
ATOM   1863  O   GLY A 240     -23.484 -10.609  -7.871  1.00 91.06           O  
ATOM   1864  N   VAL A 241     -24.875  -9.867  -9.445  1.00 92.12           N  
ATOM   1865  CA  VAL A 241     -25.484  -8.836  -8.625  1.00 92.12           C  
ATOM   1866  C   VAL A 241     -27.016  -8.961  -8.688  1.00 92.12           C  
ATOM   1867  CB  VAL A 241     -25.047  -7.422  -9.062  1.00 92.12           C  
ATOM   1868  O   VAL A 241     -27.578  -9.102  -9.773  1.00 92.12           O  
ATOM   1869  CG1 VAL A 241     -25.703  -6.355  -8.188  1.00 92.12           C  
ATOM   1870  CG2 VAL A 241     -23.531  -7.293  -9.008  1.00 92.12           C  
ATOM   1871  N   ARG A 242     -27.609  -9.125  -7.539  1.00 90.44           N  
ATOM   1872  CA  ARG A 242     -29.062  -9.219  -7.449  1.00 90.44           C  
ATOM   1873  C   ARG A 242     -29.625  -8.125  -6.555  1.00 90.44           C  
ATOM   1874  CB  ARG A 242     -29.484 -10.594  -6.922  1.00 90.44           C  
ATOM   1875  O   ARG A 242     -29.250  -8.008  -5.387  1.00 90.44           O  
ATOM   1876  CG  ARG A 242     -30.734 -11.156  -7.590  1.00 90.44           C  
ATOM   1877  CD  ARG A 242     -31.125 -12.508  -7.008  1.00 90.44           C  
ATOM   1878  NE  ARG A 242     -32.094 -13.203  -7.863  1.00 90.44           N  
ATOM   1879  NH1 ARG A 242     -32.344 -15.016  -6.457  1.00 90.44           N  
ATOM   1880  NH2 ARG A 242     -33.500 -14.922  -8.430  1.00 90.44           N  
ATOM   1881  CZ  ARG A 242     -32.625 -14.383  -7.578  1.00 90.44           C  
ATOM   1882  N   GLU A 243     -30.547  -7.336  -7.082  1.00 89.38           N  
ATOM   1883  CA  GLU A 243     -31.156  -6.246  -6.324  1.00 89.38           C  
ATOM   1884  C   GLU A 243     -30.078  -5.348  -5.703  1.00 89.38           C  
ATOM   1885  CB  GLU A 243     -32.062  -6.793  -5.234  1.00 89.38           C  
ATOM   1886  O   GLU A 243     -30.141  -5.047  -4.508  1.00 89.38           O  
ATOM   1887  CG  GLU A 243     -33.344  -7.414  -5.770  1.00 89.38           C  
ATOM   1888  CD  GLU A 243     -34.312  -7.875  -4.676  1.00 89.38           C  
ATOM   1889  OE1 GLU A 243     -35.406  -8.375  -4.996  1.00 89.38           O  
ATOM   1890  OE2 GLU A 243     -33.938  -7.730  -3.486  1.00 89.38           O  
ATOM   1891  N   ASP A 244     -28.984  -5.059  -6.367  1.00 88.94           N  
ATOM   1892  CA  ASP A 244     -27.891  -4.164  -6.000  1.00 88.94           C  
ATOM   1893  C   ASP A 244     -27.062  -4.758  -4.875  1.00 88.94           C  
ATOM   1894  CB  ASP A 244     -28.438  -2.795  -5.586  1.00 88.94           C  
ATOM   1895  O   ASP A 244     -26.438  -4.023  -4.105  1.00 88.94           O  
ATOM   1896  CG  ASP A 244     -27.625  -1.639  -6.141  1.00 88.94           C  
ATOM   1897  OD1 ASP A 244     -26.828  -1.850  -7.078  1.00 88.94           O  
ATOM   1898  OD2 ASP A 244     -27.781  -0.508  -5.629  1.00 88.94           O  
ATOM   1899  N   ARG A 245     -27.203  -6.109  -4.785  1.00 92.44           N  
ATOM   1900  CA  ARG A 245     -26.406  -6.832  -3.797  1.00 92.44           C  
ATOM   1901  C   ARG A 245     -25.516  -7.871  -4.465  1.00 92.44           C  
ATOM   1902  CB  ARG A 245     -27.312  -7.512  -2.770  1.00 92.44           C  
ATOM   1903  O   ARG A 245     -25.859  -8.422  -5.512  1.00 92.44           O  
ATOM   1904  CG  ARG A 245     -28.203  -6.547  -2.006  1.00 92.44           C  
ATOM   1905  CD  ARG A 245     -29.109  -7.273  -1.016  1.00 92.44           C  
ATOM   1906  NE  ARG A 245     -30.141  -6.395  -0.478  1.00 92.44           N  
ATOM   1907  NH1 ARG A 245     -31.016  -7.961   0.979  1.00 92.44           N  
ATOM   1908  NH2 ARG A 245     -31.922  -5.859   0.875  1.00 92.44           N  
ATOM   1909  CZ  ARG A 245     -31.016  -6.738   0.458  1.00 92.44           C  
ATOM   1910  N   LEU A 246     -24.344  -8.109  -3.902  1.00 93.62           N  
ATOM   1911  CA  LEU A 246     -23.375  -9.039  -4.480  1.00 93.62           C  
ATOM   1912  C   LEU A 246     -23.703 -10.477  -4.086  1.00 93.62           C  
ATOM   1913  CB  LEU A 246     -21.953  -8.688  -4.035  1.00 93.62           C  
ATOM   1914  O   LEU A 246     -23.859 -10.781  -2.900  1.00 93.62           O  
ATOM   1915  CG  LEU A 246     -20.812  -9.445  -4.723  1.00 93.62           C  
ATOM   1916  CD1 LEU A 246     -20.641  -8.953  -6.152  1.00 93.62           C  
ATOM   1917  CD2 LEU A 246     -19.516  -9.305  -3.932  1.00 93.62           C  
ATOM   1918  N   THR A 247     -23.875 -11.305  -5.074  1.00 93.94           N  
ATOM   1919  CA  THR A 247     -24.172 -12.711  -4.824  1.00 93.94           C  
ATOM   1920  C   THR A 247     -22.875 -13.508  -4.660  1.00 93.94           C  
ATOM   1921  CB  THR A 247     -25.016 -13.312  -5.965  1.00 93.94           C  
ATOM   1922  O   THR A 247     -21.781 -12.977  -4.824  1.00 93.94           O  
ATOM   1923  CG2 THR A 247     -26.281 -12.508  -6.188  1.00 93.94           C  
ATOM   1924  OG1 THR A 247     -24.234 -13.312  -7.172  1.00 93.94           O  
ATOM   1925  N   LEU A 248     -23.078 -14.797  -4.285  1.00 93.31           N  
ATOM   1926  CA  LEU A 248     -21.938 -15.688  -4.141  1.00 93.31           C  
ATOM   1927  C   LEU A 248     -21.188 -15.828  -5.461  1.00 93.31           C  
ATOM   1928  CB  LEU A 248     -22.391 -17.062  -3.652  1.00 93.31           C  
ATOM   1929  O   LEU A 248     -19.953 -15.773  -5.484  1.00 93.31           O  
ATOM   1930  CG  LEU A 248     -21.297 -18.141  -3.549  1.00 93.31           C  
ATOM   1931  CD1 LEU A 248     -20.234 -17.719  -2.543  1.00 93.31           C  
ATOM   1932  CD2 LEU A 248     -21.906 -19.484  -3.160  1.00 93.31           C  
ATOM   1933  N   ASP A 249     -21.938 -15.922  -6.512  1.00 92.88           N  
ATOM   1934  CA  ASP A 249     -21.328 -16.031  -7.828  1.00 92.88           C  
ATOM   1935  C   ASP A 249     -20.516 -14.781  -8.164  1.00 92.88           C  
ATOM   1936  CB  ASP A 249     -22.375 -16.281  -8.906  1.00 92.88           C  
ATOM   1937  O   ASP A 249     -19.422 -14.867  -8.734  1.00 92.88           O  
ATOM   1938  CG  ASP A 249     -22.969 -17.672  -8.844  1.00 92.88           C  
ATOM   1939  OD1 ASP A 249     -22.297 -18.609  -8.367  1.00 92.88           O  
ATOM   1940  OD2 ASP A 249     -24.125 -17.844  -9.289  1.00 92.88           O  
ATOM   1941  N   GLY A 250     -21.078 -13.695  -7.793  1.00 91.56           N  
ATOM   1942  CA  GLY A 250     -20.359 -12.445  -8.000  1.00 91.56           C  
ATOM   1943  C   GLY A 250     -19.094 -12.344  -7.168  1.00 91.56           C  
ATOM   1944  O   GLY A 250     -18.062 -11.883  -7.656  1.00 91.56           O  
ATOM   1945  N   PHE A 251     -19.188 -12.812  -5.945  1.00 93.44           N  
ATOM   1946  CA  PHE A 251     -18.062 -12.781  -5.027  1.00 93.44           C  
ATOM   1947  C   PHE A 251     -16.938 -13.695  -5.516  1.00 93.44           C  
ATOM   1948  CB  PHE A 251     -18.500 -13.188  -3.619  1.00 93.44           C  
ATOM   1949  O   PHE A 251     -15.766 -13.320  -5.496  1.00 93.44           O  
ATOM   1950  CG  PHE A 251     -17.391 -13.117  -2.596  1.00 93.44           C  
ATOM   1951  CD1 PHE A 251     -16.781 -14.266  -2.133  1.00 93.44           C  
ATOM   1952  CD2 PHE A 251     -16.984 -11.883  -2.096  1.00 93.44           C  
ATOM   1953  CE1 PHE A 251     -15.758 -14.203  -1.186  1.00 93.44           C  
ATOM   1954  CE2 PHE A 251     -15.961 -11.812  -1.148  1.00 93.44           C  
ATOM   1955  CZ  PHE A 251     -15.352 -12.969  -0.694  1.00 93.44           C  
ATOM   1956  N   LEU A 252     -17.281 -14.836  -5.953  1.00 91.94           N  
ATOM   1957  CA  LEU A 252     -16.312 -15.781  -6.488  1.00 91.94           C  
ATOM   1958  C   LEU A 252     -15.680 -15.242  -7.770  1.00 91.94           C  
ATOM   1959  CB  LEU A 252     -16.969 -17.141  -6.754  1.00 91.94           C  
ATOM   1960  O   LEU A 252     -14.477 -15.391  -7.980  1.00 91.94           O  
ATOM   1961  CG  LEU A 252     -17.422 -17.922  -5.527  1.00 91.94           C  
ATOM   1962  CD1 LEU A 252     -18.125 -19.203  -5.949  1.00 91.94           C  
ATOM   1963  CD2 LEU A 252     -16.234 -18.234  -4.621  1.00 91.94           C  
ATOM   1964  N   PHE A 253     -16.469 -14.625  -8.562  1.00 89.25           N  
ATOM   1965  CA  PHE A 253     -15.969 -14.023  -9.797  1.00 89.25           C  
ATOM   1966  C   PHE A 253     -14.969 -12.914  -9.484  1.00 89.25           C  
ATOM   1967  CB  PHE A 253     -17.125 -13.477 -10.641  1.00 89.25           C  
ATOM   1968  O   PHE A 253     -13.938 -12.805 -10.148  1.00 89.25           O  
ATOM   1969  CG  PHE A 253     -16.672 -12.695 -11.844  1.00 89.25           C  
ATOM   1970  CD1 PHE A 253     -16.703 -11.312 -11.844  1.00 89.25           C  
ATOM   1971  CD2 PHE A 253     -16.219 -13.359 -12.984  1.00 89.25           C  
ATOM   1972  CE1 PHE A 253     -16.297 -10.586 -12.961  1.00 89.25           C  
ATOM   1973  CE2 PHE A 253     -15.797 -12.641 -14.102  1.00 89.25           C  
ATOM   1974  CZ  PHE A 253     -15.844 -11.250 -14.086  1.00 89.25           C  
ATOM   1975  N   LEU A 254     -15.320 -12.047  -8.547  1.00 87.94           N  
ATOM   1976  CA  LEU A 254     -14.406 -10.977  -8.156  1.00 87.94           C  
ATOM   1977  C   LEU A 254     -13.031 -11.539  -7.797  1.00 87.94           C  
ATOM   1978  CB  LEU A 254     -14.977 -10.188  -6.977  1.00 87.94           C  
ATOM   1979  O   LEU A 254     -12.008 -11.023  -8.258  1.00 87.94           O  
ATOM   1980  CG  LEU A 254     -15.852  -8.977  -7.328  1.00 87.94           C  
ATOM   1981  CD1 LEU A 254     -16.672  -8.547  -6.113  1.00 87.94           C  
ATOM   1982  CD2 LEU A 254     -14.992  -7.828  -7.836  1.00 87.94           C  
ATOM   1983  N   ASN A 255     -12.992 -12.570  -7.000  1.00 88.69           N  
ATOM   1984  CA  ASN A 255     -11.727 -13.172  -6.590  1.00 88.69           C  
ATOM   1985  C   ASN A 255     -11.016 -13.828  -7.770  1.00 88.69           C  
ATOM   1986  CB  ASN A 255     -11.961 -14.188  -5.473  1.00 88.69           C  
ATOM   1987  O   ASN A 255      -9.789 -13.820  -7.840  1.00 88.69           O  
ATOM   1988  CG  ASN A 255     -12.117 -13.539  -4.113  1.00 88.69           C  
ATOM   1989  ND2 ASN A 255     -13.359 -13.367  -3.678  1.00 88.69           N  
ATOM   1990  OD1 ASN A 255     -11.133 -13.188  -3.459  1.00 88.69           O  
ATOM   1991  N   THR A 256     -11.836 -14.383  -8.648  1.00 84.19           N  
ATOM   1992  CA  THR A 256     -11.250 -14.914  -9.875  1.00 84.19           C  
ATOM   1993  C   THR A 256     -10.578 -13.797 -10.680  1.00 84.19           C  
ATOM   1994  CB  THR A 256     -12.312 -15.609 -10.750  1.00 84.19           C  
ATOM   1995  O   THR A 256      -9.477 -13.977 -11.203  1.00 84.19           O  
ATOM   1996  CG2 THR A 256     -11.672 -16.281 -11.961  1.00 84.19           C  
ATOM   1997  OG1 THR A 256     -12.984 -16.594  -9.969  1.00 84.19           O  
ATOM   1998  N   LEU A 257     -11.258 -12.719 -10.703  1.00 77.56           N  
ATOM   1999  CA  LEU A 257     -10.750 -11.570 -11.445  1.00 77.56           C  
ATOM   2000  C   LEU A 257      -9.469 -11.039 -10.812  1.00 77.56           C  
ATOM   2001  CB  LEU A 257     -11.805 -10.461 -11.508  1.00 77.56           C  
ATOM   2002  O   LEU A 257      -8.547 -10.633 -11.516  1.00 77.56           O  
ATOM   2003  CG  LEU A 257     -11.844  -9.641 -12.797  1.00 77.56           C  
ATOM   2004  CD1 LEU A 257     -12.836 -10.242 -13.781  1.00 77.56           C  
ATOM   2005  CD2 LEU A 257     -12.195  -8.188 -12.492  1.00 77.56           C  
ATOM   2006  N   PHE A 258      -9.453 -11.008  -9.500  1.00 80.56           N  
ATOM   2007  CA  PHE A 258      -8.227 -10.609  -8.812  1.00 80.56           C  
ATOM   2008  C   PHE A 258      -7.043 -11.445  -9.281  1.00 80.56           C  
ATOM   2009  CB  PHE A 258      -8.391 -10.734  -7.297  1.00 80.56           C  
ATOM   2010  O   PHE A 258      -5.988 -10.906  -9.609  1.00 80.56           O  
ATOM   2011  CG  PHE A 258      -9.406  -9.789  -6.715  1.00 80.56           C  
ATOM   2012  CD1 PHE A 258      -9.609  -8.531  -7.270  1.00 80.56           C  
ATOM   2013  CD2 PHE A 258     -10.172 -10.164  -5.613  1.00 80.56           C  
ATOM   2014  CE1 PHE A 258     -10.547  -7.656  -6.734  1.00 80.56           C  
ATOM   2015  CE2 PHE A 258     -11.109  -9.297  -5.070  1.00 80.56           C  
ATOM   2016  CZ  PHE A 258     -11.305  -8.039  -5.633  1.00 80.56           C  
ATOM   2017  N   ILE A 259      -7.266 -12.703  -9.297  1.00 75.62           N  
ATOM   2018  CA  ILE A 259      -6.207 -13.648  -9.625  1.00 75.62           C  
ATOM   2019  C   ILE A 259      -5.812 -13.492 -11.094  1.00 75.62           C  
ATOM   2020  CB  ILE A 259      -6.648 -15.109  -9.344  1.00 75.62           C  
ATOM   2021  O   ILE A 259      -4.621 -13.453 -11.414  1.00 75.62           O  
ATOM   2022  CG1 ILE A 259      -6.938 -15.297  -7.848  1.00 75.62           C  
ATOM   2023  CG2 ILE A 259      -5.582 -16.094  -9.828  1.00 75.62           C  
ATOM   2024  CD1 ILE A 259      -7.652 -16.594  -7.520  1.00 75.62           C  
ATOM   2025  N   GLN A 260      -6.855 -13.312 -11.922  1.00 68.12           N  
ATOM   2026  CA  GLN A 260      -6.602 -13.188 -13.359  1.00 68.12           C  
ATOM   2027  C   GLN A 260      -5.828 -11.906 -13.672  1.00 68.12           C  
ATOM   2028  CB  GLN A 260      -7.914 -13.211 -14.141  1.00 68.12           C  
ATOM   2029  O   GLN A 260      -5.039 -11.867 -14.617  1.00 68.12           O  
ATOM   2030  CG  GLN A 260      -8.570 -14.586 -14.195  1.00 68.12           C  
ATOM   2031  CD  GLN A 260      -9.852 -14.594 -15.008  1.00 68.12           C  
ATOM   2032  NE2 GLN A 260     -10.234 -15.766 -15.500  1.00 68.12           N  
ATOM   2033  OE1 GLN A 260     -10.492 -13.547 -15.195  1.00 68.12           O  
ATOM   2034  N   ARG A 261      -6.066 -10.953 -12.812  1.00 63.78           N  
ATOM   2035  CA  ARG A 261      -5.391  -9.672 -13.031  1.00 63.78           C  
ATOM   2036  C   ARG A 261      -4.055  -9.633 -12.289  1.00 63.78           C  
ATOM   2037  CB  ARG A 261      -6.277  -8.516 -12.578  1.00 63.78           C  
ATOM   2038  O   ARG A 261      -3.439  -8.570 -12.180  1.00 63.78           O  
ATOM   2039  CG  ARG A 261      -7.480  -8.273 -13.477  1.00 63.78           C  
ATOM   2040  CD  ARG A 261      -8.188  -6.965 -13.141  1.00 63.78           C  
ATOM   2041  NE  ARG A 261      -9.305  -6.703 -14.047  1.00 63.78           N  
ATOM   2042  NH1 ARG A 261     -10.000  -4.789 -12.961  1.00 63.78           N  
ATOM   2043  NH2 ARG A 261     -11.117  -5.535 -14.820  1.00 63.78           N  
ATOM   2044  CZ  ARG A 261     -10.141  -5.676 -13.938  1.00 63.78           C  
ATOM   2045  N   GLY A 262      -3.740 -10.711 -11.781  1.00 67.44           N  
ATOM   2046  CA  GLY A 262      -2.443 -10.797 -11.125  1.00 67.44           C  
ATOM   2047  C   GLY A 262      -2.434 -10.195  -9.734  1.00 67.44           C  
ATOM   2048  O   GLY A 262      -1.379  -9.797  -9.234  1.00 67.44           O  
ATOM   2049  N   ARG A 263      -3.580 -10.023  -9.156  1.00 73.88           N  
ATOM   2050  CA  ARG A 263      -3.699  -9.484  -7.801  1.00 73.88           C  
ATOM   2051  C   ARG A 263      -4.141 -10.562  -6.820  1.00 73.88           C  
ATOM   2052  CB  ARG A 263      -4.688  -8.320  -7.773  1.00 73.88           C  
ATOM   2053  O   ARG A 263      -5.062 -10.352  -6.027  1.00 73.88           O  
ATOM   2054  CG  ARG A 263      -4.363  -7.211  -8.766  1.00 73.88           C  
ATOM   2055  CD  ARG A 263      -3.191  -6.359  -8.297  1.00 73.88           C  
ATOM   2056  NE  ARG A 263      -2.938  -5.246  -9.203  1.00 73.88           N  
ATOM   2057  NH1 ARG A 263      -1.210  -4.352  -7.949  1.00 73.88           N  
ATOM   2058  NH2 ARG A 263      -1.856  -3.344  -9.906  1.00 73.88           N  
ATOM   2059  CZ  ARG A 263      -2.002  -4.316  -9.016  1.00 73.88           C  
ATOM   2060  N   HIS A 264      -3.455 -11.656  -6.914  1.00 81.00           N  
ATOM   2061  CA  HIS A 264      -3.840 -12.797  -6.082  1.00 81.00           C  
ATOM   2062  C   HIS A 264      -3.498 -12.547  -4.617  1.00 81.00           C  
ATOM   2063  CB  HIS A 264      -3.156 -14.070  -6.574  1.00 81.00           C  
ATOM   2064  O   HIS A 264      -3.984 -13.258  -3.734  1.00 81.00           O  
ATOM   2065  CG  HIS A 264      -1.708 -13.891  -6.898  1.00 81.00           C  
ATOM   2066  CD2 HIS A 264      -0.593 -14.250  -6.223  1.00 81.00           C  
ATOM   2067  ND1 HIS A 264      -1.276 -13.266  -8.047  1.00 81.00           N  
ATOM   2068  CE1 HIS A 264       0.046 -13.250  -8.062  1.00 81.00           C  
ATOM   2069  NE2 HIS A 264       0.485 -13.844  -6.969  1.00 81.00           N  
ATOM   2070  N   GLU A 265      -2.664 -11.555  -4.316  1.00 79.19           N  
ATOM   2071  CA  GLU A 265      -2.410 -11.180  -2.930  1.00 79.19           C  
ATOM   2072  C   GLU A 265      -3.701 -10.773  -2.223  1.00 79.19           C  
ATOM   2073  CB  GLU A 265      -1.395 -10.031  -2.863  1.00 79.19           C  
ATOM   2074  O   GLU A 265      -3.850 -11.000  -1.020  1.00 79.19           O  
ATOM   2075  CG  GLU A 265      -1.936  -8.703  -3.359  1.00 79.19           C  
ATOM   2076  CD  GLU A 265      -1.618  -8.430  -4.820  1.00 79.19           C  
ATOM   2077  OE1 GLU A 265      -1.842  -7.293  -5.293  1.00 79.19           O  
ATOM   2078  OE2 GLU A 265      -1.143  -9.367  -5.504  1.00 79.19           O  
ATOM   2079  N   THR A 266      -4.551 -10.203  -2.969  1.00 81.25           N  
ATOM   2080  CA  THR A 266      -5.828  -9.781  -2.402  1.00 81.25           C  
ATOM   2081  C   THR A 266      -6.629 -10.984  -1.919  1.00 81.25           C  
ATOM   2082  CB  THR A 266      -6.660  -8.984  -3.426  1.00 81.25           C  
ATOM   2083  O   THR A 266      -7.129 -11.000  -0.793  1.00 81.25           O  
ATOM   2084  CG2 THR A 266      -7.809  -8.250  -2.748  1.00 81.25           C  
ATOM   2085  OG1 THR A 266      -5.812  -8.031  -4.082  1.00 81.25           O  
ATOM   2086  N   THR A 267      -6.711 -11.961  -2.775  1.00 86.25           N  
ATOM   2087  CA  THR A 267      -7.426 -13.180  -2.420  1.00 86.25           C  
ATOM   2088  C   THR A 267      -6.766 -13.867  -1.228  1.00 86.25           C  
ATOM   2089  CB  THR A 267      -7.488 -14.156  -3.609  1.00 86.25           C  
ATOM   2090  O   THR A 267      -7.453 -14.352  -0.323  1.00 86.25           O  
ATOM   2091  CG2 THR A 267      -8.367 -15.359  -3.285  1.00 86.25           C  
ATOM   2092  OG1 THR A 267      -8.023 -13.477  -4.750  1.00 86.25           O  
ATOM   2093  N   TRP A 268      -5.531 -13.859  -1.229  1.00 85.25           N  
ATOM   2094  CA  TRP A 268      -4.820 -14.492  -0.122  1.00 85.25           C  
ATOM   2095  C   TRP A 268      -5.031 -13.711   1.173  1.00 85.25           C  
ATOM   2096  CB  TRP A 268      -3.324 -14.594  -0.432  1.00 85.25           C  
ATOM   2097  O   TRP A 268      -5.145 -14.305   2.248  1.00 85.25           O  
ATOM   2098  CG  TRP A 268      -2.930 -15.867  -1.120  1.00 85.25           C  
ATOM   2099  CD1 TRP A 268      -2.447 -16.000  -2.393  1.00 85.25           C  
ATOM   2100  CD2 TRP A 268      -2.990 -17.188  -0.573  1.00 85.25           C  
ATOM   2101  CE2 TRP A 268      -2.527 -18.078  -1.569  1.00 85.25           C  
ATOM   2102  CE3 TRP A 268      -3.389 -17.703   0.666  1.00 85.25           C  
ATOM   2103  NE1 TRP A 268      -2.203 -17.328  -2.668  1.00 85.25           N  
ATOM   2104  CH2 TRP A 268      -2.852 -19.938  -0.145  1.00 85.25           C  
ATOM   2105  CZ2 TRP A 268      -2.453 -19.453  -1.365  1.00 85.25           C  
ATOM   2106  CZ3 TRP A 268      -3.316 -19.078   0.867  1.00 85.25           C  
ATOM   2107  N   THR A 269      -5.023 -12.391   1.118  1.00 83.75           N  
ATOM   2108  CA  THR A 269      -5.309 -11.578   2.295  1.00 83.75           C  
ATOM   2109  C   THR A 269      -6.668 -11.938   2.887  1.00 83.75           C  
ATOM   2110  CB  THR A 269      -5.270 -10.078   1.956  1.00 83.75           C  
ATOM   2111  O   THR A 269      -6.812 -12.039   4.105  1.00 83.75           O  
ATOM   2112  CG2 THR A 269      -5.504  -9.227   3.201  1.00 83.75           C  
ATOM   2113  OG1 THR A 269      -3.992  -9.750   1.400  1.00 83.75           O  
ATOM   2114  N   ILE A 270      -7.578 -12.117   2.002  1.00 88.00           N  
ATOM   2115  CA  ILE A 270      -8.922 -12.492   2.424  1.00 88.00           C  
ATOM   2116  C   ILE A 270      -8.883 -13.859   3.102  1.00 88.00           C  
ATOM   2117  CB  ILE A 270      -9.906 -12.516   1.231  1.00 88.00           C  
ATOM   2118  O   ILE A 270      -9.391 -14.023   4.215  1.00 88.00           O  
ATOM   2119  CG1 ILE A 270     -10.102 -11.094   0.677  1.00 88.00           C  
ATOM   2120  CG2 ILE A 270     -11.242 -13.133   1.646  1.00 88.00           C  
ATOM   2121  CD1 ILE A 270     -10.820 -11.055  -0.665  1.00 88.00           C  
ATOM   2122  N   LEU A 271      -8.219 -14.812   2.477  1.00 88.06           N  
ATOM   2123  CA  LEU A 271      -8.172 -16.172   2.979  1.00 88.06           C  
ATOM   2124  C   LEU A 271      -7.430 -16.250   4.309  1.00 88.06           C  
ATOM   2125  CB  LEU A 271      -7.492 -17.094   1.961  1.00 88.06           C  
ATOM   2126  O   LEU A 271      -7.891 -16.891   5.254  1.00 88.06           O  
ATOM   2127  CG  LEU A 271      -8.289 -17.406   0.689  1.00 88.06           C  
ATOM   2128  CD1 LEU A 271      -7.387 -18.062  -0.351  1.00 88.06           C  
ATOM   2129  CD2 LEU A 271      -9.484 -18.297   1.008  1.00 88.06           C  
ATOM   2130  N   ARG A 272      -6.402 -15.578   4.402  1.00 83.88           N  
ATOM   2131  CA  ARG A 272      -5.582 -15.633   5.609  1.00 83.88           C  
ATOM   2132  C   ARG A 272      -6.262 -14.898   6.766  1.00 83.88           C  
ATOM   2133  CB  ARG A 272      -4.199 -15.031   5.348  1.00 83.88           C  
ATOM   2134  O   ARG A 272      -6.121 -15.297   7.922  1.00 83.88           O  
ATOM   2135  CG  ARG A 272      -3.285 -15.930   4.531  1.00 83.88           C  
ATOM   2136  CD  ARG A 272      -1.908 -15.305   4.340  1.00 83.88           C  
ATOM   2137  NE  ARG A 272      -1.044 -16.141   3.521  1.00 83.88           N  
ATOM   2138  NH1 ARG A 272       0.310 -14.422   2.805  1.00 83.88           N  
ATOM   2139  NH2 ARG A 272       0.710 -16.562   2.098  1.00 83.88           N  
ATOM   2140  CZ  ARG A 272      -0.010 -15.711   2.811  1.00 83.88           C  
ATOM   2141  N   ARG A 273      -6.953 -13.828   6.426  1.00 82.88           N  
ATOM   2142  CA  ARG A 273      -7.707 -13.133   7.461  1.00 82.88           C  
ATOM   2143  C   ARG A 273      -8.695 -14.078   8.148  1.00 82.88           C  
ATOM   2144  CB  ARG A 273      -8.453 -11.938   6.867  1.00 82.88           C  
ATOM   2145  O   ARG A 273      -8.953 -13.945   9.344  1.00 82.88           O  
ATOM   2146  CG  ARG A 273      -9.328 -11.203   7.867  1.00 82.88           C  
ATOM   2147  CD  ARG A 273      -8.508 -10.539   8.961  1.00 82.88           C  
ATOM   2148  NE  ARG A 273      -9.344  -9.812   9.914  1.00 82.88           N  
ATOM   2149  NH1 ARG A 273      -8.188 -10.500  11.789  1.00 82.88           N  
ATOM   2150  NH2 ARG A 273     -10.000  -9.117  12.000  1.00 82.88           N  
ATOM   2151  CZ  ARG A 273      -9.180  -9.812  11.227  1.00 82.88           C  
ATOM   2152  N   PHE A 274      -9.180 -15.000   7.395  1.00 84.31           N  
ATOM   2153  CA  PHE A 274     -10.180 -15.914   7.938  1.00 84.31           C  
ATOM   2154  C   PHE A 274      -9.539 -17.250   8.320  1.00 84.31           C  
ATOM   2155  CB  PHE A 274     -11.305 -16.141   6.926  1.00 84.31           C  
ATOM   2156  O   PHE A 274     -10.234 -18.266   8.438  1.00 84.31           O  
ATOM   2157  CG  PHE A 274     -12.266 -14.992   6.809  1.00 84.31           C  
ATOM   2158  CD1 PHE A 274     -13.398 -14.922   7.609  1.00 84.31           C  
ATOM   2159  CD2 PHE A 274     -12.023 -13.969   5.898  1.00 84.31           C  
ATOM   2160  CE1 PHE A 274     -14.281 -13.859   7.504  1.00 84.31           C  
ATOM   2161  CE2 PHE A 274     -12.906 -12.898   5.789  1.00 84.31           C  
ATOM   2162  CZ  PHE A 274     -14.039 -12.844   6.590  1.00 84.31           C  
ATOM   2163  N   GLY A 275      -8.195 -17.266   8.398  1.00 79.62           N  
ATOM   2164  CA  GLY A 275      -7.492 -18.359   9.062  1.00 79.62           C  
ATOM   2165  C   GLY A 275      -7.062 -19.469   8.125  1.00 79.62           C  
ATOM   2166  O   GLY A 275      -6.707 -20.562   8.562  1.00 79.62           O  
ATOM   2167  N   TYR A 276      -7.125 -19.250   6.887  1.00 83.94           N  
ATOM   2168  CA  TYR A 276      -6.734 -20.312   5.965  1.00 83.94           C  
ATOM   2169  C   TYR A 276      -5.223 -20.328   5.762  1.00 83.94           C  
ATOM   2170  CB  TYR A 276      -7.441 -20.141   4.617  1.00 83.94           C  
ATOM   2171  O   TYR A 276      -4.590 -19.281   5.676  1.00 83.94           O  
ATOM   2172  CG  TYR A 276      -8.898 -20.547   4.645  1.00 83.94           C  
ATOM   2173  CD1 TYR A 276      -9.289 -21.859   4.402  1.00 83.94           C  
ATOM   2174  CD2 TYR A 276      -9.891 -19.609   4.910  1.00 83.94           C  
ATOM   2175  CE1 TYR A 276     -10.625 -22.234   4.422  1.00 83.94           C  
ATOM   2176  CE2 TYR A 276     -11.234 -19.969   4.934  1.00 83.94           C  
ATOM   2177  OH  TYR A 276     -12.922 -21.641   4.707  1.00 83.94           O  
ATOM   2178  CZ  TYR A 276     -11.594 -21.281   4.688  1.00 83.94           C  
ATOM   2179  N   SER A 277      -4.648 -21.500   5.738  1.00 78.25           N  
ATOM   2180  CA  SER A 277      -3.225 -21.703   5.488  1.00 78.25           C  
ATOM   2181  C   SER A 277      -2.924 -21.719   3.992  1.00 78.25           C  
ATOM   2182  CB  SER A 277      -2.752 -23.016   6.117  1.00 78.25           C  
ATOM   2183  O   SER A 277      -3.822 -21.516   3.172  1.00 78.25           O  
ATOM   2184  OG  SER A 277      -3.311 -24.125   5.441  1.00 78.25           O  
ATOM   2185  N   ASP A 278      -1.689 -22.016   3.729  1.00 77.12           N  
ATOM   2186  CA  ASP A 278      -1.269 -22.078   2.332  1.00 77.12           C  
ATOM   2187  C   ASP A 278      -1.910 -23.266   1.621  1.00 77.12           C  
ATOM   2188  CB  ASP A 278       0.256 -22.172   2.236  1.00 77.12           C  
ATOM   2189  O   ASP A 278      -2.047 -23.266   0.396  1.00 77.12           O  
ATOM   2190  CG  ASP A 278       0.954 -20.891   2.688  1.00 77.12           C  
ATOM   2191  OD1 ASP A 278       0.293 -19.844   2.787  1.00 77.12           O  
ATOM   2192  OD2 ASP A 278       2.176 -20.953   2.945  1.00 77.12           O  
ATOM   2193  N   ALA A 279      -2.260 -24.219   2.389  1.00 75.94           N  
ATOM   2194  CA  ALA A 279      -2.924 -25.391   1.829  1.00 75.94           C  
ATOM   2195  C   ALA A 279      -4.438 -25.219   1.823  1.00 75.94           C  
ATOM   2196  CB  ALA A 279      -2.541 -26.641   2.615  1.00 75.94           C  
ATOM   2197  O   ALA A 279      -5.180 -26.156   1.560  1.00 75.94           O  
ATOM   2198  N   LEU A 280      -4.887 -24.000   2.164  1.00 81.38           N  
ATOM   2199  CA  LEU A 280      -6.301 -23.641   2.195  1.00 81.38           C  
ATOM   2200  C   LEU A 280      -7.051 -24.469   3.234  1.00 81.38           C  
ATOM   2201  CB  LEU A 280      -6.934 -23.828   0.815  1.00 81.38           C  
ATOM   2202  O   LEU A 280      -8.180 -24.891   2.994  1.00 81.38           O  
ATOM   2203  CG  LEU A 280      -6.434 -22.906  -0.299  1.00 81.38           C  
ATOM   2204  CD1 LEU A 280      -7.043 -23.328  -1.637  1.00 81.38           C  
ATOM   2205  CD2 LEU A 280      -6.762 -21.453   0.021  1.00 81.38           C  
ATOM   2206  N   GLU A 281      -6.324 -24.781   4.199  1.00 78.31           N  
ATOM   2207  CA  GLU A 281      -6.910 -25.406   5.371  1.00 78.31           C  
ATOM   2208  C   GLU A 281      -6.910 -24.469   6.570  1.00 78.31           C  
ATOM   2209  CB  GLU A 281      -6.156 -26.703   5.719  1.00 78.31           C  
ATOM   2210  O   GLU A 281      -6.008 -23.641   6.715  1.00 78.31           O  
ATOM   2211  CG  GLU A 281      -6.246 -27.781   4.645  1.00 78.31           C  
ATOM   2212  CD  GLU A 281      -5.496 -29.047   5.004  1.00 78.31           C  
ATOM   2213  OE1 GLU A 281      -5.555 -30.031   4.227  1.00 78.31           O  
ATOM   2214  OE2 GLU A 281      -4.848 -29.062   6.074  1.00 78.31           O  
ATOM   2215  N   LEU A 282      -8.031 -24.500   7.289  1.00 75.94           N  
ATOM   2216  CA  LEU A 282      -8.102 -23.656   8.477  1.00 75.94           C  
ATOM   2217  C   LEU A 282      -7.023 -24.047   9.484  1.00 75.94           C  
ATOM   2218  CB  LEU A 282      -9.484 -23.766   9.125  1.00 75.94           C  
ATOM   2219  O   LEU A 282      -6.809 -25.234   9.742  1.00 75.94           O  
ATOM   2220  CG  LEU A 282     -10.625 -23.047   8.398  1.00 75.94           C  
ATOM   2221  CD1 LEU A 282     -11.977 -23.547   8.922  1.00 75.94           C  
ATOM   2222  CD2 LEU A 282     -10.508 -21.531   8.562  1.00 75.94           C  
ATOM   2223  N   THR A 283      -6.371 -23.078   9.906  1.00 71.75           N  
ATOM   2224  CA  THR A 283      -5.289 -23.312  10.859  1.00 71.75           C  
ATOM   2225  C   THR A 283      -5.852 -23.656  12.234  1.00 71.75           C  
ATOM   2226  CB  THR A 283      -4.355 -22.094  10.969  1.00 71.75           C  
ATOM   2227  O   THR A 283      -6.957 -23.234  12.586  1.00 71.75           O  
ATOM   2228  CG2 THR A 283      -3.691 -21.797   9.625  1.00 71.75           C  
ATOM   2229  OG1 THR A 283      -5.109 -20.953  11.383  1.00 71.75           O  
ATOM   2230  N   ALA A 284      -5.086 -24.406  12.898  1.00 68.44           N  
ATOM   2231  CA  ALA A 284      -5.488 -24.812  14.242  1.00 68.44           C  
ATOM   2232  C   ALA A 284      -5.621 -23.625  15.172  1.00 68.44           C  
ATOM   2233  CB  ALA A 284      -4.480 -25.812  14.812  1.00 68.44           C  
ATOM   2234  O   ALA A 284      -6.523 -23.578  16.016  1.00 68.44           O  
ATOM   2235  N   ASP A 285      -4.828 -22.656  14.922  1.00 66.94           N  
ATOM   2236  CA  ASP A 285      -4.867 -21.484  15.781  1.00 66.94           C  
ATOM   2237  C   ASP A 285      -6.145 -20.672  15.562  1.00 66.94           C  
ATOM   2238  CB  ASP A 285      -3.643 -20.594  15.539  1.00 66.94           C  
ATOM   2239  O   ASP A 285      -6.633 -20.016  16.469  1.00 66.94           O  
ATOM   2240  CG  ASP A 285      -2.336 -21.281  15.906  1.00 66.94           C  
ATOM   2241  OD1 ASP A 285      -2.357 -22.250  16.688  1.00 66.94           O  
ATOM   2242  OD2 ASP A 285      -1.275 -20.828  15.422  1.00 66.94           O  
ATOM   2243  N   TYR A 286      -6.613 -20.797  14.320  1.00 66.25           N  
ATOM   2244  CA  TYR A 286      -7.863 -20.109  14.008  1.00 66.25           C  
ATOM   2245  C   TYR A 286      -9.055 -20.875  14.562  1.00 66.25           C  
ATOM   2246  CB  TYR A 286      -8.008 -19.922  12.500  1.00 66.25           C  
ATOM   2247  O   TYR A 286     -10.000 -20.281  15.078  1.00 66.25           O  
ATOM   2248  CG  TYR A 286      -9.133 -19.000  12.102  1.00 66.25           C  
ATOM   2249  CD1 TYR A 286     -10.367 -19.500  11.711  1.00 66.25           C  
ATOM   2250  CD2 TYR A 286      -8.961 -17.625  12.125  1.00 66.25           C  
ATOM   2251  CE1 TYR A 286     -11.406 -18.656  11.344  1.00 66.25           C  
ATOM   2252  CE2 TYR A 286      -9.992 -16.766  11.766  1.00 66.25           C  
ATOM   2253  OH  TYR A 286     -12.234 -16.438  11.016  1.00 66.25           O  
ATOM   2254  CZ  TYR A 286     -11.211 -17.281  11.375  1.00 66.25           C  
ATOM   2255  N   LEU A 287      -8.984 -22.094  14.469  1.00 59.41           N  
ATOM   2256  CA  LEU A 287     -10.086 -22.953  14.891  1.00 59.41           C  
ATOM   2257  C   LEU A 287     -10.109 -23.094  16.406  1.00 59.41           C  
ATOM   2258  CB  LEU A 287      -9.977 -24.328  14.234  1.00 59.41           C  
ATOM   2259  O   LEU A 287     -11.188 -23.188  17.000  1.00 59.41           O  
ATOM   2260  CG  LEU A 287     -10.414 -24.422  12.773  1.00 59.41           C  
ATOM   2261  CD1 LEU A 287      -9.867 -25.703  12.141  1.00 59.41           C  
ATOM   2262  CD2 LEU A 287     -11.930 -24.391  12.664  1.00 59.41           C  
ATOM   2263  N   SER A 288      -8.828 -23.062  16.984  1.00 61.44           N  
ATOM   2264  CA  SER A 288      -8.719 -23.234  18.422  1.00 61.44           C  
ATOM   2265  C   SER A 288      -7.824 -22.172  19.047  1.00 61.44           C  
ATOM   2266  CB  SER A 288      -8.180 -24.625  18.766  1.00 61.44           C  
ATOM   2267  O   SER A 288      -6.664 -22.422  19.359  1.00 61.44           O  
ATOM   2268  OG  SER A 288      -9.039 -25.641  18.281  1.00 61.44           O  
ATOM   2269  N   PRO A 289      -8.406 -20.891  18.953  1.00 57.00           N  
ATOM   2270  CA  PRO A 289      -7.574 -19.812  19.500  1.00 57.00           C  
ATOM   2271  C   PRO A 289      -7.258 -20.016  20.984  1.00 57.00           C  
ATOM   2272  CB  PRO A 289      -8.430 -18.562  19.281  1.00 57.00           C  
ATOM   2273  O   PRO A 289      -8.102 -20.500  21.734  1.00 57.00           O  
ATOM   2274  CG  PRO A 289      -9.828 -19.078  19.141  1.00 57.00           C  
ATOM   2275  CD  PRO A 289      -9.773 -20.516  18.703  1.00 57.00           C  
ATOM   2276  N   LEU A 290      -5.934 -19.844  21.266  1.00 59.69           N  
ATOM   2277  CA  LEU A 290      -5.551 -19.953  22.656  1.00 59.69           C  
ATOM   2278  C   LEU A 290      -5.961 -18.703  23.438  1.00 59.69           C  
ATOM   2279  CB  LEU A 290      -4.043 -20.188  22.797  1.00 59.69           C  
ATOM   2280  O   LEU A 290      -5.621 -17.594  23.047  1.00 59.69           O  
ATOM   2281  CG  LEU A 290      -3.559 -21.625  22.688  1.00 59.69           C  
ATOM   2282  CD1 LEU A 290      -2.230 -21.688  21.938  1.00 59.69           C  
ATOM   2283  CD2 LEU A 290      -3.426 -22.250  24.078  1.00 59.69           C  
ATOM   2284  N   ILE A 291      -7.062 -18.797  24.109  1.00 59.59           N  
ATOM   2285  CA  ILE A 291      -7.520 -17.734  25.000  1.00 59.59           C  
ATOM   2286  C   ILE A 291      -6.727 -17.766  26.297  1.00 59.59           C  
ATOM   2287  CB  ILE A 291      -9.031 -17.844  25.281  1.00 59.59           C  
ATOM   2288  O   ILE A 291      -6.809 -18.734  27.062  1.00 59.59           O  
ATOM   2289  CG1 ILE A 291      -9.828 -17.891  23.969  1.00 59.59           C  
ATOM   2290  CG2 ILE A 291      -9.500 -16.688  26.172  1.00 59.59           C  
ATOM   2291  CD1 ILE A 291     -11.312 -18.156  24.156  1.00 59.59           C  
ATOM   2292  N   HIS A 292      -5.773 -16.938  26.250  1.00 60.00           N  
ATOM   2293  CA  HIS A 292      -5.023 -16.875  27.500  1.00 60.00           C  
ATOM   2294  C   HIS A 292      -5.855 -16.250  28.625  1.00 60.00           C  
ATOM   2295  CB  HIS A 292      -3.725 -16.094  27.312  1.00 60.00           C  
ATOM   2296  O   HIS A 292      -6.219 -15.078  28.547  1.00 60.00           O  
ATOM   2297  CG  HIS A 292      -2.498 -16.953  27.359  1.00 60.00           C  
ATOM   2298  CD2 HIS A 292      -1.701 -17.422  26.359  1.00 60.00           C  
ATOM   2299  ND1 HIS A 292      -1.966 -17.438  28.531  1.00 60.00           N  
ATOM   2300  CE1 HIS A 292      -0.891 -18.156  28.266  1.00 60.00           C  
ATOM   2301  NE2 HIS A 292      -0.709 -18.156  26.953  1.00 60.00           N  
ATOM   2302  N   VAL A 293      -6.355 -17.109  29.406  1.00 56.41           N  
ATOM   2303  CA  VAL A 293      -7.074 -16.688  30.609  1.00 56.41           C  
ATOM   2304  C   VAL A 293      -6.145 -16.750  31.812  1.00 56.41           C  
ATOM   2305  CB  VAL A 293      -8.328 -17.562  30.859  1.00 56.41           C  
ATOM   2306  O   VAL A 293      -5.668 -17.828  32.188  1.00 56.41           O  
ATOM   2307  CG1 VAL A 293      -9.180 -16.969  31.984  1.00 56.41           C  
ATOM   2308  CG2 VAL A 293      -9.148 -17.688  29.562  1.00 56.41           C  
ATOM   2309  N   PRO A 294      -5.672 -15.477  32.000  1.00 57.03           N  
ATOM   2310  CA  PRO A 294      -4.836 -15.516  33.219  1.00 57.03           C  
ATOM   2311  C   PRO A 294      -5.453 -16.344  34.344  1.00 57.03           C  
ATOM   2312  CB  PRO A 294      -4.742 -14.039  33.625  1.00 57.03           C  
ATOM   2313  O   PRO A 294      -6.676 -16.516  34.375  1.00 57.03           O  
ATOM   2314  CG  PRO A 294      -5.484 -13.297  32.562  1.00 57.03           C  
ATOM   2315  CD  PRO A 294      -6.168 -14.297  31.672  1.00 57.03           C  
ATOM   2316  N   PRO A 295      -4.570 -16.984  35.062  1.00 57.31           N  
ATOM   2317  CA  PRO A 295      -5.098 -17.766  36.188  1.00 57.31           C  
ATOM   2318  C   PRO A 295      -5.988 -16.938  37.094  1.00 57.31           C  
ATOM   2319  CB  PRO A 295      -3.836 -18.234  36.906  1.00 57.31           C  
ATOM   2320  O   PRO A 295      -5.668 -15.781  37.406  1.00 57.31           O  
ATOM   2321  CG  PRO A 295      -2.705 -17.609  36.156  1.00 57.31           C  
ATOM   2322  CD  PRO A 295      -3.273 -16.812  35.031  1.00 57.31           C  
ATOM   2323  N   GLY A 296      -7.125 -17.484  37.469  1.00 61.59           N  
ATOM   2324  CA  GLY A 296      -8.109 -16.812  38.312  1.00 61.59           C  
ATOM   2325  C   GLY A 296      -9.094 -15.969  37.531  1.00 61.59           C  
ATOM   2326  O   GLY A 296      -9.969 -15.328  38.094  1.00 61.59           O  
ATOM   2327  N   CYS A 297      -8.703 -15.820  36.312  1.00 57.41           N  
ATOM   2328  CA  CYS A 297      -9.625 -15.031  35.500  1.00 57.41           C  
ATOM   2329  C   CYS A 297     -10.516 -15.930  34.656  1.00 57.41           C  
ATOM   2330  CB  CYS A 297      -8.852 -14.062  34.594  1.00 57.41           C  
ATOM   2331  O   CYS A 297     -10.164 -17.078  34.375  1.00 57.41           O  
ATOM   2332  SG  CYS A 297      -7.941 -12.797  35.531  1.00 57.41           S  
ATOM   2333  N   SER A 298     -11.805 -15.734  34.688  1.00 57.50           N  
ATOM   2334  CA  SER A 298     -12.703 -16.406  33.750  1.00 57.50           C  
ATOM   2335  C   SER A 298     -12.883 -15.578  32.469  1.00 57.50           C  
ATOM   2336  CB  SER A 298     -14.062 -16.656  34.406  1.00 57.50           C  
ATOM   2337  O   SER A 298     -12.617 -14.375  32.469  1.00 57.50           O  
ATOM   2338  OG  SER A 298     -14.789 -15.453  34.531  1.00 57.50           O  
ATOM   2339  N   THR A 299     -12.891 -16.281  31.359  1.00 58.16           N  
ATOM   2340  CA  THR A 299     -13.141 -15.617  30.094  1.00 58.16           C  
ATOM   2341  C   THR A 299     -14.625 -15.648  29.734  1.00 58.16           C  
ATOM   2342  CB  THR A 299     -12.328 -16.250  28.953  1.00 58.16           C  
ATOM   2343  O   THR A 299     -15.281 -16.688  29.875  1.00 58.16           O  
ATOM   2344  CG2 THR A 299     -11.188 -15.344  28.500  1.00 58.16           C  
ATOM   2345  OG1 THR A 299     -11.781 -17.500  29.406  1.00 58.16           O  
ATOM   2346  N   GLU A 300     -15.289 -14.508  29.828  1.00 56.72           N  
ATOM   2347  CA  GLU A 300     -16.672 -14.430  29.375  1.00 56.72           C  
ATOM   2348  C   GLU A 300     -16.797 -13.695  28.047  1.00 56.72           C  
ATOM   2349  CB  GLU A 300     -17.547 -13.742  30.438  1.00 56.72           C  
ATOM   2350  O   GLU A 300     -15.914 -12.914  27.688  1.00 56.72           O  
ATOM   2351  CG  GLU A 300     -17.703 -14.555  31.719  1.00 56.72           C  
ATOM   2352  CD  GLU A 300     -18.688 -13.922  32.688  1.00 56.72           C  
ATOM   2353  OE1 GLU A 300     -18.906 -14.500  33.781  1.00 56.72           O  
ATOM   2354  OE2 GLU A 300     -19.234 -12.844  32.375  1.00 56.72           O  
ATOM   2355  N   LEU A 301     -17.688 -14.148  27.125  1.00 57.12           N  
ATOM   2356  CA  LEU A 301     -17.953 -13.461  25.875  1.00 57.12           C  
ATOM   2357  C   LEU A 301     -18.422 -12.031  26.125  1.00 57.12           C  
ATOM   2358  CB  LEU A 301     -19.016 -14.211  25.062  1.00 57.12           C  
ATOM   2359  O   LEU A 301     -19.219 -11.781  27.016  1.00 57.12           O  
ATOM   2360  CG  LEU A 301     -18.516 -15.336  24.156  1.00 57.12           C  
ATOM   2361  CD1 LEU A 301     -19.562 -16.438  24.047  1.00 57.12           C  
ATOM   2362  CD2 LEU A 301     -18.172 -14.781  22.781  1.00 57.12           C  
ATOM   2363  N   ASN A 302     -17.734 -11.164  25.531  1.00 54.88           N  
ATOM   2364  CA  ASN A 302     -18.266  -9.805  25.625  1.00 54.88           C  
ATOM   2365  C   ASN A 302     -19.594  -9.672  24.891  1.00 54.88           C  
ATOM   2366  CB  ASN A 302     -17.250  -8.797  25.078  1.00 54.88           C  
ATOM   2367  O   ASN A 302     -20.078 -10.633  24.297  1.00 54.88           O  
ATOM   2368  CG  ASN A 302     -17.000  -8.969  23.594  1.00 54.88           C  
ATOM   2369  ND2 ASN A 302     -16.047  -8.211  23.062  1.00 54.88           N  
ATOM   2370  OD1 ASN A 302     -17.656  -9.766  22.922  1.00 54.88           O  
ATOM   2371  N   HIS A 303     -20.203  -8.578  25.125  1.00 54.94           N  
ATOM   2372  CA  HIS A 303     -21.516  -8.367  24.516  1.00 54.94           C  
ATOM   2373  C   HIS A 303     -21.469  -8.578  23.000  1.00 54.94           C  
ATOM   2374  CB  HIS A 303     -22.031  -6.965  24.844  1.00 54.94           C  
ATOM   2375  O   HIS A 303     -22.391  -9.164  22.422  1.00 54.94           O  
ATOM   2376  CG  HIS A 303     -23.469  -6.746  24.453  1.00 54.94           C  
ATOM   2377  CD2 HIS A 303     -24.219  -5.617  24.406  1.00 54.94           C  
ATOM   2378  ND1 HIS A 303     -24.281  -7.770  24.031  1.00 54.94           N  
ATOM   2379  CE1 HIS A 303     -25.484  -7.281  23.766  1.00 54.94           C  
ATOM   2380  NE2 HIS A 303     -25.469  -5.977  23.984  1.00 54.94           N  
ATOM   2381  N   LEU A 304     -20.375  -8.219  22.469  1.00 55.28           N  
ATOM   2382  CA  LEU A 304     -20.250  -8.375  21.031  1.00 55.28           C  
ATOM   2383  C   LEU A 304     -20.109  -9.844  20.656  1.00 55.28           C  
ATOM   2384  CB  LEU A 304     -19.047  -7.582  20.500  1.00 55.28           C  
ATOM   2385  O   LEU A 304     -20.656 -10.289  19.641  1.00 55.28           O  
ATOM   2386  CG  LEU A 304     -19.234  -6.070  20.391  1.00 55.28           C  
ATOM   2387  CD1 LEU A 304     -17.875  -5.371  20.344  1.00 55.28           C  
ATOM   2388  CD2 LEU A 304     -20.047  -5.730  19.141  1.00 55.28           C  
ATOM   2389  N   GLY A 305     -19.422 -10.453  21.484  1.00 59.78           N  
ATOM   2390  CA  GLY A 305     -19.312 -11.883  21.281  1.00 59.78           C  
ATOM   2391  C   GLY A 305     -20.641 -12.617  21.406  1.00 59.78           C  
ATOM   2392  O   GLY A 305     -20.969 -13.461  20.562  1.00 59.78           O  
ATOM   2393  N   TYR A 306     -21.359 -12.273  22.484  1.00 56.53           N  
ATOM   2394  CA  TYR A 306     -22.672 -12.883  22.688  1.00 56.53           C  
ATOM   2395  C   TYR A 306     -23.594 -12.586  21.500  1.00 56.53           C  
ATOM   2396  CB  TYR A 306     -23.297 -12.383  23.984  1.00 56.53           C  
ATOM   2397  O   TYR A 306     -24.281 -13.477  21.016  1.00 56.53           O  
ATOM   2398  CG  TYR A 306     -23.578 -13.484  24.984  1.00 56.53           C  
ATOM   2399  CD1 TYR A 306     -24.719 -14.266  24.891  1.00 56.53           C  
ATOM   2400  CD2 TYR A 306     -22.688 -13.742  26.016  1.00 56.53           C  
ATOM   2401  CE1 TYR A 306     -24.984 -15.273  25.812  1.00 56.53           C  
ATOM   2402  CE2 TYR A 306     -22.938 -14.758  26.938  1.00 56.53           C  
ATOM   2403  OH  TYR A 306     -24.328 -16.516  27.734  1.00 56.53           O  
ATOM   2404  CZ  TYR A 306     -24.078 -15.516  26.828  1.00 56.53           C  
ATOM   2405  N   GLN A 307     -23.469 -11.312  21.078  1.00 57.03           N  
ATOM   2406  CA  GLN A 307     -24.344 -10.938  19.953  1.00 57.03           C  
ATOM   2407  C   GLN A 307     -23.938 -11.672  18.688  1.00 57.03           C  
ATOM   2408  CB  GLN A 307     -24.281  -9.422  19.734  1.00 57.03           C  
ATOM   2409  O   GLN A 307     -24.812 -12.070  17.891  1.00 57.03           O  
ATOM   2410  CG  GLN A 307     -25.281  -8.641  20.578  1.00 57.03           C  
ATOM   2411  CD  GLN A 307     -25.297  -7.160  20.234  1.00 57.03           C  
ATOM   2412  NE2 GLN A 307     -26.266  -6.441  20.797  1.00 57.03           N  
ATOM   2413  OE1 GLN A 307     -24.453  -6.672  19.469  1.00 57.03           O  
ATOM   2414  N   PHE A 308     -22.734 -11.852  18.578  1.00 62.38           N  
ATOM   2415  CA  PHE A 308     -22.266 -12.570  17.406  1.00 62.38           C  
ATOM   2416  C   PHE A 308     -22.750 -14.016  17.422  1.00 62.38           C  
ATOM   2417  CB  PHE A 308     -20.734 -12.531  17.328  1.00 62.38           C  
ATOM   2418  O   PHE A 308     -23.281 -14.516  16.438  1.00 62.38           O  
ATOM   2419  CG  PHE A 308     -20.172 -13.383  16.219  1.00 62.38           C  
ATOM   2420  CD1 PHE A 308     -19.641 -14.641  16.500  1.00 62.38           C  
ATOM   2421  CD2 PHE A 308     -20.156 -12.930  14.914  1.00 62.38           C  
ATOM   2422  CE1 PHE A 308     -19.109 -15.438  15.492  1.00 62.38           C  
ATOM   2423  CE2 PHE A 308     -19.625 -13.719  13.891  1.00 62.38           C  
ATOM   2424  CZ  PHE A 308     -19.094 -14.969  14.188  1.00 62.38           C  
ATOM   2425  N   VAL A 309     -22.625 -14.641  18.609  1.00 64.94           N  
ATOM   2426  CA  VAL A 309     -23.047 -16.031  18.734  1.00 64.94           C  
ATOM   2427  C   VAL A 309     -24.562 -16.125  18.578  1.00 64.94           C  
ATOM   2428  CB  VAL A 309     -22.609 -16.641  20.078  1.00 64.94           C  
ATOM   2429  O   VAL A 309     -25.062 -17.062  17.938  1.00 64.94           O  
ATOM   2430  CG1 VAL A 309     -23.188 -18.047  20.250  1.00 64.94           C  
ATOM   2431  CG2 VAL A 309     -21.094 -16.656  20.203  1.00 64.94           C  
ATOM   2432  N   GLN A 310     -25.234 -15.180  19.109  1.00 61.41           N  
ATOM   2433  CA  GLN A 310     -26.672 -15.172  18.953  1.00 61.41           C  
ATOM   2434  C   GLN A 310     -27.078 -15.000  17.484  1.00 61.41           C  
ATOM   2435  CB  GLN A 310     -27.297 -14.062  19.797  1.00 61.41           C  
ATOM   2436  O   GLN A 310     -27.953 -15.703  17.000  1.00 61.41           O  
ATOM   2437  CG  GLN A 310     -28.656 -14.422  20.391  1.00 61.41           C  
ATOM   2438  CD  GLN A 310     -29.219 -13.344  21.297  1.00 61.41           C  
ATOM   2439  NE2 GLN A 310     -30.453 -13.523  21.750  1.00 61.41           N  
ATOM   2440  OE1 GLN A 310     -28.531 -12.352  21.578  1.00 61.41           O  
ATOM   2441  N   ARG A 311     -26.359 -14.078  16.812  1.00 62.59           N  
ATOM   2442  CA  ARG A 311     -26.672 -13.820  15.414  1.00 62.59           C  
ATOM   2443  C   ARG A 311     -26.375 -15.047  14.555  1.00 62.59           C  
ATOM   2444  CB  ARG A 311     -25.891 -12.617  14.898  1.00 62.59           C  
ATOM   2445  O   ARG A 311     -27.141 -15.391  13.656  1.00 62.59           O  
ATOM   2446  CG  ARG A 311     -26.750 -11.398  14.594  1.00 62.59           C  
ATOM   2447  CD  ARG A 311     -25.938 -10.258  14.000  1.00 62.59           C  
ATOM   2448  NE  ARG A 311     -25.906  -9.102  14.891  1.00 62.59           N  
ATOM   2449  NH1 ARG A 311     -24.547  -7.832  13.531  1.00 62.59           N  
ATOM   2450  NH2 ARG A 311     -25.297  -6.980  15.523  1.00 62.59           N  
ATOM   2451  CZ  ARG A 311     -25.250  -7.973  14.648  1.00 62.59           C  
ATOM   2452  N   VAL A 312     -25.281 -15.594  14.789  1.00 64.06           N  
ATOM   2453  CA  VAL A 312     -24.922 -16.812  14.078  1.00 64.06           C  
ATOM   2454  C   VAL A 312     -25.938 -17.906  14.359  1.00 64.06           C  
ATOM   2455  CB  VAL A 312     -23.500 -17.297  14.461  1.00 64.06           C  
ATOM   2456  O   VAL A 312     -26.344 -18.641  13.453  1.00 64.06           O  
ATOM   2457  CG1 VAL A 312     -23.234 -18.703  13.914  1.00 64.06           C  
ATOM   2458  CG2 VAL A 312     -22.438 -16.312  13.961  1.00 64.06           C  
ATOM   2459  N   PHE A 313     -26.359 -18.016  15.641  1.00 60.16           N  
ATOM   2460  CA  PHE A 313     -27.359 -19.000  16.016  1.00 60.16           C  
ATOM   2461  C   PHE A 313     -28.688 -18.703  15.328  1.00 60.16           C  
ATOM   2462  CB  PHE A 313     -27.547 -19.016  17.531  1.00 60.16           C  
ATOM   2463  O   PHE A 313     -29.328 -19.609  14.781  1.00 60.16           O  
ATOM   2464  CG  PHE A 313     -28.281 -20.234  18.047  1.00 60.16           C  
ATOM   2465  CD1 PHE A 313     -29.656 -20.203  18.234  1.00 60.16           C  
ATOM   2466  CD2 PHE A 313     -27.594 -21.406  18.328  1.00 60.16           C  
ATOM   2467  CE1 PHE A 313     -30.328 -21.328  18.703  1.00 60.16           C  
ATOM   2468  CE2 PHE A 313     -28.250 -22.531  18.797  1.00 60.16           C  
ATOM   2469  CZ  PHE A 313     -29.625 -22.484  18.984  1.00 60.16           C  
ATOM   2470  N   GLU A 314     -29.000 -17.469  15.398  1.00 61.69           N  
ATOM   2471  CA  GLU A 314     -30.281 -17.125  14.789  1.00 61.69           C  
ATOM   2472  C   GLU A 314     -30.234 -17.328  13.273  1.00 61.69           C  
ATOM   2473  CB  GLU A 314     -30.656 -15.672  15.109  1.00 61.69           C  
ATOM   2474  O   GLU A 314     -31.234 -17.750  12.680  1.00 61.69           O  
ATOM   2475  CG  GLU A 314     -31.250 -15.484  16.500  1.00 61.69           C  
ATOM   2476  CD  GLU A 314     -31.516 -14.023  16.844  1.00 61.69           C  
ATOM   2477  OE1 GLU A 314     -32.031 -13.750  17.953  1.00 61.69           O  
ATOM   2478  OE2 GLU A 314     -31.219 -13.156  15.992  1.00 61.69           O  
ATOM   2479  N   LYS A 315     -29.094 -16.906  12.742  1.00 58.78           N  
ATOM   2480  CA  LYS A 315     -28.922 -17.031  11.297  1.00 58.78           C  
ATOM   2481  C   LYS A 315     -29.047 -18.500  10.859  1.00 58.78           C  
ATOM   2482  CB  LYS A 315     -27.562 -16.469  10.875  1.00 58.78           C  
ATOM   2483  O   LYS A 315     -29.594 -18.781   9.789  1.00 58.78           O  
ATOM   2484  CG  LYS A 315     -27.469 -16.156   9.391  1.00 58.78           C  
ATOM   2485  CD  LYS A 315     -26.109 -15.570   9.031  1.00 58.78           C  
ATOM   2486  CE  LYS A 315     -25.984 -15.305   7.539  1.00 58.78           C  
ATOM   2487  NZ  LYS A 315     -24.672 -14.680   7.191  1.00 58.78           N  
ATOM   2488  N   HIS A 316     -28.547 -19.266  11.523  1.00 54.78           N  
ATOM   2489  CA  HIS A 316     -28.578 -20.672  11.156  1.00 54.78           C  
ATOM   2490  C   HIS A 316     -29.688 -21.406  11.891  1.00 54.78           C  
ATOM   2491  CB  HIS A 316     -27.234 -21.328  11.453  1.00 54.78           C  
ATOM   2492  O   HIS A 316     -29.828 -22.625  11.766  1.00 54.78           O  
ATOM   2493  CG  HIS A 316     -26.156 -20.969  10.469  1.00 54.78           C  
ATOM   2494  CD2 HIS A 316     -24.969 -20.328  10.648  1.00 54.78           C  
ATOM   2495  ND1 HIS A 316     -26.250 -21.266   9.125  1.00 54.78           N  
ATOM   2496  CE1 HIS A 316     -25.156 -20.828   8.516  1.00 54.78           C  
ATOM   2497  NE2 HIS A 316     -24.375 -20.250   9.414  1.00 54.78           N  
ATOM   2498  N   ASP A 317     -30.328 -20.641  12.734  1.00 52.72           N  
ATOM   2499  CA  ASP A 317     -31.516 -21.281  13.289  1.00 52.72           C  
ATOM   2500  C   ASP A 317     -32.625 -21.406  12.227  1.00 52.72           C  
ATOM   2501  CB  ASP A 317     -32.031 -20.484  14.492  1.00 52.72           C  
ATOM   2502  O   ASP A 317     -33.125 -20.406  11.734  1.00 52.72           O  
ATOM   2503  CG  ASP A 317     -32.969 -21.297  15.383  1.00 52.72           C  
ATOM   2504  OD1 ASP A 317     -33.094 -22.516  15.164  1.00 52.72           O  
ATOM   2505  OD2 ASP A 317     -33.562 -20.703  16.297  1.00 52.72           O  
ATOM   2506  N   GLN A 318     -32.281 -21.875  11.133  1.00 45.28           N  
ATOM   2507  CA  GLN A 318     -33.281 -22.328  10.156  1.00 45.28           C  
ATOM   2508  C   GLN A 318     -34.625 -22.656  10.828  1.00 45.28           C  
ATOM   2509  CB  GLN A 318     -32.750 -23.547   9.398  1.00 45.28           C  
ATOM   2510  O   GLN A 318     -35.625 -22.875  10.156  1.00 45.28           O  
ATOM   2511  CG  GLN A 318     -31.906 -23.203   8.188  1.00 45.28           C  
ATOM   2512  CD  GLN A 318     -31.500 -24.422   7.383  1.00 45.28           C  
ATOM   2513  NE2 GLN A 318     -30.859 -24.203   6.242  1.00 45.28           N  
ATOM   2514  OE1 GLN A 318     -31.766 -25.562   7.781  1.00 45.28           O  
ATOM   2515  N   ASP A 319     -34.656 -22.984  12.086  1.00 39.19           N  
ATOM   2516  CA  ASP A 319     -36.000 -23.438  12.477  1.00 39.19           C  
ATOM   2517  C   ASP A 319     -37.000 -22.281  12.422  1.00 39.19           C  
ATOM   2518  CB  ASP A 319     -35.969 -24.047  13.883  1.00 39.19           C  
ATOM   2519  O   ASP A 319     -38.094 -22.359  13.016  1.00 39.19           O  
ATOM   2520  CG  ASP A 319     -35.438 -25.453  13.906  1.00 39.19           C  
ATOM   2521  OD1 ASP A 319     -35.344 -26.094  12.836  1.00 39.19           O  
ATOM   2522  OD2 ASP A 319     -35.062 -25.938  15.008  1.00 39.19           O  
ATOM   2523  N   ARG A 320     -36.625 -21.141  11.766  1.00 35.56           N  
ATOM   2524  CA  ARG A 320     -37.938 -20.578  11.594  1.00 35.56           C  
ATOM   2525  C   ARG A 320     -38.750 -21.359  10.547  1.00 35.56           C  
ATOM   2526  CB  ARG A 320     -37.875 -19.109  11.195  1.00 35.56           C  
ATOM   2527  O   ARG A 320     -38.188 -21.828   9.562  1.00 35.56           O  
ATOM   2528  CG  ARG A 320     -38.000 -18.141  12.359  1.00 35.56           C  
ATOM   2529  CD  ARG A 320     -38.000 -16.688  11.898  1.00 35.56           C  
ATOM   2530  NE  ARG A 320     -38.156 -15.766  13.023  1.00 35.56           N  
ATOM   2531  NH1 ARG A 320     -38.125 -13.859  11.719  1.00 35.56           N  
ATOM   2532  NH2 ARG A 320     -38.344 -13.695  14.000  1.00 35.56           N  
ATOM   2533  CZ  ARG A 320     -38.219 -14.438  12.914  1.00 35.56           C  
TER    2534      ARG A 320                                                      
ATOM   2535  N   MET B   1      28.453  14.844  -7.723  1.00 72.00           N  
ATOM   2536  CA  MET B   1      27.312  15.164  -6.871  1.00 72.00           C  
ATOM   2537  C   MET B   1      27.719  16.125  -5.762  1.00 72.00           C  
ATOM   2538  CB  MET B   1      26.719  13.891  -6.266  1.00 72.00           C  
ATOM   2539  O   MET B   1      28.844  16.062  -5.250  1.00 72.00           O  
ATOM   2540  CG  MET B   1      25.688  14.156  -5.180  1.00 72.00           C  
ATOM   2541  SD  MET B   1      25.109  12.609  -4.383  1.00 72.00           S  
ATOM   2542  CE  MET B   1      23.797  12.125  -5.539  1.00 72.00           C  
ATOM   2543  N   ILE B   2      26.734  17.078  -5.582  1.00 78.38           N  
ATOM   2544  CA  ILE B   2      27.047  18.078  -4.574  1.00 78.38           C  
ATOM   2545  C   ILE B   2      26.156  17.875  -3.350  1.00 78.38           C  
ATOM   2546  CB  ILE B   2      26.875  19.500  -5.129  1.00 78.38           C  
ATOM   2547  O   ILE B   2      24.938  17.781  -3.471  1.00 78.38           O  
ATOM   2548  CG1 ILE B   2      27.828  19.734  -6.316  1.00 78.38           C  
ATOM   2549  CG2 ILE B   2      27.125  20.547  -4.031  1.00 78.38           C  
ATOM   2550  CD1 ILE B   2      27.594  21.047  -7.055  1.00 78.38           C  
ATOM   2551  N   VAL B   3      26.938  17.766  -2.268  1.00 79.12           N  
ATOM   2552  CA  VAL B   3      26.250  17.719  -0.983  1.00 79.12           C  
ATOM   2553  C   VAL B   3      26.656  18.938  -0.145  1.00 79.12           C  
ATOM   2554  CB  VAL B   3      26.562  16.422  -0.214  1.00 79.12           C  
ATOM   2555  O   VAL B   3      27.781  19.422  -0.247  1.00 79.12           O  
ATOM   2556  CG1 VAL B   3      25.750  15.250  -0.776  1.00 79.12           C  
ATOM   2557  CG2 VAL B   3      28.062  16.109  -0.274  1.00 79.12           C  
ATOM   2558  N   PHE B   4      25.656  19.422   0.515  1.00 74.81           N  
ATOM   2559  CA  PHE B   4      25.938  20.562   1.379  1.00 74.81           C  
ATOM   2560  C   PHE B   4      26.250  20.094   2.799  1.00 74.81           C  
ATOM   2561  CB  PHE B   4      24.766  21.547   1.386  1.00 74.81           C  
ATOM   2562  O   PHE B   4      25.453  19.375   3.404  1.00 74.81           O  
ATOM   2563  CG  PHE B   4      24.734  22.453   0.182  1.00 74.81           C  
ATOM   2564  CD1 PHE B   4      25.516  23.594   0.125  1.00 74.81           C  
ATOM   2565  CD2 PHE B   4      23.906  22.156  -0.893  1.00 74.81           C  
ATOM   2566  CE1 PHE B   4      25.484  24.422  -0.988  1.00 74.81           C  
ATOM   2567  CE2 PHE B   4      23.859  22.984  -2.010  1.00 74.81           C  
ATOM   2568  CZ  PHE B   4      24.656  24.125  -2.055  1.00 74.81           C  
ATOM   2569  N   VAL B   5      27.391  20.484   3.137  1.00 80.19           N  
ATOM   2570  CA  VAL B   5      27.859  20.125   4.465  1.00 80.19           C  
ATOM   2571  C   VAL B   5      27.766  21.312   5.406  1.00 80.19           C  
ATOM   2572  CB  VAL B   5      29.312  19.594   4.422  1.00 80.19           C  
ATOM   2573  O   VAL B   5      28.281  22.391   5.105  1.00 80.19           O  
ATOM   2574  CG1 VAL B   5      29.828  19.328   5.832  1.00 80.19           C  
ATOM   2575  CG2 VAL B   5      29.406  18.328   3.568  1.00 80.19           C  
ATOM   2576  N   ARG B   6      27.062  21.141   6.422  1.00 68.50           N  
ATOM   2577  CA  ARG B   6      27.016  22.125   7.492  1.00 68.50           C  
ATOM   2578  C   ARG B   6      27.906  21.703   8.664  1.00 68.50           C  
ATOM   2579  CB  ARG B   6      25.578  22.328   7.969  1.00 68.50           C  
ATOM   2580  O   ARG B   6      27.641  20.688   9.312  1.00 68.50           O  
ATOM   2581  CG  ARG B   6      24.750  23.234   7.055  1.00 68.50           C  
ATOM   2582  CD  ARG B   6      23.375  23.500   7.633  1.00 68.50           C  
ATOM   2583  NE  ARG B   6      22.578  24.359   6.766  1.00 68.50           N  
ATOM   2584  NH1 ARG B   6      20.594  24.047   7.898  1.00 68.50           N  
ATOM   2585  NH2 ARG B   6      20.672  25.422   6.062  1.00 68.50           N  
ATOM   2586  CZ  ARG B   6      21.281  24.609   6.910  1.00 68.50           C  
ATOM   2587  N   PHE B   7      28.953  22.422   8.703  1.00 70.00           N  
ATOM   2588  CA  PHE B   7      29.906  22.203   9.781  1.00 70.00           C  
ATOM   2589  C   PHE B   7      29.875  23.344  10.789  1.00 70.00           C  
ATOM   2590  CB  PHE B   7      31.328  22.031   9.227  1.00 70.00           C  
ATOM   2591  O   PHE B   7      30.391  24.422  10.523  1.00 70.00           O  
ATOM   2592  CG  PHE B   7      32.344  21.656  10.266  1.00 70.00           C  
ATOM   2593  CD1 PHE B   7      33.312  22.562  10.656  1.00 70.00           C  
ATOM   2594  CD2 PHE B   7      32.344  20.391  10.844  1.00 70.00           C  
ATOM   2595  CE1 PHE B   7      34.281  22.219  11.617  1.00 70.00           C  
ATOM   2596  CE2 PHE B   7      33.281  20.047  11.797  1.00 70.00           C  
ATOM   2597  CZ  PHE B   7      34.250  20.953  12.188  1.00 70.00           C  
ATOM   2598  N   ASN B   8      29.234  23.156  11.945  1.00 54.59           N  
ATOM   2599  CA  ASN B   8      29.125  24.109  13.039  1.00 54.59           C  
ATOM   2600  C   ASN B   8      28.609  25.469  12.555  1.00 54.59           C  
ATOM   2601  CB  ASN B   8      30.469  24.281  13.742  1.00 54.59           C  
ATOM   2602  O   ASN B   8      28.953  26.500  13.117  1.00 54.59           O  
ATOM   2603  CG  ASN B   8      30.922  23.031  14.469  1.00 54.59           C  
ATOM   2604  ND2 ASN B   8      32.219  22.922  14.711  1.00 54.59           N  
ATOM   2605  OD1 ASN B   8      30.094  22.172  14.805  1.00 54.59           O  
ATOM   2606  N   SER B   9      28.000  25.562  11.422  1.00 50.53           N  
ATOM   2607  CA  SER B   9      27.453  26.797  10.883  1.00 50.53           C  
ATOM   2608  C   SER B   9      26.109  26.562  10.203  1.00 50.53           C  
ATOM   2609  CB  SER B   9      28.422  27.438   9.891  1.00 50.53           C  
ATOM   2610  O   SER B   9      25.797  25.438   9.812  1.00 50.53           O  
ATOM   2611  OG  SER B   9      27.734  28.172   8.898  1.00 50.53           O  
ATOM   2612  N   SER B  10      25.297  27.625  10.320  1.00 52.97           N  
ATOM   2613  CA  SER B  10      24.000  27.594   9.648  1.00 52.97           C  
ATOM   2614  C   SER B  10      24.172  27.594   8.133  1.00 52.97           C  
ATOM   2615  CB  SER B  10      23.156  28.797  10.078  1.00 52.97           C  
ATOM   2616  O   SER B  10      23.250  27.203   7.406  1.00 52.97           O  
ATOM   2617  OG  SER B  10      23.875  30.000   9.945  1.00 52.97           O  
ATOM   2618  N   HIS B  11      25.234  27.859   7.656  1.00 55.41           N  
ATOM   2619  CA  HIS B  11      25.500  27.906   6.223  1.00 55.41           C  
ATOM   2620  C   HIS B  11      26.281  26.672   5.777  1.00 55.41           C  
ATOM   2621  CB  HIS B  11      26.281  29.172   5.859  1.00 55.41           C  
ATOM   2622  O   HIS B  11      27.297  26.312   6.387  1.00 55.41           O  
ATOM   2623  CG  HIS B  11      25.812  29.812   4.590  1.00 55.41           C  
ATOM   2624  CD2 HIS B  11      26.422  30.688   3.758  1.00 55.41           C  
ATOM   2625  ND1 HIS B  11      24.562  29.562   4.047  1.00 55.41           N  
ATOM   2626  CE1 HIS B  11      24.438  30.266   2.932  1.00 55.41           C  
ATOM   2627  NE2 HIS B  11      25.547  30.953   2.736  1.00 55.41           N  
ATOM   2628  N   GLY B  12      25.656  25.953   4.852  1.00 66.31           N  
ATOM   2629  CA  GLY B  12      26.328  24.781   4.301  1.00 66.31           C  
ATOM   2630  C   GLY B  12      27.203  25.109   3.111  1.00 66.31           C  
ATOM   2631  O   GLY B  12      26.953  26.062   2.373  1.00 66.31           O  
ATOM   2632  N   PHE B  13      28.406  24.438   3.057  1.00 75.44           N  
ATOM   2633  CA  PHE B  13      29.250  24.578   1.883  1.00 75.44           C  
ATOM   2634  C   PHE B  13      29.188  23.312   1.023  1.00 75.44           C  
ATOM   2635  CB  PHE B  13      30.703  24.844   2.301  1.00 75.44           C  
ATOM   2636  O   PHE B  13      29.016  22.203   1.542  1.00 75.44           O  
ATOM   2637  CG  PHE B  13      31.250  23.844   3.273  1.00 75.44           C  
ATOM   2638  CD1 PHE B  13      31.125  24.031   4.641  1.00 75.44           C  
ATOM   2639  CD2 PHE B  13      31.906  22.703   2.816  1.00 75.44           C  
ATOM   2640  CE1 PHE B  13      31.625  23.094   5.543  1.00 75.44           C  
ATOM   2641  CE2 PHE B  13      32.406  21.766   3.711  1.00 75.44           C  
ATOM   2642  CZ  PHE B  13      32.281  21.969   5.074  1.00 75.44           C  
ATOM   2643  N   PRO B  14      29.125  23.672  -0.227  1.00 80.50           N  
ATOM   2644  CA  PRO B  14      29.016  22.547  -1.156  1.00 80.50           C  
ATOM   2645  C   PRO B  14      30.281  21.688  -1.190  1.00 80.50           C  
ATOM   2646  CB  PRO B  14      28.781  23.234  -2.508  1.00 80.50           C  
ATOM   2647  O   PRO B  14      31.391  22.219  -1.139  1.00 80.50           O  
ATOM   2648  CG  PRO B  14      29.422  24.578  -2.375  1.00 80.50           C  
ATOM   2649  CD  PRO B  14      29.438  24.953  -0.923  1.00 80.50           C  
ATOM   2650  N   VAL B  15      30.078  20.469  -1.075  1.00 82.44           N  
ATOM   2651  CA  VAL B  15      31.156  19.500  -1.233  1.00 82.44           C  
ATOM   2652  C   VAL B  15      30.844  18.562  -2.398  1.00 82.44           C  
ATOM   2653  CB  VAL B  15      31.391  18.688   0.060  1.00 82.44           C  
ATOM   2654  O   VAL B  15      29.750  17.984  -2.471  1.00 82.44           O  
ATOM   2655  CG1 VAL B  15      32.469  17.625  -0.152  1.00 82.44           C  
ATOM   2656  CG2 VAL B  15      31.766  19.609   1.213  1.00 82.44           C  
ATOM   2657  N   GLU B  16      31.734  18.609  -3.254  1.00 81.56           N  
ATOM   2658  CA  GLU B  16      31.594  17.734  -4.406  1.00 81.56           C  
ATOM   2659  C   GLU B  16      31.953  16.297  -4.055  1.00 81.56           C  
ATOM   2660  CB  GLU B  16      32.438  18.219  -5.574  1.00 81.56           C  
ATOM   2661  O   GLU B  16      33.062  16.016  -3.615  1.00 81.56           O  
ATOM   2662  CG  GLU B  16      31.812  18.016  -6.938  1.00 81.56           C  
ATOM   2663  CD  GLU B  16      32.594  18.641  -8.078  1.00 81.56           C  
ATOM   2664  OE1 GLU B  16      32.125  18.609  -9.234  1.00 81.56           O  
ATOM   2665  OE2 GLU B  16      33.688  19.188  -7.801  1.00 81.56           O  
ATOM   2666  N   VAL B  17      30.875  15.492  -4.047  1.00 81.06           N  
ATOM   2667  CA  VAL B  17      31.125  14.086  -3.734  1.00 81.06           C  
ATOM   2668  C   VAL B  17      30.625  13.211  -4.879  1.00 81.06           C  
ATOM   2669  CB  VAL B  17      30.438  13.672  -2.412  1.00 81.06           C  
ATOM   2670  O   VAL B  17      29.766  13.625  -5.668  1.00 81.06           O  
ATOM   2671  CG1 VAL B  17      31.125  14.320  -1.218  1.00 81.06           C  
ATOM   2672  CG2 VAL B  17      28.953  14.047  -2.439  1.00 81.06           C  
ATOM   2673  N   ASP B  18      31.266  12.078  -4.965  1.00 81.38           N  
ATOM   2674  CA  ASP B  18      30.844  11.078  -5.941  1.00 81.38           C  
ATOM   2675  C   ASP B  18      29.953  10.023  -5.293  1.00 81.38           C  
ATOM   2676  CB  ASP B  18      32.062  10.414  -6.586  1.00 81.38           C  
ATOM   2677  O   ASP B  18      29.953   9.867  -4.070  1.00 81.38           O  
ATOM   2678  CG  ASP B  18      32.906  11.375  -7.414  1.00 81.38           C  
ATOM   2679  OD1 ASP B  18      32.344  12.344  -7.973  1.00 81.38           O  
ATOM   2680  OD2 ASP B  18      34.125  11.164  -7.508  1.00 81.38           O  
ATOM   2681  N   SER B  19      29.188   9.359  -6.008  1.00 78.88           N  
ATOM   2682  CA  SER B  19      28.250   8.359  -5.520  1.00 78.88           C  
ATOM   2683  C   SER B  19      28.969   7.238  -4.773  1.00 78.88           C  
ATOM   2684  CB  SER B  19      27.438   7.773  -6.680  1.00 78.88           C  
ATOM   2685  O   SER B  19      28.406   6.641  -3.852  1.00 78.88           O  
ATOM   2686  OG  SER B  19      27.062   8.789  -7.598  1.00 78.88           O  
ATOM   2687  N   ASP B  20      30.172   7.082  -5.012  1.00 79.94           N  
ATOM   2688  CA  ASP B  20      30.969   6.023  -4.410  1.00 79.94           C  
ATOM   2689  C   ASP B  20      31.797   6.559  -3.240  1.00 79.94           C  
ATOM   2690  CB  ASP B  20      31.906   5.395  -5.457  1.00 79.94           C  
ATOM   2691  O   ASP B  20      32.500   5.805  -2.574  1.00 79.94           O  
ATOM   2692  CG  ASP B  20      32.500   6.414  -6.410  1.00 79.94           C  
ATOM   2693  OD1 ASP B  20      32.062   7.590  -6.391  1.00 79.94           O  
ATOM   2694  OD2 ASP B  20      33.375   6.035  -7.195  1.00 79.94           O  
ATOM   2695  N   THR B  21      31.562   7.789  -2.965  1.00 86.00           N  
ATOM   2696  CA  THR B  21      32.312   8.398  -1.873  1.00 86.00           C  
ATOM   2697  C   THR B  21      31.797   7.914  -0.523  1.00 86.00           C  
ATOM   2698  CB  THR B  21      32.250   9.938  -1.933  1.00 86.00           C  
ATOM   2699  O   THR B  21      30.594   7.934  -0.273  1.00 86.00           O  
ATOM   2700  CG2 THR B  21      33.375  10.570  -1.124  1.00 86.00           C  
ATOM   2701  OG1 THR B  21      32.344  10.359  -3.297  1.00 86.00           O  
ATOM   2702  N   SER B  22      32.688   7.340   0.228  1.00 84.88           N  
ATOM   2703  CA  SER B  22      32.312   6.906   1.574  1.00 84.88           C  
ATOM   2704  C   SER B  22      32.156   8.094   2.512  1.00 84.88           C  
ATOM   2705  CB  SER B  22      33.375   5.957   2.131  1.00 84.88           C  
ATOM   2706  O   SER B  22      32.688   9.180   2.254  1.00 84.88           O  
ATOM   2707  OG  SER B  22      34.594   6.656   2.430  1.00 84.88           O  
ATOM   2708  N   ILE B  23      31.406   7.906   3.570  1.00 87.25           N  
ATOM   2709  CA  ILE B  23      31.188   8.938   4.574  1.00 87.25           C  
ATOM   2710  C   ILE B  23      32.500   9.281   5.266  1.00 87.25           C  
ATOM   2711  CB  ILE B  23      30.141   8.500   5.617  1.00 87.25           C  
ATOM   2712  O   ILE B  23      32.750  10.430   5.641  1.00 87.25           O  
ATOM   2713  CG1 ILE B  23      28.766   8.344   4.957  1.00 87.25           C  
ATOM   2714  CG2 ILE B  23      30.078   9.500   6.777  1.00 87.25           C  
ATOM   2715  CD1 ILE B  23      28.203   9.625   4.359  1.00 87.25           C  
ATOM   2716  N   PHE B  24      33.344   8.320   5.219  1.00 87.19           N  
ATOM   2717  CA  PHE B  24      34.656   8.602   5.773  1.00 87.19           C  
ATOM   2718  C   PHE B  24      35.406   9.562   4.875  1.00 87.19           C  
ATOM   2719  CB  PHE B  24      35.438   7.309   5.965  1.00 87.19           C  
ATOM   2720  O   PHE B  24      36.094  10.484   5.359  1.00 87.19           O  
ATOM   2721  CG  PHE B  24      36.750   7.492   6.707  1.00 87.19           C  
ATOM   2722  CD1 PHE B  24      37.938   7.473   6.031  1.00 87.19           C  
ATOM   2723  CD2 PHE B  24      36.750   7.691   8.078  1.00 87.19           C  
ATOM   2724  CE1 PHE B  24      39.156   7.645   6.711  1.00 87.19           C  
ATOM   2725  CE2 PHE B  24      37.938   7.863   8.773  1.00 87.19           C  
ATOM   2726  CZ  PHE B  24      39.156   7.840   8.086  1.00 87.19           C  
ATOM   2727  N   GLN B  25      35.250   9.352   3.604  1.00 86.88           N  
ATOM   2728  CA  GLN B  25      35.906  10.242   2.662  1.00 86.88           C  
ATOM   2729  C   GLN B  25      35.312  11.648   2.713  1.00 86.88           C  
ATOM   2730  CB  GLN B  25      35.812   9.688   1.239  1.00 86.88           C  
ATOM   2731  O   GLN B  25      36.031  12.641   2.613  1.00 86.88           O  
ATOM   2732  CG  GLN B  25      36.781   8.531   0.972  1.00 86.88           C  
ATOM   2733  CD  GLN B  25      36.500   7.848  -0.355  1.00 86.88           C  
ATOM   2734  NE2 GLN B  25      37.500   7.117  -0.855  1.00 86.88           N  
ATOM   2735  OE1 GLN B  25      35.406   7.969  -0.924  1.00 86.88           O  
ATOM   2736  N   LEU B  26      34.062  11.656   2.936  1.00 88.19           N  
ATOM   2737  CA  LEU B  26      33.406  12.945   3.123  1.00 88.19           C  
ATOM   2738  C   LEU B  26      33.938  13.641   4.375  1.00 88.19           C  
ATOM   2739  CB  LEU B  26      31.906  12.766   3.221  1.00 88.19           C  
ATOM   2740  O   LEU B  26      34.219  14.844   4.355  1.00 88.19           O  
ATOM   2741  CG  LEU B  26      31.078  14.039   3.439  1.00 88.19           C  
ATOM   2742  CD1 LEU B  26      31.203  14.961   2.230  1.00 88.19           C  
ATOM   2743  CD2 LEU B  26      29.625  13.695   3.721  1.00 88.19           C  
ATOM   2744  N   LYS B  27      34.156  12.875   5.301  1.00 85.81           N  
ATOM   2745  CA  LYS B  27      34.750  13.406   6.527  1.00 85.81           C  
ATOM   2746  C   LYS B  27      36.156  13.930   6.289  1.00 85.81           C  
ATOM   2747  CB  LYS B  27      34.750  12.344   7.625  1.00 85.81           C  
ATOM   2748  O   LYS B  27      36.531  14.984   6.801  1.00 85.81           O  
ATOM   2749  CG  LYS B  27      33.406  12.070   8.242  1.00 85.81           C  
ATOM   2750  CD  LYS B  27      33.469  11.055   9.367  1.00 85.81           C  
ATOM   2751  CE  LYS B  27      32.125  10.789   9.992  1.00 85.81           C  
ATOM   2752  NZ  LYS B  27      32.188   9.805  11.109  1.00 85.81           N  
ATOM   2753  N   GLU B  28      36.812  13.180   5.453  1.00 84.88           N  
ATOM   2754  CA  GLU B  28      38.188  13.586   5.176  1.00 84.88           C  
ATOM   2755  C   GLU B  28      38.219  14.898   4.398  1.00 84.88           C  
ATOM   2756  CB  GLU B  28      38.906  12.492   4.402  1.00 84.88           C  
ATOM   2757  O   GLU B  28      39.062  15.766   4.684  1.00 84.88           O  
ATOM   2758  CG  GLU B  28      39.594  11.453   5.293  1.00 84.88           C  
ATOM   2759  CD  GLU B  28      40.531  10.523   4.531  1.00 84.88           C  
ATOM   2760  OE1 GLU B  28      41.406   9.891   5.164  1.00 84.88           O  
ATOM   2761  OE2 GLU B  28      40.375  10.422   3.293  1.00 84.88           O  
ATOM   2762  N   VAL B  29      37.281  15.000   3.500  1.00 85.44           N  
ATOM   2763  CA  VAL B  29      37.219  16.219   2.701  1.00 85.44           C  
ATOM   2764  C   VAL B  29      36.875  17.406   3.596  1.00 85.44           C  
ATOM   2765  CB  VAL B  29      36.188  16.109   1.548  1.00 85.44           C  
ATOM   2766  O   VAL B  29      37.500  18.469   3.494  1.00 85.44           O  
ATOM   2767  CG1 VAL B  29      35.969  17.469   0.889  1.00 85.44           C  
ATOM   2768  CG2 VAL B  29      36.688  15.078   0.519  1.00 85.44           C  
ATOM   2769  N   VAL B  30      36.062  17.156   4.457  1.00 84.88           N  
ATOM   2770  CA  VAL B  30      35.625  18.234   5.340  1.00 84.88           C  
ATOM   2771  C   VAL B  30      36.688  18.484   6.402  1.00 84.88           C  
ATOM   2772  CB  VAL B  30      34.281  17.922   6.012  1.00 84.88           C  
ATOM   2773  O   VAL B  30      36.969  19.625   6.785  1.00 84.88           O  
ATOM   2774  CG1 VAL B  30      33.906  18.984   7.039  1.00 84.88           C  
ATOM   2775  CG2 VAL B  30      33.188  17.797   4.961  1.00 84.88           C  
ATOM   2776  N   ALA B  31      37.250  17.438   6.758  1.00 83.44           N  
ATOM   2777  CA  ALA B  31      38.344  17.562   7.727  1.00 83.44           C  
ATOM   2778  C   ALA B  31      39.500  18.391   7.164  1.00 83.44           C  
ATOM   2779  CB  ALA B  31      38.844  16.172   8.148  1.00 83.44           C  
ATOM   2780  O   ALA B  31      40.031  19.266   7.844  1.00 83.44           O  
ATOM   2781  N   LYS B  32      39.781  18.141   5.906  1.00 82.62           N  
ATOM   2782  CA  LYS B  32      40.844  18.891   5.246  1.00 82.62           C  
ATOM   2783  C   LYS B  32      40.438  20.344   5.035  1.00 82.62           C  
ATOM   2784  CB  LYS B  32      41.219  18.250   3.908  1.00 82.62           C  
ATOM   2785  O   LYS B  32      41.250  21.250   5.219  1.00 82.62           O  
ATOM   2786  CG  LYS B  32      42.250  17.156   4.008  1.00 82.62           C  
ATOM   2787  CD  LYS B  32      42.562  16.547   2.646  1.00 82.62           C  
ATOM   2788  CE  LYS B  32      43.531  15.367   2.764  1.00 82.62           C  
ATOM   2789  NZ  LYS B  32      43.719  14.688   1.448  1.00 82.62           N  
ATOM   2790  N   ARG B  33      39.156  20.531   4.793  1.00 80.06           N  
ATOM   2791  CA  ARG B  33      38.688  21.875   4.520  1.00 80.06           C  
ATOM   2792  C   ARG B  33      38.594  22.703   5.801  1.00 80.06           C  
ATOM   2793  CB  ARG B  33      37.344  21.844   3.812  1.00 80.06           C  
ATOM   2794  O   ARG B  33      38.875  23.891   5.809  1.00 80.06           O  
ATOM   2795  CG  ARG B  33      37.062  23.047   2.912  1.00 80.06           C  
ATOM   2796  CD  ARG B  33      35.750  22.922   2.162  1.00 80.06           C  
ATOM   2797  NE  ARG B  33      35.469  24.109   1.374  1.00 80.06           N  
ATOM   2798  NH1 ARG B  33      33.281  23.516   0.878  1.00 80.06           N  
ATOM   2799  NH2 ARG B  33      34.156  25.484   0.088  1.00 80.06           N  
ATOM   2800  CZ  ARG B  33      34.312  24.359   0.782  1.00 80.06           C  
ATOM   2801  N   GLN B  34      38.281  22.000   6.871  1.00 76.19           N  
ATOM   2802  CA  GLN B  34      38.031  22.734   8.109  1.00 76.19           C  
ATOM   2803  C   GLN B  34      39.188  22.594   9.078  1.00 76.19           C  
ATOM   2804  CB  GLN B  34      36.719  22.250   8.766  1.00 76.19           C  
ATOM   2805  O   GLN B  34      39.250  23.281  10.102  1.00 76.19           O  
ATOM   2806  CG  GLN B  34      35.469  22.562   7.969  1.00 76.19           C  
ATOM   2807  CD  GLN B  34      35.156  24.047   7.910  1.00 76.19           C  
ATOM   2808  NE2 GLN B  34      34.156  24.406   7.133  1.00 76.19           N  
ATOM   2809  OE1 GLN B  34      35.844  24.859   8.562  1.00 76.19           O  
ATOM   2810  N   GLY B  35      40.156  21.859   8.828  1.00 78.31           N  
ATOM   2811  CA  GLY B  35      41.344  21.688   9.664  1.00 78.31           C  
ATOM   2812  C   GLY B  35      41.062  20.938  10.945  1.00 78.31           C  
ATOM   2813  O   GLY B  35      41.594  21.266  12.000  1.00 78.31           O  
ATOM   2814  N   VAL B  36      40.062  20.047  10.922  1.00 78.00           N  
ATOM   2815  CA  VAL B  36      39.750  19.234  12.086  1.00 78.00           C  
ATOM   2816  C   VAL B  36      40.000  17.766  11.773  1.00 78.00           C  
ATOM   2817  CB  VAL B  36      38.281  19.438  12.516  1.00 78.00           C  
ATOM   2818  O   VAL B  36      39.938  17.344  10.617  1.00 78.00           O  
ATOM   2819  CG1 VAL B  36      38.188  19.656  14.023  1.00 78.00           C  
ATOM   2820  CG2 VAL B  36      37.656  20.609  11.758  1.00 78.00           C  
ATOM   2821  N   PRO B  37      40.562  17.094  12.781  1.00 80.94           N  
ATOM   2822  CA  PRO B  37      40.812  15.664  12.547  1.00 80.94           C  
ATOM   2823  C   PRO B  37      39.531  14.906  12.148  1.00 80.94           C  
ATOM   2824  CB  PRO B  37      41.344  15.164  13.891  1.00 80.94           C  
ATOM   2825  O   PRO B  37      38.469  15.109  12.750  1.00 80.94           O  
ATOM   2826  CG  PRO B  37      41.375  16.391  14.758  1.00 80.94           C  
ATOM   2827  CD  PRO B  37      40.781  17.531  13.992  1.00 80.94           C  
ATOM   2828  N   ALA B  38      39.594  14.078  11.117  1.00 81.12           N  
ATOM   2829  CA  ALA B  38      38.469  13.344  10.531  1.00 81.12           C  
ATOM   2830  C   ALA B  38      37.844  12.383  11.547  1.00 81.12           C  
ATOM   2831  CB  ALA B  38      38.906  12.586   9.289  1.00 81.12           C  
ATOM   2832  O   ALA B  38      36.656  12.086  11.484  1.00 81.12           O  
ATOM   2833  N   ASP B  39      38.656  11.922  12.477  1.00 75.75           N  
ATOM   2834  CA  ASP B  39      38.188  10.961  13.484  1.00 75.75           C  
ATOM   2835  C   ASP B  39      37.219  11.617  14.477  1.00 75.75           C  
ATOM   2836  CB  ASP B  39      39.375  10.359  14.227  1.00 75.75           C  
ATOM   2837  O   ASP B  39      36.438  10.930  15.133  1.00 75.75           O  
ATOM   2838  CG  ASP B  39      40.375  11.406  14.727  1.00 75.75           C  
ATOM   2839  OD1 ASP B  39      40.375  12.531  14.180  1.00 75.75           O  
ATOM   2840  OD2 ASP B  39      41.125  11.109  15.680  1.00 75.75           O  
ATOM   2841  N   GLN B  40      37.219  12.914  14.547  1.00 72.75           N  
ATOM   2842  CA  GLN B  40      36.375  13.641  15.477  1.00 72.75           C  
ATOM   2843  C   GLN B  40      35.094  14.109  14.789  1.00 72.75           C  
ATOM   2844  CB  GLN B  40      37.125  14.844  16.062  1.00 72.75           C  
ATOM   2845  O   GLN B  40      34.219  14.695  15.430  1.00 72.75           O  
ATOM   2846  CG  GLN B  40      38.281  14.453  16.969  1.00 72.75           C  
ATOM   2847  CD  GLN B  40      38.969  15.656  17.562  1.00 72.75           C  
ATOM   2848  NE2 GLN B  40      40.031  15.406  18.344  1.00 72.75           N  
ATOM   2849  OE1 GLN B  40      38.562  16.812  17.328  1.00 72.75           O  
ATOM   2850  N   LEU B  41      35.062  13.859  13.500  1.00 78.12           N  
ATOM   2851  CA  LEU B  41      33.906  14.344  12.742  1.00 78.12           C  
ATOM   2852  C   LEU B  41      32.812  13.281  12.680  1.00 78.12           C  
ATOM   2853  CB  LEU B  41      34.312  14.758  11.328  1.00 78.12           C  
ATOM   2854  O   LEU B  41      33.094  12.102  12.453  1.00 78.12           O  
ATOM   2855  CG  LEU B  41      35.312  15.898  11.227  1.00 78.12           C  
ATOM   2856  CD1 LEU B  41      35.750  16.094   9.781  1.00 78.12           C  
ATOM   2857  CD2 LEU B  41      34.719  17.188  11.789  1.00 78.12           C  
ATOM   2858  N   ARG B  42      31.672  13.781  13.039  1.00 77.06           N  
ATOM   2859  CA  ARG B  42      30.484  12.953  12.914  1.00 77.06           C  
ATOM   2860  C   ARG B  42      29.531  13.516  11.859  1.00 77.06           C  
ATOM   2861  CB  ARG B  42      29.766  12.844  14.258  1.00 77.06           C  
ATOM   2862  O   ARG B  42      29.234  14.711  11.852  1.00 77.06           O  
ATOM   2863  CG  ARG B  42      30.609  12.219  15.359  1.00 77.06           C  
ATOM   2864  CD  ARG B  42      29.781  11.281  16.234  1.00 77.06           C  
ATOM   2865  NE  ARG B  42      30.578  10.719  17.312  1.00 77.06           N  
ATOM   2866  NH1 ARG B  42      29.047   9.070  17.859  1.00 77.06           N  
ATOM   2867  NH2 ARG B  42      31.016   9.250  19.031  1.00 77.06           N  
ATOM   2868  CZ  ARG B  42      30.203   9.680  18.062  1.00 77.06           C  
ATOM   2869  N   VAL B  43      29.203  12.648  10.945  1.00 80.25           N  
ATOM   2870  CA  VAL B  43      28.312  13.062   9.867  1.00 80.25           C  
ATOM   2871  C   VAL B  43      26.875  12.680  10.219  1.00 80.25           C  
ATOM   2872  CB  VAL B  43      28.719  12.430   8.516  1.00 80.25           C  
ATOM   2873  O   VAL B  43      26.594  11.516  10.500  1.00 80.25           O  
ATOM   2874  CG1 VAL B  43      27.781  12.875   7.402  1.00 80.25           C  
ATOM   2875  CG2 VAL B  43      30.172  12.781   8.180  1.00 80.25           C  
ATOM   2876  N   ILE B  44      26.172  13.750  10.289  1.00 67.94           N  
ATOM   2877  CA  ILE B  44      24.781  13.578  10.656  1.00 67.94           C  
ATOM   2878  C   ILE B  44      23.891  13.969   9.477  1.00 67.94           C  
ATOM   2879  CB  ILE B  44      24.406  14.414  11.906  1.00 67.94           C  
ATOM   2880  O   ILE B  44      24.062  15.047   8.891  1.00 67.94           O  
ATOM   2881  CG1 ILE B  44      25.344  14.062  13.070  1.00 67.94           C  
ATOM   2882  CG2 ILE B  44      22.938  14.195  12.289  1.00 67.94           C  
ATOM   2883  CD1 ILE B  44      25.219  14.992  14.266  1.00 67.94           C  
ATOM   2884  N   PHE B  45      23.000  13.094   9.148  1.00 67.69           N  
ATOM   2885  CA  PHE B  45      22.000  13.336   8.117  1.00 67.69           C  
ATOM   2886  C   PHE B  45      20.609  12.953   8.617  1.00 67.69           C  
ATOM   2887  CB  PHE B  45      22.328  12.555   6.844  1.00 67.69           C  
ATOM   2888  O   PHE B  45      20.391  11.812   9.047  1.00 67.69           O  
ATOM   2889  CG  PHE B  45      21.281  12.688   5.762  1.00 67.69           C  
ATOM   2890  CD1 PHE B  45      20.547  11.586   5.348  1.00 67.69           C  
ATOM   2891  CD2 PHE B  45      21.047  13.922   5.164  1.00 67.69           C  
ATOM   2892  CE1 PHE B  45      19.594  11.703   4.348  1.00 67.69           C  
ATOM   2893  CE2 PHE B  45      20.078  14.047   4.164  1.00 67.69           C  
ATOM   2894  CZ  PHE B  45      19.359  12.938   3.758  1.00 67.69           C  
ATOM   2895  N   ALA B  46      19.781  13.961   8.594  1.00 54.66           N  
ATOM   2896  CA  ALA B  46      18.391  13.766   9.031  1.00 54.66           C  
ATOM   2897  C   ALA B  46      18.328  13.227  10.461  1.00 54.66           C  
ATOM   2898  CB  ALA B  46      17.656  12.828   8.078  1.00 54.66           C  
ATOM   2899  O   ALA B  46      17.562  12.312  10.750  1.00 54.66           O  
ATOM   2900  N   GLY B  47      19.219  13.719  11.328  1.00 53.09           N  
ATOM   2901  CA  GLY B  47      19.281  13.398  12.750  1.00 53.09           C  
ATOM   2902  C   GLY B  47      19.938  12.055  13.031  1.00 53.09           C  
ATOM   2903  O   GLY B  47      19.953  11.602  14.180  1.00 53.09           O  
ATOM   2904  N   LYS B  48      20.422  11.539  12.031  1.00 61.16           N  
ATOM   2905  CA  LYS B  48      21.094  10.266  12.219  1.00 61.16           C  
ATOM   2906  C   LYS B  48      22.578  10.367  11.852  1.00 61.16           C  
ATOM   2907  CB  LYS B  48      20.438   9.164  11.383  1.00 61.16           C  
ATOM   2908  O   LYS B  48      22.938  11.008  10.859  1.00 61.16           O  
ATOM   2909  CG  LYS B  48      19.375   8.375  12.141  1.00 61.16           C  
ATOM   2910  CD  LYS B  48      18.797   7.262  11.273  1.00 61.16           C  
ATOM   2911  CE  LYS B  48      17.688   6.508  12.008  1.00 61.16           C  
ATOM   2912  NZ  LYS B  48      17.078   5.445  11.148  1.00 61.16           N  
ATOM   2913  N   GLU B  49      23.312   9.711  12.711  1.00 70.94           N  
ATOM   2914  CA  GLU B  49      24.750   9.656  12.430  1.00 70.94           C  
ATOM   2915  C   GLU B  49      25.062   8.633  11.344  1.00 70.94           C  
ATOM   2916  CB  GLU B  49      25.531   9.336  13.703  1.00 70.94           C  
ATOM   2917  O   GLU B  49      24.578   7.504  11.391  1.00 70.94           O  
ATOM   2918  CG  GLU B  49      27.047   9.398  13.531  1.00 70.94           C  
ATOM   2919  CD  GLU B  49      27.812   9.148  14.820  1.00 70.94           C  
ATOM   2920  OE1 GLU B  49      29.062   9.125  14.789  1.00 70.94           O  
ATOM   2921  OE2 GLU B  49      27.156   8.977  15.867  1.00 70.94           O  
ATOM   2922  N   LEU B  50      25.750   9.086  10.281  1.00 77.69           N  
ATOM   2923  CA  LEU B  50      26.172   8.219   9.188  1.00 77.69           C  
ATOM   2924  C   LEU B  50      27.484   7.523   9.531  1.00 77.69           C  
ATOM   2925  CB  LEU B  50      26.328   9.031   7.895  1.00 77.69           C  
ATOM   2926  O   LEU B  50      28.422   8.156  10.016  1.00 77.69           O  
ATOM   2927  CG  LEU B  50      25.094   9.805   7.430  1.00 77.69           C  
ATOM   2928  CD1 LEU B  50      25.422  10.617   6.180  1.00 77.69           C  
ATOM   2929  CD2 LEU B  50      23.938   8.859   7.164  1.00 77.69           C  
ATOM   2930  N   ARG B  51      27.375   6.164   9.258  1.00 77.25           N  
ATOM   2931  CA  ARG B  51      28.594   5.414   9.547  1.00 77.25           C  
ATOM   2932  C   ARG B  51      29.672   5.676   8.500  1.00 77.25           C  
ATOM   2933  CB  ARG B  51      28.297   3.916   9.633  1.00 77.25           C  
ATOM   2934  O   ARG B  51      29.359   5.926   7.332  1.00 77.25           O  
ATOM   2935  CG  ARG B  51      27.609   3.492  10.922  1.00 77.25           C  
ATOM   2936  CD  ARG B  51      27.406   1.985  10.984  1.00 77.25           C  
ATOM   2937  NE  ARG B  51      27.266   1.519  12.359  1.00 77.25           N  
ATOM   2938  NH1 ARG B  51      26.906  -0.692  11.789  1.00 77.25           N  
ATOM   2939  NH2 ARG B  51      26.906  -0.057  13.984  1.00 77.25           N  
ATOM   2940  CZ  ARG B  51      27.016   0.258  12.703  1.00 77.25           C  
ATOM   2941  N   ASN B  52      30.844   5.586   8.891  1.00 79.75           N  
ATOM   2942  CA  ASN B  52      32.000   5.906   8.086  1.00 79.75           C  
ATOM   2943  C   ASN B  52      32.125   4.992   6.863  1.00 79.75           C  
ATOM   2944  CB  ASN B  52      33.281   5.824   8.930  1.00 79.75           C  
ATOM   2945  O   ASN B  52      32.625   5.402   5.820  1.00 79.75           O  
ATOM   2946  CG  ASN B  52      33.438   6.988   9.883  1.00 79.75           C  
ATOM   2947  ND2 ASN B  52      34.375   6.879  10.820  1.00 79.75           N  
ATOM   2948  OD1 ASN B  52      32.688   7.980   9.789  1.00 79.75           O  
ATOM   2949  N   ASP B  53      31.641   3.754   7.012  1.00 76.62           N  
ATOM   2950  CA  ASP B  53      31.828   2.742   5.977  1.00 76.62           C  
ATOM   2951  C   ASP B  53      30.719   2.834   4.922  1.00 76.62           C  
ATOM   2952  CB  ASP B  53      31.844   1.342   6.594  1.00 76.62           C  
ATOM   2953  O   ASP B  53      30.797   2.178   3.881  1.00 76.62           O  
ATOM   2954  CG  ASP B  53      30.672   1.085   7.523  1.00 76.62           C  
ATOM   2955  OD1 ASP B  53      30.203   2.033   8.188  1.00 76.62           O  
ATOM   2956  OD2 ASP B  53      30.219  -0.077   7.598  1.00 76.62           O  
ATOM   2957  N   TRP B  54      29.828   3.777   5.133  1.00 78.75           N  
ATOM   2958  CA  TRP B  54      28.734   3.969   4.172  1.00 78.75           C  
ATOM   2959  C   TRP B  54      29.172   4.914   3.055  1.00 78.75           C  
ATOM   2960  CB  TRP B  54      27.500   4.516   4.871  1.00 78.75           C  
ATOM   2961  O   TRP B  54      29.984   5.820   3.271  1.00 78.75           O  
ATOM   2962  CG  TRP B  54      26.844   3.541   5.816  1.00 78.75           C  
ATOM   2963  CD1 TRP B  54      27.234   2.252   6.059  1.00 78.75           C  
ATOM   2964  CD2 TRP B  54      25.703   3.779   6.637  1.00 78.75           C  
ATOM   2965  CE2 TRP B  54      25.453   2.588   7.352  1.00 78.75           C  
ATOM   2966  CE3 TRP B  54      24.859   4.883   6.836  1.00 78.75           C  
ATOM   2967  NE1 TRP B  54      26.391   1.674   6.980  1.00 78.75           N  
ATOM   2968  CH2 TRP B  54      23.578   3.570   8.438  1.00 78.75           C  
ATOM   2969  CZ2 TRP B  54      24.391   2.475   8.258  1.00 78.75           C  
ATOM   2970  CZ3 TRP B  54      23.812   4.770   7.738  1.00 78.75           C  
ATOM   2971  N   THR B  55      28.625   4.586   1.851  1.00 79.75           N  
ATOM   2972  CA  THR B  55      28.859   5.512   0.748  1.00 79.75           C  
ATOM   2973  C   THR B  55      27.672   6.465   0.588  1.00 79.75           C  
ATOM   2974  CB  THR B  55      29.094   4.758  -0.575  1.00 79.75           C  
ATOM   2975  O   THR B  55      26.594   6.211   1.119  1.00 79.75           O  
ATOM   2976  CG2 THR B  55      30.328   3.873  -0.488  1.00 79.75           C  
ATOM   2977  OG1 THR B  55      27.953   3.941  -0.864  1.00 79.75           O  
ATOM   2978  N   VAL B  56      27.891   7.602  -0.120  1.00 79.75           N  
ATOM   2979  CA  VAL B  56      26.906   8.648  -0.383  1.00 79.75           C  
ATOM   2980  C   VAL B  56      25.656   8.031  -1.020  1.00 79.75           C  
ATOM   2981  CB  VAL B  56      27.484   9.750  -1.295  1.00 79.75           C  
ATOM   2982  O   VAL B  56      24.531   8.414  -0.691  1.00 79.75           O  
ATOM   2983  CG1 VAL B  56      26.375  10.688  -1.779  1.00 79.75           C  
ATOM   2984  CG2 VAL B  56      28.562  10.539  -0.560  1.00 79.75           C  
ATOM   2985  N   GLN B  57      26.016   7.035  -1.765  1.00 71.19           N  
ATOM   2986  CA  GLN B  57      24.922   6.344  -2.451  1.00 71.19           C  
ATOM   2987  C   GLN B  57      24.125   5.473  -1.483  1.00 71.19           C  
ATOM   2988  CB  GLN B  57      25.469   5.492  -3.600  1.00 71.19           C  
ATOM   2989  O   GLN B  57      22.891   5.441  -1.536  1.00 71.19           O  
ATOM   2990  CG  GLN B  57      24.438   5.188  -4.676  1.00 71.19           C  
ATOM   2991  CD  GLN B  57      25.031   4.457  -5.867  1.00 71.19           C  
ATOM   2992  NE2 GLN B  57      24.219   4.250  -6.902  1.00 71.19           N  
ATOM   2993  OE1 GLN B  57      26.203   4.078  -5.855  1.00 71.19           O  
ATOM   2994  N   ASN B  58      24.812   4.875  -0.490  1.00 69.12           N  
ATOM   2995  CA  ASN B  58      24.188   4.059   0.544  1.00 69.12           C  
ATOM   2996  C   ASN B  58      23.359   4.906   1.511  1.00 69.12           C  
ATOM   2997  CB  ASN B  58      25.234   3.258   1.307  1.00 69.12           C  
ATOM   2998  O   ASN B  58      22.375   4.430   2.084  1.00 69.12           O  
ATOM   2999  CG  ASN B  58      25.828   2.133   0.479  1.00 69.12           C  
ATOM   3000  ND2 ASN B  58      26.906   1.533   0.975  1.00 69.12           N  
ATOM   3001  OD1 ASN B  58      25.328   1.805  -0.597  1.00 69.12           O  
ATOM   3002  N   CYS B  59      23.797   6.129   1.678  1.00 68.56           N  
ATOM   3003  CA  CYS B  59      23.156   7.047   2.615  1.00 68.56           C  
ATOM   3004  C   CYS B  59      22.000   7.781   1.957  1.00 68.56           C  
ATOM   3005  CB  CYS B  59      24.172   8.055   3.150  1.00 68.56           C  
ATOM   3006  O   CYS B  59      21.266   8.523   2.621  1.00 68.56           O  
ATOM   3007  SG  CYS B  59      25.484   7.312   4.156  1.00 68.56           S  
ATOM   3008  N   ASP B  60      21.719   7.457   0.651  1.00 61.09           N  
ATOM   3009  CA  ASP B  60      20.703   8.133  -0.141  1.00 61.09           C  
ATOM   3010  C   ASP B  60      20.875   9.648  -0.069  1.00 61.09           C  
ATOM   3011  CB  ASP B  60      19.312   7.738   0.332  1.00 61.09           C  
ATOM   3012  O   ASP B  60      19.891  10.383   0.118  1.00 61.09           O  
ATOM   3013  CG  ASP B  60      18.781   6.496  -0.366  1.00 61.09           C  
ATOM   3014  OD1 ASP B  60      19.312   6.117  -1.430  1.00 61.09           O  
ATOM   3015  OD2 ASP B  60      17.812   5.895   0.151  1.00 61.09           O  
ATOM   3016  N   LEU B  61      21.969   9.961  -0.164  1.00 69.00           N  
ATOM   3017  CA  LEU B  61      22.266  11.383  -0.299  1.00 69.00           C  
ATOM   3018  C   LEU B  61      22.094  11.836  -1.746  1.00 69.00           C  
ATOM   3019  CB  LEU B  61      23.688  11.695   0.186  1.00 69.00           C  
ATOM   3020  O   LEU B  61      22.859  11.414  -2.623  1.00 69.00           O  
ATOM   3021  CG  LEU B  61      23.859  11.836   1.697  1.00 69.00           C  
ATOM   3022  CD1 LEU B  61      25.328  11.609   2.080  1.00 69.00           C  
ATOM   3023  CD2 LEU B  61      23.391  13.211   2.160  1.00 69.00           C  
ATOM   3024  N   ASP B  62      21.109  12.531  -2.025  1.00 62.12           N  
ATOM   3025  CA  ASP B  62      20.859  13.055  -3.363  1.00 62.12           C  
ATOM   3026  C   ASP B  62      21.547  14.414  -3.551  1.00 62.12           C  
ATOM   3027  CB  ASP B  62      19.359  13.180  -3.631  1.00 62.12           C  
ATOM   3028  O   ASP B  62      22.141  14.953  -2.613  1.00 62.12           O  
ATOM   3029  CG  ASP B  62      18.641  11.844  -3.564  1.00 62.12           C  
ATOM   3030  OD1 ASP B  62      19.281  10.789  -3.771  1.00 62.12           O  
ATOM   3031  OD2 ASP B  62      17.422  11.844  -3.307  1.00 62.12           O  
ATOM   3032  N   GLN B  63      21.391  14.805  -4.824  1.00 63.62           N  
ATOM   3033  CA  GLN B  63      21.984  16.094  -5.160  1.00 63.62           C  
ATOM   3034  C   GLN B  63      21.438  17.203  -4.277  1.00 63.62           C  
ATOM   3035  CB  GLN B  63      21.766  16.422  -6.633  1.00 63.62           C  
ATOM   3036  O   GLN B  63      20.219  17.297  -4.094  1.00 63.62           O  
ATOM   3037  CG  GLN B  63      22.844  17.297  -7.246  1.00 63.62           C  
ATOM   3038  CD  GLN B  63      23.625  16.594  -8.344  1.00 63.62           C  
ATOM   3039  NE2 GLN B  63      24.500  17.328  -9.023  1.00 63.62           N  
ATOM   3040  OE1 GLN B  63      23.438  15.391  -8.570  1.00 63.62           O  
ATOM   3041  N   GLN B  64      22.359  17.969  -3.602  1.00 59.66           N  
ATOM   3042  CA  GLN B  64      22.109  19.141  -2.768  1.00 59.66           C  
ATOM   3043  C   GLN B  64      21.484  18.734  -1.431  1.00 59.66           C  
ATOM   3044  CB  GLN B  64      21.203  20.141  -3.492  1.00 59.66           C  
ATOM   3045  O   GLN B  64      20.844  19.562  -0.775  1.00 59.66           O  
ATOM   3046  CG  GLN B  64      21.844  20.781  -4.715  1.00 59.66           C  
ATOM   3047  CD  GLN B  64      20.969  21.844  -5.336  1.00 59.66           C  
ATOM   3048  NE2 GLN B  64      21.562  22.656  -6.223  1.00 59.66           N  
ATOM   3049  OE1 GLN B  64      19.781  21.953  -5.027  1.00 59.66           O  
ATOM   3050  N   SER B  65      21.812  17.531  -1.036  1.00 69.31           N  
ATOM   3051  CA  SER B  65      21.438  17.109   0.314  1.00 69.31           C  
ATOM   3052  C   SER B  65      22.312  17.797   1.359  1.00 69.31           C  
ATOM   3053  CB  SER B  65      21.562  15.594   0.458  1.00 69.31           C  
ATOM   3054  O   SER B  65      23.484  18.094   1.102  1.00 69.31           O  
ATOM   3055  OG  SER B  65      20.609  14.938  -0.373  1.00 69.31           O  
ATOM   3056  N   ILE B  66      21.656  18.062   2.512  1.00 65.56           N  
ATOM   3057  CA  ILE B  66      22.391  18.703   3.584  1.00 65.56           C  
ATOM   3058  C   ILE B  66      22.828  17.672   4.617  1.00 65.56           C  
ATOM   3059  CB  ILE B  66      21.547  19.812   4.258  1.00 65.56           C  
ATOM   3060  O   ILE B  66      22.000  16.953   5.176  1.00 65.56           O  
ATOM   3061  CG1 ILE B  66      21.109  20.859   3.221  1.00 65.56           C  
ATOM   3062  CG2 ILE B  66      22.344  20.469   5.398  1.00 65.56           C  
ATOM   3063  CD1 ILE B  66      20.031  21.812   3.717  1.00 65.56           C  
ATOM   3064  N   VAL B  67      24.125  17.641   4.750  1.00 79.50           N  
ATOM   3065  CA  VAL B  67      24.719  16.797   5.777  1.00 79.50           C  
ATOM   3066  C   VAL B  67      25.391  17.656   6.840  1.00 79.50           C  
ATOM   3067  CB  VAL B  67      25.734  15.805   5.172  1.00 79.50           C  
ATOM   3068  O   VAL B  67      25.938  18.719   6.531  1.00 79.50           O  
ATOM   3069  CG1 VAL B  67      25.031  14.547   4.672  1.00 79.50           C  
ATOM   3070  CG2 VAL B  67      26.516  16.469   4.039  1.00 79.50           C  
ATOM   3071  N   HIS B  68      25.078  17.219   8.078  1.00 71.31           N  
ATOM   3072  CA  HIS B  68      25.719  17.922   9.188  1.00 71.31           C  
ATOM   3073  C   HIS B  68      26.938  17.156   9.695  1.00 71.31           C  
ATOM   3074  CB  HIS B  68      24.719  18.141  10.328  1.00 71.31           C  
ATOM   3075  O   HIS B  68      26.875  15.930   9.859  1.00 71.31           O  
ATOM   3076  CG  HIS B  68      23.594  19.062   9.977  1.00 71.31           C  
ATOM   3077  CD2 HIS B  68      22.375  18.812   9.453  1.00 71.31           C  
ATOM   3078  ND1 HIS B  68      23.672  20.422  10.164  1.00 71.31           N  
ATOM   3079  CE1 HIS B  68      22.531  20.984   9.766  1.00 71.31           C  
ATOM   3080  NE2 HIS B  68      21.734  20.016   9.328  1.00 71.31           N  
ATOM   3081  N   ILE B  69      27.938  17.859   9.734  1.00 75.81           N  
ATOM   3082  CA  ILE B  69      29.156  17.312  10.328  1.00 75.81           C  
ATOM   3083  C   ILE B  69      29.453  18.000  11.656  1.00 75.81           C  
ATOM   3084  CB  ILE B  69      30.359  17.438   9.375  1.00 75.81           C  
ATOM   3085  O   ILE B  69      29.438  19.234  11.727  1.00 75.81           O  
ATOM   3086  CG1 ILE B  69      30.141  16.578   8.125  1.00 75.81           C  
ATOM   3087  CG2 ILE B  69      31.656  17.047  10.094  1.00 75.81           C  
ATOM   3088  CD1 ILE B  69      31.328  16.562   7.176  1.00 75.81           C  
ATOM   3089  N   VAL B  70      29.469  17.156  12.695  1.00 68.38           N  
ATOM   3090  CA  VAL B  70      29.766  17.672  14.016  1.00 68.38           C  
ATOM   3091  C   VAL B  70      31.094  17.094  14.516  1.00 68.38           C  
ATOM   3092  CB  VAL B  70      28.641  17.375  15.031  1.00 68.38           C  
ATOM   3093  O   VAL B  70      31.391  15.930  14.258  1.00 68.38           O  
ATOM   3094  CG1 VAL B  70      28.625  18.406  16.156  1.00 68.38           C  
ATOM   3095  CG2 VAL B  70      27.281  17.328  14.320  1.00 68.38           C  
ATOM   3096  N   GLN B  71      31.812  17.938  15.023  1.00 63.84           N  
ATOM   3097  CA  GLN B  71      33.062  17.516  15.617  1.00 63.84           C  
ATOM   3098  C   GLN B  71      32.875  17.062  17.062  1.00 63.84           C  
ATOM   3099  CB  GLN B  71      34.094  18.656  15.562  1.00 63.84           C  
ATOM   3100  O   GLN B  71      32.406  17.828  17.906  1.00 63.84           O  
ATOM   3101  CG  GLN B  71      35.500  18.234  15.977  1.00 63.84           C  
ATOM   3102  CD  GLN B  71      36.500  19.375  15.906  1.00 63.84           C  
ATOM   3103  NE2 GLN B  71      37.750  19.094  16.234  1.00 63.84           N  
ATOM   3104  OE1 GLN B  71      36.156  20.500  15.562  1.00 63.84           O  
ATOM   3105  N   ARG B  72      32.719  15.609  17.188  1.00 53.69           N  
ATOM   3106  CA  ARG B  72      32.719  15.133  18.562  1.00 53.69           C  
ATOM   3107  C   ARG B  72      34.094  14.555  18.922  1.00 53.69           C  
ATOM   3108  CB  ARG B  72      31.641  14.070  18.781  1.00 53.69           C  
ATOM   3109  O   ARG B  72      34.594  13.641  18.250  1.00 53.69           O  
ATOM   3110  CG  ARG B  72      30.875  14.242  20.078  1.00 53.69           C  
ATOM   3111  CD  ARG B  72      29.844  13.141  20.266  1.00 53.69           C  
ATOM   3112  NE  ARG B  72      29.109  13.289  21.531  1.00 53.69           N  
ATOM   3113  NH1 ARG B  72      27.719  11.477  21.188  1.00 53.69           N  
ATOM   3114  NH2 ARG B  72      27.531  12.727  23.094  1.00 53.69           N  
ATOM   3115  CZ  ARG B  72      28.125  12.500  21.938  1.00 53.69           C  
ATOM   3116  N   PRO B  73      34.562  15.094  19.734  1.00 43.84           N  
ATOM   3117  CA  PRO B  73      35.812  14.477  20.219  1.00 43.84           C  
ATOM   3118  C   PRO B  73      35.562  13.109  20.859  1.00 43.84           C  
ATOM   3119  CB  PRO B  73      36.312  15.484  21.250  1.00 43.84           C  
ATOM   3120  O   PRO B  73      34.500  12.867  21.422  1.00 43.84           O  
ATOM   3121  CG  PRO B  73      35.156  16.422  21.469  1.00 43.84           C  
ATOM   3122  CD  PRO B  73      34.094  16.094  20.469  1.00 43.84           C  
ATOM   3123  N   TRP B  74      35.938  11.953  20.141  1.00 37.56           N  
ATOM   3124  CA  TRP B  74      35.906  10.625  20.734  1.00 37.56           C  
ATOM   3125  C   TRP B  74      36.219  10.688  22.219  1.00 37.56           C  
ATOM   3126  CB  TRP B  74      36.906   9.711  20.016  1.00 37.56           C  
ATOM   3127  O   TRP B  74      37.312  11.148  22.625  1.00 37.56           O  
ATOM   3128  CG  TRP B  74      36.281   8.555  19.297  1.00 37.56           C  
ATOM   3129  CD1 TRP B  74      35.000   8.453  18.875  1.00 37.56           C  
ATOM   3130  CD2 TRP B  74      36.938   7.332  18.922  1.00 37.56           C  
ATOM   3131  CE2 TRP B  74      35.969   6.535  18.281  1.00 37.56           C  
ATOM   3132  CE3 TRP B  74      38.250   6.836  19.078  1.00 37.56           C  
ATOM   3133  NE1 TRP B  74      34.812   7.242  18.250  1.00 37.56           N  
ATOM   3134  CH2 TRP B  74      37.531   4.801  17.938  1.00 37.56           C  
ATOM   3135  CZ2 TRP B  74      36.250   5.266  17.781  1.00 37.56           C  
ATOM   3136  CZ3 TRP B  74      38.531   5.570  18.578  1.00 37.56           C  
ATOM   3137  N   ARG B  75      35.156  10.836  23.000  1.00 31.28           N  
ATOM   3138  CA  ARG B  75      35.688  10.430  24.297  1.00 31.28           C  
ATOM   3139  C   ARG B  75      36.094   8.969  24.281  1.00 31.28           C  
ATOM   3140  CB  ARG B  75      34.625  10.656  25.375  1.00 31.28           C  
ATOM   3141  O   ARG B  75      35.469   8.125  23.672  1.00 31.28           O  
ATOM   3142  CG  ARG B  75      34.688  12.031  26.031  1.00 31.28           C  
ATOM   3143  CD  ARG B  75      33.656  12.195  27.125  1.00 31.28           C  
ATOM   3144  NE  ARG B  75      33.688  13.531  27.703  1.00 31.28           N  
ATOM   3145  NH1 ARG B  75      31.891  13.172  29.141  1.00 31.28           N  
ATOM   3146  NH2 ARG B  75      32.969  15.203  29.109  1.00 31.28           N  
ATOM   3147  CZ  ARG B  75      32.844  13.961  28.656  1.00 31.28           C  
ATOM   3148  N   LYS B  76      37.156   8.492  24.625  1.00 27.17           N  
ATOM   3149  CA  LYS B  76      37.938   7.277  24.859  1.00 27.17           C  
ATOM   3150  C   LYS B  76      37.094   6.199  25.531  1.00 27.17           C  
ATOM   3151  CB  LYS B  76      39.156   7.590  25.734  1.00 27.17           C  
ATOM   3152  O   LYS B  76      37.562   5.109  25.828  1.00 27.17           O  
ATOM   3153  CG  LYS B  76      40.469   7.578  24.969  1.00 27.17           C  
ATOM   3154  CD  LYS B  76      41.656   7.871  25.891  1.00 27.17           C  
ATOM   3155  CE  LYS B  76      42.969   7.906  25.125  1.00 27.17           C  
ATOM   3156  NZ  LYS B  76      44.125   8.164  26.016  1.00 27.17           N  
ATOM   3157  N   GLY B  77      35.844   6.348  26.141  1.00 24.23           N  
ATOM   3158  CA  GLY B  77      35.938   5.320  27.156  1.00 24.23           C  
ATOM   3159  C   GLY B  77      35.656   3.930  26.641  1.00 24.23           C  
ATOM   3160  O   GLY B  77      36.469   3.027  26.734  1.00 24.23           O  
ATOM   3161  N   GLN B  78      34.375   3.186  26.922  1.00 22.30           N  
ATOM   3162  CA  GLN B  78      34.344   1.811  27.422  1.00 22.30           C  
ATOM   3163  C   GLN B  78      34.281   0.817  26.266  1.00 22.30           C  
ATOM   3164  CB  GLN B  78      33.188   1.599  28.375  1.00 22.30           C  
ATOM   3165  O   GLN B  78      33.406   0.924  25.406  1.00 22.30           O  
ATOM   3166  CG  GLN B  78      33.531   1.794  29.844  1.00 22.30           C  
ATOM   3167  CD  GLN B  78      32.344   1.731  30.750  1.00 22.30           C  
ATOM   3168  NE2 GLN B  78      32.562   1.743  32.062  1.00 22.30           N  
ATOM   3169  OE1 GLN B  78      31.188   1.674  30.281  1.00 22.30           O  
ATOM   3170  N   GLU B  79      35.312   0.041  25.891  1.00 21.84           N  
ATOM   3171  CA  GLU B  79      35.875  -1.157  25.281  1.00 21.84           C  
ATOM   3172  C   GLU B  79      34.938  -2.352  25.453  1.00 21.84           C  
ATOM   3173  CB  GLU B  79      37.250  -1.476  25.859  1.00 21.84           C  
ATOM   3174  O   GLU B  79      35.188  -3.225  26.281  1.00 21.84           O  
ATOM   3175  CG  GLU B  79      38.406  -0.913  25.047  1.00 21.84           C  
ATOM   3176  CD  GLU B  79      39.750  -1.238  25.641  1.00 21.84           C  
ATOM   3177  OE1 GLU B  79      40.781  -0.931  25.000  1.00 21.84           O  
ATOM   3178  OE2 GLU B  79      39.812  -1.807  26.750  1.00 21.84           O  
ATOM   3179  N   MET B  80      33.531  -2.320  25.562  1.00 19.92           N  
ATOM   3180  CA  MET B  80      33.219  -3.688  25.969  1.00 19.92           C  
ATOM   3181  C   MET B  80      33.625  -4.684  24.891  1.00 19.92           C  
ATOM   3182  CB  MET B  80      31.719  -3.828  26.250  1.00 19.92           C  
ATOM   3183  O   MET B  80      33.688  -4.340  23.719  1.00 19.92           O  
ATOM   3184  CG  MET B  80      31.359  -3.678  27.719  1.00 19.92           C  
ATOM   3185  SD  MET B  80      29.656  -4.270  28.094  1.00 19.92           S  
ATOM   3186  CE  MET B  80      29.969  -5.184  29.625  1.00 19.92           C  
ATOM   3187  N   ASN B  81      34.031  -5.992  25.188  1.00 18.16           N  
ATOM   3188  CA  ASN B  81      34.594  -7.301  24.906  1.00 18.16           C  
ATOM   3189  C   ASN B  81      33.719  -8.109  23.969  1.00 18.16           C  
ATOM   3190  CB  ASN B  81      34.844  -8.070  26.203  1.00 18.16           C  
ATOM   3191  O   ASN B  81      33.688  -9.344  24.031  1.00 18.16           O  
ATOM   3192  CG  ASN B  81      36.188  -7.793  26.812  1.00 18.16           C  
ATOM   3193  ND2 ASN B  81      36.406  -8.305  28.016  1.00 18.16           N  
ATOM   3194  OD1 ASN B  81      37.031  -7.125  26.219  1.00 18.16           O  
ATOM   3195  N   ALA B  82      32.906  -7.605  23.172  1.00 18.23           N  
ATOM   3196  CA  ALA B  82      32.062  -8.609  22.547  1.00 18.23           C  
ATOM   3197  C   ALA B  82      32.875  -9.547  21.656  1.00 18.23           C  
ATOM   3198  CB  ALA B  82      30.953  -7.938  21.734  1.00 18.23           C  
ATOM   3199  O   ALA B  82      33.500  -9.109  20.688  1.00 18.23           O  
ATOM   3200  N   THR B  83      33.281 -10.789  21.969  1.00 17.73           N  
ATOM   3201  CA  THR B  83      34.000 -11.930  21.422  1.00 17.73           C  
ATOM   3202  C   THR B  83      33.312 -12.461  20.156  1.00 17.73           C  
ATOM   3203  CB  THR B  83      34.125 -13.070  22.453  1.00 17.73           C  
ATOM   3204  O   THR B  83      33.938 -12.641  19.125  1.00 17.73           O  
ATOM   3205  CG2 THR B  83      35.312 -12.844  23.375  1.00 17.73           C  
ATOM   3206  OG1 THR B  83      32.938 -13.125  23.234  1.00 17.73           O  
ATOM   3207  N   GLY B  84      32.250 -13.320  20.188  1.00 16.98           N  
ATOM   3208  CA  GLY B  84      32.438 -14.633  19.578  1.00 16.98           C  
ATOM   3209  C   GLY B  84      32.094 -14.648  18.094  1.00 16.98           C  
ATOM   3210  O   GLY B  84      31.672 -13.633  17.531  1.00 16.98           O  
ATOM   3211  N   GLY B  85      31.203 -15.688  17.578  1.00 17.12           N  
ATOM   3212  CA  GLY B  85      31.359 -16.859  16.719  1.00 17.12           C  
ATOM   3213  C   GLY B  85      30.891 -16.625  15.297  1.00 17.12           C  
ATOM   3214  O   GLY B  85      30.438 -15.539  14.961  1.00 17.12           O  
ATOM   3215  N   ASP B  86      29.781 -17.391  14.766  1.00 17.84           N  
ATOM   3216  CA  ASP B  86      29.703 -18.406  13.719  1.00 17.84           C  
ATOM   3217  C   ASP B  86      29.156 -17.812  12.422  1.00 17.84           C  
ATOM   3218  CB  ASP B  86      28.828 -19.578  14.172  1.00 17.84           C  
ATOM   3219  O   ASP B  86      28.219 -17.000  12.453  1.00 17.84           O  
ATOM   3220  CG  ASP B  86      29.609 -20.656  14.883  1.00 17.84           C  
ATOM   3221  OD1 ASP B  86      30.844 -20.734  14.711  1.00 17.84           O  
ATOM   3222  OD2 ASP B  86      29.000 -21.469  15.617  1.00 17.84           O  
ATOM   3223  N   ASP B  87      29.828 -17.938  11.336  1.00 18.27           N  
ATOM   3224  CA  ASP B  87      30.031 -17.406   9.984  1.00 18.27           C  
ATOM   3225  C   ASP B  87      28.953 -17.906   9.031  1.00 18.27           C  
ATOM   3226  CB  ASP B  87      31.422 -17.812   9.461  1.00 18.27           C  
ATOM   3227  O   ASP B  87      29.031 -19.016   8.516  1.00 18.27           O  
ATOM   3228  CG  ASP B  87      32.281 -16.609   9.078  1.00 18.27           C  
ATOM   3229  OD1 ASP B  87      31.734 -15.508   8.906  1.00 18.27           O  
ATOM   3230  OD2 ASP B  87      33.500 -16.797   8.945  1.00 18.27           O  
ATOM   3231  N   PRO B  88      27.547 -17.781   9.359  1.00 18.38           N  
ATOM   3232  CA  PRO B  88      26.578 -18.625   8.664  1.00 18.38           C  
ATOM   3233  C   PRO B  88      26.484 -18.312   7.172  1.00 18.38           C  
ATOM   3234  CB  PRO B  88      25.266 -18.312   9.375  1.00 18.38           C  
ATOM   3235  O   PRO B  88      26.047 -17.219   6.797  1.00 18.38           O  
ATOM   3236  CG  PRO B  88      25.531 -17.031  10.117  1.00 18.38           C  
ATOM   3237  CD  PRO B  88      26.984 -16.719  10.008  1.00 18.38           C  
ATOM   3238  N   ARG B  89      27.328 -18.781   6.219  1.00 16.84           N  
ATOM   3239  CA  ARG B  89      27.578 -18.344   4.852  1.00 16.84           C  
ATOM   3240  C   ARG B  89      26.438 -18.734   3.930  1.00 16.84           C  
ATOM   3241  CB  ARG B  89      28.891 -18.922   4.328  1.00 16.84           C  
ATOM   3242  O   ARG B  89      26.469 -18.453   2.730  1.00 16.84           O  
ATOM   3243  CG  ARG B  89      30.125 -18.141   4.758  1.00 16.84           C  
ATOM   3244  CD  ARG B  89      31.406 -18.719   4.176  1.00 16.84           C  
ATOM   3245  NE  ARG B  89      32.594 -18.094   4.742  1.00 16.84           N  
ATOM   3246  NH1 ARG B  89      34.094 -19.344   3.508  1.00 16.84           N  
ATOM   3247  NH2 ARG B  89      34.844 -17.766   4.992  1.00 16.84           N  
ATOM   3248  CZ  ARG B  89      33.844 -18.406   4.414  1.00 16.84           C  
ATOM   3249  N   ASN B  90      25.594 -19.625   4.211  1.00 15.49           N  
ATOM   3250  CA  ASN B  90      25.344 -20.594   3.143  1.00 15.49           C  
ATOM   3251  C   ASN B  90      24.531 -19.969   2.012  1.00 15.49           C  
ATOM   3252  CB  ASN B  90      24.641 -21.828   3.689  1.00 15.49           C  
ATOM   3253  O   ASN B  90      24.312 -20.609   0.981  1.00 15.49           O  
ATOM   3254  CG  ASN B  90      25.594 -22.969   3.982  1.00 15.49           C  
ATOM   3255  ND2 ASN B  90      25.094 -24.031   4.609  1.00 15.49           N  
ATOM   3256  OD1 ASN B  90      26.781 -22.906   3.648  1.00 15.49           O  
ATOM   3257  N   ALA B  91      23.562 -19.031   2.152  1.00 17.94           N  
ATOM   3258  CA  ALA B  91      22.234 -19.266   1.583  1.00 17.94           C  
ATOM   3259  C   ALA B  91      22.203 -18.875   0.110  1.00 17.94           C  
ATOM   3260  CB  ALA B  91      21.172 -18.500   2.369  1.00 17.94           C  
ATOM   3261  O   ALA B  91      22.172 -17.688  -0.218  1.00 17.94           O  
ATOM   3262  N   ALA B  92      22.750 -19.547  -0.865  1.00 17.16           N  
ATOM   3263  CA  ALA B  92      23.078 -19.297  -2.270  1.00 17.16           C  
ATOM   3264  C   ALA B  92      21.828 -18.953  -3.068  1.00 17.16           C  
ATOM   3265  CB  ALA B  92      23.766 -20.531  -2.871  1.00 17.16           C  
ATOM   3266  O   ALA B  92      20.703 -19.188  -2.611  1.00 17.16           O  
ATOM   3267  N   GLY B  93      21.828 -19.062  -4.586  1.00 18.97           N  
ATOM   3268  CA  GLY B  93      21.797 -18.234  -5.789  1.00 18.97           C  
ATOM   3269  C   GLY B  93      20.531 -18.406  -6.598  1.00 18.97           C  
ATOM   3270  O   GLY B  93      20.312 -17.703  -7.582  1.00 18.97           O  
ATOM   3271  N   GLY B  94      19.625 -19.391  -6.391  1.00 17.95           N  
ATOM   3272  CA  GLY B  94      19.047 -20.047  -7.559  1.00 17.95           C  
ATOM   3273  C   GLY B  94      18.031 -19.188  -8.289  1.00 17.95           C  
ATOM   3274  O   GLY B  94      17.016 -18.781  -7.707  1.00 17.95           O  
ATOM   3275  N   CYS B  95      18.328 -18.547  -9.422  1.00 21.50           N  
ATOM   3276  CA  CYS B  95      17.797 -17.391 -10.125  1.00 21.50           C  
ATOM   3277  C   CYS B  95      16.656 -17.797 -11.047  1.00 21.50           C  
ATOM   3278  CB  CYS B  95      18.891 -16.703 -10.945  1.00 21.50           C  
ATOM   3279  O   CYS B  95      16.875 -18.188 -12.188  1.00 21.50           O  
ATOM   3280  SG  CYS B  95      19.781 -15.430 -10.023  1.00 21.50           S  
ATOM   3281  N   GLU B  96      15.852 -18.844 -10.703  1.00 21.64           N  
ATOM   3282  CA  GLU B  96      14.984 -19.547 -11.648  1.00 21.64           C  
ATOM   3283  C   GLU B  96      14.039 -18.578 -12.352  1.00 21.64           C  
ATOM   3284  CB  GLU B  96      14.180 -20.641 -10.930  1.00 21.64           C  
ATOM   3285  O   GLU B  96      13.414 -17.734 -11.703  1.00 21.64           O  
ATOM   3286  CG  GLU B  96      14.898 -21.984 -10.852  1.00 21.64           C  
ATOM   3287  CD  GLU B  96      14.102 -23.047 -10.133  1.00 21.64           C  
ATOM   3288  OE1 GLU B  96      14.523 -24.234 -10.133  1.00 21.64           O  
ATOM   3289  OE2 GLU B  96      13.039 -22.703  -9.555  1.00 21.64           O  
ATOM   3290  N   ARG B  97      13.906 -18.547 -13.773  1.00 22.34           N  
ATOM   3291  CA  ARG B  97      13.508 -17.797 -14.953  1.00 22.34           C  
ATOM   3292  C   ARG B  97      11.984 -17.766 -15.086  1.00 22.34           C  
ATOM   3293  CB  ARG B  97      14.133 -18.391 -16.219  1.00 22.34           C  
ATOM   3294  O   ARG B  97      11.328 -18.797 -14.961  1.00 22.34           O  
ATOM   3295  CG  ARG B  97      15.406 -17.688 -16.656  1.00 22.34           C  
ATOM   3296  CD  ARG B  97      15.969 -18.297 -17.938  1.00 22.34           C  
ATOM   3297  NE  ARG B  97      17.203 -17.641 -18.359  1.00 22.34           N  
ATOM   3298  NH1 ARG B  97      17.641 -19.094 -20.094  1.00 22.34           N  
ATOM   3299  NH2 ARG B  97      19.062 -17.344 -19.656  1.00 22.34           N  
ATOM   3300  CZ  ARG B  97      17.969 -18.031 -19.375  1.00 22.34           C  
ATOM   3301  N   GLU B  98      11.352 -16.609 -15.195  1.00 25.20           N  
ATOM   3302  CA  GLU B  98      10.055 -16.141 -14.719  1.00 25.20           C  
ATOM   3303  C   GLU B  98       8.945 -16.500 -15.703  1.00 25.20           C  
ATOM   3304  CB  GLU B  98      10.078 -14.633 -14.469  1.00 25.20           C  
ATOM   3305  O   GLU B  98       8.977 -16.062 -16.859  1.00 25.20           O  
ATOM   3306  CG  GLU B  98      10.477 -14.250 -13.055  1.00 25.20           C  
ATOM   3307  CD  GLU B  98      10.367 -12.758 -12.789  1.00 25.20           C  
ATOM   3308  OE1 GLU B  98      10.586 -12.328 -11.625  1.00 25.20           O  
ATOM   3309  OE2 GLU B  98      10.062 -12.008 -13.742  1.00 25.20           O  
ATOM   3310  N   PRO B  99       8.336 -17.672 -16.266  1.00 25.03           N  
ATOM   3311  CA  PRO B  99       7.543 -18.203 -17.375  1.00 25.03           C  
ATOM   3312  C   PRO B  99       6.305 -17.359 -17.672  1.00 25.03           C  
ATOM   3313  CB  PRO B  99       7.145 -19.594 -16.875  1.00 25.03           C  
ATOM   3314  O   PRO B  99       5.867 -16.578 -16.828  1.00 25.03           O  
ATOM   3315  CG  PRO B  99       7.551 -19.609 -15.430  1.00 25.03           C  
ATOM   3316  CD  PRO B  99       8.219 -18.312 -15.109  1.00 25.03           C  
ATOM   3317  N   GLN B 100       5.438 -17.391 -18.859  1.00 25.81           N  
ATOM   3318  CA  GLN B 100       4.738 -16.297 -19.531  1.00 25.81           C  
ATOM   3319  C   GLN B 100       3.676 -15.695 -18.609  1.00 25.81           C  
ATOM   3320  CB  GLN B 100       4.098 -16.797 -20.828  1.00 25.81           C  
ATOM   3321  O   GLN B 100       2.703 -16.359 -18.250  1.00 25.81           O  
ATOM   3322  CG  GLN B 100       5.078 -16.906 -21.984  1.00 25.81           C  
ATOM   3323  CD  GLN B 100       4.391 -17.203 -23.312  1.00 25.81           C  
ATOM   3324  NE2 GLN B 100       5.176 -17.328 -24.375  1.00 25.81           N  
ATOM   3325  OE1 GLN B 100       3.162 -17.328 -23.375  1.00 25.81           O  
ATOM   3326  N   SER B 101       3.496 -15.031 -17.578  1.00 26.83           N  
ATOM   3327  CA  SER B 101       3.137 -15.438 -16.219  1.00 26.83           C  
ATOM   3328  C   SER B 101       1.686 -15.086 -15.906  1.00 26.83           C  
ATOM   3329  CB  SER B 101       4.062 -14.766 -15.203  1.00 26.83           C  
ATOM   3330  O   SER B 101       1.116 -14.172 -16.516  1.00 26.83           O  
ATOM   3331  OG  SER B 101       3.314 -14.008 -14.266  1.00 26.83           O  
ATOM   3332  N   LEU B 102       0.583 -15.961 -15.594  1.00 27.22           N  
ATOM   3333  CA  LEU B 102      -0.835 -15.625 -15.516  1.00 27.22           C  
ATOM   3334  C   LEU B 102      -1.028 -14.156 -15.164  1.00 27.22           C  
ATOM   3335  CB  LEU B 102      -1.536 -16.516 -14.477  1.00 27.22           C  
ATOM   3336  O   LEU B 102      -2.070 -13.570 -15.469  1.00 27.22           O  
ATOM   3337  CG  LEU B 102      -2.072 -17.859 -14.984  1.00 27.22           C  
ATOM   3338  CD1 LEU B 102      -1.998 -18.906 -13.883  1.00 27.22           C  
ATOM   3339  CD2 LEU B 102      -3.502 -17.703 -15.492  1.00 27.22           C  
ATOM   3340  N   THR B 103      -0.514 -13.547 -14.156  1.00 29.14           N  
ATOM   3341  CA  THR B 103      -0.542 -12.133 -13.781  1.00 29.14           C  
ATOM   3342  C   THR B 103       0.534 -11.352 -14.523  1.00 29.14           C  
ATOM   3343  CB  THR B 103      -0.348 -11.961 -12.258  1.00 29.14           C  
ATOM   3344  O   THR B 103       1.709 -11.727 -14.500  1.00 29.14           O  
ATOM   3345  CG2 THR B 103      -1.679 -12.047 -11.523  1.00 29.14           C  
ATOM   3346  OG1 THR B 103       0.524 -12.992 -11.773  1.00 29.14           O  
ATOM   3347  N   ARG B 104       0.441 -11.180 -15.781  1.00 32.22           N  
ATOM   3348  CA  ARG B 104       1.294 -10.172 -16.406  1.00 32.22           C  
ATOM   3349  C   ARG B 104       1.425  -8.938 -15.516  1.00 32.22           C  
ATOM   3350  CB  ARG B 104       0.741  -9.773 -17.766  1.00 32.22           C  
ATOM   3351  O   ARG B 104       0.428  -8.289 -15.188  1.00 32.22           O  
ATOM   3352  CG  ARG B 104       1.798  -9.250 -18.734  1.00 32.22           C  
ATOM   3353  CD  ARG B 104       1.193  -8.859 -20.078  1.00 32.22           C  
ATOM   3354  NE  ARG B 104       2.174  -8.195 -20.938  1.00 32.22           N  
ATOM   3355  NH1 ARG B 104       0.846  -8.234 -22.828  1.00 32.22           N  
ATOM   3356  NH2 ARG B 104       2.945  -7.312 -22.906  1.00 32.22           N  
ATOM   3357  CZ  ARG B 104       1.985  -7.914 -22.219  1.00 32.22           C  
ATOM   3358  N   VAL B 105       2.344  -8.938 -14.672  1.00 32.34           N  
ATOM   3359  CA  VAL B 105       2.484  -7.742 -13.844  1.00 32.34           C  
ATOM   3360  C   VAL B 105       3.215  -6.652 -14.633  1.00 32.34           C  
ATOM   3361  CB  VAL B 105       3.238  -8.047 -12.531  1.00 32.34           C  
ATOM   3362  O   VAL B 105       4.348  -6.852 -15.078  1.00 32.34           O  
ATOM   3363  CG1 VAL B 105       3.326  -6.797 -11.656  1.00 32.34           C  
ATOM   3364  CG2 VAL B 105       2.555  -9.188 -11.773  1.00 32.34           C  
ATOM   3365  N   ASP B 106       2.727  -6.109 -15.633  1.00 29.66           N  
ATOM   3366  CA  ASP B 106       3.357  -4.879 -16.094  1.00 29.66           C  
ATOM   3367  C   ASP B 106       3.748  -3.984 -14.930  1.00 29.66           C  
ATOM   3368  CB  ASP B 106       2.428  -4.125 -17.047  1.00 29.66           C  
ATOM   3369  O   ASP B 106       2.885  -3.363 -14.305  1.00 29.66           O  
ATOM   3370  CG  ASP B 106       3.160  -3.121 -17.922  1.00 29.66           C  
ATOM   3371  OD1 ASP B 106       4.375  -2.908 -17.719  1.00 29.66           O  
ATOM   3372  OD2 ASP B 106       2.516  -2.537 -18.828  1.00 29.66           O  
ATOM   3373  N   LEU B 107       4.965  -4.242 -14.422  1.00 28.81           N  
ATOM   3374  CA  LEU B 107       5.469  -3.555 -13.234  1.00 28.81           C  
ATOM   3375  C   LEU B 107       5.699  -2.076 -13.523  1.00 28.81           C  
ATOM   3376  CB  LEU B 107       6.770  -4.203 -12.750  1.00 28.81           C  
ATOM   3377  O   LEU B 107       6.324  -1.374 -12.727  1.00 28.81           O  
ATOM   3378  CG  LEU B 107       6.645  -5.598 -12.141  1.00 28.81           C  
ATOM   3379  CD1 LEU B 107       8.008  -6.277 -12.086  1.00 28.81           C  
ATOM   3380  CD2 LEU B 107       6.020  -5.523 -10.750  1.00 28.81           C  
ATOM   3381  N   SER B 108       5.949  -1.610 -14.680  1.00 28.77           N  
ATOM   3382  CA  SER B 108       6.148  -0.170 -14.805  1.00 28.77           C  
ATOM   3383  C   SER B 108       5.238   0.599 -13.852  1.00 28.77           C  
ATOM   3384  CB  SER B 108       5.895   0.284 -16.250  1.00 28.77           C  
ATOM   3385  O   SER B 108       5.699   1.459 -13.102  1.00 28.77           O  
ATOM   3386  OG  SER B 108       4.625  -0.157 -16.703  1.00 28.77           O  
ATOM   3387  N   SER B 109       4.145   1.074 -14.367  1.00 30.30           N  
ATOM   3388  CA  SER B 109       3.172   1.910 -13.672  1.00 30.30           C  
ATOM   3389  C   SER B 109       2.541   1.164 -12.500  1.00 30.30           C  
ATOM   3390  CB  SER B 109       2.082   2.385 -14.633  1.00 30.30           C  
ATOM   3391  O   SER B 109       1.614   1.669 -11.867  1.00 30.30           O  
ATOM   3392  OG  SER B 109       1.378   1.281 -15.180  1.00 30.30           O  
ATOM   3393  N   SER B 110       2.713  -0.062 -12.531  1.00 30.64           N  
ATOM   3394  CA  SER B 110       1.757  -0.870 -11.781  1.00 30.64           C  
ATOM   3395  C   SER B 110       2.008  -0.772 -10.281  1.00 30.64           C  
ATOM   3396  CB  SER B 110       1.826  -2.332 -12.227  1.00 30.64           C  
ATOM   3397  O   SER B 110       2.500  -1.720  -9.664  1.00 30.64           O  
ATOM   3398  OG  SER B 110       3.059  -2.916 -11.844  1.00 30.64           O  
ATOM   3399  N   VAL B 111       2.943  -0.087  -9.922  1.00 32.47           N  
ATOM   3400  CA  VAL B 111       2.689   0.176  -8.508  1.00 32.47           C  
ATOM   3401  C   VAL B 111       1.187   0.177  -8.250  1.00 32.47           C  
ATOM   3402  CB  VAL B 111       3.311   1.518  -8.062  1.00 32.47           C  
ATOM   3403  O   VAL B 111       0.451   0.989  -8.812  1.00 32.47           O  
ATOM   3404  CG1 VAL B 111       3.057   1.761  -6.578  1.00 32.47           C  
ATOM   3405  CG2 VAL B 111       4.809   1.539  -8.359  1.00 32.47           C  
ATOM   3406  N   LEU B 112       0.685  -0.904  -8.258  1.00 32.75           N  
ATOM   3407  CA  LEU B 112      -0.740  -0.870  -7.949  1.00 32.75           C  
ATOM   3408  C   LEU B 112      -1.094   0.385  -7.156  1.00 32.75           C  
ATOM   3409  CB  LEU B 112      -1.146  -2.117  -7.156  1.00 32.75           C  
ATOM   3410  O   LEU B 112      -0.458   0.685  -6.145  1.00 32.75           O  
ATOM   3411  CG  LEU B 112      -1.310  -3.406  -7.965  1.00 32.75           C  
ATOM   3412  CD1 LEU B 112      -1.257  -4.617  -7.039  1.00 32.75           C  
ATOM   3413  CD2 LEU B 112      -2.615  -3.385  -8.750  1.00 32.75           C  
ATOM   3414  N   PRO B 113      -1.421   1.402  -7.715  1.00 31.70           N  
ATOM   3415  CA  PRO B 113      -1.889   2.484  -6.844  1.00 31.70           C  
ATOM   3416  C   PRO B 113      -2.482   1.974  -5.535  1.00 31.70           C  
ATOM   3417  CB  PRO B 113      -2.957   3.180  -7.691  1.00 31.70           C  
ATOM   3418  O   PRO B 113      -3.068   0.889  -5.500  1.00 31.70           O  
ATOM   3419  CG  PRO B 113      -3.035   2.371  -8.945  1.00 31.70           C  
ATOM   3420  CD  PRO B 113      -2.088   1.213  -8.828  1.00 31.70           C  
ATOM   3421  N   GLY B 114      -1.823   2.248  -4.551  1.00 32.00           N  
ATOM   3422  CA  GLY B 114      -2.221   2.160  -3.156  1.00 32.00           C  
ATOM   3423  C   GLY B 114      -3.727   2.125  -2.965  1.00 32.00           C  
ATOM   3424  O   GLY B 114      -4.211   1.812  -1.877  1.00 32.00           O  
ATOM   3425  N   ASP B 115      -4.340   2.930  -3.760  1.00 36.25           N  
ATOM   3426  CA  ASP B 115      -5.730   3.195  -3.402  1.00 36.25           C  
ATOM   3427  C   ASP B 115      -6.594   1.951  -3.600  1.00 36.25           C  
ATOM   3428  CB  ASP B 115      -6.289   4.359  -4.227  1.00 36.25           C  
ATOM   3429  O   ASP B 115      -7.723   1.886  -3.102  1.00 36.25           O  
ATOM   3430  CG  ASP B 115      -5.758   5.707  -3.777  1.00 36.25           C  
ATOM   3431  OD1 ASP B 115      -5.211   5.809  -2.658  1.00 36.25           O  
ATOM   3432  OD2 ASP B 115      -5.887   6.684  -4.551  1.00 36.25           O  
ATOM   3433  N   SER B 116      -6.391   1.215  -4.621  1.00 46.44           N  
ATOM   3434  CA  SER B 116      -7.508   0.294  -4.793  1.00 46.44           C  
ATOM   3435  C   SER B 116      -7.289  -0.999  -4.016  1.00 46.44           C  
ATOM   3436  CB  SER B 116      -7.719  -0.021  -6.273  1.00 46.44           C  
ATOM   3437  O   SER B 116      -6.848  -2.002  -4.582  1.00 46.44           O  
ATOM   3438  OG  SER B 116      -6.480  -0.259  -6.922  1.00 46.44           O  
ATOM   3439  N   VAL B 117      -6.801  -0.706  -2.855  1.00 54.16           N  
ATOM   3440  CA  VAL B 117      -6.629  -1.832  -1.941  1.00 54.16           C  
ATOM   3441  C   VAL B 117      -7.980  -2.496  -1.684  1.00 54.16           C  
ATOM   3442  CB  VAL B 117      -5.992  -1.389  -0.606  1.00 54.16           C  
ATOM   3443  O   VAL B 117      -9.016  -1.827  -1.668  1.00 54.16           O  
ATOM   3444  CG1 VAL B 117      -5.219  -2.541   0.032  1.00 54.16           C  
ATOM   3445  CG2 VAL B 117      -5.074  -0.186  -0.828  1.00 54.16           C  
ATOM   3446  N   GLY B 118      -8.031  -3.734  -1.809  1.00 65.81           N  
ATOM   3447  CA  GLY B 118      -9.188  -4.559  -1.506  1.00 65.81           C  
ATOM   3448  C   GLY B 118      -9.977  -4.953  -2.738  1.00 65.81           C  
ATOM   3449  O   GLY B 118      -9.398  -5.371  -3.744  1.00 65.81           O  
ATOM   3450  N   LEU B 119     -11.219  -4.680  -2.609  1.00 74.12           N  
ATOM   3451  CA  LEU B 119     -12.117  -5.113  -3.672  1.00 74.12           C  
ATOM   3452  C   LEU B 119     -12.031  -4.180  -4.875  1.00 74.12           C  
ATOM   3453  CB  LEU B 119     -13.562  -5.172  -3.162  1.00 74.12           C  
ATOM   3454  O   LEU B 119     -12.344  -4.574  -6.000  1.00 74.12           O  
ATOM   3455  CG  LEU B 119     -13.883  -6.270  -2.146  1.00 74.12           C  
ATOM   3456  CD1 LEU B 119     -15.141  -5.914  -1.359  1.00 74.12           C  
ATOM   3457  CD2 LEU B 119     -14.039  -7.613  -2.844  1.00 74.12           C  
ATOM   3458  N   ALA B 120     -11.453  -2.955  -4.691  1.00 68.06           N  
ATOM   3459  CA  ALA B 120     -11.406  -1.951  -5.750  1.00 68.06           C  
ATOM   3460  C   ALA B 120     -10.219  -2.180  -6.676  1.00 68.06           C  
ATOM   3461  CB  ALA B 120     -11.352  -0.548  -5.152  1.00 68.06           C  
ATOM   3462  O   ALA B 120     -10.102  -1.531  -7.719  1.00 68.06           O  
ATOM   3463  N   VAL B 121      -9.375  -3.035  -6.309  1.00 64.94           N  
ATOM   3464  CA  VAL B 121      -8.172  -3.287  -7.102  1.00 64.94           C  
ATOM   3465  C   VAL B 121      -8.570  -3.684  -8.523  1.00 64.94           C  
ATOM   3466  CB  VAL B 121      -7.293  -4.387  -6.465  1.00 64.94           C  
ATOM   3467  O   VAL B 121      -7.816  -3.441  -9.469  1.00 64.94           O  
ATOM   3468  CG1 VAL B 121      -7.324  -5.656  -7.309  1.00 64.94           C  
ATOM   3469  CG2 VAL B 121      -5.859  -3.887  -6.293  1.00 64.94           C  
ATOM   3470  N   ILE B 122      -9.797  -4.242  -8.688  1.00 60.66           N  
ATOM   3471  CA  ILE B 122     -10.234  -4.723  -9.992  1.00 60.66           C  
ATOM   3472  C   ILE B 122     -10.508  -3.535 -10.914  1.00 60.66           C  
ATOM   3473  CB  ILE B 122     -11.500  -5.605  -9.875  1.00 60.66           C  
ATOM   3474  O   ILE B 122     -10.492  -3.676 -12.141  1.00 60.66           O  
ATOM   3475  CG1 ILE B 122     -11.219  -6.816  -8.977  1.00 60.66           C  
ATOM   3476  CG2 ILE B 122     -11.977  -6.051 -11.258  1.00 60.66           C  
ATOM   3477  CD1 ILE B 122     -12.461  -7.434  -8.359  1.00 60.66           C  
ATOM   3478  N   LEU B 123     -10.883  -2.480 -10.422  1.00 56.34           N  
ATOM   3479  CA  LEU B 123     -11.250  -1.304 -11.195  1.00 56.34           C  
ATOM   3480  C   LEU B 123     -10.039  -0.731 -11.922  1.00 56.34           C  
ATOM   3481  CB  LEU B 123     -11.875  -0.235 -10.289  1.00 56.34           C  
ATOM   3482  O   LEU B 123     -10.188   0.019 -12.891  1.00 56.34           O  
ATOM   3483  CG  LEU B 123     -13.164  -0.625  -9.570  1.00 56.34           C  
ATOM   3484  CD1 LEU B 123     -13.562   0.462  -8.578  1.00 56.34           C  
ATOM   3485  CD2 LEU B 123     -14.281  -0.881 -10.570  1.00 56.34           C  
ATOM   3486  N   HIS B 124      -9.000  -0.941 -11.633  1.00 48.03           N  
ATOM   3487  CA  HIS B 124      -7.809  -0.415 -12.297  1.00 48.03           C  
ATOM   3488  C   HIS B 124      -7.410  -1.282 -13.484  1.00 48.03           C  
ATOM   3489  CB  HIS B 124      -6.648  -0.315 -11.305  1.00 48.03           C  
ATOM   3490  O   HIS B 124      -6.820  -2.350 -13.312  1.00 48.03           O  
ATOM   3491  CG  HIS B 124      -6.777   0.818 -10.336  1.00 48.03           C  
ATOM   3492  CD2 HIS B 124      -7.164   0.839  -9.039  1.00 48.03           C  
ATOM   3493  ND1 HIS B 124      -6.496   2.123 -10.680  1.00 48.03           N  
ATOM   3494  CE1 HIS B 124      -6.703   2.900  -9.633  1.00 48.03           C  
ATOM   3495  NE2 HIS B 124      -7.109   2.146  -8.625  1.00 48.03           N  
ATOM   3496  N   THR B 125      -8.375  -1.363 -14.531  1.00 39.38           N  
ATOM   3497  CA  THR B 125      -8.062  -2.010 -15.797  1.00 39.38           C  
ATOM   3498  C   THR B 125      -6.863  -1.342 -16.469  1.00 39.38           C  
ATOM   3499  CB  THR B 125      -9.266  -1.977 -16.766  1.00 39.38           C  
ATOM   3500  O   THR B 125      -6.602  -0.157 -16.234  1.00 39.38           O  
ATOM   3501  CG2 THR B 125     -10.258  -3.094 -16.438  1.00 39.38           C  
ATOM   3502  OG1 THR B 125      -9.938  -0.714 -16.641  1.00 39.38           O  
ATOM   3503  N   ASP B 126      -6.230  -2.115 -17.359  1.00 35.31           N  
ATOM   3504  CA  ASP B 126      -5.191  -1.963 -18.375  1.00 35.31           C  
ATOM   3505  C   ASP B 126      -5.586  -0.916 -19.406  1.00 35.31           C  
ATOM   3506  CB  ASP B 126      -4.906  -3.301 -19.047  1.00 35.31           C  
ATOM   3507  O   ASP B 126      -5.020  -0.874 -20.500  1.00 35.31           O  
ATOM   3508  CG  ASP B 126      -4.023  -4.215 -18.219  1.00 35.31           C  
ATOM   3509  OD1 ASP B 126      -3.324  -3.727 -17.312  1.00 35.31           O  
ATOM   3510  OD2 ASP B 126      -4.020  -5.438 -18.484  1.00 35.31           O  
ATOM   3511  N   SER B 127      -6.633  -0.279 -19.719  1.00 29.58           N  
ATOM   3512  CA  SER B 127      -6.477   0.351 -21.031  1.00 29.58           C  
ATOM   3513  C   SER B 127      -5.340   1.367 -21.016  1.00 29.58           C  
ATOM   3514  CB  SER B 127      -7.777   1.031 -21.453  1.00 29.58           C  
ATOM   3515  O   SER B 127      -5.352   2.328 -21.797  1.00 29.58           O  
ATOM   3516  OG  SER B 127      -8.898   0.373 -20.891  1.00 29.58           O  
ATOM   3517  N   ARG B 128      -4.812   1.809 -20.250  1.00 30.00           N  
ATOM   3518  CA  ARG B 128      -3.844   2.725 -20.844  1.00 30.00           C  
ATOM   3519  C   ARG B 128      -3.057   2.043 -21.953  1.00 30.00           C  
ATOM   3520  CB  ARG B 128      -2.887   3.262 -19.766  1.00 30.00           C  
ATOM   3521  O   ARG B 128      -2.799   0.840 -21.891  1.00 30.00           O  
ATOM   3522  CG  ARG B 128      -3.447   4.422 -18.969  1.00 30.00           C  
ATOM   3523  CD  ARG B 128      -2.434   4.953 -17.969  1.00 30.00           C  
ATOM   3524  NE  ARG B 128      -2.986   6.047 -17.172  1.00 30.00           N  
ATOM   3525  NH1 ARG B 128      -1.078   6.371 -15.906  1.00 30.00           N  
ATOM   3526  NH2 ARG B 128      -2.928   7.672 -15.547  1.00 30.00           N  
ATOM   3527  CZ  ARG B 128      -2.330   6.695 -16.203  1.00 30.00           C  
ATOM   3528  N   LYS B 129      -2.918   2.596 -23.234  1.00 28.78           N  
ATOM   3529  CA  LYS B 129      -1.716   2.873 -24.016  1.00 28.78           C  
ATOM   3530  C   LYS B 129      -0.465   2.805 -23.156  1.00 28.78           C  
ATOM   3531  CB  LYS B 129      -1.814   4.246 -24.688  1.00 28.78           C  
ATOM   3532  O   LYS B 129      -0.434   3.367 -22.047  1.00 28.78           O  
ATOM   3533  CG  LYS B 129      -2.535   4.234 -26.031  1.00 28.78           C  
ATOM   3534  CD  LYS B 129      -2.588   5.625 -26.641  1.00 28.78           C  
ATOM   3535  CE  LYS B 129      -3.355   5.625 -27.969  1.00 28.78           C  
ATOM   3536  NZ  LYS B 129      -3.451   6.992 -28.547  1.00 28.78           N  
ATOM   3537  N   ASP B 130       0.461   1.971 -23.266  1.00 29.27           N  
ATOM   3538  CA  ASP B 130       1.818   1.544 -22.938  1.00 29.27           C  
ATOM   3539  C   ASP B 130       2.717   2.744 -22.656  1.00 29.27           C  
ATOM   3540  CB  ASP B 130       2.406   0.707 -24.078  1.00 29.27           C  
ATOM   3541  O   ASP B 130       3.906   2.729 -22.984  1.00 29.27           O  
ATOM   3542  CG  ASP B 130       1.975  -0.749 -24.031  1.00 29.27           C  
ATOM   3543  OD1 ASP B 130       1.489  -1.204 -22.969  1.00 29.27           O  
ATOM   3544  OD2 ASP B 130       2.125  -1.447 -25.047  1.00 29.27           O  
ATOM   3545  N   SER B 131       2.297   3.961 -22.875  1.00 24.69           N  
ATOM   3546  CA  SER B 131       3.480   4.773 -22.625  1.00 24.69           C  
ATOM   3547  C   SER B 131       4.059   4.484 -21.234  1.00 24.69           C  
ATOM   3548  CB  SER B 131       3.145   6.262 -22.734  1.00 24.69           C  
ATOM   3549  O   SER B 131       3.320   4.191 -20.297  1.00 24.69           O  
ATOM   3550  OG  SER B 131       1.773   6.445 -23.047  1.00 24.69           O  
ATOM   3551  N   PRO B 132       5.281   4.152 -21.250  1.00 26.36           N  
ATOM   3552  CA  PRO B 132       6.191   3.977 -20.125  1.00 26.36           C  
ATOM   3553  C   PRO B 132       5.816   4.844 -18.922  1.00 26.36           C  
ATOM   3554  CB  PRO B 132       7.551   4.391 -20.688  1.00 26.36           C  
ATOM   3555  O   PRO B 132       5.645   6.059 -19.062  1.00 26.36           O  
ATOM   3556  CG  PRO B 132       7.246   4.941 -22.047  1.00 26.36           C  
ATOM   3557  CD  PRO B 132       5.773   4.785 -22.297  1.00 26.36           C  
ATOM   3558  N   PRO B 133       4.777   4.582 -18.219  1.00 25.44           N  
ATOM   3559  CA  PRO B 133       4.684   5.715 -17.297  1.00 25.44           C  
ATOM   3560  C   PRO B 133       6.047   6.145 -16.766  1.00 25.44           C  
ATOM   3561  CB  PRO B 133       3.799   5.176 -16.172  1.00 25.44           C  
ATOM   3562  O   PRO B 133       6.992   5.352 -16.750  1.00 25.44           O  
ATOM   3563  CG  PRO B 133       3.672   3.713 -16.453  1.00 25.44           C  
ATOM   3564  CD  PRO B 133       4.344   3.418 -17.766  1.00 25.44           C  
ATOM   3565  N   ALA B 134       6.473   7.215 -17.016  1.00 23.70           N  
ATOM   3566  CA  ALA B 134       7.461   7.957 -16.234  1.00 23.70           C  
ATOM   3567  C   ALA B 134       7.391   7.586 -14.750  1.00 23.70           C  
ATOM   3568  CB  ALA B 134       7.258   9.461 -16.406  1.00 23.70           C  
ATOM   3569  O   ALA B 134       6.297   7.465 -14.188  1.00 23.70           O  
ATOM   3570  N   GLY B 135       8.312   6.730 -14.289  1.00 25.30           N  
ATOM   3571  CA  GLY B 135       8.852   6.230 -13.031  1.00 25.30           C  
ATOM   3572  C   GLY B 135       8.508   7.113 -11.844  1.00 25.30           C  
ATOM   3573  O   GLY B 135       9.195   7.078 -10.820  1.00 25.30           O  
ATOM   3574  N   SER B 136       7.523   7.965 -11.891  1.00 22.16           N  
ATOM   3575  CA  SER B 136       7.730   8.711 -10.656  1.00 22.16           C  
ATOM   3576  C   SER B 136       7.551   7.824  -9.430  1.00 22.16           C  
ATOM   3577  CB  SER B 136       6.766   9.898 -10.578  1.00 22.16           C  
ATOM   3578  O   SER B 136       6.664   6.969  -9.398  1.00 22.16           O  
ATOM   3579  OG  SER B 136       7.441  11.070 -10.164  1.00 22.16           O  
ATOM   3580  N   PRO B 137       8.609   7.422  -8.625  1.00 25.91           N  
ATOM   3581  CA  PRO B 137       8.852   6.871  -7.289  1.00 25.91           C  
ATOM   3582  C   PRO B 137       7.629   6.969  -6.379  1.00 25.91           C  
ATOM   3583  CB  PRO B 137      10.000   7.734  -6.754  1.00 25.91           C  
ATOM   3584  O   PRO B 137       7.746   6.805  -5.164  1.00 25.91           O  
ATOM   3585  CG  PRO B 137      10.227   8.766  -7.809  1.00 25.91           C  
ATOM   3586  CD  PRO B 137       9.281   8.500  -8.945  1.00 25.91           C  
ATOM   3587  N   ALA B 138       6.512   7.371  -6.844  1.00 25.36           N  
ATOM   3588  CA  ALA B 138       5.668   7.965  -5.805  1.00 25.36           C  
ATOM   3589  C   ALA B 138       5.082   6.887  -4.898  1.00 25.36           C  
ATOM   3590  CB  ALA B 138       4.555   8.797  -6.434  1.00 25.36           C  
ATOM   3591  O   ALA B 138       5.133   7.004  -3.672  1.00 25.36           O  
ATOM   3592  N   GLY B 139       4.031   5.859  -5.320  1.00 25.39           N  
ATOM   3593  CA  GLY B 139       2.953   5.738  -4.352  1.00 25.39           C  
ATOM   3594  C   GLY B 139       3.174   4.609  -3.359  1.00 25.39           C  
ATOM   3595  O   GLY B 139       2.703   3.490  -3.568  1.00 25.39           O  
ATOM   3596  N   ARG B 140       4.371   3.883  -3.094  1.00 27.05           N  
ATOM   3597  CA  ARG B 140       4.570   3.332  -1.757  1.00 27.05           C  
ATOM   3598  C   ARG B 140       3.643   3.994  -0.745  1.00 27.05           C  
ATOM   3599  CB  ARG B 140       6.027   3.502  -1.319  1.00 27.05           C  
ATOM   3600  O   ARG B 140       3.623   5.223  -0.621  1.00 27.05           O  
ATOM   3601  CG  ARG B 140       6.910   2.305  -1.633  1.00 27.05           C  
ATOM   3602  CD  ARG B 140       8.344   2.520  -1.164  1.00 27.05           C  
ATOM   3603  NE  ARG B 140       9.195   1.382  -1.497  1.00 27.05           N  
ATOM   3604  NH1 ARG B 140      11.148   2.355  -0.732  1.00 27.05           N  
ATOM   3605  NH2 ARG B 140      11.188   0.245  -1.626  1.00 27.05           N  
ATOM   3606  CZ  ARG B 140      10.508   1.330  -1.284  1.00 27.05           C  
ATOM   3607  N   SER B 141       2.527   3.480  -0.550  1.00 33.03           N  
ATOM   3608  CA  SER B 141       1.730   4.195   0.441  1.00 33.03           C  
ATOM   3609  C   SER B 141       2.592   4.664   1.609  1.00 33.03           C  
ATOM   3610  CB  SER B 141       0.594   3.312   0.957  1.00 33.03           C  
ATOM   3611  O   SER B 141       3.119   3.846   2.365  1.00 33.03           O  
ATOM   3612  OG  SER B 141       0.974   2.650   2.150  1.00 33.03           O  
ATOM   3613  N   ILE B 142       3.625   5.301   1.497  1.00 36.91           N  
ATOM   3614  CA  ILE B 142       4.438   6.074   2.428  1.00 36.91           C  
ATOM   3615  C   ILE B 142       3.578   6.543   3.600  1.00 36.91           C  
ATOM   3616  CB  ILE B 142       5.098   7.285   1.731  1.00 36.91           C  
ATOM   3617  O   ILE B 142       2.549   7.195   3.400  1.00 36.91           O  
ATOM   3618  CG1 ILE B 142       5.965   6.820   0.558  1.00 36.91           C  
ATOM   3619  CG2 ILE B 142       5.926   8.102   2.732  1.00 36.91           C  
ATOM   3620  CD1 ILE B 142       6.363   7.934  -0.402  1.00 36.91           C  
ATOM   3621  N   TYR B 143       3.545   5.527   4.602  1.00 48.81           N  
ATOM   3622  CA  TYR B 143       2.941   6.039   5.828  1.00 48.81           C  
ATOM   3623  C   TYR B 143       3.447   7.441   6.141  1.00 48.81           C  
ATOM   3624  CB  TYR B 143       3.240   5.102   7.004  1.00 48.81           C  
ATOM   3625  O   TYR B 143       4.625   7.629   6.445  1.00 48.81           O  
ATOM   3626  CG  TYR B 143       2.184   4.047   7.223  1.00 48.81           C  
ATOM   3627  CD1 TYR B 143       1.054   4.316   7.996  1.00 48.81           C  
ATOM   3628  CD2 TYR B 143       2.311   2.783   6.660  1.00 48.81           C  
ATOM   3629  CE1 TYR B 143       0.078   3.346   8.203  1.00 48.81           C  
ATOM   3630  CE2 TYR B 143       1.341   1.806   6.859  1.00 48.81           C  
ATOM   3631  OH  TYR B 143      -0.732   1.132   7.832  1.00 48.81           O  
ATOM   3632  CZ  TYR B 143       0.230   2.096   7.629  1.00 48.81           C  
ATOM   3633  N   ASN B 144       2.871   8.250   5.477  1.00 60.84           N  
ATOM   3634  CA  ASN B 144       3.188   9.641   5.785  1.00 60.84           C  
ATOM   3635  C   ASN B 144       2.350  10.156   6.949  1.00 60.84           C  
ATOM   3636  CB  ASN B 144       2.984  10.523   4.551  1.00 60.84           C  
ATOM   3637  O   ASN B 144       1.121  10.070   6.926  1.00 60.84           O  
ATOM   3638  CG  ASN B 144       3.947  10.188   3.428  1.00 60.84           C  
ATOM   3639  ND2 ASN B 144       3.959  11.008   2.389  1.00 60.84           N  
ATOM   3640  OD1 ASN B 144       4.672   9.188   3.492  1.00 60.84           O  
ATOM   3641  N   SER B 145       3.092  10.312   7.934  1.00 72.38           N  
ATOM   3642  CA  SER B 145       2.398  10.891   9.078  1.00 72.38           C  
ATOM   3643  C   SER B 145       2.211  12.391   8.906  1.00 72.38           C  
ATOM   3644  CB  SER B 145       3.168  10.609  10.375  1.00 72.38           C  
ATOM   3645  O   SER B 145       1.343  12.992   9.547  1.00 72.38           O  
ATOM   3646  OG  SER B 145       3.377   9.219  10.539  1.00 72.38           O  
ATOM   3647  N   PHE B 146       3.039  12.945   7.988  1.00 87.06           N  
ATOM   3648  CA  PHE B 146       3.014  14.406   7.922  1.00 87.06           C  
ATOM   3649  C   PHE B 146       2.623  14.875   6.527  1.00 87.06           C  
ATOM   3650  CB  PHE B 146       4.375  14.984   8.312  1.00 87.06           C  
ATOM   3651  O   PHE B 146       3.020  14.273   5.527  1.00 87.06           O  
ATOM   3652  CG  PHE B 146       5.016  14.297   9.484  1.00 87.06           C  
ATOM   3653  CD1 PHE B 146       4.418  14.320  10.742  1.00 87.06           C  
ATOM   3654  CD2 PHE B 146       6.219  13.617   9.336  1.00 87.06           C  
ATOM   3655  CE1 PHE B 146       5.008  13.688  11.828  1.00 87.06           C  
ATOM   3656  CE2 PHE B 146       6.816  12.977  10.422  1.00 87.06           C  
ATOM   3657  CZ  PHE B 146       6.211  13.016  11.664  1.00 87.06           C  
ATOM   3658  N   TYR B 147       1.812  15.828   6.508  1.00 90.00           N  
ATOM   3659  CA  TYR B 147       1.421  16.469   5.258  1.00 90.00           C  
ATOM   3660  C   TYR B 147       1.763  17.969   5.281  1.00 90.00           C  
ATOM   3661  CB  TYR B 147      -0.077  16.281   5.004  1.00 90.00           C  
ATOM   3662  O   TYR B 147       1.651  18.609   6.324  1.00 90.00           O  
ATOM   3663  CG  TYR B 147      -0.461  14.875   4.652  1.00 90.00           C  
ATOM   3664  CD1 TYR B 147      -0.453  14.438   3.328  1.00 90.00           C  
ATOM   3665  CD2 TYR B 147      -0.833  13.969   5.641  1.00 90.00           C  
ATOM   3666  CE1 TYR B 147      -0.808  13.133   3.000  1.00 90.00           C  
ATOM   3667  CE2 TYR B 147      -1.188  12.664   5.324  1.00 90.00           C  
ATOM   3668  OH  TYR B 147      -1.524  10.961   3.682  1.00 90.00           O  
ATOM   3669  CZ  TYR B 147      -1.173  12.250   4.000  1.00 90.00           C  
ATOM   3670  N   VAL B 148       2.266  18.453   4.156  1.00 91.00           N  
ATOM   3671  CA  VAL B 148       2.652  19.844   4.027  1.00 91.00           C  
ATOM   3672  C   VAL B 148       1.996  20.453   2.789  1.00 91.00           C  
ATOM   3673  CB  VAL B 148       4.188  20.016   3.951  1.00 91.00           C  
ATOM   3674  O   VAL B 148       1.524  19.734   1.912  1.00 91.00           O  
ATOM   3675  CG1 VAL B 148       4.848  19.500   5.230  1.00 91.00           C  
ATOM   3676  CG2 VAL B 148       4.738  19.281   2.729  1.00 91.00           C  
ATOM   3677  N   TYR B 149       1.806  21.750   2.811  1.00 90.44           N  
ATOM   3678  CA  TYR B 149       1.437  22.469   1.598  1.00 90.44           C  
ATOM   3679  C   TYR B 149       2.674  22.953   0.851  1.00 90.44           C  
ATOM   3680  CB  TYR B 149       0.532  23.656   1.933  1.00 90.44           C  
ATOM   3681  O   TYR B 149       3.396  23.828   1.334  1.00 90.44           O  
ATOM   3682  CG  TYR B 149       0.036  24.406   0.719  1.00 90.44           C  
ATOM   3683  CD1 TYR B 149       0.643  25.594   0.310  1.00 90.44           C  
ATOM   3684  CD2 TYR B 149      -1.040  23.922  -0.022  1.00 90.44           C  
ATOM   3685  CE1 TYR B 149       0.188  26.281  -0.807  1.00 90.44           C  
ATOM   3686  CE2 TYR B 149      -1.504  24.609  -1.141  1.00 90.44           C  
ATOM   3687  OH  TYR B 149      -1.338  26.469  -2.633  1.00 90.44           O  
ATOM   3688  CZ  TYR B 149      -0.883  25.781  -1.525  1.00 90.44           C  
ATOM   3689  N   CYS B 150       2.842  22.375  -0.271  1.00 88.06           N  
ATOM   3690  CA  CYS B 150       3.979  22.781  -1.095  1.00 88.06           C  
ATOM   3691  C   CYS B 150       3.623  23.969  -1.978  1.00 88.06           C  
ATOM   3692  CB  CYS B 150       4.445  21.609  -1.963  1.00 88.06           C  
ATOM   3693  O   CYS B 150       2.799  23.844  -2.885  1.00 88.06           O  
ATOM   3694  SG  CYS B 150       5.910  21.969  -2.955  1.00 88.06           S  
ATOM   3695  N   LYS B 151       4.172  25.078  -1.604  1.00 85.44           N  
ATOM   3696  CA  LYS B 151       3.893  26.328  -2.326  1.00 85.44           C  
ATOM   3697  C   LYS B 151       4.441  26.266  -3.748  1.00 85.44           C  
ATOM   3698  CB  LYS B 151       4.480  27.516  -1.584  1.00 85.44           C  
ATOM   3699  O   LYS B 151       3.941  26.953  -4.641  1.00 85.44           O  
ATOM   3700  CG  LYS B 151       3.820  27.812  -0.243  1.00 85.44           C  
ATOM   3701  CD  LYS B 151       4.434  29.016   0.436  1.00 85.44           C  
ATOM   3702  CE  LYS B 151       3.824  29.266   1.811  1.00 85.44           C  
ATOM   3703  NZ  LYS B 151       4.465  30.422   2.504  1.00 85.44           N  
ATOM   3704  N   GLY B 152       5.395  25.516  -4.039  1.00 81.44           N  
ATOM   3705  CA  GLY B 152       6.000  25.359  -5.352  1.00 81.44           C  
ATOM   3706  C   GLY B 152       7.012  24.234  -5.418  1.00 81.44           C  
ATOM   3707  O   GLY B 152       7.770  24.016  -4.469  1.00 81.44           O  
ATOM   3708  N   PRO B 153       7.066  23.375  -6.312  1.00 80.44           N  
ATOM   3709  CA  PRO B 153       6.312  23.469  -7.566  1.00 80.44           C  
ATOM   3710  C   PRO B 153       4.984  22.719  -7.516  1.00 80.44           C  
ATOM   3711  CB  PRO B 153       7.258  22.844  -8.594  1.00 80.44           C  
ATOM   3712  O   PRO B 153       4.156  22.875  -8.422  1.00 80.44           O  
ATOM   3713  CG  PRO B 153       8.078  21.875  -7.812  1.00 80.44           C  
ATOM   3714  CD  PRO B 153       8.188  22.359  -6.398  1.00 80.44           C  
ATOM   3715  N   CYS B 154       4.668  22.016  -6.484  1.00 84.19           N  
ATOM   3716  CA  CYS B 154       3.494  21.156  -6.434  1.00 84.19           C  
ATOM   3717  C   CYS B 154       2.217  21.984  -6.309  1.00 84.19           C  
ATOM   3718  CB  CYS B 154       3.598  20.172  -5.262  1.00 84.19           C  
ATOM   3719  O   CYS B 154       1.215  21.688  -6.957  1.00 84.19           O  
ATOM   3720  SG  CYS B 154       5.059  19.109  -5.332  1.00 84.19           S  
ATOM   3721  N   GLN B 155       2.182  23.062  -5.543  1.00 85.31           N  
ATOM   3722  CA  GLN B 155       1.057  23.938  -5.234  1.00 85.31           C  
ATOM   3723  C   GLN B 155      -0.151  23.125  -4.758  1.00 85.31           C  
ATOM   3724  CB  GLN B 155       0.680  24.781  -6.453  1.00 85.31           C  
ATOM   3725  O   GLN B 155      -1.277  23.375  -5.195  1.00 85.31           O  
ATOM   3726  CG  GLN B 155       1.633  25.938  -6.719  1.00 85.31           C  
ATOM   3727  CD  GLN B 155       1.115  26.891  -7.777  1.00 85.31           C  
ATOM   3728  NE2 GLN B 155       1.841  27.984  -8.000  1.00 85.31           N  
ATOM   3729  OE1 GLN B 155       0.072  26.641  -8.391  1.00 85.31           O  
ATOM   3730  N   ARG B 156       0.123  22.109  -4.027  1.00 86.25           N  
ATOM   3731  CA  ARG B 156      -0.909  21.250  -3.447  1.00 86.25           C  
ATOM   3732  C   ARG B 156      -0.403  20.562  -2.188  1.00 86.25           C  
ATOM   3733  CB  ARG B 156      -1.382  20.203  -4.465  1.00 86.25           C  
ATOM   3734  O   ARG B 156       0.763  20.703  -1.815  1.00 86.25           O  
ATOM   3735  CG  ARG B 156      -0.303  19.219  -4.887  1.00 86.25           C  
ATOM   3736  CD  ARG B 156      -0.821  18.219  -5.910  1.00 86.25           C  
ATOM   3737  NE  ARG B 156       0.188  17.219  -6.242  1.00 86.25           N  
ATOM   3738  NH1 ARG B 156      -1.278  15.805  -7.328  1.00 86.25           N  
ATOM   3739  NH2 ARG B 156       0.940  15.258  -7.156  1.00 86.25           N  
ATOM   3740  CZ  ARG B 156      -0.053  16.094  -6.906  1.00 86.25           C  
ATOM   3741  N   VAL B 157      -1.298  19.875  -1.485  1.00 89.81           N  
ATOM   3742  CA  VAL B 157      -0.939  19.125  -0.291  1.00 89.81           C  
ATOM   3743  C   VAL B 157      -0.120  17.891  -0.684  1.00 89.81           C  
ATOM   3744  CB  VAL B 157      -2.191  18.703   0.508  1.00 89.81           C  
ATOM   3745  O   VAL B 157      -0.502  17.156  -1.590  1.00 89.81           O  
ATOM   3746  CG1 VAL B 157      -1.795  17.891   1.740  1.00 89.81           C  
ATOM   3747  CG2 VAL B 157      -3.010  19.922   0.910  1.00 89.81           C  
ATOM   3748  N   GLN B 158       1.010  17.844  -0.084  1.00 88.31           N  
ATOM   3749  CA  GLN B 158       1.893  16.719  -0.347  1.00 88.31           C  
ATOM   3750  C   GLN B 158       2.408  16.109   0.954  1.00 88.31           C  
ATOM   3751  CB  GLN B 158       3.068  17.141  -1.227  1.00 88.31           C  
ATOM   3752  O   GLN B 158       2.439  16.781   1.989  1.00 88.31           O  
ATOM   3753  CG  GLN B 158       2.668  17.531  -2.646  1.00 88.31           C  
ATOM   3754  CD  GLN B 158       2.361  16.312  -3.512  1.00 88.31           C  
ATOM   3755  NE2 GLN B 158       2.184  16.547  -4.809  1.00 88.31           N  
ATOM   3756  OE1 GLN B 158       2.287  15.188  -3.018  1.00 88.31           O  
ATOM   3757  N   PRO B 159       2.707  14.836   0.880  1.00 85.62           N  
ATOM   3758  CA  PRO B 159       3.395  14.281   2.051  1.00 85.62           C  
ATOM   3759  C   PRO B 159       4.676  15.039   2.391  1.00 85.62           C  
ATOM   3760  CB  PRO B 159       3.705  12.844   1.633  1.00 85.62           C  
ATOM   3761  O   PRO B 159       5.406  15.461   1.491  1.00 85.62           O  
ATOM   3762  CG  PRO B 159       2.777  12.570   0.494  1.00 85.62           C  
ATOM   3763  CD  PRO B 159       2.434  13.867  -0.169  1.00 85.62           C  
ATOM   3764  N   GLY B 160       4.742  15.289   3.688  1.00 86.06           N  
ATOM   3765  CA  GLY B 160       5.883  16.062   4.156  1.00 86.06           C  
ATOM   3766  C   GLY B 160       6.953  15.203   4.809  1.00 86.06           C  
ATOM   3767  O   GLY B 160       6.691  14.070   5.207  1.00 86.06           O  
ATOM   3768  N   LYS B 161       8.078  15.773   4.773  1.00 79.25           N  
ATOM   3769  CA  LYS B 161       9.211  15.188   5.480  1.00 79.25           C  
ATOM   3770  C   LYS B 161       9.602  16.031   6.691  1.00 79.25           C  
ATOM   3771  CB  LYS B 161      10.406  15.031   4.539  1.00 79.25           C  
ATOM   3772  O   LYS B 161       9.758  17.250   6.578  1.00 79.25           O  
ATOM   3773  CG  LYS B 161      10.203  13.984   3.453  1.00 79.25           C  
ATOM   3774  CD  LYS B 161      11.477  13.781   2.633  1.00 79.25           C  
ATOM   3775  CE  LYS B 161      11.234  12.844   1.456  1.00 79.25           C  
ATOM   3776  NZ  LYS B 161      12.453  12.711   0.601  1.00 79.25           N  
ATOM   3777  N   LEU B 162       9.664  15.398   7.859  1.00 84.88           N  
ATOM   3778  CA  LEU B 162      10.031  16.062   9.102  1.00 84.88           C  
ATOM   3779  C   LEU B 162      11.547  16.062   9.289  1.00 84.88           C  
ATOM   3780  CB  LEU B 162       9.352  15.391  10.297  1.00 84.88           C  
ATOM   3781  O   LEU B 162      12.195  15.031   9.133  1.00 84.88           O  
ATOM   3782  CG  LEU B 162       9.727  15.938  11.680  1.00 84.88           C  
ATOM   3783  CD1 LEU B 162       9.312  17.406  11.797  1.00 84.88           C  
ATOM   3784  CD2 LEU B 162       9.070  15.102  12.773  1.00 84.88           C  
ATOM   3785  N   ARG B 163      12.109  17.344   9.539  1.00 81.69           N  
ATOM   3786  CA  ARG B 163      13.531  17.500   9.812  1.00 81.69           C  
ATOM   3787  C   ARG B 163      13.758  18.344  11.070  1.00 81.69           C  
ATOM   3788  CB  ARG B 163      14.242  18.156   8.625  1.00 81.69           C  
ATOM   3789  O   ARG B 163      12.859  19.062  11.516  1.00 81.69           O  
ATOM   3790  CG  ARG B 163      14.203  17.312   7.355  1.00 81.69           C  
ATOM   3791  CD  ARG B 163      15.102  16.094   7.465  1.00 81.69           C  
ATOM   3792  NE  ARG B 163      15.086  15.297   6.238  1.00 81.69           N  
ATOM   3793  NH1 ARG B 163      13.680  13.656   7.074  1.00 81.69           N  
ATOM   3794  NH2 ARG B 163      14.461  13.516   4.922  1.00 81.69           N  
ATOM   3795  CZ  ARG B 163      14.406  14.156   6.082  1.00 81.69           C  
ATOM   3796  N   VAL B 164      14.875  18.141  11.680  1.00 84.19           N  
ATOM   3797  CA  VAL B 164      15.195  18.859  12.906  1.00 84.19           C  
ATOM   3798  C   VAL B 164      16.562  19.531  12.773  1.00 84.19           C  
ATOM   3799  CB  VAL B 164      15.180  17.922  14.141  1.00 84.19           C  
ATOM   3800  O   VAL B 164      17.453  19.000  12.078  1.00 84.19           O  
ATOM   3801  CG1 VAL B 164      16.297  16.891  14.047  1.00 84.19           C  
ATOM   3802  CG2 VAL B 164      15.305  18.734  15.422  1.00 84.19           C  
ATOM   3803  N   GLN B 165      16.641  20.766  13.328  1.00 83.69           N  
ATOM   3804  CA  GLN B 165      17.891  21.500  13.367  1.00 83.69           C  
ATOM   3805  C   GLN B 165      18.094  22.188  14.719  1.00 83.69           C  
ATOM   3806  CB  GLN B 165      17.953  22.531  12.242  1.00 83.69           C  
ATOM   3807  O   GLN B 165      17.156  22.234  15.531  1.00 83.69           O  
ATOM   3808  CG  GLN B 165      16.922  23.641  12.367  1.00 83.69           C  
ATOM   3809  CD  GLN B 165      16.922  24.594  11.188  1.00 83.69           C  
ATOM   3810  NE2 GLN B 165      16.453  25.812  11.406  1.00 83.69           N  
ATOM   3811  OE1 GLN B 165      17.344  24.219  10.086  1.00 83.69           O  
ATOM   3812  N   CYS B 166      19.375  22.531  14.914  1.00 85.31           N  
ATOM   3813  CA  CYS B 166      19.656  23.328  16.109  1.00 85.31           C  
ATOM   3814  C   CYS B 166      19.047  24.719  15.992  1.00 85.31           C  
ATOM   3815  CB  CYS B 166      21.172  23.438  16.328  1.00 85.31           C  
ATOM   3816  O   CYS B 166      19.188  25.375  14.961  1.00 85.31           O  
ATOM   3817  SG  CYS B 166      21.625  24.484  17.734  1.00 85.31           S  
ATOM   3818  N   SER B 167      18.344  25.047  16.969  1.00 89.31           N  
ATOM   3819  CA  SER B 167      17.672  26.344  16.953  1.00 89.31           C  
ATOM   3820  C   SER B 167      18.672  27.500  16.953  1.00 89.31           C  
ATOM   3821  CB  SER B 167      16.719  26.469  18.141  1.00 89.31           C  
ATOM   3822  O   SER B 167      18.359  28.594  16.500  1.00 89.31           O  
ATOM   3823  OG  SER B 167      17.438  26.547  19.359  1.00 89.31           O  
ATOM   3824  N   THR B 168      19.844  27.234  17.375  1.00 88.81           N  
ATOM   3825  CA  THR B 168      20.828  28.297  17.516  1.00 88.81           C  
ATOM   3826  C   THR B 168      21.641  28.438  16.219  1.00 88.81           C  
ATOM   3827  CB  THR B 168      21.781  28.016  18.688  1.00 88.81           C  
ATOM   3828  O   THR B 168      21.641  29.516  15.609  1.00 88.81           O  
ATOM   3829  CG2 THR B 168      22.438  29.297  19.188  1.00 88.81           C  
ATOM   3830  OG1 THR B 168      21.062  27.406  19.766  1.00 88.81           O  
ATOM   3831  N   CYS B 169      22.281  27.438  15.734  1.00 81.62           N  
ATOM   3832  CA  CYS B 169      23.141  27.547  14.562  1.00 81.62           C  
ATOM   3833  C   CYS B 169      22.391  27.172  13.297  1.00 81.62           C  
ATOM   3834  CB  CYS B 169      24.375  26.672  14.719  1.00 81.62           C  
ATOM   3835  O   CYS B 169      22.875  27.391  12.188  1.00 81.62           O  
ATOM   3836  SG  CYS B 169      24.016  24.906  14.688  1.00 81.62           S  
ATOM   3837  N   ARG B 170      21.125  26.578  13.492  1.00 83.50           N  
ATOM   3838  CA  ARG B 170      20.250  26.203  12.383  1.00 83.50           C  
ATOM   3839  C   ARG B 170      20.922  25.172  11.484  1.00 83.50           C  
ATOM   3840  CB  ARG B 170      19.859  27.438  11.562  1.00 83.50           C  
ATOM   3841  O   ARG B 170      20.750  25.188  10.266  1.00 83.50           O  
ATOM   3842  CG  ARG B 170      18.891  28.375  12.266  1.00 83.50           C  
ATOM   3843  CD  ARG B 170      18.172  29.281  11.289  1.00 83.50           C  
ATOM   3844  NE  ARG B 170      17.156  30.109  11.953  1.00 83.50           N  
ATOM   3845  NH1 ARG B 170      16.500  31.203  10.039  1.00 83.50           N  
ATOM   3846  NH2 ARG B 170      15.500  31.688  12.055  1.00 83.50           N  
ATOM   3847  CZ  ARG B 170      16.391  31.000  11.352  1.00 83.50           C  
ATOM   3848  N   GLN B 171      21.719  24.344  12.164  1.00 75.69           N  
ATOM   3849  CA  GLN B 171      22.344  23.219  11.477  1.00 75.69           C  
ATOM   3850  C   GLN B 171      21.703  21.906  11.891  1.00 75.69           C  
ATOM   3851  CB  GLN B 171      23.844  23.188  11.758  1.00 75.69           C  
ATOM   3852  O   GLN B 171      21.156  21.797  12.984  1.00 75.69           O  
ATOM   3853  CG  GLN B 171      24.609  24.375  11.188  1.00 75.69           C  
ATOM   3854  CD  GLN B 171      26.109  24.125  11.086  1.00 75.69           C  
ATOM   3855  NE2 GLN B 171      26.812  25.000  10.375  1.00 75.69           N  
ATOM   3856  OE1 GLN B 171      26.625  23.156  11.648  1.00 75.69           O  
ATOM   3857  N   ALA B 172      21.688  20.984  11.016  1.00 79.19           N  
ATOM   3858  CA  ALA B 172      21.109  19.672  11.273  1.00 79.19           C  
ATOM   3859  C   ALA B 172      22.062  18.812  12.109  1.00 79.19           C  
ATOM   3860  CB  ALA B 172      20.781  18.969   9.961  1.00 79.19           C  
ATOM   3861  O   ALA B 172      22.297  17.656  11.797  1.00 79.19           O  
ATOM   3862  N   THR B 173      22.625  19.406  13.180  1.00 74.31           N  
ATOM   3863  CA  THR B 173      23.609  18.719  14.016  1.00 74.31           C  
ATOM   3864  C   THR B 173      23.062  18.500  15.422  1.00 74.31           C  
ATOM   3865  CB  THR B 173      24.922  19.531  14.094  1.00 74.31           C  
ATOM   3866  O   THR B 173      23.797  18.109  16.328  1.00 74.31           O  
ATOM   3867  CG2 THR B 173      25.641  19.531  12.758  1.00 74.31           C  
ATOM   3868  OG1 THR B 173      24.625  20.875  14.469  1.00 74.31           O  
ATOM   3869  N   LEU B 174      21.797  18.656  15.555  1.00 80.06           N  
ATOM   3870  CA  LEU B 174      21.219  18.484  16.875  1.00 80.06           C  
ATOM   3871  C   LEU B 174      20.844  17.031  17.125  1.00 80.06           C  
ATOM   3872  CB  LEU B 174      19.969  19.375  17.031  1.00 80.06           C  
ATOM   3873  O   LEU B 174      20.172  16.406  16.312  1.00 80.06           O  
ATOM   3874  CG  LEU B 174      19.391  19.484  18.438  1.00 80.06           C  
ATOM   3875  CD1 LEU B 174      19.812  20.797  19.094  1.00 80.06           C  
ATOM   3876  CD2 LEU B 174      17.875  19.359  18.406  1.00 80.06           C  
ATOM   3877  N   THR B 175      21.359  16.484  18.172  1.00 78.94           N  
ATOM   3878  CA  THR B 175      20.953  15.164  18.625  1.00 78.94           C  
ATOM   3879  C   THR B 175      19.891  15.273  19.719  1.00 78.94           C  
ATOM   3880  CB  THR B 175      22.156  14.352  19.156  1.00 78.94           C  
ATOM   3881  O   THR B 175      20.156  15.836  20.797  1.00 78.94           O  
ATOM   3882  CG2 THR B 175      21.828  12.867  19.250  1.00 78.94           C  
ATOM   3883  OG1 THR B 175      23.266  14.523  18.250  1.00 78.94           O  
ATOM   3884  N   LEU B 176      18.750  14.688  19.406  1.00 79.62           N  
ATOM   3885  CA  LEU B 176      17.625  14.812  20.328  1.00 79.62           C  
ATOM   3886  C   LEU B 176      17.781  13.867  21.516  1.00 79.62           C  
ATOM   3887  CB  LEU B 176      16.312  14.516  19.609  1.00 79.62           C  
ATOM   3888  O   LEU B 176      18.312  12.766  21.375  1.00 79.62           O  
ATOM   3889  CG  LEU B 176      15.844  15.562  18.594  1.00 79.62           C  
ATOM   3890  CD1 LEU B 176      14.766  14.977  17.672  1.00 79.62           C  
ATOM   3891  CD2 LEU B 176      15.328  16.812  19.297  1.00 79.62           C  
ATOM   3892  N   THR B 177      17.422  14.422  22.703  1.00 75.69           N  
ATOM   3893  CA  THR B 177      17.391  13.562  23.891  1.00 75.69           C  
ATOM   3894  C   THR B 177      16.359  12.453  23.734  1.00 75.69           C  
ATOM   3895  CB  THR B 177      17.094  14.383  25.156  1.00 75.69           C  
ATOM   3896  O   THR B 177      16.609  11.305  24.109  1.00 75.69           O  
ATOM   3897  CG2 THR B 177      17.797  13.781  26.375  1.00 75.69           C  
ATOM   3898  OG1 THR B 177      17.547  15.727  24.984  1.00 75.69           O  
ATOM   3899  N   GLN B 178      15.211  12.938  23.234  1.00 72.50           N  
ATOM   3900  CA  GLN B 178      14.133  12.000  22.922  1.00 72.50           C  
ATOM   3901  C   GLN B 178      13.445  12.359  21.609  1.00 72.50           C  
ATOM   3902  CB  GLN B 178      13.102  11.977  24.062  1.00 72.50           C  
ATOM   3903  O   GLN B 178      13.422  13.531  21.203  1.00 72.50           O  
ATOM   3904  CG  GLN B 178      12.336  13.281  24.219  1.00 72.50           C  
ATOM   3905  CD  GLN B 178      11.297  13.219  25.328  1.00 72.50           C  
ATOM   3906  NE2 GLN B 178      10.570  14.312  25.516  1.00 72.50           N  
ATOM   3907  OE1 GLN B 178      11.141  12.188  25.984  1.00 72.50           O  
ATOM   3908  N   GLY B 179      12.938  11.461  20.922  1.00 78.81           N  
ATOM   3909  CA  GLY B 179      12.234  11.727  19.688  1.00 78.81           C  
ATOM   3910  C   GLY B 179      10.867  12.352  19.906  1.00 78.81           C  
ATOM   3911  O   GLY B 179      10.273  12.203  20.969  1.00 78.81           O  
ATOM   3912  N   PRO B 180      10.398  13.102  18.938  1.00 80.88           N  
ATOM   3913  CA  PRO B 180       9.062  13.695  19.062  1.00 80.88           C  
ATOM   3914  C   PRO B 180       7.957  12.648  19.062  1.00 80.88           C  
ATOM   3915  CB  PRO B 180       8.961  14.586  17.812  1.00 80.88           C  
ATOM   3916  O   PRO B 180       8.055  11.633  18.359  1.00 80.88           O  
ATOM   3917  CG  PRO B 180       9.875  13.969  16.812  1.00 80.88           C  
ATOM   3918  CD  PRO B 180      11.000  13.289  17.547  1.00 80.88           C  
ATOM   3919  N   SER B 181       6.914  12.867  19.844  1.00 77.06           N  
ATOM   3920  CA  SER B 181       5.832  11.906  20.000  1.00 77.06           C  
ATOM   3921  C   SER B 181       4.504  12.477  19.531  1.00 77.06           C  
ATOM   3922  CB  SER B 181       5.711  11.469  21.469  1.00 77.06           C  
ATOM   3923  O   SER B 181       3.518  11.750  19.391  1.00 77.06           O  
ATOM   3924  OG  SER B 181       5.699  12.594  22.328  1.00 77.06           O  
ATOM   3925  N   CYS B 182       4.520  13.836  19.391  1.00 81.38           N  
ATOM   3926  CA  CYS B 182       3.270  14.477  18.984  1.00 81.38           C  
ATOM   3927  C   CYS B 182       3.539  15.758  18.203  1.00 81.38           C  
ATOM   3928  CB  CYS B 182       2.410  14.789  20.203  1.00 81.38           C  
ATOM   3929  O   CYS B 182       4.688  16.188  18.078  1.00 81.38           O  
ATOM   3930  SG  CYS B 182       3.189  15.922  21.375  1.00 81.38           S  
ATOM   3931  N   TRP B 183       2.494  16.328  17.719  1.00 86.44           N  
ATOM   3932  CA  TRP B 183       2.611  17.562  16.953  1.00 86.44           C  
ATOM   3933  C   TRP B 183       3.141  18.703  17.812  1.00 86.44           C  
ATOM   3934  CB  TRP B 183       1.257  17.953  16.359  1.00 86.44           C  
ATOM   3935  O   TRP B 183       3.914  19.547  17.344  1.00 86.44           O  
ATOM   3936  CG  TRP B 183       0.895  17.188  15.117  1.00 86.44           C  
ATOM   3937  CD1 TRP B 183      -0.086  16.250  14.992  1.00 86.44           C  
ATOM   3938  CD2 TRP B 183       1.516  17.297  13.828  1.00 86.44           C  
ATOM   3939  CE2 TRP B 183       0.859  16.391  12.969  1.00 86.44           C  
ATOM   3940  CE3 TRP B 183       2.562  18.078  13.320  1.00 86.44           C  
ATOM   3941  NE1 TRP B 183      -0.113  15.758  13.703  1.00 86.44           N  
ATOM   3942  CH2 TRP B 183       2.246  17.016  11.156  1.00 86.44           C  
ATOM   3943  CZ2 TRP B 183       1.217  16.234  11.633  1.00 86.44           C  
ATOM   3944  CZ3 TRP B 183       2.918  17.922  11.984  1.00 86.44           C  
ATOM   3945  N   ASP B 184       2.732  18.719  19.078  1.00 85.88           N  
ATOM   3946  CA  ASP B 184       3.189  19.781  19.969  1.00 85.88           C  
ATOM   3947  C   ASP B 184       4.711  19.781  20.094  1.00 85.88           C  
ATOM   3948  CB  ASP B 184       2.557  19.609  21.359  1.00 85.88           C  
ATOM   3949  O   ASP B 184       5.328  20.844  20.203  1.00 85.88           O  
ATOM   3950  CG  ASP B 184       1.079  19.969  21.375  1.00 85.88           C  
ATOM   3951  OD1 ASP B 184       0.586  20.594  20.422  1.00 85.88           O  
ATOM   3952  OD2 ASP B 184       0.403  19.625  22.375  1.00 85.88           O  
ATOM   3953  N   ASP B 185       5.266  18.688  20.016  1.00 85.69           N  
ATOM   3954  CA  ASP B 185       6.715  18.562  20.156  1.00 85.69           C  
ATOM   3955  C   ASP B 185       7.426  19.188  18.953  1.00 85.69           C  
ATOM   3956  CB  ASP B 185       7.117  17.094  20.281  1.00 85.69           C  
ATOM   3957  O   ASP B 185       8.523  19.734  19.094  1.00 85.69           O  
ATOM   3958  CG  ASP B 185       6.719  16.484  21.625  1.00 85.69           C  
ATOM   3959  OD1 ASP B 185       6.449  17.250  22.578  1.00 85.69           O  
ATOM   3960  OD2 ASP B 185       6.672  15.242  21.719  1.00 85.69           O  
ATOM   3961  N   VAL B 186       6.746  19.219  17.844  1.00 89.88           N  
ATOM   3962  CA  VAL B 186       7.434  19.641  16.625  1.00 89.88           C  
ATOM   3963  C   VAL B 186       6.969  21.047  16.234  1.00 89.88           C  
ATOM   3964  CB  VAL B 186       7.191  18.656  15.461  1.00 89.88           C  
ATOM   3965  O   VAL B 186       7.664  21.750  15.508  1.00 89.88           O  
ATOM   3966  CG1 VAL B 186       7.844  17.312  15.750  1.00 89.88           C  
ATOM   3967  CG2 VAL B 186       5.695  18.484  15.203  1.00 89.88           C  
ATOM   3968  N   LEU B 187       5.844  21.438  16.750  1.00 88.25           N  
ATOM   3969  CA  LEU B 187       5.297  22.734  16.344  1.00 88.25           C  
ATOM   3970  C   LEU B 187       5.641  23.812  17.344  1.00 88.25           C  
ATOM   3971  CB  LEU B 187       3.779  22.641  16.156  1.00 88.25           C  
ATOM   3972  O   LEU B 187       5.859  24.969  16.969  1.00 88.25           O  
ATOM   3973  CG  LEU B 187       3.283  21.797  14.992  1.00 88.25           C  
ATOM   3974  CD1 LEU B 187       1.761  21.703  15.000  1.00 88.25           C  
ATOM   3975  CD2 LEU B 187       3.779  22.359  13.664  1.00 88.25           C  
ATOM   3976  N   ILE B 188       5.645  23.469  18.594  1.00 86.94           N  
ATOM   3977  CA  ILE B 188       5.953  24.438  19.625  1.00 86.94           C  
ATOM   3978  C   ILE B 188       7.461  24.656  19.688  1.00 86.94           C  
ATOM   3979  CB  ILE B 188       5.410  24.000  21.000  1.00 86.94           C  
ATOM   3980  O   ILE B 188       8.227  23.703  19.859  1.00 86.94           O  
ATOM   3981  CG1 ILE B 188       3.889  23.828  20.938  1.00 86.94           C  
ATOM   3982  CG2 ILE B 188       5.797  25.016  22.078  1.00 86.94           C  
ATOM   3983  CD1 ILE B 188       3.287  23.219  22.203  1.00 86.94           C  
ATOM   3984  N   PRO B 189       7.836  25.922  19.500  1.00 87.38           N  
ATOM   3985  CA  PRO B 189       9.266  26.203  19.547  1.00 87.38           C  
ATOM   3986  C   PRO B 189       9.891  25.875  20.906  1.00 87.38           C  
ATOM   3987  CB  PRO B 189       9.336  27.719  19.266  1.00 87.38           C  
ATOM   3988  O   PRO B 189       9.258  26.078  21.938  1.00 87.38           O  
ATOM   3989  CG  PRO B 189       7.984  28.062  18.734  1.00 87.38           C  
ATOM   3990  CD  PRO B 189       7.016  26.984  19.156  1.00 87.38           C  
ATOM   3991  N   ASN B 190      11.055  25.328  20.891  1.00 86.38           N  
ATOM   3992  CA  ASN B 190      11.898  25.078  22.047  1.00 86.38           C  
ATOM   3993  C   ASN B 190      11.266  24.062  23.000  1.00 86.38           C  
ATOM   3994  CB  ASN B 190      12.203  26.375  22.781  1.00 86.38           C  
ATOM   3995  O   ASN B 190      11.484  24.125  24.203  1.00 86.38           O  
ATOM   3996  CG  ASN B 190      13.000  27.359  21.938  1.00 86.38           C  
ATOM   3997  ND2 ASN B 190      12.852  28.641  22.219  1.00 86.38           N  
ATOM   3998  OD1 ASN B 190      13.742  26.953  21.047  1.00 86.38           O  
ATOM   3999  N   ARG B 191      10.422  23.266  22.422  1.00 86.31           N  
ATOM   4000  CA  ARG B 191       9.805  22.266  23.281  1.00 86.31           C  
ATOM   4001  C   ARG B 191      10.742  21.078  23.484  1.00 86.31           C  
ATOM   4002  CB  ARG B 191       8.484  21.781  22.672  1.00 86.31           C  
ATOM   4003  O   ARG B 191      10.844  20.547  24.594  1.00 86.31           O  
ATOM   4004  CG  ARG B 191       7.703  20.828  23.578  1.00 86.31           C  
ATOM   4005  CD  ARG B 191       6.277  20.641  23.078  1.00 86.31           C  
ATOM   4006  NE  ARG B 191       5.578  19.609  23.859  1.00 86.31           N  
ATOM   4007  NH1 ARG B 191       3.467  20.234  23.156  1.00 86.31           N  
ATOM   4008  NH2 ARG B 191       3.727  18.484  24.609  1.00 86.31           N  
ATOM   4009  CZ  ARG B 191       4.258  19.438  23.875  1.00 86.31           C  
ATOM   4010  N   MET B 192      11.398  20.688  22.438  1.00 87.12           N  
ATOM   4011  CA  MET B 192      12.305  19.547  22.500  1.00 87.12           C  
ATOM   4012  C   MET B 192      13.742  20.016  22.688  1.00 87.12           C  
ATOM   4013  CB  MET B 192      12.188  18.703  21.234  1.00 87.12           C  
ATOM   4014  O   MET B 192      14.148  21.031  22.125  1.00 87.12           O  
ATOM   4015  CG  MET B 192      10.820  18.047  21.062  1.00 87.12           C  
ATOM   4016  SD  MET B 192      10.930  16.281  20.609  1.00 87.12           S  
ATOM   4017  CE  MET B 192      12.648  15.938  21.078  1.00 87.12           C  
ATOM   4018  N   SER B 193      14.398  19.219  23.547  1.00 86.69           N  
ATOM   4019  CA  SER B 193      15.781  19.578  23.859  1.00 86.69           C  
ATOM   4020  C   SER B 193      16.750  18.547  23.297  1.00 86.69           C  
ATOM   4021  CB  SER B 193      15.969  19.703  25.375  1.00 86.69           C  
ATOM   4022  O   SER B 193      16.359  17.438  22.938  1.00 86.69           O  
ATOM   4023  OG  SER B 193      15.578  18.500  26.031  1.00 86.69           O  
ATOM   4024  N   GLY B 194      17.938  19.047  23.078  1.00 86.19           N  
ATOM   4025  CA  GLY B 194      19.031  18.203  22.609  1.00 86.19           C  
ATOM   4026  C   GLY B 194      20.391  18.859  22.766  1.00 86.19           C  
ATOM   4027  O   GLY B 194      20.547  19.797  23.547  1.00 86.19           O  
ATOM   4028  N   GLU B 195      21.375  18.125  22.219  1.00 84.44           N  
ATOM   4029  CA  GLU B 195      22.734  18.641  22.250  1.00 84.44           C  
ATOM   4030  C   GLU B 195      23.281  18.828  20.844  1.00 84.44           C  
ATOM   4031  CB  GLU B 195      23.641  17.719  23.062  1.00 84.44           C  
ATOM   4032  O   GLU B 195      23.281  17.891  20.047  1.00 84.44           O  
ATOM   4033  CG  GLU B 195      25.016  18.328  23.359  1.00 84.44           C  
ATOM   4034  CD  GLU B 195      25.938  17.359  24.078  1.00 84.44           C  
ATOM   4035  OE1 GLU B 195      27.094  17.734  24.375  1.00 84.44           O  
ATOM   4036  OE2 GLU B 195      25.500  16.219  24.359  1.00 84.44           O  
ATOM   4037  N   CYS B 196      23.578  20.062  20.547  1.00 83.44           N  
ATOM   4038  CA  CYS B 196      24.156  20.344  19.250  1.00 83.44           C  
ATOM   4039  C   CYS B 196      25.594  19.844  19.172  1.00 83.44           C  
ATOM   4040  CB  CYS B 196      24.125  21.859  18.969  1.00 83.44           C  
ATOM   4041  O   CYS B 196      26.391  20.062  20.078  1.00 83.44           O  
ATOM   4042  SG  CYS B 196      24.641  22.297  17.281  1.00 83.44           S  
ATOM   4043  N   GLN B 197      25.984  19.234  18.156  1.00 79.31           N  
ATOM   4044  CA  GLN B 197      27.312  18.625  18.000  1.00 79.31           C  
ATOM   4045  C   GLN B 197      28.234  19.516  17.188  1.00 79.31           C  
ATOM   4046  CB  GLN B 197      27.188  17.250  17.328  1.00 79.31           C  
ATOM   4047  O   GLN B 197      29.391  19.156  16.922  1.00 79.31           O  
ATOM   4048  CG  GLN B 197      26.312  16.266  18.078  1.00 79.31           C  
ATOM   4049  CD  GLN B 197      26.891  15.891  19.438  1.00 79.31           C  
ATOM   4050  NE2 GLN B 197      26.031  15.391  20.328  1.00 79.31           N  
ATOM   4051  OE1 GLN B 197      28.094  16.047  19.672  1.00 79.31           O  
ATOM   4052  N   SER B 198      27.656  20.656  16.766  1.00 76.31           N  
ATOM   4053  CA  SER B 198      28.531  21.609  16.094  1.00 76.31           C  
ATOM   4054  C   SER B 198      29.531  22.234  17.078  1.00 76.31           C  
ATOM   4055  CB  SER B 198      27.703  22.719  15.430  1.00 76.31           C  
ATOM   4056  O   SER B 198      29.188  22.500  18.234  1.00 76.31           O  
ATOM   4057  OG  SER B 198      28.516  23.531  14.594  1.00 76.31           O  
ATOM   4058  N   PRO B 199      30.750  22.391  16.531  1.00 79.19           N  
ATOM   4059  CA  PRO B 199      31.734  22.969  17.438  1.00 79.19           C  
ATOM   4060  C   PRO B 199      31.359  24.375  17.906  1.00 79.19           C  
ATOM   4061  CB  PRO B 199      33.000  23.016  16.578  1.00 79.19           C  
ATOM   4062  O   PRO B 199      30.922  25.203  17.109  1.00 79.19           O  
ATOM   4063  CG  PRO B 199      32.594  22.547  15.227  1.00 79.19           C  
ATOM   4064  CD  PRO B 199      31.125  22.188  15.289  1.00 79.19           C  
ATOM   4065  N   HIS B 200      31.453  24.672  19.172  1.00 81.38           N  
ATOM   4066  CA  HIS B 200      31.250  25.953  19.844  1.00 81.38           C  
ATOM   4067  C   HIS B 200      29.797  26.406  19.766  1.00 81.38           C  
ATOM   4068  CB  HIS B 200      32.156  27.031  19.234  1.00 81.38           C  
ATOM   4069  O   HIS B 200      29.500  27.594  19.734  1.00 81.38           O  
ATOM   4070  CG  HIS B 200      33.625  26.656  19.250  1.00 81.38           C  
ATOM   4071  CD2 HIS B 200      34.531  26.562  18.250  1.00 81.38           C  
ATOM   4072  ND1 HIS B 200      34.281  26.312  20.406  1.00 81.38           N  
ATOM   4073  CE1 HIS B 200      35.531  26.047  20.125  1.00 81.38           C  
ATOM   4074  NE2 HIS B 200      35.719  26.188  18.812  1.00 81.38           N  
ATOM   4075  N   CYS B 201      28.906  25.422  19.406  1.00 83.44           N  
ATOM   4076  CA  CYS B 201      27.500  25.812  19.469  1.00 83.44           C  
ATOM   4077  C   CYS B 201      26.859  25.312  20.766  1.00 83.44           C  
ATOM   4078  CB  CYS B 201      26.734  25.250  18.266  1.00 83.44           C  
ATOM   4079  O   CYS B 201      26.875  24.109  21.062  1.00 83.44           O  
ATOM   4080  SG  CYS B 201      25.016  25.781  18.203  1.00 83.44           S  
ATOM   4081  N   PRO B 202      26.438  26.219  21.609  1.00 87.25           N  
ATOM   4082  CA  PRO B 202      25.781  25.812  22.844  1.00 87.25           C  
ATOM   4083  C   PRO B 202      24.297  25.516  22.672  1.00 87.25           C  
ATOM   4084  CB  PRO B 202      26.000  27.016  23.781  1.00 87.25           C  
ATOM   4085  O   PRO B 202      23.531  25.547  23.641  1.00 87.25           O  
ATOM   4086  CG  PRO B 202      26.031  28.188  22.859  1.00 87.25           C  
ATOM   4087  CD  PRO B 202      26.578  27.750  21.531  1.00 87.25           C  
ATOM   4088  N   GLY B 203      23.906  25.266  21.484  1.00 86.94           N  
ATOM   4089  CA  GLY B 203      22.500  25.047  21.234  1.00 86.94           C  
ATOM   4090  C   GLY B 203      21.953  23.797  21.906  1.00 86.94           C  
ATOM   4091  O   GLY B 203      22.594  22.750  21.875  1.00 86.94           O  
ATOM   4092  N   THR B 204      20.766  23.984  22.641  1.00 88.56           N  
ATOM   4093  CA  THR B 204      20.141  22.844  23.328  1.00 88.56           C  
ATOM   4094  C   THR B 204      18.703  22.656  22.875  1.00 88.56           C  
ATOM   4095  CB  THR B 204      20.188  23.031  24.844  1.00 88.56           C  
ATOM   4096  O   THR B 204      18.031  21.734  23.312  1.00 88.56           O  
ATOM   4097  CG2 THR B 204      21.625  23.125  25.344  1.00 88.56           C  
ATOM   4098  OG1 THR B 204      19.500  24.234  25.203  1.00 88.56           O  
ATOM   4099  N   SER B 205      18.266  23.516  21.984  1.00 90.06           N  
ATOM   4100  CA  SER B 205      16.859  23.438  21.578  1.00 90.06           C  
ATOM   4101  C   SER B 205      16.719  22.953  20.141  1.00 90.06           C  
ATOM   4102  CB  SER B 205      16.188  24.812  21.734  1.00 90.06           C  
ATOM   4103  O   SER B 205      17.547  23.297  19.281  1.00 90.06           O  
ATOM   4104  OG  SER B 205      16.906  25.812  21.031  1.00 90.06           O  
ATOM   4105  N   ALA B 206      15.711  22.172  20.000  1.00 90.56           N  
ATOM   4106  CA  ALA B 206      15.469  21.594  18.688  1.00 90.56           C  
ATOM   4107  C   ALA B 206      14.492  22.453  17.875  1.00 90.56           C  
ATOM   4108  CB  ALA B 206      14.930  20.172  18.812  1.00 90.56           C  
ATOM   4109  O   ALA B 206      13.531  23.000  18.438  1.00 90.56           O  
ATOM   4110  N   GLU B 207      14.797  22.688  16.703  1.00 88.56           N  
ATOM   4111  CA  GLU B 207      13.898  23.328  15.750  1.00 88.56           C  
ATOM   4112  C   GLU B 207      13.500  22.359  14.633  1.00 88.56           C  
ATOM   4113  CB  GLU B 207      14.539  24.578  15.164  1.00 88.56           C  
ATOM   4114  O   GLU B 207      14.352  21.938  13.852  1.00 88.56           O  
ATOM   4115  CG  GLU B 207      13.625  25.375  14.234  1.00 88.56           C  
ATOM   4116  CD  GLU B 207      14.273  26.625  13.672  1.00 88.56           C  
ATOM   4117  OE1 GLU B 207      13.555  27.594  13.367  1.00 88.56           O  
ATOM   4118  OE2 GLU B 207      15.516  26.625  13.531  1.00 88.56           O  
ATOM   4119  N   PHE B 208      12.242  22.141  14.633  1.00 90.00           N  
ATOM   4120  CA  PHE B 208      11.742  21.203  13.625  1.00 90.00           C  
ATOM   4121  C   PHE B 208      11.227  21.953  12.406  1.00 90.00           C  
ATOM   4122  CB  PHE B 208      10.641  20.312  14.203  1.00 90.00           C  
ATOM   4123  O   PHE B 208      10.703  23.062  12.531  1.00 90.00           O  
ATOM   4124  CG  PHE B 208      11.117  19.359  15.266  1.00 90.00           C  
ATOM   4125  CD1 PHE B 208      11.633  18.125  14.922  1.00 90.00           C  
ATOM   4126  CD2 PHE B 208      11.047  19.719  16.609  1.00 90.00           C  
ATOM   4127  CE1 PHE B 208      12.078  17.234  15.906  1.00 90.00           C  
ATOM   4128  CE2 PHE B 208      11.484  18.844  17.594  1.00 90.00           C  
ATOM   4129  CZ  PHE B 208      12.000  17.594  17.234  1.00 90.00           C  
ATOM   4130  N   PHE B 209      11.445  21.469  11.273  1.00 87.31           N  
ATOM   4131  CA  PHE B 209      10.891  22.047  10.055  1.00 87.31           C  
ATOM   4132  C   PHE B 209      10.461  20.953   9.086  1.00 87.31           C  
ATOM   4133  CB  PHE B 209      11.922  22.969   9.383  1.00 87.31           C  
ATOM   4134  O   PHE B 209      10.875  19.812   9.211  1.00 87.31           O  
ATOM   4135  CG  PHE B 209      13.180  22.250   8.961  1.00 87.31           C  
ATOM   4136  CD1 PHE B 209      14.211  22.031   9.867  1.00 87.31           C  
ATOM   4137  CD2 PHE B 209      13.328  21.812   7.652  1.00 87.31           C  
ATOM   4138  CE1 PHE B 209      15.375  21.375   9.477  1.00 87.31           C  
ATOM   4139  CE2 PHE B 209      14.492  21.156   7.254  1.00 87.31           C  
ATOM   4140  CZ  PHE B 209      15.516  20.938   8.164  1.00 87.31           C  
ATOM   4141  N   PHE B 210       9.531  21.297   8.242  1.00 89.12           N  
ATOM   4142  CA  PHE B 210       8.938  20.359   7.301  1.00 89.12           C  
ATOM   4143  C   PHE B 210       9.305  20.719   5.867  1.00 89.12           C  
ATOM   4144  CB  PHE B 210       7.418  20.312   7.465  1.00 89.12           C  
ATOM   4145  O   PHE B 210       9.500  21.891   5.547  1.00 89.12           O  
ATOM   4146  CG  PHE B 210       6.961  19.781   8.789  1.00 89.12           C  
ATOM   4147  CD1 PHE B 210       6.645  18.422   8.938  1.00 89.12           C  
ATOM   4148  CD2 PHE B 210       6.848  20.609   9.891  1.00 89.12           C  
ATOM   4149  CE1 PHE B 210       6.219  17.922  10.164  1.00 89.12           C  
ATOM   4150  CE2 PHE B 210       6.426  20.109  11.125  1.00 89.12           C  
ATOM   4151  CZ  PHE B 210       6.113  18.766  11.258  1.00 89.12           C  
ATOM   4152  N   LYS B 211       9.445  19.672   5.070  1.00 83.81           N  
ATOM   4153  CA  LYS B 211       9.719  19.812   3.643  1.00 83.81           C  
ATOM   4154  C   LYS B 211       8.766  18.953   2.809  1.00 83.81           C  
ATOM   4155  CB  LYS B 211      11.164  19.422   3.334  1.00 83.81           C  
ATOM   4156  O   LYS B 211       8.133  18.031   3.326  1.00 83.81           O  
ATOM   4157  CG  LYS B 211      12.203  20.234   4.086  1.00 83.81           C  
ATOM   4158  CD  LYS B 211      13.617  19.891   3.658  1.00 83.81           C  
ATOM   4159  CE  LYS B 211      14.656  20.734   4.391  1.00 83.81           C  
ATOM   4160  NZ  LYS B 211      16.047  20.391   3.961  1.00 83.81           N  
ATOM   4161  N   CYS B 212       8.633  19.375   1.534  1.00 83.44           N  
ATOM   4162  CA  CYS B 212       7.824  18.578   0.620  1.00 83.44           C  
ATOM   4163  C   CYS B 212       8.531  17.281   0.244  1.00 83.44           C  
ATOM   4164  CB  CYS B 212       7.500  19.375  -0.642  1.00 83.44           C  
ATOM   4165  O   CYS B 212       9.711  17.297  -0.122  1.00 83.44           O  
ATOM   4166  SG  CYS B 212       6.391  18.531  -1.782  1.00 83.44           S  
ATOM   4167  N   GLY B 213       7.820  16.188   0.434  1.00 80.56           N  
ATOM   4168  CA  GLY B 213       8.414  14.891   0.148  1.00 80.56           C  
ATOM   4169  C   GLY B 213       8.188  14.430  -1.280  1.00 80.56           C  
ATOM   4170  O   GLY B 213       8.672  13.375  -1.683  1.00 80.56           O  
ATOM   4171  N   ALA B 214       7.488  15.203  -2.043  1.00 75.19           N  
ATOM   4172  CA  ALA B 214       7.121  14.812  -3.402  1.00 75.19           C  
ATOM   4173  C   ALA B 214       8.242  15.133  -4.387  1.00 75.19           C  
ATOM   4174  CB  ALA B 214       5.832  15.508  -3.822  1.00 75.19           C  
ATOM   4175  O   ALA B 214       8.297  14.562  -5.477  1.00 75.19           O  
ATOM   4176  N   HIS B 215       9.109  16.078  -4.125  1.00 70.75           N  
ATOM   4177  CA  HIS B 215      10.227  16.500  -4.961  1.00 70.75           C  
ATOM   4178  C   HIS B 215      11.445  16.859  -4.121  1.00 70.75           C  
ATOM   4179  CB  HIS B 215       9.828  17.688  -5.840  1.00 70.75           C  
ATOM   4180  O   HIS B 215      11.320  17.094  -2.916  1.00 70.75           O  
ATOM   4181  CG  HIS B 215       9.312  18.859  -5.062  1.00 70.75           C  
ATOM   4182  CD2 HIS B 215       8.055  19.234  -4.750  1.00 70.75           C  
ATOM   4183  ND1 HIS B 215      10.148  19.812  -4.512  1.00 70.75           N  
ATOM   4184  CE1 HIS B 215       9.422  20.719  -3.889  1.00 70.75           C  
ATOM   4185  NE2 HIS B 215       8.148  20.391  -4.020  1.00 70.75           N  
ATOM   4186  N   PRO B 216      12.539  16.734  -4.707  1.00 72.38           N  
ATOM   4187  CA  PRO B 216      13.719  17.156  -3.943  1.00 72.38           C  
ATOM   4188  C   PRO B 216      13.680  18.625  -3.561  1.00 72.38           C  
ATOM   4189  CB  PRO B 216      14.875  16.859  -4.902  1.00 72.38           C  
ATOM   4190  O   PRO B 216      13.242  19.469  -4.355  1.00 72.38           O  
ATOM   4191  CG  PRO B 216      14.266  16.078  -6.020  1.00 72.38           C  
ATOM   4192  CD  PRO B 216      12.766  16.219  -5.930  1.00 72.38           C  
ATOM   4193  N   THR B 217      13.945  18.875  -2.324  1.00 75.62           N  
ATOM   4194  CA  THR B 217      13.867  20.234  -1.804  1.00 75.62           C  
ATOM   4195  C   THR B 217      15.203  20.641  -1.182  1.00 75.62           C  
ATOM   4196  CB  THR B 217      12.750  20.375  -0.758  1.00 75.62           C  
ATOM   4197  O   THR B 217      15.953  19.797  -0.693  1.00 75.62           O  
ATOM   4198  CG2 THR B 217      11.375  20.312  -1.417  1.00 75.62           C  
ATOM   4199  OG1 THR B 217      12.852  19.297   0.193  1.00 75.62           O  
ATOM   4200  N   SER B 218      15.477  22.016  -1.317  1.00 70.69           N  
ATOM   4201  CA  SER B 218      16.625  22.609  -0.634  1.00 70.69           C  
ATOM   4202  C   SER B 218      16.359  22.766   0.858  1.00 70.69           C  
ATOM   4203  CB  SER B 218      16.984  23.953  -1.247  1.00 70.69           C  
ATOM   4204  O   SER B 218      15.211  22.672   1.303  1.00 70.69           O  
ATOM   4205  OG  SER B 218      16.141  24.984  -0.746  1.00 70.69           O  
ATOM   4206  N   ASP B 219      17.422  22.953   1.623  1.00 69.88           N  
ATOM   4207  CA  ASP B 219      17.297  23.109   3.070  1.00 69.88           C  
ATOM   4208  C   ASP B 219      16.469  24.344   3.426  1.00 69.88           C  
ATOM   4209  CB  ASP B 219      18.672  23.172   3.727  1.00 69.88           C  
ATOM   4210  O   ASP B 219      15.828  24.391   4.473  1.00 69.88           O  
ATOM   4211  CG  ASP B 219      19.422  21.859   3.660  1.00 69.88           C  
ATOM   4212  OD1 ASP B 219      18.797  20.812   3.439  1.00 69.88           O  
ATOM   4213  OD2 ASP B 219      20.672  21.891   3.832  1.00 69.88           O  
ATOM   4214  N   LYS B 220      16.516  25.266   2.557  1.00 77.19           N  
ATOM   4215  CA  LYS B 220      15.805  26.500   2.861  1.00 77.19           C  
ATOM   4216  C   LYS B 220      14.352  26.438   2.400  1.00 77.19           C  
ATOM   4217  CB  LYS B 220      16.516  27.688   2.205  1.00 77.19           C  
ATOM   4218  O   LYS B 220      13.531  27.250   2.822  1.00 77.19           O  
ATOM   4219  CG  LYS B 220      17.859  28.016   2.814  1.00 77.19           C  
ATOM   4220  CD  LYS B 220      18.469  29.281   2.193  1.00 77.19           C  
ATOM   4221  CE  LYS B 220      19.828  29.594   2.789  1.00 77.19           C  
ATOM   4222  NZ  LYS B 220      20.422  30.844   2.197  1.00 77.19           N  
ATOM   4223  N   GLU B 221      14.164  25.453   1.579  1.00 79.94           N  
ATOM   4224  CA  GLU B 221      12.805  25.328   1.062  1.00 79.94           C  
ATOM   4225  C   GLU B 221      11.914  24.547   2.029  1.00 79.94           C  
ATOM   4226  CB  GLU B 221      12.812  24.641  -0.308  1.00 79.94           C  
ATOM   4227  O   GLU B 221      11.867  23.312   1.981  1.00 79.94           O  
ATOM   4228  CG  GLU B 221      13.055  25.594  -1.469  1.00 79.94           C  
ATOM   4229  CD  GLU B 221      13.086  24.906  -2.820  1.00 79.94           C  
ATOM   4230  OE1 GLU B 221      13.320  25.578  -3.848  1.00 79.94           O  
ATOM   4231  OE2 GLU B 221      12.875  23.672  -2.854  1.00 79.94           O  
ATOM   4232  N   THR B 222      11.383  25.266   2.973  1.00 87.06           N  
ATOM   4233  CA  THR B 222      10.500  24.656   3.967  1.00 87.06           C  
ATOM   4234  C   THR B 222       9.039  24.859   3.584  1.00 87.06           C  
ATOM   4235  CB  THR B 222      10.758  25.250   5.367  1.00 87.06           C  
ATOM   4236  O   THR B 222       8.719  25.734   2.779  1.00 87.06           O  
ATOM   4237  CG2 THR B 222      12.203  25.047   5.793  1.00 87.06           C  
ATOM   4238  OG1 THR B 222      10.461  26.641   5.352  1.00 87.06           O  
ATOM   4239  N   SER B 223       8.266  23.891   3.961  1.00 89.00           N  
ATOM   4240  CA  SER B 223       6.816  23.953   3.762  1.00 89.00           C  
ATOM   4241  C   SER B 223       6.074  23.891   5.090  1.00 89.00           C  
ATOM   4242  CB  SER B 223       6.352  22.828   2.848  1.00 89.00           C  
ATOM   4243  O   SER B 223       6.594  23.359   6.074  1.00 89.00           O  
ATOM   4244  OG  SER B 223       6.953  22.922   1.569  1.00 89.00           O  
ATOM   4245  N   VAL B 224       4.984  24.500   5.117  1.00 87.94           N  
ATOM   4246  CA  VAL B 224       4.191  24.547   6.340  1.00 87.94           C  
ATOM   4247  C   VAL B 224       3.482  23.219   6.559  1.00 87.94           C  
ATOM   4248  CB  VAL B 224       3.160  25.703   6.293  1.00 87.94           C  
ATOM   4249  O   VAL B 224       2.896  22.656   5.629  1.00 87.94           O  
ATOM   4250  CG1 VAL B 224       2.271  25.688   7.535  1.00 87.94           C  
ATOM   4251  CG2 VAL B 224       3.869  27.047   6.164  1.00 87.94           C  
ATOM   4252  N   ALA B 225       3.680  22.781   7.762  1.00 91.38           N  
ATOM   4253  CA  ALA B 225       3.033  21.516   8.117  1.00 91.38           C  
ATOM   4254  C   ALA B 225       1.544  21.719   8.383  1.00 91.38           C  
ATOM   4255  CB  ALA B 225       3.709  20.906   9.344  1.00 91.38           C  
ATOM   4256  O   ALA B 225       1.150  22.688   9.047  1.00 91.38           O  
ATOM   4257  N   LEU B 226       0.773  20.906   7.816  1.00 91.88           N  
ATOM   4258  CA  LEU B 226      -0.664  20.875   8.070  1.00 91.88           C  
ATOM   4259  C   LEU B 226      -1.019  19.781   9.070  1.00 91.88           C  
ATOM   4260  CB  LEU B 226      -1.430  20.656   6.758  1.00 91.88           C  
ATOM   4261  O   LEU B 226      -1.299  18.641   8.680  1.00 91.88           O  
ATOM   4262  CG  LEU B 226      -1.162  21.656   5.637  1.00 91.88           C  
ATOM   4263  CD1 LEU B 226      -1.768  21.172   4.328  1.00 91.88           C  
ATOM   4264  CD2 LEU B 226      -1.716  23.031   6.008  1.00 91.88           C  
ATOM   4265  N   HIS B 227      -1.072  20.188  10.297  1.00 90.88           N  
ATOM   4266  CA  HIS B 227      -1.166  19.219  11.383  1.00 90.88           C  
ATOM   4267  C   HIS B 227      -2.578  18.656  11.500  1.00 90.88           C  
ATOM   4268  CB  HIS B 227      -0.747  19.859  12.711  1.00 90.88           C  
ATOM   4269  O   HIS B 227      -2.799  17.656  12.203  1.00 90.88           O  
ATOM   4270  CG  HIS B 227      -1.647  20.969  13.148  1.00 90.88           C  
ATOM   4271  CD2 HIS B 227      -2.678  20.984  14.031  1.00 90.88           C  
ATOM   4272  ND1 HIS B 227      -1.535  22.250  12.664  1.00 90.88           N  
ATOM   4273  CE1 HIS B 227      -2.459  23.016  13.227  1.00 90.88           C  
ATOM   4274  NE2 HIS B 227      -3.166  22.266  14.062  1.00 90.88           N  
ATOM   4275  N   LEU B 228      -3.547  19.234  10.844  1.00 91.69           N  
ATOM   4276  CA  LEU B 228      -4.906  18.719  10.906  1.00 91.69           C  
ATOM   4277  C   LEU B 228      -5.113  17.625   9.867  1.00 91.69           C  
ATOM   4278  CB  LEU B 228      -5.926  19.844  10.688  1.00 91.69           C  
ATOM   4279  O   LEU B 228      -6.105  16.891   9.930  1.00 91.69           O  
ATOM   4280  CG  LEU B 228      -5.945  20.953  11.734  1.00 91.69           C  
ATOM   4281  CD1 LEU B 228      -6.965  22.016  11.352  1.00 91.69           C  
ATOM   4282  CD2 LEU B 228      -6.250  20.391  13.117  1.00 91.69           C  
ATOM   4283  N   ILE B 229      -4.180  17.531   8.938  1.00 91.44           N  
ATOM   4284  CA  ILE B 229      -4.309  16.531   7.891  1.00 91.44           C  
ATOM   4285  C   ILE B 229      -3.574  15.258   8.305  1.00 91.44           C  
ATOM   4286  CB  ILE B 229      -3.762  17.047   6.539  1.00 91.44           C  
ATOM   4287  O   ILE B 229      -2.418  15.312   8.727  1.00 91.44           O  
ATOM   4288  CG1 ILE B 229      -4.512  18.312   6.113  1.00 91.44           C  
ATOM   4289  CG2 ILE B 229      -3.859  15.961   5.465  1.00 91.44           C  
ATOM   4290  CD1 ILE B 229      -4.027  18.906   4.793  1.00 91.44           C  
ATOM   4291  N   ALA B 230      -4.250  14.188   8.266  1.00 87.56           N  
ATOM   4292  CA  ALA B 230      -3.701  12.898   8.680  1.00 87.56           C  
ATOM   4293  C   ALA B 230      -4.039  11.812   7.660  1.00 87.56           C  
ATOM   4294  CB  ALA B 230      -4.223  12.508  10.062  1.00 87.56           C  
ATOM   4295  O   ALA B 230      -5.004  11.938   6.906  1.00 87.56           O  
ATOM   4296  N   THR B 231      -3.127  10.898   7.617  1.00 82.56           N  
ATOM   4297  CA  THR B 231      -3.436   9.711   6.832  1.00 82.56           C  
ATOM   4298  C   THR B 231      -4.551   8.906   7.488  1.00 82.56           C  
ATOM   4299  CB  THR B 231      -2.191   8.820   6.652  1.00 82.56           C  
ATOM   4300  O   THR B 231      -4.504   8.625   8.688  1.00 82.56           O  
ATOM   4301  CG2 THR B 231      -2.447   7.719   5.629  1.00 82.56           C  
ATOM   4302  OG1 THR B 231      -1.094   9.625   6.211  1.00 82.56           O  
ATOM   4303  N   ASN B 232      -5.535   8.656   6.715  1.00 79.31           N  
ATOM   4304  CA  ASN B 232      -6.699   7.961   7.246  1.00 79.31           C  
ATOM   4305  C   ASN B 232      -6.449   6.461   7.363  1.00 79.31           C  
ATOM   4306  CB  ASN B 232      -7.930   8.227   6.379  1.00 79.31           C  
ATOM   4307  O   ASN B 232      -7.129   5.660   6.715  1.00 79.31           O  
ATOM   4308  CG  ASN B 232      -9.227   7.840   7.062  1.00 79.31           C  
ATOM   4309  ND2 ASN B 232     -10.328   7.887   6.320  1.00 79.31           N  
ATOM   4310  OD1 ASN B 232      -9.234   7.496   8.250  1.00 79.31           O  
ATOM   4311  N   SER B 233      -5.508   6.137   8.148  1.00 67.50           N  
ATOM   4312  CA  SER B 233      -5.188   4.734   8.383  1.00 67.50           C  
ATOM   4313  C   SER B 233      -6.297   4.027   9.148  1.00 67.50           C  
ATOM   4314  CB  SER B 233      -3.867   4.605   9.141  1.00 67.50           C  
ATOM   4315  O   SER B 233      -6.371   2.797   9.156  1.00 67.50           O  
ATOM   4316  OG  SER B 233      -3.914   5.332  10.359  1.00 67.50           O  
ATOM   4317  N   ARG B 234      -7.207   4.801   9.727  1.00 65.94           N  
ATOM   4318  CA  ARG B 234      -8.281   4.285  10.570  1.00 65.94           C  
ATOM   4319  C   ARG B 234      -9.555   4.070   9.758  1.00 65.94           C  
ATOM   4320  CB  ARG B 234      -8.555   5.238  11.734  1.00 65.94           C  
ATOM   4321  O   ARG B 234     -10.562   3.602  10.289  1.00 65.94           O  
ATOM   4322  CG  ARG B 234      -7.359   5.457  12.641  1.00 65.94           C  
ATOM   4323  CD  ARG B 234      -7.676   6.434  13.766  1.00 65.94           C  
ATOM   4324  NE  ARG B 234      -6.500   6.711  14.586  1.00 65.94           N  
ATOM   4325  NH1 ARG B 234      -7.582   8.180  16.000  1.00 65.94           N  
ATOM   4326  NH2 ARG B 234      -5.359   7.715  16.312  1.00 65.94           N  
ATOM   4327  CZ  ARG B 234      -6.484   7.535  15.633  1.00 65.94           C  
ATOM   4328  N   ASN B 235      -9.477   4.348   8.539  1.00 73.56           N  
ATOM   4329  CA  ASN B 235     -10.609   4.199   7.637  1.00 73.56           C  
ATOM   4330  C   ASN B 235     -11.859   4.875   8.188  1.00 73.56           C  
ATOM   4331  CB  ASN B 235     -10.883   2.719   7.359  1.00 73.56           C  
ATOM   4332  O   ASN B 235     -12.938   4.281   8.195  1.00 73.56           O  
ATOM   4333  CG  ASN B 235      -9.750   2.045   6.613  1.00 73.56           C  
ATOM   4334  ND2 ASN B 235      -9.492   0.783   6.938  1.00 73.56           N  
ATOM   4335  OD1 ASN B 235      -9.109   2.654   5.754  1.00 73.56           O  
ATOM   4336  N   ILE B 236     -11.680   6.016   8.750  1.00 78.12           N  
ATOM   4337  CA  ILE B 236     -12.797   6.805   9.258  1.00 78.12           C  
ATOM   4338  C   ILE B 236     -13.547   7.449   8.094  1.00 78.12           C  
ATOM   4339  CB  ILE B 236     -12.312   7.891  10.250  1.00 78.12           C  
ATOM   4340  O   ILE B 236     -12.930   7.934   7.141  1.00 78.12           O  
ATOM   4341  CG1 ILE B 236     -11.477   7.258  11.367  1.00 78.12           C  
ATOM   4342  CG2 ILE B 236     -13.500   8.664  10.828  1.00 78.12           C  
ATOM   4343  CD1 ILE B 236     -12.258   6.328  12.281  1.00 78.12           C  
ATOM   4344  N   THR B 237     -14.812   7.301   8.070  1.00 80.56           N  
ATOM   4345  CA  THR B 237     -15.648   7.883   7.023  1.00 80.56           C  
ATOM   4346  C   THR B 237     -15.703   9.398   7.156  1.00 80.56           C  
ATOM   4347  CB  THR B 237     -17.078   7.309   7.059  1.00 80.56           C  
ATOM   4348  O   THR B 237     -15.609   9.938   8.266  1.00 80.56           O  
ATOM   4349  CG2 THR B 237     -17.078   5.805   6.789  1.00 80.56           C  
ATOM   4350  OG1 THR B 237     -17.641   7.547   8.352  1.00 80.56           O  
ATOM   4351  N   CYS B 238     -15.773  10.086   6.066  1.00 81.69           N  
ATOM   4352  CA  CYS B 238     -15.906  11.531   6.031  1.00 81.69           C  
ATOM   4353  C   CYS B 238     -17.250  11.969   6.609  1.00 81.69           C  
ATOM   4354  CB  CYS B 238     -15.766  12.047   4.602  1.00 81.69           C  
ATOM   4355  O   CYS B 238     -18.266  11.328   6.371  1.00 81.69           O  
ATOM   4356  SG  CYS B 238     -16.094  13.820   4.430  1.00 81.69           S  
ATOM   4357  N   ILE B 239     -17.328  12.961   7.324  1.00 84.25           N  
ATOM   4358  CA  ILE B 239     -18.516  13.469   8.016  1.00 84.25           C  
ATOM   4359  C   ILE B 239     -19.531  13.984   6.992  1.00 84.25           C  
ATOM   4360  CB  ILE B 239     -18.156  14.594   9.016  1.00 84.25           C  
ATOM   4361  O   ILE B 239     -20.734  13.969   7.246  1.00 84.25           O  
ATOM   4362  CG1 ILE B 239     -19.344  14.914   9.914  1.00 84.25           C  
ATOM   4363  CG2 ILE B 239     -17.672  15.844   8.266  1.00 84.25           C  
ATOM   4364  CD1 ILE B 239     -19.000  15.805  11.102  1.00 84.25           C  
ATOM   4365  N   THR B 240     -19.094  14.430   5.758  1.00 76.56           N  
ATOM   4366  CA  THR B 240     -19.969  15.055   4.770  1.00 76.56           C  
ATOM   4367  C   THR B 240     -20.391  14.039   3.713  1.00 76.56           C  
ATOM   4368  CB  THR B 240     -19.281  16.250   4.086  1.00 76.56           C  
ATOM   4369  O   THR B 240     -21.594  13.766   3.551  1.00 76.56           O  
ATOM   4370  CG2 THR B 240     -20.281  17.109   3.326  1.00 76.56           C  
ATOM   4371  OG1 THR B 240     -18.641  17.062   5.082  1.00 76.56           O  
ATOM   4372  N   CYS B 241     -19.344  13.344   3.059  1.00 70.94           N  
ATOM   4373  CA  CYS B 241     -19.688  12.453   1.954  1.00 70.94           C  
ATOM   4374  C   CYS B 241     -19.750  11.008   2.424  1.00 70.94           C  
ATOM   4375  CB  CYS B 241     -18.656  12.586   0.827  1.00 70.94           C  
ATOM   4376  O   CYS B 241     -20.219  10.133   1.692  1.00 70.94           O  
ATOM   4377  SG  CYS B 241     -17.031  11.930   1.247  1.00 70.94           S  
ATOM   4378  N   THR B 242     -19.297  10.703   3.703  1.00 73.69           N  
ATOM   4379  CA  THR B 242     -19.328   9.391   4.340  1.00 73.69           C  
ATOM   4380  C   THR B 242     -18.438   8.406   3.588  1.00 73.69           C  
ATOM   4381  CB  THR B 242     -20.766   8.844   4.410  1.00 73.69           C  
ATOM   4382  O   THR B 242     -18.516   7.199   3.822  1.00 73.69           O  
ATOM   4383  CG2 THR B 242     -21.656   9.734   5.273  1.00 73.69           C  
ATOM   4384  OG1 THR B 242     -21.312   8.781   3.086  1.00 73.69           O  
ATOM   4385  N   ASP B 243     -17.625   8.992   2.766  1.00 68.00           N  
ATOM   4386  CA  ASP B 243     -16.656   8.148   2.082  1.00 68.00           C  
ATOM   4387  C   ASP B 243     -15.375   8.008   2.904  1.00 68.00           C  
ATOM   4388  CB  ASP B 243     -16.328   8.711   0.699  1.00 68.00           C  
ATOM   4389  O   ASP B 243     -15.062   8.859   3.732  1.00 68.00           O  
ATOM   4390  CG  ASP B 243     -17.422   8.469  -0.317  1.00 68.00           C  
ATOM   4391  OD1 ASP B 243     -18.344   7.676  -0.036  1.00 68.00           O  
ATOM   4392  OD2 ASP B 243     -17.375   9.070  -1.410  1.00 68.00           O  
ATOM   4393  N   VAL B 244     -14.719   6.883   2.738  1.00 75.75           N  
ATOM   4394  CA  VAL B 244     -13.406   6.711   3.346  1.00 75.75           C  
ATOM   4395  C   VAL B 244     -12.320   7.184   2.375  1.00 75.75           C  
ATOM   4396  CB  VAL B 244     -13.156   5.242   3.746  1.00 75.75           C  
ATOM   4397  O   VAL B 244     -12.094   6.562   1.337  1.00 75.75           O  
ATOM   4398  CG1 VAL B 244     -11.758   5.074   4.352  1.00 75.75           C  
ATOM   4399  CG2 VAL B 244     -14.227   4.766   4.727  1.00 75.75           C  
ATOM   4400  N   ARG B 245     -11.805   8.352   2.688  1.00 75.69           N  
ATOM   4401  CA  ARG B 245     -10.781   8.961   1.849  1.00 75.69           C  
ATOM   4402  C   ARG B 245      -9.492   9.180   2.631  1.00 75.69           C  
ATOM   4403  CB  ARG B 245     -11.281  10.289   1.278  1.00 75.69           C  
ATOM   4404  O   ARG B 245      -9.484   9.102   3.861  1.00 75.69           O  
ATOM   4405  CG  ARG B 245     -12.508  10.164   0.392  1.00 75.69           C  
ATOM   4406  CD  ARG B 245     -12.188  10.453  -1.066  1.00 75.69           C  
ATOM   4407  NE  ARG B 245     -13.344  10.969  -1.784  1.00 75.69           N  
ATOM   4408  NH1 ARG B 245     -12.195  11.430  -3.736  1.00 75.69           N  
ATOM   4409  NH2 ARG B 245     -14.438  11.875  -3.592  1.00 75.69           N  
ATOM   4410  CZ  ARG B 245     -13.328  11.422  -3.035  1.00 75.69           C  
ATOM   4411  N   SER B 246      -8.359   9.148   1.937  1.00 82.38           N  
ATOM   4412  CA  SER B 246      -7.055   9.469   2.516  1.00 82.38           C  
ATOM   4413  C   SER B 246      -6.238  10.359   1.584  1.00 82.38           C  
ATOM   4414  CB  SER B 246      -6.277   8.188   2.818  1.00 82.38           C  
ATOM   4415  O   SER B 246      -6.215  10.141   0.371  1.00 82.38           O  
ATOM   4416  OG  SER B 246      -5.035   8.484   3.434  1.00 82.38           O  
ATOM   4417  N   PRO B 247      -5.652  11.602   2.195  1.00 86.00           N  
ATOM   4418  CA  PRO B 247      -5.664  12.047   3.590  1.00 86.00           C  
ATOM   4419  C   PRO B 247      -6.949  12.781   3.967  1.00 86.00           C  
ATOM   4420  CB  PRO B 247      -4.457  12.984   3.668  1.00 86.00           C  
ATOM   4421  O   PRO B 247      -7.789  13.047   3.102  1.00 86.00           O  
ATOM   4422  CG  PRO B 247      -4.336  13.570   2.295  1.00 86.00           C  
ATOM   4423  CD  PRO B 247      -4.809  12.547   1.302  1.00 86.00           C  
ATOM   4424  N   VAL B 248      -7.105  12.883   5.273  1.00 89.81           N  
ATOM   4425  CA  VAL B 248      -8.289  13.555   5.789  1.00 89.81           C  
ATOM   4426  C   VAL B 248      -7.875  14.672   6.746  1.00 89.81           C  
ATOM   4427  CB  VAL B 248      -9.234  12.562   6.504  1.00 89.81           C  
ATOM   4428  O   VAL B 248      -6.730  14.719   7.195  1.00 89.81           O  
ATOM   4429  CG1 VAL B 248      -9.805  11.547   5.516  1.00 89.81           C  
ATOM   4430  CG2 VAL B 248      -8.500  11.852   7.641  1.00 89.81           C  
ATOM   4431  N   LEU B 249      -8.766  15.555   6.863  1.00 92.88           N  
ATOM   4432  CA  LEU B 249      -8.594  16.625   7.844  1.00 92.88           C  
ATOM   4433  C   LEU B 249      -9.383  16.328   9.117  1.00 92.88           C  
ATOM   4434  CB  LEU B 249      -9.031  17.969   7.258  1.00 92.88           C  
ATOM   4435  O   LEU B 249     -10.570  15.992   9.047  1.00 92.88           O  
ATOM   4436  CG  LEU B 249      -8.805  19.188   8.141  1.00 92.88           C  
ATOM   4437  CD1 LEU B 249      -8.352  20.375   7.293  1.00 92.88           C  
ATOM   4438  CD2 LEU B 249     -10.070  19.531   8.914  1.00 92.88           C  
ATOM   4439  N   VAL B 250      -8.711  16.344  10.203  1.00 91.75           N  
ATOM   4440  CA  VAL B 250      -9.336  16.078  11.500  1.00 91.75           C  
ATOM   4441  C   VAL B 250      -9.523  17.406  12.258  1.00 91.75           C  
ATOM   4442  CB  VAL B 250      -8.508  15.094  12.344  1.00 91.75           C  
ATOM   4443  O   VAL B 250      -8.539  18.047  12.633  1.00 91.75           O  
ATOM   4444  CG1 VAL B 250      -9.219  14.773  13.656  1.00 91.75           C  
ATOM   4445  CG2 VAL B 250      -8.234  13.820  11.555  1.00 91.75           C  
ATOM   4446  N   PHE B 251     -10.789  17.703  12.492  1.00 92.00           N  
ATOM   4447  CA  PHE B 251     -11.070  18.938  13.219  1.00 92.00           C  
ATOM   4448  C   PHE B 251     -10.680  18.797  14.688  1.00 92.00           C  
ATOM   4449  CB  PHE B 251     -12.547  19.312  13.102  1.00 92.00           C  
ATOM   4450  O   PHE B 251     -10.695  17.688  15.234  1.00 92.00           O  
ATOM   4451  CG  PHE B 251     -12.938  19.859  11.758  1.00 92.00           C  
ATOM   4452  CD1 PHE B 251     -12.547  21.125  11.375  1.00 92.00           C  
ATOM   4453  CD2 PHE B 251     -13.695  19.094  10.875  1.00 92.00           C  
ATOM   4454  CE1 PHE B 251     -12.898  21.641  10.125  1.00 92.00           C  
ATOM   4455  CE2 PHE B 251     -14.055  19.594   9.625  1.00 92.00           C  
ATOM   4456  CZ  PHE B 251     -13.656  20.875   9.258  1.00 92.00           C  
ATOM   4457  N   GLN B 252     -10.344  19.906  15.266  1.00 89.00           N  
ATOM   4458  CA  GLN B 252      -9.953  19.922  16.672  1.00 89.00           C  
ATOM   4459  C   GLN B 252     -11.164  20.125  17.578  1.00 89.00           C  
ATOM   4460  CB  GLN B 252      -8.922  21.031  16.922  1.00 89.00           C  
ATOM   4461  O   GLN B 252     -11.109  20.906  18.531  1.00 89.00           O  
ATOM   4462  CG  GLN B 252      -7.590  20.797  16.219  1.00 89.00           C  
ATOM   4463  CD  GLN B 252      -6.414  21.344  17.016  1.00 89.00           C  
ATOM   4464  NE2 GLN B 252      -5.262  20.703  16.875  1.00 89.00           N  
ATOM   4465  OE1 GLN B 252      -6.539  22.344  17.734  1.00 89.00           O  
ATOM   4466  N   CYS B 253     -12.211  19.562  17.172  1.00 88.62           N  
ATOM   4467  CA  CYS B 253     -13.367  19.562  18.062  1.00 88.62           C  
ATOM   4468  C   CYS B 253     -13.281  18.422  19.062  1.00 88.62           C  
ATOM   4469  CB  CYS B 253     -14.664  19.453  17.266  1.00 88.62           C  
ATOM   4470  O   CYS B 253     -12.406  17.562  18.953  1.00 88.62           O  
ATOM   4471  SG  CYS B 253     -14.727  18.031  16.156  1.00 88.62           S  
ATOM   4472  N   ASN B 254     -14.094  18.469  20.062  1.00 84.06           N  
ATOM   4473  CA  ASN B 254     -14.078  17.422  21.094  1.00 84.06           C  
ATOM   4474  C   ASN B 254     -14.273  16.031  20.484  1.00 84.06           C  
ATOM   4475  CB  ASN B 254     -15.141  17.703  22.156  1.00 84.06           C  
ATOM   4476  O   ASN B 254     -13.664  15.070  20.938  1.00 84.06           O  
ATOM   4477  CG  ASN B 254     -14.609  17.562  23.562  1.00 84.06           C  
ATOM   4478  ND2 ASN B 254     -15.508  17.578  24.547  1.00 84.06           N  
ATOM   4479  OD1 ASN B 254     -13.398  17.438  23.781  1.00 84.06           O  
ATOM   4480  N   SER B 255     -15.086  15.961  19.406  1.00 84.75           N  
ATOM   4481  CA  SER B 255     -15.367  14.680  18.766  1.00 84.75           C  
ATOM   4482  C   SER B 255     -14.320  14.352  17.703  1.00 84.75           C  
ATOM   4483  CB  SER B 255     -16.766  14.703  18.125  1.00 84.75           C  
ATOM   4484  O   SER B 255     -14.281  13.227  17.188  1.00 84.75           O  
ATOM   4485  OG  SER B 255     -17.750  15.023  19.094  1.00 84.75           O  
ATOM   4486  N   ARG B 256     -13.508  15.336  17.375  1.00 88.88           N  
ATOM   4487  CA  ARG B 256     -12.469  15.156  16.359  1.00 88.88           C  
ATOM   4488  C   ARG B 256     -13.062  14.617  15.070  1.00 88.88           C  
ATOM   4489  CB  ARG B 256     -11.375  14.219  16.875  1.00 88.88           C  
ATOM   4490  O   ARG B 256     -12.602  13.602  14.547  1.00 88.88           O  
ATOM   4491  CG  ARG B 256     -10.547  14.805  18.016  1.00 88.88           C  
ATOM   4492  CD  ARG B 256      -9.062  14.828  17.672  1.00 88.88           C  
ATOM   4493  NE  ARG B 256      -8.266  15.383  18.766  1.00 88.88           N  
ATOM   4494  NH1 ARG B 256      -6.227  14.945  17.766  1.00 88.88           N  
ATOM   4495  NH2 ARG B 256      -6.312  15.961  19.828  1.00 88.88           N  
ATOM   4496  CZ  ARG B 256      -6.938  15.430  18.781  1.00 88.88           C  
ATOM   4497  N   HIS B 257     -13.930  15.328  14.500  1.00 88.50           N  
ATOM   4498  CA  HIS B 257     -14.648  14.945  13.289  1.00 88.50           C  
ATOM   4499  C   HIS B 257     -13.711  14.914  12.086  1.00 88.50           C  
ATOM   4500  CB  HIS B 257     -15.805  15.906  13.031  1.00 88.50           C  
ATOM   4501  O   HIS B 257     -12.844  15.781  11.938  1.00 88.50           O  
ATOM   4502  CG  HIS B 257     -17.016  15.641  13.867  1.00 88.50           C  
ATOM   4503  CD2 HIS B 257     -17.734  14.500  14.055  1.00 88.50           C  
ATOM   4504  ND1 HIS B 257     -17.609  16.609  14.641  1.00 88.50           N  
ATOM   4505  CE1 HIS B 257     -18.656  16.078  15.266  1.00 88.50           C  
ATOM   4506  NE2 HIS B 257     -18.750  14.805  14.930  1.00 88.50           N  
ATOM   4507  N   VAL B 258     -13.930  13.953  11.266  1.00 91.50           N  
ATOM   4508  CA  VAL B 258     -13.070  13.734  10.117  1.00 91.50           C  
ATOM   4509  C   VAL B 258     -13.797  14.156   8.836  1.00 91.50           C  
ATOM   4510  CB  VAL B 258     -12.633  12.258  10.016  1.00 91.50           C  
ATOM   4511  O   VAL B 258     -14.977  13.844   8.656  1.00 91.50           O  
ATOM   4512  CG1 VAL B 258     -11.836  12.016   8.727  1.00 91.50           C  
ATOM   4513  CG2 VAL B 258     -11.805  11.859  11.234  1.00 91.50           C  
ATOM   4514  N   ILE B 259     -13.125  15.000   7.941  1.00 88.81           N  
ATOM   4515  CA  ILE B 259     -13.656  15.430   6.656  1.00 88.81           C  
ATOM   4516  C   ILE B 259     -12.617  15.180   5.559  1.00 88.81           C  
ATOM   4517  CB  ILE B 259     -14.055  16.922   6.684  1.00 88.81           C  
ATOM   4518  O   ILE B 259     -11.422  15.344   5.785  1.00 88.81           O  
ATOM   4519  CG1 ILE B 259     -14.883  17.281   5.441  1.00 88.81           C  
ATOM   4520  CG2 ILE B 259     -12.820  17.812   6.789  1.00 88.81           C  
ATOM   4521  CD1 ILE B 259     -15.531  18.656   5.500  1.00 88.81           C  
ATOM   4522  N   CYS B 260     -13.016  14.664   4.434  1.00 85.38           N  
ATOM   4523  CA  CYS B 260     -12.070  14.484   3.336  1.00 85.38           C  
ATOM   4524  C   CYS B 260     -11.680  15.828   2.730  1.00 85.38           C  
ATOM   4525  CB  CYS B 260     -12.672  13.586   2.258  1.00 85.38           C  
ATOM   4526  O   CYS B 260     -12.359  16.828   2.936  1.00 85.38           O  
ATOM   4527  SG  CYS B 260     -13.992  14.367   1.305  1.00 85.38           S  
ATOM   4528  N   LEU B 261     -10.578  15.891   2.031  1.00 89.06           N  
ATOM   4529  CA  LEU B 261     -10.039  17.141   1.519  1.00 89.06           C  
ATOM   4530  C   LEU B 261     -10.953  17.734   0.443  1.00 89.06           C  
ATOM   4531  CB  LEU B 261      -8.633  16.938   0.953  1.00 89.06           C  
ATOM   4532  O   LEU B 261     -11.055  18.953   0.303  1.00 89.06           O  
ATOM   4533  CG  LEU B 261      -7.551  16.547   1.958  1.00 89.06           C  
ATOM   4534  CD1 LEU B 261      -6.184  16.500   1.279  1.00 89.06           C  
ATOM   4535  CD2 LEU B 261      -7.539  17.516   3.139  1.00 89.06           C  
ATOM   4536  N   ASP B 262     -11.680  16.891  -0.260  1.00 80.25           N  
ATOM   4537  CA  ASP B 262     -12.609  17.375  -1.274  1.00 80.25           C  
ATOM   4538  C   ASP B 262     -13.805  18.078  -0.633  1.00 80.25           C  
ATOM   4539  CB  ASP B 262     -13.086  16.219  -2.162  1.00 80.25           C  
ATOM   4540  O   ASP B 262     -14.195  19.172  -1.055  1.00 80.25           O  
ATOM   4541  CG  ASP B 262     -11.977  15.656  -3.033  1.00 80.25           C  
ATOM   4542  OD1 ASP B 262     -11.094  16.422  -3.469  1.00 80.25           O  
ATOM   4543  OD2 ASP B 262     -12.000  14.430  -3.291  1.00 80.25           O  
ATOM   4544  N   CYS B 263     -14.312  17.375   0.345  1.00 79.06           N  
ATOM   4545  CA  CYS B 263     -15.445  17.969   1.054  1.00 79.06           C  
ATOM   4546  C   CYS B 263     -15.016  19.234   1.804  1.00 79.06           C  
ATOM   4547  CB  CYS B 263     -16.047  16.969   2.029  1.00 79.06           C  
ATOM   4548  O   CYS B 263     -15.797  20.172   1.922  1.00 79.06           O  
ATOM   4549  SG  CYS B 263     -17.016  15.656   1.227  1.00 79.06           S  
ATOM   4550  N   PHE B 264     -13.789  19.234   2.314  1.00 90.94           N  
ATOM   4551  CA  PHE B 264     -13.266  20.422   2.982  1.00 90.94           C  
ATOM   4552  C   PHE B 264     -13.164  21.594   2.010  1.00 90.94           C  
ATOM   4553  CB  PHE B 264     -11.891  20.125   3.594  1.00 90.94           C  
ATOM   4554  O   PHE B 264     -13.492  22.719   2.363  1.00 90.94           O  
ATOM   4555  CG  PHE B 264     -11.305  21.281   4.355  1.00 90.94           C  
ATOM   4556  CD1 PHE B 264     -10.234  22.000   3.842  1.00 90.94           C  
ATOM   4557  CD2 PHE B 264     -11.836  21.672   5.582  1.00 90.94           C  
ATOM   4558  CE1 PHE B 264      -9.688  23.078   4.543  1.00 90.94           C  
ATOM   4559  CE2 PHE B 264     -11.297  22.734   6.289  1.00 90.94           C  
ATOM   4560  CZ  PHE B 264     -10.227  23.438   5.770  1.00 90.94           C  
ATOM   4561  N   HIS B 265     -12.766  21.266   0.822  1.00 84.94           N  
ATOM   4562  CA  HIS B 265     -12.695  22.297  -0.205  1.00 84.94           C  
ATOM   4563  C   HIS B 265     -14.062  22.906  -0.478  1.00 84.94           C  
ATOM   4564  CB  HIS B 265     -12.102  21.734  -1.497  1.00 84.94           C  
ATOM   4565  O   HIS B 265     -14.211  24.125  -0.521  1.00 84.94           O  
ATOM   4566  CG  HIS B 265     -11.898  22.750  -2.568  1.00 84.94           C  
ATOM   4567  CD2 HIS B 265     -11.281  22.672  -3.770  1.00 84.94           C  
ATOM   4568  ND1 HIS B 265     -12.359  24.047  -2.455  1.00 84.94           N  
ATOM   4569  CE1 HIS B 265     -12.031  24.719  -3.547  1.00 84.94           C  
ATOM   4570  NE2 HIS B 265     -11.383  23.906  -4.359  1.00 84.94           N  
ATOM   4571  N   LEU B 266     -15.000  22.078  -0.578  1.00 73.94           N  
ATOM   4572  CA  LEU B 266     -16.359  22.547  -0.829  1.00 73.94           C  
ATOM   4573  C   LEU B 266     -16.891  23.328   0.362  1.00 73.94           C  
ATOM   4574  CB  LEU B 266     -17.281  21.359  -1.130  1.00 73.94           C  
ATOM   4575  O   LEU B 266     -17.531  24.359   0.187  1.00 73.94           O  
ATOM   4576  CG  LEU B 266     -17.234  20.797  -2.551  1.00 73.94           C  
ATOM   4577  CD1 LEU B 266     -17.594  19.328  -2.551  1.00 73.94           C  
ATOM   4578  CD2 LEU B 266     -18.156  21.594  -3.475  1.00 73.94           C  
ATOM   4579  N   TYR B 267     -16.594  22.859   1.552  1.00 84.69           N  
ATOM   4580  CA  TYR B 267     -16.984  23.547   2.773  1.00 84.69           C  
ATOM   4581  C   TYR B 267     -16.406  24.953   2.824  1.00 84.69           C  
ATOM   4582  CB  TYR B 267     -16.547  22.750   4.008  1.00 84.69           C  
ATOM   4583  O   TYR B 267     -17.125  25.922   3.041  1.00 84.69           O  
ATOM   4584  CG  TYR B 267     -16.812  23.469   5.312  1.00 84.69           C  
ATOM   4585  CD1 TYR B 267     -15.789  23.656   6.242  1.00 84.69           C  
ATOM   4586  CD2 TYR B 267     -18.078  23.953   5.621  1.00 84.69           C  
ATOM   4587  CE1 TYR B 267     -16.031  24.312   7.445  1.00 84.69           C  
ATOM   4588  CE2 TYR B 267     -18.328  24.609   6.820  1.00 84.69           C  
ATOM   4589  OH  TYR B 267     -17.531  25.422   8.914  1.00 84.69           O  
ATOM   4590  CZ  TYR B 267     -17.297  24.781   7.727  1.00 84.69           C  
ATOM   4591  N   CYS B 268     -15.125  25.047   2.486  1.00 84.88           N  
ATOM   4592  CA  CYS B 268     -14.438  26.328   2.576  1.00 84.88           C  
ATOM   4593  C   CYS B 268     -14.914  27.281   1.487  1.00 84.88           C  
ATOM   4594  CB  CYS B 268     -12.922  26.125   2.467  1.00 84.88           C  
ATOM   4595  O   CYS B 268     -15.188  28.453   1.759  1.00 84.88           O  
ATOM   4596  SG  CYS B 268     -12.203  25.234   3.865  1.00 84.88           S  
ATOM   4597  N   VAL B 269     -15.125  26.766   0.312  1.00 77.75           N  
ATOM   4598  CA  VAL B 269     -15.508  27.625  -0.805  1.00 77.75           C  
ATOM   4599  C   VAL B 269     -16.938  28.125  -0.612  1.00 77.75           C  
ATOM   4600  CB  VAL B 269     -15.375  26.891  -2.156  1.00 77.75           C  
ATOM   4601  O   VAL B 269     -17.234  29.281  -0.869  1.00 77.75           O  
ATOM   4602  CG1 VAL B 269     -15.984  27.719  -3.285  1.00 77.75           C  
ATOM   4603  CG2 VAL B 269     -13.906  26.578  -2.451  1.00 77.75           C  
ATOM   4604  N   THR B 270     -17.766  27.281  -0.172  1.00 73.50           N  
ATOM   4605  CA  THR B 270     -19.141  27.688   0.057  1.00 73.50           C  
ATOM   4606  C   THR B 270     -19.234  28.719   1.177  1.00 73.50           C  
ATOM   4607  CB  THR B 270     -20.031  26.469   0.404  1.00 73.50           C  
ATOM   4608  O   THR B 270     -19.984  29.688   1.076  1.00 73.50           O  
ATOM   4609  CG2 THR B 270     -20.812  25.984  -0.816  1.00 73.50           C  
ATOM   4610  OG1 THR B 270     -19.203  25.406   0.881  1.00 73.50           O  
ATOM   4611  N   ARG B 271     -18.453  28.500   2.168  1.00 78.88           N  
ATOM   4612  CA  ARG B 271     -18.469  29.453   3.281  1.00 78.88           C  
ATOM   4613  C   ARG B 271     -17.828  30.766   2.887  1.00 78.88           C  
ATOM   4614  CB  ARG B 271     -17.766  28.859   4.496  1.00 78.88           C  
ATOM   4615  O   ARG B 271     -18.203  31.828   3.402  1.00 78.88           O  
ATOM   4616  CG  ARG B 271     -18.531  27.750   5.199  1.00 78.88           C  
ATOM   4617  CD  ARG B 271     -19.828  28.281   5.812  1.00 78.88           C  
ATOM   4618  NE  ARG B 271     -20.609  27.203   6.410  1.00 78.88           N  
ATOM   4619  NH1 ARG B 271     -22.359  28.578   7.066  1.00 78.88           N  
ATOM   4620  NH2 ARG B 271     -22.438  26.328   7.504  1.00 78.88           N  
ATOM   4621  CZ  ARG B 271     -21.797  27.375   6.992  1.00 78.88           C  
ATOM   4622  N   LEU B 272     -16.922  30.641   1.960  1.00 75.19           N  
ATOM   4623  CA  LEU B 272     -16.344  31.875   1.430  1.00 75.19           C  
ATOM   4624  C   LEU B 272     -17.375  32.625   0.605  1.00 75.19           C  
ATOM   4625  CB  LEU B 272     -15.109  31.562   0.575  1.00 75.19           C  
ATOM   4626  O   LEU B 272     -17.484  33.875   0.721  1.00 75.19           O  
ATOM   4627  CG  LEU B 272     -13.758  31.625   1.288  1.00 75.19           C  
ATOM   4628  CD1 LEU B 272     -12.734  30.781   0.541  1.00 75.19           C  
ATOM   4629  CD2 LEU B 272     -13.289  33.062   1.422  1.00 75.19           C  
ATOM   4630  N   ASN B 273     -18.109  31.891  -0.157  1.00 66.50           N  
ATOM   4631  CA  ASN B 273     -19.141  32.500  -0.992  1.00 66.50           C  
ATOM   4632  C   ASN B 273     -20.250  33.125  -0.151  1.00 66.50           C  
ATOM   4633  CB  ASN B 273     -19.703  31.484  -1.983  1.00 66.50           C  
ATOM   4634  O   ASN B 273     -20.750  34.188  -0.453  1.00 66.50           O  
ATOM   4635  CG  ASN B 273     -18.688  31.062  -3.018  1.00 66.50           C  
ATOM   4636  ND2 ASN B 273     -18.953  29.953  -3.699  1.00 66.50           N  
ATOM   4637  OD1 ASN B 273     -17.656  31.703  -3.205  1.00 66.50           O  
ATOM   4638  N   ASP B 274     -20.516  32.438   0.934  1.00 63.59           N  
ATOM   4639  CA  ASP B 274     -21.609  32.875   1.802  1.00 63.59           C  
ATOM   4640  C   ASP B 274     -21.109  33.875   2.854  1.00 63.59           C  
ATOM   4641  CB  ASP B 274     -22.281  31.688   2.480  1.00 63.59           C  
ATOM   4642  O   ASP B 274     -21.891  34.375   3.662  1.00 63.59           O  
ATOM   4643  CG  ASP B 274     -23.031  30.797   1.510  1.00 63.59           C  
ATOM   4644  OD1 ASP B 274     -23.344  31.250   0.383  1.00 63.59           O  
ATOM   4645  OD2 ASP B 274     -23.328  29.641   1.874  1.00 63.59           O  
ATOM   4646  N   ARG B 275     -19.797  34.219   2.908  1.00 68.50           N  
ATOM   4647  CA  ARG B 275     -19.172  35.125   3.863  1.00 68.50           C  
ATOM   4648  C   ARG B 275     -19.500  34.719   5.297  1.00 68.50           C  
ATOM   4649  CB  ARG B 275     -19.625  36.562   3.607  1.00 68.50           C  
ATOM   4650  O   ARG B 275     -19.906  35.531   6.102  1.00 68.50           O  
ATOM   4651  CG  ARG B 275     -19.141  37.125   2.279  1.00 68.50           C  
ATOM   4652  CD  ARG B 275     -18.625  38.531   2.428  1.00 68.50           C  
ATOM   4653  NE  ARG B 275     -17.172  38.625   2.299  1.00 68.50           N  
ATOM   4654  NH1 ARG B 275     -17.141  40.719   1.326  1.00 68.50           N  
ATOM   4655  NH2 ARG B 275     -15.180  39.594   1.712  1.00 68.50           N  
ATOM   4656  CZ  ARG B 275     -16.500  39.625   1.779  1.00 68.50           C  
ATOM   4657  N   GLN B 276     -19.375  33.406   5.543  1.00 73.75           N  
ATOM   4658  CA  GLN B 276     -19.703  32.875   6.863  1.00 73.75           C  
ATOM   4659  C   GLN B 276     -18.438  32.375   7.582  1.00 73.75           C  
ATOM   4660  CB  GLN B 276     -20.719  31.750   6.750  1.00 73.75           C  
ATOM   4661  O   GLN B 276     -18.500  31.438   8.359  1.00 73.75           O  
ATOM   4662  CG  GLN B 276     -22.109  32.219   6.316  1.00 73.75           C  
ATOM   4663  CD  GLN B 276     -23.203  31.250   6.734  1.00 73.75           C  
ATOM   4664  NE2 GLN B 276     -24.453  31.703   6.656  1.00 73.75           N  
ATOM   4665  OE1 GLN B 276     -22.938  30.109   7.121  1.00 73.75           O  
ATOM   4666  N   PHE B 277     -17.297  32.875   7.289  1.00 82.31           N  
ATOM   4667  CA  PHE B 277     -16.094  32.625   8.078  1.00 82.31           C  
ATOM   4668  C   PHE B 277     -16.203  33.281   9.453  1.00 82.31           C  
ATOM   4669  CB  PHE B 277     -14.852  33.125   7.348  1.00 82.31           C  
ATOM   4670  O   PHE B 277     -16.719  34.375   9.578  1.00 82.31           O  
ATOM   4671  CG  PHE B 277     -14.156  32.062   6.520  1.00 82.31           C  
ATOM   4672  CD1 PHE B 277     -12.883  31.641   6.852  1.00 82.31           C  
ATOM   4673  CD2 PHE B 277     -14.789  31.516   5.418  1.00 82.31           C  
ATOM   4674  CE1 PHE B 277     -12.242  30.672   6.090  1.00 82.31           C  
ATOM   4675  CE2 PHE B 277     -14.156  30.547   4.652  1.00 82.31           C  
ATOM   4676  CZ  PHE B 277     -12.883  30.125   4.988  1.00 82.31           C  
ATOM   4677  N   VAL B 278     -15.758  32.562  10.406  1.00 82.31           N  
ATOM   4678  CA  VAL B 278     -15.883  33.062  11.773  1.00 82.31           C  
ATOM   4679  C   VAL B 278     -14.633  33.844  12.156  1.00 82.31           C  
ATOM   4680  CB  VAL B 278     -16.094  31.891  12.773  1.00 82.31           C  
ATOM   4681  O   VAL B 278     -13.508  33.406  11.891  1.00 82.31           O  
ATOM   4682  CG1 VAL B 278     -16.219  32.406  14.195  1.00 82.31           C  
ATOM   4683  CG2 VAL B 278     -17.344  31.078  12.391  1.00 82.31           C  
ATOM   4684  N   HIS B 279     -14.852  35.062  12.656  1.00 81.75           N  
ATOM   4685  CA  HIS B 279     -13.742  35.906  13.078  1.00 81.75           C  
ATOM   4686  C   HIS B 279     -13.383  35.656  14.539  1.00 81.75           C  
ATOM   4687  CB  HIS B 279     -14.078  37.375  12.859  1.00 81.75           C  
ATOM   4688  O   HIS B 279     -14.242  35.750  15.414  1.00 81.75           O  
ATOM   4689  CG  HIS B 279     -12.969  38.312  13.211  1.00 81.75           C  
ATOM   4690  CD2 HIS B 279     -11.836  38.656  12.539  1.00 81.75           C  
ATOM   4691  ND1 HIS B 279     -12.945  39.062  14.375  1.00 81.75           N  
ATOM   4692  CE1 HIS B 279     -11.844  39.781  14.414  1.00 81.75           C  
ATOM   4693  NE2 HIS B 279     -11.148  39.562  13.305  1.00 81.75           N  
ATOM   4694  N   ASP B 280     -12.266  35.250  14.703  1.00 80.75           N  
ATOM   4695  CA  ASP B 280     -11.695  35.156  16.047  1.00 80.75           C  
ATOM   4696  C   ASP B 280     -10.688  36.281  16.297  1.00 80.75           C  
ATOM   4697  CB  ASP B 280     -11.031  33.781  16.250  1.00 80.75           C  
ATOM   4698  O   ASP B 280      -9.781  36.500  15.484  1.00 80.75           O  
ATOM   4699  CG  ASP B 280     -10.672  33.531  17.703  1.00 80.75           C  
ATOM   4700  OD1 ASP B 280      -9.734  34.188  18.234  1.00 80.75           O  
ATOM   4701  OD2 ASP B 280     -11.320  32.656  18.328  1.00 80.75           O  
ATOM   4702  N   PRO B 281     -10.867  37.031  17.297  1.00 78.94           N  
ATOM   4703  CA  PRO B 281     -10.016  38.188  17.562  1.00 78.94           C  
ATOM   4704  C   PRO B 281      -8.539  37.844  17.656  1.00 78.94           C  
ATOM   4705  CB  PRO B 281     -10.539  38.719  18.906  1.00 78.94           C  
ATOM   4706  O   PRO B 281      -7.676  38.625  17.281  1.00 78.94           O  
ATOM   4707  CG  PRO B 281     -11.789  37.938  19.156  1.00 78.94           C  
ATOM   4708  CD  PRO B 281     -11.836  36.781  18.203  1.00 78.94           C  
ATOM   4709  N   GLN B 282      -8.258  36.719  18.109  1.00 75.94           N  
ATOM   4710  CA  GLN B 282      -6.859  36.344  18.297  1.00 75.94           C  
ATOM   4711  C   GLN B 282      -6.336  35.562  17.094  1.00 75.94           C  
ATOM   4712  CB  GLN B 282      -6.688  35.531  19.578  1.00 75.94           C  
ATOM   4713  O   GLN B 282      -5.152  35.656  16.766  1.00 75.94           O  
ATOM   4714  CG  GLN B 282      -6.875  36.344  20.859  1.00 75.94           C  
ATOM   4715  CD  GLN B 282      -6.523  35.531  22.109  1.00 75.94           C  
ATOM   4716  NE2 GLN B 282      -6.539  36.219  23.250  1.00 75.94           N  
ATOM   4717  OE1 GLN B 282      -6.238  34.344  22.031  1.00 75.94           O  
ATOM   4718  N   LEU B 283      -7.191  34.969  16.344  1.00 76.56           N  
ATOM   4719  CA  LEU B 283      -6.754  34.062  15.281  1.00 76.56           C  
ATOM   4720  C   LEU B 283      -6.992  34.688  13.906  1.00 76.56           C  
ATOM   4721  CB  LEU B 283      -7.484  32.719  15.383  1.00 76.56           C  
ATOM   4722  O   LEU B 283      -6.109  34.656  13.047  1.00 76.56           O  
ATOM   4723  CG  LEU B 283      -6.652  31.469  15.086  1.00 76.56           C  
ATOM   4724  CD1 LEU B 283      -6.203  30.812  16.391  1.00 76.56           C  
ATOM   4725  CD2 LEU B 283      -7.449  30.484  14.234  1.00 76.56           C  
ATOM   4726  N   GLY B 284      -8.008  35.375  13.781  1.00 79.38           N  
ATOM   4727  CA  GLY B 284      -8.469  35.875  12.492  1.00 79.38           C  
ATOM   4728  C   GLY B 284      -9.711  35.156  11.992  1.00 79.38           C  
ATOM   4729  O   GLY B 284     -10.570  34.750  12.781  1.00 79.38           O  
ATOM   4730  N   TYR B 285      -9.852  35.188  10.695  1.00 82.38           N  
ATOM   4731  CA  TYR B 285     -11.023  34.531  10.109  1.00 82.38           C  
ATOM   4732  C   TYR B 285     -10.766  33.062   9.891  1.00 82.38           C  
ATOM   4733  CB  TYR B 285     -11.391  35.188   8.781  1.00 82.38           C  
ATOM   4734  O   TYR B 285      -9.742  32.656   9.320  1.00 82.38           O  
ATOM   4735  CG  TYR B 285     -12.023  36.562   8.938  1.00 82.38           C  
ATOM   4736  CD1 TYR B 285     -13.391  36.688   9.195  1.00 82.38           C  
ATOM   4737  CD2 TYR B 285     -11.258  37.719   8.836  1.00 82.38           C  
ATOM   4738  CE1 TYR B 285     -13.977  37.938   9.344  1.00 82.38           C  
ATOM   4739  CE2 TYR B 285     -11.836  38.969   8.977  1.00 82.38           C  
ATOM   4740  OH  TYR B 285     -13.766  40.312   9.375  1.00 82.38           O  
ATOM   4741  CZ  TYR B 285     -13.195  39.094   9.234  1.00 82.38           C  
ATOM   4742  N   SER B 286     -11.492  32.219  10.469  1.00 89.94           N  
ATOM   4743  CA  SER B 286     -11.352  30.781  10.367  1.00 89.94           C  
ATOM   4744  C   SER B 286     -12.711  30.094  10.320  1.00 89.94           C  
ATOM   4745  CB  SER B 286     -10.539  30.234  11.547  1.00 89.94           C  
ATOM   4746  O   SER B 286     -13.750  30.750  10.273  1.00 89.94           O  
ATOM   4747  OG  SER B 286     -10.242  28.859  11.367  1.00 89.94           O  
ATOM   4748  N   LEU B 287     -12.703  28.797  10.117  1.00 89.06           N  
ATOM   4749  CA  LEU B 287     -13.906  27.984  10.062  1.00 89.06           C  
ATOM   4750  C   LEU B 287     -13.883  26.906  11.133  1.00 89.06           C  
ATOM   4751  CB  LEU B 287     -14.055  27.344   8.680  1.00 89.06           C  
ATOM   4752  O   LEU B 287     -12.836  26.328  11.414  1.00 89.06           O  
ATOM   4753  CG  LEU B 287     -14.547  28.250   7.555  1.00 89.06           C  
ATOM   4754  CD1 LEU B 287     -14.469  27.531   6.211  1.00 89.06           C  
ATOM   4755  CD2 LEU B 287     -15.969  28.719   7.832  1.00 89.06           C  
ATOM   4756  N   PRO B 288     -14.984  26.750  11.805  1.00 91.00           N  
ATOM   4757  CA  PRO B 288     -15.102  25.656  12.773  1.00 91.00           C  
ATOM   4758  C   PRO B 288     -15.430  24.328  12.109  1.00 91.00           C  
ATOM   4759  CB  PRO B 288     -16.234  26.109  13.688  1.00 91.00           C  
ATOM   4760  O   PRO B 288     -15.523  24.250  10.883  1.00 91.00           O  
ATOM   4761  CG  PRO B 288     -17.156  26.875  12.797  1.00 91.00           C  
ATOM   4762  CD  PRO B 288     -16.344  27.562  11.734  1.00 91.00           C  
ATOM   4763  N   CYS B 289     -15.477  23.234  12.891  1.00 92.38           N  
ATOM   4764  CA  CYS B 289     -15.922  21.938  12.414  1.00 92.38           C  
ATOM   4765  C   CYS B 289     -17.219  22.047  11.625  1.00 92.38           C  
ATOM   4766  CB  CYS B 289     -16.109  20.969  13.586  1.00 92.38           C  
ATOM   4767  O   CYS B 289     -18.094  22.828  11.984  1.00 92.38           O  
ATOM   4768  SG  CYS B 289     -16.750  19.344  13.102  1.00 92.38           S  
ATOM   4769  N   VAL B 290     -17.312  21.281  10.602  1.00 87.69           N  
ATOM   4770  CA  VAL B 290     -18.469  21.359   9.711  1.00 87.69           C  
ATOM   4771  C   VAL B 290     -19.750  21.062  10.492  1.00 87.69           C  
ATOM   4772  CB  VAL B 290     -18.328  20.375   8.523  1.00 87.69           C  
ATOM   4773  O   VAL B 290     -20.828  21.516  10.117  1.00 87.69           O  
ATOM   4774  CG1 VAL B 290     -18.516  18.938   8.992  1.00 87.69           C  
ATOM   4775  CG2 VAL B 290     -19.344  20.719   7.426  1.00 87.69           C  
ATOM   4776  N   ALA B 291     -19.578  20.328  11.594  1.00 86.00           N  
ATOM   4777  CA  ALA B 291     -20.734  19.984  12.430  1.00 86.00           C  
ATOM   4778  C   ALA B 291     -21.094  21.125  13.359  1.00 86.00           C  
ATOM   4779  CB  ALA B 291     -20.438  18.719  13.227  1.00 86.00           C  
ATOM   4780  O   ALA B 291     -22.094  21.062  14.070  1.00 86.00           O  
ATOM   4781  N   GLY B 292     -20.344  22.141  13.391  1.00 85.69           N  
ATOM   4782  CA  GLY B 292     -20.625  23.281  14.250  1.00 85.69           C  
ATOM   4783  C   GLY B 292     -20.219  23.047  15.695  1.00 85.69           C  
ATOM   4784  O   GLY B 292     -20.875  23.547  16.609  1.00 85.69           O  
ATOM   4785  N   CYS B 293     -19.188  22.359  15.828  1.00 87.69           N  
ATOM   4786  CA  CYS B 293     -18.703  22.109  17.188  1.00 87.69           C  
ATOM   4787  C   CYS B 293     -18.047  23.344  17.766  1.00 87.69           C  
ATOM   4788  CB  CYS B 293     -17.703  20.938  17.188  1.00 87.69           C  
ATOM   4789  O   CYS B 293     -17.375  24.094  17.062  1.00 87.69           O  
ATOM   4790  SG  CYS B 293     -18.422  19.375  16.672  1.00 87.69           S  
ATOM   4791  N   PRO B 294     -18.375  23.531  19.031  1.00 87.00           N  
ATOM   4792  CA  PRO B 294     -17.781  24.703  19.656  1.00 87.00           C  
ATOM   4793  C   PRO B 294     -16.266  24.594  19.797  1.00 87.00           C  
ATOM   4794  CB  PRO B 294     -18.453  24.750  21.031  1.00 87.00           C  
ATOM   4795  O   PRO B 294     -15.727  23.484  19.891  1.00 87.00           O  
ATOM   4796  CG  PRO B 294     -18.953  23.375  21.250  1.00 87.00           C  
ATOM   4797  CD  PRO B 294     -19.109  22.703  19.922  1.00 87.00           C  
ATOM   4798  N   ASN B 295     -15.586  25.734  19.797  1.00 86.88           N  
ATOM   4799  CA  ASN B 295     -14.148  25.844  19.984  1.00 86.88           C  
ATOM   4800  C   ASN B 295     -13.383  24.938  19.031  1.00 86.88           C  
ATOM   4801  CB  ASN B 295     -13.766  25.531  21.438  1.00 86.88           C  
ATOM   4802  O   ASN B 295     -12.469  24.219  19.438  1.00 86.88           O  
ATOM   4803  CG  ASN B 295     -13.477  26.781  22.250  1.00 86.88           C  
ATOM   4804  ND2 ASN B 295     -13.227  26.594  23.531  1.00 86.88           N  
ATOM   4805  OD1 ASN B 295     -13.484  27.891  21.719  1.00 86.88           O  
ATOM   4806  N   SER B 296     -13.812  24.859  17.812  1.00 90.38           N  
ATOM   4807  CA  SER B 296     -13.195  23.953  16.844  1.00 90.38           C  
ATOM   4808  C   SER B 296     -12.633  24.734  15.656  1.00 90.38           C  
ATOM   4809  CB  SER B 296     -14.203  22.922  16.359  1.00 90.38           C  
ATOM   4810  O   SER B 296     -12.430  24.172  14.578  1.00 90.38           O  
ATOM   4811  OG  SER B 296     -15.266  23.547  15.648  1.00 90.38           O  
ATOM   4812  N   LEU B 297     -12.406  26.016  15.875  1.00 91.38           N  
ATOM   4813  CA  LEU B 297     -11.852  26.812  14.797  1.00 91.38           C  
ATOM   4814  C   LEU B 297     -10.445  26.359  14.430  1.00 91.38           C  
ATOM   4815  CB  LEU B 297     -11.828  28.297  15.188  1.00 91.38           C  
ATOM   4816  O   LEU B 297      -9.656  26.016  15.312  1.00 91.38           O  
ATOM   4817  CG  LEU B 297     -13.172  29.031  15.172  1.00 91.38           C  
ATOM   4818  CD1 LEU B 297     -13.055  30.359  15.898  1.00 91.38           C  
ATOM   4819  CD2 LEU B 297     -13.648  29.234  13.742  1.00 91.38           C  
ATOM   4820  N   ILE B 298     -10.242  26.328  13.219  1.00 91.25           N  
ATOM   4821  CA  ILE B 298      -8.906  25.953  12.750  1.00 91.25           C  
ATOM   4822  C   ILE B 298      -7.906  27.047  13.148  1.00 91.25           C  
ATOM   4823  CB  ILE B 298      -8.883  25.734  11.227  1.00 91.25           C  
ATOM   4824  O   ILE B 298      -8.039  28.203  12.727  1.00 91.25           O  
ATOM   4825  CG1 ILE B 298      -9.805  24.578  10.844  1.00 91.25           C  
ATOM   4826  CG2 ILE B 298      -7.453  25.484  10.742  1.00 91.25           C  
ATOM   4827  CD1 ILE B 298     -10.094  24.484   9.352  1.00 91.25           C  
ATOM   4828  N   LYS B 299      -7.000  26.703  13.914  1.00 87.19           N  
ATOM   4829  CA  LYS B 299      -6.047  27.672  14.461  1.00 87.19           C  
ATOM   4830  C   LYS B 299      -4.906  27.922  13.477  1.00 87.19           C  
ATOM   4831  CB  LYS B 299      -5.488  27.188  15.797  1.00 87.19           C  
ATOM   4832  O   LYS B 299      -4.453  29.062  13.320  1.00 87.19           O  
ATOM   4833  CG  LYS B 299      -6.520  27.125  16.906  1.00 87.19           C  
ATOM   4834  CD  LYS B 299      -5.902  26.641  18.219  1.00 87.19           C  
ATOM   4835  CE  LYS B 299      -6.957  26.453  19.297  1.00 87.19           C  
ATOM   4836  NZ  LYS B 299      -6.383  25.844  20.531  1.00 87.19           N  
ATOM   4837  N   GLU B 300      -4.539  26.875  12.820  1.00 86.62           N  
ATOM   4838  CA  GLU B 300      -3.504  27.047  11.805  1.00 86.62           C  
ATOM   4839  C   GLU B 300      -4.109  27.422  10.453  1.00 86.62           C  
ATOM   4840  CB  GLU B 300      -2.668  25.766  11.672  1.00 86.62           C  
ATOM   4841  O   GLU B 300      -4.543  26.547   9.703  1.00 86.62           O  
ATOM   4842  CG  GLU B 300      -1.525  25.891  10.672  1.00 86.62           C  
ATOM   4843  CD  GLU B 300      -0.626  27.078  10.922  1.00 86.62           C  
ATOM   4844  OE1 GLU B 300      -0.576  28.000  10.070  1.00 86.62           O  
ATOM   4845  OE2 GLU B 300       0.034  27.109  11.984  1.00 86.62           O  
ATOM   4846  N   LEU B 301      -4.031  28.656  10.094  1.00 86.88           N  
ATOM   4847  CA  LEU B 301      -4.754  29.219   8.953  1.00 86.88           C  
ATOM   4848  C   LEU B 301      -4.105  28.797   7.637  1.00 86.88           C  
ATOM   4849  CB  LEU B 301      -4.793  30.734   9.047  1.00 86.88           C  
ATOM   4850  O   LEU B 301      -4.711  28.922   6.574  1.00 86.88           O  
ATOM   4851  CG  LEU B 301      -5.430  31.328  10.312  1.00 86.88           C  
ATOM   4852  CD1 LEU B 301      -5.309  32.844  10.305  1.00 86.88           C  
ATOM   4853  CD2 LEU B 301      -6.891  30.906  10.422  1.00 86.88           C  
ATOM   4854  N   HIS B 302      -2.924  28.328   7.727  1.00 87.50           N  
ATOM   4855  CA  HIS B 302      -2.271  27.875   6.504  1.00 87.50           C  
ATOM   4856  C   HIS B 302      -2.979  26.641   5.930  1.00 87.50           C  
ATOM   4857  CB  HIS B 302      -0.800  27.547   6.773  1.00 87.50           C  
ATOM   4858  O   HIS B 302      -2.764  26.297   4.766  1.00 87.50           O  
ATOM   4859  CG  HIS B 302       0.043  28.750   7.031  1.00 87.50           C  
ATOM   4860  CD2 HIS B 302       0.724  29.562   6.184  1.00 87.50           C  
ATOM   4861  ND1 HIS B 302       0.259  29.250   8.297  1.00 87.50           N  
ATOM   4862  CE1 HIS B 302       1.039  30.312   8.219  1.00 87.50           C  
ATOM   4863  NE2 HIS B 302       1.335  30.531   6.945  1.00 87.50           N  
ATOM   4864  N   HIS B 303      -3.838  26.031   6.688  1.00 91.00           N  
ATOM   4865  CA  HIS B 303      -4.625  24.922   6.172  1.00 91.00           C  
ATOM   4866  C   HIS B 303      -5.504  25.359   5.008  1.00 91.00           C  
ATOM   4867  CB  HIS B 303      -5.484  24.312   7.285  1.00 91.00           C  
ATOM   4868  O   HIS B 303      -5.824  24.547   4.129  1.00 91.00           O  
ATOM   4869  CG  HIS B 303      -4.734  23.375   8.172  1.00 91.00           C  
ATOM   4870  CD2 HIS B 303      -4.664  22.016   8.180  1.00 91.00           C  
ATOM   4871  ND1 HIS B 303      -3.947  23.812   9.219  1.00 91.00           N  
ATOM   4872  CE1 HIS B 303      -3.418  22.766   9.828  1.00 91.00           C  
ATOM   4873  NE2 HIS B 303      -3.836  21.656   9.219  1.00 91.00           N  
ATOM   4874  N   PHE B 304      -5.875  26.625   5.039  1.00 89.31           N  
ATOM   4875  CA  PHE B 304      -6.750  27.109   3.979  1.00 89.31           C  
ATOM   4876  C   PHE B 304      -5.980  27.250   2.670  1.00 89.31           C  
ATOM   4877  CB  PHE B 304      -7.375  28.453   4.371  1.00 89.31           C  
ATOM   4878  O   PHE B 304      -6.574  27.500   1.617  1.00 89.31           O  
ATOM   4879  CG  PHE B 304      -8.336  28.359   5.523  1.00 89.31           C  
ATOM   4880  CD1 PHE B 304      -9.539  27.672   5.387  1.00 89.31           C  
ATOM   4881  CD2 PHE B 304      -8.047  28.953   6.742  1.00 89.31           C  
ATOM   4882  CE1 PHE B 304     -10.438  27.578   6.449  1.00 89.31           C  
ATOM   4883  CE2 PHE B 304      -8.930  28.875   7.809  1.00 89.31           C  
ATOM   4884  CZ  PHE B 304     -10.125  28.188   7.660  1.00 89.31           C  
ATOM   4885  N   ARG B 305      -4.691  27.125   2.719  1.00 88.38           N  
ATOM   4886  CA  ARG B 305      -3.902  27.125   1.491  1.00 88.38           C  
ATOM   4887  C   ARG B 305      -4.223  25.922   0.624  1.00 88.38           C  
ATOM   4888  CB  ARG B 305      -2.406  27.172   1.813  1.00 88.38           C  
ATOM   4889  O   ARG B 305      -3.979  25.938  -0.584  1.00 88.38           O  
ATOM   4890  CG  ARG B 305      -1.896  28.531   2.229  1.00 88.38           C  
ATOM   4891  CD  ARG B 305      -0.413  28.703   1.927  1.00 88.38           C  
ATOM   4892  NE  ARG B 305       0.081  30.016   2.344  1.00 88.38           N  
ATOM   4893  NH1 ARG B 305       1.441  30.312   0.502  1.00 88.38           N  
ATOM   4894  NH2 ARG B 305       1.331  31.922   2.131  1.00 88.38           N  
ATOM   4895  CZ  ARG B 305       0.950  30.750   1.657  1.00 88.38           C  
ATOM   4896  N   ILE B 306      -4.758  24.891   1.244  1.00 87.62           N  
ATOM   4897  CA  ILE B 306      -5.074  23.656   0.522  1.00 87.62           C  
ATOM   4898  C   ILE B 306      -6.141  23.938  -0.532  1.00 87.62           C  
ATOM   4899  CB  ILE B 306      -5.547  22.547   1.482  1.00 87.62           C  
ATOM   4900  O   ILE B 306      -6.312  23.172  -1.476  1.00 87.62           O  
ATOM   4901  CG1 ILE B 306      -4.488  22.281   2.555  1.00 87.62           C  
ATOM   4902  CG2 ILE B 306      -5.879  21.266   0.705  1.00 87.62           C  
ATOM   4903  CD1 ILE B 306      -4.988  21.453   3.727  1.00 87.62           C  
ATOM   4904  N   LEU B 307      -6.863  25.000  -0.424  1.00 84.19           N  
ATOM   4905  CA  LEU B 307      -7.930  25.375  -1.345  1.00 84.19           C  
ATOM   4906  C   LEU B 307      -7.359  25.797  -2.695  1.00 84.19           C  
ATOM   4907  CB  LEU B 307      -8.773  26.516  -0.756  1.00 84.19           C  
ATOM   4908  O   LEU B 307      -8.086  25.859  -3.688  1.00 84.19           O  
ATOM   4909  CG  LEU B 307      -9.398  26.250   0.613  1.00 84.19           C  
ATOM   4910  CD1 LEU B 307     -10.039  27.516   1.154  1.00 84.19           C  
ATOM   4911  CD2 LEU B 307     -10.430  25.125   0.522  1.00 84.19           C  
ATOM   4912  N   GLY B 308      -6.062  26.031  -2.721  1.00 82.56           N  
ATOM   4913  CA  GLY B 308      -5.445  26.562  -3.930  1.00 82.56           C  
ATOM   4914  C   GLY B 308      -5.141  28.047  -3.852  1.00 82.56           C  
ATOM   4915  O   GLY B 308      -5.668  28.734  -2.984  1.00 82.56           O  
ATOM   4916  N   GLU B 309      -4.387  28.469  -4.750  1.00 80.88           N  
ATOM   4917  CA  GLU B 309      -3.914  29.859  -4.715  1.00 80.88           C  
ATOM   4918  C   GLU B 309      -5.062  30.844  -4.918  1.00 80.88           C  
ATOM   4919  CB  GLU B 309      -2.834  30.078  -5.773  1.00 80.88           C  
ATOM   4920  O   GLU B 309      -5.160  31.844  -4.215  1.00 80.88           O  
ATOM   4921  CG  GLU B 309      -1.669  30.938  -5.293  1.00 80.88           C  
ATOM   4922  CD  GLU B 309      -0.585  31.109  -6.344  1.00 80.88           C  
ATOM   4923  OE1 GLU B 309       0.404  31.828  -6.078  1.00 80.88           O  
ATOM   4924  OE2 GLU B 309      -0.726  30.531  -7.441  1.00 80.88           O  
ATOM   4925  N   GLU B 310      -5.883  30.516  -5.812  1.00 75.62           N  
ATOM   4926  CA  GLU B 310      -6.980  31.422  -6.121  1.00 75.62           C  
ATOM   4927  C   GLU B 310      -7.930  31.562  -4.934  1.00 75.62           C  
ATOM   4928  CB  GLU B 310      -7.746  30.953  -7.355  1.00 75.62           C  
ATOM   4929  O   GLU B 310      -8.234  32.688  -4.508  1.00 75.62           O  
ATOM   4930  CG  GLU B 310      -8.727  31.969  -7.910  1.00 75.62           C  
ATOM   4931  CD  GLU B 310      -9.531  31.453  -9.086  1.00 75.62           C  
ATOM   4932  OE1 GLU B 310     -10.445  32.188  -9.562  1.00 75.62           O  
ATOM   4933  OE2 GLU B 310      -9.258  30.328  -9.539  1.00 75.62           O  
ATOM   4934  N   GLN B 311      -8.297  30.469  -4.406  1.00 79.25           N  
ATOM   4935  CA  GLN B 311      -9.250  30.500  -3.301  1.00 79.25           C  
ATOM   4936  C   GLN B 311      -8.586  30.984  -2.018  1.00 79.25           C  
ATOM   4937  CB  GLN B 311      -9.852  29.109  -3.076  1.00 79.25           C
[truncated: 97,444 more chars]
