# Supplementary material for: Shared structural features of Miro binding control mitochondrial homeostasis
Source: EMBO J. 2024 Jan 24;43(4):6. doi: 10.1038/s44318-024-00028-1 (PMC10897228; doi:10.1038/s44318-024-00028-1)
Supplement: Supplementary file 2 — DataSet EV1 [file 44318_2024_28_MOESM2_ESM.zip › _All structures/Miro2_Trak1.pdb]

ATOM      1  N   MET A   1      -7.908   9.014  -1.259  1.00 63.91           N  
ATOM      2  H   MET A   1      -8.863   8.711  -1.134  1.00 63.91           H  
ATOM      3  H2  MET A   1      -7.756   9.213  -2.237  1.00 63.91           H  
ATOM      4  H3  MET A   1      -7.341   8.227  -0.975  1.00 63.91           H  
ATOM      5  CA  MET A   1      -7.605  10.206  -0.434  1.00 63.91           C  
ATOM      6  HA  MET A   1      -7.928  10.020   0.590  1.00 63.91           H  
ATOM      7  C   MET A   1      -8.358  11.423  -0.953  1.00 63.91           C  
ATOM      8  CB  MET A   1      -6.101  10.512  -0.419  1.00 63.91           C  
ATOM      9  HB2 MET A   1      -5.944  11.554  -0.142  1.00 63.91           H  
ATOM     10  HB3 MET A   1      -5.675  10.351  -1.410  1.00 63.91           H  
ATOM     11  O   MET A   1      -8.357  11.656  -2.159  1.00 63.91           O  
ATOM     12  CG  MET A   1      -5.376   9.645   0.611  1.00 63.91           C  
ATOM     13  HG2 MET A   1      -5.574   8.591   0.416  1.00 63.91           H  
ATOM     14  HG3 MET A   1      -5.762   9.892   1.600  1.00 63.91           H  
ATOM     15  SD  MET A   1      -3.588   9.901   0.612  1.00 63.91           S  
ATOM     16  CE  MET A   1      -3.187   9.267   2.265  1.00 63.91           C  
ATOM     17  HE1 MET A   1      -2.111   9.334   2.428  1.00 63.91           H  
ATOM     18  HE2 MET A   1      -3.695   9.862   3.024  1.00 63.91           H  
ATOM     19  HE3 MET A   1      -3.498   8.226   2.351  1.00 63.91           H  
ATOM     20  N   ARG A   2      -8.972  12.210  -0.056  1.00 75.41           N  
ATOM     21  H   ARG A   2      -8.872  11.987   0.924  1.00 75.41           H  
ATOM     22  CA  ARG A   2      -9.460  13.569  -0.366  1.00 75.41           C  
ATOM     23  HA  ARG A   2      -9.794  13.601  -1.403  1.00 75.41           H  
ATOM     24  C   ARG A   2      -8.312  14.580  -0.242  1.00 75.41           C  
ATOM     25  CB  ARG A   2     -10.649  13.956   0.537  1.00 75.41           C  
ATOM     26  HB2 ARG A   2     -10.962  14.968   0.283  1.00 75.41           H  
ATOM     27  HB3 ARG A   2     -10.335  13.953   1.580  1.00 75.41           H  
ATOM     28  O   ARG A   2      -7.296  14.270   0.372  1.00 75.41           O  
ATOM     29  CG  ARG A   2     -11.850  13.014   0.360  1.00 75.41           C  
ATOM     30  HG2 ARG A   2     -12.061  12.883  -0.702  1.00 75.41           H  
ATOM     31  HG3 ARG A   2     -11.608  12.044   0.793  1.00 75.41           H  
ATOM     32  CD  ARG A   2     -13.102  13.575   1.044  1.00 75.41           C  
ATOM     33  HD2 ARG A   2     -13.421  14.472   0.512  1.00 75.41           H  
ATOM     34  HD3 ARG A   2     -12.848  13.861   2.065  1.00 75.41           H  
ATOM     35  NE  ARG A   2     -14.191  12.576   1.064  1.00 75.41           N  
ATOM     36  HE  ARG A   2     -13.923  11.613   0.920  1.00 75.41           H  
ATOM     37  NH1 ARG A   2     -15.902  13.976   1.684  1.00 75.41           N  
ATOM     38 HH11 ARG A   2     -16.868  14.114   1.945  1.00 75.41           H  
ATOM     39 HH12 ARG A   2     -15.278  14.768   1.610  1.00 75.41           H  
ATOM     40  NH2 ARG A   2     -16.297  11.801   1.469  1.00 75.41           N  
ATOM     41 HH21 ARG A   2     -17.235  11.967   1.804  1.00 75.41           H  
ATOM     42 HH22 ARG A   2     -15.977  10.850   1.349  1.00 75.41           H  
ATOM     43  CZ  ARG A   2     -15.451  12.789   1.400  1.00 75.41           C  
ATOM     44  N   ARG A   3      -8.462  15.763  -0.848  1.00 79.06           N  
ATOM     45  H   ARG A   3      -9.355  15.970  -1.273  1.00 79.06           H  
ATOM     46  CA  ARG A   3      -7.461  16.850  -0.789  1.00 79.06           C  
ATOM     47  HA  ARG A   3      -6.462  16.428  -0.681  1.00 79.06           H  
ATOM     48  C   ARG A   3      -7.627  17.765   0.421  1.00 79.06           C  
ATOM     49  CB  ARG A   3      -7.521  17.692  -2.068  1.00 79.06           C  
ATOM     50  HB2 ARG A   3      -8.548  18.010  -2.251  1.00 79.06           H  
ATOM     51  HB3 ARG A   3      -6.909  18.583  -1.929  1.00 79.06           H  
ATOM     52  O   ARG A   3      -6.688  18.468   0.769  1.00 79.06           O  
ATOM     53  CG  ARG A   3      -6.983  16.918  -3.274  1.00 79.06           C  
ATOM     54  HG2 ARG A   3      -5.968  16.585  -3.059  1.00 79.06           H  
ATOM     55  HG3 ARG A   3      -7.612  16.051  -3.473  1.00 79.06           H  
ATOM     56  CD  ARG A   3      -6.967  17.831  -4.500  1.00 79.06           C  
ATOM     57  HD2 ARG A   3      -7.993  18.105  -4.746  1.00 79.06           H  
ATOM     58  HD3 ARG A   3      -6.409  18.734  -4.254  1.00 79.06           H  
ATOM     59  NE  ARG A   3      -6.332  17.160  -5.649  1.00 79.06           N  
ATOM     60  HE  ARG A   3      -6.019  16.212  -5.499  1.00 79.06           H  
ATOM     61  NH1 ARG A   3      -6.456  18.920  -7.113  1.00 79.06           N  
ATOM     62 HH11 ARG A   3      -6.264  19.325  -8.017  1.00 79.06           H  
ATOM     63 HH12 ARG A   3      -6.929  19.453  -6.397  1.00 79.06           H  
ATOM     64  NH2 ARG A   3      -5.484  17.012  -7.754  1.00 79.06           N  
ATOM     65 HH21 ARG A   3      -5.290  17.426  -8.655  1.00 79.06           H  
ATOM     66 HH22 ARG A   3      -5.175  16.071  -7.559  1.00 79.06           H  
ATOM     67  CZ  ARG A   3      -6.096  17.699  -6.830  1.00 79.06           C  
ATOM     68  N   ASP A   4      -8.807  17.744   1.019  1.00 90.69           N  
ATOM     69  H   ASP A   4      -9.547  17.207   0.591  1.00 90.69           H  
ATOM     70  CA  ASP A   4      -9.251  18.582   2.120  1.00 90.69           C  
ATOM     71  HA  ASP A   4      -8.424  18.714   2.817  1.00 90.69           H  
ATOM     72  C   ASP A   4     -10.411  17.883   2.854  1.00 90.69           C  
ATOM     73  CB  ASP A   4      -9.659  19.968   1.582  1.00 90.69           C  
ATOM     74  HB2 ASP A   4      -9.950  20.590   2.428  1.00 90.69           H  
ATOM     75  HB3 ASP A   4      -8.790  20.438   1.123  1.00 90.69           H  
ATOM     76  O   ASP A   4     -10.987  16.911   2.348  1.00 90.69           O  
ATOM     77  CG  ASP A   4     -10.800  19.935   0.552  1.00 90.69           C  
ATOM     78  OD1 ASP A   4     -11.854  20.541   0.846  1.00 90.69           O  
ATOM     79  OD2 ASP A   4     -10.605  19.325  -0.531  1.00 90.69           O  
ATOM     80  N   VAL A   5     -10.731  18.355   4.062  1.00 95.31           N  
ATOM     81  H   VAL A   5     -10.147  19.086   4.442  1.00 95.31           H  
ATOM     82  CA  VAL A   5     -11.878  17.895   4.859  1.00 95.31           C  
ATOM     83  HA  VAL A   5     -12.539  17.311   4.219  1.00 95.31           H  
ATOM     84  C   VAL A   5     -12.668  19.090   5.391  1.00 95.31           C  
ATOM     85  CB  VAL A   5     -11.434  16.984   6.026  1.00 95.31           C  
ATOM     86  HB  VAL A   5     -10.751  17.527   6.678  1.00 95.31           H  
ATOM     87  O   VAL A   5     -12.157  19.845   6.212  1.00 95.31           O  
ATOM     88  CG1 VAL A   5     -12.648  16.535   6.849  1.00 95.31           C  
ATOM     89 HG11 VAL A   5     -12.352  15.771   7.568  1.00 95.31           H  
ATOM     90 HG12 VAL A   5     -13.411  16.131   6.184  1.00 95.31           H  
ATOM     91 HG13 VAL A   5     -13.061  17.378   7.403  1.00 95.31           H  
ATOM     92  CG2 VAL A   5     -10.721  15.719   5.530  1.00 95.31           C  
ATOM     93 HG21 VAL A   5     -10.479  15.071   6.372  1.00 95.31           H  
ATOM     94 HG22 VAL A   5     -11.351  15.183   4.820  1.00 95.31           H  
ATOM     95 HG23 VAL A   5      -9.790  15.998   5.037  1.00 95.31           H  
ATOM     96  N   ARG A   6     -13.933  19.249   4.980  1.00 96.74           N  
ATOM     97  H   ARG A   6     -14.238  18.665   4.215  1.00 96.74           H  
ATOM     98  CA  ARG A   6     -14.871  20.237   5.549  1.00 96.74           C  
ATOM     99  HA  ARG A   6     -14.283  21.038   5.997  1.00 96.74           H  
ATOM    100  C   ARG A   6     -15.717  19.641   6.680  1.00 96.74           C  
ATOM    101  CB  ARG A   6     -15.724  20.861   4.429  1.00 96.74           C  
ATOM    102  HB2 ARG A   6     -16.417  20.116   4.040  1.00 96.74           H  
ATOM    103  HB3 ARG A   6     -15.062  21.161   3.617  1.00 96.74           H  
ATOM    104  O   ARG A   6     -16.621  18.846   6.425  1.00 96.74           O  
ATOM    105  CG  ARG A   6     -16.505  22.103   4.904  1.00 96.74           C  
ATOM    106  HG2 ARG A   6     -15.788  22.848   5.249  1.00 96.74           H  
ATOM    107  HG3 ARG A   6     -17.156  21.844   5.739  1.00 96.74           H  
ATOM    108  CD  ARG A   6     -17.368  22.662   3.755  1.00 96.74           C  
ATOM    109  HD2 ARG A   6     -18.274  22.059   3.707  1.00 96.74           H  
ATOM    110  HD3 ARG A   6     -16.836  22.555   2.810  1.00 96.74           H  
ATOM    111  NE  ARG A   6     -17.781  24.070   3.921  1.00 96.74           N  
ATOM    112  HE  ARG A   6     -18.756  24.271   4.094  1.00 96.74           H  
ATOM    113  NH1 ARG A   6     -15.708  25.022   3.767  1.00 96.74           N  
ATOM    114 HH11 ARG A   6     -15.312  24.102   3.638  1.00 96.74           H  
ATOM    115 HH12 ARG A   6     -15.105  25.769   4.082  1.00 96.74           H  
ATOM    116  NH2 ARG A   6     -17.512  26.296   4.107  1.00 96.74           N  
ATOM    117 HH21 ARG A   6     -18.510  26.341   4.258  1.00 96.74           H  
ATOM    118 HH22 ARG A   6     -16.943  27.063   4.437  1.00 96.74           H  
ATOM    119  CZ  ARG A   6     -16.996  25.124   3.925  1.00 96.74           C  
ATOM    120  N   ILE A   7     -15.449  20.067   7.909  1.00 96.81           N  
ATOM    121  H   ILE A   7     -14.687  20.721   8.014  1.00 96.81           H  
ATOM    122  CA  ILE A   7     -16.221  19.774   9.121  1.00 96.81           C  
ATOM    123  HA  ILE A   7     -16.771  18.843   8.982  1.00 96.81           H  
ATOM    124  C   ILE A   7     -17.229  20.910   9.341  1.00 96.81           C  
ATOM    125  CB  ILE A   7     -15.277  19.618  10.345  1.00 96.81           C  
ATOM    126  HB  ILE A   7     -14.814  20.585  10.540  1.00 96.81           H  
ATOM    127  O   ILE A   7     -16.832  22.071   9.423  1.00 96.81           O  
ATOM    128  CG1 ILE A   7     -14.139  18.598  10.084  1.00 96.81           C  
ATOM    129 HG12 ILE A   7     -13.575  18.907   9.204  1.00 96.81           H  
ATOM    130 HG13 ILE A   7     -14.569  17.618   9.881  1.00 96.81           H  
ATOM    131  CG2 ILE A   7     -16.099  19.225  11.588  1.00 96.81           C  
ATOM    132 HG21 ILE A   7     -16.548  18.242  11.451  1.00 96.81           H  
ATOM    133 HG22 ILE A   7     -16.892  19.950  11.772  1.00 96.81           H  
ATOM    134 HG23 ILE A   7     -15.468  19.210  12.477  1.00 96.81           H  
ATOM    135  CD1 ILE A   7     -13.119  18.449  11.221  1.00 96.81           C  
ATOM    136 HD11 ILE A   7     -12.654  19.411  11.433  1.00 96.81           H  
ATOM    137 HD12 ILE A   7     -12.348  17.740  10.919  1.00 96.81           H  
ATOM    138 HD13 ILE A   7     -13.595  18.068  12.125  1.00 96.81           H  
ATOM    139  N   LEU A   8     -18.519  20.592   9.462  1.00 97.52           N  
ATOM    140  H   LEU A   8     -18.784  19.623   9.355  1.00 97.52           H  
ATOM    141  CA  LEU A   8     -19.584  21.563   9.749  1.00 97.52           C  
ATOM    142  HA  LEU A   8     -19.171  22.572   9.768  1.00 97.52           H  
ATOM    143  C   LEU A   8     -20.205  21.290  11.125  1.00 97.52           C  
ATOM    144  CB  LEU A   8     -20.616  21.482   8.609  1.00 97.52           C  
ATOM    145  HB2 LEU A   8     -20.952  20.449   8.531  1.00 97.52           H  
ATOM    146  HB3 LEU A   8     -20.121  21.743   7.674  1.00 97.52           H  
ATOM    147  O   LEU A   8     -20.691  20.185  11.356  1.00 97.52           O  
ATOM    148  CG  LEU A   8     -21.859  22.377   8.781  1.00 97.52           C  
ATOM    149  HG  LEU A   8     -22.356  22.134   9.720  1.00 97.52           H  
ATOM    150  CD1 LEU A   8     -21.525  23.868   8.781  1.00 97.52           C  
ATOM    151 HD11 LEU A   8     -22.444  24.452   8.823  1.00 97.52           H  
ATOM    152 HD12 LEU A   8     -20.978  24.127   7.874  1.00 97.52           H  
ATOM    153 HD13 LEU A   8     -20.928  24.118   9.658  1.00 97.52           H  
ATOM    154  CD2 LEU A   8     -22.824  22.094   7.632  1.00 97.52           C  
ATOM    155 HD21 LEU A   8     -23.178  21.065   7.690  1.00 97.52           H  
ATOM    156 HD22 LEU A   8     -22.310  22.244   6.683  1.00 97.52           H  
ATOM    157 HD23 LEU A   8     -23.681  22.767   7.677  1.00 97.52           H  
ATOM    158  N   LEU A   9     -20.223  22.280  12.024  1.00 96.99           N  
ATOM    159  H   LEU A   9     -19.812  23.170  11.782  1.00 96.99           H  
ATOM    160  CA  LEU A   9     -20.890  22.169  13.326  1.00 96.99           C  
ATOM    161  HA  LEU A   9     -20.947  21.117  13.606  1.00 96.99           H  
ATOM    162  C   LEU A   9     -22.332  22.689  13.239  1.00 96.99           C  
ATOM    163  CB  LEU A   9     -20.100  22.888  14.438  1.00 96.99           C  
ATOM    164  HB2 LEU A   9     -19.745  23.855  14.080  1.00 96.99           H  
ATOM    165  HB3 LEU A   9     -20.797  23.079  15.254  1.00 96.99           H  
ATOM    166  O   LEU A   9     -22.559  23.886  13.075  1.00 96.99           O  
ATOM    167  CG  LEU A   9     -18.932  22.072  15.025  1.00 96.99           C  
ATOM    168  HG  LEU A   9     -19.271  21.055  15.223  1.00 96.99           H  
ATOM    169  CD1 LEU A   9     -17.717  22.010  14.099  1.00 96.99           C  
ATOM    170 HD11 LEU A   9     -17.368  23.018  13.875  1.00 96.99           H  
ATOM    171 HD12 LEU A   9     -16.923  21.441  14.581  1.00 96.99           H  
ATOM    172 HD13 LEU A   9     -17.984  21.506  13.169  1.00 96.99           H  
ATOM    173  CD2 LEU A   9     -18.499  22.675  16.361  1.00 96.99           C  
ATOM    174 HD21 LEU A   9     -18.312  23.743  16.241  1.00 96.99           H  
ATOM    175 HD22 LEU A   9     -19.292  22.545  17.096  1.00 96.99           H  
ATOM    176 HD23 LEU A   9     -17.600  22.181  16.729  1.00 96.99           H  
ATOM    177  N   LEU A  10     -23.305  21.791  13.404  1.00 95.85           N  
ATOM    178  H   LEU A  10     -23.019  20.848  13.625  1.00 95.85           H  
ATOM    179  CA  LEU A  10     -24.744  22.084  13.459  1.00 95.85           C  
ATOM    180  HA  LEU A  10     -24.904  23.144  13.262  1.00 95.85           H  
ATOM    181  C   LEU A  10     -25.315  21.810  14.854  1.00 95.85           C  
ATOM    182  CB  LEU A  10     -25.496  21.271  12.390  1.00 95.85           C  
ATOM    183  HB2 LEU A  10     -25.357  20.210  12.594  1.00 95.85           H  
ATOM    184  HB3 LEU A  10     -26.560  21.490  12.479  1.00 95.85           H  
ATOM    185  O   LEU A  10     -24.627  21.278  15.717  1.00 95.85           O  
ATOM    186  CG  LEU A  10     -25.079  21.548  10.937  1.00 95.85           C  
ATOM    187  HG  LEU A  10     -24.087  21.131  10.764  1.00 95.85           H  
ATOM    188  CD1 LEU A  10     -26.069  20.862   9.999  1.00 95.85           C  
ATOM    189 HD11 LEU A  10     -27.051  21.328  10.078  1.00 95.85           H  
ATOM    190 HD12 LEU A  10     -26.155  19.805  10.253  1.00 95.85           H  
ATOM    191 HD13 LEU A  10     -25.708  20.952   8.975  1.00 95.85           H  
ATOM    192  CD2 LEU A  10     -25.062  23.037  10.599  1.00 95.85           C  
ATOM    193 HD21 LEU A  10     -25.982  23.516  10.934  1.00 95.85           H  
ATOM    194 HD22 LEU A  10     -24.204  23.508  11.078  1.00 95.85           H  
ATOM    195 HD23 LEU A  10     -24.955  23.176   9.523  1.00 95.85           H  
ATOM    196  N   GLY A  11     -26.569  22.197  15.094  1.00 96.19           N  
ATOM    197  H   GLY A  11     -27.092  22.632  14.348  1.00 96.19           H  
ATOM    198  CA  GLY A  11     -27.228  22.098  16.401  1.00 96.19           C  
ATOM    199  HA2 GLY A  11     -27.896  21.236  16.405  1.00 96.19           H  
ATOM    200  HA3 GLY A  11     -26.492  21.956  17.192  1.00 96.19           H  
ATOM    201  C   GLY A  11     -28.028  23.358  16.726  1.00 96.19           C  
ATOM    202  O   GLY A  11     -27.844  24.390  16.072  1.00 96.19           O  
ATOM    203  N   GLU A  12     -28.900  23.291  17.735  1.00 97.12           N  
ATOM    204  H   GLU A  12     -28.932  22.443  18.283  1.00 97.12           H  
ATOM    205  CA  GLU A  12     -29.730  24.429  18.177  1.00 97.12           C  
ATOM    206  HA  GLU A  12     -30.332  24.783  17.341  1.00 97.12           H  
ATOM    207  C   GLU A  12     -28.864  25.631  18.631  1.00 97.12           C  
ATOM    208  CB  GLU A  12     -30.702  23.983  19.296  1.00 97.12           C  
ATOM    209  HB2 GLU A  12     -31.265  24.848  19.645  1.00 97.12           H  
ATOM    210  HB3 GLU A  12     -30.104  23.624  20.133  1.00 97.12           H  
ATOM    211  O   GLU A  12     -27.632  25.554  18.759  1.00 97.12           O  
ATOM    212  CG  GLU A  12     -31.715  22.876  18.933  1.00 97.12           C  
ATOM    213  HG2 GLU A  12     -31.195  22.048  18.452  1.00 97.12           H  
ATOM    214  HG3 GLU A  12     -32.127  22.485  19.864  1.00 97.12           H  
ATOM    215  CD  GLU A  12     -32.881  23.341  18.041  1.00 97.12           C  
ATOM    216  OE1 GLU A  12     -32.701  23.406  16.807  1.00 97.12           O  
ATOM    217  OE2 GLU A  12     -34.016  23.521  18.537  1.00 97.12           O  
ATOM    218  N   ALA A  13     -29.494  26.783  18.863  1.00 95.89           N  
ATOM    219  H   ALA A  13     -30.484  26.853  18.676  1.00 95.89           H  
ATOM    220  CA  ALA A  13     -28.837  27.911  19.518  1.00 95.89           C  
ATOM    221  HA  ALA A  13     -27.990  28.213  18.902  1.00 95.89           H  
ATOM    222  C   ALA A  13     -28.298  27.527  20.917  1.00 95.89           C  
ATOM    223  CB  ALA A  13     -29.823  29.084  19.574  1.00 95.89           C  
ATOM    224  HB1 ALA A  13     -29.332  29.965  19.987  1.00 95.89           H  
ATOM    225  HB2 ALA A  13     -30.674  28.820  20.201  1.00 95.89           H  
ATOM    226  HB3 ALA A  13     -30.179  29.315  18.570  1.00 95.89           H  
ATOM    227  O   ALA A  13     -28.809  26.624  21.570  1.00 95.89           O  
ATOM    228  N   GLN A  14     -27.255  28.221  21.386  1.00 95.57           N  
ATOM    229  H   GLN A  14     -26.886  28.955  20.798  1.00 95.57           H  
ATOM    230  CA  GLN A  14     -26.687  28.107  22.746  1.00 95.57           C  
ATOM    231  HA  GLN A  14     -25.796  28.735  22.738  1.00 95.57           H  
ATOM    232  C   GLN A  14     -26.130  26.733  23.196  1.00 95.57           C  
ATOM    233  CB  GLN A  14     -27.642  28.734  23.786  1.00 95.57           C  
ATOM    234  HB2 GLN A  14     -27.159  28.721  24.764  1.00 95.57           H  
ATOM    235  HB3 GLN A  14     -28.545  28.129  23.858  1.00 95.57           H  
ATOM    236  O   GLN A  14     -25.604  26.631  24.305  1.00 95.57           O  
ATOM    237  CG  GLN A  14     -28.042  30.189  23.469  1.00 95.57           C  
ATOM    238  HG2 GLN A  14     -28.640  30.210  22.558  1.00 95.57           H  
ATOM    239  HG3 GLN A  14     -28.666  30.566  24.279  1.00 95.57           H  
ATOM    240  CD  GLN A  14     -26.844  31.126  23.312  1.00 95.57           C  
ATOM    241  NE2 GLN A  14     -26.940  32.155  22.501  1.00 95.57           N  
ATOM    242 HE21 GLN A  14     -27.804  32.373  22.025  1.00 95.57           H  
ATOM    243 HE22 GLN A  14     -26.117  32.739  22.446  1.00 95.57           H  
ATOM    244  OE1 GLN A  14     -25.787  30.940  23.885  1.00 95.57           O  
ATOM    245  N   VAL A  15     -26.085  25.710  22.331  1.00 96.62           N  
ATOM    246  H   VAL A  15     -26.678  25.761  21.515  1.00 96.62           H  
ATOM    247  CA  VAL A  15     -25.369  24.435  22.604  1.00 96.62           C  
ATOM    248  HA  VAL A  15     -25.649  24.115  23.608  1.00 96.62           H  
ATOM    249  C   VAL A  15     -23.831  24.570  22.613  1.00 96.62           C  
ATOM    250  CB  VAL A  15     -25.811  23.299  21.654  1.00 96.62           C  
ATOM    251  HB  VAL A  15     -25.371  22.366  22.008  1.00 96.62           H  
ATOM    252  O   VAL A  15     -23.121  23.611  22.895  1.00 96.62           O  
ATOM    253  CG1 VAL A  15     -27.332  23.112  21.648  1.00 96.62           C  
ATOM    254 HG11 VAL A  15     -27.685  22.973  22.670  1.00 96.62           H  
ATOM    255 HG12 VAL A  15     -27.830  23.979  21.214  1.00 96.62           H  
ATOM    256 HG13 VAL A  15     -27.590  22.227  21.067  1.00 96.62           H  
ATOM    257  CG2 VAL A  15     -25.329  23.532  20.219  1.00 96.62           C  
ATOM    258 HG21 VAL A  15     -25.748  22.768  19.563  1.00 96.62           H  
ATOM    259 HG22 VAL A  15     -24.242  23.454  20.183  1.00 96.62           H  
ATOM    260 HG23 VAL A  15     -25.643  24.514  19.868  1.00 96.62           H  
ATOM    261  N   GLY A  16     -23.283  25.757  22.314  1.00 96.19           N  
ATOM    262  H   GLY A  16     -23.921  26.525  22.163  1.00 96.19           H  
ATOM    263  CA  GLY A  16     -21.849  26.068  22.440  1.00 96.19           C  
ATOM    264  HA2 GLY A  16     -21.450  25.579  23.329  1.00 96.19           H  
ATOM    265  HA3 GLY A  16     -21.744  27.142  22.591  1.00 96.19           H  
ATOM    266  C   GLY A  16     -20.961  25.689  21.245  1.00 96.19           C  
ATOM    267  O   GLY A  16     -19.768  25.464  21.432  1.00 96.19           O  
ATOM    268  N   LYS A  17     -21.515  25.632  20.024  1.00 96.30           N  
ATOM    269  H   LYS A  17     -22.508  25.805  19.963  1.00 96.30           H  
ATOM    270  CA  LYS A  17     -20.788  25.313  18.771  1.00 96.30           C  
ATOM    271  HA  LYS A  17     -20.408  24.293  18.832  1.00 96.30           H  
ATOM    272  C   LYS A  17     -19.564  26.213  18.559  1.00 96.30           C  
ATOM    273  CB  LYS A  17     -21.731  25.415  17.556  1.00 96.30           C  
ATOM    274  HB2 LYS A  17     -21.201  25.051  16.676  1.00 96.30           H  
ATOM    275  HB3 LYS A  17     -21.999  26.457  17.380  1.00 96.30           H  
ATOM    276  O   LYS A  17     -18.437  25.730  18.480  1.00 96.30           O  
ATOM    277  CG  LYS A  17     -23.014  24.594  17.757  1.00 96.30           C  
ATOM    278  HG2 LYS A  17     -22.733  23.610  18.132  1.00 96.30           H  
ATOM    279  HG3 LYS A  17     -23.641  25.085  18.501  1.00 96.30           H  
ATOM    280  CD  LYS A  17     -23.833  24.401  16.480  1.00 96.30           C  
ATOM    281  HD2 LYS A  17     -23.192  23.939  15.730  1.00 96.30           H  
ATOM    282  HD3 LYS A  17     -24.654  23.717  16.698  1.00 96.30           H  
ATOM    283  CE  LYS A  17     -24.394  25.705  15.911  1.00 96.30           C  
ATOM    284  HE2 LYS A  17     -23.647  26.493  16.008  1.00 96.30           H  
ATOM    285  HE3 LYS A  17     -24.543  25.570  14.840  1.00 96.30           H  
ATOM    286  NZ  LYS A  17     -25.679  26.113  16.533  1.00 96.30           N  
ATOM    287  HZ1 LYS A  17     -25.641  26.131  17.542  1.00 96.30           H  
ATOM    288  HZ2 LYS A  17     -26.422  25.473  16.292  1.00 96.30           H  
ATOM    289  HZ3 LYS A  17     -25.939  27.025  16.183  1.00 96.30           H  
ATOM    290  N   THR A  18     -19.784  27.524  18.606  1.00 94.90           N  
ATOM    291  H   THR A  18     -20.736  27.856  18.537  1.00 94.90           H  
ATOM    292  CA  THR A  18     -18.746  28.557  18.519  1.00 94.90           C  
ATOM    293  HA  THR A  18     -18.239  28.461  17.559  1.00 94.90           H  
ATOM    294  C   THR A  18     -17.704  28.424  19.629  1.00 94.90           C  
ATOM    295  CB  THR A  18     -19.405  29.943  18.600  1.00 94.90           C  
ATOM    296  HB  THR A  18     -19.676  30.153  19.635  1.00 94.90           H  
ATOM    297  O   THR A  18     -16.510  28.558  19.379  1.00 94.90           O  
ATOM    298  CG2 THR A  18     -18.480  31.043  18.100  1.00 94.90           C  
ATOM    299 HG21 THR A  18     -19.055  31.951  17.920  1.00 94.90           H  
ATOM    300 HG22 THR A  18     -17.709  31.251  18.843  1.00 94.90           H  
ATOM    301 HG23 THR A  18     -18.011  30.724  17.169  1.00 94.90           H  
ATOM    302  OG1 THR A  18     -20.594  29.953  17.844  1.00 94.90           O  
ATOM    303  HG1 THR A  18     -20.345  29.804  16.928  1.00 94.90           H  
ATOM    304  N   SER A  19     -18.131  28.081  20.850  1.00 95.87           N  
ATOM    305  H   SER A  19     -19.122  27.979  21.011  1.00 95.87           H  
ATOM    306  CA  SER A  19     -17.232  27.859  21.988  1.00 95.87           C  
ATOM    307  HA  SER A  19     -16.605  28.742  22.114  1.00 95.87           H  
ATOM    308  C   SER A  19     -16.304  26.662  21.777  1.00 95.87           C  
ATOM    309  CB  SER A  19     -18.018  27.646  23.284  1.00 95.87           C  
ATOM    310  HB2 SER A  19     -18.465  26.652  23.280  1.00 95.87           H  
ATOM    311  HB3 SER A  19     -17.329  27.712  24.125  1.00 95.87           H  
ATOM    312  O   SER A  19     -15.126  26.771  22.098  1.00 95.87           O  
ATOM    313  OG  SER A  19     -19.048  28.604  23.434  1.00 95.87           O  
ATOM    314  HG  SER A  19     -18.650  29.445  23.668  1.00 95.87           H  
ATOM    315  N   LEU A  20     -16.788  25.545  21.216  1.00 96.34           N  
ATOM    316  H   LEU A  20     -17.767  25.519  20.968  1.00 96.34           H  
ATOM    317  CA  LEU A  20     -15.952  24.378  20.883  1.00 96.34           C  
ATOM    318  HA  LEU A  20     -15.437  24.033  21.779  1.00 96.34           H  
ATOM    319  C   LEU A  20     -14.867  24.738  19.858  1.00 96.34           C  
ATOM    320  CB  LEU A  20     -16.834  23.243  20.322  1.00 96.34           C  
ATOM    321  HB2 LEU A  20     -16.187  22.478  19.892  1.00 96.34           H  
ATOM    322  HB3 LEU A  20     -17.439  23.641  19.508  1.00 96.34           H  
ATOM    323  O   LEU A  20     -13.713  24.343  20.010  1.00 96.34           O  
ATOM    324  CG  LEU A  20     -17.759  22.566  21.346  1.00 96.34           C  
ATOM    325  HG  LEU A  20     -18.291  23.322  21.924  1.00 96.34           H  
ATOM    326  CD1 LEU A  20     -18.786  21.698  20.620  1.00 96.34           C  
ATOM    327 HD11 LEU A  20     -19.407  22.323  19.978  1.00 96.34           H  
ATOM    328 HD12 LEU A  20     -19.424  21.194  21.346  1.00 96.34           H  
ATOM    329 HD13 LEU A  20     -18.279  20.947  20.013  1.00 96.34           H  
ATOM    330  CD2 LEU A  20     -16.968  21.678  22.304  1.00 96.34           C  
ATOM    331 HD21 LEU A  20     -17.647  21.202  23.011  1.00 96.34           H  
ATOM    332 HD22 LEU A  20     -16.437  20.904  21.750  1.00 96.34           H  
ATOM    333 HD23 LEU A  20     -16.252  22.277  22.867  1.00 96.34           H  
ATOM    334  N   ILE A  21     -15.234  25.526  18.843  1.00 95.25           N  
ATOM    335  H   ILE A  21     -16.205  25.797  18.787  1.00 95.25           H  
ATOM    336  CA  ILE A  21     -14.321  25.992  17.791  1.00 95.25           C  
ATOM    337  HA  ILE A  21     -13.776  25.134  17.396  1.00 95.25           H  
ATOM    338  C   ILE A  21     -13.271  26.953  18.361  1.00 95.25           C  
ATOM    339  CB  ILE A  21     -15.137  26.621  16.638  1.00 95.25           C  
ATOM    340  HB  ILE A  21     -15.801  27.380  17.052  1.00 95.25           H  
ATOM    341  O   ILE A  21     -12.089  26.807  18.067  1.00 95.25           O  
ATOM    342  CG1 ILE A  21     -15.991  25.530  15.955  1.00 95.25           C  
ATOM    343 HG12 ILE A  21     -15.340  24.817  15.449  1.00 95.25           H  
ATOM    344 HG13 ILE A  21     -16.547  24.984  16.717  1.00 95.25           H  
ATOM    345  CG2 ILE A  21     -14.227  27.298  15.603  1.00 95.25           C  
ATOM    346 HG21 ILE A  21     -14.818  27.753  14.807  1.00 95.25           H  
ATOM    347 HG22 ILE A  21     -13.544  26.566  15.173  1.00 95.25           H  
ATOM    348 HG23 ILE A  21     -13.658  28.101  16.072  1.00 95.25           H  
ATOM    349  CD1 ILE A  21     -17.013  26.078  14.955  1.00 95.25           C  
ATOM    350 HD11 ILE A  21     -16.513  26.524  14.095  1.00 95.25           H  
ATOM    351 HD12 ILE A  21     -17.639  26.819  15.452  1.00 95.25           H  
ATOM    352 HD13 ILE A  21     -17.648  25.269  14.593  1.00 95.25           H  
ATOM    353  N   LEU A  22     -13.669  27.906  19.208  1.00 94.54           N  
ATOM    354  H   LEU A  22     -14.656  28.015  19.392  1.00 94.54           H  
ATOM    355  CA  LEU A  22     -12.722  28.830  19.838  1.00 94.54           C  
ATOM    356  HA  LEU A  22     -12.032  29.189  19.075  1.00 94.54           H  
ATOM    357  C   LEU A  22     -11.835  28.129  20.878  1.00 94.54           C  
ATOM    358  CB  LEU A  22     -13.476  30.041  20.415  1.00 94.54           C  
ATOM    359  HB2 LEU A  22     -14.250  29.682  21.093  1.00 94.54           H  
ATOM    360  HB3 LEU A  22     -12.776  30.643  20.994  1.00 94.54           H  
ATOM    361  O   LEU A  22     -10.651  28.440  20.949  1.00 94.54           O  
ATOM    362  CG  LEU A  22     -14.118  30.938  19.335  1.00 94.54           C  
ATOM    363  HG  LEU A  22     -14.788  30.347  18.710  1.00 94.54           H  
ATOM    364  CD1 LEU A  22     -14.936  32.041  19.997  1.00 94.54           C  
ATOM    365 HD11 LEU A  22     -15.711  31.600  20.624  1.00 94.54           H  
ATOM    366 HD12 LEU A  22     -14.294  32.676  20.608  1.00 94.54           H  
ATOM    367 HD13 LEU A  22     -15.409  32.646  19.223  1.00 94.54           H  
ATOM    368  CD2 LEU A  22     -13.091  31.613  18.421  1.00 94.54           C  
ATOM    369 HD21 LEU A  22     -12.377  32.176  19.022  1.00 94.54           H  
ATOM    370 HD22 LEU A  22     -13.599  32.291  17.735  1.00 94.54           H  
ATOM    371 HD23 LEU A  22     -12.562  30.866  17.829  1.00 94.54           H  
ATOM    372  N   SER A  23     -12.347  27.124  21.595  1.00 94.63           N  
ATOM    373  H   SER A  23     -13.329  26.913  21.486  1.00 94.63           H  
ATOM    374  CA  SER A  23     -11.570  26.349  22.578  1.00 94.63           C  
ATOM    375  HA  SER A  23     -11.052  27.047  23.236  1.00 94.63           H  
ATOM    376  C   SER A  23     -10.496  25.468  21.930  1.00 94.63           C  
ATOM    377  CB  SER A  23     -12.485  25.489  23.453  1.00 94.63           C  
ATOM    378  HB2 SER A  23     -13.000  24.756  22.832  1.00 94.63           H  
ATOM    379  HB3 SER A  23     -11.879  24.959  24.188  1.00 94.63           H  
ATOM    380  O   SER A  23      -9.398  25.366  22.467  1.00 94.63           O  
ATOM    381  OG  SER A  23     -13.437  26.290  24.123  1.00 94.63           O  
ATOM    382  HG  SER A  23     -13.997  26.679  23.448  1.00 94.63           H  
ATOM    383  N   LEU A  24     -10.751  24.907  20.737  1.00 92.99           N  
ATOM    384  H   LEU A  24     -11.683  24.986  20.358  1.00 92.99           H  
ATOM    385  CA  LEU A  24      -9.720  24.244  19.915  1.00 92.99           C  
ATOM    386  HA  LEU A  24      -9.306  23.402  20.469  1.00 92.99           H  
ATOM    387  C   LEU A  24      -8.551  25.187  19.569  1.00 92.99           C  
ATOM    388  CB  LEU A  24     -10.394  23.736  18.620  1.00 92.99           C  
ATOM    389  HB2 LEU A  24     -10.924  24.572  18.164  1.00 92.99           H  
ATOM    390  HB3 LEU A  24     -11.137  22.983  18.884  1.00 92.99           H  
ATOM    391  O   LEU A  24      -7.425  24.744  19.351  1.00 92.99           O  
ATOM    392  CG  LEU A  24      -9.444  23.152  17.549  1.00 92.99           C  
ATOM    393  HG  LEU A  24      -8.647  23.860  17.322  1.00 92.99           H  
ATOM    394  CD1 LEU A  24      -8.816  21.831  17.992  1.00 92.99           C  
ATOM    395 HD11 LEU A  24      -9.591  21.107  18.244  1.00 92.99           H  
ATOM    396 HD12 LEU A  24      -8.189  21.432  17.194  1.00 92.99           H  
ATOM    397 HD13 LEU A  24      -8.185  22.010  18.863  1.00 92.99           H  
ATOM    398  CD2 LEU A  24     -10.194  22.938  16.237  1.00 92.99           C  
ATOM    399 HD21 LEU A  24     -10.526  23.900  15.847  1.00 92.99           H  
ATOM    400 HD22 LEU A  24     -11.063  22.301  16.398  1.00 92.99           H  
ATOM    401 HD23 LEU A  24      -9.537  22.460  15.510  1.00 92.99           H  
ATOM    402  N   VAL A  25      -8.836  26.484  19.452  1.00 90.47           N  
ATOM    403  H   VAL A  25      -9.775  26.774  19.685  1.00 90.47           H  
ATOM    404  CA  VAL A  25      -7.955  27.464  18.812  1.00 90.47           C  
ATOM    405  HA  VAL A  25      -7.197  26.934  18.235  1.00 90.47           H  
ATOM    406  C   VAL A  25      -7.187  28.317  19.818  1.00 90.47           C  
ATOM    407  CB  VAL A  25      -8.791  28.301  17.832  1.00 90.47           C  
ATOM    408  HB  VAL A  25      -9.701  28.653  18.316  1.00 90.47           H  
ATOM    409  O   VAL A  25      -5.977  28.499  19.654  1.00 90.47           O  
ATOM    410  CG1 VAL A  25      -8.028  29.515  17.307  1.00 90.47           C  
ATOM    411 HG11 VAL A  25      -7.046  29.185  16.968  1.00 90.47           H  
ATOM    412 HG12 VAL A  25      -7.900  30.249  18.102  1.00 90.47           H  
ATOM    413 HG13 VAL A  25      -8.580  29.984  16.493  1.00 90.47           H  
ATOM    414  CG2 VAL A  25      -9.163  27.411  16.641  1.00 90.47           C  
ATOM    415 HG21 VAL A  25      -9.816  26.600  16.963  1.00 90.47           H  
ATOM    416 HG22 VAL A  25      -9.693  28.005  15.896  1.00 90.47           H  
ATOM    417 HG23 VAL A  25      -8.266  26.975  16.201  1.00 90.47           H  
ATOM    418  N   GLY A  26      -7.868  28.819  20.847  1.00 89.19           N  
ATOM    419  H   GLY A  26      -8.860  28.633  20.902  1.00 89.19           H  
ATOM    420  CA  GLY A  26      -7.263  29.530  21.973  1.00 89.19           C  
ATOM    421  HA2 GLY A  26      -8.042  30.074  22.507  1.00 89.19           H  
ATOM    422  HA3 GLY A  26      -6.527  30.249  21.613  1.00 89.19           H  
ATOM    423  C   GLY A  26      -6.584  28.595  22.974  1.00 89.19           C  
ATOM    424  O   GLY A  26      -5.586  28.984  23.565  1.00 89.19           O  
ATOM    425  N   GLU A  27      -7.060  27.349  23.091  1.00 92.52           N  
ATOM    426  H   GLU A  27      -7.843  27.078  22.512  1.00 92.52           H  
ATOM    427  CA  GLU A  27      -6.720  26.418  24.187  1.00 92.52           C  
ATOM    428  HA  GLU A  27      -7.310  25.519  24.007  1.00 92.52           H  
ATOM    429  C   GLU A  27      -7.194  26.911  25.565  1.00 92.52           C  
ATOM    430  CB  GLU A  27      -5.252  25.958  24.160  1.00 92.52           C  
ATOM    431  HB2 GLU A  27      -4.610  26.709  24.619  1.00 92.52           H  
ATOM    432  HB3 GLU A  27      -5.177  25.039  24.742  1.00 92.52           H  
ATOM    433  O   GLU A  27      -6.648  26.557  26.605  1.00 92.52           O  
ATOM    434  CG  GLU A  27      -4.765  25.690  22.733  1.00 92.52           C  
ATOM    435  HG2 GLU A  27      -5.587  25.285  22.143  1.00 92.52           H  
ATOM    436  HG3 GLU A  27      -4.450  26.624  22.267  1.00 92.52           H  
ATOM    437  CD  GLU A  27      -3.617  24.695  22.700  1.00 92.52           C  
ATOM    438  OE1 GLU A  27      -3.770  23.685  21.979  1.00 92.52           O  
ATOM    439  OE2 GLU A  27      -2.538  24.925  23.272  1.00 92.52           O  
ATOM    440  N   GLU A  28      -8.247  27.725  25.552  1.00 92.91           N  
ATOM    441  H   GLU A  28      -8.641  27.964  24.654  1.00 92.91           H  
ATOM    442  CA  GLU A  28      -8.939  28.293  26.704  1.00 92.91           C  
ATOM    443  HA  GLU A  28      -8.896  27.580  27.528  1.00 92.91           H  
ATOM    444  C   GLU A  28     -10.414  28.526  26.338  1.00 92.91           C  
ATOM    445  CB  GLU A  28      -8.237  29.589  27.158  1.00 92.91           C  
ATOM    446  HB2 GLU A  28      -7.199  29.347  27.387  1.00 92.91           H  
ATOM    447  HB3 GLU A  28      -8.711  29.933  28.078  1.00 92.91           H  
ATOM    448  O   GLU A  28     -10.776  28.541  25.157  1.00 92.91           O  
ATOM    449  CG  GLU A  28      -8.270  30.733  26.125  1.00 92.91           C  
ATOM    450  HG2 GLU A  28      -9.298  31.078  26.017  1.00 92.91           H  
ATOM    451  HG3 GLU A  28      -7.948  30.349  25.156  1.00 92.91           H  
ATOM    452  CD  GLU A  28      -7.372  31.928  26.498  1.00 92.91           C  
ATOM    453  OE1 GLU A  28      -7.165  32.780  25.601  1.00 92.91           O  
ATOM    454  OE2 GLU A  28      -6.901  32.001  27.657  1.00 92.91           O  
ATOM    455  N   PHE A  29     -11.279  28.715  27.335  1.00 93.96           N  
ATOM    456  H   PHE A  29     -10.928  28.768  28.281  1.00 93.96           H  
ATOM    457  CA  PHE A  29     -12.656  29.146  27.091  1.00 93.96           C  
ATOM    458  HA  PHE A  29     -12.974  28.749  26.127  1.00 93.96           H  
ATOM    459  C   PHE A  29     -12.708  30.683  27.072  1.00 93.96           C  
ATOM    460  CB  PHE A  29     -13.585  28.546  28.146  1.00 93.96           C  
ATOM    461  HB2 PHE A  29     -13.322  28.940  29.128  1.00 93.96           H  
ATOM    462  HB3 PHE A  29     -13.416  27.470  28.168  1.00 93.96           H  
ATOM    463  O   PHE A  29     -12.336  31.294  28.075  1.00 93.96           O  
ATOM    464  CG  PHE A  29     -15.055  28.813  27.875  1.00 93.96           C  
ATOM    465  CD1 PHE A  29     -15.676  29.965  28.390  1.00 93.96           C  
ATOM    466  HD1 PHE A  29     -15.098  30.687  28.948  1.00 93.96           H  
ATOM    467  CD2 PHE A  29     -15.801  27.918  27.086  1.00 93.96           C  
ATOM    468  HD2 PHE A  29     -15.307  27.061  26.652  1.00 93.96           H  
ATOM    469  CE1 PHE A  29     -17.038  30.207  28.139  1.00 93.96           C  
ATOM    470  HE1 PHE A  29     -17.491  31.117  28.505  1.00 93.96           H  
ATOM    471  CE2 PHE A  29     -17.174  28.136  26.869  1.00 93.96           C  
ATOM    472  HE2 PHE A  29     -17.752  27.429  26.293  1.00 93.96           H  
ATOM    473  CZ  PHE A  29     -17.792  29.286  27.391  1.00 93.96           C  
ATOM    474  HZ  PHE A  29     -18.838  29.476  27.203  1.00 93.96           H  
ATOM    475  N   PRO A  30     -13.157  31.325  25.977  1.00 92.65           N  
ATOM    476  CA  PRO A  30     -13.101  32.780  25.843  1.00 92.65           C  
ATOM    477  HA  PRO A  30     -12.094  33.128  26.072  1.00 92.65           H  
ATOM    478  C   PRO A  30     -14.089  33.489  26.781  1.00 92.65           C  
ATOM    479  CB  PRO A  30     -13.404  33.058  24.367  1.00 92.65           C  
ATOM    480  HB2 PRO A  30     -12.482  33.007  23.789  1.00 92.65           H  
ATOM    481  HB3 PRO A  30     -13.893  34.021  24.219  1.00 92.65           H  
ATOM    482  O   PRO A  30     -15.194  32.996  27.016  1.00 92.65           O  
ATOM    483  CG  PRO A  30     -14.313  31.891  23.987  1.00 92.65           C  
ATOM    484  HG2 PRO A  30     -15.321  32.099  24.344  1.00 92.65           H  
ATOM    485  HG3 PRO A  30     -14.308  31.699  22.914  1.00 92.65           H  
ATOM    486  CD  PRO A  30     -13.721  30.726  24.777  1.00 92.65           C  
ATOM    487  HD2 PRO A  30     -12.926  30.250  24.203  1.00 92.65           H  
ATOM    488  HD3 PRO A  30     -14.500  30.004  25.022  1.00 92.65           H  
ATOM    489  N   GLU A  31     -13.711  34.675  27.271  1.00 91.50           N  
ATOM    490  H   GLU A  31     -12.777  35.005  27.075  1.00 91.50           H  
ATOM    491  CA  GLU A  31     -14.554  35.500  28.154  1.00 91.50           C  
ATOM    492  HA  GLU A  31     -14.847  34.905  29.019  1.00 91.50           H  
ATOM    493  C   GLU A  31     -15.850  35.955  27.460  1.00 91.50           C  
ATOM    494  CB  GLU A  31     -13.770  36.732  28.654  1.00 91.50           C  
ATOM    495  HB2 GLU A  31     -13.469  37.333  27.796  1.00 91.50           H  
ATOM    496  HB3 GLU A  31     -14.440  37.329  29.272  1.00 91.50           H  
ATOM    497  O   GLU A  31     -16.928  35.893  28.052  1.00 91.50           O  
ATOM    498  CG  GLU A  31     -12.526  36.381  29.489  1.00 91.50           C  
ATOM    499  HG2 GLU A  31     -12.822  35.669  30.260  1.00 91.50           H  
ATOM    500  HG3 GLU A  31     -11.791  35.895  28.847  1.00 91.50           H  
ATOM    501  CD  GLU A  31     -11.880  37.613  30.155  1.00 91.50           C  
ATOM    502  OE1 GLU A  31     -11.368  37.460  31.289  1.00 91.50           O  
ATOM    503  OE2 GLU A  31     -11.896  38.708  29.545  1.00 91.50           O  
ATOM    504  N   GLU A  32     -15.760  36.346  26.183  1.00 91.67           N  
ATOM    505  H   GLU A  32     -14.843  36.376  25.761  1.00 91.67           H  
ATOM    506  CA  GLU A  32     -16.905  36.660  25.325  1.00 91.67           C  
ATOM    507  HA  GLU A  32     -17.822  36.493  25.890  1.00 91.67           H  
ATOM    508  C   GLU A  32     -16.942  35.721  24.107  1.00 91.67           C  
ATOM    509  CB  GLU A  32     -16.906  38.143  24.904  1.00 91.67           C  
ATOM    510  HB2 GLU A  32     -17.732  38.288  24.206  1.00 91.67           H  
ATOM    511  HB3 GLU A  32     -15.974  38.377  24.390  1.00 91.67           H  
ATOM    512  O   GLU A  32     -15.978  35.601  23.349  1.00 91.67           O  
ATOM    513  CG  GLU A  32     -17.098  39.105  26.093  1.00 91.67           C  
ATOM    514  HG2 GLU A  32     -16.207  39.077  26.721  1.00 91.67           H  
ATOM    515  HG3 GLU A  32     -17.938  38.745  26.688  1.00 91.67           H  
ATOM    516  CD  GLU A  32     -17.381  40.565  25.682  1.00 91.67           C  
ATOM    517  OE1 GLU A  32     -17.899  41.319  26.541  1.00 91.67           O  
ATOM    518  OE2 GLU A  32     -17.121  40.933  24.512  1.00 91.67           O  
ATOM    519  N   VAL A  33     -18.080  35.050  23.897  1.00 94.14           N  
ATOM    520  H   VAL A  33     -18.845  35.205  24.538  1.00 94.14           H  
ATOM    521  CA  VAL A  33     -18.317  34.171  22.739  1.00 94.14           C  
ATOM    522  HA  VAL A  33     -17.351  33.869  22.334  1.00 94.14           H  
ATOM    523  C   VAL A  33     -19.111  34.955  21.680  1.00 94.14           C  
ATOM    524  CB  VAL A  33     -19.058  32.879  23.152  1.00 94.14           C  
ATOM    525  HB  VAL A  33     -20.031  33.142  23.566  1.00 94.14           H  
ATOM    526  O   VAL A  33     -20.242  35.356  21.969  1.00 94.14           O  
ATOM    527  CG1 VAL A  33     -19.269  31.932  21.961  1.00 94.14           C  
ATOM    528 HG11 VAL A  33     -18.315  31.696  21.489  1.00 94.14           H  
ATOM    529 HG12 VAL A  33     -19.755  31.015  22.293  1.00 94.14           H  
ATOM    530 HG13 VAL A  33     -19.924  32.403  21.229  1.00 94.14           H  
ATOM    531  CG2 VAL A  33     -18.298  32.063  24.207  1.00 94.14           C  
ATOM    532 HG21 VAL A  33     -18.934  31.261  24.582  1.00 94.14           H  
ATOM    533 HG22 VAL A  33     -17.393  31.640  23.771  1.00 94.14           H  
ATOM    534 HG23 VAL A  33     -18.020  32.692  25.053  1.00 94.14           H  
ATOM    535  N   PRO A  34     -18.584  35.175  20.458  1.00 94.67           N  
ATOM    536  CA  PRO A  34     -19.348  35.794  19.375  1.00 94.67           C  
ATOM    537  HA  PRO A  34     -19.753  36.744  19.724  1.00 94.67           H  
ATOM    538  C   PRO A  34     -20.497  34.871  18.921  1.00 94.67           C  
ATOM    539  CB  PRO A  34     -18.331  36.048  18.257  1.00 94.67           C  
ATOM    540  HB2 PRO A  34     -17.850  37.013  18.418  1.00 94.67           H  
ATOM    541  HB3 PRO A  34     -18.783  36.011  17.266  1.00 94.67           H  
ATOM    542  O   PRO A  34     -20.423  33.662  19.138  1.00 94.67           O  
ATOM    543  CG  PRO A  34     -17.308  34.931  18.458  1.00 94.67           C  
ATOM    544  HG2 PRO A  34     -16.329  35.201  18.061  1.00 94.67           H  
ATOM    545  HG3 PRO A  34     -17.669  34.014  17.992  1.00 94.67           H  
ATOM    546  CD  PRO A  34     -17.276  34.759  19.978  1.00 94.67           C  
ATOM    547  HD2 PRO A  34     -16.509  35.399  20.414  1.00 94.67           H  
ATOM    548  HD3 PRO A  34     -17.090  33.714  20.226  1.00 94.67           H  
ATOM    549  N   PRO A  35     -21.549  35.376  18.246  1.00 94.22           N  
ATOM    550  CA  PRO A  35     -22.681  34.536  17.835  1.00 94.22           C  
ATOM    551  HA  PRO A  35     -23.056  34.015  18.715  1.00 94.22           H  
ATOM    552  C   PRO A  35     -22.334  33.484  16.771  1.00 94.22           C  
ATOM    553  CB  PRO A  35     -23.761  35.499  17.329  1.00 94.22           C  
ATOM    554  HB2 PRO A  35     -23.722  35.570  16.242  1.00 94.22           H  
ATOM    555  HB3 PRO A  35     -24.756  35.187  17.647  1.00 94.22           H  
ATOM    556  O   PRO A  35     -23.155  32.599  16.514  1.00 94.22           O  
ATOM    557  CG  PRO A  35     -23.369  36.841  17.940  1.00 94.22           C  
ATOM    558  HG2 PRO A  35     -23.737  37.676  17.344  1.00 94.22           H  
ATOM    559  HG3 PRO A  35     -23.745  36.903  18.961  1.00 94.22           H  
ATOM    560  CD  PRO A  35     -21.844  36.770  17.962  1.00 94.22           C  
ATOM    561  HD2 PRO A  35     -21.454  37.445  18.725  1.00 94.22           H  
ATOM    562  HD3 PRO A  35     -21.445  37.030  16.982  1.00 94.22           H  
ATOM    563  N   ARG A  36     -21.152  33.597  16.150  1.00 95.31           N  
ATOM    564  H   ARG A  36     -20.583  34.395  16.392  1.00 95.31           H  
ATOM    565  CA  ARG A  36     -20.581  32.682  15.161  1.00 95.31           C  
ATOM    566  HA  ARG A  36     -20.806  31.656  15.452  1.00 95.31           H  
ATOM    567  C   ARG A  36     -19.058  32.869  15.072  1.00 95.31           C  
ATOM    568  CB  ARG A  36     -21.233  33.007  13.811  1.00 95.31           C  
ATOM    569  HB2 ARG A  36     -20.815  33.942  13.438  1.00 95.31           H  
ATOM    570  HB3 ARG A  36     -22.306  33.148  13.943  1.00 95.31           H  
ATOM    571  O   ARG A  36     -18.566  33.982  15.255  1.00 95.31           O  
ATOM    572  CG  ARG A  36     -21.023  31.903  12.780  1.00 95.31           C  
ATOM    573  HG2 ARG A  36     -19.957  31.722  12.645  1.00 95.31           H  
ATOM    574  HG3 ARG A  36     -21.504  30.984  13.114  1.00 95.31           H  
ATOM    575  CD  ARG A  36     -21.611  32.342  11.445  1.00 95.31           C  
ATOM    576  HD2 ARG A  36     -21.193  33.315  11.189  1.00 95.31           H  
ATOM    577  HD3 ARG A  36     -22.693  32.441  11.537  1.00 95.31           H  
ATOM    578  NE  ARG A  36     -21.279  31.354  10.412  1.00 95.31           N  
ATOM    579  HE  ARG A  36     -21.150  30.399  10.714  1.00 95.31           H  
ATOM    580  NH1 ARG A  36     -21.390  32.741   8.593  1.00 95.31           N  
ATOM    581 HH11 ARG A  36     -21.663  33.486   9.220  1.00 95.31           H  
ATOM    582 HH12 ARG A  36     -21.347  32.889   7.595  1.00 95.31           H  
ATOM    583  NH2 ARG A  36     -20.846  30.568   8.357  1.00 95.31           N  
ATOM    584 HH21 ARG A  36     -20.826  30.667   7.352  1.00 95.31           H  
ATOM    585 HH22 ARG A  36     -20.774  29.667   8.808  1.00 95.31           H  
ATOM    586  CZ  ARG A  36     -21.169  31.568   9.123  1.00 95.31           C  
ATOM    587  N   ALA A  37     -18.311  31.814  14.747  1.00 94.62           N  
ATOM    588  H   ALA A  37     -18.768  30.914  14.714  1.00 94.62           H  
ATOM    589  CA  ALA A  37     -16.907  31.906  14.330  1.00 94.62           C  
ATOM    590  HA  ALA A  37     -16.473  32.809  14.760  1.00 94.62           H  
ATOM    591  C   ALA A  37     -16.759  32.017  12.798  1.00 94.62           C  
ATOM    592  CB  ALA A  37     -16.116  30.713  14.887  1.00 94.62           C  
ATOM    593  HB1 ALA A  37     -16.093  30.750  15.976  1.00 94.62           H  
ATOM    594  HB2 ALA A  37     -15.092  30.748  14.516  1.00 94.62           H  
ATOM    595  HB3 ALA A  37     -16.574  29.779  14.562  1.00 94.62           H  
ATOM    596  O   ALA A  37     -17.509  31.399  12.039  1.00 94.62           O  
ATOM    597  N   GLU A  38     -15.743  32.756  12.336  1.00 93.25           N  
ATOM    598  H   GLU A  38     -15.162  33.249  12.998  1.00 93.25           H  
ATOM    599  CA  GLU A  38     -15.279  32.679  10.941  1.00 93.25           C  
ATOM    600  HA  GLU A  38     -16.099  32.954  10.279  1.00 93.25           H  
ATOM    601  C   GLU A  38     -14.842  31.245  10.595  1.00 93.25           C  
ATOM    602  CB  GLU A  38     -14.094  33.631  10.691  1.00 93.25           C  
ATOM    603  HB2 GLU A  38     -13.316  33.423  11.425  1.00 93.25           H  
ATOM    604  HB3 GLU A  38     -13.693  33.418   9.699  1.00 93.25           H  
ATOM    605  O   GLU A  38     -14.368  30.509  11.459  1.00 93.25           O  
ATOM    606  CG  GLU A  38     -14.461  35.122  10.747  1.00 93.25           C  
ATOM    607  HG2 GLU A  38     -14.814  35.358  11.750  1.00 93.25           H  
ATOM    608  HG3 GLU A  38     -15.278  35.301  10.048  1.00 93.25           H  
ATOM    609  CD  GLU A  38     -13.280  36.052  10.395  1.00 93.25           C  
ATOM    610  OE1 GLU A  38     -13.524  37.273  10.285  1.00 93.25           O  
ATOM    611  OE2 GLU A  38     -12.131  35.562  10.262  1.00 93.25           O  
ATOM    612  N   GLU A  39     -14.954  30.844   9.324  1.00 94.43           N  
ATOM    613  H   GLU A  39     -15.313  31.487   8.633  1.00 94.43           H  
ATOM    614  CA  GLU A  39     -14.525  29.507   8.896  1.00 94.43           C  
ATOM    615  HA  GLU A  39     -15.049  28.770   9.504  1.00 94.43           H  
ATOM    616  C   GLU A  39     -13.025  29.312   9.109  1.00 94.43           C  
ATOM    617  CB  GLU A  39     -14.888  29.257   7.431  1.00 94.43           C  
ATOM    618  HB2 GLU A  39     -14.487  30.063   6.817  1.00 94.43           H  
ATOM    619  HB3 GLU A  39     -15.975  29.258   7.345  1.00 94.43           H  
ATOM    620  O   GLU A  39     -12.197  29.976   8.487  1.00 94.43           O  
ATOM    621  CG  GLU A  39     -14.331  27.913   6.921  1.00 94.43           C  
ATOM    622  HG2 GLU A  39     -13.242  27.916   6.965  1.00 94.43           H  
ATOM    623  HG3 GLU A  39     -14.698  27.105   7.555  1.00 94.43           H  
ATOM    624  CD  GLU A  39     -14.738  27.651   5.478  1.00 94.43           C  
ATOM    625  OE1 GLU A  39     -14.041  26.941   4.720  1.00 94.43           O  
ATOM    626  OE2 GLU A  39     -15.779  28.146   5.004  1.00 94.43           O  
ATOM    627  N   ILE A  40     -12.683  28.336   9.937  1.00 93.21           N  
ATOM    628  H   ILE A  40     -13.429  27.783  10.336  1.00 93.21           H  
ATOM    629  CA  ILE A  40     -11.321  28.015  10.339  1.00 93.21           C  
ATOM    630  HA  ILE A  40     -10.732  28.932  10.328  1.00 93.21           H  
ATOM    631  C   ILE A  40     -10.705  27.048   9.323  1.00 93.21           C  
ATOM    632  CB  ILE A  40     -11.358  27.479  11.787  1.00 93.21           C  
ATOM    633  HB  ILE A  40     -11.927  26.550  11.780  1.00 93.21           H  
ATOM    634  O   ILE A  40     -11.411  26.270   8.686  1.00 93.21           O  
ATOM    635  CG1 ILE A  40     -12.134  28.463  12.708  1.00 93.21           C  
ATOM    636 HG12 ILE A  40     -12.189  29.442  12.233  1.00 93.21           H  
ATOM    637 HG13 ILE A  40     -13.161  28.107  12.789  1.00 93.21           H  
ATOM    638  CG2 ILE A  40      -9.945  27.124  12.260  1.00 93.21           C  
ATOM    639 HG21 ILE A  40      -9.964  26.792  13.298  1.00 93.21           H  
ATOM    640 HG22 ILE A  40      -9.536  26.301  11.673  1.00 93.21           H  
ATOM    641 HG23 ILE A  40      -9.319  28.010  12.153  1.00 93.21           H  
ATOM    642  CD1 ILE A  40     -11.606  28.705  14.122  1.00 93.21           C  
ATOM    643 HD11 ILE A  40     -11.568  27.764  14.669  1.00 93.21           H  
ATOM    644 HD12 ILE A  40     -10.616  29.158  14.076  1.00 93.21           H  
ATOM    645 HD13 ILE A  40     -12.272  29.396  14.639  1.00 93.21           H  
ATOM    646  N   THR A  41      -9.388  27.079   9.117  1.00 92.40           N  
ATOM    647  H   THR A  41      -8.839  27.760   9.622  1.00 92.40           H  
ATOM    648  CA  THR A  41      -8.707  26.107   8.237  1.00 92.40           C  
ATOM    649  HA  THR A  41      -9.306  25.200   8.159  1.00 92.40           H  
ATOM    650  C   THR A  41      -7.353  25.703   8.805  1.00 92.40           C  
ATOM    651  CB  THR A  41      -8.554  26.677   6.822  1.00 92.40           C  
ATOM    652  HB  THR A  41      -7.982  27.604   6.870  1.00 92.40           H  
ATOM    653  O   THR A  41      -6.438  26.518   8.848  1.00 92.40           O  
ATOM    654  CG2 THR A  41      -7.855  25.714   5.860  1.00 92.40           C  
ATOM    655 HG21 THR A  41      -7.863  26.135   4.855  1.00 92.40           H  
ATOM    656 HG22 THR A  41      -8.368  24.753   5.857  1.00 92.40           H  
ATOM    657 HG23 THR A  41      -6.819  25.562   6.163  1.00 92.40           H  
ATOM    658  OG1 THR A  41      -9.823  26.989   6.292  1.00 92.40           O  
ATOM    659  HG1 THR A  41     -10.435  27.015   7.030  1.00 92.40           H  
ATOM    660  N   ILE A  42      -7.204  24.453   9.225  1.00 91.96           N  
ATOM    661  H   ILE A  42      -7.981  23.815   9.129  1.00 91.96           H  
ATOM    662  CA  ILE A  42      -5.954  23.912   9.770  1.00 91.96           C  
ATOM    663  HA  ILE A  42      -5.417  24.718  10.270  1.00 91.96           H  
ATOM    664  C   ILE A  42      -5.109  23.362   8.600  1.00 91.96           C  
ATOM    665  CB  ILE A  42      -6.252  22.865  10.864  1.00 91.96           C  
ATOM    666  HB  ILE A  42      -6.805  22.039  10.418  1.00 91.96           H  
ATOM    667  O   ILE A  42      -5.632  22.550   7.830  1.00 91.96           O  
ATOM    668  CG1 ILE A  42      -7.112  23.508  11.982  1.00 91.96           C  
ATOM    669 HG12 ILE A  42      -8.000  23.972  11.554  1.00 91.96           H  
ATOM    670 HG13 ILE A  42      -6.537  24.285  12.484  1.00 91.96           H  
ATOM    671  CG2 ILE A  42      -4.936  22.325  11.453  1.00 91.96           C  
ATOM    672 HG21 ILE A  42      -5.136  21.528  12.170  1.00 91.96           H  
ATOM    673 HG22 ILE A  42      -4.310  21.901  10.668  1.00 91.96           H  
ATOM    674 HG23 ILE A  42      -4.385  23.123  11.950  1.00 91.96           H  
ATOM    675  CD1 ILE A  42      -7.619  22.517  13.028  1.00 91.96           C  
ATOM    676 HD11 ILE A  42      -8.269  23.046  13.725  1.00 91.96           H  
ATOM    677 HD12 ILE A  42      -8.187  21.726  12.538  1.00 91.96           H  
ATOM    678 HD13 ILE A  42      -6.788  22.085  13.586  1.00 91.96           H  
ATOM    679  N   PRO A  43      -3.849  23.808   8.414  1.00 89.83           N  
ATOM    680  CA  PRO A  43      -2.950  23.340   7.361  1.00 89.83           C  
ATOM    681  HA  PRO A  43      -3.407  23.561   6.396  1.00 89.83           H  
ATOM    682  C   PRO A  43      -2.629  21.848   7.430  1.00 89.83           C  
ATOM    683  CB  PRO A  43      -1.663  24.157   7.507  1.00 89.83           C  
ATOM    684  HB2 PRO A  43      -1.184  24.343   6.546  1.00 89.83           H  
ATOM    685  HB3 PRO A  43      -0.975  23.652   8.186  1.00 89.83           H  
ATOM    686  O   PRO A  43      -2.689  21.229   8.492  1.00 89.83           O  
ATOM    687  CG  PRO A  43      -2.135  25.442   8.164  1.00 89.83           C  
ATOM    688  HG2 PRO A  43      -1.330  25.925   8.718  1.00 89.83           H  
ATOM    689  HG3 PRO A  43      -2.560  26.112   7.416  1.00 89.83           H  
ATOM    690  CD  PRO A  43      -3.227  24.929   9.092  1.00 89.83           C  
ATOM    691  HD2 PRO A  43      -3.940  25.734   9.271  1.00 89.83           H  
ATOM    692  HD3 PRO A  43      -2.782  24.580  10.024  1.00 89.83           H  
ATOM    693  N   ALA A  44      -2.235  21.292   6.282  1.00 89.26           N  
ATOM    694  H   ALA A  44      -2.096  21.900   5.487  1.00 89.26           H  
ATOM    695  CA  ALA A  44      -1.875  19.886   6.127  1.00 89.26           C  
ATOM    696  HA  ALA A  44      -2.769  19.273   6.245  1.00 89.26           H  
ATOM    697  C   ALA A  44      -0.849  19.439   7.178  1.00 89.26           C  
ATOM    698  CB  ALA A  44      -1.309  19.695   4.712  1.00 89.26           C  
ATOM    699  HB1 ALA A  44      -0.411  20.299   4.581  1.00 89.26           H  
ATOM    700  HB2 ALA A  44      -1.048  18.648   4.559  1.00 89.26           H  
ATOM    701  HB3 ALA A  44      -2.038  19.995   3.959  1.00 89.26           H  
ATOM    702  O   ALA A  44      -1.117  18.529   7.950  1.00 89.26           O  
ATOM    703  N   ASP A  45       0.283  20.131   7.242  1.00 87.15           N  
ATOM    704  H   ASP A  45       0.349  20.967   6.678  1.00 87.15           H  
ATOM    705  CA  ASP A  45       1.428  19.912   8.131  1.00 87.15           C  
ATOM    706  HA  ASP A  45       1.884  18.952   7.890  1.00 87.15           H  
ATOM    707  C   ASP A  45       1.082  19.866   9.630  1.00 87.15           C  
ATOM    708  CB  ASP A  45       2.454  21.024   7.831  1.00 87.15           C  
ATOM    709  HB2 ASP A  45       3.255  20.984   8.569  1.00 87.15           H  
ATOM    710  HB3 ASP A  45       2.897  20.827   6.855  1.00 87.15           H  
ATOM    711  O   ASP A  45       1.758  19.172  10.389  1.00 87.15           O  
ATOM    712  CG  ASP A  45       1.830  22.430   7.805  1.00 87.15           C  
ATOM    713  OD1 ASP A  45       2.068  23.200   8.753  1.00 87.15           O  
ATOM    714  OD2 ASP A  45       1.071  22.703   6.839  1.00 87.15           O  
ATOM    715  N   VAL A  46       0.005  20.540  10.044  1.00 87.99           N  
ATOM    716  H   VAL A  46      -0.492  21.087   9.355  1.00 87.99           H  
ATOM    717  CA  VAL A  46      -0.496  20.545  11.426  1.00 87.99           C  
ATOM    718  HA  VAL A  46       0.344  20.395  12.103  1.00 87.99           H  
ATOM    719  C   VAL A  46      -1.490  19.398  11.671  1.00 87.99           C  
ATOM    720  CB  VAL A  46      -1.113  21.923  11.742  1.00 87.99           C  
ATOM    721  HB  VAL A  46      -1.968  22.083  11.085  1.00 87.99           H  
ATOM    722  O   VAL A  46      -1.532  18.825  12.759  1.00 87.99           O  
ATOM    723  CG1 VAL A  46      -1.592  22.043  13.189  1.00 87.99           C  
ATOM    724 HG11 VAL A  46      -2.347  21.288  13.409  1.00 87.99           H  
ATOM    725 HG12 VAL A  46      -0.751  21.930  13.874  1.00 87.99           H  
ATOM    726 HG13 VAL A  46      -2.036  23.029  13.328  1.00 87.99           H  
ATOM    727  CG2 VAL A  46      -0.118  23.070  11.516  1.00 87.99           C  
ATOM    728 HG21 VAL A  46       0.155  23.135  10.462  1.00 87.99           H  
ATOM    729 HG22 VAL A  46      -0.564  24.021  11.804  1.00 87.99           H  
ATOM    730 HG23 VAL A  46       0.786  22.906  12.102  1.00 87.99           H  
ATOM    731  N   THR A  47      -2.280  19.000  10.673  1.00 88.52           N  
ATOM    732  H   THR A  47      -2.180  19.453   9.775  1.00 88.52           H  
ATOM    733  CA  THR A  47      -3.191  17.848  10.811  1.00 88.52           C  
ATOM    734  HA  THR A  47      -3.701  17.961  11.768  1.00 88.52           H  
ATOM    735  C   THR A  47      -2.447  16.503  10.813  1.00 88.52           C  
ATOM    736  CB  THR A  47      -4.262  17.811   9.724  1.00 88.52           C  
ATOM    737  HB  THR A  47      -4.905  16.953   9.923  1.00 88.52           H  
ATOM    738  O   THR A  47      -1.430  16.378  10.132  1.00 88.52           O  
ATOM    739  CG2 THR A  47      -5.148  19.054   9.729  1.00 88.52           C  
ATOM    740 HG21 THR A  47      -5.574  19.202  10.721  1.00 88.52           H  
ATOM    741 HG22 THR A  47      -5.959  18.921   9.013  1.00 88.52           H  
ATOM    742 HG23 THR A  47      -4.571  19.933   9.443  1.00 88.52           H  
ATOM    743  OG1 THR A  47      -3.683  17.631   8.454  1.00 88.52           O  
ATOM    744  HG1 THR A  47      -2.775  17.942   8.496  1.00 88.52           H  
ATOM    745  N   PRO A  48      -2.949  15.455  11.498  1.00 87.40           N  
ATOM    746  CA  PRO A  48      -2.210  14.194  11.612  1.00 87.40           C  
ATOM    747  HA  PRO A  48      -1.216  14.402  12.007  1.00 87.40           H  
ATOM    748  C   PRO A  48      -2.054  13.461  10.271  1.00 87.40           C  
ATOM    749  CB  PRO A  48      -2.980  13.345  12.623  1.00 87.40           C  
ATOM    750  HB2 PRO A  48      -2.290  12.955  13.371  1.00 87.40           H  
ATOM    751  HB3 PRO A  48      -3.490  12.524  12.120  1.00 87.40           H  
ATOM    752  O   PRO A  48      -0.957  13.061   9.894  1.00 87.40           O  
ATOM    753  CG  PRO A  48      -4.020  14.271  13.255  1.00 87.40           C  
ATOM    754  HG2 PRO A  48      -4.958  13.742  13.427  1.00 87.40           H  
ATOM    755  HG3 PRO A  48      -3.645  14.691  14.188  1.00 87.40           H  
ATOM    756  CD  PRO A  48      -4.193  15.403  12.253  1.00 87.40           C  
ATOM    757  HD2 PRO A  48      -4.399  16.327  12.793  1.00 87.40           H  
ATOM    758  HD3 PRO A  48      -5.015  15.171  11.577  1.00 87.40           H  
ATOM    759  N   GLU A  49      -3.148  13.362   9.510  1.00 86.15           N  
ATOM    760  H   GLU A  49      -4.023  13.666   9.912  1.00 86.15           H  
ATOM    761  CA  GLU A  49      -3.207  12.694   8.199  1.00 86.15           C  
ATOM    762  HA  GLU A  49      -2.627  11.772   8.238  1.00 86.15           H  
ATOM    763  C   GLU A  49      -2.616  13.529   7.047  1.00 86.15           C  
ATOM    764  CB  GLU A  49      -4.672  12.338   7.897  1.00 86.15           C  
ATOM    765  HB2 GLU A  49      -4.762  11.993   6.867  1.00 86.15           H  
ATOM    766  HB3 GLU A  49      -5.276  13.240   7.995  1.00 86.15           H  
ATOM    767  O   GLU A  49      -2.669  13.124   5.887  1.00 86.15           O  
ATOM    768  CG  GLU A  49      -5.242  11.255   8.824  1.00 86.15           C  
ATOM    769  HG2 GLU A  49      -6.295  11.109   8.584  1.00 86.15           H  
ATOM    770  HG3 GLU A  49      -5.191  11.603   9.855  1.00 86.15           H  
ATOM    771  CD  GLU A  49      -4.521   9.909   8.676  1.00 86.15           C  
ATOM    772  OE1 GLU A  49      -4.314   9.265   9.725  1.00 86.15           O  
ATOM    773  OE2 GLU A  49      -4.233   9.517   7.522  1.00 86.15           O  
ATOM    774  N   LYS A  50      -2.064  14.714   7.340  1.00 89.35           N  
ATOM    775  H   LYS A  50      -1.973  14.952   8.317  1.00 89.35           H  
ATOM    776  CA  LYS A  50      -1.526  15.661   6.349  1.00 89.35           C  
ATOM    777  HA  LYS A  50      -1.274  16.558   6.914  1.00 89.35           H  
ATOM    778  C   LYS A  50      -2.557  16.139   5.312  1.00 89.35           C  
ATOM    779  CB  LYS A  50      -0.194  15.155   5.763  1.00 89.35           C  
ATOM    780  HB2 LYS A  50      -0.366  14.247   5.186  1.00 89.35           H  
ATOM    781  HB3 LYS A  50       0.214  15.917   5.099  1.00 89.35           H  
ATOM    782  O   LYS A  50      -2.228  16.346   4.144  1.00 89.35           O  
ATOM    783  CG  LYS A  50       0.822  14.879   6.882  1.00 89.35           C  
ATOM    784  HG2 LYS A  50       0.432  14.108   7.547  1.00 89.35           H  
ATOM    785  HG3 LYS A  50       0.975  15.790   7.460  1.00 89.35           H  
ATOM    786  CD  LYS A  50       2.167  14.395   6.338  1.00 89.35           C  
ATOM    787  HD2 LYS A  50       2.009  13.502   5.735  1.00 89.35           H  
ATOM    788  HD3 LYS A  50       2.619  15.179   5.731  1.00 89.35           H  
ATOM    789  CE  LYS A  50       3.053  14.069   7.543  1.00 89.35           C  
ATOM    790  HE2 LYS A  50       3.174  14.973   8.140  1.00 89.35           H  
ATOM    791  HE3 LYS A  50       2.530  13.341   8.164  1.00 89.35           H  
ATOM    792  NZ  LYS A  50       4.373  13.536   7.132  1.00 89.35           N  
ATOM    793  HZ1 LYS A  50       4.869  14.220   6.578  1.00 89.35           H  
ATOM    794  HZ2 LYS A  50       4.251  12.690   6.595  1.00 89.35           H  
ATOM    795  HZ3 LYS A  50       4.922  13.321   7.952  1.00 89.35           H  
ATOM    796  N   VAL A  51      -3.800  16.366   5.751  1.00 90.83           N  
ATOM    797  H   VAL A  51      -3.953  16.281   6.746  1.00 90.83           H  
ATOM    798  CA  VAL A  51      -4.925  16.834   4.920  1.00 90.83           C  
ATOM    799  HA  VAL A  51      -4.553  17.024   3.914  1.00 90.83           H  
ATOM    800  C   VAL A  51      -5.532  18.125   5.501  1.00 90.83           C  
ATOM    801  CB  VAL A  51      -6.013  15.750   4.767  1.00 90.83           C  
ATOM    802  HB  VAL A  51      -6.413  15.489   5.746  1.00 90.83           H  
ATOM    803  O   VAL A  51      -6.097  18.082   6.598  1.00 90.83           O  
ATOM    804  CG1 VAL A  51      -7.158  16.253   3.878  1.00 90.83           C  
ATOM    805 HG11 VAL A  51      -7.685  17.070   4.371  1.00 90.83           H  
ATOM    806 HG12 VAL A  51      -6.762  16.597   2.923  1.00 90.83           H  
ATOM    807 HG13 VAL A  51      -7.872  15.450   3.694  1.00 90.83           H  
ATOM    808  CG2 VAL A  51      -5.469  14.479   4.104  1.00 90.83           C  
ATOM    809 HG21 VAL A  51      -5.024  14.716   3.137  1.00 90.83           H  
ATOM    810 HG22 VAL A  51      -6.271  13.754   3.968  1.00 90.83           H  
ATOM    811 HG23 VAL A  51      -4.712  14.023   4.741  1.00 90.83           H  
ATOM    812  N   PRO A  52      -5.489  19.263   4.772  1.00 94.39           N  
ATOM    813  CA  PRO A  52      -6.093  20.526   5.193  1.00 94.39           C  
ATOM    814  HA  PRO A  52      -5.479  20.939   5.994  1.00 94.39           H  
ATOM    815  C   PRO A  52      -7.535  20.358   5.672  1.00 94.39           C  
ATOM    816  CB  PRO A  52      -6.032  21.455   3.975  1.00 94.39           C  
ATOM    817  HB2 PRO A  52      -5.915  22.498   4.270  1.00 94.39           H  
ATOM    818  HB3 PRO A  52      -6.920  21.330   3.355  1.00 94.39           H  
ATOM    819  O   PRO A  52      -8.361  19.754   4.989  1.00 94.39           O  
ATOM    820  CG  PRO A  52      -4.816  20.939   3.214  1.00 94.39           C  
ATOM    821  HG2 PRO A  52      -4.876  21.169   2.150  1.00 94.39           H  
ATOM    822  HG3 PRO A  52      -3.910  21.359   3.651  1.00 94.39           H  
ATOM    823  CD  PRO A  52      -4.870  19.434   3.469  1.00 94.39           C  
ATOM    824  HD2 PRO A  52      -5.501  18.954   2.722  1.00 94.39           H  
ATOM    825  HD3 PRO A  52      -3.870  19.002   3.435  1.00 94.39           H  
ATOM    826  N   THR A  53      -7.845  20.883   6.854  1.00 94.99           N  
ATOM    827  H   THR A  53      -7.130  21.392   7.354  1.00 94.99           H  
ATOM    828  CA  THR A  53      -9.140  20.650   7.505  1.00 94.99           C  
ATOM    829  HA  THR A  53      -9.786  20.086   6.833  1.00 94.99           H  
ATOM    830  C   THR A  53      -9.845  21.970   7.790  1.00 94.99           C  
ATOM    831  CB  THR A  53      -8.963  19.761   8.740  1.00 94.99           C  
ATOM    832  HB  THR A  53      -8.251  20.216   9.428  1.00 94.99           H  
ATOM    833  O   THR A  53      -9.392  22.778   8.601  1.00 94.99           O  
ATOM    834  CG2 THR A  53     -10.275  19.483   9.469  1.00 94.99           C  
ATOM    835 HG21 THR A  53     -10.655  20.400   9.920  1.00 94.99           H  
ATOM    836 HG22 THR A  53     -11.013  19.088   8.771  1.00 94.99           H  
ATOM    837 HG23 THR A  53     -10.100  18.751  10.258  1.00 94.99           H  
ATOM    838  OG1 THR A  53      -8.472  18.510   8.305  1.00 94.99           O  
ATOM    839  HG1 THR A  53      -7.697  18.667   7.760  1.00 94.99           H  
ATOM    840  N   HIS A  54     -10.954  22.195   7.090  1.00 96.11           N  
ATOM    841  H   HIS A  54     -11.297  21.436   6.519  1.00 96.11           H  
ATOM    842  CA  HIS A  54     -11.824  23.357   7.224  1.00 96.11           C  
ATOM    843  HA  HIS A  54     -11.219  24.217   7.510  1.00 96.11           H  
ATOM    844  C   HIS A  54     -12.871  23.089   8.311  1.00 96.11           C  
ATOM    845  CB  HIS A  54     -12.490  23.663   5.873  1.00 96.11           C  
ATOM    846  HB2 HIS A  54     -13.111  24.552   5.985  1.00 96.11           H  
ATOM    847  HB3 HIS A  54     -13.141  22.834   5.595  1.00 96.11           H  
ATOM    848  O   HIS A  54     -13.533  22.055   8.270  1.00 96.11           O  
ATOM    849  CG  HIS A  54     -11.518  23.896   4.744  1.00 96.11           C  
ATOM    850  CD2 HIS A  54     -11.101  22.989   3.803  1.00 96.11           C  
ATOM    851  HD2 HIS A  54     -11.421  21.961   3.720  1.00 96.11           H  
ATOM    852  ND1 HIS A  54     -10.866  25.075   4.478  1.00 96.11           N  
ATOM    853  HD1 HIS A  54     -10.893  25.912   5.044  1.00 96.11           H  
ATOM    854  CE1 HIS A  54     -10.066  24.884   3.420  1.00 96.11           C  
ATOM    855  HE1 HIS A  54      -9.406  25.628   3.000  1.00 96.11           H  
ATOM    856  NE2 HIS A  54     -10.169  23.628   2.976  1.00 96.11           N  
ATOM    857  N   ILE A  55     -13.053  24.008   9.258  1.00 96.08           N  
ATOM    858  H   ILE A  55     -12.522  24.865   9.198  1.00 96.08           H  
ATOM    859  CA  ILE A  55     -14.051  23.901  10.332  1.00 96.08           C  
ATOM    860  HA  ILE A  55     -14.634  22.990  10.198  1.00 96.08           H  
ATOM    861  C   ILE A  55     -15.011  25.085  10.216  1.00 96.08           C  
ATOM    862  CB  ILE A  55     -13.379  23.802  11.720  1.00 96.08           C  
ATOM    863  HB  ILE A  55     -12.725  24.665  11.843  1.00 96.08           H  
ATOM    864  O   ILE A  55     -14.592  26.242  10.247  1.00 96.08           O  
ATOM    865  CG1 ILE A  55     -12.509  22.531  11.850  1.00 96.08           C  
ATOM    866 HG12 ILE A  55     -11.945  22.367  10.932  1.00 96.08           H  
ATOM    867 HG13 ILE A  55     -13.153  21.667  12.008  1.00 96.08           H  
ATOM    868  CG2 ILE A  55     -14.436  23.842  12.838  1.00 96.08           C  
ATOM    869 HG21 ILE A  55     -13.957  23.757  13.813  1.00 96.08           H  
ATOM    870 HG22 ILE A  55     -14.974  24.790  12.824  1.00 96.08           H  
ATOM    871 HG23 ILE A  55     -15.146  23.025  12.710  1.00 96.08           H  
ATOM    872  CD1 ILE A  55     -11.486  22.613  12.990  1.00 96.08           C  
ATOM    873 HD11 ILE A  55     -10.891  21.700  13.006  1.00 96.08           H  
ATOM    874 HD12 ILE A  55     -11.988  22.718  13.952  1.00 96.08           H  
ATOM    875 HD13 ILE A  55     -10.822  23.464  12.834  1.00 96.08           H  
ATOM    876  N   VAL A  56     -16.299  24.788  10.062  1.00 96.87           N  
ATOM    877  H   VAL A  56     -16.555  23.811  10.036  1.00 96.87           H  
ATOM    878  CA  VAL A  56     -17.358  25.761   9.780  1.00 96.87           C  
ATOM    879  HA  VAL A  56     -16.916  26.747   9.642  1.00 96.87           H  
ATOM    880  C   VAL A  56     -18.332  25.821  10.950  1.00 96.87           C  
ATOM    881  CB  VAL A  56     -18.121  25.397   8.492  1.00 96.87           C  
ATOM    882  HB  VAL A  56     -18.714  24.500   8.672  1.00 96.87           H  
ATOM    883  O   VAL A  56     -18.884  24.795  11.353  1.00 96.87           O  
ATOM    884  CG1 VAL A  56     -19.060  26.535   8.068  1.00 96.87           C  
ATOM    885 HG11 VAL A  56     -18.489  27.446   7.888  1.00 96.87           H  
ATOM    886 HG12 VAL A  56     -19.802  26.720   8.845  1.00 96.87           H  
ATOM    887 HG13 VAL A  56     -19.590  26.258   7.157  1.00 96.87           H  
ATOM    888  CG2 VAL A  56     -17.203  25.094   7.306  1.00 96.87           C  
ATOM    889 HG21 VAL A  56     -16.522  24.275   7.540  1.00 96.87           H  
ATOM    890 HG22 VAL A  56     -16.638  25.984   7.031  1.00 96.87           H  
ATOM    891 HG23 VAL A  56     -17.834  24.779   6.474  1.00 96.87           H  
ATOM    892  N   ASP A  57     -18.578  27.027  11.454  1.00 96.48           N  
ATOM    893  H   ASP A  57     -18.081  27.826  11.088  1.00 96.48           H  
ATOM    894  CA  ASP A  57     -19.628  27.293  12.437  1.00 96.48           C  
ATOM    895  HA  ASP A  57     -19.804  26.384  13.012  1.00 96.48           H  
ATOM    896  C   ASP A  57     -20.937  27.700  11.746  1.00 96.48           C  
ATOM    897  CB  ASP A  57     -19.157  28.386  13.403  1.00 96.48           C  
ATOM    898  HB2 ASP A  57     -18.103  28.233  13.635  1.00 96.48           H  
ATOM    899  HB3 ASP A  57     -19.237  29.355  12.909  1.00 96.48           H  
ATOM    900  O   ASP A  57     -20.926  28.499  10.797  1.00 96.48           O  
ATOM    901  CG  ASP A  57     -19.940  28.423  14.719  1.00 96.48           C  
ATOM    902  OD1 ASP A  57     -19.774  29.439  15.429  1.00 96.48           O  
ATOM    903  OD2 ASP A  57     -20.665  27.455  15.042  1.00 96.48           O  
ATOM    904  N   TYR A  58     -22.060  27.183  12.247  1.00 95.82           N  
ATOM    905  H   TYR A  58     -21.977  26.596  13.065  1.00 95.82           H  
ATOM    906  CA  TYR A  58     -23.405  27.581  11.833  1.00 95.82           C  
ATOM    907  HA  TYR A  58     -23.327  28.244  10.971  1.00 95.82           H  
ATOM    908  C   TYR A  58     -24.120  28.347  12.947  1.00 95.82           C  
ATOM    909  CB  TYR A  58     -24.240  26.372  11.392  1.00 95.82           C  
ATOM    910  HB2 TYR A  58     -24.143  25.592  12.147  1.00 95.82           H  
ATOM    911  HB3 TYR A  58     -23.850  25.988  10.449  1.00 95.82           H  
ATOM    912  O   TYR A  58     -24.234  27.857  14.074  1.00 95.82           O  
ATOM    913  CG  TYR A  58     -25.715  26.702  11.237  1.00 95.82           C  
ATOM    914  CD1 TYR A  58     -26.632  26.284  12.222  1.00 95.82           C  
ATOM    915  HD1 TYR A  58     -26.298  25.668  13.044  1.00 95.82           H  
ATOM    916  CD2 TYR A  58     -26.147  27.529  10.181  1.00 95.82           C  
ATOM    917  HD2 TYR A  58     -25.442  27.865   9.435  1.00 95.82           H  
ATOM    918  CE1 TYR A  58     -27.974  26.702  12.156  1.00 95.82           C  
ATOM    919  HE1 TYR A  58     -28.681  26.418  12.921  1.00 95.82           H  
ATOM    920  CE2 TYR A  58     -27.492  27.943  10.111  1.00 95.82           C  
ATOM    921  HE2 TYR A  58     -27.827  28.582   9.307  1.00 95.82           H  
ATOM    922  OH  TYR A  58     -29.706  27.918  11.046  1.00 95.82           O  
ATOM    923  HH  TYR A  58     -29.882  28.521  10.320  1.00 95.82           H  
ATOM    924  CZ  TYR A  58     -28.407  27.531  11.101  1.00 95.82           C  
ATOM    925  N   SER A  59     -24.698  29.502  12.615  1.00 94.50           N  
ATOM    926  H   SER A  59     -24.620  29.827  11.662  1.00 94.50           H  
ATOM    927  CA  SER A  59     -25.511  30.271  13.559  1.00 94.50           C  
ATOM    928  HA  SER A  59     -25.664  29.682  14.463  1.00 94.50           H  
ATOM    929  C   SER A  59     -26.891  30.604  13.002  1.00 94.50           C  
ATOM    930  CB  SER A  59     -24.765  31.525  14.002  1.00 94.50           C  
ATOM    931  HB2 SER A  59     -23.744  31.251  14.268  1.00 94.50           H  
ATOM    932  HB3 SER A  59     -24.740  32.262  13.199  1.00 94.50           H  
ATOM    933  O   SER A  59     -27.026  31.378  12.060  1.00 94.50           O  
ATOM    934  OG  SER A  59     -25.402  32.058  15.143  1.00 94.50           O  
ATOM    935  HG  SER A  59     -24.687  32.366  15.705  1.00 94.50           H  
ATOM    936  N   GLU A  60     -27.925  30.072  13.656  1.00 94.22           N  
ATOM    937  H   GLU A  60     -27.717  29.430  14.407  1.00 94.22           H  
ATOM    938  CA  GLU A  60     -29.352  30.337  13.395  1.00 94.22           C  
ATOM    939  HA  GLU A  60     -29.579  30.101  12.356  1.00 94.22           H  
ATOM    940  C   GLU A  60     -29.736  31.818  13.609  1.00 94.22           C  
ATOM    941  CB  GLU A  60     -30.134  29.374  14.315  1.00 94.22           C  
ATOM    942  HB2 GLU A  60     -29.710  28.379  14.181  1.00 94.22           H  
ATOM    943  HB3 GLU A  60     -29.956  29.667  15.350  1.00 94.22           H  
ATOM    944  O   GLU A  60     -30.794  32.258  13.171  1.00 94.22           O  
ATOM    945  CG  GLU A  60     -31.651  29.249  14.091  1.00 94.22           C  
ATOM    946  HG2 GLU A  60     -31.837  29.116  13.025  1.00 94.22           H  
ATOM    947  HG3 GLU A  60     -32.142  30.166  14.417  1.00 94.22           H  
ATOM    948  CD  GLU A  60     -32.230  28.049  14.871  1.00 94.22           C  
ATOM    949  OE1 GLU A  60     -33.062  27.295  14.306  1.00 94.22           O  
ATOM    950  OE2 GLU A  60     -31.807  27.810  16.027  1.00 94.22           O  
ATOM    951  N   ALA A  61     -28.860  32.605  14.249  1.00 92.27           N  
ATOM    952  H   ALA A  61     -27.995  32.189  14.563  1.00 92.27           H  
ATOM    953  CA  ALA A  61     -29.006  34.051  14.411  1.00 92.27           C  
ATOM    954  HA  ALA A  61     -30.067  34.299  14.440  1.00 92.27           H  
ATOM    955  C   ALA A  61     -28.386  34.879  13.264  1.00 92.27           C  
ATOM    956  CB  ALA A  61     -28.387  34.430  15.763  1.00 92.27           C  
ATOM    957  HB1 ALA A  61     -28.525  35.497  15.939  1.00 92.27           H  
ATOM    958  HB2 ALA A  61     -28.872  33.870  16.563  1.00 92.27           H  
ATOM    959  HB3 ALA A  61     -27.320  34.208  15.758  1.00 92.27           H  
ATOM    960  O   ALA A  61     -28.719  36.056  13.129  1.00 92.27           O  
ATOM    961  N   GLU A  62     -27.492  34.296  12.455  1.00 94.66           N  
ATOM    962  H   GLU A  62     -27.290  33.316  12.593  1.00 94.66           H  
ATOM    963  CA  GLU A  62     -26.757  35.003  11.390  1.00 94.66           C  
ATOM    964  HA  GLU A  62     -27.074  36.045  11.350  1.00 94.66           H  
ATOM    965  C   GLU A  62     -26.987  34.437   9.981  1.00 94.66           C  
ATOM    966  CB  GLU A  62     -25.246  34.990  11.670  1.00 94.66           C  
ATOM    967  HB2 GLU A  62     -24.897  33.958  11.714  1.00 94.66           H  
ATOM    968  HB3 GLU A  62     -24.753  35.478  10.829  1.00 94.66           H  
ATOM    969  O   GLU A  62     -26.729  35.140   9.007  1.00 94.66           O  
ATOM    970  CG  GLU A  62     -24.832  35.725  12.954  1.00 94.66           C  
ATOM    971  HG2 GLU A  62     -25.301  36.709  12.959  1.00 94.66           H  
ATOM    972  HG3 GLU A  62     -25.198  35.169  13.817  1.00 94.66           H  
ATOM    973  CD  GLU A  62     -23.308  35.900  13.071  1.00 94.66           C  
ATOM    974  OE1 GLU A  62     -22.884  36.541  14.059  1.00 94.66           O  
ATOM    975  OE2 GLU A  62     -22.571  35.403  12.184  1.00 94.66           O  
ATOM    976  N   GLN A  63     -27.448  33.189   9.858  1.00 95.91           N  
ATOM    977  H   GLN A  63     -27.639  32.660  10.697  1.00 95.91           H  
ATOM    978  CA  GLN A  63     -27.567  32.473   8.586  1.00 95.91           C  
ATOM    979  HA  GLN A  63     -27.326  33.144   7.762  1.00 95.91           H  
ATOM    980  C   GLN A  63     -28.974  31.933   8.350  1.00 95.91           C  
ATOM    981  CB  GLN A  63     -26.587  31.300   8.547  1.00 95.91           C  
ATOM    982  HB2 GLN A  63     -26.785  30.711   7.652  1.00 95.91           H  
ATOM    983  HB3 GLN A  63     -26.756  30.667   9.417  1.00 95.91           H  
ATOM    984  O   GLN A  63     -29.607  31.354   9.235  1.00 95.91           O  
ATOM    985  CG  GLN A  63     -25.122  31.734   8.526  1.00 95.91           C  
ATOM    986  HG2 GLN A  63     -24.936  32.361   7.654  1.00 95.91           H  
ATOM    987  HG3 GLN A  63     -24.882  32.296   9.429  1.00 95.91           H  
ATOM    988  CD  GLN A  63     -24.252  30.495   8.469  1.00 95.91           C  
ATOM    989  NE2 GLN A  63     -23.991  29.954   7.297  1.00 95.91           N  
ATOM    990 HE21 GLN A  63     -23.523  29.059   7.294  1.00 95.91           H  
ATOM    991 HE22 GLN A  63     -24.411  30.342   6.464  1.00 95.91           H  
ATOM    992  OE1 GLN A  63     -23.827  29.965   9.481  1.00 95.91           O  
ATOM    993  N   THR A  64     -29.423  32.057   7.108  1.00 94.61           N  
ATOM    994  H   THR A  64     -28.822  32.512   6.435  1.00 94.61           H  
ATOM    995  CA  THR A  64     -30.696  31.525   6.627  1.00 94.61           C  
ATOM    996  HA  THR A  64     -31.455  31.731   7.381  1.00 94.61           H  
ATOM    997  C   THR A  64     -30.665  30.009   6.410  1.00 94.61           C  
ATOM    998  CB  THR A  64     -31.121  32.216   5.320  1.00 94.61           C  
ATOM    999  HB  THR A  64     -32.089  31.815   5.022  1.00 94.61           H  
ATOM   1000  O   THR A  64     -29.616  29.385   6.241  1.00 94.61           O  
ATOM   1001  CG2 THR A  64     -31.269  33.732   5.457  1.00 94.61           C  
ATOM   1002 HG21 THR A  64     -31.633  34.144   4.516  1.00 94.61           H  
ATOM   1003 HG22 THR A  64     -30.309  34.189   5.694  1.00 94.61           H  
ATOM   1004 HG23 THR A  64     -31.981  33.961   6.251  1.00 94.61           H  
ATOM   1005  OG1 THR A  64     -30.205  31.957   4.286  1.00 94.61           O  
ATOM   1006  HG1 THR A  64     -29.397  32.429   4.504  1.00 94.61           H  
ATOM   1007  N   ASP A  65     -31.860  29.424   6.331  1.00 93.59           N  
ATOM   1008  H   ASP A  65     -32.668  29.956   6.621  1.00 93.59           H  
ATOM   1009  CA  ASP A  65     -32.116  28.049   5.887  1.00 93.59           C  
ATOM   1010  HA  ASP A  65     -31.831  27.342   6.665  1.00 93.59           H  
ATOM   1011  C   ASP A  65     -31.390  27.657   4.585  1.00 93.59           C  
ATOM   1012  CB  ASP A  65     -33.625  27.948   5.608  1.00 93.59           C  
ATOM   1013  HB2 ASP A  65     -33.773  27.311   4.737  1.00 93.59           H  
ATOM   1014  HB3 ASP A  65     -34.025  28.925   5.336  1.00 93.59           H  
ATOM   1015  O   ASP A  65     -30.998  26.502   4.422  1.00 93.59           O  
ATOM   1016  CG  ASP A  65     -34.464  27.366   6.739  1.00 93.59           C  
ATOM   1017  OD1 ASP A  65     -35.510  26.785   6.361  1.00 93.59           O  
ATOM   1018  OD2 ASP A  65     -34.070  27.488   7.916  1.00 93.59           O  
ATOM   1019  N   GLU A  66     -31.238  28.589   3.640  1.00 95.11           N  
ATOM   1020  H   GLU A  66     -31.508  29.540   3.845  1.00 95.11           H  
ATOM   1021  CA  GLU A  66     -30.629  28.306   2.335  1.00 95.11           C  
ATOM   1022  HA  GLU A  66     -30.933  27.305   2.027  1.00 95.11           H  
ATOM   1023  C   GLU A  66     -29.098  28.288   2.425  1.00 95.11           C  
ATOM   1024  CB  GLU A  66     -31.149  29.312   1.293  1.00 95.11           C  
ATOM   1025  HB2 GLU A  66     -30.633  30.262   1.428  1.00 95.11           H  
ATOM   1026  HB3 GLU A  66     -32.211  29.491   1.459  1.00 95.11           H  
ATOM   1027  O   GLU A  66     -28.460  27.372   1.913  1.00 95.11           O  
ATOM   1028  CG  GLU A  66     -30.955  28.835  -0.159  1.00 95.11           C  
ATOM   1029  HG2 GLU A  66     -31.239  29.654  -0.820  1.00 95.11           H  
ATOM   1030  HG3 GLU A  66     -29.898  28.629  -0.325  1.00 95.11           H  
ATOM   1031  CD  GLU A  66     -31.790  27.593  -0.533  1.00 95.11           C  
ATOM   1032  OE1 GLU A  66     -31.594  27.065  -1.647  1.00 95.11           O  
ATOM   1033  OE2 GLU A  66     -32.649  27.164   0.279  1.00 95.11           O  
ATOM   1034  N   GLU A  67     -28.508  29.218   3.182  1.00 95.83           N  
ATOM   1035  H   GLU A  67     -29.082  29.934   3.605  1.00 95.83           H  
ATOM   1036  CA  GLU A  67     -27.076  29.198   3.508  1.00 95.83           C  
ATOM   1037  HA  GLU A  67     -26.494  29.188   2.586  1.00 95.83           H  
ATOM   1038  C   GLU A  67     -26.699  27.942   4.312  1.00 95.83           C  
ATOM   1039  CB  GLU A  67     -26.717  30.459   4.304  1.00 95.83           C  
ATOM   1040  HB2 GLU A  67     -27.388  30.532   5.160  1.00 95.83           H  
ATOM   1041  HB3 GLU A  67     -25.699  30.372   4.683  1.00 95.83           H  
ATOM   1042  O   GLU A  67     -25.621  27.379   4.125  1.00 95.83           O  
ATOM   1043  CG  GLU A  67     -26.814  31.734   3.455  1.00 95.83           C  
ATOM   1044  HG2 GLU A  67     -27.712  31.710   2.838  1.00 95.83           H  
ATOM   1045  HG3 GLU A  67     -25.952  31.785   2.789  1.00 95.83           H  
ATOM   1046  CD  GLU A  67     -26.877  32.965   4.358  1.00 95.83           C  
ATOM   1047  OE1 GLU A  67     -25.870  33.699   4.436  1.00 95.83           O  
ATOM   1048  OE2 GLU A  67     -27.944  33.134   4.998  1.00 95.83           O  
ATOM   1049  N   LEU A  68     -27.603  27.452   5.167  1.00 95.49           N  
ATOM   1050  H   LEU A  68     -28.444  27.990   5.320  1.00 95.49           H  
ATOM   1051  CA  LEU A  68     -27.448  26.177   5.866  1.00 95.49           C  
ATOM   1052  HA  LEU A  68     -26.472  26.174   6.352  1.00 95.49           H  
ATOM   1053  C   LEU A  68     -27.471  24.976   4.901  1.00 95.49           C  
ATOM   1054  CB  LEU A  68     -28.532  26.092   6.952  1.00 95.49           C  
ATOM   1055  HB2 LEU A  68     -29.505  26.267   6.492  1.00 95.49           H  
ATOM   1056  HB3 LEU A  68     -28.360  26.895   7.669  1.00 95.49           H  
ATOM   1057  O   LEU A  68     -26.616  24.097   5.013  1.00 95.49           O  
ATOM   1058  CG  LEU A  68     -28.601  24.753   7.701  1.00 95.49           C  
ATOM   1059  HG  LEU A  68     -28.886  23.963   7.007  1.00 95.49           H  
ATOM   1060  CD1 LEU A  68     -27.288  24.363   8.377  1.00 95.49           C  
ATOM   1061 HD11 LEU A  68     -26.503  24.221   7.634  1.00 95.49           H  
ATOM   1062 HD12 LEU A  68     -27.426  23.425   8.914  1.00 95.49           H  
ATOM   1063 HD13 LEU A  68     -26.984  25.141   9.078  1.00 95.49           H  
ATOM   1064  CD2 LEU A  68     -29.671  24.845   8.784  1.00 95.49           C  
ATOM   1065 HD21 LEU A  68     -29.404  25.609   9.514  1.00 95.49           H  
ATOM   1066 HD22 LEU A  68     -30.629  25.109   8.336  1.00 95.49           H  
ATOM   1067 HD23 LEU A  68     -29.765  23.885   9.292  1.00 95.49           H  
ATOM   1068  N   ARG A  69     -28.398  24.936   3.931  1.00 95.48           N  
ATOM   1069  H   ARG A  69     -29.067  25.691   3.886  1.00 95.48           H  
ATOM   1070  CA  ARG A  69     -28.421  23.894   2.879  1.00 95.48           C  
ATOM   1071  HA  ARG A  69     -28.457  22.909   3.346  1.00 95.48           H  
ATOM   1072  C   ARG A  69     -27.144  23.916   2.042  1.00 95.48           C  
ATOM   1073  CB  ARG A  69     -29.645  24.070   1.964  1.00 95.48           C  
ATOM   1074  HB2 ARG A  69     -29.526  23.447   1.078  1.00 95.48           H  
ATOM   1075  HB3 ARG A  69     -29.699  25.109   1.638  1.00 95.48           H  
ATOM   1076  O   ARG A  69     -26.580  22.858   1.765  1.00 95.48           O  
ATOM   1077  CG  ARG A  69     -30.953  23.676   2.658  1.00 95.48           C  
ATOM   1078  HG2 ARG A  69     -30.990  24.135   3.646  1.00 95.48           H  
ATOM   1079  HG3 ARG A  69     -30.989  22.595   2.786  1.00 95.48           H  
ATOM   1080  CD  ARG A  69     -32.168  24.141   1.843  1.00 95.48           C  
ATOM   1081  HD2 ARG A  69     -32.282  23.512   0.960  1.00 95.48           H  
ATOM   1082  HD3 ARG A  69     -31.983  25.162   1.510  1.00 95.48           H  
ATOM   1083  NE  ARG A  69     -33.386  24.089   2.675  1.00 95.48           N  
ATOM   1084  HE  ARG A  69     -33.510  23.254   3.229  1.00 95.48           H  
ATOM   1085  NH1 ARG A  69     -34.171  26.234   2.313  1.00 95.48           N  
ATOM   1086 HH11 ARG A  69     -33.547  26.379   1.533  1.00 95.48           H  
ATOM   1087 HH12 ARG A  69     -34.728  27.018   2.622  1.00 95.48           H  
ATOM   1088  NH2 ARG A  69     -34.961  25.025   4.012  1.00 95.48           N  
ATOM   1089 HH21 ARG A  69     -35.341  25.857   4.439  1.00 95.48           H  
ATOM   1090 HH22 ARG A  69     -34.897  24.227   4.627  1.00 95.48           H  
ATOM   1091  CZ  ARG A  69     -34.164  25.116   2.979  1.00 95.48           C  
ATOM   1092  N   GLU A  70     -26.662  25.104   1.690  1.00 95.72           N  
ATOM   1093  H   GLU A  70     -27.212  25.924   1.904  1.00 95.72           H  
ATOM   1094  CA  GLU A  70     -25.385  25.287   1.003  1.00 95.72           C  
ATOM   1095  HA  GLU A  70     -25.405  24.736   0.063  1.00 95.72           H  
ATOM   1096  C   GLU A  70     -24.200  24.737   1.810  1.00 95.72           C  
ATOM   1097  CB  GLU A  70     -25.149  26.776   0.713  1.00 95.72           C  
ATOM   1098  HB2 GLU A  70     -24.075  26.945   0.802  1.00 95.72           H  
ATOM   1099  HB3 GLU A  70     -25.630  27.398   1.467  1.00 95.72           H  
ATOM   1100  O   GLU A  70     -23.369  24.018   1.255  1.00 95.72           O  
ATOM   1101  CG  GLU A  70     -25.613  27.214  -0.685  1.00 95.72           C  
ATOM   1102  HG2 GLU A  70     -25.375  26.425  -1.398  1.00 95.72           H  
ATOM   1103  HG3 GLU A  70     -26.695  27.347  -0.676  1.00 95.72           H  
ATOM   1104  CD  GLU A  70     -24.906  28.499  -1.154  1.00 95.72           C  
ATOM   1105  OE1 GLU A  70     -25.546  29.311  -1.853  1.00 95.72           O  
ATOM   1106  OE2 GLU A  70     -23.686  28.630  -0.869  1.00 95.72           O  
ATOM   1107  N   GLU A  71     -24.100  25.040   3.106  1.00 96.15           N  
ATOM   1108  H   GLU A  71     -24.769  25.675   3.517  1.00 96.15           H  
ATOM   1109  CA  GLU A  71     -22.998  24.532   3.930  1.00 96.15           C  
ATOM   1110  HA  GLU A  71     -22.072  24.661   3.370  1.00 96.15           H  
ATOM   1111  C   GLU A  71     -23.076  23.019   4.162  1.00 96.15           C  
ATOM   1112  CB  GLU A  71     -22.878  25.318   5.248  1.00 96.15           C  
ATOM   1113  HB2 GLU A  71     -23.849  25.365   5.741  1.00 96.15           H  
ATOM   1114  HB3 GLU A  71     -22.194  24.784   5.906  1.00 96.15           H  
ATOM   1115  O   GLU A  71     -22.042  22.352   4.094  1.00 96.15           O  
ATOM   1116  CG  GLU A  71     -22.329  26.743   5.047  1.00 96.15           C  
ATOM   1117  HG2 GLU A  71     -23.081  27.354   4.548  1.00 96.15           H  
ATOM   1118  HG3 GLU A  71     -22.136  27.187   6.023  1.00 96.15           H  
ATOM   1119  CD  GLU A  71     -21.037  26.755   4.215  1.00 96.15           C  
ATOM   1120  OE1 GLU A  71     -20.942  27.537   3.240  1.00 96.15           O  
ATOM   1121  OE2 GLU A  71     -20.135  25.927   4.484  1.00 96.15           O  
ATOM   1122  N   ILE A  72     -24.277  22.453   4.327  1.00 95.91           N  
ATOM   1123  H   ILE A  72     -25.084  23.059   4.384  1.00 95.91           H  
ATOM   1124  CA  ILE A  72     -24.488  20.995   4.357  1.00 95.91           C  
ATOM   1125  HA  ILE A  72     -23.872  20.570   5.149  1.00 95.91           H  
ATOM   1126  C   ILE A  72     -24.014  20.355   3.044  1.00 95.91           C  
ATOM   1127  CB  ILE A  72     -25.971  20.670   4.665  1.00 95.91           C  
ATOM   1128  HB  ILE A  72     -26.599  21.286   4.022  1.00 95.91           H  
ATOM   1129  O   ILE A  72     -23.314  19.345   3.080  1.00 95.91           O  
ATOM   1130  CG1 ILE A  72     -26.283  21.006   6.141  1.00 95.91           C  
ATOM   1131 HG12 ILE A  72     -25.885  21.992   6.385  1.00 95.91           H  
ATOM   1132 HG13 ILE A  72     -25.781  20.281   6.782  1.00 95.91           H  
ATOM   1133  CG2 ILE A  72     -26.316  19.191   4.394  1.00 95.91           C  
ATOM   1134 HG21 ILE A  72     -26.153  18.940   3.346  1.00 95.91           H  
ATOM   1135 HG22 ILE A  72     -25.702  18.537   5.014  1.00 95.91           H  
ATOM   1136 HG23 ILE A  72     -27.370  19.001   4.597  1.00 95.91           H  
ATOM   1137  CD1 ILE A  72     -27.780  21.019   6.479  1.00 95.91           C  
ATOM   1138 HD11 ILE A  72     -28.307  21.693   5.804  1.00 95.91           H  
ATOM   1139 HD12 ILE A  72     -27.917  21.368   7.503  1.00 95.91           H  
ATOM   1140 HD13 ILE A  72     -28.203  20.018   6.400  1.00 95.91           H  
ATOM   1141  N   HIS A  73     -24.326  20.950   1.888  1.00 95.33           N  
ATOM   1142  H   HIS A  73     -24.918  21.768   1.910  1.00 95.33           H  
ATOM   1143  CA  HIS A  73     -23.897  20.431   0.585  1.00 95.33           C  
ATOM   1144  HA  HIS A  73     -24.184  19.381   0.526  1.00 95.33           H  
ATOM   1145  C   HIS A  73     -22.372  20.487   0.381  1.00 95.33           C  
ATOM   1146  CB  HIS A  73     -24.632  21.196  -0.525  1.00 95.33           C  
ATOM   1147  HB2 HIS A  73     -24.345  22.247  -0.492  1.00 95.33           H  
ATOM   1148  HB3 HIS A  73     -25.706  21.136  -0.348  1.00 95.33           H  
ATOM   1149  O   HIS A  73     -21.801  19.617  -0.275  1.00 95.33           O  
ATOM   1150  CG  HIS A  73     -24.344  20.649  -1.900  1.00 95.33           C  
ATOM   1151  CD2 HIS A  73     -23.622  21.256  -2.893  1.00 95.33           C  
ATOM   1152  HD2 HIS A  73     -23.168  22.234  -2.836  1.00 95.33           H  
ATOM   1153  ND1 HIS A  73     -24.715  19.411  -2.370  1.00 95.33           N  
ATOM   1154  HD1 HIS A  73     -25.217  18.707  -1.847  1.00 95.33           H  
ATOM   1155  CE1 HIS A  73     -24.228  19.276  -3.614  1.00 95.33           C  
ATOM   1156  HE1 HIS A  73     -24.344  18.398  -4.233  1.00 95.33           H  
ATOM   1157  NE2 HIS A  73     -23.561  20.379  -3.984  1.00 95.33           N  
ATOM   1158  N   LYS A  74     -21.698  21.487   0.962  1.00 96.30           N  
ATOM   1159  H   LYS A  74     -22.238  22.190   1.446  1.00 96.30           H  
ATOM   1160  CA  LYS A  74     -20.230  21.613   0.937  1.00 96.30           C  
ATOM   1161  HA  LYS A  74     -19.864  21.318  -0.047  1.00 96.30           H  
ATOM   1162  C   LYS A  74     -19.541  20.683   1.949  1.00 96.30           C  
ATOM   1163  CB  LYS A  74     -19.845  23.082   1.198  1.00 96.30           C  
ATOM   1164  HB2 LYS A  74     -20.249  23.358   2.172  1.00 96.30           H  
ATOM   1165  HB3 LYS A  74     -18.759  23.166   1.248  1.00 96.30           H  
ATOM   1166  O   LYS A  74     -18.339  20.443   1.824  1.00 96.30           O  
ATOM   1167  CG  LYS A  74     -20.349  24.072   0.126  1.00 96.30           C  
ATOM   1168  HG2 LYS A  74     -21.352  23.791  -0.195  1.00 96.30           H  
ATOM   1169  HG3 LYS A  74     -19.701  24.028  -0.749  1.00 96.30           H  
ATOM   1170  CD  LYS A  74     -20.386  25.510   0.675  1.00 96.30           C  
ATOM   1171  HD2 LYS A  74     -20.708  25.474   1.716  1.00 96.30           H  
ATOM   1172  HD3 LYS A  74     -19.389  25.950   0.637  1.00 96.30           H  
ATOM   1173  CE  LYS A  74     -21.393  26.381  -0.085  1.00 96.30           C  
ATOM   1174  HE2 LYS A  74     -21.078  26.513  -1.120  1.00 96.30           H  
ATOM   1175  HE3 LYS A  74     -22.346  25.852  -0.094  1.00 96.30           H  
ATOM   1176  NZ  LYS A  74     -21.593  27.697   0.571  1.00 96.30           N  
ATOM   1177  HZ1 LYS A  74     -22.421  28.140   0.199  1.00 96.30           H  
ATOM   1178  HZ2 LYS A  74     -21.690  27.601   1.571  1.00 96.30           H  
ATOM   1179  HZ3 LYS A  74     -20.819  28.328   0.420  1.00 96.30           H  
ATOM   1180  N   ALA A  75     -20.247  20.219   2.984  1.00 96.36           N  
ATOM   1181  H   ALA A  75     -21.228  20.454   3.037  1.00 96.36           H  
ATOM   1182  CA  ALA A  75     -19.668  19.470   4.096  1.00 96.36           C  
ATOM   1183  HA  ALA A  75     -18.825  20.044   4.480  1.00 96.36           H  
ATOM   1184  C   ALA A  75     -19.122  18.094   3.676  1.00 96.36           C  
ATOM   1185  CB  ALA A  75     -20.687  19.359   5.238  1.00 96.36           C  
ATOM   1186  HB1 ALA A  75     -21.535  18.751   4.922  1.00 96.36           H  
ATOM   1187  HB2 ALA A  75     -20.224  18.893   6.108  1.00 96.36           H  
ATOM   1188  HB3 ALA A  75     -21.042  20.350   5.519  1.00 96.36           H  
ATOM   1189  O   ALA A  75     -19.546  17.464   2.708  1.00 96.36           O  
ATOM   1190  N   ASN A  76     -18.141  17.604   4.428  1.00 96.72           N  
ATOM   1191  H   ASN A  76     -17.787  18.177   5.180  1.00 96.72           H  
ATOM   1192  CA  ASN A  76     -17.607  16.250   4.292  1.00 96.72           C  
ATOM   1193  HA  ASN A  76     -18.054  15.755   3.430  1.00 96.72           H  
ATOM   1194  C   ASN A  76     -17.949  15.367   5.491  1.00 96.72           C  
ATOM   1195  CB  ASN A  76     -16.093  16.332   4.087  1.00 96.72           C  
ATOM   1196  HB2 ASN A  76     -15.695  15.318   4.038  1.00 96.72           H  
ATOM   1197  HB3 ASN A  76     -15.642  16.821   4.951  1.00 96.72           H  
ATOM   1198  O   ASN A  76     -18.003  14.152   5.332  1.00 96.72           O  
ATOM   1199  CG  ASN A  76     -15.652  17.069   2.840  1.00 96.72           C  
ATOM   1200  ND2 ASN A  76     -16.465  17.222   1.820  1.00 96.72           N  
ATOM   1201 HD21 ASN A  76     -17.462  17.138   1.955  1.00 96.72           H  
ATOM   1202 HD22 ASN A  76     -16.120  17.837   1.097  1.00 96.72           H  
ATOM   1203  OD1 ASN A  76     -14.512  17.465   2.751  1.00 96.72           O  
ATOM   1204  N   VAL A  77     -18.197  15.990   6.643  1.00 97.11           N  
ATOM   1205  H   VAL A  77     -18.065  16.991   6.668  1.00 97.11           H  
ATOM   1206  CA  VAL A  77     -18.702  15.410   7.890  1.00 97.11           C  
ATOM   1207  HA  VAL A  77     -19.371  14.582   7.656  1.00 97.11           H  
ATOM   1208  C   VAL A  77     -19.499  16.487   8.623  1.00 97.11           C  
ATOM   1209  CB  VAL A  77     -17.547  14.864   8.752  1.00 97.11           C  
ATOM   1210  HB  VAL A  77     -17.097  14.051   8.181  1.00 97.11           H  
ATOM   1211  O   VAL A  77     -19.145  17.671   8.565  1.00 97.11           O  
ATOM   1212  CG1 VAL A  77     -16.470  15.918   9.032  1.00 97.11           C  
ATOM   1213 HG11 VAL A  77     -16.080  16.336   8.104  1.00 97.11           H  
ATOM   1214 HG12 VAL A  77     -15.641  15.459   9.571  1.00 97.11           H  
ATOM   1215 HG13 VAL A  77     -16.884  16.716   9.649  1.00 97.11           H  
ATOM   1216  CG2 VAL A  77     -17.980  14.260  10.092  1.00 97.11           C  
ATOM   1217 HG21 VAL A  77     -18.067  15.030  10.859  1.00 97.11           H  
ATOM   1218 HG22 VAL A  77     -17.235  13.529  10.408  1.00 97.11           H  
ATOM   1219 HG23 VAL A  77     -18.935  13.745   9.993  1.00 97.11           H  
ATOM   1220  N   VAL A  78     -20.573  16.090   9.303  1.00 97.46           N  
ATOM   1221  H   VAL A  78     -20.809  15.108   9.304  1.00 97.46           H  
ATOM   1222  CA  VAL A  78     -21.385  16.997  10.123  1.00 97.46           C  
ATOM   1223  HA  VAL A  78     -21.000  18.012  10.021  1.00 97.46           H  
ATOM   1224  C   VAL A  78     -21.265  16.615  11.594  1.00 97.46           C  
ATOM   1225  CB  VAL A  78     -22.852  17.040   9.660  1.00 97.46           C  
ATOM   1226  HB  VAL A  78     -23.294  16.047   9.746  1.00 97.46           H  
ATOM   1227  O   VAL A  78     -21.578  15.495  11.988  1.00 97.46           O  
ATOM   1228  CG1 VAL A  78     -23.659  18.020  10.518  1.00 97.46           C  
ATOM   1229 HG11 VAL A  78     -24.680  18.080  10.140  1.00 97.46           H  
ATOM   1230 HG12 VAL A  78     -23.699  17.678  11.553  1.00 97.46           H  
ATOM   1231 HG13 VAL A  78     -23.199  19.008  10.484  1.00 97.46           H  
ATOM   1232  CG2 VAL A  78     -22.966  17.509   8.202  1.00 97.46           C  
ATOM   1233 HG21 VAL A  78     -22.493  18.484   8.081  1.00 97.46           H  
ATOM   1234 HG22 VAL A  78     -22.479  16.790   7.543  1.00 97.46           H  
ATOM   1235 HG23 VAL A  78     -24.014  17.578   7.913  1.00 97.46           H  
ATOM   1236  N   CYS A  79     -20.854  17.572  12.415  1.00 97.14           N  
ATOM   1237  H   CYS A  79     -20.646  18.477  12.019  1.00 97.14           H  
ATOM   1238  CA  CYS A  79     -20.861  17.472  13.867  1.00 97.14           C  
ATOM   1239  HA  CYS A  79     -20.796  16.430  14.177  1.00 97.14           H  
ATOM   1240  C   CYS A  79     -22.176  18.063  14.390  1.00 97.14           C  
ATOM   1241  CB  CYS A  79     -19.630  18.214  14.401  1.00 97.14           C  
ATOM   1242  HB2 CYS A  79     -19.709  18.313  15.484  1.00 97.14           H  
ATOM   1243  HB3 CYS A  79     -19.585  19.210  13.959  1.00 97.14           H  
ATOM   1244  O   CYS A  79     -22.333  19.283  14.417  1.00 97.14           O  
ATOM   1245  SG  CYS A  79     -18.130  17.286  13.979  1.00 97.14           S  
ATOM   1246  HG  CYS A  79     -17.264  18.019  14.685  1.00 97.14           H  
ATOM   1247  N   VAL A  80     -23.134  17.222  14.786  1.00 97.57           N  
ATOM   1248  H   VAL A  80     -22.926  16.233  14.798  1.00 97.57           H  
ATOM   1249  CA  VAL A  80     -24.393  17.683  15.391  1.00 97.57           C  
ATOM   1250  HA  VAL A  80     -24.626  18.671  14.993  1.00 97.57           H  
ATOM   1251  C   VAL A  80     -24.190  17.829  16.895  1.00 97.57           C  
ATOM   1252  CB  VAL A  80     -25.596  16.787  15.048  1.00 97.57           C  
ATOM   1253  HB  VAL A  80     -25.441  15.790  15.461  1.00 97.57           H  
ATOM   1254  O   VAL A  80     -24.135  16.846  17.637  1.00 97.57           O  
ATOM   1255  CG1 VAL A  80     -26.890  17.378  15.628  1.00 97.57           C  
ATOM   1256 HG11 VAL A  80     -27.044  18.390  15.256  1.00 97.57           H  
ATOM   1257 HG12 VAL A  80     -27.740  16.757  15.345  1.00 97.57           H  
ATOM   1258 HG13 VAL A  80     -26.833  17.405  16.717  1.00 97.57           H  
ATOM   1259  CG2 VAL A  80     -25.798  16.666  13.531  1.00 97.57           C  
ATOM   1260 HG21 VAL A  80     -26.657  16.028  13.321  1.00 97.57           H  
ATOM   1261 HG22 VAL A  80     -24.918  16.211  13.075  1.00 97.57           H  
ATOM   1262 HG23 VAL A  80     -25.959  17.650  13.092  1.00 97.57           H  
ATOM   1263  N   VAL A  81     -24.061  19.079  17.328  1.00 97.18           N  
ATOM   1264  H   VAL A  81     -24.127  19.822  16.647  1.00 97.18           H  
ATOM   1265  CA  VAL A  81     -23.855  19.475  18.717  1.00 97.18           C  
ATOM   1266  HA  VAL A  81     -23.287  18.684  19.208  1.00 97.18           H  
ATOM   1267  C   VAL A  81     -25.188  19.584  19.443  1.00 97.18           C  
ATOM   1268  CB  VAL A  81     -23.044  20.780  18.834  1.00 97.18           C  
ATOM   1269  HB  VAL A  81     -23.687  21.610  18.541  1.00 97.18           H  
ATOM   1270  O   VAL A  81     -26.127  20.230  18.972  1.00 97.18           O  
ATOM   1271  CG1 VAL A  81     -22.565  21.011  20.274  1.00 97.18           C  
ATOM   1272 HG11 VAL A  81     -23.413  21.071  20.955  1.00 97.18           H  
ATOM   1273 HG12 VAL A  81     -21.924  20.186  20.586  1.00 97.18           H  
ATOM   1274 HG13 VAL A  81     -22.007  21.945  20.341  1.00 97.18           H  
ATOM   1275  CG2 VAL A  81     -21.797  20.807  17.933  1.00 97.18           C  
ATOM   1276 HG21 VAL A  81     -22.088  20.770  16.883  1.00 97.18           H  
ATOM   1277 HG22 VAL A  81     -21.149  19.960  18.158  1.00 97.18           H  
ATOM   1278 HG23 VAL A  81     -21.242  21.730  18.100  1.00 97.18           H  
ATOM   1279  N   TYR A  82     -25.242  18.973  20.618  1.00 96.90           N  
ATOM   1280  H   TYR A  82     -24.415  18.491  20.940  1.00 96.90           H  
ATOM   1281  CA  TYR A  82     -26.339  19.058  21.569  1.00 96.90           C  
ATOM   1282  HA  TYR A  82     -27.012  19.862  21.275  1.00 96.90           H  
ATOM   1283  C   TYR A  82     -25.786  19.411  22.954  1.00 96.90           C  
ATOM   1284  CB  TYR A  82     -27.138  17.747  21.540  1.00 96.90           C  
ATOM   1285  HB2 TYR A  82     -28.062  17.888  22.101  1.00 96.90           H  
ATOM   1286  HB3 TYR A  82     -27.430  17.543  20.510  1.00 96.90           H  
ATOM   1287  O   TYR A  82     -24.576  19.383  23.185  1.00 96.90           O  
ATOM   1288  CG  TYR A  82     -26.423  16.530  22.103  1.00 96.90           C  
ATOM   1289  CD1 TYR A  82     -25.595  15.737  21.280  1.00 96.90           C  
ATOM   1290  HD1 TYR A  82     -25.434  16.016  20.249  1.00 96.90           H  
ATOM   1291  CD2 TYR A  82     -26.620  16.174  23.450  1.00 96.90           C  
ATOM   1292  HD2 TYR A  82     -27.258  16.776  24.081  1.00 96.90           H  
ATOM   1293  CE1 TYR A  82     -24.970  14.588  21.808  1.00 96.90           C  
ATOM   1294  HE1 TYR A  82     -24.315  13.982  21.201  1.00 96.90           H  
ATOM   1295  CE2 TYR A  82     -26.005  15.023  23.976  1.00 96.90           C  
ATOM   1296  HE2 TYR A  82     -26.170  14.746  25.006  1.00 96.90           H  
ATOM   1297  OH  TYR A  82     -24.517  13.167  23.695  1.00 96.90           O  
ATOM   1298  HH  TYR A  82     -24.734  13.044  24.622  1.00 96.90           H  
ATOM   1299  CZ  TYR A  82     -25.166  14.236  23.161  1.00 96.90           C  
ATOM   1300  N   ASP A  83     -26.670  19.778  23.870  1.00 96.43           N  
ATOM   1301  H   ASP A  83     -27.655  19.706  23.657  1.00 96.43           H  
ATOM   1302  CA  ASP A  83     -26.335  20.067  25.260  1.00 96.43           C  
ATOM   1303  HA  ASP A  83     -25.265  20.237  25.373  1.00 96.43           H  
ATOM   1304  C   ASP A  83     -26.733  18.863  26.120  1.00 96.43           C  
ATOM   1305  CB  ASP A  83     -27.070  21.351  25.651  1.00 96.43           C  
ATOM   1306  HB2 ASP A  83     -28.144  21.189  25.564  1.00 96.43           H  
ATOM   1307  HB3 ASP A  83     -26.794  22.131  24.941  1.00 96.43           H  
ATOM   1308  O   ASP A  83     -27.904  18.483  26.154  1.00 96.43           O  
ATOM   1309  CG  ASP A  83     -26.746  21.846  27.056  1.00 96.43           C  
ATOM   1310  OD1 ASP A  83     -26.771  23.080  27.222  1.00 96.43           O  
ATOM   1311  OD2 ASP A  83     -26.401  21.036  27.947  1.00 96.43           O  
ATOM   1312  N   VAL A  84     -25.776  18.244  26.820  1.00 95.96           N  
ATOM   1313  H   VAL A  84     -24.835  18.611  26.792  1.00 95.96           H  
ATOM   1314  CA  VAL A  84     -26.066  17.048  27.636  1.00 95.96           C  
ATOM   1315  HA  VAL A  84     -26.575  16.330  26.994  1.00 95.96           H  
ATOM   1316  C   VAL A  84     -27.019  17.333  28.806  1.00 95.96           C  
ATOM   1317  CB  VAL A  84     -24.789  16.366  28.161  1.00 95.96           C  
ATOM   1318  HB  VAL A  84     -25.088  15.442  28.656  1.00 95.96           H  
ATOM   1319  O   VAL A  84     -27.612  16.394  29.347  1.00 95.96           O  
ATOM   1320  CG1 VAL A  84     -23.826  15.987  27.033  1.00 95.96           C  
ATOM   1321 HG11 VAL A  84     -23.420  16.887  26.572  1.00 95.96           H  
ATOM   1322 HG12 VAL A  84     -24.349  15.400  26.278  1.00 95.96           H  
ATOM   1323 HG13 VAL A  84     -23.006  15.388  27.429  1.00 95.96           H  
ATOM   1324  CG2 VAL A  84     -24.023  17.205  29.186  1.00 95.96           C  
ATOM   1325 HG21 VAL A  84     -23.196  16.609  29.573  1.00 95.96           H  
ATOM   1326 HG22 VAL A  84     -24.664  17.481  30.023  1.00 95.96           H  
ATOM   1327 HG23 VAL A  84     -23.639  18.114  28.722  1.00 95.96           H  
ATOM   1328  N   SER A  85     -27.157  18.603  29.204  1.00 95.38           N  
ATOM   1329  H   SER A  85     -26.672  19.316  28.677  1.00 95.38           H  
ATOM   1330  CA  SER A  85     -28.051  19.068  30.269  1.00 95.38           C  
ATOM   1331  HA  SER A  85     -28.200  18.245  30.968  1.00 95.38           H  
ATOM   1332  C   SER A  85     -29.453  19.455  29.773  1.00 95.38           C  
ATOM   1333  CB  SER A  85     -27.383  20.198  31.068  1.00 95.38           C  
ATOM   1334  HB2 SER A  85     -27.966  20.370  31.973  1.00 95.38           H  
ATOM   1335  HB3 SER A  85     -26.384  19.880  31.366  1.00 95.38           H  
ATOM   1336  O   SER A  85     -30.383  19.500  30.576  1.00 95.38           O  
ATOM   1337  OG  SER A  85     -27.287  21.424  30.370  1.00 95.38           O  
ATOM   1338  HG  SER A  85     -26.929  21.290  29.489  1.00 95.38           H  
ATOM   1339  N   GLU A  86     -29.647  19.638  28.460  1.00 95.30           N  
ATOM   1340  H   GLU A  86     -28.856  19.535  27.842  1.00 95.30           H  
ATOM   1341  CA  GLU A  86     -30.945  19.962  27.854  1.00 95.30           C  
ATOM   1342  HA  GLU A  86     -31.692  20.068  28.640  1.00 95.30           H  
ATOM   1343  C   GLU A  86     -31.425  18.837  26.919  1.00 95.30           C  
ATOM   1344  CB  GLU A  86     -30.907  21.308  27.109  1.00 95.30           C  
ATOM   1345  HB2 GLU A  86     -30.175  21.252  26.303  1.00 95.30           H  
ATOM   1346  HB3 GLU A  86     -31.891  21.448  26.663  1.00 95.30           H  
ATOM   1347  O   GLU A  86     -31.171  18.846  25.712  1.00 95.30           O  
ATOM   1348  CG  GLU A  86     -30.595  22.538  27.980  1.00 95.30           C  
ATOM   1349  HG2 GLU A  86     -29.587  22.440  28.384  1.00 95.30           H  
ATOM   1350  HG3 GLU A  86     -31.296  22.555  28.814  1.00 95.30           H  
ATOM   1351  CD  GLU A  86     -30.709  23.866  27.201  1.00 95.30           C  
ATOM   1352  OE1 GLU A  86     -30.312  24.914  27.763  1.00 95.30           O  
ATOM   1353  OE2 GLU A  86     -31.236  23.851  26.062  1.00 95.30           O  
ATOM   1354  N   GLU A  87     -32.193  17.882  27.455  1.00 94.53           N  
ATOM   1355  H   GLU A  87     -32.328  17.899  28.455  1.00 94.53           H  
ATOM   1356  CA  GLU A  87     -32.752  16.733  26.711  1.00 94.53           C  
ATOM   1357  HA  GLU A  87     -31.929  16.099  26.379  1.00 94.53           H  
ATOM   1358  C   GLU A  87     -33.553  17.139  25.455  1.00 94.53           C  
ATOM   1359  CB  GLU A  87     -33.628  15.926  27.683  1.00 94.53           C  
ATOM   1360  HB2 GLU A  87     -34.456  16.556  28.008  1.00 94.53           H  
ATOM   1361  HB3 GLU A  87     -33.026  15.670  28.555  1.00 94.53           H  
ATOM   1362  O   GLU A  87     -33.533  16.442  24.439  1.00 94.53           O  
ATOM   1363  CG  GLU A  87     -34.186  14.626  27.080  1.00 94.53           C  
ATOM   1364  HG2 GLU A  87     -33.352  14.040  26.696  1.00 94.53           H  
ATOM   1365  HG3 GLU A  87     -34.843  14.871  26.246  1.00 94.53           H  
ATOM   1366  CD  GLU A  87     -34.979  13.790  28.098  1.00 94.53           C  
ATOM   1367  OE1 GLU A  87     -35.098  12.568  27.860  1.00 94.53           O  
ATOM   1368  OE2 GLU A  87     -35.469  14.373  29.093  1.00 94.53           O  
ATOM   1369  N   ALA A  88     -34.183  18.318  25.468  1.00 95.24           N  
ATOM   1370  H   ALA A  88     -34.134  18.866  26.315  1.00 95.24           H  
ATOM   1371  CA  ALA A  88     -34.854  18.885  24.299  1.00 95.24           C  
ATOM   1372  HA  ALA A  88     -35.658  18.211  24.003  1.00 95.24           H  
ATOM   1373  C   ALA A  88     -33.916  19.046  23.084  1.00 95.24           C  
ATOM   1374  CB  ALA A  88     -35.463  20.231  24.710  1.00 95.24           C  
ATOM   1375  HB1 ALA A  88     -36.002  20.661  23.866  1.00 95.24           H  
ATOM   1376  HB2 ALA A  88     -34.675  20.918  25.018  1.00 95.24           H  
ATOM   1377  HB3 ALA A  88     -36.158  20.085  25.538  1.00 95.24           H  
ATOM   1378  O   ALA A  88     -34.357  18.892  21.945  1.00 95.24           O  
ATOM   1379  N   THR A  89     -32.622  19.307  23.302  1.00 96.46           N  
ATOM   1380  H   THR A  89     -32.294  19.359  24.256  1.00 96.46           H  
ATOM   1381  CA  THR A  89     -31.623  19.399  22.225  1.00 96.46           C  
ATOM   1382  HA  THR A  89     -32.059  19.981  21.412  1.00 96.46           H  
ATOM   1383  C   THR A  89     -31.269  18.028  21.641  1.00 96.46           C  
ATOM   1384  CB  THR A  89     -30.347  20.139  22.661  1.00 96.46           C  
ATOM   1385  HB  THR A  89     -29.734  20.288  21.771  1.00 96.46           H  
ATOM   1386  O   THR A  89     -30.976  17.944  20.448  1.00 96.46           O  
ATOM   1387  CG2 THR A  89     -30.618  21.515  23.267  1.00 96.46           C  
ATOM   1388 HG21 THR A  89     -31.111  22.154  22.535  1.00 96.46           H  
ATOM   1389 HG22 THR A  89     -31.250  21.435  24.151  1.00 96.46           H  
ATOM   1390 HG23 THR A  89     -29.677  21.979  23.562  1.00 96.46           H  
ATOM   1391  OG1 THR A  89     -29.581  19.392  23.571  1.00 96.46           O  
ATOM   1392  HG1 THR A  89     -30.051  19.311  24.404  1.00 96.46           H  
ATOM   1393  N   ILE A  90     -31.391  16.946  22.424  1.00 95.23           N  
ATOM   1394  H   ILE A  90     -31.688  17.085  23.379  1.00 95.23           H  
ATOM   1395  CA  ILE A  90     -31.176  15.563  21.970  1.00 95.23           C  
ATOM   1396  HA  ILE A  90     -30.236  15.532  21.419  1.00 95.23           H  
ATOM   1397  C   ILE A  90     -32.285  15.147  20.997  1.00 95.23           C  
ATOM   1398  CB  ILE A  90     -31.051  14.577  23.162  1.00 95.23           C  
ATOM   1399  HB  ILE A  90     -31.970  14.602  23.747  1.00 95.23           H  
ATOM   1400  O   ILE A  90     -31.997  14.679  19.897  1.00 95.23           O  
ATOM   1401  CG1 ILE A  90     -29.872  14.981  24.078  1.00 95.23           C  
ATOM   1402 HG12 ILE A  90     -28.950  14.920  23.499  1.00 95.23           H  
ATOM   1403 HG13 ILE A  90     -30.002  16.013  24.403  1.00 95.23           H  
ATOM   1404  CG2 ILE A  90     -30.862  13.137  22.647  1.00 95.23           C  
ATOM   1405 HG21 ILE A  90     -31.725  12.826  22.058  1.00 95.23           H  
ATOM   1406 HG22 ILE A  90     -30.781  12.438  23.480  1.00 95.23           H  
ATOM   1407 HG23 ILE A  90     -29.963  13.074  22.034  1.00 95.23           H  
ATOM   1408  CD1 ILE A  90     -29.708  14.129  25.344  1.00 95.23           C  
ATOM   1409 HD11 ILE A  90     -30.655  14.069  25.880  1.00 95.23           H  
ATOM   1410 HD12 ILE A  90     -29.366  13.126  25.090  1.00 95.23           H  
ATOM   1411 HD13 ILE A  90     -28.962  14.591  25.991  1.00 95.23           H  
ATOM   1412  N   GLU A  91     -33.560  15.378  21.320  1.00 94.71           N  
ATOM   1413  H   GLU A  91     -33.775  15.731  22.242  1.00 94.71           H  
ATOM   1414  CA  GLU A  91     -34.647  14.994  20.402  1.00 94.71           C  
ATOM   1415  HA  GLU A  91     -34.426  13.984  20.055  1.00 94.71           H  
ATOM   1416  C   GLU A  91     -34.684  15.877  19.135  1.00 94.71           C  
ATOM   1417  CB  GLU A  91     -35.981  14.924  21.163  1.00 94.71           C  
ATOM   1418  HB2 GLU A  91     -36.248  15.928  21.494  1.00 94.71           H  
ATOM   1419  HB3 GLU A  91     -35.842  14.307  22.051  1.00 94.71           H  
ATOM   1420  O   GLU A  91     -35.129  15.435  18.070  1.00 94.71           O  
ATOM   1421  CG  GLU A  91     -37.156  14.342  20.354  1.00 94.71           C  
ATOM   1422  HG2 GLU A  91     -37.399  15.045  19.556  1.00 94.71           H  
ATOM   1423  HG3 GLU A  91     -38.025  14.300  21.010  1.00 94.71           H  
ATOM   1424  CD  GLU A  91     -36.937  12.937  19.739  1.00 94.71           C  
ATOM   1425  OE1 GLU A  91     -37.675  12.602  18.788  1.00 94.71           O  
ATOM   1426  OE2 GLU A  91     -36.031  12.169  20.151  1.00 94.71           O  
ATOM   1427  N   LYS A  92     -34.108  17.089  19.174  1.00 96.09           N  
ATOM   1428  H   LYS A  92     -33.771  17.417  20.068  1.00 96.09           H  
ATOM   1429  CA  LYS A  92     -33.853  17.905  17.970  1.00 96.09           C  
ATOM   1430  HA  LYS A  92     -34.777  17.966  17.395  1.00 96.09           H  
ATOM   1431  C   LYS A  92     -32.838  17.272  17.013  1.00 96.09           C  
ATOM   1432  CB  LYS A  92     -33.432  19.332  18.361  1.00 96.09           C  
ATOM   1433  HB2 LYS A  92     -32.623  19.283  19.090  1.00 96.09           H  
ATOM   1434  HB3 LYS A  92     -33.051  19.856  17.484  1.00 96.09           H  
ATOM   1435  O   LYS A  92     -32.936  17.521  15.811  1.00 96.09           O  
ATOM   1436  CG  LYS A  92     -34.586  20.151  18.956  1.00 96.09           C  
ATOM   1437  HG2 LYS A  92     -35.113  19.557  19.704  1.00 96.09           H  
ATOM   1438  HG3 LYS A  92     -34.169  21.028  19.451  1.00 96.09           H  
ATOM   1439  CD  LYS A  92     -35.605  20.602  17.903  1.00 96.09           C  
ATOM   1440  HD2 LYS A  92     -35.095  21.160  17.118  1.00 96.09           H  
ATOM   1441  HD3 LYS A  92     -36.081  19.727  17.460  1.00 96.09           H  
ATOM   1442  CE  LYS A  92     -36.686  21.458  18.574  1.00 96.09           C  
ATOM   1443  HE2 LYS A  92     -36.572  21.370  19.654  1.00 96.09           H  
ATOM   1444  HE3 LYS A  92     -37.665  21.061  18.306  1.00 96.09           H  
ATOM   1445  NZ  LYS A  92     -36.580  22.878  18.172  1.00 96.09           N  
ATOM   1446  HZ1 LYS A  92     -36.696  23.003  17.176  1.00 96.09           H  
ATOM   1447  HZ2 LYS A  92     -37.209  23.472  18.692  1.00 96.09           H  
ATOM   1448  HZ3 LYS A  92     -35.645  23.198  18.383  1.00 96.09           H  
ATOM   1449  N   ILE A  93     -31.924  16.416  17.484  1.00 95.66           N  
ATOM   1450  H   ILE A  93     -31.892  16.246  18.479  1.00 95.66           H  
ATOM   1451  CA  ILE A  93     -31.041  15.616  16.613  1.00 95.66           C  
ATOM   1452  HA  ILE A  93     -30.451  16.291  15.993  1.00 95.66           H  
ATOM   1453  C   ILE A  93     -31.898  14.742  15.685  1.00 95.66           C  
ATOM   1454  CB  ILE A  93     -30.060  14.737  17.432  1.00 95.66           C  
ATOM   1455  HB  ILE A  93     -30.642  14.001  17.987  1.00 95.66           H  
ATOM   1456  O   ILE A  93     -31.753  14.803  14.463  1.00 95.66           O  
ATOM   1457  CG1 ILE A  93     -29.220  15.552  18.439  1.00 95.66           C  
ATOM   1458 HG12 ILE A  93     -28.544  16.222  17.909  1.00 95.66           H  
ATOM   1459 HG13 ILE A  93     -29.884  16.162  19.050  1.00 95.66           H  
ATOM   1460  CG2 ILE A  93     -29.137  13.943  16.496  1.00 95.66           C  
ATOM   1461 HG21 ILE A  93     -28.524  14.615  15.896  1.00 95.66           H  
ATOM   1462 HG22 ILE A  93     -29.736  13.310  15.843  1.00 95.66           H  
ATOM   1463 HG23 ILE A  93     -28.490  13.282  17.073  1.00 95.66           H  
ATOM   1464  CD1 ILE A  93     -28.416  14.668  19.401  1.00 95.66           C  
ATOM   1465 HD11 ILE A  93     -28.086  15.270  20.248  1.00 95.66           H  
ATOM   1466 HD12 ILE A  93     -29.040  13.859  19.780  1.00 95.66           H  
ATOM   1467 HD13 ILE A  93     -27.539  14.255  18.902  1.00 95.66           H  
ATOM   1468  N   ARG A  94     -32.835  13.982  16.271  1.00 94.69           N  
ATOM   1469  H   ARG A  94     -32.906  14.035  17.277  1.00 94.69           H  
ATOM   1470  CA  ARG A  94     -33.727  13.048  15.564  1.00 94.69           C  
ATOM   1471  HA  ARG A  94     -33.125  12.417  14.911  1.00 94.69           H  
ATOM   1472  C   ARG A  94     -34.751  13.762  14.677  1.00 94.69           C  
ATOM   1473  CB  ARG A  94     -34.444  12.169  16.609  1.00 94.69           C  
ATOM   1474  HB2 ARG A  94     -33.732  11.862  17.375  1.00 94.69           H  
ATOM   1475  HB3 ARG A  94     -35.223  12.757  17.095  1.00 94.69           H  
ATOM   1476  O   ARG A  94     -35.039  13.290  13.581  1.00 94.69           O  
ATOM   1477  CG  ARG A  94     -35.065  10.900  15.995  1.00 94.69           C  
ATOM   1478  HG2 ARG A  94     -34.272  10.172  15.824  1.00 94.69           H  
ATOM   1479  HG3 ARG A  94     -35.528  11.134  15.037  1.00 94.69           H  
ATOM   1480  CD  ARG A  94     -36.140  10.261  16.884  1.00 94.69           C  
ATOM   1481  HD2 ARG A  94     -36.458   9.315  16.445  1.00 94.69           H  
ATOM   1482  HD3 ARG A  94     -37.003  10.926  16.910  1.00 94.69           H  
ATOM   1483  NE  ARG A  94     -35.685  10.056  18.264  1.00 94.69           N  
ATOM   1484  HE  ARG A  94     -35.920  10.802  18.903  1.00 94.69           H  
ATOM   1485  NH1 ARG A  94     -34.687   7.971  18.086  1.00 94.69           N  
ATOM   1486 HH11 ARG A  94     -34.188   7.217  18.535  1.00 94.69           H  
ATOM   1487 HH12 ARG A  94     -34.837   7.932  17.088  1.00 94.69           H  
ATOM   1488  NH2 ARG A  94     -34.759   9.074  20.044  1.00 94.69           N  
ATOM   1489 HH21 ARG A  94     -34.233   8.353  20.518  1.00 94.69           H  
ATOM   1490 HH22 ARG A  94     -35.028   9.915  20.533  1.00 94.69           H  
ATOM   1491  CZ  ARG A  94     -35.050   9.024  18.778  1.00 94.69           C  
ATOM   1492  N   THR A  95     -35.309  14.879  15.150  1.00 95.42           N  
ATOM   1493  H   THR A  95     -35.056  15.149  16.090  1.00 95.42           H  
ATOM   1494  CA  THR A  95     -36.485  15.529  14.535  1.00 95.42           C  
ATOM   1495  HA  THR A  95     -37.007  14.794  13.921  1.00 95.42           H  
ATOM   1496  C   THR A  95     -36.173  16.701  13.602  1.00 95.42           C  
ATOM   1497  CB  THR A  95     -37.484  16.004  15.600  1.00 95.42           C  
ATOM   1498  HB  THR A  95     -38.290  16.550  15.110  1.00 95.42           H  
ATOM   1499  O   THR A  95     -36.960  16.954  12.692  1.00 95.42           O  
ATOM   1500  CG2 THR A  95     -38.097  14.844  16.378  1.00 95.42           C  
ATOM   1501 HG21 THR A  95     -38.642  14.189  15.699  1.00 95.42           H  
ATOM   1502 HG22 THR A  95     -37.320  14.266  16.878  1.00 95.42           H  
ATOM   1503 HG23 THR A  95     -38.788  15.227  17.129  1.00 95.42           H  
ATOM   1504  OG1 THR A  95     -36.857  16.858  16.527  1.00 95.42           O  
ATOM   1505  HG1 THR A  95     -36.426  16.294  17.173  1.00 95.42           H  
ATOM   1506  N   LYS A  96     -35.048  17.407  13.790  1.00 95.53           N  
ATOM   1507  H   LYS A  96     -34.459  17.147  14.568  1.00 95.53           H  
ATOM   1508  CA  LYS A  96     -34.642  18.573  12.978  1.00 95.53           C  
ATOM   1509  HA  LYS A  96     -35.405  18.768  12.224  1.00 95.53           H  
ATOM   1510  C   LYS A  96     -33.352  18.296  12.207  1.00 95.53           C  
ATOM   1511  CB  LYS A  96     -34.535  19.823  13.882  1.00 95.53           C  
ATOM   1512  HB2 LYS A  96     -33.714  19.679  14.585  1.00 95.53           H  
ATOM   1513  HB3 LYS A  96     -35.453  19.911  14.463  1.00 95.53           H  
ATOM   1514  O   LYS A  96     -33.344  18.367  10.981  1.00 95.53           O  
ATOM   1515  CG  LYS A  96     -34.310  21.154  13.131  1.00 95.53           C  
ATOM   1516  HG2 LYS A  96     -33.479  21.050  12.433  1.00 95.53           H  
ATOM   1517  HG3 LYS A  96     -35.211  21.410  12.573  1.00 95.53           H  
ATOM   1518  CD  LYS A  96     -33.975  22.279  14.128  1.00 95.53           C  
ATOM   1519  HD2 LYS A  96     -34.748  22.328  14.895  1.00 95.53           H  
ATOM   1520  HD3 LYS A  96     -33.038  22.013  14.618  1.00 95.53           H  
ATOM   1521  CE  LYS A  96     -33.827  23.676  13.497  1.00 95.53           C  
ATOM   1522  HE2 LYS A  96     -33.242  23.602  12.580  1.00 95.53           H  
ATOM   1523  HE3 LYS A  96     -34.815  24.055  13.237  1.00 95.53           H  
ATOM   1524  NZ  LYS A  96     -33.154  24.618  14.429  1.00 95.53           N  
ATOM   1525  HZ1 LYS A  96     -33.353  25.594  14.265  1.00 95.53           H  
ATOM   1526  HZ2 LYS A  96     -33.329  24.403  15.400  1.00 95.53           H  
ATOM   1527  HZ3 LYS A  96     -32.150  24.539  14.351  1.00 95.53           H  
ATOM   1528  N   TRP A  97     -32.267  17.968  12.911  1.00 95.79           N  
ATOM   1529  H   TRP A  97     -32.359  17.883  13.913  1.00 95.79           H  
ATOM   1530  CA  TRP A  97     -30.918  18.035  12.339  1.00 95.79           C  
ATOM   1531  HA  TRP A  97     -30.868  18.935  11.725  1.00 95.79           H  
ATOM   1532  C   TRP A  97     -30.586  16.886  11.383  1.00 95.79           C  
ATOM   1533  CB  TRP A  97     -29.887  18.210  13.461  1.00 95.79           C  
ATOM   1534  HB2 TRP A  97     -29.938  17.354  14.134  1.00 95.79           H  
ATOM   1535  HB3 TRP A  97     -28.890  18.229  13.022  1.00 95.79           H  
ATOM   1536  O   TRP A  97     -30.203  17.156  10.247  1.00 95.79           O  
ATOM   1537  CG  TRP A  97     -30.078  19.480  14.237  1.00 95.79           C  
ATOM   1538  CD1 TRP A  97     -30.434  19.583  15.539  1.00 95.79           C  
ATOM   1539  HD1 TRP A  97     -30.589  18.747  16.206  1.00 95.79           H  
ATOM   1540  CD2 TRP A  97     -29.986  20.852  13.742  1.00 95.79           C  
ATOM   1541  CE2 TRP A  97     -30.349  21.737  14.797  1.00 95.79           C  
ATOM   1542  CE3 TRP A  97     -29.638  21.440  12.505  1.00 95.79           C  
ATOM   1543  HE3 TRP A  97     -29.343  20.806  11.682  1.00 95.79           H  
ATOM   1544  NE1 TRP A  97     -30.616  20.913  15.866  1.00 95.79           N  
ATOM   1545  HE1 TRP A  97     -30.948  21.237  16.763  1.00 95.79           H  
ATOM   1546  CH2 TRP A  97     -30.049  23.681  13.387  1.00 95.79           C  
ATOM   1547  HH2 TRP A  97     -30.069  24.751  13.243  1.00 95.79           H  
ATOM   1548  CZ2 TRP A  97     -30.387  23.127  14.629  1.00 95.79           C  
ATOM   1549  HZ2 TRP A  97     -30.649  23.765  15.460  1.00 95.79           H  
ATOM   1550  CZ3 TRP A  97     -29.664  22.837  12.333  1.00 95.79           C  
ATOM   1551  HZ3 TRP A  97     -29.379  23.270  11.386  1.00 95.79           H  
ATOM   1552  N   ILE A  98     -30.781  15.622  11.775  1.00 95.62           N  
ATOM   1553  H   ILE A  98     -31.119  15.436  12.708  1.00 95.62           H  
ATOM   1554  CA  ILE A  98     -30.507  14.483  10.879  1.00 95.62           C  
ATOM   1555  HA  ILE A  98     -29.497  14.610  10.491  1.00 95.62           H  
ATOM   1556  C   ILE A  98     -31.426  14.485   9.637  1.00 95.62           C  
ATOM   1557  CB  ILE A  98     -30.517  13.138  11.642  1.00 95.62           C  
ATOM   1558  HB  ILE A  98     -31.461  13.023  12.175  1.00 95.62           H  
ATOM   1559  O   ILE A  98     -30.909  14.323   8.528  1.00 95.62           O  
ATOM   1560  CG1 ILE A  98     -29.374  13.097  12.680  1.00 95.62           C  
ATOM   1561 HG12 ILE A  98     -28.414  13.103  12.164  1.00 95.62           H  
ATOM   1562 HG13 ILE A  98     -29.419  13.984  13.312  1.00 95.62           H  
ATOM   1563  CG2 ILE A  98     -30.380  11.975  10.644  1.00 95.62           C  
ATOM   1564 HG21 ILE A  98     -31.258  11.911  10.002  1.00 95.62           H  
ATOM   1565 HG22 ILE A  98     -30.301  11.019  11.162  1.00 95.62           H  
ATOM   1566 HG23 ILE A  98     -29.486  12.102  10.032  1.00 95.62           H  
ATOM   1567  CD1 ILE A  98     -29.438  11.872  13.597  1.00 95.62           C  
ATOM   1568 HD11 ILE A  98     -28.649  11.946  14.346  1.00 95.62           H  
ATOM   1569 HD12 ILE A  98     -30.408  11.822  14.091  1.00 95.62           H  
ATOM   1570 HD13 ILE A  98     -29.275  10.959  13.025  1.00 95.62           H  
ATOM   1571  N   PRO A  99     -32.753  14.725   9.744  1.00 95.35           N  
ATOM   1572  CA  PRO A  99     -33.616  14.845   8.567  1.00 95.35           C  
ATOM   1573  HA  PRO A  99     -33.616  13.891   8.040  1.00 95.35           H  
ATOM   1574  C   PRO A  99     -33.171  15.942   7.590  1.00 95.35           C  
ATOM   1575  CB  PRO A  99     -35.023  15.116   9.111  1.00 95.35           C  
ATOM   1576  HB2 PRO A  99     -35.183  16.187   9.234  1.00 95.35           H  
ATOM   1577  HB3 PRO A  99     -35.793  14.686   8.470  1.00 95.35           H  
ATOM   1578  O   PRO A  99     -33.267  15.744   6.379  1.00 95.35           O  
ATOM   1579  CG  PRO A  99     -34.995  14.452  10.485  1.00 95.35           C  
ATOM   1580  HG2 PRO A  99     -35.143  13.377  10.382  1.00 95.35           H  
ATOM   1581  HG3 PRO A  99     -35.735  14.882  11.160  1.00 95.35           H  
ATOM   1582  CD  PRO A  99     -33.571  14.734  10.952  1.00 95.35           C  
ATOM   1583  HD2 PRO A  99     -33.528  15.717  11.420  1.00 95.35           H  
ATOM   1584  HD3 PRO A  99     -33.266  13.967  11.665  1.00 95.35           H  
ATOM   1585  N   LEU A 100     -32.652  17.067   8.096  1.00 95.54           N  
ATOM   1586  H   LEU A 100     -32.615  17.179   9.099  1.00 95.54           H  
ATOM   1587  CA  LEU A 100     -32.147  18.165   7.271  1.00 95.54           C  
ATOM   1588  HA  LEU A 100     -32.877  18.353   6.484  1.00 95.54           H  
ATOM   1589  C   LEU A 100     -30.818  17.819   6.579  1.00 95.54           C  
ATOM   1590  CB  LEU A 100     -32.038  19.422   8.150  1.00 95.54           C  
ATOM   1591  HB2 LEU A 100     -33.002  19.600   8.627  1.00 95.54           H  
ATOM   1592  HB3 LEU A 100     -31.304  19.236   8.935  1.00 95.54           H  
ATOM   1593  O   LEU A 100     -30.682  18.076   5.386  1.00 95.54           O  
ATOM   1594  CG  LEU A 100     -31.630  20.695   7.390  1.00 95.54           C  
ATOM   1595  HG  LEU A 100     -30.677  20.538   6.886  1.00 95.54           H  
ATOM   1596  CD1 LEU A 100     -32.674  21.130   6.358  1.00 95.54           C  
ATOM   1597 HD11 LEU A 100     -32.746  20.381   5.568  1.00 95.54           H  
ATOM   1598 HD12 LEU A 100     -33.645  21.256   6.838  1.00 95.54           H  
ATOM   1599 HD13 LEU A 100     -32.366  22.073   5.907  1.00 95.54           H  
ATOM   1600  CD2 LEU A 100     -31.460  21.832   8.391  1.00 95.54           C  
ATOM   1601 HD21 LEU A 100     -30.664  21.588   9.094  1.00 95.54           H  
ATOM   1602 HD22 LEU A 100     -32.389  22.003   8.935  1.00 95.54           H  
ATOM   1603 HD23 LEU A 100     -31.192  22.741   7.851  1.00 95.54           H  
ATOM   1604  N   VAL A 101     -29.873  17.188   7.287  1.00 95.87           N  
ATOM   1605  H   VAL A 101     -30.046  17.017   8.267  1.00 95.87           H  
ATOM   1606  CA  VAL A 101     -28.589  16.728   6.712  1.00 95.87           C  
ATOM   1607  HA  VAL A 101     -28.100  17.576   6.232  1.00 95.87           H  
ATOM   1608  C   VAL A 101     -28.809  15.677   5.617  1.00 95.87           C  
ATOM   1609  CB  VAL A 101     -27.649  16.209   7.821  1.00 95.87           C  
ATOM   1610  HB  VAL A 101     -28.181  15.476   8.427  1.00 95.87           H  
ATOM   1611  O   VAL A 101     -28.151  15.722   4.582  1.00 95.87           O  
ATOM   1612  CG1 VAL A 101     -26.371  15.554   7.277  1.00 95.87           C  
ATOM   1613 HG11 VAL A 101     -26.615  14.631   6.751  1.00 95.87           H  
ATOM   1614 HG12 VAL A 101     -25.862  16.232   6.591  1.00 95.87           H  
ATOM   1615 HG13 VAL A 101     -25.700  15.301   8.097  1.00 95.87           H  
ATOM   1616  CG2 VAL A 101     -27.199  17.365   8.726  1.00 95.87           C  
ATOM   1617 HG21 VAL A 101     -26.637  16.964   9.569  1.00 95.87           H  
ATOM   1618 HG22 VAL A 101     -26.574  18.059   8.164  1.00 95.87           H  
ATOM   1619 HG23 VAL A 101     -28.060  17.909   9.115  1.00 95.87           H  
ATOM   1620  N   ASN A 102     -29.796  14.792   5.785  1.00 93.36           N  
ATOM   1621  H   ASN A 102     -30.269  14.779   6.677  1.00 93.36           H  
ATOM   1622  CA  ASN A 102     -30.214  13.825   4.762  1.00 93.36           C  
ATOM   1623  HA  ASN A 102     -29.324  13.446   4.260  1.00 93.36           H  
ATOM   1624  C   ASN A 102     -31.101  14.427   3.646  1.00 93.36           C  
ATOM   1625  CB  ASN A 102     -30.907  12.645   5.466  1.00 93.36           C  
ATOM   1626  HB2 ASN A 102     -31.683  13.023   6.131  1.00 93.36           H  
ATOM   1627  HB3 ASN A 102     -31.384  12.005   4.724  1.00 93.36           H  
ATOM   1628  O   ASN A 102     -31.623  13.687   2.806  1.00 93.36           O  
ATOM   1629  CG  ASN A 102     -29.941  11.760   6.233  1.00 93.36           C  
ATOM   1630  ND2 ASN A 102     -30.364  11.263   7.368  1.00 93.36           N  
ATOM   1631 HD21 ASN A 102     -29.710  10.702   7.894  1.00 93.36           H  
ATOM   1632 HD22 ASN A 102     -31.211  11.614   7.792  1.00 93.36           H  
ATOM   1633  OD1 ASN A 102     -28.839  11.470   5.799  1.00 93.36           O  
ATOM   1634  N   GLY A 103     -31.340  15.745   3.635  1.00 91.45           N  
ATOM   1635  H   GLY A 103     -30.876  16.323   4.321  1.00 91.45           H  
ATOM   1636  CA  GLY A 103     -32.182  16.422   2.639  1.00 91.45           C  
ATOM   1637  HA2 GLY A 103     -32.193  17.488   2.866  1.00 91.45           H  
ATOM   1638  HA3 GLY A 103     -31.746  16.285   1.649  1.00 91.45           H  
ATOM   1639  C   GLY A 103     -33.638  15.934   2.595  1.00 91.45           C  
ATOM   1640  O   GLY A 103     -34.280  16.013   1.551  1.00 91.45           O  
ATOM   1641  N   GLY A 104     -34.148  15.361   3.690  1.00 86.99           N  
ATOM   1642  H   GLY A 104     -33.594  15.383   4.534  1.00 86.99           H  
ATOM   1643  CA  GLY A 104     -35.456  14.697   3.746  1.00 86.99           C  
ATOM   1644  HA2 GLY A 104     -35.715  14.528   4.792  1.00 86.99           H  
ATOM   1645  HA3 GLY A 104     -36.206  15.354   3.308  1.00 86.99           H  
ATOM   1646  C   GLY A 104     -35.528  13.346   3.016  1.00 86.99           C  
ATOM   1647  O   GLY A 104     -36.616  12.786   2.888  1.00 86.99           O  
ATOM   1648  N   THR A 105     -34.402  12.811   2.532  1.00 88.10           N  
ATOM   1649  H   THR A 105     -33.531  13.291   2.707  1.00 88.10           H  
ATOM   1650  CA  THR A 105     -34.349  11.558   1.763  1.00 88.10           C  
ATOM   1651  HA  THR A 105     -35.340  11.382   1.345  1.00 88.10           H  
ATOM   1652  C   THR A 105     -34.013  10.348   2.637  1.00 88.10           C  
ATOM   1653  CB  THR A 105     -33.389  11.639   0.563  1.00 88.10           C  
ATOM   1654  HB  THR A 105     -33.523  10.733  -0.027  1.00 88.10           H  
ATOM   1655  O   THR A 105     -33.316  10.445   3.645  1.00 88.10           O  
ATOM   1656  CG2 THR A 105     -33.663  12.830  -0.354  1.00 88.10           C  
ATOM   1657 HG21 THR A 105     -33.442  13.765   0.161  1.00 88.10           H  
ATOM   1658 HG22 THR A 105     -34.708  12.827  -0.664  1.00 88.10           H  
ATOM   1659 HG23 THR A 105     -33.027  12.756  -1.236  1.00 88.10           H  
ATOM   1660  OG1 THR A 105     -32.045  11.686   0.967  1.00 88.10           O  
ATOM   1661  HG1 THR A 105     -31.909  12.434   1.553  1.00 88.10           H  
ATOM   1662  N   THR A 106     -34.506   9.171   2.243  1.00 86.06           N  
ATOM   1663  H   THR A 106     -35.145   9.147   1.461  1.00 86.06           H  
ATOM   1664  CA  THR A 106     -34.214   7.886   2.906  1.00 86.06           C  
ATOM   1665  HA  THR A 106     -33.795   8.077   3.894  1.00 86.06           H  
ATOM   1666  C   THR A 106     -33.181   7.042   2.153  1.00 86.06           C  
ATOM   1667  CB  THR A 106     -35.505   7.076   3.098  1.00 86.06           C  
ATOM   1668  HB  THR A 106     -35.258   6.078   3.460  1.00 86.06           H  
ATOM   1669  O   THR A 106     -32.677   6.061   2.702  1.00 86.06           O  
ATOM   1670  CG2 THR A 106     -36.455   7.732   4.101  1.00 86.06           C  
ATOM   1671 HG21 THR A 106     -36.824   8.682   3.713  1.00 86.06           H  
ATOM   1672 HG22 THR A 106     -35.931   7.916   5.038  1.00 86.06           H  
ATOM   1673 HG23 THR A 106     -37.298   7.070   4.298  1.00 86.06           H  
ATOM   1674  OG1 THR A 106     -36.187   6.974   1.867  1.00 86.06           O  
ATOM   1675  HG1 THR A 106     -37.055   6.603   2.045  1.00 86.06           H  
ATOM   1676  N   GLN A 107     -32.828   7.414   0.920  1.00 85.33           N  
ATOM   1677  H   GLN A 107     -33.195   8.285   0.564  1.00 85.33           H  
ATOM   1678  CA  GLN A 107     -31.906   6.691   0.039  1.00 85.33           C  
ATOM   1679  HA  GLN A 107     -31.315   5.984   0.621  1.00 85.33           H  
ATOM   1680  C   GLN A 107     -30.946   7.666  -0.650  1.00 85.33           C  
ATOM   1681  CB  GLN A 107     -32.686   5.916  -1.036  1.00 85.33           C  
ATOM   1682  HB2 GLN A 107     -33.302   6.613  -1.604  1.00 85.33           H  
ATOM   1683  HB3 GLN A 107     -31.968   5.464  -1.721  1.00 85.33           H  
ATOM   1684  O   GLN A 107     -31.360   8.740  -1.076  1.00 85.33           O  
ATOM   1685  CG  GLN A 107     -33.579   4.801  -0.471  1.00 85.33           C  
ATOM   1686  HG2 GLN A 107     -32.968   4.122   0.123  1.00 85.33           H  
ATOM   1687  HG3 GLN A 107     -34.341   5.233   0.176  1.00 85.33           H  
ATOM   1688  CD  GLN A 107     -34.283   3.994  -1.561  1.00 85.33           C  
ATOM   1689  NE2 GLN A 107     -35.017   2.966  -1.199  1.00 85.33           N  
ATOM   1690 HE21 GLN A 107     -35.091   2.702  -0.227  1.00 85.33           H  
ATOM   1691 HE22 GLN A 107     -35.443   2.447  -1.953  1.00 85.33           H  
ATOM   1692  OE1 GLN A 107     -34.197   4.253  -2.749  1.00 85.33           O  
ATOM   1693  N   GLY A 108     -29.684   7.260  -0.793  1.00 84.60           N  
ATOM   1694  H   GLY A 108     -29.409   6.388  -0.364  1.00 84.60           H  
ATOM   1695  CA  GLY A 108     -28.608   8.060  -1.384  1.00 84.60           C  
ATOM   1696  HA2 GLY A 108     -28.894   9.111  -1.412  1.00 84.60           H  
ATOM   1697  HA3 GLY A 108     -28.433   7.722  -2.405  1.00 84.60           H  
ATOM   1698  C   GLY A 108     -27.303   7.944  -0.585  1.00 84.60           C  
ATOM   1699  O   GLY A 108     -27.305   7.351   0.499  1.00 84.60           O  
ATOM   1700  N   PRO A 109     -26.182   8.482  -1.100  1.00 86.01           N  
ATOM   1701  CA  PRO A 109     -24.961   8.638  -0.317  1.00 86.01           C  
ATOM   1702  HA  PRO A 109     -24.649   7.680   0.100  1.00 86.01           H  
ATOM   1703  C   PRO A 109     -25.209   9.638   0.820  1.00 86.01           C  
ATOM   1704  CB  PRO A 109     -23.906   9.139  -1.309  1.00 86.01           C  
ATOM   1705  HB2 PRO A 109     -23.157   9.770  -0.831  1.00 86.01           H  
ATOM   1706  HB3 PRO A 109     -23.430   8.286  -1.793  1.00 86.01           H  
ATOM   1707  O   PRO A 109     -25.708  10.736   0.579  1.00 86.01           O  
ATOM   1708  CG  PRO A 109     -24.729   9.914  -2.341  1.00 86.01           C  
ATOM   1709  HG2 PRO A 109     -24.238   9.937  -3.314  1.00 86.01           H  
ATOM   1710  HG3 PRO A 109     -24.908  10.928  -1.983  1.00 86.01           H  
ATOM   1711  CD  PRO A 109     -26.050   9.144  -2.392  1.00 86.01           C  
ATOM   1712  HD2 PRO A 109     -26.873   9.836  -2.573  1.00 86.01           H  
ATOM   1713  HD3 PRO A 109     -26.007   8.393  -3.180  1.00 86.01           H  
ATOM   1714  N   ARG A 110     -24.861   9.264   2.054  1.00 92.21           N  
ATOM   1715  H   ARG A 110     -24.410   8.369   2.179  1.00 92.21           H  
ATOM   1716  CA  ARG A 110     -25.013  10.119   3.241  1.00 92.21           C  
ATOM   1717  HA  ARG A 110     -25.646  10.969   2.986  1.00 92.21           H  
ATOM   1718  C   ARG A 110     -23.661  10.695   3.658  1.00 92.21           C  
ATOM   1719  CB  ARG A 110     -25.714   9.361   4.385  1.00 92.21           C  
ATOM   1720  HB2 ARG A 110     -25.089   8.526   4.701  1.00 92.21           H  
ATOM   1721  HB3 ARG A 110     -25.836  10.040   5.229  1.00 92.21           H  
ATOM   1722  O   ARG A 110     -22.629  10.044   3.497  1.00 92.21           O  
ATOM   1723  CG  ARG A 110     -27.100   8.833   3.970  1.00 92.21           C  
ATOM   1724  HG2 ARG A 110     -27.692   9.653   3.565  1.00 92.21           H  
ATOM   1725  HG3 ARG A 110     -26.977   8.074   3.197  1.00 92.21           H  
ATOM   1726  CD  ARG A 110     -27.861   8.212   5.147  1.00 92.21           C  
ATOM   1727  HD2 ARG A 110     -28.105   9.003   5.857  1.00 92.21           H  
ATOM   1728  HD3 ARG A 110     -27.220   7.484   5.645  1.00 92.21           H  
ATOM   1729  NE  ARG A 110     -29.096   7.538   4.698  1.00 92.21           N  
ATOM   1730  HE  ARG A 110     -29.209   7.420   3.701  1.00 92.21           H  
ATOM   1731  NH1 ARG A 110     -30.081   7.265   6.766  1.00 92.21           N  
ATOM   1732 HH11 ARG A 110     -30.873   7.034   7.348  1.00 92.21           H  
ATOM   1733 HH12 ARG A 110     -29.267   7.656   7.218  1.00 92.21           H  
ATOM   1734  NH2 ARG A 110     -31.121   6.511   4.988  1.00 92.21           N  
ATOM   1735 HH21 ARG A 110     -31.826   6.163   5.621  1.00 92.21           H  
ATOM   1736 HH22 ARG A 110     -31.242   6.370   3.995  1.00 92.21           H  
ATOM   1737  CZ  ARG A 110     -30.080   7.120   5.477  1.00 92.21           C  
ATOM   1738  N   VAL A 111     -23.673  11.915   4.184  1.00 94.03           N  
ATOM   1739  H   VAL A 111     -24.569  12.357   4.330  1.00 94.03           H  
ATOM   1740  CA  VAL A 111     -22.504  12.534   4.825  1.00 94.03           C  
ATOM   1741  HA  VAL A 111     -21.616  12.303   4.236  1.00 94.03           H  
ATOM   1742  C   VAL A 111     -22.366  11.923   6.227  1.00 94.03           C  
ATOM   1743  CB  VAL A 111     -22.671  14.068   4.879  1.00 94.03           C  
ATOM   1744  HB  VAL A 111     -23.584  14.313   5.422  1.00 94.03           H  
ATOM   1745  O   VAL A 111     -23.383  11.845   6.917  1.00 94.03           O  
ATOM   1746  CG1 VAL A 111     -21.495  14.764   5.568  1.00 94.03           C  
ATOM   1747 HG11 VAL A 111     -20.567  14.506   5.059  1.00 94.03           H  
ATOM   1748 HG12 VAL A 111     -21.630  15.845   5.531  1.00 94.03           H  
ATOM   1749 HG13 VAL A 111     -21.445  14.460   6.613  1.00 94.03           H  
ATOM   1750  CG2 VAL A 111     -22.771  14.658   3.464  1.00 94.03           C  
ATOM   1751 HG21 VAL A 111     -22.875  15.741   3.521  1.00 94.03           H  
ATOM   1752 HG22 VAL A 111     -21.876  14.418   2.890  1.00 94.03           H  
ATOM   1753 HG23 VAL A 111     -23.647  14.265   2.949  1.00 94.03           H  
ATOM   1754  N   PRO A 112     -21.173  11.475   6.668  1.00 95.61           N  
ATOM   1755  CA  PRO A 112     -21.000  10.937   8.014  1.00 95.61           C  
ATOM   1756  HA  PRO A 112     -21.651  10.072   8.144  1.00 95.61           H  
ATOM   1757  C   PRO A 112     -21.353  11.981   9.080  1.00 95.61           C  
ATOM   1758  CB  PRO A 112     -19.540  10.477   8.110  1.00 95.61           C  
ATOM   1759  HB2 PRO A 112     -19.473   9.422   7.845  1.00 95.61           H  
ATOM   1760  HB3 PRO A 112     -19.122  10.644   9.103  1.00 95.61           H  
ATOM   1761  O   PRO A 112     -21.079  13.175   8.922  1.00 95.61           O  
ATOM   1762  CG  PRO A 112     -18.832  11.317   7.048  1.00 95.61           C  
ATOM   1763  HG2 PRO A 112     -18.590  12.297   7.460  1.00 95.61           H  
ATOM   1764  HG3 PRO A 112     -17.934  10.826   6.672  1.00 95.61           H  
ATOM   1765  CD  PRO A 112     -19.900  11.463   5.964  1.00 95.61           C  
ATOM   1766  HD2 PRO A 112     -19.869  10.602   5.297  1.00 95.61           H  
ATOM   1767  HD3 PRO A 112     -19.741  12.382   5.401  1.00 95.61           H  
ATOM   1768  N   ILE A 113     -21.951  11.513  10.173  1.00 97.12           N  
ATOM   1769  H   ILE A 113     -22.162  10.526  10.207  1.00 97.12           H  
ATOM   1770  CA  ILE A 113     -22.399  12.330  11.298  1.00 97.12           C  
ATOM   1771  HA  ILE A 113     -22.147  13.369  11.084  1.00 97.12           H  
ATOM   1772  C   ILE A 113     -21.641  11.928  12.566  1.00 97.12           C  
ATOM   1773  CB  ILE A 113     -23.940  12.271  11.458  1.00 97.12           C  
ATOM   1774  HB  ILE A 113     -24.237  11.233  11.603  1.00 97.12           H  
ATOM   1775  O   ILE A 113     -21.576  10.752  12.931  1.00 97.12           O  
ATOM   1776  CG1 ILE A 113     -24.627  12.797  10.173  1.00 97.12           C  
ATOM   1777 HG12 ILE A 113     -24.391  12.117   9.355  1.00 97.12           H  
ATOM   1778 HG13 ILE A 113     -24.223  13.778   9.921  1.00 97.12           H  
ATOM   1779  CG2 ILE A 113     -24.380  13.073  12.699  1.00 97.12           C  
ATOM   1780 HG21 ILE A 113     -23.949  12.639  13.602  1.00 97.12           H  
ATOM   1781 HG22 ILE A 113     -24.050  14.108  12.607  1.00 97.12           H  
ATOM   1782 HG23 ILE A 113     -25.463  13.040  12.817  1.00 97.12           H  
ATOM   1783  CD1 ILE A 113     -26.157  12.908  10.235  1.00 97.12           C  
ATOM   1784 HD11 ILE A 113     -26.584  11.985  10.627  1.00 97.12           H  
ATOM   1785 HD12 ILE A 113     -26.449  13.748  10.865  1.00 97.12           H  
ATOM   1786 HD13 ILE A 113     -26.547  13.079   9.231  1.00 97.12           H  
ATOM   1787  N   ILE A 114     -21.115  12.932  13.266  1.00 96.62           N  
ATOM   1788  H   ILE A 114     -21.228  13.864  12.892  1.00 96.62           H  
ATOM   1789  CA  ILE A 114     -20.622  12.823  14.641  1.00 96.62           C  
ATOM   1790  HA  ILE A 114     -20.557  11.771  14.919  1.00 96.62           H  
ATOM   1791  C   ILE A 114     -21.645  13.504  15.551  1.00 96.62           C  
ATOM   1792  CB  ILE A 114     -19.219  13.452  14.795  1.00 96.62           C  
ATOM   1793  HB  ILE A 114     -19.323  14.530  14.678  1.00 96.62           H  
ATOM   1794  O   ILE A 114     -22.049  14.637  15.285  1.00 96.62           O  
ATOM   1795  CG1 ILE A 114     -18.206  12.987  13.726  1.00 96.62           C  
ATOM   1796 HG12 ILE A 114     -18.565  13.289  12.742  1.00 96.62           H  
ATOM   1797 HG13 ILE A 114     -17.270  13.518  13.902  1.00 96.62           H  
ATOM   1798  CG2 ILE A 114     -18.652  13.194  16.203  1.00 96.62           C  
ATOM   1799 HG21 ILE A 114     -19.284  13.662  16.958  1.00 96.62           H  
ATOM   1800 HG22 ILE A 114     -17.653  13.622  16.286  1.00 96.62           H  
ATOM   1801 HG23 ILE A 114     -18.602  12.124  16.407  1.00 96.62           H  
ATOM   1802  CD1 ILE A 114     -17.903  11.484  13.690  1.00 96.62           C  
ATOM   1803 HD11 ILE A 114     -18.822  10.906  13.591  1.00 96.62           H  
ATOM   1804 HD12 ILE A 114     -17.262  11.274  12.834  1.00 96.62           H  
ATOM   1805 HD13 ILE A 114     -17.374  11.189  14.595  1.00 96.62           H  
ATOM   1806  N   LEU A 115     -22.068  12.835  16.621  1.00 97.21           N  
ATOM   1807  H   LEU A 115     -21.665  11.926  16.802  1.00 97.21           H  
ATOM   1808  CA  LEU A 115     -22.886  13.452  17.666  1.00 97.21           C  
ATOM   1809  HA  LEU A 115     -23.420  14.306  17.249  1.00 97.21           H  
ATOM   1810  C   LEU A 115     -21.983  14.010  18.767  1.00 97.21           C  
ATOM   1811  CB  LEU A 115     -23.937  12.464  18.196  1.00 97.21           C  
ATOM   1812  HB2 LEU A 115     -23.430  11.606  18.637  1.00 97.21           H  
ATOM   1813  HB3 LEU A 115     -24.496  12.965  18.987  1.00 97.21           H  
ATOM   1814  O   LEU A 115     -21.011  13.367  19.160  1.00 97.21           O  
ATOM   1815  CG  LEU A 115     -24.934  11.958  17.134  1.00 97.21           C  
ATOM   1816  HG  LEU A 115     -24.418  11.295  16.440  1.00 97.21           H  
ATOM   1817  CD1 LEU A 115     -26.043  11.172  17.828  1.00 97.21           C  
ATOM   1818 HD11 LEU A 115     -26.798  10.859  17.106  1.00 97.21           H  
ATOM   1819 HD12 LEU A 115     -26.522  11.799  18.579  1.00 97.21           H  
ATOM   1820 HD13 LEU A 115     -25.614  10.290  18.303  1.00 97.21           H  
ATOM   1821  CD2 LEU A 115     -25.595  13.078  16.329  1.00 97.21           C  
ATOM   1822 HD21 LEU A 115     -26.035  13.813  17.002  1.00 97.21           H  
ATOM   1823 HD22 LEU A 115     -26.362  12.665  15.674  1.00 97.21           H  
ATOM   1824 HD23 LEU A 115     -24.846  13.563  15.702  1.00 97.21           H  
ATOM   1825  N   VAL A 116     -22.281  15.221  19.234  1.00 96.95           N  
ATOM   1826  H   VAL A 116     -23.072  15.707  18.836  1.00 96.95           H  
ATOM   1827  CA  VAL A 116     -21.368  15.994  20.086  1.00 96.95           C  
ATOM   1828  HA  VAL A 116     -20.566  15.347  20.440  1.00 96.95           H  
ATOM   1829  C   VAL A 116     -22.114  16.517  21.310  1.00 96.95           C  
ATOM   1830  CB  VAL A 116     -20.701  17.124  19.281  1.00 96.95           C  
ATOM   1831  HB  VAL A 116     -21.446  17.877  19.020  1.00 96.95           H  
ATOM   1832  O   VAL A 116     -22.787  17.545  21.247  1.00 96.95           O  
ATOM   1833  CG1 VAL A 116     -19.603  17.809  20.099  1.00 96.95           C  
ATOM   1834 HG11 VAL A 116     -20.036  18.268  20.988  1.00 96.95           H  
ATOM   1835 HG12 VAL A 116     -18.852  17.080  20.405  1.00 96.95           H  
ATOM   1836 HG13 VAL A 116     -19.132  18.593  19.506  1.00 96.95           H  
ATOM   1837  CG2 VAL A 116     -20.109  16.626  17.958  1.00 96.95           C  
ATOM   1838 HG21 VAL A 116     -19.427  15.796  18.145  1.00 96.95           H  
ATOM   1839 HG22 VAL A 116     -20.902  16.297  17.287  1.00 96.95           H  
ATOM   1840 HG23 VAL A 116     -19.579  17.445  17.471  1.00 96.95           H  
ATOM   1841  N   GLY A 117     -22.009  15.792  22.420  1.00 96.63           N  
ATOM   1842  H   GLY A 117     -21.387  14.996  22.406  1.00 96.63           H  
ATOM   1843  CA  GLY A 117     -22.628  16.147  23.693  1.00 96.63           C  
ATOM   1844  HA2 GLY A 117     -22.718  15.256  24.315  1.00 96.63           H  
ATOM   1845  HA3 GLY A 117     -23.622  16.561  23.525  1.00 96.63           H  
ATOM   1846  C   GLY A 117     -21.787  17.171  24.434  1.00 96.63           C  
ATOM   1847  O   GLY A 117     -20.921  16.804  25.225  1.00 96.63           O  
ATOM   1848  N   ASN A 118     -22.027  18.454  24.173  1.00 96.66           N  
ATOM   1849  H   ASN A 118     -22.804  18.682  23.570  1.00 96.66           H  
ATOM   1850  CA  ASN A 118     -21.302  19.541  24.817  1.00 96.66           C  
ATOM   1851  HA  ASN A 118     -20.271  19.213  24.952  1.00 96.66           H  
ATOM   1852  C   ASN A 118     -21.858  19.857  26.216  1.00 96.66           C  
ATOM   1853  CB  ASN A 118     -21.287  20.757  23.879  1.00 96.66           C  
ATOM   1854  HB2 ASN A 118     -22.290  21.183  23.843  1.00 96.66           H  
ATOM   1855  HB3 ASN A 118     -21.028  20.425  22.873  1.00 96.66           H  
ATOM   1856  O   ASN A 118     -22.963  19.453  26.580  1.00 96.66           O  
ATOM   1857  CG  ASN A 118     -20.288  21.834  24.276  1.00 96.66           C  
ATOM   1858  ND2 ASN A 118     -20.520  23.047  23.848  1.00 96.66           N  
ATOM   1859 HD21 ASN A 118     -21.377  23.222  23.343  1.00 96.66           H  
ATOM   1860 HD22 ASN A 118     -19.827  23.759  24.029  1.00 96.66           H  
ATOM   1861  OD1 ASN A 118     -19.301  21.621  24.971  1.00 96.66           O  
ATOM   1862  N   LYS A 119     -21.080  20.632  26.980  1.00 95.47           N  
ATOM   1863  H   LYS A 119     -20.202  20.914  26.568  1.00 95.47           H  
ATOM   1864  CA  LYS A 119     -21.332  21.015  28.377  1.00 95.47           C  
ATOM   1865  HA  LYS A 119     -20.480  21.612  28.701  1.00 95.47           H  
ATOM   1866  C   LYS A 119     -21.348  19.820  29.340  1.00 95.47           C  
ATOM   1867  CB  LYS A 119     -22.567  21.927  28.514  1.00 95.47           C  
ATOM   1868  HB2 LYS A 119     -23.471  21.322  28.439  1.00 95.47           H  
ATOM   1869  HB3 LYS A 119     -22.541  22.365  29.512  1.00 95.47           H  
ATOM   1870  O   LYS A 119     -22.090  19.808  30.319  1.00 95.47           O  
ATOM   1871  CG  LYS A 119     -22.657  23.070  27.488  1.00 95.47           C  
ATOM   1872  HG2 LYS A 119     -22.867  22.645  26.506  1.00 95.47           H  
ATOM   1873  HG3 LYS A 119     -21.715  23.616  27.448  1.00 95.47           H  
ATOM   1874  CD  LYS A 119     -23.790  24.032  27.877  1.00 95.47           C  
ATOM   1875  HD2 LYS A 119     -24.619  23.441  28.268  1.00 95.47           H  
ATOM   1876  HD3 LYS A 119     -23.452  24.696  28.672  1.00 95.47           H  
ATOM   1877  CE  LYS A 119     -24.267  24.852  26.670  1.00 95.47           C  
ATOM   1878  HE2 LYS A 119     -23.540  25.633  26.449  1.00 95.47           H  
ATOM   1879  HE3 LYS A 119     -24.324  24.181  25.813  1.00 95.47           H  
ATOM   1880  NZ  LYS A 119     -25.614  25.432  26.892  1.00 95.47           N  
ATOM   1881  HZ1 LYS A 119     -26.265  24.675  27.043  1.00 95.47           H  
ATOM   1882  HZ2 LYS A 119     -25.931  25.932  26.074  1.00 95.47           H  
ATOM   1883  HZ3 LYS A 119     -25.664  26.015  27.715  1.00 95.47           H  
ATOM   1884  N   SER A 120     -20.475  18.829  29.116  1.00 94.87           N  
ATOM   1885  H   SER A 120     -19.938  18.852  28.261  1.00 94.87           H  
ATOM   1886  CA  SER A 120     -20.291  17.677  30.020  1.00 94.87           C  
ATOM   1887  HA  SER A 120     -21.240  17.147  30.091  1.00 94.87           H  
ATOM   1888  C   SER A 120     -19.892  18.050  31.458  1.00 94.87           C  
ATOM   1889  CB  SER A 120     -19.260  16.698  29.441  1.00 94.87           C  
ATOM   1890  HB2 SER A 120     -19.326  15.757  29.987  1.00 94.87           H  
ATOM   1891  HB3 SER A 120     -19.479  16.503  28.391  1.00 94.87           H  
ATOM   1892  O   SER A 120     -19.856  17.188  32.325  1.00 94.87           O  
ATOM   1893  OG  SER A 120     -17.944  17.215  29.576  1.00 94.87           O  
ATOM   1894  HG  SER A 120     -17.966  17.887  30.262  1.00 94.87           H  
ATOM   1895  N   ASP A 121     -19.532  19.310  31.713  1.00 94.90           N  
ATOM   1896  H   ASP A 121     -19.579  19.986  30.965  1.00 94.90           H  
ATOM   1897  CA  ASP A 121     -19.296  19.876  33.045  1.00 94.90           C  
ATOM   1898  HA  ASP A 121     -18.756  19.143  33.644  1.00 94.90           H  
ATOM   1899  C   ASP A 121     -20.588  20.199  33.824  1.00 94.90           C  
ATOM   1900  CB  ASP A 121     -18.396  21.117  32.901  1.00 94.90           C  
ATOM   1901  HB2 ASP A 121     -17.441  20.795  32.484  1.00 94.90           H  
ATOM   1902  HB3 ASP A 121     -18.199  21.534  33.888  1.00 94.90           H  
ATOM   1903  O   ASP A 121     -20.526  20.409  35.033  1.00 94.90           O  
ATOM   1904  CG  ASP A 121     -18.974  22.204  31.986  1.00 94.90           C  
ATOM   1905  OD1 ASP A 121     -19.259  23.317  32.483  1.00 94.90           O  
ATOM   1906  OD2 ASP A 121     -19.061  21.921  30.763  1.00 94.90           O  
ATOM   1907  N   LEU A 122     -21.754  20.199  33.165  1.00 94.43           N  
ATOM   1908  H   LEU A 122     -21.737  20.046  32.167  1.00 94.43           H  
ATOM   1909  CA  LEU A 122     -23.063  20.473  33.776  1.00 94.43           C  
ATOM   1910  HA  LEU A 122     -22.907  21.026  34.702  1.00 94.43           H  
ATOM   1911  C   LEU A 122     -23.841  19.206  34.180  1.00 94.43           C  
ATOM   1912  CB  LEU A 122     -23.896  21.361  32.829  1.00 94.43           C  
ATOM   1913  HB2 LEU A 122     -24.119  20.792  31.926  1.00 94.43           H  
ATOM   1914  HB3 LEU A 122     -24.845  21.584  33.317  1.00 94.43           H  
ATOM   1915  O   LEU A 122     -24.954  19.310  34.696  1.00 94.43           O  
ATOM   1916  CG  LEU A 122     -23.244  22.693  32.413  1.00 94.43           C  
ATOM   1917  HG  LEU A 122     -22.362  22.491  31.805  1.00 94.43           H  
ATOM   1918  CD1 LEU A 122     -24.238  23.503  31.579  1.00 94.43           C  
ATOM   1919 HD11 LEU A 122     -23.757  24.406  31.202  1.00 94.43           H  
ATOM   1920 HD12 LEU A 122     -24.585  22.903  30.738  1.00 94.43           H  
ATOM   1921 HD13 LEU A 122     -25.104  23.773  32.183  1.00 94.43           H  
ATOM   1922  CD2 LEU A 122     -22.822  23.556  33.606  1.00 94.43           C  
ATOM   1923 HD21 LEU A 122     -22.438  24.510  33.244  1.00 94.43           H  
ATOM   1924 HD22 LEU A 122     -22.020  23.056  34.149  1.00 94.43           H  
ATOM   1925 HD23 LEU A 122     -23.672  23.721  34.267  1.00 94.43           H  
ATOM   1926  N   ARG A 123     -23.288  18.005  33.953  1.00 92.21           N  
ATOM   1927  H   ARG A 123     -22.355  17.985  33.568  1.00 92.21           H  
ATOM   1928  CA  ARG A 123     -23.966  16.719  34.187  1.00 92.21           C  
ATOM   1929  HA  ARG A 123     -24.778  16.875  34.897  1.00 92.21           H  
ATOM   1930  C   ARG A 123     -22.999  15.689  34.781  1.00 92.21           C  
ATOM   1931  CB  ARG A 123     -24.568  16.257  32.850  1.00 92.21           C  
ATOM   1932  HB2 ARG A 123     -23.752  16.010  32.171  1.00 92.21           H  
ATOM   1933  HB3 ARG A 123     -25.133  17.081  32.415  1.00 92.21           H  
ATOM   1934  O   ARG A 123     -21.922  15.464  34.245  1.00 92.21           O  
ATOM   1935  CG  ARG A 123     -25.507  15.052  32.975  1.00 92.21           C  
ATOM   1936  HG2 ARG A 123     -24.991  14.241  33.489  1.00 92.21           H  
ATOM   1937  HG3 ARG A 123     -26.390  15.325  33.554  1.00 92.21           H  
ATOM   1938  CD  ARG A 123     -25.929  14.611  31.568  1.00 92.21           C  
ATOM   1939  HD2 ARG A 123     -25.047  14.571  30.928  1.00 92.21           H  
ATOM   1940  HD3 ARG A 123     -26.605  15.373  31.180  1.00 92.21           H  
ATOM   1941  NE  ARG A 123     -26.557  13.278  31.551  1.00 92.21           N  
ATOM   1942  HE  ARG A 123     -25.984  12.531  31.917  1.00 92.21           H  
ATOM   1943  NH1 ARG A 123     -28.477  13.782  30.376  1.00 92.21           N  
ATOM   1944 HH11 ARG A 123     -28.153  14.725  30.216  1.00 92.21           H  
ATOM   1945 HH12 ARG A 123     -29.368  13.499  29.993  1.00 92.21           H  
ATOM   1946  NH2 ARG A 123     -28.104  11.693  31.074  1.00 92.21           N  
ATOM   1947 HH21 ARG A 123     -27.434  10.992  31.353  1.00 92.21           H  
ATOM   1948 HH22 ARG A 123     -28.994  11.405  30.693  1.00 92.21           H  
ATOM   1949  CZ  ARG A 123     -27.711  12.934  31.008  1.00 92.21           C  
ATOM   1950  N   SER A 124     -23.394  15.042  35.878  1.00 86.81           N  
ATOM   1951  H   SER A 124     -24.299  15.255  36.273  1.00 86.81           H  
ATOM   1952  CA  SER A 124     -22.543  14.114  36.648  1.00 86.81           C  
ATOM   1953  HA  SER A 124     -21.524  14.502  36.654  1.00 86.81           H  
ATOM   1954  C   SER A 124     -22.456  12.684  36.095  1.00 86.81           C  
ATOM   1955  CB  SER A 124     -23.032  14.070  38.099  1.00 86.81           C  
ATOM   1956  HB2 SER A 124     -22.497  13.294  38.645  1.00 86.81           H  
ATOM   1957  HB3 SER A 124     -22.834  15.031  38.573  1.00 86.81           H  
ATOM   1958  O   SER A 124     -21.622  11.908  36.552  1.00 86.81           O  
ATOM   1959  OG  SER A 124     -24.427  13.816  38.134  1.00 86.81           O  
ATOM   1960  HG  SER A 124     -24.669  13.564  39.028  1.00 86.81           H  
ATOM   1961  N   GLY A 125     -23.296  12.325  35.123  1.00 86.77           N  
ATOM   1962  H   GLY A 125     -23.919  13.030  34.756  1.00 86.77           H  
ATOM   1963  CA  GLY A 125     -23.285  11.029  34.438  1.00 86.77           C  
ATOM   1964  HA2 GLY A 125     -22.320  10.541  34.578  1.00 86.77           H  
ATOM   1965  HA3 GLY A 125     -24.061  10.385  34.852  1.00 86.77           H  
ATOM   1966  C   GLY A 125     -23.530  11.197  32.940  1.00 86.77           C  
ATOM   1967  O   GLY A 125     -24.046  12.228  32.511  1.00 86.77           O  
ATOM   1968  N   SER A 126     -23.171  10.198  32.134  1.00 88.49           N  
ATOM   1969  H   SER A 126     -22.785   9.354  32.532  1.00 88.49           H  
ATOM   1970  CA  SER A 126     -23.279  10.293  30.673  1.00 88.49           C  
ATOM   1971  HA  SER A 126     -22.687  11.149  30.351  1.00 88.49           H  
ATOM   1972  C   SER A 126     -24.723  10.526  30.189  1.00 88.49           C  
ATOM   1973  CB  SER A 126     -22.667   9.052  30.016  1.00 88.49           C  
ATOM   1974  HB2 SER A 126     -21.664   8.881  30.408  1.00 88.49           H  
ATOM   1975  HB3 SER A 126     -23.285   8.179  30.229  1.00 88.49           H  
ATOM   1976  O   SER A 126     -25.706  10.170  30.847  1.00 88.49           O  
ATOM   1977  OG  SER A 126     -22.586   9.247  28.623  1.00 88.49           O  
ATOM   1978  HG  SER A 126     -21.934   9.929  28.448  1.00 88.49           H  
ATOM   1979  N   SER A 127     -24.852  11.158  29.025  1.00 90.30           N  
ATOM   1980  H   SER A 127     -23.996  11.473  28.592  1.00 90.30           H  
ATOM   1981  CA  SER A 127     -26.067  11.252  28.210  1.00 90.30           C  
ATOM   1982  HA  SER A 127     -26.940  11.124  28.850  1.00 90.30           H  
ATOM   1983  C   SER A 127     -26.158  10.158  27.142  1.00 90.30           C  
ATOM   1984  CB  SER A 127     -26.162  12.639  27.559  1.00 90.30           C  
ATOM   1985  HB2 SER A 127     -27.143  12.747  27.097  1.00 90.30           H  
ATOM   1986  HB3 SER A 127     -26.062  13.403  28.330  1.00 90.30           H  
ATOM   1987  O   SER A 127     -27.216  10.001  26.530  1.00 90.30           O  
ATOM   1988  OG  SER A 127     -25.168  12.833  26.567  1.00 90.30           O  
ATOM   1989  HG  SER A 127     -24.307  12.690  26.967  1.00 90.30           H  
ATOM   1990  N   MET A 128     -25.089   9.378  26.928  1.00 88.78           N  
ATOM   1991  H   MET A 128     -24.263   9.524  27.491  1.00 88.78           H  
ATOM   1992  CA  MET A 128     -24.987   8.447  25.801  1.00 88.78           C  
ATOM   1993  HA  MET A 128     -25.111   9.024  24.885  1.00 88.78           H  
ATOM   1994  C   MET A 128     -26.080   7.372  25.778  1.00 88.78           C  
ATOM   1995  CB  MET A 128     -23.598   7.796  25.752  1.00 88.78           C  
ATOM   1996  HB2 MET A 128     -23.618   6.994  25.014  1.00 88.78           H  
ATOM   1997  HB3 MET A 128     -23.347   7.363  26.720  1.00 88.78           H  
ATOM   1998  O   MET A 128     -26.470   6.955  24.694  1.00 88.78           O  
ATOM   1999  CG  MET A 128     -22.519   8.796  25.325  1.00 88.78           C  
ATOM   2000  HG2 MET A 128     -22.861   9.328  24.437  1.00 88.78           H  
ATOM   2001  HG3 MET A 128     -22.361   9.527  26.119  1.00 88.78           H  
ATOM   2002  SD  MET A 128     -20.946   8.000  24.929  1.00 88.78           S  
ATOM   2003  CE  MET A 128     -19.921   9.441  24.573  1.00 88.78           C  
ATOM   2004  HE1 MET A 128     -18.973   9.105  24.152  1.00 88.78           H  
ATOM   2005  HE2 MET A 128     -19.737   9.994  25.494  1.00 88.78           H  
ATOM   2006  HE3 MET A 128     -20.421  10.083  23.848  1.00 88.78           H  
ATOM   2007  N   GLU A 129     -26.652   6.977  26.918  1.00 90.33           N  
ATOM   2008  H   GLU A 129     -26.285   7.326  27.792  1.00 90.33           H  
ATOM   2009  CA  GLU A 129     -27.775   6.023  26.965  1.00 90.33           C  
ATOM   2010  HA  GLU A 129     -27.464   5.085  26.504  1.00 90.33           H  
ATOM   2011  C   GLU A 129     -29.013   6.513  26.191  1.00 90.33           C  
ATOM   2012  CB  GLU A 129     -28.155   5.727  28.422  1.00 90.33           C  
ATOM   2013  HB2 GLU A 129     -28.974   5.008  28.421  1.00 90.33           H  
ATOM   2014  HB3 GLU A 129     -28.496   6.647  28.897  1.00 90.33           H  
ATOM   2015  O   GLU A 129     -29.660   5.728  25.500  1.00 90.33           O  
ATOM   2016  CG  GLU A 129     -26.982   5.140  29.224  1.00 90.33           C  
ATOM   2017  HG2 GLU A 129     -26.543   4.327  28.646  1.00 90.33           H  
ATOM   2018  HG3 GLU A 129     -26.219   5.908  29.354  1.00 90.33           H  
ATOM   2019  CD  GLU A 129     -27.410   4.621  30.604  1.00 90.33           C  
ATOM   2020  OE1 GLU A 129     -26.741   3.682  31.090  1.00 90.33           O  
ATOM   2021  OE2 GLU A 129     -28.382   5.180  31.163  1.00 90.33           O  
ATOM   2022  N   ALA A 130     -29.302   7.820  26.217  1.00 91.21           N  
ATOM   2023  H   ALA A 130     -28.691   8.435  26.736  1.00 91.21           H  
ATOM   2024  CA  ALA A 130     -30.387   8.426  25.436  1.00 91.21           C  
ATOM   2025  HA  ALA A 130     -31.272   7.794  25.515  1.00 91.21           H  
ATOM   2026  C   ALA A 130     -30.043   8.556  23.938  1.00 91.21           C  
ATOM   2027  CB  ALA A 130     -30.710   9.793  26.053  1.00 91.21           C  
ATOM   2028  HB1 ALA A 130     -30.977   9.674  27.103  1.00 91.21           H  
ATOM   2029  HB2 ALA A 130     -31.555  10.240  25.527  1.00 91.21           H  
ATOM   2030  HB3 ALA A 130     -29.850  10.458  25.969  1.00 91.21           H  
ATOM   2031  O   ALA A 130     -30.929   8.649  23.085  1.00 91.21           O  
ATOM   2032  N   VAL A 131     -28.748   8.551  23.609  1.00 92.85           N  
ATOM   2033  H   VAL A 131     -28.086   8.426  24.361  1.00 92.85           H  
ATOM   2034  CA  VAL A 131     -28.215   8.807  22.264  1.00 92.85           C  
ATOM   2035  HA  VAL A 131     -28.969   9.341  21.686  1.00 92.85           H  
ATOM   2036  C   VAL A 131     -27.919   7.512  21.501  1.00 92.85           C  
ATOM   2037  CB  VAL A 131     -26.985   9.729  22.368  1.00 92.85           C  
ATOM   2038  HB  VAL A 131     -26.223   9.253  22.986  1.00 92.85           H  
ATOM   2039  O   VAL A 131     -28.097   7.474  20.284  1.00 92.85           O  
ATOM   2040  CG1 VAL A 131     -26.377  10.036  21.000  1.00 92.85           C  
ATOM   2041 HG11 VAL A 131     -25.610  10.804  21.097  1.00 92.85           H  
ATOM   2042 HG12 VAL A 131     -27.159  10.384  20.326  1.00 92.85           H  
ATOM   2043 HG13 VAL A 131     -25.906   9.140  20.595  1.00 92.85           H  
ATOM   2044  CG2 VAL A 131     -27.379  11.070  23.002  1.00 92.85           C  
ATOM   2045 HG21 VAL A 131     -27.734  10.927  24.023  1.00 92.85           H  
ATOM   2046 HG22 VAL A 131     -28.159  11.552  22.412  1.00 92.85           H  
ATOM   2047 HG23 VAL A 131     -26.509  11.725  23.042  1.00 92.85           H  
ATOM   2048  N   LEU A 132     -27.570   6.421  22.187  1.00 92.04           N  
ATOM   2049  H   LEU A 132     -27.416   6.527  23.180  1.00 92.04           H  
ATOM   2050  CA  LEU A 132     -27.347   5.093  21.606  1.00 92.04           C  
ATOM   2051  HA  LEU A 132     -26.477   5.162  20.954  1.00 92.04           H  
ATOM   2052  C   LEU A 132     -28.508   4.616  20.702  1.00 92.04           C  
ATOM   2053  CB  LEU A 132     -27.035   4.087  22.736  1.00 92.04           C  
ATOM   2054  HB2 LEU A 132     -27.660   4.314  23.600  1.00 92.04           H  
ATOM   2055  HB3 LEU A 132     -27.291   3.082  22.401  1.00 92.04           H  
ATOM   2056  O   LEU A 132     -28.223   4.174  19.589  1.00 92.04           O  
ATOM   2057  CG  LEU A 132     -25.565   4.081  23.196  1.00 92.04           C  
ATOM   2058  HG  LEU A 132     -25.227   5.100  23.387  1.00 92.04           H  
ATOM   2059  CD1 LEU A 132     -25.428   3.269  24.485  1.00 92.04           C  
ATOM   2060 HD11 LEU A 132     -24.391   3.280  24.820  1.00 92.04           H  
ATOM   2061 HD12 LEU A 132     -25.745   2.238  24.324  1.00 92.04           H  
ATOM   2062 HD13 LEU A 132     -26.042   3.715  25.267  1.00 92.04           H  
ATOM   2063  CD2 LEU A 132     -24.649   3.450  22.145  1.00 92.04           C  
ATOM   2064 HD21 LEU A 132     -25.008   2.455  21.881  1.00 92.04           H  
ATOM   2065 HD22 LEU A 132     -23.641   3.366  22.551  1.00 92.04           H  
ATOM   2066 HD23 LEU A 132     -24.607   4.077  21.254  1.00 92.04           H  
ATOM   2067  N   PRO A 133     -29.802   4.781  21.058  1.00 94.47           N  
ATOM   2068  CA  PRO A 133     -30.911   4.464  20.152  1.00 94.47           C  
ATOM   2069  HA  PRO A 133     -30.838   3.412  19.876  1.00 94.47           H  
ATOM   2070  C   PRO A 133     -30.931   5.312  18.870  1.00 94.47           C  
ATOM   2071  CB  PRO A 133     -32.188   4.681  20.975  1.00 94.47           C  
ATOM   2072  HB2 PRO A 133     -32.552   5.700  20.846  1.00 94.47           H  
ATOM   2073  HB3 PRO A 133     -32.963   3.963  20.709  1.00 94.47           H  
ATOM   2074  O   PRO A 133     -31.334   4.819  17.816  1.00 94.47           O  
ATOM   2075  CG  PRO A 133     -31.724   4.501  22.419  1.00 94.47           C  
ATOM   2076  HG2 PRO A 133     -31.672   3.441  22.664  1.00 94.47           H  
ATOM   2077  HG3 PRO A 133     -32.364   5.032  23.124  1.00 94.47           H  
ATOM   2078  CD  PRO A 133     -30.319   5.089  22.383  1.00 94.47           C  
ATOM   2079  HD2 PRO A 133     -30.366   6.169  22.519  1.00 94.47           H  
ATOM   2080  HD3 PRO A 133     -29.720   4.634  23.173  1.00 94.47           H  
ATOM   2081  N   ILE A 134     -30.487   6.574  18.935  1.00 95.19           N  
ATOM   2082  H   ILE A 134     -30.079   6.888  19.804  1.00 95.19           H  
ATOM   2083  CA  ILE A 134     -30.354   7.459  17.764  1.00 95.19           C  
ATOM   2084  HA  ILE A 134     -31.262   7.381  17.167  1.00 95.19           H  
ATOM   2085  C   ILE A 134     -29.192   6.966  16.893  1.00 95.19           C  
ATOM   2086  CB  ILE A 134     -30.175   8.947  18.173  1.00 95.19           C  
ATOM   2087  HB  ILE A 134     -29.213   9.066  18.672  1.00 95.19           H  
ATOM   2088  O   ILE A 134     -29.379   6.760  15.694  1.00 95.19           O  
ATOM   2089  CG1 ILE A 134     -31.287   9.405  19.146  1.00 95.19           C  
ATOM   2090 HG12 ILE A 134     -32.252   9.308  18.649  1.00 95.19           H  
ATOM   2091 HG13 ILE A 134     -31.286   8.761  20.025  1.00 95.19           H  
ATOM   2092  CG2 ILE A 134     -30.167   9.841  16.917  1.00 95.19           C  
ATOM   2093 HG21 ILE A 134     -29.392   9.518  16.222  1.00 95.19           H  
ATOM   2094 HG22 ILE A 134     -31.135   9.801  16.417  1.00 95.19           H  
ATOM   2095 HG23 ILE A 134     -29.943  10.873  17.188  1.00 95.19           H  
ATOM   2096  CD1 ILE A 134     -31.145  10.845  19.656  1.00 95.19           C  
ATOM   2097 HD11 ILE A 134     -31.318  11.560  18.850  1.00 95.19           H  
ATOM   2098 HD12 ILE A 134     -30.151  10.997  20.076  1.00 95.19           H  
ATOM   2099 HD13 ILE A 134     -31.889  11.021  20.433  1.00 95.19           H  
ATOM   2100  N   MET A 135     -28.029   6.684  17.499  1.00 95.55           N  
ATOM   2101  H   MET A 135     -27.959   6.857  18.492  1.00 95.55           H  
ATOM   2102  CA  MET A 135     -26.882   6.079  16.811  1.00 95.55           C  
ATOM   2103  HA  MET A 135     -26.507   6.772  16.058  1.00 95.55           H  
ATOM   2104  C   MET A 135     -27.274   4.786  16.098  1.00 95.55           C  
ATOM   2105  CB  MET A 135     -25.733   5.761  17.777  1.00 95.55           C  
ATOM   2106  HB2 MET A 135     -26.072   5.064  18.544  1.00 95.55           H  
ATOM   2107  HB3 MET A 135     -24.947   5.268  17.205  1.00 95.55           H  
ATOM   2108  O   MET A 135     -26.876   4.576  14.958  1.00 95.55           O  
ATOM   2109  CG  MET A 135     -25.133   6.988  18.462  1.00 95.55           C  
ATOM   2110  HG2 MET A 135     -24.857   7.730  17.712  1.00 95.55           H  
ATOM   2111  HG3 MET A 135     -25.888   7.427  19.114  1.00 95.55           H  
ATOM   2112  SD  MET A 135     -23.674   6.601  19.461  1.00 95.55           S  
ATOM   2113  CE  MET A 135     -22.440   6.335  18.157  1.00 95.55           C  
ATOM   2114  HE1 MET A 135     -22.751   5.523  17.500  1.00 95.55           H  
ATOM   2115  HE2 MET A 135     -21.487   6.068  18.615  1.00 95.55           H  
ATOM   2116  HE3 MET A 135     -22.318   7.249  17.575  1.00 95.55           H  
ATOM   2117  N   SER A 136     -28.076   3.920  16.723  1.00 93.69           N  
ATOM   2118  H   SER A 136     -28.299   4.081  17.694  1.00 93.69           H  
ATOM   2119  CA  SER A 136     -28.565   2.690  16.095  1.00 93.69           C  
ATOM   2120  HA  SER A 136     -27.710   2.133  15.711  1.00 93.69           H  
ATOM   2121  C   SER A 136     -29.492   2.972  14.907  1.00 93.69           C  
ATOM   2122  CB  SER A 136     -29.273   1.806  17.125  1.00 93.69           C  
ATOM   2123  HB2 SER A 136     -30.123   2.344  17.546  1.00 93.69           H  
ATOM   2124  HB3 SER A 136     -29.636   0.901  16.639  1.00 93.69           H  
ATOM   2125  O   SER A 136     -29.269   2.400  13.839  1.00 93.69           O  
ATOM   2126  OG  SER A 136     -28.387   1.452  18.168  1.00 93.69           O  
ATOM   2127  HG  SER A 136     -27.636   0.967  17.817  1.00 93.69           H  
ATOM   2128  N   GLN A 137     -30.466   3.881  15.059  1.00 95.07           N  
ATOM   2129  H   GLN A 137     -30.550   4.338  15.955  1.00 95.07           H  
ATOM   2130  CA  GLN A 137     -31.488   4.194  14.048  1.00 95.07           C  
ATOM   2131  HA  GLN A 137     -32.038   3.278  13.829  1.00 95.07           H  
ATOM   2132  C   GLN A 137     -30.915   4.700  12.712  1.00 95.07           C  
ATOM   2133  CB  GLN A 137     -32.477   5.220  14.648  1.00 95.07           C  
ATOM   2134  HB2 GLN A 137     -31.939   6.132  14.908  1.00 95.07           H  
ATOM   2135  HB3 GLN A 137     -32.904   4.802  15.560  1.00 95.07           H  
ATOM   2136  O   GLN A 137     -31.458   4.369  11.657  1.00 95.07           O  
ATOM   2137  CG  GLN A 137     -33.629   5.576  13.691  1.00 95.07           C  
ATOM   2138  HG2 GLN A 137     -33.225   6.052  12.797  1.00 95.07           H  
ATOM   2139  HG3 GLN A 137     -34.126   4.656  13.387  1.00 95.07           H  
ATOM   2140  CD  GLN A 137     -34.681   6.526  14.268  1.00 95.07           C  
ATOM   2141  NE2 GLN A 137     -35.783   6.701  13.571  1.00 95.07           N  
ATOM   2142 HE21 GLN A 137     -36.467   7.337  13.953  1.00 95.07           H  
ATOM   2143 HE22 GLN A 137     -35.893   6.239  12.679  1.00 95.07           H  
ATOM   2144  OE1 GLN A 137     -34.566   7.129  15.330  1.00 95.07           O  
ATOM   2145  N   PHE A 138     -29.841   5.494  12.734  1.00 95.24           N  
ATOM   2146  H   PHE A 138     -29.456   5.754  13.631  1.00 95.24           H  
ATOM   2147  CA  PHE A 138     -29.312   6.162  11.538  1.00 95.24           C  
ATOM   2148  HA  PHE A 138     -30.021   6.036  10.720  1.00 95.24           H  
ATOM   2149  C   PHE A 138     -27.950   5.575  11.115  1.00 95.24           C  
ATOM   2150  CB  PHE A 138     -29.256   7.667  11.808  1.00 95.24           C  
ATOM   2151  HB2 PHE A 138     -28.759   8.160  10.973  1.00 95.24           H  
ATOM   2152  HB3 PHE A 138     -28.646   7.841  12.694  1.00 95.24           H  
ATOM   2153  O   PHE A 138     -26.993   5.652  11.891  1.00 95.24           O  
ATOM   2154  CG  PHE A 138     -30.622   8.300  12.005  1.00 95.24           C  
ATOM   2155  CD1 PHE A 138     -31.421   8.619  10.891  1.00 95.24           C  
ATOM   2156  HD1 PHE A 138     -31.037   8.450   9.896  1.00 95.24           H  
ATOM   2157  CD2 PHE A 138     -31.099   8.567  13.301  1.00 95.24           C  
ATOM   2158  HD2 PHE A 138     -30.485   8.335  14.158  1.00 95.24           H  
ATOM   2159  CE1 PHE A 138     -32.688   9.204  11.074  1.00 95.24           C  
ATOM   2160  HE1 PHE A 138     -33.286   9.472  10.216  1.00 95.24           H  
ATOM   2161  CE2 PHE A 138     -32.367   9.143  13.485  1.00 95.24           C  
ATOM   2162  HE2 PHE A 138     -32.721   9.339  14.486  1.00 95.24           H  
ATOM   2163  CZ  PHE A 138     -33.162   9.467  12.372  1.00 95.24           C  
ATOM   2164  HZ  PHE A 138     -34.127   9.930  12.514  1.00 95.24           H  
ATOM   2165  N   PRO A 139     -27.816   4.933   9.933  1.00 94.28           N  
ATOM   2166  CA  PRO A 139     -26.569   4.290   9.492  1.00 94.28           C  
ATOM   2167  HA  PRO A 139     -26.281   3.509  10.196  1.00 94.28           H  
ATOM   2168  C   PRO A 139     -25.373   5.245   9.362  1.00 94.28           C  
ATOM   2169  CB  PRO A 139     -26.899   3.604   8.161  1.00 94.28           C  
ATOM   2170  HB2 PRO A 139     -27.177   2.567   8.348  1.00 94.28           H  
ATOM   2171  HB3 PRO A 139     -26.069   3.646   7.456  1.00 94.28           H  
ATOM   2172  O   PRO A 139     -24.248   4.804   9.542  1.00 94.28           O  
ATOM   2173  CG  PRO A 139     -28.115   4.366   7.643  1.00 94.28           C  
ATOM   2174  HG2 PRO A 139     -28.732   3.750   6.988  1.00 94.28           H  
ATOM   2175  HG3 PRO A 139     -27.788   5.268   7.126  1.00 94.28           H  
ATOM   2176  CD  PRO A 139     -28.850   4.738   8.928  1.00 94.28           C  
ATOM   2177  HD2 PRO A 139     -29.504   3.922   9.234  1.00 94.28           H  
ATOM   2178  HD3 PRO A 139     -29.430   5.647   8.766  1.00 94.28           H  
ATOM   2179  N   GLU A 140     -25.614   6.529   9.103  1.00 94.98           N  
ATOM   2180  H   GLU A 140     -26.573   6.790   8.924  1.00 94.98           H  
ATOM   2181  CA  GLU A 140     -24.613   7.582   8.900  1.00 94.98           C  
ATOM   2182  HA  GLU A 140     -23.795   7.159   8.317  1.00 94.98           H  
ATOM   2183  C   GLU A 140     -23.961   8.130  10.179  1.00 94.98           C  
ATOM   2184  CB  GLU A 140     -25.228   8.731   8.070  1.00 94.98           C  
ATOM   2185  HB2 GLU A 140     -24.427   9.435   7.843  1.00 94.98           H  
ATOM   2186  HB3 GLU A 140     -25.571   8.333   7.116  1.00 94.98           H  
ATOM   2187  O   GLU A 140     -23.012   8.906  10.081  1.00 94.98           O  
ATOM   2188  CG  GLU A 140     -26.376   9.528   8.735  1.00 94.98           C  
ATOM   2189  HG2 GLU A 140     -26.413  10.506   8.256  1.00 94.98           H  
ATOM   2190  HG3 GLU A 140     -26.149   9.688   9.789  1.00 94.98           H  
ATOM   2191  CD  GLU A 140     -27.770   8.892   8.603  1.00 94.98           C  
ATOM   2192  OE1 GLU A 140     -28.791   9.571   8.829  1.00 94.98           O  
ATOM   2193  OE2 GLU A 140     -27.890   7.700   8.243  1.00 94.98           O  
ATOM   2194  N   ILE A 141     -24.442   7.763  11.373  1.00 96.01           N  
ATOM   2195  H   ILE A 141     -25.189   7.084  11.409  1.00 96.01           H  
ATOM   2196  CA  ILE A 141     -23.802   8.180  12.628  1.00 96.01           C  
ATOM   2197  HA  ILE A 141     -23.397   9.182  12.489  1.00 96.01           H  
ATOM   2198  C   ILE A 141     -22.637   7.238  12.936  1.00 96.01           C  
ATOM   2199  CB  ILE A 141     -24.794   8.257  13.805  1.00 96.01           C  
ATOM   2200  HB  ILE A 141     -25.203   7.262  13.978  1.00 96.01           H  
ATOM   2201  O   ILE A 141     -22.850   6.077  13.282  1.00 96.01           O  
ATOM   2202  CG1 ILE A 141     -25.958   9.229  13.513  1.00 96.01           C  
ATOM   2203 HG12 ILE A 141     -25.600  10.258  13.534  1.00 96.01           H  
ATOM   2204 HG13 ILE A 141     -26.371   9.031  12.524  1.00 96.01           H  
ATOM   2205  CG2 ILE A 141     -24.028   8.714  15.066  1.00 96.01           C  
ATOM   2206 HG21 ILE A 141     -23.312   7.953  15.373  1.00 96.01           H  
ATOM   2207 HG22 ILE A 141     -23.491   9.641  14.861  1.00 96.01           H  
ATOM   2208 HG23 ILE A 141     -24.709   8.885  15.900  1.00 96.01           H  
ATOM   2209  CD1 ILE A 141     -27.097   9.061  14.522  1.00 96.01           C  
ATOM   2210 HD11 ILE A 141     -27.422   8.020  14.529  1.00 96.01           H  
ATOM   2211 HD12 ILE A 141     -26.784   9.345  15.527  1.00 96.01           H  
ATOM   2212 HD13 ILE A 141     -27.941   9.685  14.229  1.00 96.01           H  
ATOM   2213  N   GLU A 142     -21.410   7.749  12.866  1.00 94.75           N  
ATOM   2214  H   GLU A 142     -21.320   8.710  12.566  1.00 94.75           H  
ATOM   2215  CA  GLU A 142     -20.188   6.969  13.108  1.00 94.75           C  
ATOM   2216  HA  GLU A 142     -20.341   5.931  12.811  1.00 94.75           H  
ATOM   2217  C   GLU A 142     -19.791   6.968  14.598  1.00 94.75           C  
ATOM   2218  CB  GLU A 142     -19.043   7.542  12.250  1.00 94.75           C  
ATOM   2219  HB2 GLU A 142     -18.969   8.609  12.459  1.00 94.75           H  
ATOM   2220  HB3 GLU A 142     -18.099   7.093  12.560  1.00 94.75           H  
ATOM   2221  O   GLU A 142     -19.321   5.962  15.134  1.00 94.75           O  
ATOM   2222  CG  GLU A 142     -19.214   7.365  10.725  1.00 94.75           C  
ATOM   2223  HG2 GLU A 142     -20.216   7.681  10.436  1.00 94.75           H  
ATOM   2224  HG3 GLU A 142     -18.516   8.047  10.238  1.00 94.75           H  
ATOM   2225  CD  GLU A 142     -18.934   5.947  10.184  1.00 94.75           C  
ATOM   2226  OE1 GLU A 142     -19.352   5.659   9.040  1.00 94.75           O  
ATOM   2227  OE2 GLU A 142     -18.248   5.148  10.865  1.00 94.75           O  
ATOM   2228  N   THR A 143     -19.940   8.098  15.303  1.00 95.12           N  
ATOM   2229  H   THR A 143     -20.354   8.896  14.842  1.00 95.12           H  
ATOM   2230  CA  THR A 143     -19.409   8.286  16.671  1.00 95.12           C  
ATOM   2231  HA  THR A 143     -19.460   7.341  17.211  1.00 95.12           H  
ATOM   2232  C   THR A 143     -20.217   9.310  17.472  1.00 95.12           C  
ATOM   2233  CB  THR A 143     -17.933   8.734  16.614  1.00 95.12           C  
ATOM   2234  HB  THR A 143     -17.883   9.716  16.144  1.00 95.12           H  
ATOM   2235  O   THR A 143     -20.719  10.284  16.913  1.00 95.12           O  
ATOM   2236  CG2 THR A 143     -17.236   8.809  17.971  1.00 95.12           C  
ATOM   2237 HG21 THR A 143     -17.690   9.582  18.592  1.00 95.12           H  
ATOM   2238 HG22 THR A 143     -16.188   9.073  17.826  1.00 95.12           H  
ATOM   2239 HG23 THR A 143     -17.295   7.848  18.482  1.00 95.12           H  
ATOM   2240  OG1 THR A 143     -17.172   7.832  15.844  1.00 95.12           O  
ATOM   2241  HG1 THR A 143     -17.772   7.177  15.481  1.00 95.12           H  
ATOM   2242  N   CYS A 144     -20.306   9.111  18.789  1.00 96.23           N  
ATOM   2243  H   CYS A 144     -19.884   8.278  19.173  1.00 96.23           H  
ATOM   2244  CA  CYS A 144     -20.731  10.113  19.762  1.00 96.23           C  
ATOM   2245  HA  CYS A 144     -21.063  11.006  19.234  1.00 96.23           H  
ATOM   2246  C   CYS A 144     -19.550  10.496  20.670  1.00 96.23           C  
ATOM   2247  CB  CYS A 144     -21.922   9.568  20.558  1.00 96.23           C  
ATOM   2248  HB2 CYS A 144     -22.686   9.221  19.863  1.00 96.23           H  
ATOM   2249  HB3 CYS A 144     -21.603   8.731  21.179  1.00 96.23           H  
ATOM   2250  O   CYS A 144     -18.875   9.618  21.210  1.00 96.23           O  
ATOM   2251  SG  CYS A 144     -22.633  10.878  21.594  1.00 96.23           S  
ATOM   2252  HG  CYS A 144     -21.604  11.046  22.429  1.00 96.23           H  
ATOM   2253  N   VAL A 145     -19.315  11.796  20.849  1.00 95.74           N  
ATOM   2254  H   VAL A 145     -19.918  12.451  20.372  1.00 95.74           H  
ATOM   2255  CA  VAL A 145     -18.282  12.369  21.727  1.00 95.74           C  
ATOM   2256  HA  VAL A 145     -17.759  11.572  22.255  1.00 95.74           H  
ATOM   2257  C   VAL A 145     -18.965  13.265  22.757  1.00 95.74           C  
ATOM   2258  CB  VAL A 145     -17.240  13.179  20.918  1.00 95.74           C  
ATOM   2259  HB  VAL A 145     -17.742  14.006  20.417  1.00 95.74           H  
ATOM   2260  O   VAL A 145     -19.670  14.197  22.384  1.00 95.74           O  
ATOM   2261  CG1 VAL A 145     -16.147  13.763  21.826  1.00 95.74           C  
ATOM   2262 HG11 VAL A 145     -15.400  14.284  21.228  1.00 95.74           H  
ATOM   2263 HG12 VAL A 145     -16.580  14.484  22.520  1.00 95.74           H  
ATOM   2264 HG13 VAL A 145     -15.662  12.971  22.396  1.00 95.74           H  
ATOM   2265  CG2 VAL A 145     -16.554  12.326  19.840  1.00 95.74           C  
ATOM   2266 HG21 VAL A 145     -15.788  12.913  19.332  1.00 95.74           H  
ATOM   2267 HG22 VAL A 145     -17.285  12.007  19.098  1.00 95.74           H  
ATOM   2268 HG23 VAL A 145     -16.090  11.450  20.294  1.00 95.74           H  
ATOM   2269  N   GLU A 146     -18.751  13.013  24.045  1.00 96.40           N  
ATOM   2270  H   GLU A 146     -18.148  12.241  24.292  1.00 96.40           H  
ATOM   2271  CA  GLU A 146     -19.127  13.941  25.117  1.00 96.40           C  
ATOM   2272  HA  GLU A 146     -19.929  14.590  24.766  1.00 96.40           H  
ATOM   2273  C   GLU A 146     -17.942  14.837  25.471  1.00 96.40           C  
ATOM   2274  CB  GLU A 146     -19.648  13.196  26.350  1.00 96.40           C  
ATOM   2275  HB2 GLU A 146     -19.712  13.896  27.183  1.00 96.40           H  
ATOM   2276  HB3 GLU A 146     -18.962  12.392  26.618  1.00 96.40           H  
ATOM   2277  O   GLU A 146     -16.831  14.352  25.686  1.00 96.40           O  
ATOM   2278  CG  GLU A 146     -21.047  12.637  26.081  1.00 96.40           C  
ATOM   2279  HG2 GLU A 146     -21.005  11.884  25.293  1.00 96.40           H  
ATOM   2280  HG3 GLU A 146     -21.681  13.448  25.723  1.00 96.40           H  
ATOM   2281  CD  GLU A 146     -21.675  12.032  27.335  1.00 96.40           C  
ATOM   2282  OE1 GLU A 146     -22.867  12.320  27.575  1.00 96.40           O  
ATOM   2283  OE2 GLU A 146     -21.021  11.247  28.057  1.00 96.40           O  
ATOM   2284  N   CYS A 147     -18.173  16.147  25.520  1.00 95.76           N  
ATOM   2285  H   CYS A 147     -19.119  16.470  25.381  1.00 95.76           H  
ATOM   2286  CA  CYS A 147     -17.136  17.167  25.608  1.00 95.76           C  
ATOM   2287  HA  CYS A 147     -16.258  16.735  26.088  1.00 95.76           H  
ATOM   2288  C   CYS A 147     -17.565  18.369  26.462  1.00 95.76           C  
ATOM   2289  CB  CYS A 147     -16.745  17.589  24.177  1.00 95.76           C  
ATOM   2290  HB2 CYS A 147     -16.399  16.715  23.625  1.00 95.76           H  
ATOM   2291  HB3 CYS A 147     -15.926  18.308  24.209  1.00 95.76           H  
ATOM   2292  O   CYS A 147     -18.742  18.589  26.754  1.00 95.76           O  
ATOM   2293  SG  CYS A 147     -18.147  18.335  23.295  1.00 95.76           S  
ATOM   2294  HG  CYS A 147     -18.436  19.269  24.205  1.00 95.76           H  
ATOM   2295  N   SER A 148     -16.599  19.208  26.824  1.00 96.02           N  
ATOM   2296  H   SER A 148     -15.655  18.998  26.532  1.00 96.02           H  
ATOM   2297  CA  SER A 148     -16.861  20.522  27.412  1.00 96.02           C  
ATOM   2298  HA  SER A 148     -17.872  20.846  27.165  1.00 96.02           H  
ATOM   2299  C   SER A 148     -15.883  21.531  26.837  1.00 96.02           C  
ATOM   2300  CB  SER A 148     -16.745  20.474  28.939  1.00 96.02           C  
ATOM   2301  HB2 SER A 148     -17.548  19.859  29.347  1.00 96.02           H  
ATOM   2302  HB3 SER A 148     -15.785  20.039  29.215  1.00 96.02           H  
ATOM   2303  O   SER A 148     -14.687  21.442  27.102  1.00 96.02           O  
ATOM   2304  OG  SER A 148     -16.830  21.780  29.476  1.00 96.02           O  
ATOM   2305  HG  SER A 148     -17.672  21.869  29.929  1.00 96.02           H  
ATOM   2306  N   ALA A 149     -16.404  22.516  26.101  1.00 95.92           N  
ATOM   2307  H   ALA A 149     -17.378  22.460  25.841  1.00 95.92           H  
ATOM   2308  CA  ALA A 149     -15.633  23.695  25.702  1.00 95.92           C  
ATOM   2309  HA  ALA A 149     -14.824  23.404  25.032  1.00 95.92           H  
ATOM   2310  C   ALA A 149     -14.987  24.379  26.922  1.00 95.92           C  
ATOM   2311  CB  ALA A 149     -16.573  24.650  24.953  1.00 95.92           C  
ATOM   2312  HB1 ALA A 149     -16.985  24.157  24.072  1.00 95.92           H  
ATOM   2313  HB2 ALA A 149     -16.010  25.527  24.634  1.00 95.92           H  
ATOM   2314  HB3 ALA A 149     -17.387  24.966  25.604  1.00 95.92           H  
ATOM   2315  O   ALA A 149     -13.811  24.719  26.899  1.00 95.92           O  
ATOM   2316  N   LYS A 150     -15.743  24.518  28.019  1.00 95.57           N  
ATOM   2317  H   LYS A 150     -16.669  24.117  28.006  1.00 95.57           H  
ATOM   2318  CA  LYS A 150     -15.319  25.232  29.230  1.00 95.57           C  
ATOM   2319  HA  LYS A 150     -15.010  26.243  28.965  1.00 95.57           H  
ATOM   2320  C   LYS A 150     -14.118  24.590  29.925  1.00 95.57           C  
ATOM   2321  CB  LYS A 150     -16.524  25.319  30.165  1.00 95.57           C  
ATOM   2322  HB2 LYS A 150     -17.384  25.692  29.610  1.00 95.57           H  
ATOM   2323  HB3 LYS A 150     -16.758  24.320  30.533  1.00 95.57           H  
ATOM   2324  O   LYS A 150     -13.226  25.298  30.378  1.00 95.57           O  
ATOM   2325  CG  LYS A 150     -16.266  26.258  31.348  1.00 95.57           C  
ATOM   2326  HG2 LYS A 150     -16.200  27.289  30.999  1.00 95.57           H  
ATOM   2327  HG3 LYS A 150     -15.345  25.986  31.864  1.00 95.57           H  
ATOM   2328  CD  LYS A 150     -17.433  26.096  32.312  1.00 95.57           C  
ATOM   2329  HD2 LYS A 150     -18.366  26.345  31.807  1.00 95.57           H  
ATOM   2330  HD3 LYS A 150     -17.465  25.050  32.619  1.00 95.57           H  
ATOM   2331  CE  LYS A 150     -17.263  26.955  33.555  1.00 95.57           C  
ATOM   2332  HE2 LYS A 150     -16.288  26.738  33.992  1.00 95.57           H  
ATOM   2333  HE3 LYS A 150     -17.292  28.008  33.274  1.00 95.57           H  
ATOM   2334  NZ  LYS A 150     -18.346  26.615  34.503  1.00 95.57           N  
ATOM   2335  HZ1 LYS A 150     -19.243  26.826  34.091  1.00 95.57           H  
ATOM   2336  HZ2 LYS A 150     -18.236  27.102  35.381  1.00 95.57           H  
ATOM   2337  HZ3 LYS A 150     -18.336  25.617  34.662  1.00 95.57           H  
ATOM   2338  N   ASN A 151     -14.096  23.259  29.988  1.00 94.51           N  
ATOM   2339  H   ASN A 151     -14.891  22.764  29.608  1.00 94.51           H  
ATOM   2340  CA  ASN A 151     -13.042  22.492  30.656  1.00 94.51           C  
ATOM   2341  HA  ASN A 151     -12.439  23.170  31.259  1.00 94.51           H  
ATOM   2342  C   ASN A 151     -12.060  21.840  29.658  1.00 94.51           C  
ATOM   2343  CB  ASN A 151     -13.687  21.467  31.612  1.00 94.51           C  
ATOM   2344  HB2 ASN A 151     -12.896  20.855  32.046  1.00 94.51           H  
ATOM   2345  HB3 ASN A 151     -14.346  20.811  31.044  1.00 94.51           H  
ATOM   2346  O   ASN A 151     -11.324  20.935  30.044  1.00 94.51           O  
ATOM   2347  CG  ASN A 151     -14.475  22.059  32.773  1.00 94.51           C  
ATOM   2348  ND2 ASN A 151     -14.961  21.214  33.652  1.00 94.51           N  
ATOM   2349 HD21 ASN A 151     -14.775  20.225  33.571  1.00 94.51           H  
ATOM   2350 HD22 ASN A 151     -15.489  21.619  34.411  1.00 94.51           H  
ATOM   2351  OD1 ASN A 151     -14.682  23.251  32.929  1.00 94.51           O  
ATOM   2352  N   LEU A 152     -12.096  22.234  28.376  1.00 94.54           N  
ATOM   2353  H   LEU A 152     -12.715  22.996  28.142  1.00 94.54           H  
ATOM   2354  CA  LEU A 152     -11.309  21.668  27.264  1.00 94.54           C  
ATOM   2355  HA  LEU A 152     -11.738  22.080  26.351  1.00 94.54           H  
ATOM   2356  C   LEU A 152     -11.417  20.134  27.100  1.00 94.54           C  
ATOM   2357  CB  LEU A 152      -9.849  22.158  27.341  1.00 94.54           C  
ATOM   2358  HB2 LEU A 152      -9.377  21.676  28.198  1.00 94.54           H  
ATOM   2359  HB3 LEU A 152      -9.320  21.831  26.447  1.00 94.54           H  
ATOM   2360  O   LEU A 152     -10.593  19.502  26.435  1.00 94.54           O  
ATOM   2361  CG  LEU A 152      -9.677  23.681  27.481  1.00 94.54           C  
ATOM   2362  HG  LEU A 152     -10.206  24.033  28.366  1.00 94.54           H  
ATOM   2363  CD1 LEU A 152      -8.201  24.003  27.673  1.00 94.54           C  
ATOM   2364 HD11 LEU A 152      -8.099  25.056  27.935  1.00 94.54           H  
ATOM   2365 HD12 LEU A 152      -7.641  23.803  26.760  1.00 94.54           H  
ATOM   2366 HD13 LEU A 152      -7.789  23.411  28.491  1.00 94.54           H  
ATOM   2367  CD2 LEU A 152     -10.200  24.438  26.260  1.00 94.54           C  
ATOM   2368 HD21 LEU A 152      -9.982  25.501  26.369  1.00 94.54           H  
ATOM   2369 HD22 LEU A 152      -9.724  24.070  25.352  1.00 94.54           H  
ATOM   2370 HD23 LEU A 152     -11.282  24.321  26.196  1.00 94.54           H  
ATOM   2371  N   ARG A 153     -12.451  19.512  27.678  1.00 95.42           N  
ATOM   2372  H   ARG A 153     -13.147  20.104  28.109  1.00 95.42           H  
ATOM   2373  CA  ARG A 153     -12.627  18.055  27.680  1.00 95.42           C  
ATOM   2374  HA  ARG A 153     -11.660  17.608  27.909  1.00 95.42           H  
ATOM   2375  C   ARG A 153     -13.047  17.572  26.296  1.00 95.42           C  
ATOM   2376  CB  ARG A 153     -13.624  17.638  28.772  1.00 95.42           C  
ATOM   2377  HB2 ARG A 153     -14.597  18.080  28.560  1.00 95.42           H  
ATOM   2378  HB3 ARG A 153     -13.271  18.016  29.732  1.00 95.42           H  
ATOM   2379  O   ARG A 153     -14.050  18.047  25.765  1.00 95.42           O  
ATOM   2380  CG  ARG A 153     -13.770  16.111  28.856  1.00 95.42           C  
ATOM   2381  HG2 ARG A 153     -14.143  15.724  27.908  1.00 95.42           H  
ATOM   2382  HG3 ARG A 153     -12.800  15.661  29.067  1.00 95.42           H  
ATOM   2383  CD  ARG A 153     -14.762  15.724  29.953  1.00 95.42           C  
ATOM   2384  HD2 ARG A 153     -15.717  16.201  29.728  1.00 95.42           H  
ATOM   2385  HD3 ARG A 153     -14.397  16.090  30.912  1.00 95.42           H  
ATOM   2386  NE  ARG A 153     -14.948  14.265  30.018  1.00 95.42           N  
ATOM   2387  HE  ARG A 153     -14.313  13.706  29.466  1.00 95.42           H  
ATOM   2388  NH1 ARG A 153     -16.810  14.254  31.370  1.00 95.42           N  
ATOM   2389 HH11 ARG A 153     -16.868  15.259  31.289  1.00 95.42           H  
ATOM   2390 HH12 ARG A 153     -17.536  13.747  31.856  1.00 95.42           H  
ATOM   2391  NH2 ARG A 153     -15.910  12.324  30.706  1.00 95.42           N  
ATOM   2392 HH21 ARG A 153     -15.234  11.809  30.160  1.00 95.42           H  
ATOM   2393 HH22 ARG A 153     -16.639  11.834  31.204  1.00 95.42           H  
ATOM   2394  CZ  ARG A 153     -15.885  13.626  30.697  1.00 95.42           C  
ATOM   2395  N   ASN A 154     -12.326  16.582  25.776  1.00 94.19           N  
ATOM   2396  H   ASN A 154     -11.546  16.236  26.316  1.00 94.19           H  
ATOM   2397  CA  ASN A 154     -12.593  15.865  24.526  1.00 94.19           C  
ATOM   2398  HA  ASN A 154     -11.719  15.232  24.373  1.00 94.19           H  
ATOM   2399  C   ASN A 154     -12.656  16.753  23.258  1.00 94.19           C  
ATOM   2400  CB  ASN A 154     -13.771  14.886  24.714  1.00 94.19           C  
ATOM   2401  HB2 ASN A 154     -13.981  14.403  23.760  1.00 94.19           H  
ATOM   2402  HB3 ASN A 154     -14.662  15.442  25.008  1.00 94.19           H  
ATOM   2403  O   ASN A 154     -13.295  16.394  22.267  1.00 94.19           O  
ATOM   2404  CG  ASN A 154     -13.512  13.777  25.728  1.00 94.19           C  
ATOM   2405  ND2 ASN A 154     -14.381  12.799  25.802  1.00 94.19           N  
ATOM   2406 HD21 ASN A 154     -14.108  11.977  26.320  1.00 94.19           H  
ATOM   2407 HD22 ASN A 154     -15.268  12.884  25.325  1.00 94.19           H  
ATOM   2408  OD1 ASN A 154     -12.561  13.779  26.492  1.00 94.19           O  
ATOM   2409  N   ILE A 155     -11.996  17.920  23.274  1.00 93.79           N  
ATOM   2410  H   ILE A 155     -11.497  18.170  24.115  1.00 93.79           H  
ATOM   2411  CA  ILE A 155     -11.948  18.847  22.128  1.00 93.79           C  
ATOM   2412  HA  ILE A 155     -12.959  18.975  21.741  1.00 93.79           H  
ATOM   2413  C   ILE A 155     -11.124  18.256  20.980  1.00 93.79           C  
ATOM   2414  CB  ILE A 155     -11.407  20.230  22.567  1.00 93.79           C  
ATOM   2415  HB  ILE A 155     -10.403  20.089  22.967  1.00 93.79           H  
ATOM   2416  O   ILE A 155     -11.582  18.228  19.840  1.00 93.79           O  
ATOM   2417  CG1 ILE A 155     -12.258  20.866  23.688  1.00 93.79           C  
ATOM   2418 HG12 ILE A 155     -12.254  20.201  24.552  1.00 93.79           H  
ATOM   2419 HG13 ILE A 155     -11.793  21.803  23.996  1.00 93.79           H  
ATOM   2420  CG2 ILE A 155     -11.297  21.207  21.383  1.00 93.79           C  
ATOM   2421 HG21 ILE A 155     -10.989  22.187  21.747  1.00 93.79           H  
ATOM   2422 HG22 ILE A 155     -12.254  21.298  20.869  1.00 93.79           H  
ATOM   2423 HG23 ILE A 155     -10.545  20.860  20.675  1.00 93.79           H  
ATOM   2424  CD1 ILE A 155     -13.722  21.144  23.336  1.00 93.79           C  
ATOM   2425 HD11 ILE A 155     -14.219  20.233  23.002  1.00 93.79           H  
ATOM   2426 HD12 ILE A 155     -13.789  21.909  22.562  1.00 93.79           H  
ATOM   2427 HD13 ILE A 155     -14.236  21.494  24.231  1.00 93.79           H  
ATOM   2428  N   SER A 156      -9.938  17.726  21.274  1.00 93.24           N  
ATOM   2429  H   SER A 156      -9.598  17.767  22.224  1.00 93.24           H  
ATOM   2430  CA  SER A 156      -9.090  17.047  20.289  1.00 93.24           C  
ATOM   2431  HA  SER A 156      -8.822  17.740  19.491  1.00 93.24           H  
ATOM   2432  C   SER A 156      -9.797  15.836  19.681  1.00 93.24           C  
ATOM   2433  CB  SER A 156      -7.820  16.551  20.971  1.00 93.24           C  
ATOM   2434  HB2 SER A 156      -8.076  15.705  21.609  1.00 93.24           H  
ATOM   2435  HB3 SER A 156      -7.102  16.223  20.219  1.00 93.24           H  
ATOM   2436  O   SER A 156      -9.748  15.624  18.474  1.00 93.24           O  
ATOM   2437  OG  SER A 156      -7.247  17.556  21.779  1.00 93.24           O  
ATOM   2438  HG  SER A 156      -6.802  17.110  22.503  1.00 93.24           H  
ATOM   2439  N   GLU A 157     -10.490  15.062  20.515  1.00 95.06           N  
ATOM   2440  H   GLU A 157     -10.394  15.242  21.504  1.00 95.06           H  
ATOM   2441  CA  GLU A 157     -11.257  13.879  20.147  1.00 95.06           C  
ATOM   2442  HA  GLU A 157     -10.604  13.189  19.614  1.00 95.06           H  
ATOM   2443  C   GLU A 157     -12.408  14.229  19.198  1.00 95.06           C  
ATOM   2444  CB  GLU A 157     -11.784  13.167  21.408  1.00 95.06           C  
ATOM   2445  HB2 GLU A 157     -12.477  12.394  21.073  1.00 95.06           H  
ATOM   2446  HB3 GLU A 157     -12.352  13.861  22.027  1.00 95.06           H  
ATOM   2447  O   GLU A 157     -12.556  13.571  18.171  1.00 95.06           O  
ATOM   2448  CG  GLU A 157     -10.706  12.465  22.257  1.00 95.06           C  
ATOM   2449  HG2 GLU A 157     -10.000  11.968  21.591  1.00 95.06           H  
ATOM   2450  HG3 GLU A 157     -11.208  11.678  22.818  1.00 95.06           H  
ATOM   2451  CD  GLU A 157      -9.942  13.354  23.262  1.00 95.06           C  
ATOM   2452  OE1 GLU A 157      -9.370  12.764  24.202  1.00 95.06           O  
ATOM   2453  OE2 GLU A 157      -9.930  14.600  23.105  1.00 95.06           O  
ATOM   2454  N   LEU A 158     -13.174  15.290  19.476  1.00 94.85           N  
ATOM   2455  H   LEU A 158     -13.006  15.785  20.340  1.00 94.85           H  
ATOM   2456  CA  LEU A 158     -14.226  15.794  18.585  1.00 94.85           C  
ATOM   2457  HA  LEU A 158     -15.027  15.058  18.531  1.00 94.85           H  
ATOM   2458  C   LEU A 158     -13.708  15.998  17.151  1.00 94.85           C  
ATOM   2459  CB  LEU A 158     -14.792  17.092  19.202  1.00 94.85           C  
ATOM   2460  HB2 LEU A 158     -13.966  17.688  19.591  1.00 94.85           H  
ATOM   2461  HB3 LEU A 158     -15.417  16.820  20.053  1.00 94.85           H  
ATOM   2462  O   LEU A 158     -14.258  15.434  16.200  1.00 94.85           O  
ATOM   2463  CG  LEU A 158     -15.592  18.001  18.252  1.00 94.85           C  
ATOM   2464  HG  LEU A 158     -14.955  18.348  17.439  1.00 94.85           H  
ATOM   2465  CD1 LEU A 158     -16.798  17.282  17.658  1.00 94.85           C  
ATOM   2466 HD11 LEU A 158     -16.479  16.476  16.996  1.00 94.85           H  
ATOM   2467 HD12 LEU A 158     -17.393  17.988  17.078  1.00 94.85           H  
ATOM   2468 HD13 LEU A 158     -17.391  16.859  18.468  1.00 94.85           H  
ATOM   2469  CD2 LEU A 158     -16.087  19.229  19.016  1.00 94.85           C  
ATOM   2470 HD21 LEU A 158     -16.642  19.884  18.345  1.00 94.85           H  
ATOM   2471 HD22 LEU A 158     -15.230  19.777  19.409  1.00 94.85           H  
ATOM   2472 HD23 LEU A 158     -16.723  18.922  19.847  1.00 94.85           H  
ATOM   2473  N   PHE A 159     -12.637  16.776  16.986  1.00 95.35           N  
ATOM   2474  H   PHE A 159     -12.206  17.190  17.800  1.00 95.35           H  
ATOM   2475  CA  PHE A 159     -12.107  17.085  15.656  1.00 95.35           C  
ATOM   2476  HA  PHE A 159     -12.955  17.251  14.991  1.00 95.35           H  
ATOM   2477  C   PHE A 159     -11.335  15.907  15.039  1.00 95.35           C  
ATOM   2478  CB  PHE A 159     -11.328  18.404  15.709  1.00 95.35           C  
ATOM   2479  HB2 PHE A 159     -10.872  18.574  14.734  1.00 95.35           H  
ATOM   2480  HB3 PHE A 159     -10.530  18.331  16.448  1.00 95.35           H  
ATOM   2481  O   PHE A 159     -11.401  15.716  13.822  1.00 95.35           O  
ATOM   2482  CG  PHE A 159     -12.231  19.588  16.022  1.00 95.35           C  
ATOM   2483  CD1 PHE A 159     -13.089  20.096  15.029  1.00 95.35           C  
ATOM   2484  HD1 PHE A 159     -13.071  19.672  14.036  1.00 95.35           H  
ATOM   2485  CD2 PHE A 159     -12.267  20.147  17.313  1.00 95.35           C  
ATOM   2486  HD2 PHE A 159     -11.593  19.782  18.074  1.00 95.35           H  
ATOM   2487  CE1 PHE A 159     -13.975  21.147  15.327  1.00 95.35           C  
ATOM   2488  HE1 PHE A 159     -14.628  21.531  14.558  1.00 95.35           H  
ATOM   2489  CE2 PHE A 159     -13.160  21.192  17.617  1.00 95.35           C  
ATOM   2490  HE2 PHE A 159     -13.178  21.616  18.610  1.00 95.35           H  
ATOM   2491  CZ  PHE A 159     -14.013  21.696  16.621  1.00 95.35           C  
ATOM   2492  HZ  PHE A 159     -14.691  22.504  16.851  1.00 95.35           H  
ATOM   2493  N   TYR A 160     -10.721  15.049  15.863  1.00 93.17           N  
ATOM   2494  H   TYR A 160     -10.664  15.282  16.844  1.00 93.17           H  
ATOM   2495  CA  TYR A 160     -10.136  13.779  15.433  1.00 93.17           C  
ATOM   2496  HA  TYR A 160      -9.402  13.994  14.657  1.00 93.17           H  
ATOM   2497  C   TYR A 160     -11.176  12.846  14.808  1.00 93.17           C  
ATOM   2498  CB  TYR A 160      -9.420  13.081  16.602  1.00 93.17           C  
ATOM   2499  HB2 TYR A 160      -8.596  13.712  16.936  1.00 93.17           H  
ATOM   2500  HB3 TYR A 160     -10.116  12.971  17.433  1.00 93.17           H  
ATOM   2501  O   TYR A 160     -11.018  12.463  13.651  1.00 93.17           O  
ATOM   2502  CG  TYR A 160      -8.863  11.713  16.245  1.00 93.17           C  
ATOM   2503  CD1 TYR A 160      -9.301  10.541  16.903  1.00 93.17           C  
ATOM   2504  HD1 TYR A 160     -10.039  10.613  17.689  1.00 93.17           H  
ATOM   2505  CD2 TYR A 160      -7.934  11.617  15.195  1.00 93.17           C  
ATOM   2506  HD2 TYR A 160      -7.613  12.502  14.666  1.00 93.17           H  
ATOM   2507  CE1 TYR A 160      -8.784   9.279  16.526  1.00 93.17           C  
ATOM   2508  HE1 TYR A 160      -9.103   8.376  17.024  1.00 93.17           H  
ATOM   2509  CE2 TYR A 160      -7.446  10.364  14.798  1.00 93.17           C  
ATOM   2510  HE2 TYR A 160      -6.767  10.276  13.963  1.00 93.17           H  
ATOM   2511  OH  TYR A 160      -7.325   8.027  15.030  1.00 93.17           O  
ATOM   2512  HH  TYR A 160      -7.620   7.220  15.458  1.00 93.17           H  
ATOM   2513  CZ  TYR A 160      -7.847   9.198  15.470  1.00 93.17           C  
ATOM   2514  N   TYR A 161     -12.253  12.506  15.526  1.00 94.80           N  
ATOM   2515  H   TYR A 161     -12.358  12.888  16.455  1.00 94.80           H  
ATOM   2516  CA  TYR A 161     -13.275  11.583  15.021  1.00 94.80           C  
ATOM   2517  HA  TYR A 161     -12.767  10.689  14.658  1.00 94.80           H  
ATOM   2518  C   TYR A 161     -14.031  12.156  13.816  1.00 94.80           C  
ATOM   2519  CB  TYR A 161     -14.211  11.131  16.151  1.00 94.80           C  
ATOM   2520  HB2 TYR A 161     -14.494  11.987  16.764  1.00 94.80           H  
ATOM   2521  HB3 TYR A 161     -15.124  10.729  15.711  1.00 94.80           H  
ATOM   2522  O   TYR A 161     -14.338  11.407  12.889  1.00 94.80           O  
ATOM   2523  CG  TYR A 161     -13.595  10.042  17.014  1.00 94.80           C  
ATOM   2524  CD1 TYR A 161     -13.599   8.706  16.563  1.00 94.80           C  
ATOM   2525  HD1 TYR A 161     -14.095   8.456  15.637  1.00 94.80           H  
ATOM   2526  CD2 TYR A 161     -13.015  10.353  18.258  1.00 94.80           C  
ATOM   2527  HD2 TYR A 161     -13.064  11.362  18.639  1.00 94.80           H  
ATOM   2528  CE1 TYR A 161     -13.015   7.693  17.348  1.00 94.80           C  
ATOM   2529  HE1 TYR A 161     -13.085   6.658  17.050  1.00 94.80           H  
ATOM   2530  CE2 TYR A 161     -12.392   9.356  19.028  1.00 94.80           C  
ATOM   2531  HE2 TYR A 161     -11.954   9.611  19.982  1.00 94.80           H  
ATOM   2532  OH  TYR A 161     -11.855   7.041  19.339  1.00 94.80           O  
ATOM   2533  HH  TYR A 161     -11.672   7.348  20.230  1.00 94.80           H  
ATOM   2534  CZ  TYR A 161     -12.403   8.020  18.576  1.00 94.80           C  
ATOM   2535  N   ALA A 162     -14.241  13.475  13.760  1.00 95.49           N  
ATOM   2536  H   ALA A 162     -14.000  14.042  14.561  1.00 95.49           H  
ATOM   2537  CA  ALA A 162     -14.789  14.137  12.579  1.00 95.49           C  
ATOM   2538  HA  ALA A 162     -15.737  13.665  12.323  1.00 95.49           H  
ATOM   2539  C   ALA A 162     -13.878  13.991  11.347  1.00 95.49           C  
ATOM   2540  CB  ALA A 162     -15.061  15.601  12.935  1.00 95.49           C  
ATOM   2541  HB1 ALA A 162     -15.746  15.646  13.782  1.00 95.49           H  
ATOM   2542  HB2 ALA A 162     -15.512  16.109  12.082  1.00 95.49           H  
ATOM   2543  HB3 ALA A 162     -14.130  16.096  13.209  1.00 95.49           H  
ATOM   2544  O   ALA A 162     -14.331  13.517  10.304  1.00 95.49           O  
ATOM   2545  N   GLN A 163     -12.589  14.333  11.452  1.00 94.85           N  
ATOM   2546  H   GLN A 163     -12.245  14.696  12.330  1.00 94.85           H  
ATOM   2547  CA  GLN A 163     -11.650  14.191  10.333  1.00 94.85           C  
ATOM   2548  HA  GLN A 163     -12.050  14.742   9.482  1.00 94.85           H  
ATOM   2549  C   GLN A 163     -11.493  12.718   9.911  1.00 94.85           C  
ATOM   2550  CB  GLN A 163     -10.299  14.805  10.731  1.00 94.85           C  
ATOM   2551  HB2 GLN A 163      -9.814  14.150  11.455  1.00 94.85           H  
ATOM   2552  HB3 GLN A 163     -10.467  15.774  11.200  1.00 94.85           H  
ATOM   2553  O   GLN A 163     -11.545  12.384   8.724  1.00 94.85           O  
ATOM   2554  CG  GLN A 163      -9.395  15.014   9.506  1.00 94.85           C  
ATOM   2555  HG2 GLN A 163      -9.454  14.147   8.849  1.00 94.85           H  
ATOM   2556  HG3 GLN A 163      -9.759  15.877   8.948  1.00 94.85           H  
ATOM   2557  CD  GLN A 163      -7.921  15.217   9.850  1.00 94.85           C  
ATOM   2558  NE2 GLN A 163      -7.209  15.991   9.066  1.00 94.85           N  
ATOM   2559 HE21 GLN A 163      -6.224  16.088   9.269  1.00 94.85           H  
ATOM   2560 HE22 GLN A 163      -7.665  16.585   8.388  1.00 94.85           H  
ATOM   2561  OE1 GLN A 163      -7.376  14.673  10.799  1.00 94.85           O  
ATOM   2562  N   LYS A 164     -11.367  11.823  10.894  1.00 94.30           N  
ATOM   2563  H   LYS A 164     -11.329  12.182  11.837  1.00 94.30           H  
ATOM   2564  CA  LYS A 164     -11.243  10.374  10.724  1.00 94.30           C  
ATOM   2565  HA  LYS A 164     -10.361  10.158  10.121  1.00 94.30           H  
ATOM   2566  C   LYS A 164     -12.436   9.761   9.994  1.00 94.30           C  
ATOM   2567  CB  LYS A 164     -11.038   9.782  12.119  1.00 94.30           C  
ATOM   2568  HB2 LYS A 164     -11.824  10.171  12.766  1.00 94.30           H  
ATOM   2569  HB3 LYS A 164     -10.076  10.126  12.499  1.00 94.30           H  
ATOM   2570  O   LYS A 164     -12.209   9.013   9.054  1.00 94.30           O  
ATOM   2571  CG  LYS A 164     -11.097   8.258  12.207  1.00 94.30           C  
ATOM   2572  HG2 LYS A 164     -12.109   7.922  11.980  1.00 94.30           H  
ATOM   2573  HG3 LYS A 164     -10.392   7.804  11.510  1.00 94.30           H  
ATOM   2574  CD  LYS A 164     -10.728   7.873  13.640  1.00 94.30           C  
ATOM   2575  HD2 LYS A 164     -11.138   8.598  14.343  1.00 94.30           H  
ATOM   2576  HD3 LYS A 164      -9.642   7.866  13.730  1.00 94.30           H  
ATOM   2577  CE  LYS A 164     -11.281   6.503  13.993  1.00 94.30           C  
ATOM   2578  HE2 LYS A 164     -12.367   6.516  13.900  1.00 94.30           H  
ATOM   2579  HE3 LYS A 164     -10.898   5.765  13.288  1.00 94.30           H  
ATOM   2580  NZ  LYS A 164     -10.883   6.132  15.363  1.00 94.30           N  
ATOM   2581  HZ1 LYS A 164     -11.326   5.261  15.616  1.00 94.30           H  
ATOM   2582  HZ2 LYS A 164      -9.897   5.911  15.378  1.00 94.30           H  
ATOM   2583  HZ3 LYS A 164     -11.104   6.843  16.046  1.00 94.30           H  
ATOM   2584  N   ALA A 165     -13.676  10.129  10.317  1.00 94.55           N  
ATOM   2585  H   ALA A 165     -13.819  10.737  11.110  1.00 94.55           H  
ATOM   2586  CA  ALA A 165     -14.860   9.619   9.613  1.00 94.55           C  
ATOM   2587  HA  ALA A 165     -14.876   8.533   9.704  1.00 94.55           H  
ATOM   2588  C   ALA A 165     -14.871   9.943   8.100  1.00 94.55           C  
ATOM   2589  CB  ALA A 165     -16.102  10.175  10.314  1.00 94.55           C  
ATOM   2590  HB1 ALA A 165     -16.092  11.264  10.292  1.00 94.55           H  
ATOM   2591  HB2 ALA A 165     -16.996   9.812   9.808  1.00 94.55           H  
ATOM   2592  HB3 ALA A 165     -16.120   9.830  11.348  1.00 94.55           H  
ATOM   2593  O   ALA A 165     -15.524   9.252   7.318  1.00 94.55           O  
ATOM   2594  N   VAL A 166     -14.122  10.964   7.663  1.00 95.46           N  
ATOM   2595  H   VAL A 166     -13.633  11.515   8.355  1.00 95.46           H  
ATOM   2596  CA  VAL A 166     -13.942  11.312   6.242  1.00 95.46           C  
ATOM   2597  HA  VAL A 166     -14.835  11.012   5.694  1.00 95.46           H  
ATOM   2598  C   VAL A 166     -12.761  10.580   5.603  1.00 95.46           C  
ATOM   2599  CB  VAL A 166     -13.773  12.835   6.078  1.00 95.46           C  
ATOM   2600  HB  VAL A 166     -12.872  13.172   6.590  1.00 95.46           H  
ATOM   2601  O   VAL A 166     -12.834  10.195   4.434  1.00 95.46           O  
ATOM   2602  CG1 VAL A 166     -13.668  13.248   4.606  1.00 95.46           C  
ATOM   2603 HG11 VAL A 166     -14.546  12.890   4.069  1.00 95.46           H  
ATOM   2604 HG12 VAL A 166     -13.603  14.334   4.531  1.00 95.46           H  
ATOM   2605 HG13 VAL A 166     -12.764  12.827   4.166  1.00 95.46           H  
ATOM   2606  CG2 VAL A 166     -14.981  13.553   6.678  1.00 95.46           C  
ATOM   2607 HG21 VAL A 166     -14.985  14.612   6.419  1.00 95.46           H  
ATOM   2608 HG22 VAL A 166     -15.901  13.089   6.322  1.00 95.46           H  
ATOM   2609 HG23 VAL A 166     -14.940  13.473   7.764  1.00 95.46           H  
ATOM   2610  N   LEU A 167     -11.662  10.416   6.344  1.00 95.23           N  
ATOM   2611  H   LEU A 167     -11.677  10.768   7.291  1.00 95.23           H  
ATOM   2612  CA  LEU A 167     -10.405   9.854   5.838  1.00 95.23           C  
ATOM   2613  HA  LEU A 167     -10.360  10.015   4.761  1.00 95.23           H  
ATOM   2614  C   LEU A 167     -10.293   8.331   6.013  1.00 95.23           C  
ATOM   2615  CB  LEU A 167      -9.224  10.606   6.482  1.00 95.23           C  
ATOM   2616  HB2 LEU A 167      -9.275  10.476   7.563  1.00 95.23           H  
ATOM   2617  HB3 LEU A 167      -8.294  10.154   6.140  1.00 95.23           H  
ATOM   2618  O   LEU A 167      -9.490   7.707   5.321  1.00 95.23           O  
ATOM   2619  CG  LEU A 167      -9.183  12.116   6.162  1.00 95.23           C  
ATOM   2620  HG  LEU A 167     -10.080  12.600   6.550  1.00 95.23           H  
ATOM   2621  CD1 LEU A 167      -7.970  12.757   6.824  1.00 95.23           C  
ATOM   2622 HD11 LEU A 167      -7.987  12.556   7.896  1.00 95.23           H  
ATOM   2623 HD12 LEU A 167      -7.057  12.343   6.397  1.00 95.23           H  
ATOM   2624 HD13 LEU A 167      -7.984  13.836   6.670  1.00 95.23           H  
ATOM   2625  CD2 LEU A 167      -9.092  12.405   4.659  1.00 95.23           C  
ATOM   2626 HD21 LEU A 167     -10.010  12.091   4.163  1.00 95.23           H  
ATOM   2627 HD22 LEU A 167      -8.971  13.477   4.505  1.00 95.23           H  
ATOM   2628 HD23 LEU A 167      -8.235  11.881   4.236  1.00 95.23           H  
ATOM   2629  N   HIS A 168     -11.112   7.732   6.877  1.00 95.47           N  
ATOM   2630  H   HIS A 168     -11.705   8.331   7.433  1.00 95.47           H  
ATOM   2631  CA  HIS A 168     -11.118   6.318   7.257  1.00 95.47           C  
ATOM   2632  HA  HIS A 168     -10.568   5.734   6.518  1.00 95.47           H  
ATOM   2633  C   HIS A 168     -12.553   5.757   7.285  1.00 95.47           C  
ATOM   2634  CB  HIS A 168     -10.403   6.178   8.617  1.00 95.47           C  
ATOM   2635  HB2 HIS A 168     -10.502   5.151   8.969  1.00 95.47           H  
ATOM   2636  HB3 HIS A 168     -10.880   6.822   9.355  1.00 95.47           H  
ATOM   2637  O   HIS A 168     -13.052   5.394   8.347  1.00 95.47           O  
ATOM   2638  CG  HIS A 168      -8.935   6.493   8.541  1.00 95.47           C  
ATOM   2639  CD2 HIS A 168      -8.085   6.020   7.586  1.00 95.47           C  
ATOM   2640  HD2 HIS A 168      -8.364   5.382   6.761  1.00 95.47           H  
ATOM   2641  ND1 HIS A 168      -8.189   7.286   9.385  1.00 95.47           N  
ATOM   2642  HD1 HIS A 168      -8.508   7.756  10.221  1.00 95.47           H  
ATOM   2643  CE1 HIS A 168      -6.917   7.278   8.944  1.00 95.47           C  
ATOM   2644  HE1 HIS A 168      -6.086   7.775   9.423  1.00 95.47           H  
ATOM   2645  NE2 HIS A 168      -6.813   6.522   7.838  1.00 95.47           N  
ATOM   2646  N   PRO A 169     -13.254   5.684   6.136  1.00 94.06           N  
ATOM   2647  CA  PRO A 169     -14.656   5.270   6.102  1.00 94.06           C  
ATOM   2648  HA  PRO A 169     -15.243   5.936   6.733  1.00 94.06           H  
ATOM   2649  C   PRO A 169     -14.840   3.827   6.601  1.00 94.06           C  
ATOM   2650  CB  PRO A 169     -15.091   5.446   4.642  1.00 94.06           C  
ATOM   2651  HB2 PRO A 169     -15.831   4.706   4.338  1.00 94.06           H  
ATOM   2652  HB3 PRO A 169     -15.486   6.453   4.507  1.00 94.06           H  
ATOM   2653  O   PRO A 169     -14.118   2.920   6.180  1.00 94.06           O  
ATOM   2654  CG  PRO A 169     -13.787   5.303   3.854  1.00 94.06           C  
ATOM   2655  HG2 PRO A 169     -13.557   4.248   3.710  1.00 94.06           H  
ATOM   2656  HG3 PRO A 169     -13.829   5.820   2.895  1.00 94.06           H  
ATOM   2657  CD  PRO A 169     -12.755   5.930   4.790  1.00 94.06           C  
ATOM   2658  HD2 PRO A 169     -11.780   5.469   4.632  1.00 94.06           H  
ATOM   2659  HD3 PRO A 169     -12.702   7.004   4.615  1.00 94.06           H  
ATOM   2660  N   THR A 170     -15.837   3.594   7.458  1.00 93.56           N  
ATOM   2661  H   THR A 170     -16.303   4.386   7.878  1.00 93.56           H  
ATOM   2662  CA  THR A 170     -16.115   2.271   8.049  1.00 93.56           C  
ATOM   2663  HA  THR A 170     -15.172   1.835   8.381  1.00 93.56           H  
ATOM   2664  C   THR A 170     -16.752   1.297   7.043  1.00 93.56           C  
ATOM   2665  CB  THR A 170     -17.021   2.433   9.289  1.00 93.56           C  
ATOM   2666  HB  THR A 170     -18.000   2.799   8.981  1.00 93.56           H  
ATOM   2667  O   THR A 170     -16.423   0.109   7.013  1.00 93.56           O  
ATOM   2668  CG2 THR A 170     -17.184   1.126  10.066  1.00 93.56           C  
ATOM   2669 HG21 THR A 170     -17.749   1.318  10.978  1.00 93.56           H  
ATOM   2670 HG22 THR A 170     -16.204   0.725  10.326  1.00 93.56           H  
ATOM   2671 HG23 THR A 170     -17.729   0.397   9.466  1.00 93.56           H  
ATOM   2672  OG1 THR A 170     -16.452   3.352  10.189  1.00 93.56           O  
ATOM   2673  HG1 THR A 170     -17.129   3.987  10.432  1.00 93.56           H  
ATOM   2674  N   ALA A 171     -17.649   1.793   6.184  1.00 93.94           N  
ATOM   2675  H   ALA A 171     -17.868   2.776   6.267  1.00 93.94           H  
ATOM   2676  CA  ALA A 171     -18.510   0.973   5.320  1.00 93.94           C  
ATOM   2677  HA  ALA A 171     -19.080   0.315   5.976  1.00 93.94           H  
ATOM   2678  C   ALA A 171     -17.799   0.031   4.309  1.00 93.94           C  
ATOM   2679  CB  ALA A 171     -19.515   1.904   4.629  1.00 93.94           C  
ATOM   2680  HB1 ALA A 171     -20.160   1.322   3.970  1.00 93.94           H  
ATOM   2681  HB2 ALA A 171     -18.999   2.664   4.043  1.00 93.94           H  
ATOM   2682  HB3 ALA A 171     -20.136   2.394   5.379  1.00 93.94           H  
ATOM   2683  O   ALA A 171     -18.320  -1.070   4.091  1.00 93.94           O  
ATOM   2684  N   PRO A 172     -16.636   0.379   3.707  1.00 95.71           N  
ATOM   2685  CA  PRO A 172     -15.871  -0.551   2.870  1.00 95.71           C  
ATOM   2686  HA  PRO A 172     -16.533  -0.972   2.113  1.00 95.71           H  
ATOM   2687  C   PRO A 172     -15.229  -1.701   3.654  1.00 95.71           C  
ATOM   2688  CB  PRO A 172     -14.787   0.286   2.174  1.00 95.71           C  
ATOM   2689  HB2 PRO A 172     -14.632  -0.032   1.143  1.00 95.71           H  
ATOM   2690  HB3 PRO A 172     -13.849   0.229   2.727  1.00 95.71           H  
ATOM   2691  O   PRO A 172     -14.978  -2.756   3.077  1.00 95.71           O  
ATOM   2692  CG  PRO A 172     -15.326   1.711   2.246  1.00 95.71           C  
ATOM   2693  HG2 PRO A 172     -16.038   1.880   1.439  1.00 95.71           H  
ATOM   2694  HG3 PRO A 172     -14.525   2.450   2.217  1.00 95.71           H  
ATOM   2695  CD  PRO A 172     -16.053   1.707   3.588  1.00 95.71           C  
ATOM   2696  HD2 PRO A 172     -16.807   2.495   3.607  1.00 95.71           H  
ATOM   2697  HD3 PRO A 172     -15.331   1.850   4.392  1.00 95.71           H  
ATOM   2698  N   LEU A 173     -14.966  -1.525   4.955  1.00 96.75           N  
ATOM   2699  H   LEU A 173     -15.238  -0.657   5.396  1.00 96.75           H  
ATOM   2700  CA  LEU A 173     -14.272  -2.522   5.773  1.00 96.75           C  
ATOM   2701  HA  LEU A 173     -13.574  -3.072   5.143  1.00 96.75           H  
ATOM   2702  C   LEU A 173     -15.218  -3.555   6.393  1.00 96.75           C  
ATOM   2703  CB  LEU A 173     -13.467  -1.837   6.892  1.00 96.75           C  
ATOM   2704  HB2 LEU A 173     -12.953  -2.628   7.439  1.00 96.75           H  
ATOM   2705  HB3 LEU A 173     -14.159  -1.355   7.582  1.00 96.75           H  
ATOM   2706  O   LEU A 173     -14.863  -4.730   6.477  1.00 96.75           O  
ATOM   2707  CG  LEU A 173     -12.415  -0.798   6.465  1.00 96.75           C  
ATOM   2708  HG  LEU A 173     -12.914   0.085   6.068  1.00 96.75           H  
ATOM   2709  CD1 LEU A 173     -11.611  -0.409   7.705  1.00 96.75           C  
ATOM   2710 HD11 LEU A 173     -10.792   0.256   7.428  1.00 96.75           H  
ATOM   2711 HD12 LEU A 173     -12.262   0.103   8.414  1.00 96.75           H  
ATOM   2712 HD13 LEU A 173     -11.183  -1.293   8.178  1.00 96.75           H  
ATOM   2713  CD2 LEU A 173     -11.444  -1.331   5.415  1.00 96.75           C  
ATOM   2714 HD21 LEU A 173     -10.710  -0.561   5.177  1.00 96.75           H  
ATOM   2715 HD22 LEU A 173     -11.980  -1.582   4.500  1.00 96.75           H  
ATOM   2716 HD23 LEU A 173     -10.928  -2.211   5.798  1.00 96.75           H  
ATOM   2717  N   TYR A 174     -16.399  -3.128   6.846  1.00 95.81           N  
ATOM   2718  H   TYR A 174     -16.627  -2.152   6.721  1.00 95.81           H  
ATOM   2719  CA  TYR A 174     -17.228  -3.890   7.783  1.00 95.81           C  
ATOM   2720  HA  TYR A 174     -16.962  -4.946   7.732  1.00 95.81           H  
ATOM   2721  C   TYR A 174     -18.727  -3.786   7.473  1.00 95.81           C  
ATOM   2722  CB  TYR A 174     -16.880  -3.389   9.191  1.00 95.81           C  
ATOM   2723  HB2 TYR A 174     -17.054  -2.313   9.227  1.00 95.81           H  
ATOM   2724  HB3 TYR A 174     -15.812  -3.548   9.335  1.00 95.81           H  
ATOM   2725  O   TYR A 174     -19.225  -2.767   6.990  1.00 95.81           O  
ATOM   2726  CG  TYR A 174     -17.586  -4.037  10.367  1.00 95.81           C  
ATOM   2727  CD1 TYR A 174     -18.553  -3.307  11.085  1.00 95.81           C  
ATOM   2728  HD1 TYR A 174     -18.826  -2.313  10.764  1.00 95.81           H  
ATOM   2729  CD2 TYR A 174     -17.203  -5.319  10.808  1.00 95.81           C  
ATOM   2730  HD2 TYR A 174     -16.443  -5.869  10.273  1.00 95.81           H  
ATOM   2731  CE1 TYR A 174     -19.132  -3.851  12.245  1.00 95.81           C  
ATOM   2732  HE1 TYR A 174     -19.848  -3.272  12.809  1.00 95.81           H  
ATOM   2733  CE2 TYR A 174     -17.797  -5.878  11.957  1.00 95.81           C  
ATOM   2734  HE2 TYR A 174     -17.507  -6.861  12.300  1.00 95.81           H  
ATOM   2735  OH  TYR A 174     -19.317  -5.650  13.805  1.00 95.81           O  
ATOM   2736  HH  TYR A 174     -19.926  -5.018  14.195  1.00 95.81           H  
ATOM   2737  CZ  TYR A 174     -18.759  -5.140  12.677  1.00 95.81           C  
ATOM   2738  N   ASP A 175     -19.452  -4.866   7.753  1.00 94.22           N  
ATOM   2739  H   ASP A 175     -18.982  -5.667   8.150  1.00 94.22           H  
ATOM   2740  CA  ASP A 175     -20.908  -4.909   7.759  1.00 94.22           C  
ATOM   2741  HA  ASP A 175     -21.287  -4.031   7.235  1.00 94.22           H  
ATOM   2742  C   ASP A 175     -21.417  -4.900   9.214  1.00 94.22           C  
ATOM   2743  CB  ASP A 175     -21.407  -6.129   6.975  1.00 94.22           C  
ATOM   2744  HB2 ASP A 175     -21.201  -7.045   7.529  1.00 94.22           H  
ATOM   2745  HB3 ASP A 175     -20.883  -6.184   6.021  1.00 94.22           H  
ATOM   2746  O   ASP A 175     -21.192  -5.874   9.940  1.00 94.22           O  
ATOM   2747  CG  ASP A 175     -22.909  -5.989   6.727  1.00 94.22           C  
ATOM   2748  OD1 ASP A 175     -23.280  -5.828   5.542  1.00 94.22           O  
ATOM   2749  OD2 ASP A 175     -23.654  -5.936   7.725  1.00 94.22           O  
ATOM   2750  N   PRO A 176     -22.086  -3.823   9.669  1.00 91.90           N  
ATOM   2751  CA  PRO A 176     -22.545  -3.711  11.051  1.00 91.90           C  
ATOM   2752  HA  PRO A 176     -21.759  -4.045  11.729  1.00 91.90           H  
ATOM   2753  C   PRO A 176     -23.796  -4.546  11.359  1.00 91.90           C  
ATOM   2754  CB  PRO A 176     -22.789  -2.214  11.262  1.00 91.90           C  
ATOM   2755  HB2 PRO A 176     -21.853  -1.729  11.539  1.00 91.90           H  
ATOM   2756  HB3 PRO A 176     -23.554  -2.020  12.015  1.00 91.90           H  
ATOM   2757  O   PRO A 176     -24.054  -4.804  12.534  1.00 91.90           O  
ATOM   2758  CG  PRO A 176     -23.220  -1.735   9.877  1.00 91.90           C  
ATOM   2759  HG2 PRO A 176     -23.027  -0.671   9.736  1.00 91.90           H  
ATOM   2760  HG3 PRO A 176     -24.276  -1.958   9.722  1.00 91.90           H  
ATOM   2761  CD  PRO A 176     -22.372  -2.594   8.940  1.00 91.90           C  
ATOM   2762  HD2 PRO A 176     -21.437  -2.081   8.714  1.00 91.90           H  
ATOM   2763  HD3 PRO A 176     -22.926  -2.798   8.024  1.00 91.90           H  
ATOM   2764  N   GLU A 177     -24.556  -4.980  10.349  1.00 92.17           N  
ATOM   2765  H   GLU A 177     -24.240  -4.850   9.399  1.00 92.17           H  
ATOM   2766  CA  GLU A 177     -25.747  -5.821  10.530  1.00 92.17           C  
ATOM   2767  HA  GLU A 177     -26.263  -5.532  11.445  1.00 92.17           H  
ATOM   2768  C   GLU A 177     -25.335  -7.290  10.683  1.00 92.17           C  
ATOM   2769  CB  GLU A 177     -26.728  -5.644   9.353  1.00 92.17           C  
ATOM   2770  HB2 GLU A 177     -27.591  -6.285   9.536  1.00 92.17           H  
ATOM   2771  HB3 GLU A 177     -26.250  -5.969   8.428  1.00 92.17           H  
ATOM   2772  O   GLU A 177     -25.738  -7.961  11.633  1.00 92.17           O  
ATOM   2773  CG  GLU A 177     -27.216  -4.194   9.187  1.00 92.17           C  
ATOM   2774  HG2 GLU A 177     -26.366  -3.558   8.941  1.00 92.17           H  
ATOM   2775  HG3 GLU A 177     -27.615  -3.858  10.144  1.00 92.17           H  
ATOM   2776  CD  GLU A 177     -28.297  -4.013   8.104  1.00 92.17           C  
ATOM   2777  OE1 GLU A 177     -28.854  -2.892   8.051  1.00 92.17           O  
ATOM   2778  OE2 GLU A 177     -28.572  -4.969   7.343  1.00 92.17           O  
ATOM   2779  N   ALA A 178     -24.453  -7.765   9.798  1.00 93.81           N  
ATOM   2780  H   ALA A 178     -24.187  -7.155   9.039  1.00 93.81           H  
ATOM   2781  CA  ALA A 178     -23.885  -9.112   9.841  1.00 93.81           C  
ATOM   2782  HA  ALA A 178     -24.654  -9.796  10.200  1.00 93.81           H  
ATOM   2783  C   ALA A 178     -22.688  -9.258  10.809  1.00 93.81           C  
ATOM   2784  CB  ALA A 178     -23.539  -9.516   8.404  1.00 93.81           C  
ATOM   2785  HB1 ALA A 178     -24.436  -9.473   7.786  1.00 93.81           H  
ATOM   2786  HB2 ALA A 178     -23.150 -10.534   8.397  1.00 93.81           H  
ATOM   2787  HB3 ALA A 178     -22.795  -8.831   7.996  1.00 93.81           H  
ATOM   2788  O   ALA A 178     -22.197 -10.366  11.013  1.00 93.81           O  
ATOM   2789  N   LYS A 179     -22.218  -8.152  11.405  1.00 93.63           N  
ATOM   2790  H   LYS A 179     -22.643  -7.284  11.114  1.00 93.63           H  
ATOM   2791  CA  LYS A 179     -21.086  -8.060  12.351  1.00 93.63           C  
ATOM   2792  HA  LYS A 179     -20.863  -6.996  12.433  1.00 93.63           H  
ATOM   2793  C   LYS A 179     -19.765  -8.677  11.858  1.00 93.63           C  
ATOM   2794  CB  LYS A 179     -21.490  -8.557  13.752  1.00 93.63           C  
ATOM   2795  HB2 LYS A 179     -21.809  -9.597  13.686  1.00 93.63           H  
ATOM   2796  HB3 LYS A 179     -20.618  -8.509  14.405  1.00 93.63           H  
ATOM   2797  O   LYS A 179     -18.989  -9.211  12.651  1.00 93.63           O  
ATOM   2798  CG  LYS A 179     -22.599  -7.716  14.394  1.00 93.63           C  
ATOM   2799  HG2 LYS A 179     -23.518  -7.802  13.813  1.00 93.63           H  
ATOM   2800  HG3 LYS A 179     -22.289  -6.671  14.420  1.00 93.63           H  
ATOM   2801  CD  LYS A 179     -22.845  -8.207  15.825  1.00 93.63           C  
ATOM   2802  HD2 LYS A 179     -21.916  -8.137  16.390  1.00 93.63           H  
ATOM   2803  HD3 LYS A 179     -23.167  -9.248  15.793  1.00 93.63           H  
ATOM   2804  CE  LYS A 179     -23.922  -7.354  16.499  1.00 93.63           C  
ATOM   2805  HE2 LYS A 179     -23.621  -6.308  16.437  1.00 93.63           H  
ATOM   2806  HE3 LYS A 179     -24.850  -7.464  15.939  1.00 93.63           H  
ATOM   2807  NZ  LYS A 179     -24.113  -7.751  17.917  1.00 93.63           N  
ATOM   2808  HZ1 LYS A 179     -24.834  -7.190  18.347  1.00 93.63           H  
ATOM   2809  HZ2 LYS A 179     -24.380  -8.723  17.977  1.00 93.63           H  
ATOM   2810  HZ3 LYS A 179     -23.258  -7.620  18.438  1.00 93.63           H  
ATOM   2811  N   GLN A 180     -19.489  -8.574  10.560  1.00 95.43           N  
ATOM   2812  H   GLN A 180     -20.109  -8.003  10.002  1.00 95.43           H  
ATOM   2813  CA  GLN A 180     -18.348  -9.217   9.894  1.00 95.43           C  
ATOM   2814  HA  GLN A 180     -17.626  -9.528  10.650  1.00 95.43           H  
ATOM   2815  C   GLN A 180     -17.615  -8.264   8.942  1.00 95.43           C  
ATOM   2816  CB  GLN A 180     -18.823 -10.488   9.163  1.00 95.43           C  
ATOM   2817  HB2 GLN A 180     -17.954 -11.013   8.766  1.00 95.43           H  
ATOM   2818  HB3 GLN A 180     -19.314 -11.144   9.882  1.00 95.43           H  
ATOM   2819  O   GLN A 180     -18.176  -7.266   8.490  1.00 95.43           O  
ATOM   2820  CG  GLN A 180     -19.796 -10.191   8.008  1.00 95.43           C  
ATOM   2821  HG2 GLN A 180     -19.305  -9.566   7.262  1.00 95.43           H  
ATOM   2822  HG3 GLN A 180     -20.653  -9.642   8.398  1.00 95.43           H  
ATOM   2823  CD  GLN A 180     -20.314 -11.440   7.300  1.00 95.43           C  
ATOM   2824  NE2 GLN A 180     -21.247 -11.292   6.384  1.00 95.43           N  
ATOM   2825 HE21 GLN A 180     -21.579 -12.151   5.970  1.00 95.43           H  
ATOM   2826 HE22 GLN A 180     -21.647 -10.383   6.201  1.00 95.43           H  
ATOM   2827  OE1 GLN A 180     -19.907 -12.565   7.527  1.00 95.43           O  
ATOM   2828  N   LEU A 181     -16.367  -8.584   8.591  1.00 97.03           N  
ATOM   2829  H   LEU A 181     -15.954  -9.423   8.972  1.00 97.03           H  
ATOM   2830  CA  LEU A 181     -15.642  -7.870   7.536  1.00 97.03           C  
ATOM   2831  HA  LEU A 181     -15.602  -6.812   7.797  1.00 97.03           H  
ATOM   2832  C   LEU A 181     -16.367  -7.989   6.187  1.00 97.03           C  
ATOM   2833  CB  LEU A 181     -14.202  -8.403   7.408  1.00 97.03           C  
ATOM   2834  HB2 LEU A 181     -13.719  -7.905   6.567  1.00 97.03           H  
ATOM   2835  HB3 LEU A 181     -14.253  -9.467   7.178  1.00 97.03           H  
ATOM   2836  O   LEU A 181     -16.942  -9.026   5.851  1.00 97.03           O  
ATOM   2837  CG  LEU A 181     -13.325  -8.210   8.655  1.00 97.03           C  
ATOM   2838  HG  LEU A 181     -13.820  -8.686   9.502  1.00 97.03           H  
ATOM   2839  CD1 LEU A 181     -11.974  -8.889   8.433  1.00 97.03           C  
ATOM   2840 HD11 LEU A 181     -11.479  -8.462   7.561  1.00 97.03           H  
ATOM   2841 HD12 LEU A 181     -11.344  -8.752   9.312  1.00 97.03           H  
ATOM   2842 HD13 LEU A 181     -12.120  -9.958   8.282  1.00 97.03           H  
ATOM   2843  CD2 LEU A 181     -13.077  -6.737   8.981  1.00 97.03           C  
ATOM   2844 HD21 LEU A 181     -12.399  -6.668   9.832  1.00 97.03           H  
ATOM   2845 HD22 LEU A 181     -12.628  -6.232   8.125  1.00 97.03           H  
ATOM   2846 HD23 LEU A 181     -14.012  -6.245   9.247  1.00 97.03           H  
ATOM   2847  N   ARG A 182     -16.287  -6.939   5.367  1.00 96.87           N  
ATOM   2848  H   ARG A 182     -15.771  -6.135   5.696  1.00 96.87           H  
ATOM   2849  CA  ARG A 182     -16.671  -7.002   3.949  1.00 96.87           C  
ATOM   2850  HA  ARG A 182     -17.702  -7.353   3.899  1.00 96.87           H  
ATOM   2851  C   ARG A 182     -15.757  -8.009   3.229  1.00 96.87           C  
ATOM   2852  CB  ARG A 182     -16.553  -5.605   3.317  1.00 96.87           C  
ATOM   2853  HB2 ARG A 182     -15.563  -5.213   3.548  1.00 96.87           H  
ATOM   2854  HB3 ARG A 182     -16.630  -5.683   2.232  1.00 96.87           H  
ATOM   2855  O   ARG A 182     -14.556  -8.002   3.501  1.00 96.87           O  
ATOM   2856  CG  ARG A 182     -17.610  -4.607   3.820  1.00 96.87           C  
ATOM   2857  HG2 ARG A 182     -17.714  -4.693   4.901  1.00 96.87           H  
ATOM   2858  HG3 ARG A 182     -17.283  -3.593   3.589  1.00 96.87           H  
ATOM   2859  CD  ARG A 182     -18.974  -4.812   3.160  1.00 96.87           C  
ATOM   2860  HD2 ARG A 182     -19.297  -5.835   3.351  1.00 96.87           H  
ATOM   2861  HD3 ARG A 182     -18.878  -4.660   2.085  1.00 96.87           H  
ATOM   2862  NE  ARG A 182     -19.958  -3.859   3.703  1.00 96.87           N  
ATOM   2863  HE  ARG A 182     -19.591  -3.002   4.092  1.00 96.87           H  
ATOM   2864  NH1 ARG A 182     -21.821  -5.170   3.421  1.00 96.87           N  
ATOM   2865 HH11 ARG A 182     -21.304  -5.809   2.834  1.00 96.87           H  
ATOM   2866 HH12 ARG A 182     -22.632  -5.490   3.930  1.00 96.87           H  
ATOM   2867  NH2 ARG A 182     -21.953  -3.379   4.698  1.00 96.87           N  
ATOM   2868 HH21 ARG A 182     -22.842  -3.766   4.983  1.00 96.87           H  
ATOM   2869 HH22 ARG A 182     -21.518  -2.627   5.213  1.00 96.87           H  
ATOM   2870  CZ  ARG A 182     -21.232  -4.124   3.920  1.00 96.87           C  
ATOM   2871  N   PRO A 183     -16.252  -8.816   2.268  1.00 96.72           N  
ATOM   2872  CA  PRO A 183     -15.432  -9.831   1.595  1.00 96.72           C  
ATOM   2873  HA  PRO A 183     -15.164 -10.591   2.329  1.00 96.72           H  
ATOM   2874  C   PRO A 183     -14.137  -9.292   0.968  1.00 96.72           C  
ATOM   2875  CB  PRO A 183     -16.352 -10.464   0.547  1.00 96.72           C  
ATOM   2876  HB2 PRO A 183     -16.325  -9.888  -0.377  1.00 96.72           H  
ATOM   2877  HB3 PRO A 183     -16.090 -11.505   0.359  1.00 96.72           H  
ATOM   2878  O   PRO A 183     -13.091  -9.920   1.104  1.00 96.72           O  
ATOM   2879  CG  PRO A 183     -17.733 -10.335   1.187  1.00 96.72           C  
ATOM   2880  HG2 PRO A 183     -17.875 -11.132   1.916  1.00 96.72           H  
ATOM   2881  HG3 PRO A 183     -18.529 -10.351   0.442  1.00 96.72           H  
ATOM   2882  CD  PRO A 183     -17.653  -8.988   1.904  1.00 96.72           C  
ATOM   2883  HD2 PRO A 183     -18.299  -9.012   2.782  1.00 96.72           H  
ATOM   2884  HD3 PRO A 183     -17.953  -8.186   1.229  1.00 96.72           H  
ATOM   2885  N   ALA A 184     -14.176  -8.097   0.367  1.00 96.76           N  
ATOM   2886  H   ALA A 184     -15.065  -7.629   0.265  1.00 96.76           H  
ATOM   2887  CA  ALA A 184     -12.987  -7.433  -0.174  1.00 96.76           C  
ATOM   2888  HA  ALA A 184     -12.492  -8.110  -0.870  1.00 96.76           H  
ATOM   2889  C   ALA A 184     -11.958  -7.067   0.915  1.00 96.76           C  
ATOM   2890  CB  ALA A 184     -13.442  -6.192  -0.953  1.00 96.76           C  
ATOM   2891  HB1 ALA A 184     -13.953  -5.493  -0.293  1.00 96.76           H  
ATOM   2892  HB2 ALA A 184     -12.572  -5.697  -1.385  1.00 96.76           H  
ATOM   2893  HB3 ALA A 184     -14.109  -6.485  -1.764  1.00 96.76           H  
ATOM   2894  O   ALA A 184     -10.761  -7.222   0.701  1.00 96.76           O  
ATOM   2895  N   CYS A 185     -12.408  -6.654   2.106  1.00 97.44           N  
ATOM   2896  H   CYS A 185     -13.405  -6.638   2.264  1.00 97.44           H  
ATOM   2897  CA  CYS A 185     -11.538  -6.364   3.250  1.00 97.44           C  
ATOM   2898  HA  CYS A 185     -10.724  -5.712   2.932  1.00 97.44           H  
ATOM   2899  C   CYS A 185     -10.892  -7.644   3.798  1.00 97.44           C  
ATOM   2900  CB  CYS A 185     -12.368  -5.628   4.311  1.00 97.44           C  
ATOM   2901  HB2 CYS A 185     -13.149  -6.282   4.698  1.00 97.44           H  
ATOM   2902  HB3 CYS A 185     -12.833  -4.749   3.864  1.00 97.44           H  
ATOM   2903  O   CYS A 185      -9.680  -7.688   3.997  1.00 97.44           O  
ATOM   2904  SG  CYS A 185     -11.303  -5.108   5.682  1.00 97.44           S  
ATOM   2905  HG  CYS A 185     -12.281  -4.676   6.483  1.00 97.44           H  
ATOM   2906  N   ALA A 186     -11.674  -8.718   3.949  1.00 97.08           N  
ATOM   2907  H   ALA A 186     -12.661  -8.627   3.757  1.00 97.08           H  
ATOM   2908  CA  ALA A 186     -11.155 -10.023   4.356  1.00 97.08           C  
ATOM   2909  HA  ALA A 186     -10.641  -9.907   5.310  1.00 97.08           H  
ATOM   2910  C   ALA A 186     -10.128 -10.573   3.345  1.00 97.08           C  
ATOM   2911  CB  ALA A 186     -12.337 -10.978   4.560  1.00 97.08           C  
ATOM   2912  HB1 ALA A 186     -13.016 -10.573   5.309  1.00 97.08           H  
ATOM   2913  HB2 ALA A 186     -11.968 -11.943   4.907  1.00 97.08           H  
ATOM   2914  HB3 ALA A 186     -12.876 -11.119   3.623  1.00 97.08           H  
ATOM   2915  O   ALA A 186      -9.056 -11.027   3.745  1.00 97.08           O  
ATOM   2916  N   GLN A 187     -10.397 -10.471   2.037  1.00 97.38           N  
ATOM   2917  H   GLN A 187     -11.302 -10.120   1.757  1.00 97.38           H  
ATOM   2918  CA  GLN A 187      -9.450 -10.856   0.983  1.00 97.38           C  
ATOM   2919  HA  GLN A 187      -9.149 -11.889   1.152  1.00 97.38           H  
ATOM   2920  C   GLN A 187      -8.180  -9.990   1.013  1.00 97.38           C  
ATOM   2921  CB  GLN A 187     -10.152 -10.770  -0.383  1.00 97.38           C  
ATOM   2922  HB2 GLN A 187     -11.049 -11.389  -0.355  1.00 97.38           H  
ATOM   2923  HB3 GLN A 187     -10.452  -9.739  -0.573  1.00 97.38           H  
ATOM   2924  O   GLN A 187      -7.070 -10.524   0.942  1.00 97.38           O  
ATOM   2925  CG  GLN A 187      -9.255 -11.256  -1.537  1.00 97.38           C  
ATOM   2926  HG2 GLN A 187      -8.366 -10.629  -1.600  1.00 97.38           H  
ATOM   2927  HG3 GLN A 187      -8.937 -12.279  -1.334  1.00 97.38           H  
ATOM   2928  CD  GLN A 187      -9.943 -11.224  -2.900  1.00 97.38           C  
ATOM   2929  NE2 GLN A 187      -9.289 -11.695  -3.940  1.00 97.38           N  
ATOM   2930 HE21 GLN A 187      -9.775 -11.637  -4.824  1.00 97.38           H  
ATOM   2931 HE22 GLN A 187      -8.349 -12.052  -3.850  1.00 97.38           H  
ATOM   2932  OE1 GLN A 187     -11.068 -10.788  -3.070  1.00 97.38           O  
ATOM   2933  N   ALA A 188      -8.329  -8.671   1.164  1.00 97.22           N  
ATOM   2934  H   ALA A 188      -9.261  -8.281   1.179  1.00 97.22           H  
ATOM   2935  CA  ALA A 188      -7.213  -7.738   1.214  1.00 97.22           C  
ATOM   2936  HA  ALA A 188      -6.637  -7.871   0.298  1.00 97.22           H  
ATOM   2937  C   ALA A 188      -6.284  -8.027   2.404  1.00 97.22           C  
ATOM   2938  CB  ALA A 188      -7.760  -6.306   1.233  1.00 97.22           C  
ATOM   2939  HB1 ALA A 188      -8.405  -6.158   2.100  1.00 97.22           H  
ATOM   2940  HB2 ALA A 188      -6.935  -5.594   1.278  1.00 97.22           H  
ATOM   2941  HB3 ALA A 188      -8.330  -6.114   0.324  1.00 97.22           H  
ATOM   2942  O   ALA A 188      -5.073  -8.168   2.213  1.00 97.22           O  
ATOM   2943  N   LEU A 189      -6.857  -8.210   3.600  1.00 97.66           N  
ATOM   2944  H   LEU A 189      -7.854  -8.063   3.669  1.00 97.66           H  
ATOM   2945  CA  LEU A 189      -6.146  -8.609   4.816  1.00 97.66           C  
ATOM   2946  HA  LEU A 189      -5.312  -7.923   4.970  1.00 97.66           H  
ATOM   2947  C   LEU A 189      -5.534 -10.016   4.710  1.00 97.66           C  
ATOM   2948  CB  LEU A 189      -7.103  -8.506   6.020  1.00 97.66           C  
ATOM   2949  HB2 LEU A 189      -8.025  -9.031   5.772  1.00 97.66           H  
ATOM   2950  HB3 LEU A 189      -6.655  -9.018   6.871  1.00 97.66           H  
ATOM   2951  O   LEU A 189      -4.431 -10.226   5.202  1.00 97.66           O  
ATOM   2952  CG  LEU A 189      -7.441  -7.065   6.451  1.00 97.66           C  
ATOM   2953  HG  LEU A 189      -7.774  -6.486   5.590  1.00 97.66           H  
ATOM   2954  CD1 LEU A 189      -8.569  -7.099   7.480  1.00 97.66           C  
ATOM   2955 HD11 LEU A 189      -8.277  -7.706   8.337  1.00 97.66           H  
ATOM   2956 HD12 LEU A 189      -9.458  -7.525   7.016  1.00 97.66           H  
ATOM   2957 HD13 LEU A 189      -8.801  -6.086   7.808  1.00 97.66           H  
ATOM   2958  CD2 LEU A 189      -6.242  -6.357   7.088  1.00 97.66           C  
ATOM   2959 HD21 LEU A 189      -5.427  -6.261   6.370  1.00 97.66           H  
ATOM   2960 HD22 LEU A 189      -6.530  -5.354   7.405  1.00 97.66           H  
ATOM   2961 HD23 LEU A 189      -5.894  -6.913   7.958  1.00 97.66           H  
ATOM   2962  N   THR A 190      -6.172 -10.957   4.005  1.00 97.48           N  
ATOM   2963  H   THR A 190      -7.100 -10.750   3.665  1.00 97.48           H  
ATOM   2964  CA  THR A 190      -5.603 -12.298   3.752  1.00 97.48           C  
ATOM   2965  HA  THR A 190      -5.314 -12.736   4.708  1.00 97.48           H  
ATOM   2966  C   THR A 190      -4.337 -12.234   2.887  1.00 97.48           C  
ATOM   2967  CB  THR A 190      -6.632 -13.236   3.102  1.00 97.48           C  
ATOM   2968  HB  THR A 190      -6.943 -12.828   2.140  1.00 97.48           H  
ATOM   2969  O   THR A 190      -3.367 -12.932   3.182  1.00 97.48           O  
ATOM   2970  CG2 THR A 190      -6.102 -14.655   2.884  1.00 97.48           C  
ATOM   2971 HG21 THR A 190      -6.905 -15.283   2.498  1.00 97.48           H  
ATOM   2972 HG22 THR A 190      -5.748 -15.063   3.830  1.00 97.48           H  
ATOM   2973 HG23 THR A 190      -5.284 -14.653   2.164  1.00 97.48           H  
ATOM   2974  OG1 THR A 190      -7.762 -13.374   3.927  1.00 97.48           O  
ATOM   2975  HG1 THR A 190      -8.209 -12.526   3.976  1.00 97.48           H  
ATOM   2976  N   ARG A 191      -4.288 -11.373   1.853  1.00 97.43           N  
ATOM   2977  H   ARG A 191      -5.118 -10.844   1.628  1.00 97.43           H  
ATOM   2978  CA  ARG A 191      -3.030 -11.110   1.118  1.00 97.43           C  
ATOM   2979  HA  ARG A 191      -2.616 -12.061   0.785  1.00 97.43           H  
ATOM   2980  C   ARG A 191      -1.972 -10.522   2.051  1.00 97.43           C  
ATOM   2981  CB  ARG A 191      -3.263 -10.224  -0.129  1.00 97.43           C  
ATOM   2982  HB2 ARG A 191      -3.938  -9.409   0.133  1.00 97.43           H  
ATOM   2983  HB3 ARG A 191      -3.737 -10.826  -0.903  1.00 97.43           H  
ATOM   2984  O   ARG A 191      -0.832 -10.967   2.011  1.00 97.43           O  
ATOM   2985  CG  ARG A 191      -1.946  -9.623  -0.676  1.00 97.43           C  
ATOM   2986  HG2 ARG A 191      -1.572  -8.894   0.043  1.00 97.43           H  
ATOM   2987  HG3 ARG A 191      -1.206 -10.418  -0.767  1.00 97.43           H  
ATOM   2988  CD  ARG A 191      -2.058  -8.914  -2.034  1.00 97.43           C  
ATOM   2989  HD2 ARG A 191      -2.296  -9.656  -2.796  1.00 97.43           H  
ATOM   2990  HD3 ARG A 191      -2.878  -8.195  -2.020  1.00 97.43           H  
ATOM   2991  NE  ARG A 191      -0.794  -8.230  -2.390  1.00 97.43           N  
ATOM   2992  HE  ARG A 191      -0.095  -8.786  -2.862  1.00 97.43           H  
ATOM   2993  NH1 ARG A 191      -1.193  -6.161  -1.440  1.00 97.43           N  
ATOM   2994 HH11 ARG A 191      -0.900  -5.207  -1.286  1.00 97.43           H  
ATOM   2995 HH12 ARG A 191      -2.154  -6.420  -1.265  1.00 97.43           H  
ATOM   2996  NH2 ARG A 191       0.773  -6.578  -2.380  1.00 97.43           N  
ATOM   2997 HH21 ARG A 191       1.083  -5.651  -2.124  1.00 97.43           H  
ATOM   2998 HH22 ARG A 191       1.400  -7.173  -2.900  1.00 97.43           H  
ATOM   2999  CZ  ARG A 191      -0.417  -6.999  -2.069  1.00 97.43           C  
ATOM   3000  N   ILE A 192      -2.338  -9.541   2.875  1.00 97.25           N  
ATOM   3001  H   ILE A 192      -3.301  -9.237   2.860  1.00 97.25           H  
ATOM   3002  CA  ILE A 192      -1.406  -8.886   3.806  1.00 97.25           C  
ATOM   3003  HA  ILE A 192      -0.570  -8.477   3.238  1.00 97.25           H  
ATOM   3004  C   ILE A 192      -0.801  -9.900   4.781  1.00 97.25           C  
ATOM   3005  CB  ILE A 192      -2.114  -7.718   4.524  1.00 97.25           C  
ATOM   3006  HB  ILE A 192      -3.064  -8.065   4.932  1.00 97.25           H  
ATOM   3007  O   ILE A 192       0.417  -9.927   4.946  1.00 97.25           O  
ATOM   3008  CG1 ILE A 192      -2.387  -6.611   3.486  1.00 97.25           C  
ATOM   3009 HG12 ILE A 192      -1.437  -6.291   3.058  1.00 97.25           H  
ATOM   3010 HG13 ILE A 192      -2.977  -7.021   2.666  1.00 97.25           H  
ATOM   3011  CG2 ILE A 192      -1.273  -7.186   5.689  1.00 97.25           C  
ATOM   3012 HG21 ILE A 192      -0.300  -6.864   5.319  1.00 97.25           H  
ATOM   3013 HG22 ILE A 192      -1.777  -6.351   6.176  1.00 97.25           H  
ATOM   3014 HG23 ILE A 192      -1.129  -7.954   6.449  1.00 97.25           H  
ATOM   3015  CD1 ILE A 192      -3.128  -5.385   4.024  1.00 97.25           C  
ATOM   3016 HD11 ILE A 192      -2.471  -4.813   4.680  1.00 97.25           H  
ATOM   3017 HD12 ILE A 192      -4.025  -5.695   4.560  1.00 97.25           H  
ATOM   3018 HD13 ILE A 192      -3.415  -4.739   3.194  1.00 97.25           H  
ATOM   3019  N   PHE A 193      -1.625 -10.782   5.347  1.00 97.51           N  
ATOM   3020  H   PHE A 193      -2.619 -10.676   5.200  1.00 97.51           H  
ATOM   3021  CA  PHE A 193      -1.182 -11.873   6.209  1.00 97.51           C  
ATOM   3022  HA  PHE A 193      -0.700 -11.453   7.092  1.00 97.51           H  
ATOM   3023  C   PHE A 193      -0.144 -12.763   5.505  1.00 97.51           C  
ATOM   3024  CB  PHE A 193      -2.415 -12.659   6.668  1.00 97.51           C  
ATOM   3025  HB2 PHE A 193      -2.910 -13.099   5.803  1.00 97.51           H  
ATOM   3026  HB3 PHE A 193      -3.120 -11.971   7.133  1.00 97.51           H  
ATOM   3027  O   PHE A 193       0.979 -12.861   5.980  1.00 97.51           O  
ATOM   3028  CG  PHE A 193      -2.090 -13.756   7.655  1.00 97.51           C  
ATOM   3029  CD1 PHE A 193      -1.705 -15.029   7.192  1.00 97.51           C  
ATOM   3030  HD1 PHE A 193      -1.636 -15.236   6.134  1.00 97.51           H  
ATOM   3031  CD2 PHE A 193      -2.129 -13.489   9.036  1.00 97.51           C  
ATOM   3032  HD2 PHE A 193      -2.385 -12.503   9.394  1.00 97.51           H  
ATOM   3033  CE1 PHE A 193      -1.352 -16.029   8.110  1.00 97.51           C  
ATOM   3034  HE1 PHE A 193      -0.997 -16.990   7.766  1.00 97.51           H  
ATOM   3035  CE2 PHE A 193      -1.802 -14.499   9.954  1.00 97.51           C  
ATOM   3036  HE2 PHE A 193      -1.814 -14.304  11.016  1.00 97.51           H  
ATOM   3037  CZ  PHE A 193      -1.410 -15.762   9.485  1.00 97.51           C  
ATOM   3038  HZ  PHE A 193      -1.123 -16.530  10.188  1.00 97.51           H  
ATOM   3039  N   ARG A 194      -0.450 -13.301   4.312  1.00 97.07           N  
ATOM   3040  H   ARG A 194      -1.380 -13.131   3.956  1.00 97.07           H  
ATOM   3041  CA  ARG A 194       0.459 -14.175   3.527  1.00 97.07           C  
ATOM   3042  HA  ARG A 194       0.762 -15.023   4.141  1.00 97.07           H  
ATOM   3043  C   ARG A 194       1.770 -13.514   3.076  1.00 97.07           C  
ATOM   3044  CB  ARG A 194      -0.275 -14.676   2.277  1.00 97.07           C  
ATOM   3045  HB2 ARG A 194      -0.692 -13.821   1.745  1.00 97.07           H  
ATOM   3046  HB3 ARG A 194       0.440 -15.170   1.619  1.00 97.07           H  
ATOM   3047  O   ARG A 194       2.727 -14.205   2.723  1.00 97.07           O  
ATOM   3048  CG  ARG A 194      -1.387 -15.677   2.598  1.00 97.07           C  
ATOM   3049  HG2 ARG A 194      -0.952 -16.567   3.052  1.00 97.07           H  
ATOM   3050  HG3 ARG A 194      -2.103 -15.237   3.292  1.00 97.07           H  
ATOM   3051  CD  ARG A 194      -2.101 -16.054   1.297  1.00 97.07           C  
ATOM   3052  HD2 ARG A 194      -2.492 -15.145   0.839  1.00 97.07           H  
ATOM   3053  HD3 ARG A 194      -1.380 -16.510   0.619  1.00 97.07           H  
ATOM   3054  NE  ARG A 194      -3.196 -16.998   1.559  1.00 97.07           N  
ATOM   3055  HE  ARG A 194      -3.142 -17.503   2.432  1.00 97.07           H  
ATOM   3056  NH1 ARG A 194      -4.371 -16.697  -0.401  1.00 97.07           N  
ATOM   3057 HH11 ARG A 194      -5.171 -16.897  -0.985  1.00 97.07           H  
ATOM   3058 HH12 ARG A 194      -3.627 -16.137  -0.791  1.00 97.07           H  
ATOM   3059  NH2 ARG A 194      -5.156 -18.065   1.174  1.00 97.07           N  
ATOM   3060 HH21 ARG A 194      -5.076 -18.494   2.085  1.00 97.07           H  
ATOM   3061 HH22 ARG A 194      -5.952 -18.263   0.585  1.00 97.07           H  
ATOM   3062  CZ  ARG A 194      -4.225 -17.246   0.773  1.00 97.07           C  
ATOM   3063  N   LEU A 195       1.809 -12.184   3.025  1.00 96.81           N  
ATOM   3064  H   LEU A 195       0.967 -11.679   3.265  1.00 96.81           H  
ATOM   3065  CA  LEU A 195       3.032 -11.421   2.762  1.00 96.81           C  
ATOM   3066  HA  LEU A 195       3.675 -11.985   2.087  1.00 96.81           H  
ATOM   3067  C   LEU A 195       3.866 -11.187   4.031  1.00 96.81           C  
ATOM   3068  CB  LEU A 195       2.661 -10.086   2.094  1.00 96.81           C  
ATOM   3069  HB2 LEU A 195       1.920  -9.581   2.715  1.00 96.81           H  
ATOM   3070  HB3 LEU A 195       3.552  -9.458   2.064  1.00 96.81           H  
ATOM   3071  O   LEU A 195       5.068 -10.974   3.913  1.00 96.81           O  
ATOM   3072  CG  LEU A 195       2.115 -10.216   0.662  1.00 96.81           C  
ATOM   3073  HG  LEU A 195       1.247 -10.875   0.641  1.00 96.81           H  
ATOM   3074  CD1 LEU A 195       1.684  -8.837   0.164  1.00 96.81           C  
ATOM   3075 HD11 LEU A 195       1.347  -8.926  -0.869  1.00 96.81           H  
ATOM   3076 HD12 LEU A 195       0.869  -8.468   0.786  1.00 96.81           H  
ATOM   3077 HD13 LEU A 195       2.525  -8.145   0.212  1.00 96.81           H  
ATOM   3078  CD2 LEU A 195       3.150 -10.772  -0.313  1.00 96.81           C  
ATOM   3079 HD21 LEU A 195       4.077 -10.204  -0.230  1.00 96.81           H  
ATOM   3080 HD22 LEU A 195       2.775 -10.715  -1.335  1.00 96.81           H  
ATOM   3081 HD23 LEU A 195       3.354 -11.818  -0.084  1.00 96.81           H  
ATOM   3082  N   SER A 196       3.235 -11.222   5.208  1.00 96.33           N  
ATOM   3083  H   SER A 196       2.264 -11.497   5.215  1.00 96.33           H  
ATOM   3084  CA  SER A 196       3.843 -10.918   6.515  1.00 96.33           C  
ATOM   3085  HA  SER A 196       4.713 -10.279   6.369  1.00 96.33           H  
ATOM   3086  C   SER A 196       4.315 -12.170   7.260  1.00 96.33           C  
ATOM   3087  CB  SER A 196       2.837 -10.161   7.387  1.00 96.33           C  
ATOM   3088  HB2 SER A 196       3.339  -9.806   8.287  1.00 96.33           H  
ATOM   3089  HB3 SER A 196       2.028 -10.831   7.679  1.00 96.33           H  
ATOM   3090  O   SER A 196       5.328 -12.113   7.951  1.00 96.33           O  
ATOM   3091  OG  SER A 196       2.297  -9.060   6.674  1.00 96.33           O  
ATOM   3092  HG  SER A 196       1.692  -9.411   6.017  1.00 96.33           H  
ATOM   3093  N   ASP A 197       3.596 -13.276   7.067  1.00 96.25           N  
ATOM   3094  H   ASP A 197       2.723 -13.182   6.567  1.00 96.25           H  
ATOM   3095  CA  ASP A 197       4.009 -14.660   7.310  1.00 96.25           C  
ATOM   3096  HA  ASP A 197       4.295 -14.821   8.349  1.00 96.25           H  
ATOM   3097  C   ASP A 197       5.226 -14.931   6.412  1.00 96.25           C  
ATOM   3098  CB  ASP A 197       2.769 -15.527   6.975  1.00 96.25           C  
ATOM   3099  HB2 ASP A 197       2.392 -15.226   5.998  1.00 96.25           H  
ATOM   3100  HB3 ASP A 197       1.989 -15.313   7.706  1.00 96.25           H  
ATOM   3101  O   ASP A 197       5.106 -14.892   5.184  1.00 96.25           O  
ATOM   3102  CG  ASP A 197       2.986 -17.039   6.926  1.00 96.25           C  
ATOM   3103  OD1 ASP A 197       1.999 -17.749   6.602  1.00 96.25           O  
ATOM   3104  OD2 ASP A 197       4.148 -17.467   7.060  1.00 96.25           O  
ATOM   3105  N   GLN A 198       6.416 -15.068   6.998  1.00 95.40           N  
ATOM   3106  H   GLN A 198       6.436 -15.151   8.005  1.00 95.40           H  
ATOM   3107  CA  GLN A 198       7.696 -15.189   6.297  1.00 95.40           C  
ATOM   3108  HA  GLN A 198       7.586 -14.806   5.282  1.00 95.40           H  
ATOM   3109  C   GLN A 198       8.146 -16.646   6.163  1.00 95.40           C  
ATOM   3110  CB  GLN A 198       8.781 -14.348   6.998  1.00 95.40           C  
ATOM   3111  HB2 GLN A 198       9.760 -14.638   6.616  1.00 95.40           H  
ATOM   3112  HB3 GLN A 198       8.769 -14.551   8.068  1.00 95.40           H  
ATOM   3113  O   GLN A 198       8.760 -16.961   5.141  1.00 95.40           O  
ATOM   3114  CG  GLN A 198       8.606 -12.844   6.753  1.00 95.40           C  
ATOM   3115  HG2 GLN A 198       8.852 -12.615   5.716  1.00 95.40           H  
ATOM   3116  HG3 GLN A 198       7.564 -12.569   6.917  1.00 95.40           H  
ATOM   3117  CD  GLN A 198       9.490 -12.004   7.668  1.00 95.40           C  
ATOM   3118  NE2 GLN A 198       8.919 -11.379   8.673  1.00 95.40           N  
ATOM   3119 HE21 GLN A 198       7.948 -11.587   8.860  1.00 95.40           H  
ATOM   3120 HE22 GLN A 198       9.535 -10.948   9.347  1.00 95.40           H  
ATOM   3121  OE1 GLN A 198      10.693 -11.880   7.491  1.00 95.40           O  
ATOM   3122  N   ASP A 199       7.837 -17.515   7.133  1.00 94.05           N  
ATOM   3123  H   ASP A 199       7.309 -17.183   7.927  1.00 94.05           H  
ATOM   3124  CA  ASP A 199       8.220 -18.939   7.110  1.00 94.05           C  
ATOM   3125  HA  ASP A 199       9.073 -19.015   6.437  1.00 94.05           H  
ATOM   3126  C   ASP A 199       7.173 -19.888   6.468  1.00 94.05           C  
ATOM   3127  CB  ASP A 199       8.782 -19.385   8.486  1.00 94.05           C  
ATOM   3128  HB2 ASP A 199       9.539 -18.664   8.793  1.00 94.05           H  
ATOM   3129  HB3 ASP A 199       9.295 -20.335   8.339  1.00 94.05           H  
ATOM   3130  O   ASP A 199       7.529 -21.002   6.071  1.00 94.05           O  
ATOM   3131  CG  ASP A 199       7.787 -19.575   9.645  1.00 94.05           C  
ATOM   3132  OD1 ASP A 199       8.243 -19.616  10.822  1.00 94.05           O  
ATOM   3133  OD2 ASP A 199       6.592 -19.788   9.374  1.00 94.05           O  
ATOM   3134  N   LEU A 200       5.944 -19.405   6.233  1.00 94.86           N  
ATOM   3135  H   LEU A 200       5.720 -18.521   6.667  1.00 94.86           H  
ATOM   3136  CA  LEU A 200       4.765 -20.114   5.705  1.00 94.86           C  
ATOM   3137  HA  LEU A 200       3.963 -19.377   5.711  1.00 94.86           H  
ATOM   3138  C   LEU A 200       4.162 -21.192   6.621  1.00 94.86           C  
ATOM   3139  CB  LEU A 200       4.916 -20.528   4.226  1.00 94.86           C  
ATOM   3140  HB2 LEU A 200       5.783 -21.182   4.138  1.00 94.86           H  
ATOM   3141  HB3 LEU A 200       4.039 -21.107   3.935  1.00 94.86           H  
ATOM   3142  O   LEU A 200       3.429 -22.063   6.136  1.00 94.86           O  
ATOM   3143  CG  LEU A 200       5.050 -19.370   3.229  1.00 94.86           C  
ATOM   3144  HG  LEU A 200       5.985 -18.841   3.416  1.00 94.86           H  
ATOM   3145  CD1 LEU A 200       5.081 -19.938   1.808  1.00 94.86           C  
ATOM   3146 HD11 LEU A 200       5.859 -20.699   1.745  1.00 94.86           H  
ATOM   3147 HD12 LEU A 200       5.313 -19.141   1.102  1.00 94.86           H  
ATOM   3148 HD13 LEU A 200       4.120 -20.392   1.565  1.00 94.86           H  
ATOM   3149  CD2 LEU A 200       3.877 -18.379   3.274  1.00 94.86           C  
ATOM   3150 HD21 LEU A 200       3.889 -17.712   2.412  1.00 94.86           H  
ATOM   3151 HD22 LEU A 200       2.934 -18.926   3.298  1.00 94.86           H  
ATOM   3152 HD23 LEU A 200       3.948 -17.783   4.184  1.00 94.86           H  
ATOM   3153  N   ASP A 201       4.351 -21.111   7.944  1.00 94.51           N  
ATOM   3154  H   ASP A 201       4.975 -20.411   8.319  1.00 94.51           H  
ATOM   3155  CA  ASP A 201       3.628 -21.980   8.886  1.00 94.51           C  
ATOM   3156  HA  ASP A 201       3.683 -22.982   8.461  1.00 94.51           H  
ATOM   3157  C   ASP A 201       2.115 -21.671   9.003  1.00 94.51           C  
ATOM   3158  CB  ASP A 201       4.340 -22.080  10.253  1.00 94.51           C  
ATOM   3159  HB2 ASP A 201       5.409 -21.902  10.142  1.00 94.51           H  
ATOM   3160  HB3 ASP A 201       4.236 -23.112  10.587  1.00 94.51           H  
ATOM   3161  O   ASP A 201       1.372 -22.459   9.601  1.00 94.51           O  
ATOM   3162  CG  ASP A 201       3.767 -21.185  11.360  1.00 94.51           C  
ATOM   3163  OD1 ASP A 201       3.636 -21.666  12.511  1.00 94.51           O  
ATOM   3164  OD2 ASP A 201       3.358 -20.040  11.099  1.00 94.51           O  
ATOM   3165  N   GLN A 202       1.625 -20.592   8.374  1.00 95.44           N  
ATOM   3166  H   GLN A 202       2.304 -19.984   7.940  1.00 95.44           H  
ATOM   3167  CA  GLN A 202       0.233 -20.099   8.407  1.00 95.44           C  
ATOM   3168  HA  GLN A 202       0.205 -19.307   7.659  1.00 95.44           H  
ATOM   3169  C   GLN A 202      -0.172 -19.402   9.721  1.00 95.44           C  
ATOM   3170  CB  GLN A 202      -0.792 -21.165   7.954  1.00 95.44           C  
ATOM   3171  HB2 GLN A 202      -0.936 -21.886   8.759  1.00 95.44           H  
ATOM   3172  HB3 GLN A 202      -1.750 -20.676   7.779  1.00 95.44           H  
ATOM   3173  O   GLN A 202      -1.366 -19.221   9.998  1.00 95.44           O  
ATOM   3174  CG  GLN A 202      -0.393 -21.918   6.675  1.00 95.44           C  
ATOM   3175  HG2 GLN A 202      -0.388 -21.223   5.835  1.00 95.44           H  
ATOM   3176  HG3 GLN A 202       0.615 -22.321   6.778  1.00 95.44           H  
ATOM   3177  CD  GLN A 202      -1.307 -23.093   6.345  1.00 95.44           C  
ATOM   3178  NE2 GLN A 202      -0.884 -23.950   5.443  1.00 95.44           N  
ATOM   3179 HE21 GLN A 202      -1.461 -24.766   5.295  1.00 95.44           H  
ATOM   3180 HE22 GLN A 202       0.059 -23.858   5.095  1.00 95.44           H  
ATOM   3181  OE1 GLN A 202      -2.401 -23.279   6.858  1.00 95.44           O  
ATOM   3182  N   ALA A 203       0.807 -18.992  10.523  1.00 96.50           N  
ATOM   3183  H   ALA A 203       1.762 -19.210  10.277  1.00 96.50           H  
ATOM   3184  CA  ALA A 203       0.665 -18.090  11.655  1.00 96.50           C  
ATOM   3185  HA  ALA A 203      -0.340 -17.670  11.667  1.00 96.50           H  
ATOM   3186  C   ALA A 203       1.652 -16.905  11.519  1.00 96.50           C  
ATOM   3187  CB  ALA A 203       0.806 -18.915  12.938  1.00 96.50           C  
ATOM   3188  HB1 ALA A 203       0.505 -18.307  13.791  1.00 96.50           H  
ATOM   3189  HB2 ALA A 203       0.155 -19.788  12.890  1.00 96.50           H  
ATOM   3190  HB3 ALA A 203       1.838 -19.246  13.053  1.00 96.50           H  
ATOM   3191  O   ALA A 203       2.261 -16.707  10.473  1.00 96.50           O  
ATOM   3192  N   LEU A 204       1.747 -16.069  12.554  1.00 96.88           N  
ATOM   3193  H   LEU A 204       1.102 -16.200  13.320  1.00 96.88           H  
ATOM   3194  CA  LEU A 204       2.757 -15.019  12.700  1.00 96.88           C  
ATOM   3195  HA  LEU A 204       3.528 -15.139  11.939  1.00 96.88           H  
ATOM   3196  C   LEU A 204       3.409 -15.175  14.074  1.00 96.88           C  
ATOM   3197  CB  LEU A 204       2.118 -13.618  12.571  1.00 96.88           C  
ATOM   3198  HB2 LEU A 204       2.895 -12.872  12.738  1.00 96.88           H  
ATOM   3199  HB3 LEU A 204       1.381 -13.509  13.367  1.00 96.88           H  
ATOM   3200  O   LEU A 204       2.705 -15.115  15.088  1.00 96.88           O  
ATOM   3201  CG  LEU A 204       1.426 -13.318  11.232  1.00 96.88           C  
ATOM   3202  HG  LEU A 204       0.691 -14.094  11.018  1.00 96.88           H  
ATOM   3203  CD1 LEU A 204       0.696 -11.972  11.306  1.00 96.88           C  
ATOM   3204 HD11 LEU A 204       0.200 -11.775  10.355  1.00 96.88           H  
ATOM   3205 HD12 LEU A 204       1.409 -11.175  11.520  1.00 96.88           H  
ATOM   3206 HD13 LEU A 204      -0.055 -12.015  12.094  1.00 96.88           H  
ATOM   3207  CD2 LEU A 204       2.412 -13.232  10.077  1.00 96.88           C  
ATOM   3208 HD21 LEU A 204       3.152 -12.451  10.253  1.00 96.88           H  
ATOM   3209 HD22 LEU A 204       1.869 -13.045   9.150  1.00 96.88           H  
ATOM   3210 HD23 LEU A 204       2.927 -14.188   9.982  1.00 96.88           H  
ATOM   3211  N   SER A 205       4.726 -15.366  14.118  1.00 96.33           N  
ATOM   3212  H   SER A 205       5.223 -15.451  13.243  1.00 96.33           H  
ATOM   3213  CA  SER A 205       5.503 -15.331  15.363  1.00 96.33           C  
ATOM   3214  HA  SER A 205       4.987 -15.946  16.100  1.00 96.33           H  
ATOM   3215  C   SER A 205       5.581 -13.917  15.950  1.00 96.33           C  
ATOM   3216  CB  SER A 205       6.902 -15.929  15.148  1.00 96.33           C  
ATOM   3217  HB2 SER A 205       7.233 -16.374  16.086  1.00 96.33           H  
ATOM   3218  HB3 SER A 205       6.853 -16.715  14.394  1.00 96.33           H  
ATOM   3219  O   SER A 205       5.277 -12.932  15.276  1.00 96.33           O  
ATOM   3220  OG  SER A 205       7.861 -14.961  14.764  1.00 96.33           O  
ATOM   3221  HG  SER A 205       8.576 -14.999  15.403  1.00 96.33           H  
ATOM   3222  N   ASP A 206       6.044 -13.783  17.195  1.00 96.61           N  
ATOM   3223  H   ASP A 206       6.248 -14.604  17.746  1.00 96.61           H  
ATOM   3224  CA  ASP A 206       6.284 -12.466  17.798  1.00 96.61           C  
ATOM   3225  HA  ASP A 206       5.357 -11.893  17.769  1.00 96.61           H  
ATOM   3226  C   ASP A 206       7.339 -11.650  17.027  1.00 96.61           C  
ATOM   3227  CB  ASP A 206       6.713 -12.628  19.264  1.00 96.61           C  
ATOM   3228  HB2 ASP A 206       7.441 -13.435  19.342  1.00 96.61           H  
ATOM   3229  HB3 ASP A 206       7.207 -11.710  19.582  1.00 96.61           H  
ATOM   3230  O   ASP A 206       7.252 -10.421  16.974  1.00 96.61           O  
ATOM   3231  CG  ASP A 206       5.555 -12.878  20.237  1.00 96.61           C  
ATOM   3232  OD1 ASP A 206       5.854 -13.174  21.408  1.00 96.61           O  
ATOM   3233  OD2 ASP A 206       4.372 -12.706  19.868  1.00 96.61           O  
ATOM   3234  N   GLU A 207       8.320 -12.290  16.382  1.00 95.74           N  
ATOM   3235  H   GLU A 207       8.382 -13.293  16.480  1.00 95.74           H  
ATOM   3236  CA  GLU A 207       9.276 -11.626  15.488  1.00 95.74           C  
ATOM   3237  HA  GLU A 207       9.698 -10.768  16.011  1.00 95.74           H  
ATOM   3238  C   GLU A 207       8.603 -11.099  14.214  1.00 95.74           C  
ATOM   3239  CB  GLU A 207      10.435 -12.555  15.083  1.00 95.74           C  
ATOM   3240  HB2 GLU A 207      10.063 -13.396  14.498  1.00 95.74           H  
ATOM   3241  HB3 GLU A 207      11.090 -11.982  14.428  1.00 95.74           H  
ATOM   3242  O   GLU A 207       8.855  -9.959  13.811  1.00 95.74           O  
ATOM   3243  CG  GLU A 207      11.300 -13.062  16.247  1.00 95.74           C  
ATOM   3244  HG2 GLU A 207      11.523 -12.222  16.905  1.00 95.74           H  
ATOM   3245  HG3 GLU A 207      12.246 -13.404  15.830  1.00 95.74           H  
ATOM   3246  CD  GLU A 207      10.691 -14.218  17.059  1.00 95.74           C  
ATOM   3247  OE1 GLU A 207      11.287 -14.521  18.113  1.00 95.74           O  
ATOM   3248  OE2 GLU A 207       9.667 -14.795  16.618  1.00 95.74           O  
ATOM   3249  N   GLU A 208       7.732 -11.897  13.594  1.00 96.66           N  
ATOM   3250  H   GLU A 208       7.561 -12.813  13.985  1.00 96.66           H  
ATOM   3251  CA  GLU A 208       7.007 -11.537  12.370  1.00 96.66           C  
ATOM   3252  HA  GLU A 208       7.707 -11.126  11.643  1.00 96.66           H  
ATOM   3253  C   GLU A 208       5.939 -10.475  12.640  1.00 96.66           C  
ATOM   3254  CB  GLU A 208       6.359 -12.782  11.759  1.00 96.66           C  
ATOM   3255  HB2 GLU A 208       5.698 -13.231  12.501  1.00 96.66           H  
ATOM   3256  HB3 GLU A 208       5.760 -12.484  10.899  1.00 96.66           H  
ATOM   3257  O   GLU A 208       5.824  -9.507  11.890  1.00 96.66           O  
ATOM   3258  CG  GLU A 208       7.410 -13.798  11.298  1.00 96.66           C  
ATOM   3259  HG2 GLU A 208       8.004 -13.349  10.501  1.00 96.66           H  
ATOM   3260  HG3 GLU A 208       8.085 -14.044  12.118  1.00 96.66           H  
ATOM   3261  CD  GLU A 208       6.740 -15.079  10.808  1.00 96.66           C  
ATOM   3262  OE1 GLU A 208       7.019 -15.455   9.649  1.00 96.66           O  
ATOM   3263  OE2 GLU A 208       5.945 -15.635  11.597  1.00 96.66           O  
ATOM   3264  N   LEU A 209       5.222 -10.584  13.759  1.00 95.92           N  
ATOM   3265  H   LEU A 209       5.349 -11.420  14.312  1.00 95.92           H  
ATOM   3266  CA  LEU A 209       4.245  -9.603  14.219  1.00 95.92           C  
ATOM   3267  HA  LEU A 209       3.569  -9.408  13.386  1.00 95.92           H  
ATOM   3268  C   LEU A 209       4.927  -8.274  14.592  1.00 95.92           C  
ATOM   3269  CB  LEU A 209       3.448 -10.246  15.371  1.00 95.92           C  
ATOM   3270  HB2 LEU A 209       3.137 -11.241  15.052  1.00 95.92           H  
ATOM   3271  HB3 LEU A 209       4.107 -10.373  16.229  1.00 95.92           H  
ATOM   3272  O   LEU A 209       4.408  -7.201  14.273  1.00 95.92           O  
ATOM   3273  CG  LEU A 209       2.187  -9.488  15.822  1.00 95.92           C  
ATOM   3274  HG  LEU A 209       2.474  -8.540  16.276  1.00 95.92           H  
ATOM   3275  CD1 LEU A 209       1.225  -9.217  14.662  1.00 95.92           C  
ATOM   3276 HD11 LEU A 209       0.268  -8.868  15.051  1.00 95.92           H  
ATOM   3277 HD12 LEU A 209       1.062 -10.136  14.099  1.00 95.92           H  
ATOM   3278 HD13 LEU A 209       1.640  -8.453  14.005  1.00 95.92           H  
ATOM   3279  CD2 LEU A 209       1.424 -10.324  16.852  1.00 95.92           C  
ATOM   3280 HD21 LEU A 209       0.599  -9.749  17.271  1.00 95.92           H  
ATOM   3281 HD22 LEU A 209       2.092 -10.621  17.660  1.00 95.92           H  
ATOM   3282 HD23 LEU A 209       1.040 -11.233  16.388  1.00 95.92           H  
ATOM   3283  N   ASN A 210       6.143  -8.315  15.154  1.00 95.81           N  
ATOM   3284  H   ASN A 210       6.502  -9.216  15.437  1.00 95.81           H  
ATOM   3285  CA  ASN A 210       6.990  -7.129  15.313  1.00 95.81           C  
ATOM   3286  HA  ASN A 210       6.399  -6.341  15.781  1.00 95.81           H  
ATOM   3287  C   ASN A 210       7.498  -6.561  13.980  1.00 95.81           C  
ATOM   3288  CB  ASN A 210       8.196  -7.444  16.209  1.00 95.81           C  
ATOM   3289  HB2 ASN A 210       8.531  -8.470  16.054  1.00 95.81           H  
ATOM   3290  HB3 ASN A 210       9.027  -6.790  15.944  1.00 95.81           H  
ATOM   3291  O   ASN A 210       7.597  -5.341  13.848  1.00 95.81           O  
ATOM   3292  CG  ASN A 210       7.912  -7.184  17.669  1.00 95.81           C  
ATOM   3293  ND2 ASN A 210       8.003  -8.194  18.493  1.00 95.81           N  
ATOM   3294 HD21 ASN A 210       7.958  -9.124  18.102  1.00 95.81           H  
ATOM   3295 HD22 ASN A 210       7.751  -8.047  19.460  1.00 95.81           H  
ATOM   3296  OD1 ASN A 210       7.673  -6.050  18.061  1.00 95.81           O  
ATOM   3297  N   ALA A 211       7.860  -7.397  13.004  1.00 95.87           N  
ATOM   3298  H   ALA A 211       7.823  -8.391  13.176  1.00 95.87           H  
ATOM   3299  CA  ALA A 211       8.288  -6.939  11.680  1.00 95.87           C  
ATOM   3300  HA  ALA A 211       9.072  -6.192  11.800  1.00 95.87           H  
ATOM   3301  C   ALA A 211       7.127  -6.266  10.926  1.00 95.87           C  
ATOM   3302  CB  ALA A 211       8.876  -8.125  10.906  1.00 95.87           C  
ATOM   3303  HB1 ALA A 211       8.111  -8.882  10.734  1.00 95.87           H  
ATOM   3304  HB2 ALA A 211       9.694  -8.572  11.472  1.00 95.87           H  
ATOM   3305  HB3 ALA A 211       9.253  -7.785   9.942  1.00 95.87           H  
ATOM   3306  O   ALA A 211       7.287  -5.176  10.373  1.00 95.87           O  
ATOM   3307  N   PHE A 212       5.937  -6.862  10.997  1.00 96.52           N  
ATOM   3308  H   PHE A 212       5.894  -7.775  11.428  1.00 96.52           H  
ATOM   3309  CA  PHE A 212       4.691  -6.312  10.480  1.00 96.52           C  
ATOM   3310  HA  PHE A 212       4.800  -6.132   9.411  1.00 96.52           H  
ATOM   3311  C   PHE A 212       4.333  -4.977  11.144  1.00 96.52           C  
ATOM   3312  CB  PHE A 212       3.579  -7.342  10.691  1.00 96.52           C  
ATOM   3313  HB2 PHE A 212       3.525  -7.613  11.745  1.00 96.52           H  
ATOM   3314  HB3 PHE A 212       3.818  -8.246  10.131  1.00 96.52           H  
ATOM   3315  O   PHE A 212       4.081  -3.997  10.440  1.00 96.52           O  
ATOM   3316  CG  PHE A 212       2.233  -6.828  10.242  1.00 96.52           C  
ATOM   3317  CD1 PHE A 212       1.302  -6.344  11.178  1.00 96.52           C  
ATOM   3318  HD1 PHE A 212       1.547  -6.363  12.230  1.00 96.52           H  
ATOM   3319  CD2 PHE A 212       1.944  -6.764   8.871  1.00 96.52           C  
ATOM   3320  HD2 PHE A 212       2.677  -7.098   8.150  1.00 96.52           H  
ATOM   3321  CE1 PHE A 212       0.068  -5.831  10.740  1.00 96.52           C  
ATOM   3322  HE1 PHE A 212      -0.652  -5.450  11.450  1.00 96.52           H  
ATOM   3323  CE2 PHE A 212       0.708  -6.269   8.436  1.00 96.52           C  
ATOM   3324  HE2 PHE A 212       0.495  -6.229   7.378  1.00 96.52           H  
ATOM   3325  CZ  PHE A 212      -0.236  -5.816   9.370  1.00 96.52           C  
ATOM   3326  HZ  PHE A 212      -1.191  -5.443   9.032  1.00 96.52           H  
ATOM   3327  N   GLN A 213       4.378  -4.903  12.482  1.00 95.64           N  
ATOM   3328  H   GLN A 213       4.532  -5.751  13.008  1.00 95.64           H  
ATOM   3329  CA  GLN A 213       4.160  -3.656  13.219  1.00 95.64           C  
ATOM   3330  HA  GLN A 213       3.164  -3.291  12.970  1.00 95.64           H  
ATOM   3331  C   GLN A 213       5.176  -2.580  12.790  1.00 95.64           C  
ATOM   3332  CB  GLN A 213       4.203  -3.926  14.737  1.00 95.64           C  
ATOM   3333  HB2 GLN A 213       3.403  -4.612  15.016  1.00 95.64           H  
ATOM   3334  HB3 GLN A 213       5.153  -4.406  14.970  1.00 95.64           H  
ATOM   3335  O   GLN A 213       4.771  -1.454  12.501  1.00 95.64           O  
ATOM   3336  CG  GLN A 213       4.110  -2.646  15.591  1.00 95.64           C  
ATOM   3337  HG2 GLN A 213       4.707  -1.867  15.115  1.00 95.64           H  
ATOM   3338  HG3 GLN A 213       4.551  -2.820  16.572  1.00 95.64           H  
ATOM   3339  CD  GLN A 213       2.741  -2.017  15.776  1.00 95.64           C  
ATOM   3340  NE2 GLN A 213       2.710  -0.771  16.185  1.00 95.64           N  
ATOM   3341 HE21 GLN A 213       1.824  -0.288  16.210  1.00 95.64           H  
ATOM   3342 HE22 GLN A 213       3.552  -0.274  16.439  1.00 95.64           H  
ATOM   3343  OE1 GLN A 213       1.687  -2.589  15.551  1.00 95.64           O  
ATOM   3344  N   LYS A 214       6.474  -2.907  12.689  1.00 95.66           N  
ATOM   3345  H   LYS A 214       6.751  -3.841  12.955  1.00 95.66           H  
ATOM   3346  CA  LYS A 214       7.507  -1.958  12.235  1.00 95.66           C  
ATOM   3347  HA  LYS A 214       7.492  -1.084  12.887  1.00 95.66           H  
ATOM   3348  C   LYS A 214       7.227  -1.440  10.824  1.00 95.66           C  
ATOM   3349  CB  LYS A 214       8.900  -2.596  12.286  1.00 95.66           C  
ATOM   3350  HB2 LYS A 214       9.595  -1.983  11.711  1.00 95.66           H  
ATOM   3351  HB3 LYS A 214       8.849  -3.577  11.813  1.00 95.66           H  
ATOM   3352  O   LYS A 214       7.286  -0.233  10.622  1.00 95.66           O  
ATOM   3353  CG  LYS A 214       9.451  -2.725  13.712  1.00 95.66           C  
ATOM   3354  HG2 LYS A 214       9.737  -1.742  14.086  1.00 95.66           H  
ATOM   3355  HG3 LYS A 214       8.686  -3.135  14.372  1.00 95.66           H  
ATOM   3356  CD  LYS A 214      10.670  -3.655  13.696  1.00 95.66           C  
ATOM   3357  HD2 LYS A 214      11.486  -3.177  13.154  1.00 95.66           H  
ATOM   3358  HD3 LYS A 214      10.397  -4.579  13.185  1.00 95.66           H  
ATOM   3359  CE  LYS A 214      11.101  -3.996  15.121  1.00 95.66           C  
ATOM   3360  HE2 LYS A 214      10.221  -4.354  15.655  1.00 95.66           H  
ATOM   3361  HE3 LYS A 214      11.452  -3.088  15.613  1.00 95.66           H  
ATOM   3362  NZ  LYS A 214      12.149  -5.046  15.132  1.00 95.66           N  
ATOM   3363  HZ1 LYS A 214      11.798  -5.881  14.685  1.00 95.66           H  
ATOM   3364  HZ2 LYS A 214      12.971  -4.739  14.631  1.00 95.66           H  
ATOM   3365  HZ3 LYS A 214      12.401  -5.289  16.079  1.00 95.66           H  
ATOM   3366  N   SER A 215       6.871  -2.310   9.874  1.00 95.23           N  
ATOM   3367  H   SER A 215       6.857  -3.294  10.099  1.00 95.23           H  
ATOM   3368  CA  SER A 215       6.554  -1.875   8.505  1.00 95.23           C  
ATOM   3369  HA  SER A 215       7.365  -1.231   8.165  1.00 95.23           H  
ATOM   3370  C   SER A 215       5.266  -1.039   8.455  1.00 95.23           C  
ATOM   3371  CB  SER A 215       6.497  -3.078   7.550  1.00 95.23           C  
ATOM   3372  HB2 SER A 215       5.629  -3.694   7.785  1.00 95.23           H  
ATOM   3373  HB3 SER A 215       7.397  -3.677   7.690  1.00 95.23           H  
ATOM   3374  O   SER A 215       5.215  -0.041   7.743  1.00 95.23           O  
ATOM   3375  OG  SER A 215       6.439  -2.654   6.192  1.00 95.23           O  
ATOM   3376  HG  SER A 215       6.824  -3.342   5.645  1.00 95.23           H  
ATOM   3377  N   CYS A 216       4.230  -1.373   9.230  1.00 96.00           N  
ATOM   3378  H   CYS A 216       4.289  -2.209   9.794  1.00 96.00           H  
ATOM   3379  CA  CYS A 216       2.956  -0.641   9.198  1.00 96.00           C  
ATOM   3380  HA  CYS A 216       2.742  -0.345   8.170  1.00 96.00           H  
ATOM   3381  C   CYS A 216       2.955   0.675   9.991  1.00 96.00           C  
ATOM   3382  CB  CYS A 216       1.822  -1.569   9.643  1.00 96.00           C  
ATOM   3383  HB2 CYS A 216       2.040  -1.984  10.626  1.00 96.00           H  
ATOM   3384  HB3 CYS A 216       0.894  -1.000   9.695  1.00 96.00           H  
ATOM   3385  O   CYS A 216       2.291   1.622   9.575  1.00 96.00           O  
ATOM   3386  SG  CYS A 216       1.635  -2.912   8.440  1.00 96.00           S  
ATOM   3387  HG  CYS A 216       2.582  -3.694   8.966  1.00 96.00           H  
ATOM   3388  N   PHE A 217       3.681   0.743  11.110  1.00 94.99           N  
ATOM   3389  H   PHE A 217       4.166  -0.094  11.399  1.00 94.99           H  
ATOM   3390  CA  PHE A 217       3.563   1.823  12.100  1.00 94.99           C  
ATOM   3391  HA  PHE A 217       3.004   2.647  11.657  1.00 94.99           H  
ATOM   3392  C   PHE A 217       4.914   2.420  12.549  1.00 94.99           C  
ATOM   3393  CB  PHE A 217       2.744   1.303  13.294  1.00 94.99           C  
ATOM   3394  HB2 PHE A 217       3.362   0.603  13.857  1.00 94.99           H  
ATOM   3395  HB3 PHE A 217       2.519   2.143  13.951  1.00 94.99           H  
ATOM   3396  O   PHE A 217       4.945   3.331  13.375  1.00 94.99           O  
ATOM   3397  CG  PHE A 217       1.430   0.625  12.931  1.00 94.99           C  
ATOM   3398  CD1 PHE A 217       0.314   1.392  12.552  1.00 94.99           C  
ATOM   3399  HD1 PHE A 217       0.389   2.469  12.530  1.00 94.99           H  
ATOM   3400  CD2 PHE A 217       1.326  -0.776  12.948  1.00 94.99           C  
ATOM   3401  HD2 PHE A 217       2.189  -1.371  13.210  1.00 94.99           H  
ATOM   3402  CE1 PHE A 217      -0.900   0.763  12.222  1.00 94.99           C  
ATOM   3403  HE1 PHE A 217      -1.756   1.358  11.940  1.00 94.99           H  
ATOM   3404  CE2 PHE A 217       0.117  -1.410  12.614  1.00 94.99           C  
ATOM   3405  HE2 PHE A 217       0.051  -2.488  12.624  1.00 94.99           H  
ATOM   3406  CZ  PHE A 217      -1.000  -0.637  12.258  1.00 94.99           C  
ATOM   3407  HZ  PHE A 217      -1.935  -1.116  12.008  1.00 94.99           H  
ATOM   3408  N   GLY A 218       6.046   1.936  12.025  1.00 93.71           N  
ATOM   3409  H   GLY A 218       5.983   1.177  11.362  1.00 93.71           H  
ATOM   3410  CA  GLY A 218       7.384   2.516  12.230  1.00 93.71           C  
ATOM   3411  HA2 GLY A 218       8.030   2.183  11.417  1.00 93.71           H  
ATOM   3412  HA3 GLY A 218       7.308   3.602  12.171  1.00 93.71           H  
ATOM   3413  C   GLY A 218       8.089   2.173  13.550  1.00 93.71           C  
ATOM   3414  O   GLY A 218       9.224   2.595  13.756  1.00 93.71           O  
ATOM   3415  N   HIS A 219       7.461   1.409  14.446  1.00 93.24           N  
ATOM   3416  H   HIS A 219       6.540   1.063  14.217  1.00 93.24           H  
ATOM   3417  CA  HIS A 219       7.989   1.067  15.775  1.00 93.24           C  
ATOM   3418  HA  HIS A 219       9.071   1.193  15.766  1.00 93.24           H  
ATOM   3419  C   HIS A 219       7.687  -0.404  16.130  1.00 93.24           C  
ATOM   3420  CB  HIS A 219       7.404   2.048  16.810  1.00 93.24           C  
ATOM   3421  HB2 HIS A 219       7.817   1.817  17.791  1.00 93.24           H  
ATOM   3422  HB3 HIS A 219       7.726   3.057  16.552  1.00 93.24           H  
ATOM   3423  O   HIS A 219       6.728  -0.945  15.596  1.00 93.24           O  
ATOM   3424  CG  HIS A 219       5.894   2.046  16.916  1.00 93.24           C  
ATOM   3425  CD2 HIS A 219       5.148   1.406  17.868  1.00 93.24           C  
ATOM   3426  HD2 HIS A 219       5.531   0.810  18.684  1.00 93.24           H  
ATOM   3427  ND1 HIS A 219       5.006   2.724  16.108  1.00 93.24           N  
ATOM   3428  HD1 HIS A 219       5.220   3.254  15.276  1.00 93.24           H  
ATOM   3429  CE1 HIS A 219       3.763   2.499  16.562  1.00 93.24           C  
ATOM   3430  HE1 HIS A 219       2.859   2.900  16.127  1.00 93.24           H  
ATOM   3431  NE2 HIS A 219       3.799   1.674  17.619  1.00 93.24           N  
ATOM   3432  N   PRO A 220       8.472  -1.096  16.981  1.00 92.31           N  
ATOM   3433  CA  PRO A 220       8.102  -2.417  17.512  1.00 92.31           C  
ATOM   3434  HA  PRO A 220       7.827  -3.097  16.706  1.00 92.31           H  
ATOM   3435  C   PRO A 220       6.934  -2.331  18.507  1.00 92.31           C  
ATOM   3436  CB  PRO A 220       9.360  -2.928  18.220  1.00 92.31           C  
ATOM   3437  HB2 PRO A 220       9.130  -3.591  19.054  1.00 92.31           H  
ATOM   3438  HB3 PRO A 220      10.007  -3.440  17.508  1.00 92.31           H  
ATOM   3439  O   PRO A 220       6.681  -1.267  19.070  1.00 92.31           O  
ATOM   3440  CG  PRO A 220      10.036  -1.640  18.691  1.00 92.31           C  
ATOM   3441  HG2 PRO A 220      11.110  -1.769  18.822  1.00 92.31           H  
ATOM   3442  HG3 PRO A 220       9.576  -1.308  19.622  1.00 92.31           H  
ATOM   3443  CD  PRO A 220       9.716  -0.639  17.579  1.00 92.31           C  
ATOM   3444  HD2 PRO A 220      10.506  -0.656  16.827  1.00 92.31           H  
ATOM   3445  HD3 PRO A 220       9.617   0.362  17.998  1.00 92.31           H  
ATOM   3446  N   LEU A 221       6.277  -3.459  18.796  1.00 91.35           N  
ATOM   3447  H   LEU A 221       6.610  -4.326  18.400  1.00 91.35           H  
ATOM   3448  CA  LEU A 221       5.420  -3.559  19.982  1.00 91.35           C  
ATOM   3449  HA  LEU A 221       4.885  -2.619  20.115  1.00 91.35           H  
ATOM   3450  C   LEU A 221       6.280  -3.753  21.241  1.00 91.35           C  
ATOM   3451  CB  LEU A 221       4.389  -4.697  19.830  1.00 91.35           C  
ATOM   3452  HB2 LEU A 221       3.915  -4.864  20.797  1.00 91.35           H  
ATOM   3453  HB3 LEU A 221       4.921  -5.611  19.567  1.00 91.35           H  
ATOM   3454  O   LEU A 221       7.373  -4.319  21.193  1.00 91.35           O  
ATOM   3455  CG  LEU A 221       3.276  -4.455  18.794  1.00 91.35           C  
ATOM   3456  HG  LEU A 221       3.725  -4.371  17.804  1.00 91.35           H  
ATOM   3457  CD1 LEU A 221       2.328  -5.649  18.762  1.00 91.35           C  
ATOM   3458 HD11 LEU A 221       1.919  -5.846  19.753  1.00 91.35           H  
ATOM   3459 HD12 LEU A 221       2.876  -6.525  18.415  1.00 91.35           H  
ATOM   3460 HD13 LEU A 221       1.510  -5.477  18.062  1.00 91.35           H  
ATOM   3461  CD2 LEU A 221       2.441  -3.202  19.078  1.00 91.35           C  
ATOM   3462 HD21 LEU A 221       2.005  -3.272  20.075  1.00 91.35           H  
ATOM   3463 HD22 LEU A 221       3.061  -2.309  19.002  1.00 91.35           H  
ATOM   3464 HD23 LEU A 221       1.652  -3.126  18.329  1.00 91.35           H  
ATOM   3465  N   ALA A 222       5.769  -3.308  22.390  1.00 92.42           N  
ATOM   3466  H   ALA A 222       4.855  -2.879  22.376  1.00 92.42           H  
ATOM   3467  CA  ALA A 222       6.287  -3.763  23.678  1.00 92.42           C  
ATOM   3468  HA  ALA A 222       7.372  -3.666  23.665  1.00 92.42           H  
ATOM   3469  C   ALA A 222       5.894  -5.241  23.891  1.00 92.42           C  
ATOM   3470  CB  ALA A 222       5.730  -2.861  24.786  1.00 92.42           C  
ATOM   3471  HB1 ALA A 222       4.643  -2.931  24.813  1.00 92.42           H  
ATOM   3472  HB2 ALA A 222       6.129  -3.174  25.751  1.00 92.42           H  
ATOM   3473  HB3 ALA A 222       6.020  -1.826  24.602  1.00 92.42           H  
ATOM   3474  O   ALA A 222       4.782  -5.600  23.502  1.00 92.42           O  
ATOM   3475  N   PRO A 223       6.722  -6.084  24.543  1.00 93.61           N  
ATOM   3476  CA  PRO A 223       6.402  -7.500  24.757  1.00 93.61           C  
ATOM   3477  HA  PRO A 223       6.411  -8.005  23.791  1.00 93.61           H  
ATOM   3478  C   PRO A 223       5.031  -7.739  25.401  1.00 93.61           C  
ATOM   3479  CB  PRO A 223       7.551  -8.060  25.598  1.00 93.61           C  
ATOM   3480  HB2 PRO A 223       7.359  -7.903  26.660  1.00 93.61           H  
ATOM   3481  HB3 PRO A 223       7.721  -9.117  25.392  1.00 93.61           H  
ATOM   3482  O   PRO A 223       4.257  -8.542  24.898  1.00 93.61           O  
ATOM   3483  CG  PRO A 223       8.731  -7.196  25.157  1.00 93.61           C  
ATOM   3484  HG2 PRO A 223       9.518  -7.170  25.911  1.00 93.61           H  
ATOM   3485  HG3 PRO A 223       9.119  -7.566  24.208  1.00 93.61           H  
ATOM   3486  CD  PRO A 223       8.093  -5.821  24.952  1.00 93.61           C  
ATOM   3487  HD2 PRO A 223       8.093  -5.267  25.891  1.00 93.61           H  
ATOM   3488  HD3 PRO A 223       8.646  -5.277  24.186  1.00 93.61           H  
ATOM   3489  N   GLN A 224       4.671  -6.959  26.427  1.00 93.41           N  
ATOM   3490  H   GLN A 224       5.346  -6.316  26.817  1.00 93.41           H  
ATOM   3491  CA  GLN A 224       3.346  -7.045  27.051  1.00 93.41           C  
ATOM   3492  HA  GLN A 224       3.227  -8.051  27.455  1.00 93.41           H  
ATOM   3493  C   GLN A 224       2.207  -6.826  26.041  1.00 93.41           C  
ATOM   3494  CB  GLN A 224       3.265  -6.029  28.204  1.00 93.41           C  
ATOM   3495  HB2 GLN A 224       4.118  -6.173  28.867  1.00 93.41           H  
ATOM   3496  HB3 GLN A 224       3.316  -5.018  27.799  1.00 93.41           H  
ATOM   3497  O   GLN A 224       1.233  -7.562  26.055  1.00 93.41           O  
ATOM   3498  CG  GLN A 224       1.974  -6.166  29.030  1.00 93.41           C  
ATOM   3499  HG2 GLN A 224       1.109  -5.965  28.397  1.00 93.41           H  
ATOM   3500  HG3 GLN A 224       1.975  -5.424  29.828  1.00 93.41           H  
ATOM   3501  CD  GLN A 224       1.835  -7.546  29.662  1.00 93.41           C  
ATOM   3502  NE2 GLN A 224       0.729  -8.227  29.480  1.00 93.41           N  
ATOM   3503 HE21 GLN A 224      -0.023  -7.864  28.912  1.00 93.41           H  
ATOM   3504 HE22 GLN A 224       0.680  -9.167  29.846  1.00 93.41           H  
ATOM   3505  OE1 GLN A 224       2.747  -8.034  30.315  1.00 93.41           O  
ATOM   3506  N   ALA A 225       2.359  -5.890  25.101  1.00 93.20           N  
ATOM   3507  H   ALA A 225       3.247  -5.416  25.022  1.00 93.20           H  
ATOM   3508  CA  ALA A 225       1.334  -5.604  24.100  1.00 93.20           C  
ATOM   3509  HA  ALA A 225       0.374  -5.535  24.613  1.00 93.20           H  
ATOM   3510  C   ALA A 225       1.192  -6.705  23.027  1.00 93.20           C  
ATOM   3511  CB  ALA A 225       1.638  -4.236  23.480  1.00 93.20           C  
ATOM   3512  HB1 ALA A 225       2.575  -4.273  22.924  1.00 93.20           H  
ATOM   3513  HB2 ALA A 225       0.827  -3.974  22.801  1.00 93.20           H  
ATOM   3514  HB3 ALA A 225       1.698  -3.481  24.264  1.00 93.20           H  
ATOM   3515  O   ALA A 225       0.174  -6.744  22.340  1.00 93.20           O  
ATOM   3516  N   LEU A 226       2.184  -7.594  22.870  1.00 93.59           N  
ATOM   3517  H   LEU A 226       2.980  -7.534  23.489  1.00 93.59           H  
ATOM   3518  CA  LEU A 226       2.040  -8.828  22.083  1.00 93.59           C  
ATOM   3519  HA  LEU A 226       1.490  -8.615  21.166  1.00 93.59           H  
ATOM   3520  C   LEU A 226       1.221  -9.854  22.867  1.00 93.59           C  
ATOM   3521  CB  LEU A 226       3.421  -9.400  21.711  1.00 93.59           C  
ATOM   3522  HB2 LEU A 226       3.302 -10.410  21.319  1.00 93.59           H  
ATOM   3523  HB3 LEU A 226       4.025  -9.487  22.614  1.00 93.59           H  
ATOM   3524  O   LEU A 226       0.249 -10.384  22.333  1.00 93.59           O  
ATOM   3525  CG  LEU A 226       4.156  -8.545  20.670  1.00 93.59           C  
ATOM   3526  HG  LEU A 226       3.929  -7.492  20.838  1.00 93.59           H  
ATOM   3527  CD1 LEU A 226       5.668  -8.702  20.767  1.00 93.59           C  
ATOM   3528 HD11 LEU A 226       6.123  -7.906  20.177  1.00 93.59           H  
ATOM   3529 HD12 LEU A 226       5.964  -9.688  20.408  1.00 93.59           H  
ATOM   3530 HD13 LEU A 226       5.983  -8.598  21.805  1.00 93.59           H  
ATOM   3531  CD2 LEU A 226       3.748  -8.922  19.247  1.00 93.59           C  
ATOM   3532 HD21 LEU A 226       3.962  -9.977  19.079  1.00 93.59           H  
ATOM   3533 HD22 LEU A 226       4.307  -8.331  18.522  1.00 93.59           H  
ATOM   3534 HD23 LEU A 226       2.677  -8.760  19.120  1.00 93.59           H  
ATOM   3535  N   GLU A 227       1.549 -10.068  24.144  1.00 94.85           N  
ATOM   3536  H   GLU A 227       2.377  -9.620  24.512  1.00 94.85           H  
ATOM   3537  CA  GLU A 227       0.792 -10.951  25.043  1.00 94.85           C  
ATOM   3538  HA  GLU A 227       0.773 -11.956  24.622  1.00 94.85           H  
ATOM   3539  C   GLU A 227      -0.669 -10.518  25.196  1.00 94.85           C  
ATOM   3540  CB  GLU A 227       1.451 -11.009  26.434  1.00 94.85           C  
ATOM   3541  HB2 GLU A 227       1.474 -10.013  26.876  1.00 94.85           H  
ATOM   3542  HB3 GLU A 227       0.836 -11.636  27.080  1.00 94.85           H  
ATOM   3543  O   GLU A 227      -1.568 -11.356  25.133  1.00 94.85           O  
ATOM   3544  CG  GLU A 227       2.877 -11.574  26.429  1.00 94.85           C  
ATOM   3545  HG2 GLU A 227       3.546 -10.839  25.980  1.00 94.85           H  
ATOM   3546  HG3 GLU A 227       3.199 -11.724  27.459  1.00 94.85           H  
ATOM   3547  CD  GLU A 227       2.961 -12.896  25.663  1.00 94.85           C  
ATOM   3548  OE1 GLU A 227       3.893 -13.023  24.842  1.00 94.85           O  
ATOM   3549  OE2 GLU A 227       2.056 -13.737  25.847  1.00 94.85           O  
ATOM   3550  N   ASP A 228      -0.932  -9.217  25.323  1.00 94.51           N  
ATOM   3551  H   ASP A 228      -0.151  -8.598  25.484  1.00 94.51           H  
ATOM   3552  CA  ASP A 228      -2.283  -8.658  25.418  1.00 94.51           C  
ATOM   3553  HA  ASP A 228      -2.803  -9.130  26.251  1.00 94.51           H  
ATOM   3554  C   ASP A 228      -3.080  -8.933  24.130  1.00 94.51           C  
ATOM   3555  CB  ASP A 228      -2.215  -7.144  25.685  1.00 94.51           C  
ATOM   3556  HB2 ASP A 228      -3.233  -6.755  25.700  1.00 94.51           H  
ATOM   3557  HB3 ASP A 228      -1.696  -6.667  24.853  1.00 94.51           H  
ATOM   3558  O   ASP A 228      -4.224  -9.391  24.185  1.00 94.51           O  
ATOM   3559  CG  ASP A 228      -1.530  -6.739  26.999  1.00 94.51           C  
ATOM   3560  OD1 ASP A 228      -1.024  -5.594  27.043  1.00 94.51           O  
ATOM   3561  OD2 ASP A 228      -1.511  -7.548  27.955  1.00 94.51           O  
ATOM   3562  N   VAL A 229      -2.465  -8.731  22.957  1.00 94.00           N  
ATOM   3563  H   VAL A 229      -1.512  -8.396  22.981  1.00 94.00           H  
ATOM   3564  CA  VAL A 229      -3.072  -9.034  21.649  1.00 94.00           C  
ATOM   3565  HA  VAL A 229      -4.042  -8.539  21.600  1.00 94.00           H  
ATOM   3566  C   VAL A 229      -3.346 -10.532  21.500  1.00 94.00           C  
ATOM   3567  CB  VAL A 229      -2.196  -8.481  20.503  1.00 94.00           C  
ATOM   3568  HB  VAL A 229      -1.149  -8.707  20.705  1.00 94.00           H  
ATOM   3569  O   VAL A 229      -4.479 -10.910  21.187  1.00 94.00           O  
ATOM   3570  CG1 VAL A 229      -2.548  -9.058  19.125  1.00 94.00           C  
ATOM   3571 HG11 VAL A 229      -3.614  -8.936  18.935  1.00 94.00           H  
ATOM   3572 HG12 VAL A 229      -2.289 -10.116  19.085  1.00 94.00           H  
ATOM   3573 HG13 VAL A 229      -1.975  -8.543  18.353  1.00 94.00           H  
ATOM   3574  CG2 VAL A 229      -2.369  -6.960  20.409  1.00 94.00           C  
ATOM   3575 HG21 VAL A 229      -3.379  -6.710  20.085  1.00 94.00           H  
ATOM   3576 HG22 VAL A 229      -1.647  -6.554  19.701  1.00 94.00           H  
ATOM   3577 HG23 VAL A 229      -2.192  -6.502  21.382  1.00 94.00           H  
ATOM   3578  N   LYS A 230      -2.357 -11.396  21.774  1.00 95.12           N  
ATOM   3579  H   LYS A 230      -1.463 -11.019  22.055  1.00 95.12           H  
ATOM   3580  CA  LYS A 230      -2.511 -12.861  21.734  1.00 95.12           C  
ATOM   3581  HA  LYS A 230      -2.843 -13.155  20.739  1.00 95.12           H  
ATOM   3582  C   LYS A 230      -3.604 -13.323  22.707  1.00 95.12           C  
ATOM   3583  CB  LYS A 230      -1.153 -13.547  22.018  1.00 95.12           C  
ATOM   3584  HB2 LYS A 230      -1.321 -14.612  22.174  1.00 95.12           H  
ATOM   3585  HB3 LYS A 230      -0.726 -13.137  22.933  1.00 95.12           H  
ATOM   3586  O   LYS A 230      -4.468 -14.113  22.328  1.00 95.12           O  
ATOM   3587  CG  LYS A 230      -0.144 -13.389  20.858  1.00 95.12           C  
ATOM   3588  HG2 LYS A 230      -0.593 -13.802  19.955  1.00 95.12           H  
ATOM   3589  HG3 LYS A 230       0.044 -12.331  20.676  1.00 95.12           H  
ATOM   3590  CD  LYS A 230       1.209 -14.096  21.080  1.00 95.12           C  
ATOM   3591  HD2 LYS A 230       1.033 -15.167  21.179  1.00 95.12           H  
ATOM   3592  HD3 LYS A 230       1.831 -13.936  20.199  1.00 95.12           H  
ATOM   3593  CE  LYS A 230       1.976 -13.602  22.317  1.00 95.12           C  
ATOM   3594  HE2 LYS A 230       1.444 -13.917  23.215  1.00 95.12           H  
ATOM   3595  HE3 LYS A 230       2.014 -12.513  22.303  1.00 95.12           H  
ATOM   3596  NZ  LYS A 230       3.361 -14.125  22.398  1.00 95.12           N  
ATOM   3597  HZ1 LYS A 230       3.969 -13.790  21.665  1.00 95.12           H  
ATOM   3598  HZ2 LYS A 230       3.782 -13.828  23.267  1.00 95.12           H  
ATOM   3599  HZ3 LYS A 230       3.399 -15.134  22.433  1.00 95.12           H  
ATOM   3600  N   THR A 231      -3.653 -12.762  23.916  1.00 95.46           N  
ATOM   3601  H   THR A 231      -2.902 -12.133  24.161  1.00 95.46           H  
ATOM   3602  CA  THR A 231      -4.661 -13.068  24.945  1.00 95.46           C  
ATOM   3603  HA  THR A 231      -4.666 -14.145  25.113  1.00 95.46           H  
ATOM   3604  C   THR A 231      -6.070 -12.663  24.517  1.00 95.46           C  
ATOM   3605  CB  THR A 231      -4.302 -12.395  26.281  1.00 95.46           C  
ATOM   3606  HB  THR A 231      -4.192 -11.319  26.141  1.00 95.46           H  
ATOM   3607  O   THR A 231      -6.991 -13.476  24.612  1.00 95.46           O  
ATOM   3608  CG2 THR A 231      -5.331 -12.653  27.386  1.00 95.46           C  
ATOM   3609 HG21 THR A 231      -6.268 -12.149  27.151  1.00 95.46           H  
ATOM   3610 HG22 THR A 231      -4.948 -12.253  28.325  1.00 95.46           H  
ATOM   3611 HG23 THR A 231      -5.497 -13.725  27.490  1.00 95.46           H  
ATOM   3612  OG1 THR A 231      -3.095 -12.931  26.752  1.00 95.46           O  
ATOM   3613  HG1 THR A 231      -2.387 -12.476  26.291  1.00 95.46           H  
ATOM   3614  N   VAL A 232      -6.264 -11.439  24.012  1.00 95.30           N  
ATOM   3615  H   VAL A 232      -5.476 -10.809  23.965  1.00 95.30           H  
ATOM   3616  CA  VAL A 232      -7.578 -10.949  23.554  1.00 95.30           C  
ATOM   3617  HA  VAL A 232      -8.292 -11.047  24.372  1.00 95.30           H  
ATOM   3618  C   VAL A 232      -8.114 -11.797  22.399  1.00 95.30           C  
ATOM   3619  CB  VAL A 232      -7.491  -9.457  23.172  1.00 95.30           C  
ATOM   3620  HB  VAL A 232      -6.615  -9.297  22.544  1.00 95.30           H  
ATOM   3621  O   VAL A 232      -9.297 -12.147  22.397  1.00 95.30           O  
ATOM   3622  CG1 VAL A 232      -8.722  -8.946  22.410  1.00 95.30           C  
ATOM   3623 HG11 VAL A 232      -8.635  -7.869  22.265  1.00 95.30           H  
ATOM   3624 HG12 VAL A 232      -9.631  -9.162  22.972  1.00 95.30           H  
ATOM   3625 HG13 VAL A 232      -8.778  -9.417  21.429  1.00 95.30           H  
ATOM   3626  CG2 VAL A 232      -7.371  -8.592  24.432  1.00 95.30           C  
ATOM   3627 HG21 VAL A 232      -8.292  -8.632  25.014  1.00 95.30           H  
ATOM   3628 HG22 VAL A 232      -7.164  -7.561  24.144  1.00 95.30           H  
ATOM   3629 HG23 VAL A 232      -6.548  -8.936  25.058  1.00 95.30           H  
ATOM   3630  N   VAL A 233      -7.251 -12.181  21.451  1.00 96.12           N  
ATOM   3631  H   VAL A 233      -6.298 -11.854  21.508  1.00 96.12           H  
ATOM   3632  CA  VAL A 233      -7.613 -13.097  20.359  1.00 96.12           C  
ATOM   3633  HA  VAL A 233      -8.514 -12.721  19.874  1.00 96.12           H  
ATOM   3634  C   VAL A 233      -7.956 -14.488  20.903  1.00 96.12           C  
ATOM   3635  CB  VAL A 233      -6.495 -13.156  19.298  1.00 96.12           C  
ATOM   3636  HB  VAL A 233      -5.551 -13.417  19.777  1.00 96.12           H  
ATOM   3637  O   VAL A 233      -9.028 -15.006  20.595  1.00 96.12           O  
ATOM   3638  CG1 VAL A 233      -6.800 -14.201  18.222  1.00 96.12           C  
ATOM   3639 HG11 VAL A 233      -6.826 -15.199  18.660  1.00 96.12           H  
ATOM   3640 HG12 VAL A 233      -6.008 -14.187  17.473  1.00 96.12           H  
ATOM   3641 HG13 VAL A 233      -7.760 -13.986  17.752  1.00 96.12           H  
ATOM   3642  CG2 VAL A 233      -6.338 -11.803  18.588  1.00 96.12           C  
ATOM   3643 HG21 VAL A 233      -5.543 -11.865  17.845  1.00 96.12           H  
ATOM   3644 HG22 VAL A 233      -6.073 -11.023  19.302  1.00 96.12           H  
ATOM   3645 HG23 VAL A 233      -7.265 -11.517  18.092  1.00 96.12           H  
ATOM   3646  N   CYS A 234      -7.105 -15.071  21.751  1.00 95.57           N  
ATOM   3647  H   CYS A 234      -6.247 -14.588  21.973  1.00 95.57           H  
ATOM   3648  CA  CYS A 234      -7.284 -16.418  22.303  1.00 95.57           C  
ATOM   3649  HA  CYS A 234      -7.369 -17.124  21.477  1.00 95.57           H  
ATOM   3650  C   CYS A 234      -8.571 -16.558  23.143  1.00 95.57           C  
ATOM   3651  CB  CYS A 234      -6.016 -16.757  23.100  1.00 95.57           C  
ATOM   3652  HB2 CYS A 234      -5.942 -16.107  23.972  1.00 95.57           H  
ATOM   3653  HB3 CYS A 234      -5.141 -16.591  22.471  1.00 95.57           H  
ATOM   3654  O   CYS A 234      -9.284 -17.552  23.004  1.00 95.57           O  
ATOM   3655  SG  CYS A 234      -6.028 -18.494  23.624  1.00 95.57           S  
ATOM   3656  HG  CYS A 234      -4.817 -18.492  24.188  1.00 95.57           H  
ATOM   3657  N   ARG A 235      -8.936 -15.536  23.939  1.00 95.11           N  
ATOM   3658  H   ARG A 235      -8.297 -14.760  24.028  1.00 95.11           H  
ATOM   3659  CA  ARG A 235     -10.215 -15.497  24.682  1.00 95.11           C  
ATOM   3660  HA  ARG A 235     -10.305 -16.402  25.281  1.00 95.11           H  
ATOM   3661  C   ARG A 235     -11.453 -15.497  23.764  1.00 95.11           C  
ATOM   3662  CB  ARG A 235     -10.274 -14.269  25.622  1.00 95.11           C  
ATOM   3663  HB2 ARG A 235     -10.016 -13.375  25.054  1.00 95.11           H  
ATOM   3664  HB3 ARG A 235     -11.307 -14.155  25.953  1.00 95.11           H  
ATOM   3665  O   ARG A 235     -12.513 -15.934  24.195  1.00 95.11           O  
ATOM   3666  CG  ARG A 235      -9.395 -14.329  26.891  1.00 95.11           C  
ATOM   3667  HG2 ARG A 235      -8.341 -14.311  26.613  1.00 95.11           H  
ATOM   3668  HG3 ARG A 235      -9.600 -15.253  27.433  1.00 95.11           H  
ATOM   3669  CD  ARG A 235      -9.717 -13.125  27.806  1.00 95.11           C  
ATOM   3670  HD2 ARG A 235     -10.743 -13.231  28.158  1.00 95.11           H  
ATOM   3671  HD3 ARG A 235      -9.659 -12.213  27.212  1.00 95.11           H  
ATOM   3672  NE  ARG A 235      -8.803 -12.981  28.968  1.00 95.11           N  
ATOM   3673  HE  ARG A 235      -7.881 -13.384  28.875  1.00 95.11           H  
ATOM   3674  NH1 ARG A 235     -10.174 -11.699  30.346  1.00 95.11           N  
ATOM   3675 HH11 ARG A 235     -10.342 -11.146  31.175  1.00 95.11           H  
ATOM   3676 HH12 ARG A 235     -10.973 -11.822  29.740  1.00 95.11           H  
ATOM   3677  NH2 ARG A 235      -8.084 -12.097  30.951  1.00 95.11           N  
ATOM   3678 HH21 ARG A 235      -7.147 -12.444  30.805  1.00 95.11           H  
ATOM   3679 HH22 ARG A 235      -8.309 -11.525  31.753  1.00 95.11           H  
ATOM   3680  CZ  ARG A 235      -9.029 -12.269  30.073  1.00 95.11           C  
ATOM   3681  N   ASN A 236     -11.344 -15.004  22.525  1.00 94.33           N  
ATOM   3682  H   ASN A 236     -10.425 -14.727  22.210  1.00 94.33           H  
ATOM   3683  CA  ASN A 236     -12.495 -14.736  21.648  1.00 94.33           C  
ATOM   3684  HA  ASN A 236     -13.418 -14.895  22.205  1.00 94.33           H  
ATOM   3685  C   ASN A 236     -12.600 -15.646  20.409  1.00 94.33           C  
ATOM   3686  CB  ASN A 236     -12.454 -13.258  21.226  1.00 94.33           C  
ATOM   3687  HB2 ASN A 236     -13.122 -13.124  20.374  1.00 94.33           H  
ATOM   3688  HB3 ASN A 236     -11.446 -12.988  20.913  1.00 94.33           H  
ATOM   3689  O   ASN A 236     -13.694 -15.775  19.856  1.00 94.33           O  
ATOM   3690  CG  ASN A 236     -12.926 -12.316  22.317  1.00 94.33           C  
ATOM   3691  ND2 ASN A 236     -12.062 -11.909  23.213  1.00 94.33           N  
ATOM   3692 HD21 ASN A 236     -12.433 -11.427  24.019  1.00 94.33           H  
ATOM   3693 HD22 ASN A 236     -11.088 -12.159  23.120  1.00 94.33           H  
ATOM   3694  OD1 ASN A 236     -14.078 -11.909  22.346  1.00 94.33           O  
ATOM   3695  N   VAL A 237     -11.501 -16.255  19.950  1.00 95.39           N  
ATOM   3696  H   VAL A 237     -10.625 -16.065  20.414  1.00 95.39           H  
ATOM   3697  CA  VAL A 237     -11.455 -17.101  18.745  1.00 95.39           C  
ATOM   3698  HA  VAL A 237     -12.468 -17.407  18.486  1.00 95.39           H  
ATOM   3699  C   VAL A 237     -10.645 -18.364  19.016  1.00 95.39           C  
ATOM   3700  CB  VAL A 237     -10.886 -16.335  17.532  1.00 95.39           C  
ATOM   3701  HB  VAL A 237      -9.885 -15.968  17.760  1.00 95.39           H  
ATOM   3702  O   VAL A 237      -9.419 -18.334  19.125  1.00 95.39           O  
ATOM   3703  CG1 VAL A 237     -10.815 -17.207  16.268  1.00 95.39           C  
ATOM   3704 HG11 VAL A 237     -10.426 -16.622  15.435  1.00 95.39           H  
ATOM   3705 HG12 VAL A 237     -10.143 -18.052  16.418  1.00 95.39           H  
ATOM   3706 HG13 VAL A 237     -11.805 -17.583  16.009  1.00 95.39           H  
ATOM   3707  CG2 VAL A 237     -11.784 -15.142  17.195  1.00 95.39           C  
ATOM   3708 HG21 VAL A 237     -11.455 -14.705  16.252  1.00 95.39           H  
ATOM   3709 HG22 VAL A 237     -11.710 -14.388  17.979  1.00 95.39           H  
ATOM   3710 HG23 VAL A 237     -12.821 -15.464  17.095  1.00 95.39           H  
ATOM   3711  N   ALA A 238     -11.337 -19.503  19.063  1.00 95.34           N  
ATOM   3712  H   ALA A 238     -12.340 -19.464  18.950  1.00 95.34           H  
ATOM   3713  CA  ALA A 238     -10.705 -20.813  19.158  1.00 95.34           C  
ATOM   3714  HA  ALA A 238     -10.086 -20.834  20.055  1.00 95.34           H  
ATOM   3715  C   ALA A 238      -9.808 -21.060  17.931  1.00 95.34           C  
ATOM   3716  CB  ALA A 238     -11.801 -21.878  19.296  1.00 95.34           C  
ATOM   3717  HB1 ALA A 238     -11.343 -22.863  19.386  1.00 95.34           H  
ATOM   3718  HB2 ALA A 238     -12.397 -21.681  20.187  1.00 95.34           H  
ATOM   3719  HB3 ALA A 238     -12.445 -21.866  18.417  1.00 95.34           H  
ATOM   3720  O   ALA A 238     -10.284 -21.038  16.800  1.00 95.34           O  
ATOM   3721  N   GLY A 239      -8.509 -21.278  18.159  1.00 95.23           N  
ATOM   3722  H   GLY A 239      -8.176 -21.245  19.112  1.00 95.23           H  
ATOM   3723  CA  GLY A 239      -7.511 -21.403  17.088  1.00 95.23           C  
ATOM   3724  HA2 GLY A 239      -6.644 -21.936  17.477  1.00 95.23           H  
ATOM   3725  HA3 GLY A 239      -7.931 -21.985  16.268  1.00 95.23           H  
ATOM   3726  C   GLY A 239      -7.012 -20.072  16.507  1.00 95.23           C  
ATOM   3727  O   GLY A 239      -6.185 -20.095  15.599  1.00 95.23           O  
ATOM   3728  N   GLY A 240      -7.447 -18.920  17.034  1.00 96.43           N  
ATOM   3729  H   GLY A 240      -8.147 -18.949  17.762  1.00 96.43           H  
ATOM   3730  CA  GLY A 240      -6.921 -17.601  16.653  1.00 96.43           C  
ATOM   3731  HA2 GLY A 240      -7.009 -17.474  15.573  1.00 96.43           H  
ATOM   3732  HA3 GLY A 240      -7.525 -16.833  17.137  1.00 96.43           H  
ATOM   3733  C   GLY A 240      -5.454 -17.386  17.058  1.00 96.43           C  
ATOM   3734  O   GLY A 240      -4.744 -16.597  16.439  1.00 96.43           O  
ATOM   3735  N   VAL A 241      -4.982 -18.131  18.060  1.00 96.90           N  
ATOM   3736  H   VAL A 241      -5.624 -18.771  18.507  1.00 96.90           H  
ATOM   3737  CA  VAL A 241      -3.564 -18.288  18.413  1.00 96.90           C  
ATOM   3738  HA  VAL A 241      -2.953 -17.834  17.632  1.00 96.90           H  
ATOM   3739  C   VAL A 241      -3.247 -19.785  18.456  1.00 96.90           C  
ATOM   3740  CB  VAL A 241      -3.226 -17.583  19.745  1.00 96.90           C  
ATOM   3741  HB  VAL A 241      -3.837 -18.013  20.539  1.00 96.90           H  
ATOM   3742  O   VAL A 241      -4.046 -20.573  18.970  1.00 96.90           O  
ATOM   3743  CG1 VAL A 241      -1.750 -17.735  20.138  1.00 96.90           C  
ATOM   3744 HG11 VAL A 241      -1.558 -17.215  21.077  1.00 96.90           H  
ATOM   3745 HG12 VAL A 241      -1.107 -17.305  19.371  1.00 96.90           H  
ATOM   3746 HG13 VAL A 241      -1.494 -18.784  20.281  1.00 96.90           H  
ATOM   3747  CG2 VAL A 241      -3.522 -16.080  19.666  1.00 96.90           C  
ATOM   3748 HG21 VAL A 241      -4.591 -15.910  19.535  1.00 96.90           H  
ATOM   3749 HG22 VAL A 241      -2.978 -15.635  18.833  1.00 96.90           H  
ATOM   3750 HG23 VAL A 241      -3.209 -15.599  20.592  1.00 96.90           H  
ATOM   3751  N   ARG A 242      -2.097 -20.186  17.907  1.00 96.34           N  
ATOM   3752  H   ARG A 242      -1.504 -19.472  17.508  1.00 96.34           H  
ATOM   3753  CA  ARG A 242      -1.610 -21.573  17.838  1.00 96.34           C  
ATOM   3754  HA  ARG A 242      -2.130 -22.185  18.575  1.00 96.34           H  
ATOM   3755  C   ARG A 242      -0.116 -21.580  18.140  1.00 96.34           C  
ATOM   3756  CB  ARG A 242      -1.882 -22.123  16.425  1.00 96.34           C  
ATOM   3757  HB2 ARG A 242      -1.351 -21.497  15.707  1.00 96.34           H  
ATOM   3758  HB3 ARG A 242      -2.947 -22.046  16.210  1.00 96.34           H  
ATOM   3759  O   ARG A 242       0.628 -20.900  17.451  1.00 96.34           O  
ATOM   3760  CG  ARG A 242      -1.447 -23.590  16.245  1.00 96.34           C  
ATOM   3761  HG2 ARG A 242      -0.448 -23.749  16.652  1.00 96.34           H  
ATOM   3762  HG3 ARG A 242      -2.143 -24.231  16.787  1.00 96.34           H  
ATOM   3763  CD  ARG A 242      -1.431 -23.999  14.765  1.00 96.34           C  
ATOM   3764  HD2 ARG A 242      -1.319 -25.082  14.707  1.00 96.34           H  
ATOM   3765  HD3 ARG A 242      -2.379 -23.716  14.308  1.00 96.34           H  
ATOM   3766  NE  ARG A 242      -0.303 -23.370  14.050  1.00 96.34           N  
ATOM   3767  HE  ARG A 242       0.480 -23.060  14.607  1.00 96.34           H  
ATOM   3768  NH1 ARG A 242      -1.046 -23.536  11.869  1.00 96.34           N  
ATOM   3769 HH11 ARG A 242      -0.837 -23.331  10.903  1.00 96.34           H  
ATOM   3770 HH12 ARG A 242      -1.915 -23.956  12.167  1.00 96.34           H  
ATOM   3771  NH2 ARG A 242       0.920 -22.616  12.290  1.00 96.34           N  
ATOM   3772 HH21 ARG A 242       1.055 -22.484  11.298  1.00 96.34           H  
ATOM   3773 HH22 ARG A 242       1.713 -22.324  12.843  1.00 96.34           H  
ATOM   3774  CZ  ARG A 242      -0.152 -23.180  12.751  1.00 96.34           C  
ATOM   3775  N   GLU A 243       0.314 -22.351  19.141  1.00 94.52           N  
ATOM   3776  H   GLU A 243      -0.358 -22.924  19.631  1.00 94.52           H  
ATOM   3777  CA  GLU A 243       1.733 -22.430  19.554  1.00 94.52           C  
ATOM   3778  HA  GLU A 243       1.765 -22.907  20.533  1.00 94.52           H  
ATOM   3779  C   GLU A 243       2.360 -21.040  19.791  1.00 94.52           C  
ATOM   3780  CB  GLU A 243       2.533 -23.348  18.605  1.00 94.52           C  
ATOM   3781  HB2 GLU A 243       2.447 -22.992  17.579  1.00 94.52           H  
ATOM   3782  HB3 GLU A 243       3.583 -23.336  18.900  1.00 94.52           H  
ATOM   3783  O   GLU A 243       3.480 -20.761  19.383  1.00 94.52           O  
ATOM   3784  CG  GLU A 243       2.017 -24.794  18.702  1.00 94.52           C  
ATOM   3785  HG2 GLU A 243       2.130 -25.135  19.731  1.00 94.52           H  
ATOM   3786  HG3 GLU A 243       0.952 -24.807  18.472  1.00 94.52           H  
ATOM   3787  CD  GLU A 243       2.730 -25.785  17.771  1.00 94.52           C  
ATOM   3788  OE1 GLU A 243       2.050 -26.761  17.377  1.00 94.52           O  
ATOM   3789  OE2 GLU A 243       3.936 -25.602  17.498  1.00 94.52           O  
ATOM   3790  N   ASP A 244       1.584 -20.163  20.438  1.00 95.20           N  
ATOM   3791  H   ASP A 244       0.680 -20.486  20.753  1.00 95.20           H  
ATOM   3792  CA  ASP A 244       1.900 -18.752  20.712  1.00 95.20           C  
ATOM   3793  HA  ASP A 244       1.013 -18.356  21.206  1.00 95.20           H  
ATOM   3794  C   ASP A 244       2.074 -17.842  19.472  1.00 95.20           C  
ATOM   3795  CB  ASP A 244       3.039 -18.667  21.742  1.00 95.20           C  
ATOM   3796  HB2 ASP A 244       2.921 -19.464  22.477  1.00 95.20           H  
ATOM   3797  HB3 ASP A 244       3.996 -18.806  21.239  1.00 95.20           H  
ATOM   3798  O   ASP A 244       2.443 -16.677  19.582  1.00 95.20           O  
ATOM   3799  CG  ASP A 244       3.029 -17.339  22.490  1.00 95.20           C  
ATOM   3800  OD1 ASP A 244       4.121 -16.782  22.716  1.00 95.20           O  
ATOM   3801  OD2 ASP A 244       1.921 -16.883  22.850  1.00 95.20           O  
ATOM   3802  N   ARG A 245       1.725 -18.336  18.278  1.00 96.27           N  
ATOM   3803  H   ARG A 245       1.484 -19.316  18.230  1.00 96.27           H  
ATOM   3804  CA  ARG A 245       1.696 -17.574  17.020  1.00 96.27           C  
ATOM   3805  HA  ARG A 245       2.278 -16.662  17.150  1.00 96.27           H  
ATOM   3806  C   ARG A 245       0.270 -17.156  16.639  1.00 96.27           C  
ATOM   3807  CB  ARG A 245       2.356 -18.398  15.904  1.00 96.27           C  
ATOM   3808  HB2 ARG A 245       2.377 -17.778  15.007  1.00 96.27           H  
ATOM   3809  HB3 ARG A 245       1.748 -19.279  15.701  1.00 96.27           H  
ATOM   3810  O   ARG A 245      -0.681 -17.920  16.824  1.00 96.27           O  
ATOM   3811  CG  ARG A 245       3.796 -18.854  16.191  1.00 96.27           C  
ATOM   3812  HG2 ARG A 245       3.819 -19.541  17.036  1.00 96.27           H  
ATOM   3813  HG3 ARG A 245       4.406 -17.981  16.428  1.00 96.27           H  
ATOM   3814  CD  ARG A 245       4.361 -19.559  14.949  1.00 96.27           C  
ATOM   3815  HD2 ARG A 245       3.934 -20.560  14.878  1.00 96.27           H  
ATOM   3816  HD3 ARG A 245       4.051 -19.001  14.065  1.00 96.27           H  
ATOM   3817  NE  ARG A 245       5.835 -19.647  14.964  1.00 96.27           N  
ATOM   3818  HE  ARG A 245       6.290 -19.692  15.864  1.00 96.27           H  
ATOM   3819  NH1 ARG A 245       6.124 -19.666  12.666  1.00 96.27           N  
ATOM   3820 HH11 ARG A 245       5.132 -19.698  12.479  1.00 96.27           H  
ATOM   3821 HH12 ARG A 245       6.727 -19.603  11.858  1.00 96.27           H  
ATOM   3822  NH2 ARG A 245       7.893 -19.612  13.943  1.00 96.27           N  
ATOM   3823 HH21 ARG A 245       8.376 -19.441  14.813  1.00 96.27           H  
ATOM   3824 HH22 ARG A 245       8.339 -19.551  13.039  1.00 96.27           H  
ATOM   3825  CZ  ARG A 245       6.596 -19.651  13.875  1.00 96.27           C  
ATOM   3826  N   LEU A 246       0.101 -15.962  16.068  1.00 97.20           N  
ATOM   3827  H   LEU A 246       0.935 -15.423  15.885  1.00 97.20           H  
ATOM   3828  CA  LEU A 246      -1.201 -15.417  15.646  1.00 97.20           C  
ATOM   3829  HA  LEU A 246      -1.949 -15.688  16.392  1.00 97.20           H  
ATOM   3830  C   LEU A 246      -1.633 -16.008  14.292  1.00 97.20           C  
ATOM   3831  CB  LEU A 246      -1.088 -13.879  15.594  1.00 97.20           C  
ATOM   3832  HB2 LEU A 246      -0.315 -13.623  14.869  1.00 97.20           H  
ATOM   3833  HB3 LEU A 246      -0.758 -13.515  16.566  1.00 97.20           H  
ATOM   3834  O   LEU A 246      -0.960 -15.794  13.290  1.00 97.20           O  
ATOM   3835  CG  LEU A 246      -2.384 -13.144  15.199  1.00 97.20           C  
ATOM   3836  HG  LEU A 246      -2.792 -13.571  14.282  1.00 97.20           H  
ATOM   3837  CD1 LEU A 246      -3.440 -13.224  16.300  1.00 97.20           C  
ATOM   3838 HD11 LEU A 246      -3.714 -14.265  16.474  1.00 97.20           H  
ATOM   3839 HD12 LEU A 246      -4.329 -12.673  15.995  1.00 97.20           H  
ATOM   3840 HD13 LEU A 246      -3.050 -12.801  17.226  1.00 97.20           H  
ATOM   3841  CD2 LEU A 246      -2.100 -11.662  14.945  1.00 97.20           C  
ATOM   3842 HD21 LEU A 246      -1.378 -11.567  14.134  1.00 97.20           H  
ATOM   3843 HD22 LEU A 246      -3.021 -11.150  14.666  1.00 97.20           H  
ATOM   3844 HD23 LEU A 246      -1.686 -11.204  15.844  1.00 97.20           H  
ATOM   3845  N   THR A 247      -2.758 -16.723  14.224  1.00 97.23           N  
ATOM   3846  H   THR A 247      -3.341 -16.809  15.044  1.00 97.23           H  
ATOM   3847  CA  THR A 247      -3.227 -17.348  12.967  1.00 97.23           C  
ATOM   3848  HA  THR A 247      -2.357 -17.677  12.399  1.00 97.23           H  
ATOM   3849  C   THR A 247      -3.989 -16.362  12.076  1.00 97.23           C  
ATOM   3850  CB  THR A 247      -4.075 -18.602  13.228  1.00 97.23           C  
ATOM   3851  HB  THR A 247      -4.255 -19.101  12.276  1.00 97.23           H  
ATOM   3852  O   THR A 247      -4.362 -15.271  12.514  1.00 97.23           O  
ATOM   3853  CG2 THR A 247      -3.380 -19.597  14.158  1.00 97.23           C  
ATOM   3854 HG21 THR A 247      -3.942 -20.530  14.179  1.00 97.23           H  
ATOM   3855 HG22 THR A 247      -3.314 -19.193  15.168  1.00 97.23           H  
ATOM   3856 HG23 THR A 247      -2.375 -19.801  13.788  1.00 97.23           H  
ATOM   3857  OG1 THR A 247      -5.319 -18.251  13.785  1.00 97.23           O  
ATOM   3858  HG1 THR A 247      -5.609 -18.993  14.321  1.00 97.23           H  
ATOM   3859  N   LEU A 248      -4.274 -16.742  10.822  1.00 97.14           N  
ATOM   3860  H   LEU A 248      -3.873 -17.603  10.477  1.00 97.14           H  
ATOM   3861  CA  LEU A 248      -5.075 -15.922   9.900  1.00 97.14           C  
ATOM   3862  HA  LEU A 248      -4.534 -14.993   9.722  1.00 97.14           H  
ATOM   3863  C   LEU A 248      -6.445 -15.545  10.492  1.00 97.14           C  
ATOM   3864  CB  LEU A 248      -5.227 -16.665   8.558  1.00 97.14           C  
ATOM   3865  HB2 LEU A 248      -4.238 -16.802   8.122  1.00 97.14           H  
ATOM   3866  HB3 LEU A 248      -5.647 -17.651   8.758  1.00 97.14           H  
ATOM   3867  O   LEU A 248      -6.839 -14.381  10.420  1.00 97.14           O  
ATOM   3868  CG  LEU A 248      -6.138 -15.955   7.533  1.00 97.14           C  
ATOM   3869  HG  LEU A 248      -7.139 -15.843   7.947  1.00 97.14           H  
ATOM   3870  CD1 LEU A 248      -5.621 -14.576   7.117  1.00 97.14           C  
ATOM   3871 HD11 LEU A 248      -4.632 -14.673   6.670  1.00 97.14           H  
ATOM   3872 HD12 LEU A 248      -5.560 -13.923   7.988  1.00 97.14           H  
ATOM   3873 HD13 LEU A 248      -6.312 -14.130   6.401  1.00 97.14           H  
ATOM   3874  CD2 LEU A 248      -6.250 -16.806   6.266  1.00 97.14           C  
ATOM   3875 HD21 LEU A 248      -5.267 -16.930   5.813  1.00 97.14           H  
ATOM   3876 HD22 LEU A 248      -6.656 -17.783   6.529  1.00 97.14           H  
ATOM   3877 HD23 LEU A 248      -6.931 -16.323   5.565  1.00 97.14           H  
ATOM   3878  N   ASP A 249      -7.145 -16.494  11.119  1.00 96.78           N  
ATOM   3879  H   ASP A 249      -6.777 -17.434  11.150  1.00 96.78           H  
ATOM   3880  CA  ASP A 249      -8.437 -16.235  11.767  1.00 96.78           C  
ATOM   3881  HA  ASP A 249      -9.108 -15.768  11.047  1.00 96.78           H  
ATOM   3882  C   ASP A 249      -8.283 -15.263  12.947  1.00 96.78           C  
ATOM   3883  CB  ASP A 249      -9.070 -17.557  12.232  1.00 96.78           C  
ATOM   3884  HB2 ASP A 249      -9.951 -17.328  12.831  1.00 96.78           H  
ATOM   3885  HB3 ASP A 249      -8.362 -18.090  12.866  1.00 96.78           H  
ATOM   3886  O   ASP A 249      -9.104 -14.359  13.124  1.00 96.78           O  
ATOM   3887  CG  ASP A 249      -9.509 -18.456  11.069  1.00 96.78           C  
ATOM   3888  OD1 ASP A 249      -9.406 -19.692  11.228  1.00 96.78           O  
ATOM   3889  OD2 ASP A 249      -9.952 -17.906  10.035  1.00 96.78           O  
ATOM   3890  N   GLY A 250      -7.186 -15.378  13.703  1.00 97.14           N  
ATOM   3891  H   GLY A 250      -6.527 -16.109  13.479  1.00 97.14           H  
ATOM   3892  CA  GLY A 250      -6.828 -14.433  14.758  1.00 97.14           C  
ATOM   3893  HA2 GLY A 250      -7.641 -14.379  15.483  1.00 97.14           H  
ATOM   3894  HA3 GLY A 250      -5.926 -14.796  15.252  1.00 97.14           H  
ATOM   3895  C   GLY A 250      -6.533 -13.026  14.239  1.00 97.14           C  
ATOM   3896  O   GLY A 250      -7.008 -12.046  14.809  1.00 97.14           O  
ATOM   3897  N   PHE A 251      -5.808 -12.903  13.125  1.00 97.36           N  
ATOM   3898  H   PHE A 251      -5.422 -13.748  12.730  1.00 97.36           H  
ATOM   3899  CA  PHE A 251      -5.480 -11.626  12.485  1.00 97.36           C  
ATOM   3900  HA  PHE A 251      -5.071 -10.951  13.237  1.00 97.36           H  
ATOM   3901  C   PHE A 251      -6.710 -10.937  11.867  1.00 97.36           C  
ATOM   3902  CB  PHE A 251      -4.399 -11.885  11.429  1.00 97.36           C  
ATOM   3903  HB2 PHE A 251      -4.764 -12.628  10.719  1.00 97.36           H  
ATOM   3904  HB3 PHE A 251      -3.525 -12.311  11.920  1.00 97.36           H  
ATOM   3905  O   PHE A 251      -6.879  -9.716  11.991  1.00 97.36           O  
ATOM   3906  CG  PHE A 251      -3.969 -10.647  10.666  1.00 97.36           C  
ATOM   3907  CD1 PHE A 251      -4.468 -10.400   9.371  1.00 97.36           C  
ATOM   3908  HD1 PHE A 251      -5.161 -11.094   8.918  1.00 97.36           H  
ATOM   3909  CD2 PHE A 251      -3.049  -9.752  11.242  1.00 97.36           C  
ATOM   3910  HD2 PHE A 251      -2.646  -9.949  12.224  1.00 97.36           H  
ATOM   3911  CE1 PHE A 251      -4.040  -9.268   8.655  1.00 97.36           C  
ATOM   3912  HE1 PHE A 251      -4.395  -9.098   7.649  1.00 97.36           H  
ATOM   3913  CE2 PHE A 251      -2.627  -8.617  10.528  1.00 97.36           C  
ATOM   3914  HE2 PHE A 251      -1.896  -7.951  10.962  1.00 97.36           H  
ATOM   3915  CZ  PHE A 251      -3.121  -8.375   9.233  1.00 97.36           C  
ATOM   3916  HZ  PHE A 251      -2.771  -7.519   8.675  1.00 97.36           H  
ATOM   3917  N   LEU A 252      -7.604 -11.706  11.237  1.00 97.47           N  
ATOM   3918  H   LEU A 252      -7.397 -12.691  11.142  1.00 97.47           H  
ATOM   3919  CA  LEU A 252      -8.884 -11.209  10.726  1.00 97.47           C  
ATOM   3920  HA  LEU A 252      -8.704 -10.311  10.135  1.00 97.47           H  
ATOM   3921  C   LEU A 252      -9.812 -10.790  11.874  1.00 97.47           C  
ATOM   3922  CB  LEU A 252      -9.538 -12.281   9.833  1.00 97.47           C  
ATOM   3923  HB2 LEU A 252      -9.578 -13.217  10.391  1.00 97.47           H  
ATOM   3924  HB3 LEU A 252     -10.563 -11.979   9.621  1.00 97.47           H  
ATOM   3925  O   LEU A 252     -10.438  -9.728  11.799  1.00 97.47           O  
ATOM   3926  CG  LEU A 252      -8.820 -12.534   8.491  1.00 97.47           C  
ATOM   3927  HG  LEU A 252      -7.774 -12.784   8.666  1.00 97.47           H  
ATOM   3928  CD1 LEU A 252      -9.489 -13.698   7.762  1.00 97.47           C  
ATOM   3929 HD11 LEU A 252     -10.536 -13.473   7.558  1.00 97.47           H  
ATOM   3930 HD12 LEU A 252      -8.967 -13.900   6.826  1.00 97.47           H  
ATOM   3931 HD13 LEU A 252      -9.431 -14.593   8.382  1.00 97.47           H  
ATOM   3932  CD2 LEU A 252      -8.866 -11.316   7.562  1.00 97.47           C  
ATOM   3933 HD21 LEU A 252      -8.307 -10.491   8.004  1.00 97.47           H  
ATOM   3934 HD22 LEU A 252      -9.900 -11.013   7.396  1.00 97.47           H  
ATOM   3935 HD23 LEU A 252      -8.405 -11.571   6.609  1.00 97.47           H  
ATOM   3936  N   PHE A 253      -9.857 -11.556  12.968  1.00 97.06           N  
ATOM   3937  H   PHE A 253      -9.372 -12.442  12.968  1.00 97.06           H  
ATOM   3938  CA  PHE A 253     -10.585 -11.169  14.174  1.00 97.06           C  
ATOM   3939  HA  PHE A 253     -11.616 -10.947  13.900  1.00 97.06           H  
ATOM   3940  C   PHE A 253     -10.011  -9.905  14.820  1.00 97.06           C  
ATOM   3941  CB  PHE A 253     -10.610 -12.324  15.174  1.00 97.06           C  
ATOM   3942  HB2 PHE A 253     -11.189 -13.137  14.736  1.00 97.06           H  
ATOM   3943  HB3 PHE A 253      -9.596 -12.685  15.344  1.00 97.06           H  
ATOM   3944  O   PHE A 253     -10.780  -9.004  15.141  1.00 97.06           O  
ATOM   3945  CG  PHE A 253     -11.222 -11.917  16.502  1.00 97.06           C  
ATOM   3946  CD1 PHE A 253     -10.392 -11.588  17.588  1.00 97.06           C  
ATOM   3947  HD1 PHE A 253      -9.322 -11.691  17.490  1.00 97.06           H  
ATOM   3948  CD2 PHE A 253     -12.616 -11.783  16.625  1.00 97.06           C  
ATOM   3949  HD2 PHE A 253     -13.256 -12.037  15.793  1.00 97.06           H  
ATOM   3950  CE1 PHE A 253     -10.946 -11.103  18.786  1.00 97.06           C  
ATOM   3951  HE1 PHE A 253     -10.301 -10.849  19.614  1.00 97.06           H  
ATOM   3952  CE2 PHE A 253     -13.171 -11.303  17.824  1.00 97.06           C  
ATOM   3953  HE2 PHE A 253     -14.242 -11.198  17.912  1.00 97.06           H  
ATOM   3954  CZ  PHE A 253     -12.337 -10.945  18.898  1.00 97.06           C  
ATOM   3955  HZ  PHE A 253     -12.761 -10.564  19.816  1.00 97.06           H  
ATOM   3956  N   LEU A 254      -8.687  -9.782  14.950  1.00 96.63           N  
ATOM   3957  H   LEU A 254      -8.111 -10.579  14.718  1.00 96.63           H  
ATOM   3958  CA  LEU A 254      -8.030  -8.603  15.517  1.00 96.63           C  
ATOM   3959  HA  LEU A 254      -8.386  -8.476  16.539  1.00 96.63           H  
ATOM   3960  C   LEU A 254      -8.396  -7.329  14.737  1.00 96.63           C  
ATOM   3961  CB  LEU A 254      -6.512  -8.865  15.549  1.00 96.63           C  
ATOM   3962  HB2 LEU A 254      -6.330  -9.771  16.127  1.00 96.63           H  
ATOM   3963  HB3 LEU A 254      -6.169  -9.047  14.531  1.00 96.63           H  
ATOM   3964  O   LEU A 254      -8.785  -6.332  15.338  1.00 96.63           O  
ATOM   3965  CG  LEU A 254      -5.665  -7.729  16.150  1.00 96.63           C  
ATOM   3966  HG  LEU A 254      -5.824  -6.819  15.572  1.00 96.63           H  
ATOM   3967  CD1 LEU A 254      -6.009  -7.453  17.615  1.00 96.63           C  
ATOM   3968 HD11 LEU A 254      -5.927  -8.369  18.200  1.00 96.63           H  
ATOM   3969 HD12 LEU A 254      -5.323  -6.709  18.022  1.00 96.63           H  
ATOM   3970 HD13 LEU A 254      -7.021  -7.057  17.695  1.00 96.63           H  
ATOM   3971  CD2 LEU A 254      -4.186  -8.101  16.045  1.00 96.63           C  
ATOM   3972 HD21 LEU A 254      -3.574  -7.330  16.514  1.00 96.63           H  
ATOM   3973 HD22 LEU A 254      -4.004  -9.051  16.547  1.00 96.63           H  
ATOM   3974 HD23 LEU A 254      -3.900  -8.193  14.998  1.00 96.63           H  
ATOM   3975  N   ASN A 255      -8.375  -7.377  13.400  1.00 97.15           N  
ATOM   3976  H   ASN A 255      -8.048  -8.227  12.964  1.00 97.15           H  
ATOM   3977  CA  ASN A 255      -8.840  -6.268  12.556  1.00 97.15           C  
ATOM   3978  HA  ASN A 255      -8.345  -5.351  12.873  1.00 97.15           H  
ATOM   3979  C   ASN A 255     -10.353  -6.010  12.695  1.00 97.15           C  
ATOM   3980  CB  ASN A 255      -8.451  -6.542  11.096  1.00 97.15           C  
ATOM   3981  HB2 ASN A 255      -8.636  -7.585  10.839  1.00 97.15           H  
ATOM   3982  HB3 ASN A 255      -9.060  -5.917  10.443  1.00 97.15           H  
ATOM   3983  O   ASN A 255     -10.783  -4.859  12.763  1.00 97.15           O  
ATOM   3984  CG  ASN A 255      -7.003  -6.184  10.830  1.00 97.15           C  
ATOM   3985  ND2 ASN A 255      -6.094  -7.123  10.950  1.00 97.15           N  
ATOM   3986 HD21 ASN A 255      -6.346  -8.058  11.236  1.00 97.15           H  
ATOM   3987 HD22 ASN A 255      -5.130  -6.879  10.771  1.00 97.15           H  
ATOM   3988  OD1 ASN A 255      -6.688  -5.041  10.531  1.00 97.15           O  
ATOM   3989  N   THR A 256     -11.168  -7.064  12.801  1.00 96.99           N  
ATOM   3990  H   THR A 256     -10.764  -7.988  12.744  1.00 96.99           H  
ATOM   3991  CA  THR A 256     -12.610  -6.932  13.077  1.00 96.99           C  
ATOM   3992  HA  THR A 256     -13.062  -6.319  12.297  1.00 96.99           H  
ATOM   3993  C   THR A 256     -12.853  -6.233  14.416  1.00 96.99           C  
ATOM   3994  CB  THR A 256     -13.313  -8.301  13.082  1.00 96.99           C  
ATOM   3995  HB  THR A 256     -12.972  -8.897  13.928  1.00 96.99           H  
ATOM   3996  O   THR A 256     -13.709  -5.354  14.507  1.00 96.99           O  
ATOM   3997  CG2 THR A 256     -14.834  -8.167  13.150  1.00 96.99           C  
ATOM   3998 HG21 THR A 256     -15.289  -9.155  13.078  1.00 96.99           H  
ATOM   3999 HG22 THR A 256     -15.185  -7.547  12.325  1.00 96.99           H  
ATOM   4000 HG23 THR A 256     -15.125  -7.716  14.098  1.00 96.99           H  
ATOM   4001  OG1 THR A 256     -13.051  -9.002  11.892  1.00 96.99           O  
ATOM   4002  HG1 THR A 256     -12.124  -9.253  11.879  1.00 96.99           H  
ATOM   4003  N   LEU A 257     -12.073  -6.573  15.444  1.00 96.06           N  
ATOM   4004  H   LEU A 257     -11.400  -7.313  15.304  1.00 96.06           H  
ATOM   4005  CA  LEU A 257     -12.156  -5.996  16.779  1.00 96.06           C  
ATOM   4006  HA  LEU A 257     -13.209  -5.986  17.063  1.00 96.06           H  
ATOM   4007  C   LEU A 257     -11.646  -4.549  16.810  1.00 96.06           C  
ATOM   4008  CB  LEU A 257     -11.405  -6.912  17.756  1.00 96.06           C  
ATOM   4009  HB2 LEU A 257     -11.767  -7.933  17.636  1.00 96.06           H  
ATOM   4010  HB3 LEU A 257     -10.347  -6.899  17.497  1.00 96.06           H  
ATOM   4011  O   LEU A 257     -12.260  -3.719  17.476  1.00 96.06           O  
ATOM   4012  CG  LEU A 257     -11.561  -6.509  19.233  1.00 96.06           C  
ATOM   4013  HG  LEU A 257     -11.224  -5.482  19.378  1.00 96.06           H  
ATOM   4014  CD1 LEU A 257     -13.005  -6.602  19.733  1.00 96.06           C  
ATOM   4015 HD11 LEU A 257     -13.046  -6.322  20.785  1.00 96.06           H  
ATOM   4016 HD12 LEU A 257     -13.639  -5.906  19.183  1.00 96.06           H  
ATOM   4017 HD13 LEU A 257     -13.375  -7.620  19.608  1.00 96.06           H  
ATOM   4018  CD2 LEU A 257     -10.679  -7.423  20.076  1.00 96.06           C  
ATOM   4019 HD21 LEU A 257     -11.062  -8.443  20.060  1.00 96.06           H  
ATOM   4020 HD22 LEU A 257      -9.660  -7.419  19.690  1.00 96.06           H  
ATOM   4021 HD23 LEU A 257     -10.652  -7.060  21.104  1.00 96.06           H  
ATOM   4022  N   PHE A 258     -10.602  -4.214  16.041  1.00 96.17           N  
ATOM   4023  H   PHE A 258     -10.083  -4.952  15.587  1.00 96.17           H  
ATOM   4024  CA  PHE A 258     -10.178  -2.826  15.821  1.00 96.17           C  
ATOM   4025  HA  PHE A 258      -9.901  -2.392  16.782  1.00 96.17           H  
ATOM   4026  C   PHE A 258     -11.336  -1.982  15.285  1.00 96.17           C  
ATOM   4027  CB  PHE A 258      -8.961  -2.761  14.874  1.00 96.17           C  
ATOM   4028  HB2 PHE A 258      -9.003  -1.831  14.306  1.00 96.17           H  
ATOM   4029  HB3 PHE A 258      -9.003  -3.575  14.151  1.00 96.17           H  
ATOM   4030  O   PHE A 258     -11.649  -0.939  15.855  1.00 96.17           O  
ATOM   4031  CG  PHE A 258      -7.633  -2.780  15.600  1.00 96.17           C  
ATOM   4032  CD1 PHE A 258      -7.315  -1.706  16.446  1.00 96.17           C  
ATOM   4033  HD1 PHE A 258      -7.992  -0.867  16.509  1.00 96.17           H  
ATOM   4034  CD2 PHE A 258      -6.735  -3.857  15.478  1.00 96.17           C  
ATOM   4035  HD2 PHE A 258      -6.955  -4.679  14.814  1.00 96.17           H  
ATOM   4036  CE1 PHE A 258      -6.154  -1.724  17.229  1.00 96.17           C  
ATOM   4037  HE1 PHE A 258      -5.931  -0.916  17.910  1.00 96.17           H  
ATOM   4038  CE2 PHE A 258      -5.562  -3.877  16.255  1.00 96.17           C  
ATOM   4039  HE2 PHE A 258      -4.883  -4.714  16.199  1.00 96.17           H  
ATOM   4040  CZ  PHE A 258      -5.291  -2.821  17.142  1.00 96.17           C  
ATOM   4041  HZ  PHE A 258      -4.413  -2.836  17.772  1.00 96.17           H  
ATOM   4042  N   ILE A 259     -12.038  -2.457  14.254  1.00 95.79           N  
ATOM   4043  H   ILE A 259     -11.730  -3.316  13.821  1.00 95.79           H  
ATOM   4044  CA  ILE A 259     -13.204  -1.755  13.704  1.00 95.79           C  
ATOM   4045  HA  ILE A 259     -12.910  -0.725  13.503  1.00 95.79           H  
ATOM   4046  C   ILE A 259     -14.347  -1.692  14.736  1.00 95.79           C  
ATOM   4047  CB  ILE A 259     -13.633  -2.398  12.367  1.00 95.79           C  
ATOM   4048  HB  ILE A 259     -13.889  -3.440  12.555  1.00 95.79           H  
ATOM   4049  O   ILE A 259     -14.906  -0.619  14.961  1.00 95.79           O  
ATOM   4050  CG1 ILE A 259     -12.502  -2.346  11.308  1.00 95.79           C  
ATOM   4051 HG12 ILE A 259     -11.527  -2.490  11.774  1.00 95.79           H  
ATOM   4052 HG13 ILE A 259     -12.488  -1.370  10.822  1.00 95.79           H  
ATOM   4053  CG2 ILE A 259     -14.880  -1.678  11.822  1.00 95.79           C  
ATOM   4054 HG21 ILE A 259     -15.079  -1.982  10.794  1.00 95.79           H  
ATOM   4055 HG22 ILE A 259     -15.753  -1.924  12.426  1.00 95.79           H  
ATOM   4056 HG23 ILE A 259     -14.730  -0.598  11.838  1.00 95.79           H  
ATOM   4057  CD1 ILE A 259     -12.650  -3.435  10.241  1.00 95.79           C  
ATOM   4058 HD11 ILE A 259     -11.801  -3.392   9.558  1.00 95.79           H  
ATOM   4059 HD12 ILE A 259     -12.666  -4.414  10.720  1.00 95.79           H  
ATOM   4060 HD13 ILE A 259     -13.570  -3.294   9.673  1.00 95.79           H  
ATOM   4061  N   GLN A 260     -14.648  -2.800  15.426  1.00 94.78           N  
ATOM   4062  H   GLN A 260     -14.150  -3.648  15.196  1.00 94.78           H  
ATOM   4063  CA  GLN A 260     -15.688  -2.872  16.465  1.00 94.78           C  
ATOM   4064  HA  GLN A 260     -16.619  -2.489  16.048  1.00 94.78           H  
ATOM   4065  C   GLN A 260     -15.394  -2.013  17.706  1.00 94.78           C  
ATOM   4066  CB  GLN A 260     -15.918  -4.333  16.895  1.00 94.78           C  
ATOM   4067  HB2 GLN A 260     -14.957  -4.805  17.099  1.00 94.78           H  
ATOM   4068  HB3 GLN A 260     -16.500  -4.335  17.817  1.00 94.78           H  
ATOM   4069  O   GLN A 260     -16.336  -1.608  18.375  1.00 94.78           O  
ATOM   4070  CG  GLN A 260     -16.705  -5.151  15.861  1.00 94.78           C  
ATOM   4071  HG2 GLN A 260     -16.228  -5.068  14.884  1.00 94.78           H  
ATOM   4072  HG3 GLN A 260     -17.701  -4.717  15.777  1.00 94.78           H  
ATOM   4073  CD  GLN A 260     -16.853  -6.641  16.194  1.00 94.78           C  
ATOM   4074  NE2 GLN A 260     -17.615  -7.364  15.404  1.00 94.78           N  
ATOM   4075 HE21 GLN A 260     -18.084  -6.926  14.624  1.00 94.78           H  
ATOM   4076 HE22 GLN A 260     -17.629  -8.366  15.531  1.00 94.78           H  
ATOM   4077  OE1 GLN A 260     -16.325  -7.200  17.148  1.00 94.78           O  
ATOM   4078  N   ARG A 261     -14.134  -1.694  18.026  1.00 92.07           N  
ATOM   4079  H   ARG A 261     -13.393  -2.148  17.512  1.00 92.07           H  
ATOM   4080  CA  ARG A 261     -13.754  -0.756  19.106  1.00 92.07           C  
ATOM   4081  HA  ARG A 261     -14.600  -0.643  19.784  1.00 92.07           H  
ATOM   4082  C   ARG A 261     -13.504   0.666  18.594  1.00 92.07           C  
ATOM   4083  CB  ARG A 261     -12.595  -1.331  19.943  1.00 92.07           C  
ATOM   4084  HB2 ARG A 261     -12.251  -0.582  20.657  1.00 92.07           H  
ATOM   4085  HB3 ARG A 261     -11.764  -1.596  19.289  1.00 92.07           H  
ATOM   4086  O   ARG A 261     -12.910   1.485  19.290  1.00 92.07           O  
ATOM   4087  CG  ARG A 261     -13.064  -2.564  20.731  1.00 92.07           C  
ATOM   4088  HG2 ARG A 261     -13.432  -3.315  20.032  1.00 92.07           H  
ATOM   4089  HG3 ARG A 261     -13.888  -2.282  21.387  1.00 92.07           H  
ATOM   4090  CD  ARG A 261     -11.949  -3.214  21.559  1.00 92.07           C  
ATOM   4091  HD2 ARG A 261     -12.292  -4.198  21.880  1.00 92.07           H  
ATOM   4092  HD3 ARG A 261     -11.079  -3.366  20.920  1.00 92.07           H  
ATOM   4093  NE  ARG A 261     -11.545  -2.444  22.754  1.00 92.07           N  
ATOM   4094  HE  ARG A 261     -10.585  -2.132  22.776  1.00 92.07           H  
ATOM   4095  NH1 ARG A 261     -13.360  -2.909  24.085  1.00 92.07           N  
ATOM   4096 HH11 ARG A 261     -13.952  -3.186  23.315  1.00 92.07           H  
ATOM   4097 HH12 ARG A 261     -13.724  -2.978  25.025  1.00 92.07           H  
ATOM   4098  NH2 ARG A 261     -11.544  -2.035  24.999  1.00 92.07           N  
ATOM   4099 HH21 ARG A 261     -10.594  -1.693  24.990  1.00 92.07           H  
ATOM   4100 HH22 ARG A 261     -11.964  -2.227  25.897  1.00 92.07           H  
ATOM   4101  CZ  ARG A 261     -12.152  -2.457  23.930  1.00 92.07           C  
ATOM   4102  N   GLY A 262     -13.947   0.968  17.372  1.00 92.86           N  
ATOM   4103  H   GLY A 262     -14.393   0.243  16.827  1.00 92.86           H  
ATOM   4104  CA  GLY A 262     -13.870   2.311  16.806  1.00 92.86           C  
ATOM   4105  HA2 GLY A 262     -14.192   3.016  17.572  1.00 92.86           H  
ATOM   4106  HA3 GLY A 262     -14.541   2.378  15.949  1.00 92.86           H  
ATOM   4107  C   GLY A 262     -12.474   2.739  16.365  1.00 92.86           C  
ATOM   4108  O   GLY A 262     -12.259   3.925  16.139  1.00 92.86           O  
ATOM   4109  N   ARG A 263     -11.533   1.799  16.248  1.00 93.33           N  
ATOM   4110  H   ARG A 263     -11.823   0.845  16.413  1.00 93.33           H  
ATOM   4111  CA  ARG A 263     -10.123   1.988  15.879  1.00 93.33           C  
ATOM   4112  HA  ARG A 263      -9.915   3.058  15.859  1.00 93.33           H  
ATOM   4113  C   ARG A 263      -9.818   1.472  14.456  1.00 93.33           C  
ATOM   4114  CB  ARG A 263      -9.221   1.394  16.972  1.00 93.33           C  
ATOM   4115  HB2 ARG A 263      -8.194   1.382  16.609  1.00 93.33           H  
ATOM   4116  HB3 ARG A 263      -9.552   0.377  17.183  1.00 93.33           H  
ATOM   4117  O   ARG A 263      -8.778   0.868  14.195  1.00 93.33           O  
ATOM   4118  CG  ARG A 263      -9.238   2.194  18.282  1.00 93.33           C  
ATOM   4119  HG2 ARG A 263      -8.957   3.227  18.078  1.00 93.33           H  
ATOM   4120  HG3 ARG A 263     -10.238   2.172  18.716  1.00 93.33           H  
ATOM   4121  CD  ARG A 263      -8.237   1.584  19.271  1.00 93.33           C  
ATOM   4122  HD2 ARG A 263      -7.248   1.578  18.812  1.00 93.33           H  
ATOM   4123  HD3 ARG A 263      -8.517   0.550  19.472  1.00 93.33           H  
ATOM   4124  NE  ARG A 263      -8.211   2.324  20.550  1.00 93.33           N  
ATOM   4125  HE  ARG A 263      -9.063   2.317  21.091  1.00 93.33           H  
ATOM   4126  NH1 ARG A 263      -5.954   2.862  20.655  1.00 93.33           N  
ATOM   4127 HH11 ARG A 263      -5.237   2.981  21.356  1.00 93.33           H  
ATOM   4128 HH12 ARG A 263      -5.773   2.108  20.009  1.00 93.33           H  
ATOM   4129  NH2 ARG A 263      -7.274   3.453  22.284  1.00 93.33           N  
ATOM   4130 HH21 ARG A 263      -7.992   3.115  22.909  1.00 93.33           H  
ATOM   4131 HH22 ARG A 263      -6.386   3.555  22.755  1.00 93.33           H  
ATOM   4132  CZ  ARG A 263      -7.158   2.858  21.143  1.00 93.33           C  
ATOM   4133  N   HIS A 264     -10.753   1.685  13.525  1.00 95.10           N  
ATOM   4134  H   HIS A 264     -11.556   2.232  13.802  1.00 95.10           H  
ATOM   4135  CA  HIS A 264     -10.661   1.265  12.116  1.00 95.10           C  
ATOM   4136  HA  HIS A 264     -10.466   0.193  12.095  1.00 95.10           H  
ATOM   4137  C   HIS A 264      -9.511   1.923  11.322  1.00 95.10           C  
ATOM   4138  CB  HIS A 264     -12.019   1.513  11.432  1.00 95.10           C  
ATOM   4139  HB2 HIS A 264     -11.915   1.345  10.359  1.00 95.10           H  
ATOM   4140  HB3 HIS A 264     -12.729   0.777  11.810  1.00 95.10           H  
ATOM   4141  O   HIS A 264      -9.141   1.429  10.258  1.00 95.10           O  
ATOM   4142  CG  HIS A 264     -12.623   2.883  11.649  1.00 95.10           C  
ATOM   4143  CD2 HIS A 264     -12.020   4.099  11.461  1.00 95.10           C  
ATOM   4144  HD2 HIS A 264     -11.011   4.271  11.117  1.00 95.10           H  
ATOM   4145  ND1 HIS A 264     -13.916   3.142  12.049  1.00 95.10           N  
ATOM   4146  HD1 HIS A 264     -14.686   2.489  12.064  1.00 95.10           H  
ATOM   4147  CE1 HIS A 264     -14.081   4.474  12.099  1.00 95.10           C  
ATOM   4148  HE1 HIS A 264     -15.020   4.972  12.289  1.00 95.10           H  
ATOM   4149  NE2 HIS A 264     -12.936   5.100  11.788  1.00 95.10           N  
ATOM   4150  N   GLU A 265      -8.921   3.008  11.832  1.00 95.09           N  
ATOM   4151  H   GLU A 265      -9.258   3.362  12.715  1.00 95.09           H  
ATOM   4152  CA  GLU A 265      -7.719   3.644  11.290  1.00 95.09           C  
ATOM   4153  HA  GLU A 265      -7.918   3.914  10.253  1.00 95.09           H  
ATOM   4154  C   GLU A 265      -6.543   2.665  11.260  1.00 95.09           C  
ATOM   4155  CB  GLU A 265      -7.359   4.959  12.024  1.00 95.09           C  
ATOM   4156  HB2 GLU A 265      -6.512   5.390  11.490  1.00 95.09           H  
ATOM   4157  HB3 GLU A 265      -8.185   5.661  11.913  1.00 95.09           H  
ATOM   4158  O   GLU A 265      -5.847   2.615  10.255  1.00 95.09           O  
ATOM   4159  CG  GLU A 265      -6.962   4.887  13.518  1.00 95.09           C  
ATOM   4160  HG2 GLU A 265      -6.317   5.739  13.733  1.00 95.09           H  
ATOM   4161  HG3 GLU A 265      -6.383   3.985  13.715  1.00 95.09           H  
ATOM   4162  CD  GLU A 265      -8.166   4.936  14.466  1.00 95.09           C  
ATOM   4163  OE1 GLU A 265      -8.155   5.624  15.516  1.00 95.09           O  
ATOM   4164  OE2 GLU A 265      -9.217   4.356  14.133  1.00 95.09           O  
ATOM   4165  N   THR A 266      -6.386   1.798  12.270  1.00 94.84           N  
ATOM   4166  H   THR A 266      -6.997   1.862  13.071  1.00 94.84           H  
ATOM   4167  CA  THR A 266      -5.327   0.775  12.305  1.00 94.84           C  
ATOM   4168  HA  THR A 266      -4.357   1.272  12.278  1.00 94.84           H  
ATOM   4169  C   THR A 266      -5.408  -0.144  11.084  1.00 94.84           C  
ATOM   4170  CB  THR A 266      -5.427  -0.055  13.599  1.00 94.84           C  
ATOM   4171  HB  THR A 266      -6.348  -0.638  13.583  1.00 94.84           H  
ATOM   4172  O   THR A 266      -4.409  -0.371  10.400  1.00 94.84           O  
ATOM   4173  CG2 THR A 266      -4.244  -0.996  13.805  1.00 94.84           C  
ATOM   4174 HG21 THR A 266      -4.379  -1.560  14.729  1.00 94.84           H  
ATOM   4175 HG22 THR A 266      -4.175  -1.703  12.979  1.00 94.84           H  
ATOM   4176 HG23 THR A 266      -3.321  -0.420  13.875  1.00 94.84           H  
ATOM   4177  OG1 THR A 266      -5.444   0.783  14.731  1.00 94.84           O  
ATOM   4178  HG1 THR A 266      -5.564   0.205  15.488  1.00 94.84           H  
ATOM   4179  N   THR A 267      -6.615  -0.614  10.752  1.00 96.41           N  
ATOM   4180  H   THR A 267      -7.399  -0.380  11.344  1.00 96.41           H  
ATOM   4181  CA  THR A 267      -6.872  -1.441   9.565  1.00 96.41           C  
ATOM   4182  HA  THR A 267      -6.157  -2.264   9.553  1.00 96.41           H  
ATOM   4183  C   THR A 267      -6.673  -0.651   8.267  1.00 96.41           C  
ATOM   4184  CB  THR A 267      -8.282  -2.047   9.646  1.00 96.41           C  
ATOM   4185  HB  THR A 267      -9.021  -1.246   9.689  1.00 96.41           H  
ATOM   4186  O   THR A 267      -6.104  -1.185   7.315  1.00 96.41           O  
ATOM   4187  CG2 THR A 267      -8.624  -2.973   8.482  1.00 96.41           C  
ATOM   4188 HG21 THR A 267      -8.752  -2.386   7.572  1.00 96.41           H  
ATOM   4189 HG22 THR A 267      -9.555  -3.500   8.690  1.00 96.41           H  
ATOM   4190 HG23 THR A 267      -7.823  -3.697   8.337  1.00 96.41           H  
ATOM   4191  OG1 THR A 267      -8.384  -2.822  10.818  1.00 96.41           O  
ATOM   4192  HG1 THR A 267      -7.751  -3.539  10.741  1.00 96.41           H  
ATOM   4193  N   TRP A 268      -7.053   0.630   8.213  1.00 96.69           N  
ATOM   4194  H   TRP A 268      -7.507   1.039   9.017  1.00 96.69           H  
ATOM   4195  CA  TRP A 268      -6.791   1.481   7.044  1.00 96.69           C  
ATOM   4196  HA  TRP A 268      -7.120   0.943   6.155  1.00 96.69           H  
ATOM   4197  C   TRP A 268      -5.302   1.786   6.823  1.00 96.69           C  
ATOM   4198  CB  TRP A 268      -7.600   2.778   7.125  1.00 96.69           C  
ATOM   4199  HB2 TRP A 268      -7.070   3.537   6.549  1.00 96.69           H  
ATOM   4200  HB3 TRP A 268      -7.638   3.125   8.158  1.00 96.69           H  
ATOM   4201  O   TRP A 268      -4.863   1.765   5.673  1.00 96.69           O  
ATOM   4202  CG  TRP A 268      -8.986   2.705   6.559  1.00 96.69           C  
ATOM   4203  CD1 TRP A 268     -10.142   2.862   7.244  1.00 96.69           C  
ATOM   4204  HD1 TRP A 268     -10.207   3.034   8.308  1.00 96.69           H  
ATOM   4205  CD2 TRP A 268      -9.377   2.425   5.179  1.00 96.69           C  
ATOM   4206  CE2 TRP A 268     -10.802   2.424   5.105  1.00 96.69           C  
ATOM   4207  CE3 TRP A 268      -8.671   2.132   3.990  1.00 96.69           C  
ATOM   4208  HE3 TRP A 268      -7.592   2.110   4.009  1.00 96.69           H  
ATOM   4209  NE1 TRP A 268     -11.216   2.733   6.381  1.00 96.69           N  
ATOM   4210  HE1 TRP A 268     -12.184   2.778   6.664  1.00 96.69           H  
ATOM   4211  CH2 TRP A 268     -10.764   1.820   2.763  1.00 96.69           C  
ATOM   4212  HH2 TRP A 268     -11.281   1.568   1.849  1.00 96.69           H  
ATOM   4213  CZ2 TRP A 268     -11.493   2.124   3.924  1.00 96.69           C  
ATOM   4214  HZ2 TRP A 268     -12.573   2.107   3.922  1.00 96.69           H  
ATOM   4215  CZ3 TRP A 268      -9.357   1.832   2.796  1.00 96.69           C  
ATOM   4216  HZ3 TRP A 268      -8.801   1.588   1.903  1.00 96.69           H  
ATOM   4217  N   THR A 269      -4.511   2.020   7.874  1.00 96.57           N  
ATOM   4218  H   THR A 269      -4.935   2.117   8.786  1.00 96.57           H  
ATOM   4219  CA  THR A 269      -3.050   2.191   7.787  1.00 96.57           C  
ATOM   4220  HA  THR A 269      -2.826   3.019   7.114  1.00 96.57           H  
ATOM   4221  C   THR A 269      -2.397   0.934   7.217  1.00 96.57           C  
ATOM   4222  CB  THR A 269      -2.443   2.504   9.166  1.00 96.57           C  
ATOM   4223  HB  THR A 269      -2.618   1.657   9.829  1.00 96.57           H  
ATOM   4224  O   THR A 269      -1.620   1.026   6.267  1.00 96.57           O  
ATOM   4225  CG2 THR A 269      -0.945   2.794   9.116  1.00 96.57           C  
ATOM   4226 HG21 THR A 269      -0.398   1.896   8.831  1.00 96.57           H  
ATOM   4227 HG22 THR A 269      -0.734   3.587   8.398  1.00 96.57           H  
ATOM   4228 HG23 THR A 269      -0.597   3.101  10.103  1.00 96.57           H  
ATOM   4229  OG1 THR A 269      -3.049   3.638   9.732  1.00 96.57           O  
ATOM   4230  HG1 THR A 269      -2.801   4.422   9.235  1.00 96.57           H  
ATOM   4231  N   ILE A 270      -2.783  -0.242   7.726  1.00 96.62           N  
ATOM   4232  H   ILE A 270      -3.419  -0.228   8.511  1.00 96.62           H  
ATOM   4233  CA  ILE A 270      -2.352  -1.554   7.221  1.00 96.62           C  
ATOM   4234  HA  ILE A 270      -1.268  -1.629   7.310  1.00 96.62           H  
ATOM   4235  C   ILE A 270      -2.686  -1.701   5.728  1.00 96.62           C  
ATOM   4236  CB  ILE A 270      -2.994  -2.664   8.093  1.00 96.62           C  
ATOM   4237  HB  ILE A 270      -4.044  -2.419   8.251  1.00 96.62           H  
ATOM   4238  O   ILE A 270      -1.803  -1.968   4.912  1.00 96.62           O  
ATOM   4239  CG1 ILE A 270      -2.299  -2.707   9.471  1.00 96.62           C  
ATOM   4240 HG12 ILE A 270      -2.197  -1.689   9.847  1.00 96.62           H  
ATOM   4241 HG13 ILE A 270      -1.292  -3.110   9.361  1.00 96.62           H  
ATOM   4242  CG2 ILE A 270      -2.942  -4.040   7.412  1.00 96.62           C  
ATOM   4243 HG21 ILE A 270      -3.312  -4.818   8.080  1.00 96.62           H  
ATOM   4244 HG22 ILE A 270      -1.917  -4.262   7.115  1.00 96.62           H  
ATOM   4245 HG23 ILE A 270      -3.594  -4.043   6.538  1.00 96.62           H  
ATOM   4246  CD1 ILE A 270      -3.059  -3.518  10.532  1.00 96.62           C  
ATOM   4247 HD11 ILE A 270      -2.549  -3.416  11.490  1.00 96.62           H  
ATOM   4248 HD12 ILE A 270      -3.089  -4.576  10.270  1.00 96.62           H  
ATOM   4249 HD13 ILE A 270      -4.077  -3.142  10.633  1.00 96.62           H  
ATOM   4250  N   LEU A 271      -3.943  -1.469   5.342  1.00 97.09           N  
ATOM   4251  H   LEU A 271      -4.628  -1.255   6.052  1.00 97.09           H  
ATOM   4252  CA  LEU A 271      -4.390  -1.589   3.951  1.00 97.09           C  
ATOM   4253  HA  LEU A 271      -4.166  -2.598   3.604  1.00 97.09           H  
ATOM   4254  C   LEU A 271      -3.629  -0.629   3.019  1.00 97.09           C  
ATOM   4255  CB  LEU A 271      -5.913  -1.367   3.909  1.00 97.09           C  
ATOM   4256  HB2 LEU A 271      -6.231  -1.184   2.882  1.00 97.09           H  
ATOM   4257  HB3 LEU A 271      -6.145  -0.469   4.482  1.00 97.09           H  
ATOM   4258  O   LEU A 271      -3.125  -1.044   1.973  1.00 97.09           O  
ATOM   4259  CG  LEU A 271      -6.724  -2.554   4.466  1.00 97.09           C  
ATOM   4260  HG  LEU A 271      -6.287  -2.908   5.400  1.00 97.09           H  
ATOM   4261  CD1 LEU A 271      -8.156  -2.105   4.735  1.00 97.09           C  
ATOM   4262 HD11 LEU A 271      -8.157  -1.332   5.504  1.00 97.09           H  
ATOM   4263 HD12 LEU A 271      -8.748  -2.951   5.083  1.00 97.09           H  
ATOM   4264 HD13 LEU A 271      -8.597  -1.693   3.828  1.00 97.09           H  
ATOM   4265  CD2 LEU A 271      -6.775  -3.727   3.485  1.00 97.09           C  
ATOM   4266 HD21 LEU A 271      -7.389  -4.524   3.904  1.00 97.09           H  
ATOM   4267 HD22 LEU A 271      -5.773  -4.120   3.315  1.00 97.09           H  
ATOM   4268 HD23 LEU A 271      -7.202  -3.403   2.536  1.00 97.09           H  
ATOM   4269  N   ARG A 272      -3.465   0.637   3.413  1.00 96.00           N  
ATOM   4270  H   ARG A 272      -3.873   0.913   4.295  1.00 96.00           H  
ATOM   4271  CA  ARG A 272      -2.761   1.650   2.611  1.00 96.00           C  
ATOM   4272  HA  ARG A 272      -3.144   1.611   1.591  1.00 96.00           H  
ATOM   4273  C   ARG A 272      -1.260   1.361   2.486  1.00 96.00           C  
ATOM   4274  CB  ARG A 272      -3.060   3.045   3.181  1.00 96.00           C  
ATOM   4275  HB2 ARG A 272      -2.390   3.774   2.726  1.00 96.00           H  
ATOM   4276  HB3 ARG A 272      -2.890   3.044   4.258  1.00 96.00           H  
ATOM   4277  O   ARG A 272      -0.721   1.497   1.390  1.00 96.00           O  
ATOM   4278  CG  ARG A 272      -4.511   3.451   2.870  1.00 96.00           C  
ATOM   4279  HG2 ARG A 272      -5.196   2.653   3.157  1.00 96.00           H  
ATOM   4280  HG3 ARG A 272      -4.606   3.611   1.796  1.00 96.00           H  
ATOM   4281  CD  ARG A 272      -4.923   4.727   3.610  1.00 96.00           C  
ATOM   4282  HD2 ARG A 272      -4.203   5.517   3.394  1.00 96.00           H  
ATOM   4283  HD3 ARG A 272      -4.913   4.525   4.681  1.00 96.00           H  
ATOM   4284  NE  ARG A 272      -6.268   5.161   3.191  1.00 96.00           N  
ATOM   4285  HE  ARG A 272      -6.676   4.708   2.386  1.00 96.00           H  
ATOM   4286  NH1 ARG A 272      -6.703   6.664   4.888  1.00 96.00           N  
ATOM   4287 HH11 ARG A 272      -7.382   7.226   5.380  1.00 96.00           H  
ATOM   4288 HH12 ARG A 272      -5.850   6.455   5.387  1.00 96.00           H  
ATOM   4289  NH2 ARG A 272      -8.222   6.293   3.334  1.00 96.00           N  
ATOM   4290 HH21 ARG A 272      -8.532   5.931   2.443  1.00 96.00           H  
ATOM   4291 HH22 ARG A 272      -8.840   6.861   3.896  1.00 96.00           H  
ATOM   4292  CZ  ARG A 272      -7.046   6.028   3.807  1.00 96.00           C  
ATOM   4293  N   ARG A 273      -0.591   0.871   3.542  1.00 95.58           N  
ATOM   4294  H   ARG A 273      -1.092   0.787   4.415  1.00 95.58           H  
ATOM   4295  CA  ARG A 273       0.830   0.445   3.508  1.00 95.58           C  
ATOM   4296  HA  ARG A 273       1.429   1.278   3.139  1.00 95.58           H  
ATOM   4297  C   ARG A 273       1.087  -0.722   2.541  1.00 95.58           C  
ATOM   4298  CB  ARG A 273       1.281   0.106   4.945  1.00 95.58           C  
ATOM   4299  HB2 ARG A 273       1.166   0.991   5.570  1.00 95.58           H  
ATOM   4300  HB3 ARG A 273       0.620  -0.664   5.344  1.00 95.58           H  
ATOM   4301  O   ARG A 273       2.184  -0.832   1.992  1.00 95.58           O  
ATOM   4302  CG  ARG A 273       2.728  -0.406   5.083  1.00 95.58           C  
ATOM   4303  HG2 ARG A 273       2.841  -1.318   4.498  1.00 95.58           H  
ATOM   4304  HG3 ARG A 273       2.889  -0.689   6.124  1.00 95.58           H  
ATOM   4305  CD  ARG A 273       3.824   0.601   4.685  1.00 95.58           C  
ATOM   4306  HD2 ARG A 273       3.699   1.501   5.286  1.00 95.58           H  
ATOM   4307  HD3 ARG A 273       3.717   0.853   3.630  1.00 95.58           H  
ATOM   4308  NE  ARG A 273       5.171   0.033   4.920  1.00 95.58           N  
ATOM   4309  HE  ARG A 273       5.206  -0.926   5.236  1.00 95.58           H  
ATOM   4310  NH1 ARG A 273       6.466   1.940   4.852  1.00 95.58           N  
ATOM   4311 HH11 ARG A 273       5.646   2.489   4.638  1.00 95.58           H  
ATOM   4312 HH12 ARG A 273       7.377   2.349   5.006  1.00 95.58           H  
ATOM   4313  NH2 ARG A 273       7.386  -0.026   5.400  1.00 95.58           N  
ATOM   4314 HH21 ARG A 273       7.269  -0.995   5.658  1.00 95.58           H  
ATOM   4315 HH22 ARG A 273       8.300   0.357   5.596  1.00 95.58           H  
ATOM   4316  CZ  ARG A 273       6.331   0.660   5.055  1.00 95.58           C  
ATOM   4317  N   PHE A 274       0.081  -1.562   2.298  1.00 96.91           N  
ATOM   4318  H   PHE A 274      -0.763  -1.443   2.840  1.00 96.91           H  
ATOM   4319  CA  PHE A 274       0.125  -2.673   1.336  1.00 96.91           C  
ATOM   4320  HA  PHE A 274       1.168  -2.888   1.105  1.00 96.91           H  
ATOM   4321  C   PHE A 274      -0.515  -2.353  -0.030  1.00 96.91           C  
ATOM   4322  CB  PHE A 274      -0.440  -3.929   2.006  1.00 96.91           C  
ATOM   4323  HB2 PHE A 274      -0.744  -4.648   1.246  1.00 96.91           H  
ATOM   4324  HB3 PHE A 274      -1.333  -3.663   2.571  1.00 96.91           H  
ATOM   4325  O   PHE A 274      -0.738  -3.270  -0.830  1.00 96.91           O  
ATOM   4326  CG  PHE A 274       0.557  -4.622   2.918  1.00 96.91           C  
ATOM   4327  CD1 PHE A 274       1.322  -5.699   2.427  1.00 96.91           C  
ATOM   4328  HD1 PHE A 274       1.222  -6.011   1.398  1.00 96.91           H  
ATOM   4329  CD2 PHE A 274       0.708  -4.218   4.258  1.00 96.91           C  
ATOM   4330  HD2 PHE A 274       0.134  -3.391   4.649  1.00 96.91           H  
ATOM   4331  CE1 PHE A 274       2.209  -6.381   3.278  1.00 96.91           C  
ATOM   4332  HE1 PHE A 274       2.790  -7.214   2.909  1.00 96.91           H  
ATOM   4333  CE2 PHE A 274       1.606  -4.891   5.103  1.00 96.91           C  
ATOM   4334  HE2 PHE A 274       1.720  -4.581   6.131  1.00 96.91           H  
ATOM   4335  CZ  PHE A 274       2.346  -5.983   4.619  1.00 96.91           C  
ATOM   4336  HZ  PHE A 274       3.018  -6.517   5.275  1.00 96.91           H  
ATOM   4337  N   GLY A 275      -0.764  -1.066  -0.309  1.00 96.39           N  
ATOM   4338  H   GLY A 275      -0.582  -0.382   0.411  1.00 96.39           H  
ATOM   4339  CA  GLY A 275      -1.121  -0.541  -1.631  1.00 96.39           C  
ATOM   4340  HA2 GLY A 275      -0.653   0.436  -1.752  1.00 96.39           H  
ATOM   4341  HA3 GLY A 275      -0.717  -1.205  -2.395  1.00 96.39           H  
ATOM   4342  C   GLY A 275      -2.614  -0.377  -1.918  1.00 96.39           C  
ATOM   4343  O   GLY A 275      -2.964  -0.016  -3.041  1.00 96.39           O  
ATOM   4344  N   TYR A 276      -3.505  -0.648  -0.959  1.00 96.55           N  
ATOM   4345  H   TYR A 276      -3.179  -0.901  -0.038  1.00 96.55           H  
ATOM   4346  CA  TYR A 276      -4.949  -0.599  -1.200  1.00 96.55           C  
ATOM   4347  HA  TYR A 276      -5.128  -0.993  -2.200  1.00 96.55           H  
ATOM   4348  C   TYR A 276      -5.517   0.827  -1.176  1.00 96.55           C  
ATOM   4349  CB  TYR A 276      -5.705  -1.517  -0.236  1.00 96.55           C  
ATOM   4350  HB2 TYR A 276      -5.486  -1.207   0.786  1.00 96.55           H  
ATOM   4351  HB3 TYR A 276      -6.775  -1.379  -0.391  1.00 96.55           H  
ATOM   4352  O   TYR A 276      -5.209   1.649  -0.310  1.00 96.55           O  
ATOM   4353  CG  TYR A 276      -5.394  -2.992  -0.403  1.00 96.55           C  
ATOM   4354  CD1 TYR A 276      -5.947  -3.711  -1.480  1.00 96.55           C  
ATOM   4355  HD1 TYR A 276      -6.586  -3.210  -2.191  1.00 96.55           H  
ATOM   4356  CD2 TYR A 276      -4.559  -3.651   0.518  1.00 96.55           C  
ATOM   4357  HD2 TYR A 276      -4.128  -3.109   1.346  1.00 96.55           H  
ATOM   4358  CE1 TYR A 276      -5.678  -5.086  -1.629  1.00 96.55           C  
ATOM   4359  HE1 TYR A 276      -6.125  -5.645  -2.437  1.00 96.55           H  
ATOM   4360  CE2 TYR A 276      -4.291  -5.022   0.379  1.00 96.55           C  
ATOM   4361  HE2 TYR A 276      -3.656  -5.524   1.094  1.00 96.55           H  
ATOM   4362  OH  TYR A 276      -4.612  -7.069  -0.775  1.00 96.55           O  
ATOM   4363  HH  TYR A 276      -4.350  -7.415   0.081  1.00 96.55           H  
ATOM   4364  CZ  TYR A 276      -4.856  -5.740  -0.689  1.00 96.55           C  
ATOM   4365  N   SER A 277      -6.398   1.088  -2.138  1.00 95.88           N  
ATOM   4366  H   SER A 277      -6.566   0.352  -2.809  1.00 95.88           H  
ATOM   4367  CA  SER A 277      -7.209   2.297  -2.267  1.00 95.88           C  
ATOM   4368  HA  SER A 277      -6.588   3.163  -2.040  1.00 95.88           H  
ATOM   4369  C   SER A 277      -8.414   2.307  -1.317  1.00 95.88           C  
ATOM   4370  CB  SER A 277      -7.694   2.406  -3.719  1.00 95.88           C  
ATOM   4371  HB2 SER A 277      -6.841   2.378  -4.396  1.00 95.88           H  
ATOM   4372  HB3 SER A 277      -8.218   3.352  -3.859  1.00 95.88           H  
ATOM   4373  O   SER A 277      -8.752   1.302  -0.693  1.00 95.88           O  
ATOM   4374  OG  SER A 277      -8.568   1.340  -4.031  1.00 95.88           O  
ATOM   4375  HG  SER A 277      -8.022   0.586  -4.267  1.00 95.88           H  
ATOM   4376  N   ASP A 278      -9.137   3.430  -1.286  1.00 94.88           N  
ATOM   4377  H   ASP A 278      -8.799   4.235  -1.793  1.00 94.88           H  
ATOM   4378  CA  ASP A 278     -10.401   3.575  -0.545  1.00 94.88           C  
ATOM   4379  HA  ASP A 278     -10.212   3.335   0.501  1.00 94.88           H  
ATOM   4380  C   ASP A 278     -11.517   2.616  -1.045  1.00 94.88           C  
ATOM   4381  CB  ASP A 278     -10.869   5.044  -0.614  1.00 94.88           C  
ATOM   4382  HB2 ASP A 278     -11.171   5.260  -1.639  1.00 94.88           H  
ATOM   4383  HB3 ASP A 278     -11.745   5.162   0.023  1.00 94.88           H  
ATOM   4384  O   ASP A 278     -12.529   2.443  -0.369  1.00 94.88           O  
ATOM   4385  CG  ASP A 278      -9.814   6.078  -0.182  1.00 94.88           C  
ATOM   4386  OD1 ASP A 278      -9.721   7.147  -0.835  1.00 94.88           O  
ATOM   4387  OD2 ASP A 278      -9.049   5.833   0.777  1.00 94.88           O  
ATOM   4388  N   ALA A 279     -11.326   1.976  -2.210  1.00 93.66           N  
ATOM   4389  H   ALA A 279     -10.460   2.146  -2.700  1.00 93.66           H  
ATOM   4390  CA  ALA A 279     -12.199   0.943  -2.781  1.00 93.66           C  
ATOM   4391  HA  ALA A 279     -13.190   1.035  -2.336  1.00 93.66           H  
ATOM   4392  C   ALA A 279     -11.724  -0.502  -2.499  1.00 93.66           C  
ATOM   4393  CB  ALA A 279     -12.332   1.212  -4.286  1.00 93.66           C  
ATOM   4394  HB1 ALA A 279     -12.708   2.221  -4.454  1.00 93.66           H  
ATOM   4395  HB2 ALA A 279     -13.027   0.498  -4.728  1.00 93.66           H  
ATOM   4396  HB3 ALA A 279     -11.363   1.100  -4.774  1.00 93.66           H  
ATOM   4397  O   ALA A 279     -12.362  -1.450  -2.947  1.00 93.66           O  
ATOM   4398  N   LEU A 280     -10.618  -0.677  -1.761  1.00 95.70           N  
ATOM   4399  H   LEU A 280     -10.165   0.151  -1.401  1.00 95.70           H  
ATOM   4400  CA  LEU A 280      -9.954  -1.961  -1.475  1.00 95.70           C  
ATOM   4401  HA  LEU A 280      -9.074  -1.707  -0.884  1.00 95.70           H  
ATOM   4402  C   LEU A 280      -9.356  -2.685  -2.698  1.00 95.70           C  
ATOM   4403  CB  LEU A 280     -10.832  -2.857  -0.579  1.00 95.70           C  
ATOM   4404  HB2 LEU A 280     -10.248  -3.730  -0.289  1.00 95.70           H  
ATOM   4405  HB3 LEU A 280     -11.683  -3.211  -1.161  1.00 95.70           H  
ATOM   4406  O   LEU A 280      -8.983  -3.853  -2.619  1.00 95.70           O  
ATOM   4407  CG  LEU A 280     -11.353  -2.168   0.695  1.00 95.70           C  
ATOM   4408  HG  LEU A 280     -11.986  -1.319   0.438  1.00 95.70           H  
ATOM   4409  CD1 LEU A 280     -12.189  -3.164   1.487  1.00 95.70           C  
ATOM   4410 HD11 LEU A 280     -11.584  -4.044   1.706  1.00 95.70           H  
ATOM   4411 HD12 LEU A 280     -13.067  -3.449   0.908  1.00 95.70           H  
ATOM   4412 HD13 LEU A 280     -12.514  -2.705   2.421  1.00 95.70           H  
ATOM   4413  CD2 LEU A 280     -10.216  -1.688   1.596  1.00 95.70           C  
ATOM   4414 HD21 LEU A 280      -9.550  -2.519   1.829  1.00 95.70           H  
ATOM   4415 HD22 LEU A 280     -10.625  -1.275   2.519  1.00 95.70           H  
ATOM   4416 HD23 LEU A 280      -9.653  -0.896   1.103  1.00 95.70           H  
ATOM   4417  N   GLU A 281      -9.167  -1.964  -3.802  1.00 95.88           N  
ATOM   4418  H   GLU A 281      -9.558  -1.033  -3.820  1.00 95.88           H  
ATOM   4419  CA  GLU A 281      -8.351  -2.379  -4.951  1.00 95.88           C  
ATOM   4420  HA  GLU A 281      -8.288  -3.467  -4.980  1.00 95.88           H  
ATOM   4421  C   GLU A 281      -6.928  -1.810  -4.822  1.00 95.88           C  
ATOM   4422  CB  GLU A 281      -9.005  -1.903  -6.257  1.00 95.88           C  
ATOM   4423  HB2 GLU A 281      -8.369  -2.200  -7.091  1.00 95.88           H  
ATOM   4424  HB3 GLU A 281      -9.069  -0.816  -6.236  1.00 95.88           H  
ATOM   4425  O   GLU A 281      -6.759  -0.711  -4.282  1.00 95.88           O  
ATOM   4426  CG  GLU A 281     -10.410  -2.497  -6.467  1.00 95.88           C  
ATOM   4427  HG2 GLU A 281     -10.329  -3.584  -6.447  1.00 95.88           H  
ATOM   4428  HG3 GLU A 281     -11.057  -2.190  -5.645  1.00 95.88           H  
ATOM   4429  CD  GLU A 281     -11.063  -2.056  -7.787  1.00 95.88           C  
ATOM   4430  OE1 GLU A 281     -12.004  -2.758  -8.223  1.00 95.88           O  
ATOM   4431  OE2 GLU A 281     -10.635  -1.023  -8.352  1.00 95.88           O  
ATOM   4432  N   LEU A 282      -5.900  -2.515  -5.310  1.00 96.08           N  
ATOM   4433  H   LEU A 282      -6.091  -3.369  -5.813  1.00 96.08           H  
ATOM   4434  CA  LEU A 282      -4.521  -2.001  -5.308  1.00 96.08           C  
ATOM   4435  HA  LEU A 282      -4.310  -1.599  -4.317  1.00 96.08           H  
ATOM   4436  C   LEU A 282      -4.361  -0.836  -6.293  1.00 96.08           C  
ATOM   4437  CB  LEU A 282      -3.504  -3.116  -5.619  1.00 96.08           C  
ATOM   4438  HB2 LEU A 282      -2.525  -2.656  -5.758  1.00 96.08           H  
ATOM   4439  HB3 LEU A 282      -3.790  -3.584  -6.561  1.00 96.08           H  
ATOM   4440  O   LEU A 282      -4.846  -0.901  -7.422  1.00 96.08           O  
ATOM   4441  CG  LEU A 282      -3.371  -4.205  -4.542  1.00 96.08           C  
ATOM   4442  HG  LEU A 282      -4.334  -4.697  -4.404  1.00 96.08           H  
ATOM   4443  CD1 LEU A 282      -2.346  -5.253  -4.979  1.00 96.08           C  
ATOM   4444 HD11 LEU A 282      -2.616  -5.634  -5.964  1.00 96.08           H  
ATOM   4445 HD12 LEU A 282      -2.339  -6.080  -4.270  1.00 96.08           H  
ATOM   4446 HD13 LEU A 282      -1.352  -4.808  -5.029  1.00 96.08           H  
ATOM   4447  CD2 LEU A 282      -2.897  -3.643  -3.205  1.00 96.08           C  
ATOM   4448 HD21 LEU A 282      -3.620  -2.923  -2.819  1.00 96.08           H  
ATOM   4449 HD22 LEU A 282      -2.830  -4.445  -2.471  1.00 96.08           H  
ATOM   4450 HD23 LEU A 282      -1.928  -3.158  -3.315  1.00 96.08           H  
ATOM   4451  N   THR A 283      -3.670   0.229  -5.882  1.00 95.49           N  
ATOM   4452  H   THR A 283      -3.260   0.229  -4.958  1.00 95.49           H  
ATOM   4453  CA  THR A 283      -3.499   1.420  -6.725  1.00 95.49           C  
ATOM   4454  HA  THR A 283      -4.479   1.667  -7.135  1.00 95.49           H  
ATOM   4455  C   THR A 283      -2.570   1.165  -7.913  1.00 95.49           C  
ATOM   4456  CB  THR A 283      -3.015   2.654  -5.944  1.00 95.49           C  
ATOM   4457  HB  THR A 283      -2.937   3.491  -6.637  1.00 95.49           H  
ATOM   4458  O   THR A 283      -1.612   0.391  -7.840  1.00 95.49           O  
ATOM   4459  CG2 THR A 283      -3.972   3.058  -4.824  1.00 95.49           C  
ATOM   4460 HG21 THR A 283      -3.590   3.946  -4.321  1.00 95.49           H  
ATOM   4461 HG22 THR A 283      -4.948   3.287  -5.252  1.00 95.49           H  
ATOM   4462 HG23 THR A 283      -4.071   2.251  -4.098  1.00 95.49           H  
ATOM   4463  OG1 THR A 283      -1.748   2.438  -5.378  1.00 95.49           O  
ATOM   4464  HG1 THR A 283      -1.483   3.246  -4.933  1.00 95.49           H  
ATOM   4465  N   ALA A 284      -2.818   1.884  -9.012  1.00 94.09           N  
ATOM   4466  H   ALA A 284      -3.631   2.484  -9.035  1.00 94.09           H  
ATOM   4467  CA  ALA A 284      -1.925   1.889 -10.168  1.00 94.09           C  
ATOM   4468  HA  ALA A 284      -1.840   0.872 -10.550  1.00 94.09           H  
ATOM   4469  C   ALA A 284      -0.509   2.361  -9.791  1.00 94.09           C  
ATOM   4470  CB  ALA A 284      -2.543   2.774 -11.257  1.00 94.09           C  
ATOM   4471  HB1 ALA A 284      -3.533   2.402 -11.522  1.00 94.09           H  
ATOM   4472  HB2 ALA A 284      -2.619   3.803 -10.906  1.00 94.09           H  
ATOM   4473  HB3 ALA A 284      -1.907   2.752 -12.142  1.00 94.09           H  
ATOM   4474  O   ALA A 284       0.462   1.799 -10.285  1.00 94.09           O  
ATOM   4475  N   ASP A 285      -0.391   3.318  -8.865  1.00 93.55           N  
ATOM   4476  H   ASP A 285      -1.224   3.794  -8.548  1.00 93.55           H  
ATOM   4477  CA  ASP A 285       0.896   3.827  -8.377  1.00 93.55           C  
ATOM   4478  HA  ASP A 285       1.491   4.146  -9.233  1.00 93.55           H  
ATOM   4479  C   ASP A 285       1.704   2.753  -7.617  1.00 93.55           C  
ATOM   4480  CB  ASP A 285       0.652   5.055  -7.483  1.00 93.55           C  
ATOM   4481  HB2 ASP A 285       0.204   4.722  -6.546  1.00 93.55           H  
ATOM   4482  HB3 ASP A 285       1.610   5.519  -7.249  1.00 93.55           H  
ATOM   4483  O   ASP A 285       2.925   2.715  -7.727  1.00 93.55           O  
ATOM   4484  CG  ASP A 285      -0.264   6.102  -8.131  1.00 93.55           C  
ATOM   4485  OD1 ASP A 285      -1.310   6.400  -7.510  1.00 93.55           O  
ATOM   4486  OD2 ASP A 285       0.037   6.541  -9.263  1.00 93.55           O  
ATOM   4487  N   TYR A 286       1.035   1.843  -6.893  1.00 94.85           N  
ATOM   4488  H   TYR A 286       0.029   1.913  -6.844  1.00 94.85           H  
ATOM   4489  CA  TYR A 286       1.677   0.731  -6.174  1.00 94.85           C  
ATOM   4490  HA  TYR A 286       2.607   1.087  -5.732  1.00 94.85           H  
ATOM   4491  C   TYR A 286       2.038  -0.450  -7.092  1.00 94.85           C  
ATOM   4492  CB  TYR A 286       0.744   0.281  -5.036  1.00 94.85           C  
ATOM   4493  HB2 TYR A 286       0.536   1.143  -4.402  1.00 94.85           H  
ATOM   4494  HB3 TYR A 286      -0.206  -0.038  -5.465  1.00 94.85           H  
ATOM   4495  O   TYR A 286       3.024  -1.144  -6.851  1.00 94.85           O  
ATOM   4496  CG  TYR A 286       1.273  -0.839  -4.153  1.00 94.85           C  
ATOM   4497  CD1 TYR A 286       0.976  -2.181  -4.463  1.00 94.85           C  
ATOM   4498  HD1 TYR A 286       0.412  -2.413  -5.354  1.00 94.85           H  
ATOM   4499  CD2 TYR A 286       2.009  -0.539  -2.989  1.00 94.85           C  
ATOM   4500  HD2 TYR A 286       2.236   0.489  -2.749  1.00 94.85           H  
ATOM   4501  CE1 TYR A 286       1.409  -3.216  -3.611  1.00 94.85           C  
ATOM   4502  HE1 TYR A 286       1.180  -4.243  -3.854  1.00 94.85           H  
ATOM   4503  CE2 TYR A 286       2.429  -1.571  -2.125  1.00 94.85           C  
ATOM   4504  HE2 TYR A 286       2.970  -1.332  -1.221  1.00 94.85           H  
ATOM   4505  OH  TYR A 286       2.509  -3.914  -1.586  1.00 94.85           O  
ATOM   4506  HH  TYR A 286       2.994  -3.570  -0.832  1.00 94.85           H  
ATOM   4507  CZ  TYR A 286       2.130  -2.916  -2.433  1.00 94.85           C  
ATOM   4508  N   LEU A 287       1.253  -0.706  -8.146  1.00 95.95           N  
ATOM   4509  H   LEU A 287       0.432  -0.129  -8.266  1.00 95.95           H  
ATOM   4510  CA  LEU A 287       1.484  -1.815  -9.086  1.00 95.95           C  
ATOM   4511  HA  LEU A 287       2.047  -2.601  -8.583  1.00 95.95           H  
ATOM   4512  C   LEU A 287       2.326  -1.438 -10.315  1.00 95.95           C  
ATOM   4513  CB  LEU A 287       0.129  -2.391  -9.538  1.00 95.95           C  
ATOM   4514  HB2 LEU A 287       0.307  -3.061 -10.380  1.00 95.95           H  
ATOM   4515  HB3 LEU A 287      -0.493  -1.571  -9.899  1.00 95.95           H  
ATOM   4516  O   LEU A 287       2.869  -2.315 -10.981  1.00 95.95           O  
ATOM   4517  CG  LEU A 287      -0.652  -3.177  -8.470  1.00 95.95           C  
ATOM   4518  HG  LEU A 287      -0.882  -2.529  -7.624  1.00 95.95           H  
ATOM   4519  CD1 LEU A 287      -1.963  -3.667  -9.088  1.00 95.95           C  
ATOM   4520 HD11 LEU A 287      -1.760  -4.272  -9.972  1.00 95.95           H  
ATOM   4521 HD12 LEU A 287      -2.576  -2.809  -9.364  1.00 95.95           H  
ATOM   4522 HD13 LEU A 287      -2.514  -4.269  -8.366  1.00 95.95           H  
ATOM   4523  CD2 LEU A 287       0.117  -4.402  -7.964  1.00 95.95           C  
ATOM   4524 HD21 LEU A 287      -0.526  -5.013  -7.330  1.00 95.95           H  
ATOM   4525 HD22 LEU A 287       0.458  -5.008  -8.804  1.00 95.95           H  
ATOM   4526 HD23 LEU A 287       0.973  -4.081  -7.372  1.00 95.95           H  
ATOM   4527  N   SER A 288       2.405  -0.166 -10.688  1.00 93.72           N  
ATOM   4528  H   SER A 288       1.896   0.525 -10.156  1.00 93.72           H  
ATOM   4529  CA  SER A 288       3.083   0.290 -11.909  1.00 93.72           C  
ATOM   4530  HA  SER A 288       3.879  -0.407 -12.171  1.00 93.72           H  
ATOM   4531  C   SER A 288       3.760   1.650 -11.699  1.00 93.72           C  
ATOM   4532  CB  SER A 288       2.093   0.303 -13.077  1.00 93.72           C  
ATOM   4533  HB2 SER A 288       2.537   0.814 -13.932  1.00 93.72           H  
ATOM   4534  HB3 SER A 288       1.182   0.825 -12.784  1.00 93.72           H  
ATOM   4535  O   SER A 288       3.379   2.632 -12.345  1.00 93.72           O  
ATOM   4536  OG  SER A 288       1.797  -1.030 -13.452  1.00 93.72           O  
ATOM   4537  HG  SER A 288       2.071  -1.601 -12.730  1.00 93.72           H  
ATOM   4538  N   PRO A 289       4.780   1.712 -10.821  1.00 94.95           N  
ATOM   4539  CA  PRO A 289       5.585   2.911 -10.616  1.00 94.95           C  
ATOM   4540  HA  PRO A 289       4.949   3.706 -10.225  1.00 94.95           H  
ATOM   4541  C   PRO A 289       6.251   3.403 -11.910  1.00 94.95           C  
ATOM   4542  CB  PRO A 289       6.620   2.540  -9.554  1.00 94.95           C  
ATOM   4543  HB2 PRO A 289       7.570   3.051  -9.707  1.00 94.95           H  
ATOM   4544  HB3 PRO A 289       6.222   2.764  -8.564  1.00 94.95           H  
ATOM   4545  O   PRO A 289       6.465   2.660 -12.876  1.00 94.95           O  
ATOM   4546  CG  PRO A 289       6.761   1.031  -9.713  1.00 94.95           C  
ATOM   4547  HG2 PRO A 289       7.126   0.560  -8.800  1.00 94.95           H  
ATOM   4548  HG3 PRO A 289       7.413   0.807 -10.557  1.00 94.95           H  
ATOM   4549  CD  PRO A 289       5.330   0.617 -10.030  1.00 94.95           C  
ATOM   4550  HD2 PRO A 289       5.331  -0.330 -10.569  1.00 94.95           H  
ATOM   4551  HD3 PRO A 289       4.764   0.521  -9.103  1.00 94.95           H  
ATOM   4552  N   LEU A 290       6.577   4.697 -11.935  1.00 92.37           N  
ATOM   4553  H   LEU A 290       6.454   5.222 -11.082  1.00 92.37           H  
ATOM   4554  CA  LEU A 290       7.002   5.411 -13.140  1.00 92.37           C  
ATOM   4555  HA  LEU A 290       6.364   5.091 -13.964  1.00 92.37           H  
ATOM   4556  C   LEU A 290       8.443   5.076 -13.557  1.00 92.37           C  
ATOM   4557  CB  LEU A 290       6.803   6.926 -12.934  1.00 92.37           C  
ATOM   4558  HB2 LEU A 290       7.273   7.453 -13.765  1.00 92.37           H  
ATOM   4559  HB3 LEU A 290       7.325   7.220 -12.024  1.00 92.37           H  
ATOM   4560  O   LEU A 290       9.386   5.790 -13.222  1.00 92.37           O  
ATOM   4561  CG  LEU A 290       5.337   7.389 -12.840  1.00 92.37           C  
ATOM   4562  HG  LEU A 290       4.831   6.852 -12.038  1.00 92.37           H  
ATOM   4563  CD1 LEU A 290       5.302   8.885 -12.522  1.00 92.37           C  
ATOM   4564 HD11 LEU A 290       5.817   9.066 -11.579  1.00 92.37           H  
ATOM   4565 HD12 LEU A 290       5.787   9.454 -13.315  1.00 92.37           H  
ATOM   4566 HD13 LEU A 290       4.268   9.211 -12.415  1.00 92.37           H  
ATOM   4567  CD2 LEU A 290       4.574   7.173 -14.152  1.00 92.37           C  
ATOM   4568 HD21 LEU A 290       4.469   6.106 -14.345  1.00 92.37           H  
ATOM   4569 HD22 LEU A 290       5.099   7.653 -14.978  1.00 92.37           H  
ATOM   4570 HD23 LEU A 290       3.573   7.594 -14.059  1.00 92.37           H  
ATOM   4571  N   ILE A 291       8.605   4.038 -14.382  1.00 94.47           N  
ATOM   4572  H   ILE A 291       7.817   3.419 -14.507  1.00 94.47           H  
ATOM   4573  CA  ILE A 291       9.863   3.746 -15.084  1.00 94.47           C  
ATOM   4574  HA  ILE A 291      10.657   4.241 -14.524  1.00 94.47           H  
ATOM   4575  C   ILE A 291       9.880   4.351 -16.500  1.00 94.47           C  
ATOM   4576  CB  ILE A 291      10.191   2.237 -15.024  1.00 94.47           C  
ATOM   4577  HB  ILE A 291      10.070   1.927 -13.986  1.00 94.47           H  
ATOM   4578  O   ILE A 291       8.963   4.150 -17.299  1.00 94.47           O  
ATOM   4579  CG1 ILE A 291      11.668   2.000 -15.407  1.00 94.47           C  
ATOM   4580 HG12 ILE A 291      12.290   2.753 -14.922  1.00 94.47           H  
ATOM   4581 HG13 ILE A 291      11.792   2.099 -16.485  1.00 94.47           H  
ATOM   4582  CG2 ILE A 291       9.238   1.382 -15.882  1.00 94.47           C  
ATOM   4583 HG21 ILE A 291       9.329   1.637 -16.938  1.00 94.47           H  
ATOM   4584 HG22 ILE A 291       9.472   0.323 -15.766  1.00 94.47           H  
ATOM   4585 HG23 ILE A 291       8.210   1.538 -15.557  1.00 94.47           H  
ATOM   4586  CD1 ILE A 291      12.188   0.628 -14.961  1.00 94.47           C  
ATOM   4587 HD11 ILE A 291      13.250   0.547 -15.194  1.00 94.47           H  
ATOM   4588 HD12 ILE A 291      12.056   0.513 -13.885  1.00 94.47           H  
ATOM   4589 HD13 ILE A 291      11.657  -0.171 -15.478  1.00 94.47           H  
ATOM   4590  N   HIS A 292      10.946   5.084 -16.836  1.00 93.54           N  
ATOM   4591  H   HIS A 292      11.662   5.232 -16.140  1.00 93.54           H  
ATOM   4592  CA  HIS A 292      11.155   5.648 -18.174  1.00 93.54           C  
ATOM   4593  HA  HIS A 292      10.204   5.666 -18.707  1.00 93.54           H  
ATOM   4594  C   HIS A 292      12.129   4.783 -18.986  1.00 93.54           C  
ATOM   4595  CB  HIS A 292      11.625   7.105 -18.066  1.00 93.54           C  
ATOM   4596  HB2 HIS A 292      10.864   7.688 -17.547  1.00 93.54           H  
ATOM   4597  HB3 HIS A 292      12.542   7.146 -17.477  1.00 93.54           H  
ATOM   4598  O   HIS A 292      13.327   4.753 -18.705  1.00 93.54           O  
ATOM   4599  CG  HIS A 292      11.886   7.728 -19.416  1.00 93.54           C  
ATOM   4600  CD2 HIS A 292      10.977   8.360 -20.221  1.00 93.54           C  
ATOM   4601  HD2 HIS A 292       9.934   8.525 -19.993  1.00 93.54           H  
ATOM   4602  ND1 HIS A 292      13.084   7.715 -20.091  1.00 93.54           N  
ATOM   4603  HD1 HIS A 292      13.935   7.283 -19.761  1.00 93.54           H  
ATOM   4604  CE1 HIS A 292      12.904   8.336 -21.270  1.00 93.54           C  
ATOM   4605  HE1 HIS A 292      13.667   8.485 -22.020  1.00 93.54           H  
ATOM   4606  NE2 HIS A 292      11.633   8.741 -21.397  1.00 93.54           N  
ATOM   4607  N   VAL A 293      11.619   4.119 -20.027  1.00 94.64           N  
ATOM   4608  H   VAL A 293      10.627   4.196 -20.201  1.00 94.64           H  
ATOM   4609  CA  VAL A 293      12.403   3.292 -20.959  1.00 94.64           C  
ATOM   4610  HA  VAL A 293      13.401   3.135 -20.551  1.00 94.64           H  
ATOM   4611  C   VAL A 293      12.508   4.023 -22.306  1.00 94.64           C  
ATOM   4612  CB  VAL A 293      11.777   1.890 -21.122  1.00 94.64           C  
ATOM   4613  HB  VAL A 293      10.798   1.979 -21.593  1.00 94.64           H  
ATOM   4614  O   VAL A 293      11.501   4.122 -23.008  1.00 94.64           O  
ATOM   4615  CG1 VAL A 293      12.664   0.988 -21.992  1.00 94.64           C  
ATOM   4616 HG11 VAL A 293      12.205   0.004 -22.087  1.00 94.64           H  
ATOM   4617 HG12 VAL A 293      12.767   1.410 -22.992  1.00 94.64           H  
ATOM   4618 HG13 VAL A 293      13.651   0.876 -21.542  1.00 94.64           H  
ATOM   4619  CG2 VAL A 293      11.588   1.192 -19.767  1.00 94.64           C  
ATOM   4620 HG21 VAL A 293      11.194   0.187 -19.923  1.00 94.64           H  
ATOM   4621 HG22 VAL A 293      12.541   1.126 -19.243  1.00 94.64           H  
ATOM   4622 HG23 VAL A 293      10.876   1.740 -19.150  1.00 94.64           H  
ATOM   4623  N   PRO A 294      13.684   4.561 -22.690  1.00 95.26           N  
ATOM   4624  CA  PRO A 294      13.853   5.227 -23.981  1.00 95.26           C  
ATOM   4625  HA  PRO A 294      13.105   6.017 -24.040  1.00 95.26           H  
ATOM   4626  C   PRO A 294      13.704   4.258 -25.172  1.00 95.26           C  
ATOM   4627  CB  PRO A 294      15.249   5.863 -23.963  1.00 95.26           C  
ATOM   4628  HB2 PRO A 294      15.957   5.231 -24.500  1.00 95.26           H  
ATOM   4629  HB3 PRO A 294      15.239   6.861 -24.401  1.00 95.26           H  
ATOM   4630  O   PRO A 294      14.001   3.066 -25.036  1.00 95.26           O  
ATOM   4631  CG  PRO A 294      15.630   5.906 -22.484  1.00 95.26           C  
ATOM   4632  HG2 PRO A 294      15.257   6.826 -22.034  1.00 95.26           H  
ATOM   4633  HG3 PRO A 294      16.707   5.822 -22.342  1.00 95.26           H  
ATOM   4634  CD  PRO A 294      14.891   4.709 -21.892  1.00 95.26           C  
ATOM   4635  HD2 PRO A 294      14.666   4.903 -20.843  1.00 95.26           H  
ATOM   4636  HD3 PRO A 294      15.499   3.810 -21.990  1.00 95.26           H  
ATOM   4637  N   PRO A 295      13.312   4.744 -26.366  1.00 93.51           N  
ATOM   4638  CA  PRO A 295      13.290   3.930 -27.579  1.00 93.51           C  
ATOM   4639  HA  PRO A 295      12.541   3.149 -27.455  1.00 93.51           H  
ATOM   4640  C   PRO A 295      14.657   3.296 -27.871  1.00 93.51           C  
ATOM   4641  CB  PRO A 295      12.858   4.873 -28.708  1.00 93.51           C  
ATOM   4642  HB2 PRO A 295      12.239   4.362 -29.445  1.00 93.51           H  
ATOM   4643  HB3 PRO A 295      13.731   5.317 -29.187  1.00 93.51           H  
ATOM   4644  O   PRO A 295      15.684   3.963 -27.814  1.00 93.51           O  
ATOM   4645  CG  PRO A 295      12.081   5.967 -27.977  1.00 93.51           C  
ATOM   4646  HG2 PRO A 295      11.060   5.631 -27.792  1.00 93.51           H  
ATOM   4647  HG3 PRO A 295      12.084   6.907 -28.529  1.00 93.51           H  
ATOM   4648  CD  PRO A 295      12.830   6.086 -26.652  1.00 93.51           C  
ATOM   4649  HD2 PRO A 295      12.151   6.448 -25.880  1.00 93.51           H  
ATOM   4650  HD3 PRO A 295      13.679   6.761 -26.762  1.00 93.51           H  
ATOM   4651  N   GLY A 296      14.676   2.002 -28.198  1.00 92.98           N  
ATOM   4652  H   GLY A 296      13.805   1.490 -28.189  1.00 92.98           H  
ATOM   4653  CA  GLY A 296      15.914   1.267 -28.479  1.00 92.98           C  
ATOM   4654  HA2 GLY A 296      16.572   1.897 -29.078  1.00 92.98           H  
ATOM   4655  HA3 GLY A 296      15.668   0.380 -29.063  1.00 92.98           H  
ATOM   4656  C   GLY A 296      16.702   0.811 -27.243  1.00 92.98           C  
ATOM   4657  O   GLY A 296      17.716   0.128 -27.408  1.00 92.98           O  
ATOM   4658  N   CYS A 297      16.249   1.129 -26.028  1.00 95.98           N  
ATOM   4659  H   CYS A 297      15.456   1.750 -25.953  1.00 95.98           H  
ATOM   4660  CA  CYS A 297      16.701   0.484 -24.794  1.00 95.98           C  
ATOM   4661  HA  CYS A 297      17.760   0.240 -24.881  1.00 95.98           H  
ATOM   4662  C   CYS A 297      15.950  -0.842 -24.544  1.00 95.98           C  
ATOM   4663  CB  CYS A 297      16.550   1.472 -23.627  1.00 95.98           C  
ATOM   4664  HB2 CYS A 297      16.842   0.985 -22.696  1.00 95.98           H  
ATOM   4665  HB3 CYS A 297      15.512   1.793 -23.537  1.00 95.98           H  
ATOM   4666  O   CYS A 297      15.048  -1.224 -25.290  1.00 95.98           O  
ATOM   4667  SG  CYS A 297      17.631   2.907 -23.897  1.00 95.98           S  
ATOM   4668  HG  CYS A 297      17.789   3.201 -22.603  1.00 95.98           H  
ATOM   4669  N   SER A 298      16.336  -1.556 -23.489  1.00 95.67           N  
ATOM   4670  H   SER A 298      17.087  -1.199 -22.915  1.00 95.67           H  
ATOM   4671  CA  SER A 298      15.673  -2.770 -22.985  1.00 95.67           C  
ATOM   4672  HA  SER A 298      14.630  -2.764 -23.300  1.00 95.67           H  
ATOM   4673  C   SER A 298      15.669  -2.763 -21.453  1.00 95.67           C  
ATOM   4674  CB  SER A 298      16.323  -4.054 -23.542  1.00 95.67           C  
ATOM   4675  HB2 SER A 298      15.788  -4.339 -24.449  1.00 95.67           H  
ATOM   4676  HB3 SER A 298      16.209  -4.868 -22.826  1.00 95.67           H  
ATOM   4677  O   SER A 298      16.387  -1.975 -20.838  1.00 95.67           O  
ATOM   4678  OG  SER A 298      17.697  -3.908 -23.875  1.00 95.67           O  
ATOM   4679  HG  SER A 298      18.103  -3.335 -23.222  1.00 95.67           H  
ATOM   4680  N   THR A 299      14.862  -3.622 -20.837  1.00 96.90           N  
ATOM   4681  H   THR A 299      14.239  -4.205 -21.378  1.00 96.90           H  
ATOM   4682  CA  THR A 299      14.747  -3.771 -19.380  1.00 96.90           C  
ATOM   4683  HA  THR A 299      15.393  -3.044 -18.887  1.00 96.90           H  
ATOM   4684  C   THR A 299      15.225  -5.148 -18.938  1.00 96.90           C  
ATOM   4685  CB  THR A 299      13.306  -3.502 -18.910  1.00 96.90           C  
ATOM   4686  HB  THR A 299      13.132  -3.960 -17.936  1.00 96.90           H  
ATOM   4687  O   THR A 299      14.865  -6.163 -19.530  1.00 96.90           O  
ATOM   4688  CG2 THR A 299      13.083  -1.994 -18.796  1.00 96.90           C  
ATOM   4689 HG21 THR A 299      12.039  -1.797 -18.552  1.00 96.90           H  
ATOM   4690 HG22 THR A 299      13.323  -1.507 -19.742  1.00 96.90           H  
ATOM   4691 HG23 THR A 299      13.716  -1.590 -18.006  1.00 96.90           H  
ATOM   4692  OG1 THR A 299      12.358  -3.975 -19.841  1.00 96.90           O  
ATOM   4693  HG1 THR A 299      12.047  -4.835 -19.551  1.00 96.90           H  
ATOM   4694  N   GLU A 300      16.050  -5.179 -17.895  1.00 96.53           N  
ATOM   4695  H   GLU A 300      16.332  -4.306 -17.472  1.00 96.53           H  
ATOM   4696  CA  GLU A 300      16.593  -6.397 -17.284  1.00 96.53           C  
ATOM   4697  HA  GLU A 300      16.055  -7.268 -17.659  1.00 96.53           H  
ATOM   4698  C   GLU A 300      16.380  -6.326 -15.763  1.00 96.53           C  
ATOM   4699  CB  GLU A 300      18.092  -6.563 -17.635  1.00 96.53           C  
ATOM   4700  HB2 GLU A 300      18.442  -7.499 -17.199  1.00 96.53           H  
ATOM   4701  HB3 GLU A 300      18.655  -5.743 -17.189  1.00 96.53           H  
ATOM   4702  O   GLU A 300      16.395  -5.231 -15.192  1.00 96.53           O  
ATOM   4703  CG  GLU A 300      18.370  -6.589 -19.153  1.00 96.53           C  
ATOM   4704  HG2 GLU A 300      17.727  -7.344 -19.605  1.00 96.53           H  
ATOM   4705  HG3 GLU A 300      18.091  -5.625 -19.580  1.00 96.53           H  
ATOM   4706  CD  GLU A 300      19.831  -6.882 -19.552  1.00 96.53           C  
ATOM   4707  OE1 GLU A 300      20.095  -7.043 -20.763  1.00 96.53           O  
ATOM   4708  OE2 GLU A 300      20.743  -6.981 -18.698  1.00 96.53           O  
ATOM   4709  N   LEU A 301      16.199  -7.467 -15.087  1.00 96.93           N  
ATOM   4710  H   LEU A 301      16.213  -8.348 -15.581  1.00 96.93           H  
ATOM   4711  CA  LEU A 301      16.275  -7.498 -13.622  1.00 96.93           C  
ATOM   4712  HA  LEU A 301      15.637  -6.710 -13.223  1.00 96.93           H  
ATOM   4713  C   LEU A 301      17.707  -7.187 -13.189  1.00 96.93           C  
ATOM   4714  CB  LEU A 301      15.821  -8.857 -13.051  1.00 96.93           C  
ATOM   4715  HB2 LEU A 301      16.188  -8.963 -12.030  1.00 96.93           H  
ATOM   4716  HB3 LEU A 301      16.270  -9.651 -13.648  1.00 96.93           H  
ATOM   4717  O   LEU A 301      18.672  -7.631 -13.813  1.00 96.93           O  
ATOM   4718  CG  LEU A 301      14.297  -9.031 -13.035  1.00 96.93           C  
ATOM   4719  HG  LEU A 301      13.917  -8.733 -14.012  1.00 96.93           H  
ATOM   4720  CD1 LEU A 301      13.925 -10.490 -12.795  1.00 96.93           C  
ATOM   4721 HD11 LEU A 301      14.328 -10.834 -11.842  1.00 96.93           H  
ATOM   4722 HD12 LEU A 301      14.322 -11.110 -13.599  1.00 96.93           H  
ATOM   4723 HD13 LEU A 301      12.839 -10.570 -12.782  1.00 96.93           H  
ATOM   4724  CD2 LEU A 301      13.607  -8.205 -11.946  1.00 96.93           C  
ATOM   4725 HD21 LEU A 301      13.925  -7.163 -11.990  1.00 96.93           H  
ATOM   4726 HD22 LEU A 301      12.528  -8.244 -12.099  1.00 96.93           H  
ATOM   4727 HD23 LEU A 301      13.839  -8.615 -10.963  1.00 96.93           H  
ATOM   4728  N   ASN A 302      17.845  -6.435 -12.103  1.00 95.89           N  
ATOM   4729  H   ASN A 302      17.010  -6.108 -11.638  1.00 95.89           H  
ATOM   4730  CA  ASN A 302      19.129  -6.204 -11.458  1.00 95.89           C  
ATOM   4731  HA  ASN A 302      19.920  -6.523 -12.138  1.00 95.89           H  
ATOM   4732  C   ASN A 302      19.277  -7.087 -10.206  1.00 95.89           C  
ATOM   4733  CB  ASN A 302      19.314  -4.687 -11.270  1.00 95.89           C  
ATOM   4734  HB2 ASN A 302      20.370  -4.462 -11.121  1.00 95.89           H  
ATOM   4735  HB3 ASN A 302      19.004  -4.196 -12.193  1.00 95.89           H  
ATOM   4736  O   ASN A 302      18.395  -7.875  -9.868  1.00 95.89           O  
ATOM   4737  CG  ASN A 302      18.548  -4.079 -10.111  1.00 95.89           C  
ATOM   4738  ND2 ASN A 302      18.047  -2.881 -10.262  1.00 95.89           N  
ATOM   4739 HD21 ASN A 302      17.536  -2.509  -9.475  1.00 95.89           H  
ATOM   4740 HD22 ASN A 302      17.992  -2.424 -11.161  1.00 95.89           H  
ATOM   4741  OD1 ASN A 302      18.464  -4.644  -9.035  1.00 95.89           O  
ATOM   4742  N   HIS A 303      20.412  -6.973  -9.516  1.00 96.20           N  
ATOM   4743  H   HIS A 303      21.107  -6.316  -9.841  1.00 96.20           H  
ATOM   4744  CA  HIS A 303      20.732  -7.787  -8.340  1.00 96.20           C  
ATOM   4745  HA  HIS A 303      20.783  -8.828  -8.659  1.00 96.20           H  
ATOM   4746  C   HIS A 303      19.683  -7.729  -7.208  1.00 96.20           C  
ATOM   4747  CB  HIS A 303      22.124  -7.385  -7.831  1.00 96.20           C  
ATOM   4748  HB2 HIS A 303      22.838  -7.438  -8.653  1.00 96.20           H  
ATOM   4749  HB3 HIS A 303      22.435  -8.115  -7.084  1.00 96.20           H  
ATOM   4750  O   HIS A 303      19.481  -8.742  -6.544  1.00 96.20           O  
ATOM   4751  CG  HIS A 303      22.194  -6.009  -7.207  1.00 96.20           C  
ATOM   4752  CD2 HIS A 303      22.296  -5.742  -5.868  1.00 96.20           C  
ATOM   4753  HD2 HIS A 303      22.335  -6.474  -5.075  1.00 96.20           H  
ATOM   4754  ND1 HIS A 303      22.158  -4.792  -7.857  1.00 96.20           N  
ATOM   4755  HD1 HIS A 303      22.060  -4.630  -8.849  1.00 96.20           H  
ATOM   4756  CE1 HIS A 303      22.234  -3.822  -6.929  1.00 96.20           C  
ATOM   4757  HE1 HIS A 303      22.207  -2.762  -7.129  1.00 96.20           H  
ATOM   4758  NE2 HIS A 303      22.336  -4.356  -5.705  1.00 96.20           N  
ATOM   4759  N   LEU A 304      18.989  -6.601  -7.011  1.00 96.20           N  
ATOM   4760  H   LEU A 304      19.145  -5.820  -7.633  1.00 96.20           H  
ATOM   4761  CA  LEU A 304      17.896  -6.470  -6.037  1.00 96.20           C  
ATOM   4762  HA  LEU A 304      18.209  -6.892  -5.082  1.00 96.20           H  
ATOM   4763  C   LEU A 304      16.660  -7.252  -6.493  1.00 96.20           C  
ATOM   4764  CB  LEU A 304      17.535  -4.982  -5.838  1.00 96.20           C  
ATOM   4765  HB2 LEU A 304      17.164  -4.582  -6.782  1.00 96.20           H  
ATOM   4766  HB3 LEU A 304      16.717  -4.920  -5.120  1.00 96.20           H  
ATOM   4767  O   LEU A 304      16.066  -7.986  -5.706  1.00 96.20           O  
ATOM   4768  CG  LEU A 304      18.685  -4.085  -5.349  1.00 96.20           C  
ATOM   4769  HG  LEU A 304      19.530  -4.177  -6.032  1.00 96.20           H  
ATOM   4770  CD1 LEU A 304      18.246  -2.622  -5.348  1.00 96.20           C  
ATOM   4771 HD11 LEU A 304      17.371  -2.484  -4.713  1.00 96.20           H  
ATOM   4772 HD12 LEU A 304      19.057  -1.990  -4.985  1.00 96.20           H  
ATOM   4773 HD13 LEU A 304      17.996  -2.316  -6.364  1.00 96.20           H  
ATOM   4774  CD2 LEU A 304      19.140  -4.459  -3.937  1.00 96.20           C  
ATOM   4775 HD21 LEU A 304      19.544  -5.472  -3.932  1.00 96.20           H  
ATOM   4776 HD22 LEU A 304      18.302  -4.397  -3.242  1.00 96.20           H  
ATOM   4777 HD23 LEU A 304      19.928  -3.778  -3.617  1.00 96.20           H  
ATOM   4778  N   GLY A 305      16.320  -7.151  -7.781  1.00 96.51           N  
ATOM   4779  H   GLY A 305      16.885  -6.560  -8.374  1.00 96.51           H  
ATOM   4780  CA  GLY A 305      15.228  -7.904  -8.393  1.00 96.51           C  
ATOM   4781  HA2 GLY A 305      14.295  -7.675  -7.877  1.00 96.51           H  
ATOM   4782  HA3 GLY A 305      15.144  -7.609  -9.439  1.00 96.51           H  
ATOM   4783  C   GLY A 305      15.449  -9.413  -8.328  1.00 96.51           C  
ATOM   4784  O   GLY A 305      14.593 -10.127  -7.811  1.00 96.51           O  
ATOM   4785  N   TYR A 306      16.621  -9.891  -8.762  1.00 96.81           N  
ATOM   4786  H   TYR A 306      17.278  -9.245  -9.176  1.00 96.81           H  
ATOM   4787  CA  TYR A 306      16.994 -11.306  -8.660  1.00 96.81           C  
ATOM   4788  HA  TYR A 306      16.251 -11.900  -9.192  1.00 96.81           H  
ATOM   4789  C   TYR A 306      16.999 -11.802  -7.206  1.00 96.81           C  
ATOM   4790  CB  TYR A 306      18.353 -11.561  -9.327  1.00 96.81           C  
ATOM   4791  HB2 TYR A 306      18.715 -12.537  -9.003  1.00 96.81           H  
ATOM   4792  HB3 TYR A 306      19.070 -10.819  -8.977  1.00 96.81           H  
ATOM   4793  O   TYR A 306      16.417 -12.847  -6.927  1.00 96.81           O  
ATOM   4794  CG  TYR A 306      18.321 -11.582 -10.846  1.00 96.81           C  
ATOM   4795  CD1 TYR A 306      17.602 -12.589 -11.521  1.00 96.81           C  
ATOM   4796  HD1 TYR A 306      17.058 -13.329 -10.952  1.00 96.81           H  
ATOM   4797  CD2 TYR A 306      19.042 -10.628 -11.587  1.00 96.81           C  
ATOM   4798  HD2 TYR A 306      19.603  -9.859 -11.077  1.00 96.81           H  
ATOM   4799  CE1 TYR A 306      17.594 -12.640 -12.930  1.00 96.81           C  
ATOM   4800  HE1 TYR A 306      17.039 -13.402 -13.458  1.00 96.81           H  
ATOM   4801  CE2 TYR A 306      19.045 -10.679 -12.994  1.00 96.81           C  
ATOM   4802  HE2 TYR A 306      19.601  -9.947 -13.561  1.00 96.81           H  
ATOM   4803  OH  TYR A 306      18.326 -11.716 -15.023  1.00 96.81           O  
ATOM   4804  HH  TYR A 306      18.819 -10.986 -15.405  1.00 96.81           H  
ATOM   4805  CZ  TYR A 306      18.317 -11.681 -13.668  1.00 96.81           C  
ATOM   4806  N   GLN A 307      17.579 -11.041  -6.268  1.00 97.17           N  
ATOM   4807  H   GLN A 307      18.042 -10.186  -6.542  1.00 97.17           H  
ATOM   4808  CA  GLN A 307      17.584 -11.406  -4.847  1.00 97.17           C  
ATOM   4809  HA  GLN A 307      18.029 -12.396  -4.750  1.00 97.17           H  
ATOM   4810  C   GLN A 307      16.165 -11.493  -4.264  1.00 97.17           C  
ATOM   4811  CB  GLN A 307      18.451 -10.403  -4.066  1.00 97.17           C  
ATOM   4812  HB2 GLN A 307      18.067  -9.394  -4.215  1.00 97.17           H  
ATOM   4813  HB3 GLN A 307      19.469 -10.449  -4.453  1.00 97.17           H  
ATOM   4814  O   GLN A 307      15.888 -12.399  -3.481  1.00 97.17           O  
ATOM   4815  CG  GLN A 307      18.481 -10.702  -2.560  1.00 97.17           C  
ATOM   4816  HG2 GLN A 307      18.764 -11.743  -2.406  1.00 97.17           H  
ATOM   4817  HG3 GLN A 307      17.488 -10.550  -2.138  1.00 97.17           H  
ATOM   4818  CD  GLN A 307      19.457  -9.806  -1.810  1.00 97.17           C  
ATOM   4819  NE2 GLN A 307      20.722 -10.158  -1.751  1.00 97.17           N  
ATOM   4820 HE21 GLN A 307      21.043 -10.975  -2.251  1.00 97.17           H  
ATOM   4821 HE22 GLN A 307      21.347  -9.515  -1.286  1.00 97.17           H  
ATOM   4822  OE1 GLN A 307      19.100  -8.805  -1.207  1.00 97.17           O  
ATOM   4823  N   PHE A 308      15.260 -10.584  -4.637  1.00 97.45           N  
ATOM   4824  H   PHE A 308      15.536  -9.830  -5.250  1.00 97.45           H  
ATOM   4825  CA  PHE A 308      13.873 -10.641  -4.182  1.00 97.45           C  
ATOM   4826  HA  PHE A 308      13.863 -10.739  -3.096  1.00 97.45           H  
ATOM   4827  C   PHE A 308      13.139 -11.861  -4.740  1.00 97.45           C  
ATOM   4828  CB  PHE A 308      13.140  -9.349  -4.544  1.00 97.45           C  
ATOM   4829  HB2 PHE A 308      13.630  -8.512  -4.047  1.00 97.45           H  
ATOM   4830  HB3 PHE A 308      13.204  -9.181  -5.619  1.00 97.45           H  
ATOM   4831  O   PHE A 308      12.571 -12.631  -3.968  1.00 97.45           O  
ATOM   4832  CG  PHE A 308      11.681  -9.383  -4.133  1.00 97.45           C  
ATOM   4833  CD1 PHE A 308      10.690  -9.767  -5.058  1.00 97.45           C  
ATOM   4834  HD1 PHE A 308      10.965 -10.046  -6.064  1.00 97.45           H  
ATOM   4835  CD2 PHE A 308      11.315  -9.047  -2.817  1.00 97.45           C  
ATOM   4836  HD2 PHE A 308      12.074  -8.772  -2.099  1.00 97.45           H  
ATOM   4837  CE1 PHE A 308       9.337  -9.781  -4.675  1.00 97.45           C  
ATOM   4838  HE1 PHE A 308       8.576 -10.073  -5.383  1.00 97.45           H  
ATOM   4839  CE2 PHE A 308       9.964  -9.067  -2.432  1.00 97.45           C  
ATOM   4840  HE2 PHE A 308       9.683  -8.814  -1.421  1.00 97.45           H  
ATOM   4841  CZ  PHE A 308       8.977  -9.428  -3.363  1.00 97.45           C  
ATOM   4842  HZ  PHE A 308       7.940  -9.448  -3.061  1.00 97.45           H  
ATOM   4843  N   VAL A 309      13.165 -12.080  -6.061  1.00 97.37           N  
ATOM   4844  H   VAL A 309      13.666 -11.442  -6.662  1.00 97.37           H  
ATOM   4845  CA  VAL A 309      12.422 -13.206  -6.650  1.00 97.37           C  
ATOM   4846  HA  VAL A 309      11.413 -13.171  -6.238  1.00 97.37           H  
ATOM   4847  C   VAL A 309      12.999 -14.552  -6.211  1.00 97.37           C  
ATOM   4848  CB  VAL A 309      12.259 -13.116  -8.180  1.00 97.37           C  
ATOM   4849  HB  VAL A 309      11.612 -13.936  -8.489  1.00 97.37           H  
ATOM   4850  O   VAL A 309      12.223 -15.486  -6.028  1.00 97.37           O  
ATOM   4851  CG1 VAL A 309      11.567 -11.808  -8.580  1.00 97.37           C  
ATOM   4852 HG11 VAL A 309      12.164 -10.945  -8.284  1.00 97.37           H  
ATOM   4853 HG12 VAL A 309      10.587 -11.750  -8.107  1.00 97.37           H  
ATOM   4854 HG13 VAL A 309      11.434 -11.778  -9.661  1.00 97.37           H  
ATOM   4855  CG2 VAL A 309      13.569 -13.254  -8.957  1.00 97.37           C  
ATOM   4856 HG21 VAL A 309      14.047 -14.205  -8.726  1.00 97.37           H  
ATOM   4857 HG22 VAL A 309      13.366 -13.217 -10.028  1.00 97.37           H  
ATOM   4858 HG23 VAL A 309      14.241 -12.439  -8.689  1.00 97.37           H  
ATOM   4859  N   GLN A 310      14.313 -14.645  -5.965  1.00 97.41           N  
ATOM   4860  H   GLN A 310      14.908 -13.856  -6.176  1.00 97.41           H  
ATOM   4861  CA  GLN A 310      14.936 -15.827  -5.367  1.00 97.41           C  
ATOM   4862  HA  GLN A 310      14.630 -16.700  -5.943  1.00 97.41           H  
ATOM   4863  C   GLN A 310      14.457 -16.059  -3.925  1.00 97.41           C  
ATOM   4864  CB  GLN A 310      16.467 -15.725  -5.462  1.00 97.41           C  
ATOM   4865  HB2 GLN A 310      16.749 -15.626  -6.511  1.00 97.41           H  
ATOM   4866  HB3 GLN A 310      16.811 -14.845  -4.918  1.00 97.41           H  
ATOM   4867  O   GLN A 310      14.079 -17.180  -3.615  1.00 97.41           O  
ATOM   4868  CG  GLN A 310      17.140 -16.976  -4.876  1.00 97.41           C  
ATOM   4869  HG2 GLN A 310      16.887 -17.045  -3.818  1.00 97.41           H  
ATOM   4870  HG3 GLN A 310      16.759 -17.868  -5.372  1.00 97.41           H  
ATOM   4871  CD  GLN A 310      18.660 -16.981  -4.984  1.00 97.41           C  
ATOM   4872  NE2 GLN A 310      19.325 -17.746  -4.152  1.00 97.41           N  
ATOM   4873 HE21 GLN A 310      20.333 -17.767  -4.213  1.00 97.41           H  
ATOM   4874 HE22 GLN A 310      18.820 -18.210  -3.411  1.00 97.41           H  
ATOM   4875  OE1 GLN A 310      19.277 -16.311  -5.801  1.00 97.41           O  
ATOM   4876  N   ARG A 311      14.360 -15.030  -3.068  1.00 96.92           N  
ATOM   4877  H   ARG A 311      14.697 -14.122  -3.353  1.00 96.92           H  
ATOM   4878  CA  ARG A 311      13.762 -15.194  -1.724  1.00 96.92           C  
ATOM   4879  HA  ARG A 311      14.299 -15.977  -1.189  1.00 96.92           H  
ATOM   4880  C   ARG A 311      12.303 -15.647  -1.783  1.00 96.92           C  
ATOM   4881  CB  ARG A 311      13.834 -13.893  -0.922  1.00 96.92           C  
ATOM   4882  HB2 ARG A 311      13.162 -13.974  -0.068  1.00 96.92           H  
ATOM   4883  HB3 ARG A 311      13.488 -13.067  -1.545  1.00 96.92           H  
ATOM   4884  O   ARG A 311      11.886 -16.458  -0.968  1.00 96.92           O  
ATOM   4885  CG  ARG A 311      15.234 -13.590  -0.387  1.00 96.92           C  
ATOM   4886  HG2 ARG A 311      15.542 -14.372   0.308  1.00 96.92           H  
ATOM   4887  HG3 ARG A 311      15.950 -13.540  -1.207  1.00 96.92           H  
ATOM   4888  CD  ARG A 311      15.164 -12.241   0.336  1.00 96.92           C  
ATOM   4889  HD2 ARG A 311      14.724 -11.517  -0.350  1.00 96.92           H  
ATOM   4890  HD3 ARG A 311      14.513 -12.339   1.205  1.00 96.92           H  
ATOM   4891  NE  ARG A 311      16.494 -11.782   0.765  1.00 96.92           N  
ATOM   4892  HE  ARG A 311      17.161 -12.508   0.983  1.00 96.92           H  
ATOM   4893  NH1 ARG A 311      16.103  -9.519   0.594  1.00 96.92           N  
ATOM   4894 HH11 ARG A 311      16.451  -8.571   0.628  1.00 96.92           H  
ATOM   4895 HH12 ARG A 311      15.119  -9.698   0.456  1.00 96.92           H  
ATOM   4896  NH2 ARG A 311      18.149 -10.254   1.050  1.00 96.92           N  
ATOM   4897 HH21 ARG A 311      18.495  -9.347   0.771  1.00 96.92           H  
ATOM   4898 HH22 ARG A 311      18.795 -11.002   1.258  1.00 96.92           H  
ATOM   4899  CZ  ARG A 311      16.901 -10.526   0.811  1.00 96.92           C  
ATOM   4900  N   VAL A 312      11.524 -15.148  -2.747  1.00 97.28           N  
ATOM   4901  H   VAL A 312      11.911 -14.431  -3.344  1.00 97.28           H  
ATOM   4902  CA  VAL A 312      10.142 -15.612  -2.967  1.00 97.28           C  
ATOM   4903  HA  VAL A 312       9.609 -15.576  -2.017  1.00 97.28           H  
ATOM   4904  C   VAL A 312      10.123 -17.081  -3.413  1.00 97.28           C  
ATOM   4905  CB  VAL A 312       9.398 -14.695  -3.959  1.00 97.28           C  
ATOM   4906  HB  VAL A 312       9.979 -14.612  -4.877  1.00 97.28           H  
ATOM   4907  O   VAL A 312       9.266 -17.834  -2.963  1.00 97.28           O  
ATOM   4908  CG1 VAL A 312       8.003 -15.215  -4.320  1.00 97.28           C  
ATOM   4909 HG11 VAL A 312       7.385 -15.299  -3.426  1.00 97.28           H  
ATOM   4910 HG12 VAL A 312       8.079 -16.194  -4.793  1.00 97.28           H  
ATOM   4911 HG13 VAL A 312       7.527 -14.541  -5.033  1.00 97.28           H  
ATOM   4912  CG2 VAL A 312       9.208 -13.289  -3.370  1.00 97.28           C  
ATOM   4913 HG21 VAL A 312       8.601 -13.341  -2.466  1.00 97.28           H  
ATOM   4914 HG22 VAL A 312       8.712 -12.645  -4.097  1.00 97.28           H  
ATOM   4915 HG23 VAL A 312      10.170 -12.842  -3.121  1.00 97.28           H  
ATOM   4916  N   PHE A 313      11.082 -17.520  -4.232  1.00 97.56           N  
ATOM   4917  H   PHE A 313      11.780 -16.870  -4.564  1.00 97.56           H  
ATOM   4918  CA  PHE A 313      11.245 -18.937  -4.564  1.00 97.56           C  
ATOM   4919  HA  PHE A 313      10.301 -19.316  -4.955  1.00 97.56           H  
ATOM   4920  C   PHE A 313      11.577 -19.766  -3.315  1.00 97.56           C  
ATOM   4921  CB  PHE A 313      12.312 -19.094  -5.655  1.00 97.56           C  
ATOM   4922  HB2 PHE A 313      13.289 -18.801  -5.271  1.00 97.56           H  
ATOM   4923  HB3 PHE A 313      12.071 -18.420  -6.477  1.00 97.56           H  
ATOM   4924  O   PHE A 313      10.836 -20.682  -2.988  1.00 97.56           O  
ATOM   4925  CG  PHE A 313      12.433 -20.501  -6.197  1.00 97.56           C  
ATOM   4926  CD1 PHE A 313      13.142 -21.484  -5.480  1.00 97.56           C  
ATOM   4927  HD1 PHE A 313      13.604 -21.253  -4.531  1.00 97.56           H  
ATOM   4928  CD2 PHE A 313      11.825 -20.828  -7.420  1.00 97.56           C  
ATOM   4929  HD2 PHE A 313      11.252 -20.081  -7.951  1.00 97.56           H  
ATOM   4930  CE1 PHE A 313      13.212 -22.796  -5.973  1.00 97.56           C  
ATOM   4931  HE1 PHE A 313      13.704 -23.564  -5.395  1.00 97.56           H  
ATOM   4932  CE2 PHE A 313      11.928 -22.129  -7.935  1.00 97.56           C  
ATOM   4933  HE2 PHE A 313      11.451 -22.387  -8.869  1.00 97.56           H  
ATOM   4934  CZ  PHE A 313      12.606 -23.113  -7.199  1.00 97.56           C  
ATOM   4935  HZ  PHE A 313      12.640 -24.127  -7.569  1.00 97.56           H  
ATOM   4936  N   GLU A 314      12.630 -19.398  -2.579  1.00 96.98           N  
ATOM   4937  H   GLU A 314      13.181 -18.618  -2.906  1.00 96.98           H  
ATOM   4938  CA  GLU A 314      13.106 -20.081  -1.362  1.00 96.98           C
[truncated: 654,004 more chars]
