# Supplementary material for: Shared structural features of Miro binding control mitochondrial homeostasis
Source: EMBO J. 2024 Jan 24;43(4):6. doi: 10.1038/s44318-024-00028-1 (PMC10897228; doi:10.1038/s44318-024-00028-1)
Supplement: Supplementary file 2 — DataSet EV1 [file 44318_2024_28_MOESM2_ESM.zip › _All structures/Miro2_Trak2.pdb]

ATOM      1  N   MET A   1       4.468   8.033  -6.436  1.00 61.00           N  
ATOM      2  H   MET A   1       4.963   7.724  -7.260  1.00 61.00           H  
ATOM      3  H2  MET A   1       5.127   8.241  -5.700  1.00 61.00           H  
ATOM      4  H3  MET A   1       3.870   7.264  -6.168  1.00 61.00           H  
ATOM      5  CA  MET A   1       3.654   9.226  -6.751  1.00 61.00           C  
ATOM      6  HA  MET A   1       3.108   9.021  -7.671  1.00 61.00           H  
ATOM      7  C   MET A   1       4.575  10.420  -6.977  1.00 61.00           C  
ATOM      8  CB  MET A   1       2.637   9.506  -5.634  1.00 61.00           C  
ATOM      9  HB2 MET A   1       2.207   8.558  -5.309  1.00 61.00           H  
ATOM     10  HB3 MET A   1       3.128   9.970  -4.779  1.00 61.00           H  
ATOM     11  O   MET A   1       5.501  10.606  -6.192  1.00 61.00           O  
ATOM     12  CG  MET A   1       1.486  10.391  -6.121  1.00 61.00           C  
ATOM     13  HG2 MET A   1       1.860  11.387  -6.358  1.00 61.00           H  
ATOM     14  HG3 MET A   1       1.071   9.951  -7.027  1.00 61.00           H  
ATOM     15  SD  MET A   1       0.150  10.536  -4.908  1.00 61.00           S  
ATOM     16  CE  MET A   1      -1.168  11.217  -5.960  1.00 61.00           C  
ATOM     17  HE1 MET A   1      -0.851  12.168  -6.390  1.00 61.00           H  
ATOM     18  HE2 MET A   1      -1.409  10.520  -6.763  1.00 61.00           H  
ATOM     19  HE3 MET A   1      -2.064  11.385  -5.363  1.00 61.00           H  
ATOM     20  N   ARG A   2       4.373  11.204  -8.045  1.00 79.23           N  
ATOM     21  H   ARG A   2       3.559  11.053  -8.623  1.00 79.23           H  
ATOM     22  CA  ARG A   2       5.223  12.373  -8.349  1.00 79.23           C  
ATOM     23  HA  ARG A   2       6.248  12.140  -8.061  1.00 79.23           H  
ATOM     24  C   ARG A   2       4.804  13.610  -7.552  1.00 79.23           C  
ATOM     25  CB  ARG A   2       5.210  12.706  -9.849  1.00 79.23           C  
ATOM     26  HB2 ARG A   2       5.867  13.562 -10.002  1.00 79.23           H  
ATOM     27  HB3 ARG A   2       4.204  12.999 -10.150  1.00 79.23           H  
ATOM     28  O   ARG A   2       3.635  13.753  -7.215  1.00 79.23           O  
ATOM     29  CG  ARG A   2       5.693  11.564 -10.752  1.00 79.23           C  
ATOM     30  HG2 ARG A   2       4.915  10.804 -10.826  1.00 79.23           H  
ATOM     31  HG3 ARG A   2       6.597  11.117 -10.339  1.00 79.23           H  
ATOM     32  CD  ARG A   2       6.003  12.129 -12.141  1.00 79.23           C  
ATOM     33  HD2 ARG A   2       6.858  12.799 -12.054  1.00 79.23           H  
ATOM     34  HD3 ARG A   2       5.153  12.723 -12.477  1.00 79.23           H  
ATOM     35  NE  ARG A   2       6.274  11.059 -13.122  1.00 79.23           N  
ATOM     36  HE  ARG A   2       5.653  10.263 -13.103  1.00 79.23           H  
ATOM     37  NH1 ARG A   2       7.875  12.157 -14.363  1.00 79.23           N  
ATOM     38 HH11 ARG A   2       7.784  12.971 -13.773  1.00 79.23           H  
ATOM     39 HH12 ARG A   2       8.523  12.171 -15.138  1.00 79.23           H  
ATOM     40  NH2 ARG A   2       7.206  10.116 -14.968  1.00 79.23           N  
ATOM     41 HH21 ARG A   2       6.582   9.328 -14.870  1.00 79.23           H  
ATOM     42 HH22 ARG A   2       7.796  10.178 -15.786  1.00 79.23           H  
ATOM     43  CZ  ARG A   2       7.122  11.114 -14.136  1.00 79.23           C  
ATOM     44  N   ARG A   3       5.757  14.522  -7.321  1.00 84.12           N  
ATOM     45  H   ARG A   3       6.692  14.319  -7.646  1.00 84.12           H  
ATOM     46  CA  ARG A   3       5.486  15.874  -6.797  1.00 84.12           C  
ATOM     47  HA  ARG A   3       4.661  15.837  -6.085  1.00 84.12           H  
ATOM     48  C   ARG A   3       5.031  16.855  -7.867  1.00 84.12           C  
ATOM     49  CB  ARG A   3       6.716  16.460  -6.101  1.00 84.12           C  
ATOM     50  HB2 ARG A   3       6.467  17.477  -5.796  1.00 84.12           H  
ATOM     51  HB3 ARG A   3       7.544  16.510  -6.808  1.00 84.12           H  
ATOM     52  O   ARG A   3       4.427  17.858  -7.522  1.00 84.12           O  
ATOM     53  CG  ARG A   3       7.146  15.686  -4.854  1.00 84.12           C  
ATOM     54  HG2 ARG A   3       6.300  15.581  -4.174  1.00 84.12           H  
ATOM     55  HG3 ARG A   3       7.515  14.700  -5.136  1.00 84.12           H  
ATOM     56  CD  ARG A   3       8.258  16.487  -4.173  1.00 84.12           C  
ATOM     57  HD2 ARG A   3       9.056  16.660  -4.895  1.00 84.12           H  
ATOM     58  HD3 ARG A   3       7.847  17.447  -3.861  1.00 84.12           H  
ATOM     59  NE  ARG A   3       8.801  15.794  -2.995  1.00 84.12           N  
ATOM     60  HE  ARG A   3       8.338  14.942  -2.710  1.00 84.12           H  
ATOM     61  NH1 ARG A   3      10.443  17.331  -2.525  1.00 84.12           N  
ATOM     62 HH11 ARG A   3      11.194  17.672  -1.943  1.00 84.12           H  
ATOM     63 HH12 ARG A   3      10.141  17.888  -3.312  1.00 84.12           H  
ATOM     64  NH2 ARG A   3      10.206  15.529  -1.226  1.00 84.12           N  
ATOM     65 HH21 ARG A   3       9.731  14.672  -0.980  1.00 84.12           H  
ATOM     66 HH22 ARG A   3      10.981  15.856  -0.668  1.00 84.12           H  
ATOM     67  CZ  ARG A   3       9.811  16.220  -2.258  1.00 84.12           C  
ATOM     68  N   ASP A   4       5.305  16.589  -9.142  1.00 91.73           N  
ATOM     69  H   ASP A   4       5.914  15.816  -9.369  1.00 91.73           H  
ATOM     70  CA  ASP A   4       4.797  17.380 -10.254  1.00 91.73           C  
ATOM     71  HA  ASP A   4       3.752  17.582 -10.016  1.00 91.73           H  
ATOM     72  C   ASP A   4       4.766  16.633 -11.594  1.00 91.73           C  
ATOM     73  CB  ASP A   4       5.529  18.733 -10.359  1.00 91.73           C  
ATOM     74  HB2 ASP A   4       5.051  19.362 -11.110  1.00 91.73           H  
ATOM     75  HB3 ASP A   4       5.407  19.275  -9.421  1.00 91.73           H  
ATOM     76  O   ASP A   4       4.949  15.418 -11.674  1.00 91.73           O  
ATOM     77  CG  ASP A   4       7.002  18.591 -10.713  1.00 91.73           C  
ATOM     78  OD1 ASP A   4       7.770  18.151  -9.828  1.00 91.73           O  
ATOM     79  OD2 ASP A   4       7.289  18.874 -11.894  1.00 91.73           O  
ATOM     80  N   VAL A   5       4.383  17.405 -12.610  1.00 95.42           N  
ATOM     81  H   VAL A   5       4.585  18.387 -12.492  1.00 95.42           H  
ATOM     82  CA  VAL A   5       4.144  17.030 -13.998  1.00 95.42           C  
ATOM     83  HA  VAL A   5       4.818  16.223 -14.287  1.00 95.42           H  
ATOM     84  C   VAL A   5       4.444  18.290 -14.799  1.00 95.42           C  
ATOM     85  CB  VAL A   5       2.689  16.593 -14.272  1.00 95.42           C  
ATOM     86  HB  VAL A   5       2.006  17.396 -13.994  1.00 95.42           H  
ATOM     87  O   VAL A   5       3.763  19.303 -14.606  1.00 95.42           O  
ATOM     88  CG1 VAL A   5       2.504  16.283 -15.761  1.00 95.42           C  
ATOM     89 HG11 VAL A   5       2.635  17.183 -16.363  1.00 95.42           H  
ATOM     90 HG12 VAL A   5       3.225  15.529 -16.079  1.00 95.42           H  
ATOM     91 HG13 VAL A   5       1.495  15.912 -15.938  1.00 95.42           H  
ATOM     92  CG2 VAL A   5       2.288  15.344 -13.482  1.00 95.42           C  
ATOM     93 HG21 VAL A   5       2.322  15.554 -12.413  1.00 95.42           H  
ATOM     94 HG22 VAL A   5       2.976  14.526 -13.696  1.00 95.42           H  
ATOM     95 HG23 VAL A   5       1.275  15.042 -13.748  1.00 95.42           H  
ATOM     96  N   ARG A   6       5.444  18.216 -15.675  1.00 96.37           N  
ATOM     97  H   ARG A   6       6.042  17.405 -15.611  1.00 96.37           H  
ATOM     98  CA  ARG A   6       5.774  19.233 -16.678  1.00 96.37           C  
ATOM     99  HA  ARG A   6       5.217  20.144 -16.463  1.00 96.37           H  
ATOM    100  C   ARG A   6       5.349  18.745 -18.064  1.00 96.37           C  
ATOM    101  CB  ARG A   6       7.277  19.545 -16.569  1.00 96.37           C  
ATOM    102  HB2 ARG A   6       7.851  18.670 -16.875  1.00 96.37           H  
ATOM    103  HB3 ARG A   6       7.510  19.747 -15.523  1.00 96.37           H  
ATOM    104  O   ARG A   6       5.893  17.760 -18.563  1.00 96.37           O  
ATOM    105  CG  ARG A   6       7.711  20.761 -17.398  1.00 96.37           C  
ATOM    106  HG2 ARG A   6       7.156  21.636 -17.059  1.00 96.37           H  
ATOM    107  HG3 ARG A   6       7.497  20.593 -18.454  1.00 96.37           H  
ATOM    108  CD  ARG A   6       9.221  20.986 -17.215  1.00 96.37           C  
ATOM    109  HD2 ARG A   6       9.740  20.166 -17.711  1.00 96.37           H  
ATOM    110  HD3 ARG A   6       9.475  20.963 -16.155  1.00 96.37           H  
ATOM    111  NE  ARG A   6       9.695  22.245 -17.811  1.00 96.37           N  
ATOM    112  HE  ARG A   6      10.204  22.195 -18.681  1.00 96.37           H  
ATOM    113  NH1 ARG A   6       8.798  23.717 -16.275  1.00 96.37           N  
ATOM    114 HH11 ARG A   6       8.495  22.967 -15.670  1.00 96.37           H  
ATOM    115 HH12 ARG A   6       8.496  24.660 -16.073  1.00 96.37           H  
ATOM    116  NH2 ARG A   6       9.790  24.456 -18.115  1.00 96.37           N  
ATOM    117 HH21 ARG A   6       9.242  25.294 -17.986  1.00 96.37           H  
ATOM    118 HH22 ARG A   6      10.179  24.235 -19.021  1.00 96.37           H  
ATOM    119  CZ  ARG A   6       9.432  23.460 -17.382  1.00 96.37           C  
ATOM    120  N   ILE A   7       4.374  19.420 -18.664  1.00 96.78           N  
ATOM    121  H   ILE A   7       3.994  20.222 -18.182  1.00 96.78           H  
ATOM    122  CA  ILE A   7       3.872  19.178 -20.020  1.00 96.78           C  
ATOM    123  HA  ILE A   7       4.102  18.153 -20.314  1.00 96.78           H  
ATOM    124  C   ILE A   7       4.591  20.135 -20.973  1.00 96.78           C  
ATOM    125  CB  ILE A   7       2.336  19.384 -20.098  1.00 96.78           C  
ATOM    126  HB  ILE A   7       2.121  20.436 -19.910  1.00 96.78           H  
ATOM    127  O   ILE A   7       4.496  21.349 -20.803  1.00 96.78           O  
ATOM    128  CG1 ILE A   7       1.572  18.553 -19.039  1.00 96.78           C  
ATOM    129 HG12 ILE A   7       1.932  18.820 -18.046  1.00 96.78           H  
ATOM    130 HG13 ILE A   7       1.773  17.493 -19.195  1.00 96.78           H  
ATOM    131  CG2 ILE A   7       1.845  19.041 -21.520  1.00 96.78           C  
ATOM    132 HG21 ILE A   7       1.942  17.971 -21.705  1.00 96.78           H  
ATOM    133 HG22 ILE A   7       0.804  19.336 -21.650  1.00 96.78           H  
ATOM    134 HG23 ILE A   7       2.417  19.581 -22.274  1.00 96.78           H  
ATOM    135  CD1 ILE A   7       0.052  18.758 -19.037  1.00 96.78           C  
ATOM    136 HD11 ILE A   7      -0.398  18.101 -18.294  1.00 96.78           H  
ATOM    137 HD12 ILE A   7      -0.380  18.515 -20.008  1.00 96.78           H  
ATOM    138 HD13 ILE A   7      -0.181  19.796 -18.798  1.00 96.78           H  
ATOM    139  N   LEU A   8       5.264  19.603 -21.993  1.00 97.39           N  
ATOM    140  H   LEU A   8       5.311  18.596 -22.067  1.00 97.39           H  
ATOM    141  CA  LEU A   8       5.822  20.394 -23.095  1.00 97.39           C  
ATOM    142  HA  LEU A   8       5.848  21.448 -22.818  1.00 97.39           H  
ATOM    143  C   LEU A   8       4.933  20.258 -24.336  1.00 97.39           C  
ATOM    144  CB  LEU A   8       7.266  19.925 -23.351  1.00 97.39           C  
ATOM    145  HB2 LEU A   8       7.249  18.851 -23.535  1.00 97.39           H  
ATOM    146  HB3 LEU A   8       7.854  20.102 -22.451  1.00 97.39           H  
ATOM    147  O   LEU A   8       4.696  19.137 -24.786  1.00 97.39           O  
ATOM    148  CG  LEU A   8       7.968  20.607 -24.543  1.00 97.39           C  
ATOM    149  HG  LEU A   8       7.391  20.444 -25.453  1.00 97.39           H  
ATOM    150  CD1 LEU A   8       8.146  22.111 -24.330  1.00 97.39           C  
ATOM    151 HD11 LEU A   8       8.727  22.531 -25.151  1.00 97.39           H  
ATOM    152 HD12 LEU A   8       7.177  22.609 -24.318  1.00 97.39           H  
ATOM    153 HD13 LEU A   8       8.667  22.301 -23.391  1.00 97.39           H  
ATOM    154  CD2 LEU A   8       9.346  19.979 -24.740  1.00 97.39           C  
ATOM    155 HD21 LEU A   8       9.950  20.124 -23.844  1.00 97.39           H  
ATOM    156 HD22 LEU A   8       9.242  18.912 -24.934  1.00 97.39           H  
ATOM    157 HD23 LEU A   8       9.847  20.444 -25.589  1.00 97.39           H  
ATOM    158  N   LEU A   9       4.470  21.370 -24.914  1.00 97.17           N  
ATOM    159  H   LEU A   9       4.681  22.264 -24.496  1.00 97.17           H  
ATOM    160  CA  LEU A   9       3.826  21.366 -26.231  1.00 97.17           C  
ATOM    161  HA  LEU A   9       3.370  20.390 -26.396  1.00 97.17           H  
ATOM    162  C   LEU A   9       4.881  21.553 -27.324  1.00 97.17           C  
ATOM    163  CB  LEU A   9       2.703  22.416 -26.335  1.00 97.17           C  
ATOM    164  HB2 LEU A   9       3.004  23.339 -25.840  1.00 97.17           H  
ATOM    165  HB3 LEU A   9       2.564  22.644 -27.392  1.00 97.17           H  
ATOM    166  O   LEU A   9       5.618  22.533 -27.335  1.00 97.17           O  
ATOM    167  CG  LEU A   9       1.346  21.926 -25.798  1.00 97.17           C  
ATOM    168  HG  LEU A   9       1.152  20.923 -26.180  1.00 97.17           H  
ATOM    169  CD1 LEU A   9       1.280  21.886 -24.273  1.00 97.17           C  
ATOM    170 HD11 LEU A   9       1.428  22.886 -23.864  1.00 97.17           H  
ATOM    171 HD12 LEU A   9       2.053  21.223 -23.883  1.00 97.17           H  
ATOM    172 HD13 LEU A   9       0.310  21.493 -23.967  1.00 97.17           H  
ATOM    173  CD2 LEU A   9       0.224  22.828 -26.314  1.00 97.17           C  
ATOM    174 HD21 LEU A   9       0.460  23.870 -26.097  1.00 97.17           H  
ATOM    175 HD22 LEU A   9      -0.723  22.555 -25.849  1.00 97.17           H  
ATOM    176 HD23 LEU A   9       0.130  22.715 -27.394  1.00 97.17           H  
ATOM    177  N   LEU A  10       4.920  20.617 -28.269  1.00 96.05           N  
ATOM    178  H   LEU A  10       4.235  19.877 -28.215  1.00 96.05           H  
ATOM    179  CA  LEU A  10       5.883  20.541 -29.368  1.00 96.05           C  
ATOM    180  HA  LEU A  10       6.446  21.474 -29.399  1.00 96.05           H  
ATOM    181  C   LEU A  10       5.141  20.387 -30.705  1.00 96.05           C  
ATOM    182  CB  LEU A  10       6.841  19.377 -29.052  1.00 96.05           C  
ATOM    183  HB2 LEU A  10       6.288  18.441 -29.121  1.00 96.05           H  
ATOM    184  HB3 LEU A  10       7.175  19.488 -28.020  1.00 96.05           H  
ATOM    185  O   LEU A  10       3.959  20.067 -30.715  1.00 96.05           O  
ATOM    186  CG  LEU A  10       8.093  19.282 -29.939  1.00 96.05           C  
ATOM    187  HG  LEU A  10       7.796  19.043 -30.960  1.00 96.05           H  
ATOM    188  CD1 LEU A  10       8.880  20.591 -29.941  1.00 96.05           C  
ATOM    189 HD11 LEU A  10       9.871  20.435 -30.366  1.00 96.05           H  
ATOM    190 HD12 LEU A  10       8.372  21.338 -30.551  1.00 96.05           H  
ATOM    191 HD13 LEU A  10       8.989  20.967 -28.923  1.00 96.05           H  
ATOM    192  CD2 LEU A  10       8.995  18.160 -29.427  1.00 96.05           C  
ATOM    193 HD21 LEU A  10       9.890  18.085 -30.046  1.00 96.05           H  
ATOM    194 HD22 LEU A  10       8.459  17.212 -29.468  1.00 96.05           H  
ATOM    195 HD23 LEU A  10       9.296  18.361 -28.399  1.00 96.05           H  
ATOM    196  N   GLY A  11       5.787  20.656 -31.840  1.00 95.48           N  
ATOM    197  H   GLY A  11       6.761  20.921 -31.803  1.00 95.48           H  
ATOM    198  CA  GLY A  11       5.139  20.644 -33.160  1.00 95.48           C  
ATOM    199  HA2 GLY A  11       5.347  19.694 -33.652  1.00 95.48           H  
ATOM    200  HA3 GLY A  11       4.057  20.731 -33.060  1.00 95.48           H  
ATOM    201  C   GLY A  11       5.616  21.790 -34.050  1.00 95.48           C  
ATOM    202  O   GLY A  11       6.276  22.714 -33.566  1.00 95.48           O  
ATOM    203  N   GLU A  12       5.276  21.745 -35.340  1.00 96.54           N  
ATOM    204  H   GLU A  12       4.650  21.012 -35.641  1.00 96.54           H  
ATOM    205  CA  GLU A  12       5.676  22.759 -36.334  1.00 96.54           C  
ATOM    206  HA  GLU A  12       6.762  22.853 -36.344  1.00 96.54           H  
ATOM    207  C   GLU A  12       5.130  24.164 -35.985  1.00 96.54           C  
ATOM    208  CB  GLU A  12       5.234  22.317 -37.749  1.00 96.54           C  
ATOM    209  HB2 GLU A  12       4.150  22.202 -37.739  1.00 96.54           H  
ATOM    210  HB3 GLU A  12       5.473  23.104 -38.465  1.00 96.54           H  
ATOM    211  O   GLU A  12       4.314  24.354 -35.071  1.00 96.54           O  
ATOM    212  CG  GLU A  12       5.844  20.998 -38.267  1.00 96.54           C  
ATOM    213  HG2 GLU A  12       5.790  20.235 -37.491  1.00 96.54           H  
ATOM    214  HG3 GLU A  12       5.219  20.645 -39.088  1.00 96.54           H  
ATOM    215  CD  GLU A  12       7.289  21.126 -38.780  1.00 96.54           C  
ATOM    216  OE1 GLU A  12       8.239  20.971 -37.982  1.00 96.54           O  
ATOM    217  OE2 GLU A  12       7.489  21.258 -40.006  1.00 96.54           O  
ATOM    218  N   ALA A  13       5.594  25.187 -36.704  1.00 95.14           N  
ATOM    219  H   ALA A  13       6.310  25.018 -37.397  1.00 95.14           H  
ATOM    220  CA  ALA A  13       4.995  26.517 -36.645  1.00 95.14           C  
ATOM    221  HA  ALA A  13       5.062  26.875 -35.618  1.00 95.14           H  
ATOM    222  C   ALA A  13       3.502  26.484 -37.046  1.00 95.14           C  
ATOM    223  CB  ALA A  13       5.816  27.462 -37.531  1.00 95.14           C  
ATOM    224  HB1 ALA A  13       5.762  27.135 -38.570  1.00 95.14           H  
ATOM    225  HB2 ALA A  13       5.426  28.477 -37.455  1.00 95.14           H  
ATOM    226  HB3 ALA A  13       6.857  27.458 -37.210  1.00 95.14           H  
ATOM    227  O   ALA A  13       3.065  25.622 -37.800  1.00 95.14           O  
ATOM    228  N   GLN A  14       2.710  27.436 -36.541  1.00 95.32           N  
ATOM    229  H   GLN A  14       3.137  28.118 -35.931  1.00 95.32           H  
ATOM    230  CA  GLN A  14       1.296  27.657 -36.907  1.00 95.32           C  
ATOM    231  HA  GLN A  14       0.941  28.438 -36.235  1.00 95.32           H  
ATOM    232  C   GLN A  14       0.289  26.505 -36.658  1.00 95.32           C  
ATOM    233  CB  GLN A  14       1.193  28.243 -38.333  1.00 95.32           C  
ATOM    234  HB2 GLN A  14       0.149  28.471 -38.549  1.00 95.32           H  
ATOM    235  HB3 GLN A  14       1.521  27.495 -39.055  1.00 95.32           H  
ATOM    236  O   GLN A  14      -0.905  26.690 -36.900  1.00 95.32           O  
ATOM    237  CG  GLN A  14       2.018  29.528 -38.539  1.00 95.32           C  
ATOM    238  HG2 GLN A  14       3.080  29.297 -38.447  1.00 95.32           H  
ATOM    239  HG3 GLN A  14       1.851  29.897 -39.551  1.00 95.32           H  
ATOM    240  CD  GLN A  14       1.652  30.641 -37.558  1.00 95.32           C  
ATOM    241  NE2 GLN A  14       2.590  31.466 -37.147  1.00 95.32           N  
ATOM    242 HE21 GLN A  14       3.533  31.415 -37.506  1.00 95.32           H  
ATOM    243 HE22 GLN A  14       2.290  32.179 -36.498  1.00 95.32           H  
ATOM    244  OE1 GLN A  14       0.527  30.776 -37.112  1.00 95.32           O  
ATOM    245  N   VAL A  15       0.686  25.375 -36.056  1.00 96.46           N  
ATOM    246  H   VAL A  15       1.676  25.175 -36.041  1.00 96.46           H  
ATOM    247  CA  VAL A  15      -0.254  24.323 -35.585  1.00 96.46           C  
ATOM    248  HA  VAL A  15      -0.953  24.122 -36.397  1.00 96.46           H  
ATOM    249  C   VAL A  15      -1.111  24.754 -34.376  1.00 96.46           C  
ATOM    250  CB  VAL A  15       0.457  22.984 -35.289  1.00 96.46           C  
ATOM    251  HB  VAL A  15      -0.304  22.228 -35.098  1.00 96.46           H  
ATOM    252  O   VAL A  15      -2.040  24.053 -33.987  1.00 96.46           O  
ATOM    253  CG1 VAL A  15       1.289  22.501 -36.480  1.00 96.46           C  
ATOM    254 HG11 VAL A  15       1.674  21.501 -36.278  1.00 96.46           H  
ATOM    255 HG12 VAL A  15       0.660  22.458 -37.369  1.00 96.46           H  
ATOM    256 HG13 VAL A  15       2.127  23.173 -36.668  1.00 96.46           H  
ATOM    257  CG2 VAL A  15       1.353  23.072 -34.048  1.00 96.46           C  
ATOM    258 HG21 VAL A  15       2.042  23.912 -34.137  1.00 96.46           H  
ATOM    259 HG22 VAL A  15       1.927  22.151 -33.945  1.00 96.46           H  
ATOM    260 HG23 VAL A  15       0.735  23.191 -33.158  1.00 96.46           H  
ATOM    261  N   GLY A  16      -0.831  25.917 -33.772  1.00 95.79           N  
ATOM    262  H   GLY A  16      -0.097  26.476 -34.183  1.00 95.79           H  
ATOM    263  CA  GLY A  16      -1.660  26.529 -32.720  1.00 95.79           C  
ATOM    264  HA2 GLY A  16      -2.711  26.320 -32.918  1.00 95.79           H  
ATOM    265  HA3 GLY A  16      -1.533  27.611 -32.773  1.00 95.79           H  
ATOM    266  C   GLY A  16      -1.350  26.107 -31.276  1.00 95.79           C  
ATOM    267  O   GLY A  16      -2.243  26.169 -30.435  1.00 95.79           O  
ATOM    268  N   LYS A  17      -0.106  25.703 -30.974  1.00 95.87           N  
ATOM    269  H   LYS A  17       0.558  25.655 -31.734  1.00 95.87           H  
ATOM    270  CA  LYS A  17       0.367  25.320 -29.621  1.00 95.87           C  
ATOM    271  HA  LYS A  17      -0.151  24.415 -29.305  1.00 95.87           H  
ATOM    272  C   LYS A  17       0.045  26.390 -28.568  1.00 95.87           C  
ATOM    273  CB  LYS A  17       1.885  25.041 -29.639  1.00 95.87           C  
ATOM    274  HB2 LYS A  17       2.173  24.652 -28.662  1.00 95.87           H  
ATOM    275  HB3 LYS A  17       2.430  25.970 -29.803  1.00 95.87           H  
ATOM    276  O   LYS A  17      -0.723  26.146 -27.639  1.00 95.87           O  
ATOM    277  CG  LYS A  17       2.290  24.033 -30.726  1.00 95.87           C  
ATOM    278  HG2 LYS A  17       1.617  23.177 -30.667  1.00 95.87           H  
ATOM    279  HG3 LYS A  17       2.180  24.496 -31.707  1.00 95.87           H  
ATOM    280  CD  LYS A  17       3.726  23.521 -30.586  1.00 95.87           C  
ATOM    281  HD2 LYS A  17       3.838  23.084 -29.594  1.00 95.87           H  
ATOM    282  HD3 LYS A  17       3.888  22.735 -31.324  1.00 95.87           H  
ATOM    283  CE  LYS A  17       4.787  24.610 -30.758  1.00 95.87           C  
ATOM    284  HE2 LYS A  17       5.682  24.298 -30.220  1.00 95.87           H  
ATOM    285  HE3 LYS A  17       4.453  25.523 -30.265  1.00 95.87           H  
ATOM    286  NZ  LYS A  17       5.144  24.875 -32.176  1.00 95.87           N  
ATOM    287  HZ1 LYS A  17       5.788  25.653 -32.209  1.00 95.87           H  
ATOM    288  HZ2 LYS A  17       5.607  24.081 -32.594  1.00 95.87           H  
ATOM    289  HZ3 LYS A  17       4.340  25.071 -32.754  1.00 95.87           H  
ATOM    290  N   THR A  18       0.516  27.610 -28.813  1.00 93.85           N  
ATOM    291  H   THR A  18       1.243  27.710 -29.506  1.00 93.85           H  
ATOM    292  CA  THR A  18       0.240  28.814 -28.021  1.00 93.85           C  
ATOM    293  HA  THR A  18       0.676  28.695 -27.029  1.00 93.85           H  
ATOM    294  C   THR A  18      -1.257  29.083 -27.873  1.00 93.85           C  
ATOM    295  CB  THR A  18       0.891  30.020 -28.714  1.00 93.85           C  
ATOM    296  HB  THR A  18       0.284  30.310 -29.572  1.00 93.85           H  
ATOM    297  O   THR A  18      -1.730  29.423 -26.792  1.00 93.85           O  
ATOM    298  CG2 THR A  18       1.019  31.217 -27.784  1.00 93.85           C  
ATOM    299 HG21 THR A  18       0.039  31.655 -27.596  1.00 93.85           H  
ATOM    300 HG22 THR A  18       1.458  30.890 -26.842  1.00 93.85           H  
ATOM    301 HG23 THR A  18       1.668  31.965 -28.238  1.00 93.85           H  
ATOM    302  OG1 THR A  18       2.162  29.666 -29.205  1.00 93.85           O  
ATOM    303  HG1 THR A  18       2.691  29.391 -28.452  1.00 93.85           H  
ATOM    304  N   SER A  19      -2.036  28.877 -28.941  1.00 95.54           N  
ATOM    305  H   SER A  19      -1.610  28.587 -29.809  1.00 95.54           H  
ATOM    306  CA  SER A  19      -3.488  29.068 -28.924  1.00 95.54           C  
ATOM    307  HA  SER A  19      -3.701  30.067 -28.543  1.00 95.54           H  
ATOM    308  C   SER A  19      -4.201  28.069 -28.011  1.00 95.54           C  
ATOM    309  CB  SER A  19      -4.080  28.961 -30.331  1.00 95.54           C  
ATOM    310  HB2 SER A  19      -4.100  27.915 -30.640  1.00 95.54           H  
ATOM    311  HB3 SER A  19      -5.104  29.334 -30.309  1.00 95.54           H  
ATOM    312  O   SER A  19      -5.128  28.472 -27.321  1.00 95.54           O  
ATOM    313  OG  SER A  19      -3.325  29.695 -31.276  1.00 95.54           O  
ATOM    314  HG  SER A  19      -3.461  30.633 -31.121  1.00 95.54           H  
ATOM    315  N   LEU A  20      -3.782  26.798 -27.958  1.00 96.53           N  
ATOM    316  H   LEU A  20      -3.004  26.525 -28.542  1.00 96.53           H  
ATOM    317  CA  LEU A  20      -4.347  25.795 -27.038  1.00 96.53           C  
ATOM    318  HA  LEU A  20      -5.427  25.740 -27.180  1.00 96.53           H  
ATOM    319  C   LEU A  20      -4.110  26.187 -25.573  1.00 96.53           C  
ATOM    320  CB  LEU A  20      -3.718  24.415 -27.318  1.00 96.53           C  
ATOM    321  HB2 LEU A  20      -2.632  24.515 -27.300  1.00 96.53           H  
ATOM    322  HB3 LEU A  20      -3.988  23.734 -26.511  1.00 96.53           H  
ATOM    323  O   LEU A  20      -5.031  26.151 -24.757  1.00 96.53           O  
ATOM    324  CG  LEU A  20      -4.136  23.773 -28.651  1.00 96.53           C  
ATOM    325  HG  LEU A  20      -4.070  24.506 -29.455  1.00 96.53           H  
ATOM    326  CD1 LEU A  20      -3.206  22.607 -28.984  1.00 96.53           C  
ATOM    327 HD11 LEU A  20      -3.522  22.132 -29.913  1.00 96.53           H  
ATOM    328 HD12 LEU A  20      -2.187  22.974 -29.106  1.00 96.53           H  
ATOM    329 HD13 LEU A  20      -3.229  21.868 -28.183  1.00 96.53           H  
ATOM    330  CD2 LEU A  20      -5.568  23.248 -28.582  1.00 96.53           C  
ATOM    331 HD21 LEU A  20      -5.651  22.481 -27.812  1.00 96.53           H  
ATOM    332 HD22 LEU A  20      -5.844  22.816 -29.544  1.00 96.53           H  
ATOM    333 HD23 LEU A  20      -6.260  24.060 -28.359  1.00 96.53           H  
ATOM    334  N   ILE A  21      -2.888  26.625 -25.265  1.00 95.15           N  
ATOM    335  H   ILE A  21      -2.192  26.619 -25.997  1.00 95.15           H  
ATOM    336  CA  ILE A  21      -2.476  27.082 -23.932  1.00 95.15           C  
ATOM    337  HA  ILE A  21      -2.709  26.306 -23.202  1.00 95.15           H  
ATOM    338  C   ILE A  21      -3.262  28.337 -23.518  1.00 95.15           C  
ATOM    339  CB  ILE A  21      -0.946  27.305 -23.940  1.00 95.15           C  
ATOM    340  HB  ILE A  21      -0.692  27.971 -24.765  1.00 95.15           H  
ATOM    341  O   ILE A  21      -3.834  28.394 -22.428  1.00 95.15           O  
ATOM    342  CG1 ILE A  21      -0.214  25.960 -24.145  1.00 95.15           C  
ATOM    343 HG12 ILE A  21      -0.631  25.456 -25.017  1.00 95.15           H  
ATOM    344 HG13 ILE A  21      -0.382  25.316 -23.282  1.00 95.15           H  
ATOM    345  CG2 ILE A  21      -0.478  27.962 -22.640  1.00 95.15           C  
ATOM    346 HG21 ILE A  21      -0.722  27.325 -21.791  1.00 95.15           H  
ATOM    347 HG22 ILE A  21      -0.946  28.939 -22.517  1.00 95.15           H  
ATOM    348 HG23 ILE A  21       0.599  28.131 -22.659  1.00 95.15           H  
ATOM    349  CD1 ILE A  21       1.294  26.104 -24.382  1.00 95.15           C  
ATOM    350 HD11 ILE A  21       1.464  26.774 -25.224  1.00 95.15           H  
ATOM    351 HD12 ILE A  21       1.727  25.131 -24.614  1.00 95.15           H  
ATOM    352 HD13 ILE A  21       1.792  26.486 -23.491  1.00 95.15           H  
ATOM    353  N   LEU A  22      -3.372  29.327 -24.407  1.00 94.28           N  
ATOM    354  H   LEU A  22      -2.860  29.257 -25.275  1.00 94.28           H  
ATOM    355  CA  LEU A  22      -4.150  30.538 -24.143  1.00 94.28           C  
ATOM    356  HA  LEU A  22      -3.908  30.885 -23.139  1.00 94.28           H  
ATOM    357  C   LEU A  22      -5.664  30.288 -24.125  1.00 94.28           C  
ATOM    358  CB  LEU A  22      -3.761  31.638 -25.142  1.00 94.28           C  
ATOM    359  HB2 LEU A  22      -4.451  32.473 -25.024  1.00 94.28           H  
ATOM    360  HB3 LEU A  22      -3.877  31.248 -26.154  1.00 94.28           H  
ATOM    361  O   LEU A  22      -6.365  31.014 -23.429  1.00 94.28           O  
ATOM    362  CG  LEU A  22      -2.325  32.165 -24.959  1.00 94.28           C  
ATOM    363  HG  LEU A  22      -1.610  31.349 -25.066  1.00 94.28           H  
ATOM    364  CD1 LEU A  22      -2.037  33.202 -26.039  1.00 94.28           C  
ATOM    365 HD11 LEU A  22      -1.007  33.541 -25.933  1.00 94.28           H  
ATOM    366 HD12 LEU A  22      -2.159  32.749 -27.023  1.00 94.28           H  
ATOM    367 HD13 LEU A  22      -2.711  34.053 -25.942  1.00 94.28           H  
ATOM    368  CD2 LEU A  22      -2.095  32.831 -23.599  1.00 94.28           C  
ATOM    369 HD21 LEU A  22      -1.101  33.276 -23.573  1.00 94.28           H  
ATOM    370 HD22 LEU A  22      -2.143  32.088 -22.803  1.00 94.28           H  
ATOM    371 HD23 LEU A  22      -2.842  33.607 -23.428  1.00 94.28           H  
ATOM    372  N   SER A  23      -6.168  29.244 -24.788  1.00 94.24           N  
ATOM    373  H   SER A  23      -5.546  28.703 -25.372  1.00 94.24           H  
ATOM    374  CA  SER A  23      -7.579  28.832 -24.693  1.00 94.24           C  
ATOM    375  HA  SER A  23      -8.212  29.709 -24.828  1.00 94.24           H  
ATOM    376  C   SER A  23      -7.898  28.236 -23.318  1.00 94.24           C  
ATOM    377  CB  SER A  23      -7.940  27.828 -25.790  1.00 94.24           C  
ATOM    378  HB2 SER A  23      -7.330  26.930 -25.692  1.00 94.24           H  
ATOM    379  HB3 SER A  23      -8.988  27.547 -25.690  1.00 94.24           H  
ATOM    380  O   SER A  23      -8.911  28.594 -22.724  1.00 94.24           O  
ATOM    381  OG  SER A  23      -7.733  28.402 -27.063  1.00 94.24           O  
ATOM    382  HG  SER A  23      -6.790  28.558 -27.155  1.00 94.24           H  
ATOM    383  N   LEU A  24      -7.002  27.410 -22.756  1.00 93.19           N  
ATOM    384  H   LEU A  24      -6.195  27.138 -23.299  1.00 93.19           H  
ATOM    385  CA  LEU A  24      -7.105  26.914 -21.375  1.00 93.19           C  
ATOM    386  HA  LEU A  24      -8.033  26.352 -21.270  1.00 93.19           H  
ATOM    387  C   LEU A  24      -7.135  28.070 -20.357  1.00 93.19           C  
ATOM    388  CB  LEU A  24      -5.907  25.978 -21.105  1.00 93.19           C  
ATOM    389  HB2 LEU A  24      -5.918  25.165 -21.832  1.00 93.19           H  
ATOM    390  HB3 LEU A  24      -4.988  26.542 -21.264  1.00 93.19           H  
ATOM    391  O   LEU A  24      -7.925  28.062 -19.407  1.00 93.19           O  
ATOM    392  CG  LEU A  24      -5.853  25.384 -19.684  1.00 93.19           C  
ATOM    393  HG  LEU A  24      -6.016  26.166 -18.942  1.00 93.19           H  
ATOM    394  CD1 LEU A  24      -6.911  24.300 -19.493  1.00 93.19           C  
ATOM    395 HD11 LEU A  24      -6.827  23.548 -20.277  1.00 93.19           H  
ATOM    396 HD12 LEU A  24      -7.904  24.750 -19.523  1.00 93.19           H  
ATOM    397 HD13 LEU A  24      -6.772  23.813 -18.528  1.00 93.19           H  
ATOM    398  CD2 LEU A  24      -4.474  24.791 -19.406  1.00 93.19           C  
ATOM    399 HD21 LEU A  24      -3.714  25.567 -19.498  1.00 93.19           H  
ATOM    400 HD22 LEU A  24      -4.255  23.993 -20.115  1.00 93.19           H  
ATOM    401 HD23 LEU A  24      -4.441  24.390 -18.393  1.00 93.19           H  
ATOM    402  N   VAL A  25      -6.277  29.080 -20.543  1.00 90.07           N  
ATOM    403  H   VAL A  25      -5.616  28.999 -21.302  1.00 90.07           H  
ATOM    404  CA  VAL A  25      -6.145  30.200 -19.595  1.00 90.07           C  
ATOM    405  HA  VAL A  25      -6.301  29.792 -18.596  1.00 90.07           H  
ATOM    406  C   VAL A  25      -7.211  31.283 -19.794  1.00 90.07           C  
ATOM    407  CB  VAL A  25      -4.714  30.771 -19.605  1.00 90.07           C  
ATOM    408  HB  VAL A  25      -4.440  31.051 -20.622  1.00 90.07           H  
ATOM    409  O   VAL A  25      -7.735  31.812 -18.813  1.00 90.07           O  
ATOM    410  CG1 VAL A  25      -4.553  32.000 -18.697  1.00 90.07           C  
ATOM    411 HG11 VAL A  25      -3.513  32.325 -18.703  1.00 90.07           H  
ATOM    412 HG12 VAL A  25      -5.163  32.827 -19.062  1.00 90.07           H  
ATOM    413 HG13 VAL A  25      -4.837  31.755 -17.674  1.00 90.07           H  
ATOM    414  CG2 VAL A  25      -3.738  29.708 -19.089  1.00 90.07           C  
ATOM    415 HG21 VAL A  25      -2.742  30.144 -19.009  1.00 90.07           H  
ATOM    416 HG22 VAL A  25      -4.039  29.353 -18.104  1.00 90.07           H  
ATOM    417 HG23 VAL A  25      -3.691  28.865 -19.779  1.00 90.07           H  
ATOM    418  N   GLY A  26      -7.577  31.600 -21.032  1.00 88.25           N  
ATOM    419  H   GLY A  26      -7.123  31.132 -21.803  1.00 88.25           H  
ATOM    420  CA  GLY A  26      -8.549  32.640 -21.371  1.00 88.25           C  
ATOM    421  HA2 GLY A  26      -8.340  32.980 -22.385  1.00 88.25           H  
ATOM    422  HA3 GLY A  26      -8.438  33.486 -20.693  1.00 88.25           H  
ATOM    423  C   GLY A  26     -10.009  32.191 -21.337  1.00 88.25           C  
ATOM    424  O   GLY A  26     -10.859  32.997 -20.969  1.00 88.25           O  
ATOM    425  N   GLU A  27     -10.285  30.929 -21.691  1.00 92.46           N  
ATOM    426  H   GLU A  27      -9.518  30.317 -21.928  1.00 92.46           H  
ATOM    427  CA  GLU A  27     -11.634  30.410 -22.016  1.00 92.46           C  
ATOM    428  HA  GLU A  27     -11.484  29.424 -22.455  1.00 92.46           H  
ATOM    429  C   GLU A  27     -12.321  31.196 -23.143  1.00 92.46           C  
ATOM    430  CB  GLU A  27     -12.473  30.184 -20.752  1.00 92.46           C  
ATOM    431  HB2 GLU A  27     -12.563  31.105 -20.176  1.00 92.46           H  
ATOM    432  HB3 GLU A  27     -13.468  29.829 -21.022  1.00 92.46           H  
ATOM    433  O   GLU A  27     -13.540  31.306 -23.242  1.00 92.46           O  
ATOM    434  CG  GLU A  27     -11.771  29.106 -19.926  1.00 92.46           C  
ATOM    435  HG2 GLU A  27     -11.744  28.181 -20.502  1.00 92.46           H  
ATOM    436  HG3 GLU A  27     -10.736  29.390 -19.737  1.00 92.46           H  
ATOM    437  CD  GLU A  27     -12.447  28.875 -18.589  1.00 92.46           C  
ATOM    438  OE1 GLU A  27     -11.881  29.359 -17.585  1.00 92.46           O  
ATOM    439  OE2 GLU A  27     -13.422  28.104 -18.509  1.00 92.46           O  
ATOM    440  N   GLU A  28     -11.474  31.738 -24.011  1.00 91.83           N  
ATOM    441  H   GLU A  28     -10.492  31.567 -23.847  1.00 91.83           H  
ATOM    442  CA  GLU A  28     -11.754  32.518 -25.203  1.00 91.83           C  
ATOM    443  HA  GLU A  28     -12.676  32.160 -25.661  1.00 91.83           H  
ATOM    444  C   GLU A  28     -10.575  32.275 -26.159  1.00 91.83           C  
ATOM    445  CB  GLU A  28     -11.923  34.012 -24.823  1.00 91.83           C  
ATOM    446  HB2 GLU A  28     -12.247  34.562 -25.707  1.00 91.83           H  
ATOM    447  HB3 GLU A  28     -12.719  34.080 -24.081  1.00 91.83           H  
ATOM    448  O   GLU A  28      -9.427  32.195 -25.710  1.00 91.83           O  
ATOM    449  CG  GLU A  28     -10.654  34.693 -24.256  1.00 91.83           C  
ATOM    450  HG2 GLU A  28      -9.974  34.907 -25.080  1.00 91.83           H  
ATOM    451  HG3 GLU A  28     -10.144  33.998 -23.588  1.00 91.83           H  
ATOM    452  CD  GLU A  28     -10.905  35.996 -23.469  1.00 91.83           C  
ATOM    453  OE1 GLU A  28     -10.078  36.343 -22.575  1.00 91.83           O  
ATOM    454  OE2 GLU A  28     -11.913  36.701 -23.716  1.00 91.83           O  
ATOM    455  N   PHE A  29     -10.822  32.147 -27.464  1.00 92.80           N  
ATOM    456  H   PHE A  29     -11.768  32.228 -27.809  1.00 92.80           H  
ATOM    457  CA  PHE A  29      -9.725  32.159 -28.433  1.00 92.80           C  
ATOM    458  HA  PHE A  29      -8.927  31.522 -28.053  1.00 92.80           H  
ATOM    459  C   PHE A  29      -9.225  33.608 -28.578  1.00 92.80           C  
ATOM    460  CB  PHE A  29     -10.181  31.567 -29.768  1.00 92.80           C  
ATOM    461  HB2 PHE A  29     -10.990  32.172 -30.176  1.00 92.80           H  
ATOM    462  HB3 PHE A  29     -10.582  30.572 -29.573  1.00 92.80           H  
ATOM    463  O   PHE A  29     -10.039  34.486 -28.871  1.00 92.80           O  
ATOM    464  CG  PHE A  29      -9.068  31.463 -30.798  1.00 92.80           C  
ATOM    465  CD1 PHE A  29      -8.829  32.522 -31.693  1.00 92.80           C  
ATOM    466  HD1 PHE A  29      -9.413  33.428 -31.629  1.00 92.80           H  
ATOM    467  CD2 PHE A  29      -8.256  30.315 -30.851  1.00 92.80           C  
ATOM    468  HD2 PHE A  29      -8.412  29.522 -30.135  1.00 92.80           H  
ATOM    469  CE1 PHE A  29      -7.800  32.425 -32.646  1.00 92.80           C  
ATOM    470  HE1 PHE A  29      -7.599  33.261 -33.300  1.00 92.80           H  
ATOM    471  CE2 PHE A  29      -7.252  30.200 -31.831  1.00 92.80           C  
ATOM    472  HE2 PHE A  29      -6.653  29.303 -31.894  1.00 92.80           H  
ATOM    473  CZ  PHE A  29      -7.019  31.259 -32.725  1.00 92.80           C  
ATOM    474  HZ  PHE A  29      -6.230  31.189 -33.459  1.00 92.80           H  
ATOM    475  N   PRO A  30      -7.931  33.897 -28.353  1.00 91.61           N  
ATOM    476  CA  PRO A  30      -7.434  35.270 -28.340  1.00 91.61           C  
ATOM    477  HA  PRO A  30      -8.081  35.884 -27.714  1.00 91.61           H  
ATOM    478  C   PRO A  30      -7.391  35.882 -29.748  1.00 91.61           C  
ATOM    479  CB  PRO A  30      -6.049  35.186 -27.692  1.00 91.61           C  
ATOM    480  HB2 PRO A  30      -5.376  35.963 -28.056  1.00 91.61           H  
ATOM    481  HB3 PRO A  30      -6.148  35.241 -26.608  1.00 91.61           H  
ATOM    482  O   PRO A  30      -7.050  35.207 -30.718  1.00 91.61           O  
ATOM    483  CG  PRO A  30      -5.578  33.790 -28.091  1.00 91.61           C  
ATOM    484  HG2 PRO A  30      -4.811  33.406 -27.418  1.00 91.61           H  
ATOM    485  HG3 PRO A  30      -5.216  33.823 -29.118  1.00 91.61           H  
ATOM    486  CD  PRO A  30      -6.861  32.964 -28.033  1.00 91.61           C  
ATOM    487  HD2 PRO A  30      -6.817  32.149 -28.757  1.00 91.61           H  
ATOM    488  HD3 PRO A  30      -7.006  32.573 -27.026  1.00 91.61           H  
ATOM    489  N   GLU A  31      -7.697  37.179 -29.847  1.00 90.16           N  
ATOM    490  H   GLU A  31      -8.033  37.662 -29.025  1.00 90.16           H  
ATOM    491  CA  GLU A  31      -7.678  37.935 -31.112  1.00 90.16           C  
ATOM    492  HA  GLU A  31      -8.292  37.418 -31.849  1.00 90.16           H  
ATOM    493  C   GLU A  31      -6.260  38.044 -31.702  1.00 90.16           C  
ATOM    494  CB  GLU A  31      -8.259  39.346 -30.887  1.00 90.16           C  
ATOM    495  HB2 GLU A  31      -7.642  39.863 -30.152  1.00 90.16           H  
ATOM    496  HB3 GLU A  31      -8.209  39.895 -31.827  1.00 90.16           H  
ATOM    497  O   GLU A  31      -6.073  37.888 -32.907  1.00 90.16           O  
ATOM    498  CG  GLU A  31      -9.721  39.333 -30.405  1.00 90.16           C  
ATOM    499  HG2 GLU A  31      -9.777  38.814 -29.448  1.00 90.16           H  
ATOM    500  HG3 GLU A  31     -10.315  38.772 -31.126  1.00 90.16           H  
ATOM    501  CD  GLU A  31     -10.318  40.742 -30.230  1.00 90.16           C  
ATOM    502  OE1 GLU A  31     -11.542  40.884 -30.455  1.00 90.16           O  
ATOM    503  OE2 GLU A  31      -9.570  41.664 -29.829  1.00 90.16           O  
ATOM    504  N   GLU A  32      -5.257  38.246 -30.842  1.00 91.18           N  
ATOM    505  H   GLU A  32      -5.489  38.347 -29.864  1.00 91.18           H  
ATOM    506  CA  GLU A  32      -3.835  38.207 -31.184  1.00 91.18           C  
ATOM    507  HA  GLU A  32      -3.727  37.984 -32.246  1.00 91.18           H  
ATOM    508  C   GLU A  32      -3.148  37.081 -30.394  1.00 91.18           C  
ATOM    509  CB  GLU A  32      -3.161  39.570 -30.931  1.00 91.18           C  
ATOM    510  HB2 GLU A  32      -2.091  39.455 -31.104  1.00 91.18           H  
ATOM    511  HB3 GLU A  32      -3.315  39.859 -29.891  1.00 91.18           H  
ATOM    512  O   GLU A  32      -3.216  37.029 -29.163  1.00 91.18           O  
ATOM    513  CG  GLU A  32      -3.689  40.681 -31.859  1.00 91.18           C  
ATOM    514  HG2 GLU A  32      -3.613  40.330 -32.888  1.00 91.18           H  
ATOM    515  HG3 GLU A  32      -4.743  40.855 -31.641  1.00 91.18           H  
ATOM    516  CD  GLU A  32      -2.927  42.016 -31.730  1.00 91.18           C  
ATOM    517  OE1 GLU A  32      -3.057  42.847 -32.661  1.00 91.18           O  
ATOM    518  OE2 GLU A  32      -2.218  42.216 -30.716  1.00 91.18           O  
ATOM    519  N   VAL A  33      -2.480  36.168 -31.104  1.00 93.13           N  
ATOM    520  H   VAL A  33      -2.438  36.286 -32.107  1.00 93.13           H  
ATOM    521  CA  VAL A  33      -1.692  35.073 -30.517  1.00 93.13           C  
ATOM    522  HA  VAL A  33      -2.039  34.902 -29.498  1.00 93.13           H  
ATOM    523  C   VAL A  33      -0.213  35.501 -30.511  1.00 93.13           C  
ATOM    524  CB  VAL A  33      -1.887  33.754 -31.302  1.00 93.13           C  
ATOM    525  HB  VAL A  33      -1.508  33.885 -32.315  1.00 93.13           H  
ATOM    526  O   VAL A  33       0.317  35.782 -31.589  1.00 93.13           O  
ATOM    527  CG1 VAL A  33      -1.150  32.578 -30.646  1.00 93.13           C  
ATOM    528 HG11 VAL A  33      -1.484  32.443 -29.618  1.00 93.13           H  
ATOM    529 HG12 VAL A  33      -1.323  31.665 -31.216  1.00 93.13           H  
ATOM    530 HG13 VAL A  33      -0.077  32.767 -30.653  1.00 93.13           H  
ATOM    531  CG2 VAL A  33      -3.356  33.315 -31.401  1.00 93.13           C  
ATOM    532 HG21 VAL A  33      -3.715  32.992 -30.424  1.00 93.13           H  
ATOM    533 HG22 VAL A  33      -3.443  32.492 -32.111  1.00 93.13           H  
ATOM    534 HG23 VAL A  33      -3.982  34.133 -31.759  1.00 93.13           H  
ATOM    535  N   PRO A  34       0.475  35.562 -29.353  1.00 92.77           N  
ATOM    536  CA  PRO A  34       1.913  35.831 -29.303  1.00 92.77           C  
ATOM    537  HA  PRO A  34       2.126  36.750 -29.849  1.00 92.77           H  
ATOM    538  C   PRO A  34       2.714  34.670 -29.929  1.00 92.77           C  
ATOM    539  CB  PRO A  34       2.233  36.030 -27.817  1.00 92.77           C  
ATOM    540  HB2 PRO A  34       2.065  37.072 -27.547  1.00 92.77           H  
ATOM    541  HB3 PRO A  34       3.252  35.733 -27.565  1.00 92.77           H  
ATOM    542  O   PRO A  34       2.175  33.573 -30.075  1.00 92.77           O  
ATOM    543  CG  PRO A  34       1.199  35.151 -27.117  1.00 92.77           C  
ATOM    544  HG2 PRO A  34       0.992  35.496 -26.104  1.00 92.77           H  
ATOM    545  HG3 PRO A  34       1.545  34.117 -27.105  1.00 92.77           H  
ATOM    546  CD  PRO A  34      -0.029  35.272 -28.021  1.00 92.77           C  
ATOM    547  HD2 PRO A  34      -0.664  36.091 -27.685  1.00 92.77           H  
ATOM    548  HD3 PRO A  34      -0.580  34.331 -28.018  1.00 92.77           H  
ATOM    549  N   PRO A  35       4.003  34.847 -30.279  1.00 92.28           N  
ATOM    550  CA  PRO A  35       4.790  33.781 -30.911  1.00 92.28           C  
ATOM    551  HA  PRO A  35       4.256  33.433 -31.795  1.00 92.28           H  
ATOM    552  C   PRO A  35       5.053  32.575 -29.997  1.00 92.28           C  
ATOM    553  CB  PRO A  35       6.109  34.430 -31.343  1.00 92.28           C  
ATOM    554  HB2 PRO A  35       6.409  34.102 -32.338  1.00 92.28           H  
ATOM    555  HB3 PRO A  35       6.892  34.188 -30.624  1.00 92.28           H  
ATOM    556  O   PRO A  35       5.426  31.510 -30.493  1.00 92.28           O  
ATOM    557  CG  PRO A  35       5.831  35.932 -31.308  1.00 92.28           C  
ATOM    558  HG2 PRO A  35       6.732  36.503 -31.083  1.00 92.28           H  
ATOM    559  HG3 PRO A  35       5.401  36.247 -32.259  1.00 92.28           H  
ATOM    560  CD  PRO A  35       4.786  36.069 -30.205  1.00 92.28           C  
ATOM    561  HD2 PRO A  35       5.283  36.124 -29.236  1.00 92.28           H  
ATOM    562  HD3 PRO A  35       4.184  36.962 -30.375  1.00 92.28           H  
ATOM    563  N   ARG A  36       4.881  32.757 -28.682  1.00 94.18           N  
ATOM    564  H   ARG A  36       4.640  33.690 -28.379  1.00 94.18           H  
ATOM    565  CA  ARG A  36       5.051  31.770 -27.615  1.00 94.18           C  
ATOM    566  HA  ARG A  36       4.713  30.794 -27.962  1.00 94.18           H  
ATOM    567  C   ARG A  36       4.224  32.190 -26.393  1.00 94.18           C  
ATOM    568  CB  ARG A  36       6.549  31.727 -27.278  1.00 94.18           C  
ATOM    569  HB2 ARG A  36       7.121  31.654 -28.203  1.00 94.18           H  
ATOM    570  HB3 ARG A  36       6.822  32.662 -26.789  1.00 94.18           H  
ATOM    571  O   ARG A  36       4.058  33.386 -26.146  1.00 94.18           O  
ATOM    572  CG  ARG A  36       6.949  30.562 -26.376  1.00 94.18           C  
ATOM    573  HG2 ARG A  36       6.596  29.622 -26.800  1.00 94.18           H  
ATOM    574  HG3 ARG A  36       6.491  30.708 -25.398  1.00 94.18           H  
ATOM    575  CD  ARG A  36       8.472  30.506 -26.212  1.00 94.18           C  
ATOM    576  HD2 ARG A  36       8.919  30.116 -27.127  1.00 94.18           H  
ATOM    577  HD3 ARG A  36       8.861  31.512 -26.057  1.00 94.18           H  
ATOM    578  NE  ARG A  36       8.818  29.636 -25.078  1.00 94.18           N  
ATOM    579  HE  ARG A  36       8.806  28.643 -25.260  1.00 94.18           H  
ATOM    580  NH1 ARG A  36       9.033  31.277 -23.473  1.00 94.18           N  
ATOM    581 HH11 ARG A  36       8.993  31.977 -24.200  1.00 94.18           H  
ATOM    582 HH12 ARG A  36       8.964  31.578 -22.511  1.00 94.18           H  
ATOM    583  NH2 ARG A  36       8.944  29.117 -22.889  1.00 94.18           N  
ATOM    584 HH21 ARG A  36       8.885  29.425 -21.929  1.00 94.18           H  
ATOM    585 HH22 ARG A  36       8.700  28.177 -23.166  1.00 94.18           H  
ATOM    586  CZ  ARG A  36       8.943  30.021 -23.823  1.00 94.18           C  
ATOM    587  N   ALA A  37       3.716  31.231 -25.624  1.00 93.15           N  
ATOM    588  H   ALA A  37       3.807  30.275 -25.938  1.00 93.15           H  
ATOM    589  CA  ALA A  37       3.172  31.479 -24.289  1.00 93.15           C  
ATOM    590  HA  ALA A  37       2.816  32.508 -24.243  1.00 93.15           H  
ATOM    591  C   ALA A  37       4.259  31.330 -23.216  1.00 93.15           C  
ATOM    592  CB  ALA A  37       1.962  30.576 -24.009  1.00 93.15           C  
ATOM    593  HB1 ALA A  37       1.650  30.698 -22.972  1.00 93.15           H  
ATOM    594  HB2 ALA A  37       2.230  29.532 -24.172  1.00 93.15           H  
ATOM    595  HB3 ALA A  37       1.128  30.845 -24.656  1.00 93.15           H  
ATOM    596  O   ALA A  37       5.134  30.465 -23.295  1.00 93.15           O  
ATOM    597  N   GLU A  38       4.162  32.164 -22.187  1.00 90.72           N  
ATOM    598  H   GLU A  38       3.416  32.845 -22.177  1.00 90.72           H  
ATOM    599  CA  GLU A  38       4.928  31.996 -20.954  1.00 90.72           C  
ATOM    600  HA  GLU A  38       5.973  31.823 -21.208  1.00 90.72           H  
ATOM    601  C   GLU A  38       4.453  30.751 -20.192  1.00 90.72           C  
ATOM    602  CB  GLU A  38       4.837  33.286 -20.127  1.00 90.72           C  
ATOM    603  HB2 GLU A  38       5.273  33.124 -19.141  1.00 90.72           H  
ATOM    604  HB3 GLU A  38       3.787  33.549 -19.998  1.00 90.72           H  
ATOM    605  O   GLU A  38       3.413  30.162 -20.509  1.00 90.72           O  
ATOM    606  CG  GLU A  38       5.571  34.452 -20.822  1.00 90.72           C  
ATOM    607  HG2 GLU A  38       5.372  34.438 -21.894  1.00 90.72           H  
ATOM    608  HG3 GLU A  38       5.158  35.393 -20.460  1.00 90.72           H  
ATOM    609  CD  GLU A  38       7.091  34.443 -20.590  1.00 90.72           C  
ATOM    610  OE1 GLU A  38       7.667  35.554 -20.585  1.00 90.72           O  
ATOM    611  OE2 GLU A  38       7.678  33.341 -20.444  1.00 90.72           O  
ATOM    612  N   GLU A  39       5.243  30.299 -19.220  1.00 92.34           N  
ATOM    613  H   GLU A  39       5.963  30.907 -18.856  1.00 92.34           H  
ATOM    614  CA  GLU A  39       4.932  29.067 -18.500  1.00 92.34           C  
ATOM    615  HA  GLU A  39       4.739  28.295 -19.245  1.00 92.34           H  
ATOM    616  C   GLU A  39       3.656  29.224 -17.668  1.00 92.34           C  
ATOM    617  CB  GLU A  39       6.142  28.631 -17.667  1.00 92.34           C  
ATOM    618  HB2 GLU A  39       6.294  29.315 -16.832  1.00 92.34           H  
ATOM    619  HB3 GLU A  39       7.019  28.684 -18.312  1.00 92.34           H  
ATOM    620  O   GLU A  39       3.382  30.285 -17.117  1.00 92.34           O  
ATOM    621  CG  GLU A  39       5.991  27.197 -17.140  1.00 92.34           C  
ATOM    622  HG2 GLU A  39       5.553  26.571 -17.917  1.00 92.34           H  
ATOM    623  HG3 GLU A  39       5.322  27.183 -16.279  1.00 92.34           H  
ATOM    624  CD  GLU A  39       7.347  26.600 -16.779  1.00 92.34           C  
ATOM    625  OE1 GLU A  39       7.532  26.076 -15.658  1.00 92.34           O  
ATOM    626  OE2 GLU A  39       8.237  26.556 -17.656  1.00 92.34           O  
ATOM    627  N   ILE A  40       2.857  28.163 -17.573  1.00 92.83           N  
ATOM    628  H   ILE A  40       3.104  27.329 -18.087  1.00 92.83           H  
ATOM    629  CA  ILE A  40       1.592  28.178 -16.831  1.00 92.83           C  
ATOM    630  HA  ILE A  40       1.515  29.118 -16.285  1.00 92.83           H  
ATOM    631  C   ILE A  40       1.590  27.076 -15.783  1.00 92.83           C  
ATOM    632  CB  ILE A  40       0.412  28.120 -17.824  1.00 92.83           C  
ATOM    633  HB  ILE A  40       0.685  27.440 -18.630  1.00 92.83           H  
ATOM    634  O   ILE A  40       1.922  25.932 -16.084  1.00 92.83           O  
ATOM    635  CG1 ILE A  40       0.189  29.532 -18.409  1.00 92.83           C  
ATOM    636 HG12 ILE A  40       1.110  30.114 -18.370  1.00 92.83           H  
ATOM    637 HG13 ILE A  40      -0.567  30.058 -17.825  1.00 92.83           H  
ATOM    638  CG2 ILE A  40      -0.905  27.608 -17.209  1.00 92.83           C  
ATOM    639 HG21 ILE A  40      -0.788  26.575 -16.879  1.00 92.83           H  
ATOM    640 HG22 ILE A  40      -1.698  27.640 -17.956  1.00 92.83           H  
ATOM    641 HG23 ILE A  40      -1.188  28.228 -16.358  1.00 92.83           H  
ATOM    642  CD1 ILE A  40      -0.229  29.506 -19.871  1.00 92.83           C  
ATOM    643 HD11 ILE A  40      -1.091  28.851 -20.004  1.00 92.83           H  
ATOM    644 HD12 ILE A  40      -0.480  30.515 -20.199  1.00 92.83           H  
ATOM    645 HD13 ILE A  40       0.611  29.142 -20.463  1.00 92.83           H  
ATOM    646  N   THR A  41       1.184  27.409 -14.560  1.00 92.31           N  
ATOM    647  H   THR A  41       0.887  28.363 -14.412  1.00 92.31           H  
ATOM    648  CA  THR A  41       1.127  26.471 -13.432  1.00 92.31           C  
ATOM    649  HA  THR A  41       1.468  25.489 -13.760  1.00 92.31           H  
ATOM    650  C   THR A  41      -0.305  26.316 -12.951  1.00 92.31           C  
ATOM    651  CB  THR A  41       2.072  26.903 -12.305  1.00 92.31           C  
ATOM    652  HB  THR A  41       1.893  27.945 -12.042  1.00 92.31           H  
ATOM    653  O   THR A  41      -0.919  27.232 -12.407  1.00 92.31           O  
ATOM    654  CG2 THR A  41       1.981  26.020 -11.059  1.00 92.31           C  
ATOM    655 HG21 THR A  41       1.010  26.147 -10.582  1.00 92.31           H  
ATOM    656 HG22 THR A  41       2.117  24.973 -11.331  1.00 92.31           H  
ATOM    657 HG23 THR A  41       2.754  26.317 -10.349  1.00 92.31           H  
ATOM    658  OG1 THR A  41       3.387  26.762 -12.771  1.00 92.31           O  
ATOM    659  HG1 THR A  41       3.946  27.310 -12.215  1.00 92.31           H  
ATOM    660  N   ILE A  42      -0.856  25.124 -13.133  1.00 91.63           N  
ATOM    661  H   ILE A  42      -0.316  24.410 -13.603  1.00 91.63           H  
ATOM    662  CA  ILE A  42      -2.212  24.794 -12.702  1.00 91.63           C  
ATOM    663  HA  ILE A  42      -2.829  25.690 -12.760  1.00 91.63           H  
ATOM    664  C   ILE A  42      -2.152  24.302 -11.244  1.00 91.63           C  
ATOM    665  CB  ILE A  42      -2.818  23.772 -13.680  1.00 91.63           C  
ATOM    666  HB  ILE A  42      -2.237  22.852 -13.618  1.00 91.63           H  
ATOM    667  O   ILE A  42      -1.421  23.349 -10.982  1.00 91.63           O  
ATOM    668  CG1 ILE A  42      -2.752  24.268 -15.147  1.00 91.63           C  
ATOM    669 HG12 ILE A  42      -3.136  23.478 -15.793  1.00 91.63           H  
ATOM    670 HG13 ILE A  42      -1.713  24.409 -15.442  1.00 91.63           H  
ATOM    671  CG2 ILE A  42      -4.259  23.443 -13.269  1.00 91.63           C  
ATOM    672 HG21 ILE A  42      -4.850  24.356 -13.197  1.00 91.63           H  
ATOM    673 HG22 ILE A  42      -4.714  22.774 -14.000  1.00 91.63           H  
ATOM    674 HG23 ILE A  42      -4.263  22.943 -12.301  1.00 91.63           H  
ATOM    675  CD1 ILE A  42      -3.515  25.567 -15.458  1.00 91.63           C  
ATOM    676 HD11 ILE A  42      -4.571  25.458 -15.213  1.00 91.63           H  
ATOM    677 HD12 ILE A  42      -3.093  26.399 -14.894  1.00 91.63           H  
ATOM    678 HD13 ILE A  42      -3.423  25.789 -16.521  1.00 91.63           H  
ATOM    679  N   PRO A  43      -2.857  24.922 -10.276  1.00 88.69           N  
ATOM    680  CA  PRO A  43      -2.791  24.555  -8.858  1.00 88.69           C  
ATOM    681  HA  PRO A  43      -1.777  24.752  -8.512  1.00 88.69           H  
ATOM    682  C   PRO A  43      -3.139  23.097  -8.542  1.00 88.69           C  
ATOM    683  CB  PRO A  43      -3.749  25.506  -8.134  1.00 88.69           C  
ATOM    684  HB2 PRO A  43      -3.423  25.716  -7.115  1.00 88.69           H  
ATOM    685  HB3 PRO A  43      -4.760  25.099  -8.135  1.00 88.69           H  
ATOM    686  O   PRO A  43      -3.733  22.380  -9.346  1.00 88.69           O  
ATOM    687  CG  PRO A  43      -3.702  26.750  -9.008  1.00 88.69           C  
ATOM    688  HG2 PRO A  43      -4.590  27.370  -8.884  1.00 88.69           H  
ATOM    689  HG3 PRO A  43      -2.797  27.314  -8.782  1.00 88.69           H  
ATOM    690  CD  PRO A  43      -3.612  26.155 -10.411  1.00 88.69           C  
ATOM    691  HD2 PRO A  43      -4.609  25.911 -10.779  1.00 88.69           H  
ATOM    692  HD3 PRO A  43      -3.125  26.868 -11.076  1.00 88.69           H  
ATOM    693  N   ALA A  44      -2.794  22.680  -7.320  1.00 88.66           N  
ATOM    694  H   ALA A  44      -2.441  23.377  -6.680  1.00 88.66           H  
ATOM    695  CA  ALA A  44      -3.077  21.349  -6.782  1.00 88.66           C  
ATOM    696  HA  ALA A  44      -2.473  20.607  -7.304  1.00 88.66           H  
ATOM    697  C   ALA A  44      -4.551  20.974  -6.975  1.00 88.66           C  
ATOM    698  CB  ALA A  44      -2.716  21.357  -5.279  1.00 88.66           C  
ATOM    699  HB1 ALA A  44      -2.673  20.334  -4.904  1.00 88.66           H  
ATOM    700  HB2 ALA A  44      -3.447  21.915  -4.693  1.00 88.66           H  
ATOM    701  HB3 ALA A  44      -1.766  21.865  -5.115  1.00 88.66           H  
ATOM    702  O   ALA A  44      -4.900  20.109  -7.772  1.00 88.66           O  
ATOM    703  N   ASP A  45      -5.382  21.719  -6.260  1.00 86.04           N  
ATOM    704  H   ASP A  45      -4.959  22.518  -5.811  1.00 86.04           H  
ATOM    705  CA  ASP A  45      -6.823  21.654  -6.069  1.00 86.04           C  
ATOM    706  HA  ASP A  45      -7.079  20.721  -5.568  1.00 86.04           H  
ATOM    707  C   ASP A  45      -7.637  21.705  -7.365  1.00 86.04           C  
ATOM    708  CB  ASP A  45      -7.181  22.834  -5.141  1.00 86.04           C  
ATOM    709  HB2 ASP A  45      -8.266  22.928  -5.078  1.00 86.04           H  
ATOM    710  HB3 ASP A  45      -6.814  22.608  -4.140  1.00 86.04           H  
ATOM    711  O   ASP A  45      -8.753  21.189  -7.397  1.00 86.04           O  
ATOM    712  CG  ASP A  45      -6.561  24.172  -5.592  1.00 86.04           C  
ATOM    713  OD1 ASP A  45      -7.314  25.029  -6.097  1.00 86.04           O  
ATOM    714  OD2 ASP A  45      -5.317  24.301  -5.460  1.00 86.04           O  
ATOM    715  N   VAL A  46      -7.071  22.259  -8.438  1.00 88.11           N  
ATOM    716  H   VAL A  46      -6.147  22.654  -8.333  1.00 88.11           H  
ATOM    717  CA  VAL A  46      -7.694  22.283  -9.764  1.00 88.11           C  
ATOM    718  HA  VAL A  46      -8.745  22.548  -9.653  1.00 88.11           H  
ATOM    719  C   VAL A  46      -7.654  20.914 -10.446  1.00 88.11           C  
ATOM    720  CB  VAL A  46      -7.010  23.352 -10.637  1.00 88.11           C  
ATOM    721  HB  VAL A  46      -5.931  23.195 -10.624  1.00 88.11           H  
ATOM    722  O   VAL A  46      -8.588  20.559 -11.159  1.00 88.11           O  
ATOM    723  CG1 VAL A  46      -7.489  23.292 -12.088  1.00 88.11           C  
ATOM    724 HG11 VAL A  46      -7.096  22.403 -12.581  1.00 88.11           H  
ATOM    725 HG12 VAL A  46      -8.578  23.252 -12.109  1.00 88.11           H  
ATOM    726 HG13 VAL A  46      -7.133  24.166 -12.633  1.00 88.11           H  
ATOM    727  CG2 VAL A  46      -7.301  24.764 -10.111  1.00 88.11           C  
ATOM    728 HG21 VAL A  46      -6.989  24.860  -9.071  1.00 88.11           H  
ATOM    729 HG22 VAL A  46      -6.769  25.502 -10.711  1.00 88.11           H  
ATOM    730 HG23 VAL A  46      -8.370  24.963 -10.188  1.00 88.11           H  
ATOM    731  N   THR A  47      -6.589  20.133 -10.255  1.00 89.73           N  
ATOM    732  H   THR A  47      -5.913  20.407  -9.557  1.00 89.73           H  
ATOM    733  CA  THR A  47      -6.395  18.880 -11.005  1.00 89.73           C  
ATOM    734  HA  THR A  47      -6.955  18.970 -11.935  1.00 89.73           H  
ATOM    735  C   THR A  47      -6.920  17.653 -10.242  1.00 89.73           C  
ATOM    736  CB  THR A  47      -4.937  18.669 -11.414  1.00 89.73           C  
ATOM    737  HB  THR A  47      -4.913  17.829 -12.108  1.00 89.73           H  
ATOM    738  O   THR A  47      -6.829  17.637  -9.012  1.00 89.73           O  
ATOM    739  CG2 THR A  47      -4.298  19.875 -12.102  1.00 89.73           C  
ATOM    740 HG21 THR A  47      -4.222  20.712 -11.408  1.00 89.73           H  
ATOM    741 HG22 THR A  47      -4.903  20.170 -12.960  1.00 89.73           H  
ATOM    742 HG23 THR A  47      -3.297  19.614 -12.446  1.00 89.73           H  
ATOM    743  OG1 THR A  47      -4.147  18.347 -10.298  1.00 89.73           O  
ATOM    744  HG1 THR A  47      -4.334  19.015  -9.635  1.00 89.73           H  
ATOM    745  N   PRO A  48      -7.407  16.590 -10.921  1.00 88.10           N  
ATOM    746  CA  PRO A  48      -8.023  15.436 -10.248  1.00 88.10           C  
ATOM    747  HA  PRO A  48      -8.927  15.780  -9.745  1.00 88.10           H  
ATOM    748  C   PRO A  48      -7.127  14.747  -9.205  1.00 88.10           C  
ATOM    749  CB  PRO A  48      -8.430  14.477 -11.370  1.00 88.10           C  
ATOM    750  HB2 PRO A  48      -9.328  13.918 -11.106  1.00 88.10           H  
ATOM    751  HB3 PRO A  48      -7.613  13.795 -11.609  1.00 88.10           H  
ATOM    752  O   PRO A  48      -7.519  14.595  -8.050  1.00 88.10           O  
ATOM    753  CG  PRO A  48      -8.673  15.408 -12.553  1.00 88.10           C  
ATOM    754  HG2 PRO A  48      -8.564  14.895 -13.509  1.00 88.10           H  
ATOM    755  HG3 PRO A  48      -9.669  15.843 -12.461  1.00 88.10           H  
ATOM    756  CD  PRO A  48      -7.616  16.493 -12.363  1.00 88.10           C  
ATOM    757  HD2 PRO A  48      -6.686  16.195 -12.847  1.00 88.10           H  
ATOM    758  HD3 PRO A  48      -7.987  17.423 -12.792  1.00 88.10           H  
ATOM    759  N   GLU A  49      -5.881  14.427  -9.574  1.00 84.23           N  
ATOM    760  H   GLU A  49      -5.634  14.550 -10.546  1.00 84.23           H  
ATOM    761  CA  GLU A  49      -4.880  13.806  -8.683  1.00 84.23           C  
ATOM    762  HA  GLU A  49      -5.362  13.015  -8.109  1.00 84.23           H  
ATOM    763  C   GLU A  49      -4.278  14.781  -7.652  1.00 84.23           C  
ATOM    764  CB  GLU A  49      -3.753  13.186  -9.531  1.00 84.23           C  
ATOM    765  HB2 GLU A  49      -2.934  12.876  -8.882  1.00 84.23           H  
ATOM    766  HB3 GLU A  49      -3.367  13.947 -10.209  1.00 84.23           H  
ATOM    767  O   GLU A  49      -3.384  14.421  -6.890  1.00 84.23           O  
ATOM    768  CG  GLU A  49      -4.191  11.965 -10.348  1.00 84.23           C  
ATOM    769  HG2 GLU A  49      -3.335  11.598 -10.915  1.00 84.23           H  
ATOM    770  HG3 GLU A  49      -4.951  12.269 -11.068  1.00 84.23           H  
ATOM    771  CD  GLU A  49      -4.719  10.843  -9.445  1.00 84.23           C  
ATOM    772  OE1 GLU A  49      -5.921  10.534  -9.584  1.00 84.23           O  
ATOM    773  OE2 GLU A  49      -3.918  10.324  -8.631  1.00 84.23           O  
ATOM    774  N   LYS A  50      -4.743  16.036  -7.632  1.00 89.19           N  
ATOM    775  H   LYS A  50      -5.534  16.237  -8.227  1.00 89.19           H  
ATOM    776  CA  LYS A  50      -4.248  17.138  -6.794  1.00 89.19           C  
ATOM    777  HA  LYS A  50      -4.851  17.991  -7.107  1.00 89.19           H  
ATOM    778  C   LYS A  50      -2.792  17.556  -7.072  1.00 89.19           C  
ATOM    779  CB  LYS A  50      -4.605  16.910  -5.310  1.00 89.19           C  
ATOM    780  HB2 LYS A  50      -4.133  15.995  -4.952  1.00 89.19           H  
ATOM    781  HB3 LYS A  50      -4.239  17.747  -4.714  1.00 89.19           H  
ATOM    782  O   LYS A  50      -2.119  18.078  -6.185  1.00 89.19           O  
ATOM    783  CG  LYS A  50      -6.131  16.822  -5.145  1.00 89.19           C  
ATOM    784  HG2 LYS A  50      -6.528  16.062  -5.817  1.00 89.19           H  
ATOM    785  HG3 LYS A  50      -6.570  17.782  -5.416  1.00 89.19           H  
ATOM    786  CD  LYS A  50      -6.563  16.451  -3.727  1.00 89.19           C  
ATOM    787  HD2 LYS A  50      -6.248  17.223  -3.025  1.00 89.19           H  
ATOM    788  HD3 LYS A  50      -6.113  15.494  -3.459  1.00 89.19           H  
ATOM    789  CE  LYS A  50      -8.090  16.331  -3.759  1.00 89.19           C  
ATOM    790  HE2 LYS A  50      -8.360  15.696  -4.603  1.00 89.19           H  
ATOM    791  HE3 LYS A  50      -8.515  17.317  -3.949  1.00 89.19           H  
ATOM    792  NZ  LYS A  50      -8.634  15.753  -2.509  1.00 89.19           N  
ATOM    793  HZ1 LYS A  50      -8.256  14.826  -2.376  1.00 89.19           H  
ATOM    794  HZ2 LYS A  50      -8.400  16.334  -1.716  1.00 89.19           H  
ATOM    795  HZ3 LYS A  50      -9.638  15.673  -2.583  1.00 89.19           H  
ATOM    796  N   VAL A  51      -2.299  17.372  -8.304  1.00 91.28           N  
ATOM    797  H   VAL A  51      -2.962  17.078  -9.007  1.00 91.28           H  
ATOM    798  CA  VAL A  51      -0.877  17.488  -8.698  1.00 91.28           C  
ATOM    799  HA  VAL A  51      -0.316  17.616  -7.773  1.00 91.28           H  
ATOM    800  C   VAL A  51      -0.566  18.709  -9.611  1.00 91.28           C  
ATOM    801  CB  VAL A  51      -0.409  16.141  -9.293  1.00 91.28           C  
ATOM    802  HB  VAL A  51      -1.183  15.772  -9.967  1.00 91.28           H  
ATOM    803  O   VAL A  51      -1.166  18.887 -10.664  1.00 91.28           O  
ATOM    804  CG1 VAL A  51       0.901  16.217 -10.084  1.00 91.28           C  
ATOM    805 HG11 VAL A  51       0.787  16.859 -10.957  1.00 91.28           H  
ATOM    806 HG12 VAL A  51       1.155  15.214 -10.430  1.00 91.28           H  
ATOM    807 HG13 VAL A  51       1.716  16.554  -9.444  1.00 91.28           H  
ATOM    808  CG2 VAL A  51      -0.182  15.106  -8.182  1.00 91.28           C  
ATOM    809 HG21 VAL A  51       0.644  15.409  -7.538  1.00 91.28           H  
ATOM    810 HG22 VAL A  51       0.038  14.131  -8.617  1.00 91.28           H  
ATOM    811 HG23 VAL A  51      -1.078  15.009  -7.569  1.00 91.28           H  
ATOM    812  N   PRO A  52       0.476  19.511  -9.304  1.00 93.66           N  
ATOM    813  CA  PRO A  52       0.737  21.380  -9.895  1.00 93.66           C  
ATOM    814  HA  PRO A  52      -0.176  21.923  -9.648  1.00 93.66           H  
ATOM    815  C   PRO A  52       0.903  21.717 -11.385  1.00 93.66           C  
ATOM    816  CB  PRO A  52       2.335  22.179  -8.816  1.00 93.66           C  
ATOM    817  HB2 PRO A  52       3.135  22.545  -9.459  1.00 93.66           H  
ATOM    818  HB3 PRO A  52       2.073  23.084  -8.267  1.00 93.66           H  
ATOM    819  O   PRO A  52       1.928  22.296 -11.715  1.00 93.66           O  
ATOM    820  CG  PRO A  52       2.988  20.671  -7.563  1.00 93.66           C  
ATOM    821  HG2 PRO A  52       4.022  20.411  -7.790  1.00 93.66           H  
ATOM    822  HG3 PRO A  52       3.100  20.976  -6.523  1.00 93.66           H  
ATOM    823  CD  PRO A  52       1.741  19.025  -7.938  1.00 93.66           C  
ATOM    824  HD2 PRO A  52       1.253  18.624  -7.049  1.00 93.66           H  
ATOM    825  HD3 PRO A  52       2.313  18.165  -8.286  1.00 93.66           H  
ATOM    826  N   THR A  53       0.164  21.070 -12.286  1.00 95.03           N  
ATOM    827  H   THR A  53      -0.673  20.600 -11.971  1.00 95.03           H  
ATOM    828  CA  THR A  53       0.623  20.812 -13.672  1.00 95.03           C  
ATOM    829  HA  THR A  53       1.402  20.051 -13.643  1.00 95.03           H  
ATOM    830  C   THR A  53       1.227  22.039 -14.371  1.00 95.03           C  
ATOM    831  CB  THR A  53      -0.518  20.209 -14.488  1.00 95.03           C  
ATOM    832  HB  THR A  53      -1.368  20.891 -14.511  1.00 95.03           H  
ATOM    833  O   THR A  53       0.531  23.021 -14.619  1.00 95.03           O  
ATOM    834  CG2 THR A  53      -0.112  19.830 -15.905  1.00 95.03           C  
ATOM    835 HG21 THR A  53       0.126  20.725 -16.479  1.00 95.03           H  
ATOM    836 HG22 THR A  53      -0.947  19.321 -16.387  1.00 95.03           H  
ATOM    837 HG23 THR A  53       0.754  19.169 -15.885  1.00 95.03           H  
ATOM    838  OG1 THR A  53      -0.882  19.004 -13.853  1.00 95.03           O  
ATOM    839  HG1 THR A  53      -1.839  18.938 -13.895  1.00 95.03           H  
ATOM    840  N   HIS A  54       2.529  21.959 -14.674  1.00 95.64           N  
ATOM    841  H   HIS A  54       3.017  21.091 -14.502  1.00 95.64           H  
ATOM    842  CA  HIS A  54       3.284  22.994 -15.377  1.00 95.64           C  
ATOM    843  HA  HIS A  54       2.877  23.970 -15.114  1.00 95.64           H  
ATOM    844  C   HIS A  54       3.137  22.772 -16.885  1.00 95.64           C  
ATOM    845  CB  HIS A  54       4.768  22.970 -14.963  1.00 95.64           C  
ATOM    846  HB2 HIS A  54       5.287  23.773 -15.487  1.00 95.64           H  
ATOM    847  HB3 HIS A  54       5.211  22.026 -15.279  1.00 95.64           H  
ATOM    848  O   HIS A  54       3.306  21.646 -17.354  1.00 95.64           O  
ATOM    849  CG  HIS A  54       5.011  23.141 -13.483  1.00 95.64           C  
ATOM    850  CD2 HIS A  54       5.543  22.215 -12.624  1.00 95.64           C  
ATOM    851  HD2 HIS A  54       5.882  21.224 -12.886  1.00 95.64           H  
ATOM    852  ND1 HIS A  54       4.740  24.265 -12.741  1.00 95.64           N  
ATOM    853  HD1 HIS A  54       4.316  25.121 -13.070  1.00 95.64           H  
ATOM    854  CE1 HIS A  54       5.077  24.020 -11.467  1.00 95.64           C  
ATOM    855  HE1 HIS A  54       4.957  24.721 -10.654  1.00 95.64           H  
ATOM    856  NE2 HIS A  54       5.563  22.774 -11.340  1.00 95.64           N  
ATOM    857  N   ILE A  55       2.835  23.823 -17.641  1.00 95.76           N  
ATOM    858  H   ILE A  55       2.688  24.706 -17.174  1.00 95.76           H  
ATOM    859  CA  ILE A  55       2.564  23.785 -19.080  1.00 95.76           C  
ATOM    860  HA  ILE A  55       2.743  22.780 -19.462  1.00 95.76           H  
ATOM    861  C   ILE A  55       3.535  24.736 -19.780  1.00 95.76           C  
ATOM    862  CB  ILE A  55       1.085  24.143 -19.356  1.00 95.76           C  
ATOM    863  HB  ILE A  55       0.885  25.125 -18.927  1.00 95.76           H  
ATOM    864  O   ILE A  55       3.597  25.919 -19.447  1.00 95.76           O  
ATOM    865  CG1 ILE A  55       0.131  23.117 -18.695  1.00 95.76           C  
ATOM    866 HG12 ILE A  55       0.422  22.957 -17.657  1.00 95.76           H  
ATOM    867 HG13 ILE A  55       0.210  22.163 -19.216  1.00 95.76           H  
ATOM    868  CG2 ILE A  55       0.832  24.212 -20.874  1.00 95.76           C  
ATOM    869 HG21 ILE A  55      -0.213  24.448 -21.073  1.00 95.76           H  
ATOM    870 HG22 ILE A  55       1.091  23.263 -21.342  1.00 95.76           H  
ATOM    871 HG23 ILE A  55       1.429  25.007 -21.321  1.00 95.76           H  
ATOM    872  CD1 ILE A  55      -1.337  23.556 -18.666  1.00 95.76           C  
ATOM    873 HD11 ILE A  55      -1.926  22.808 -18.136  1.00 95.76           H  
ATOM    874 HD12 ILE A  55      -1.427  24.511 -18.147  1.00 95.76           H  
ATOM    875 HD13 ILE A  55      -1.733  23.656 -19.677  1.00 95.76           H  
ATOM    876  N   VAL A  56       4.290  24.206 -20.742  1.00 96.23           N  
ATOM    877  H   VAL A  56       4.183  23.221 -20.936  1.00 96.23           H  
ATOM    878  CA  VAL A  56       5.389  24.893 -21.431  1.00 96.23           C  
ATOM    879  HA  VAL A  56       5.475  25.910 -21.050  1.00 96.23           H  
ATOM    880  C   VAL A  56       5.104  24.946 -22.928  1.00 96.23           C  
ATOM    881  CB  VAL A  56       6.732  24.169 -21.196  1.00 96.23           C  
ATOM    882  HB  VAL A  56       6.750  23.251 -21.783  1.00 96.23           H  
ATOM    883  O   VAL A  56       4.849  23.909 -23.545  1.00 96.23           O  
ATOM    884  CG1 VAL A  56       7.918  25.040 -21.633  1.00 96.23           C  
ATOM    885 HG11 VAL A  56       7.836  25.280 -22.693  1.00 96.23           H  
ATOM    886 HG12 VAL A  56       7.937  25.962 -21.051  1.00 96.23           H  
ATOM    887 HG13 VAL A  56       8.851  24.497 -21.481  1.00 96.23           H  
ATOM    888  CG2 VAL A  56       6.959  23.768 -19.734  1.00 96.23           C  
ATOM    889 HG21 VAL A  56       7.912  23.244 -19.668  1.00 96.23           H  
ATOM    890 HG22 VAL A  56       6.181  23.081 -19.401  1.00 96.23           H  
ATOM    891 HG23 VAL A  56       6.959  24.653 -19.099  1.00 96.23           H  
ATOM    892  N   ASP A  57       5.191  26.136 -23.518  1.00 95.77           N  
ATOM    893  H   ASP A  57       5.374  26.955 -22.955  1.00 95.77           H  
ATOM    894  CA  ASP A  57       5.121  26.325 -24.968  1.00 95.77           C  
ATOM    895  HA  ASP A  57       4.556  25.496 -25.395  1.00 95.77           H  
ATOM    896  C   ASP A  57       6.517  26.335 -25.607  1.00 95.77           C  
ATOM    897  CB  ASP A  57       4.365  27.621 -25.281  1.00 95.77           C  
ATOM    898  HB2 ASP A  57       3.534  27.723 -24.583  1.00 95.77           H  
ATOM    899  HB3 ASP A  57       5.033  28.467 -25.118  1.00 95.77           H  
ATOM    900  O   ASP A  57       7.480  26.853 -25.024  1.00 95.77           O  
ATOM    901  CG  ASP A  57       3.804  27.688 -26.706  1.00 95.77           C  
ATOM    902  OD1 ASP A  57       3.407  28.809 -27.096  1.00 95.77           O  
ATOM    903  OD2 ASP A  57       3.722  26.646 -27.398  1.00 95.77           O  
ATOM    904  N   TYR A  58       6.601  25.802 -26.828  1.00 95.44           N  
ATOM    905  H   TYR A  58       5.740  25.485 -27.251  1.00 95.44           H  
ATOM    906  CA  TYR A  58       7.798  25.835 -27.666  1.00 95.44           C  
ATOM    907  HA  TYR A  58       8.614  26.278 -27.094  1.00 95.44           H  
ATOM    908  C   TYR A  58       7.580  26.689 -28.915  1.00 95.44           C  
ATOM    909  CB  TYR A  58       8.248  24.423 -28.061  1.00 95.44           C  
ATOM    910  HB2 TYR A  58       7.385  23.876 -28.441  1.00 95.44           H  
ATOM    911  HB3 TYR A  58       8.622  23.902 -27.179  1.00 95.44           H  
ATOM    912  O   TYR A  58       6.635  26.459 -29.675  1.00 95.44           O  
ATOM    913  CG  TYR A  58       9.318  24.428 -29.139  1.00 95.44           C  
ATOM    914  CD1 TYR A  58       8.983  24.058 -30.457  1.00 95.44           C  
ATOM    915  HD1 TYR A  58       7.982  23.724 -30.685  1.00 95.44           H  
ATOM    916  CD2 TYR A  58      10.614  24.902 -28.852  1.00 95.44           C  
ATOM    917  HD2 TYR A  58      10.865  25.218 -27.850  1.00 95.44           H  
ATOM    918  CE1 TYR A  58       9.948  24.131 -31.478  1.00 95.44           C  
ATOM    919  HE1 TYR A  58       9.706  23.846 -32.491  1.00 95.44           H  
ATOM    920  CE2 TYR A  58      11.579  24.987 -29.876  1.00 95.44           C  
ATOM    921  HE2 TYR A  58      12.571  25.356 -29.662  1.00 95.44           H  
ATOM    922  OH  TYR A  58      12.174  24.638 -32.179  1.00 95.44           O  
ATOM    923  HH  TYR A  58      13.012  25.002 -31.888  1.00 95.44           H  
ATOM    924  CZ  TYR A  58      11.248  24.592 -31.188  1.00 95.44           C  
ATOM    925  N   SER A  59       8.516  27.596 -29.200  1.00 93.21           N  
ATOM    926  H   SER A  59       9.288  27.715 -28.560  1.00 93.21           H  
ATOM    927  CA  SER A  59       8.512  28.358 -30.450  1.00 93.21           C  
ATOM    928  HA  SER A  59       7.750  27.949 -31.113  1.00 93.21           H  
ATOM    929  C   SER A  59       9.842  28.270 -31.191  1.00 93.21           C  
ATOM    930  CB  SER A  59       8.103  29.803 -30.188  1.00 93.21           C  
ATOM    931  HB2 SER A  59       8.923  30.363 -29.737  1.00 93.21           H  
ATOM    932  HB3 SER A  59       7.250  29.806 -29.509  1.00 93.21           H  
ATOM    933  O   SER A  59      10.858  28.787 -30.740  1.00 93.21           O  
ATOM    934  OG  SER A  59       7.707  30.393 -31.408  1.00 93.21           O  
ATOM    935  HG  SER A  59       6.928  30.910 -31.191  1.00 93.21           H  
ATOM    936  N   GLU A  60       9.801  27.675 -32.384  1.00 91.99           N  
ATOM    937  H   GLU A  60       8.923  27.263 -32.665  1.00 91.99           H  
ATOM    938  CA  GLU A  60      10.919  27.554 -33.339  1.00 91.99           C  
ATOM    939  HA  GLU A  60      11.760  27.064 -32.849  1.00 91.99           H  
ATOM    940  C   GLU A  60      11.435  28.920 -33.841  1.00 91.99           C  
ATOM    941  CB  GLU A  60      10.403  26.652 -34.482  1.00 91.99           C  
ATOM    942  HB2 GLU A  60       9.605  27.180 -35.004  1.00 91.99           H  
ATOM    943  HB3 GLU A  60       9.962  25.766 -34.025  1.00 91.99           H  
ATOM    944  O   GLU A  60      12.505  29.003 -34.435  1.00 91.99           O  
ATOM    945  CG  GLU A  60      11.430  26.163 -35.519  1.00 91.99           C  
ATOM    946  HG2 GLU A  60      11.731  26.999 -36.150  1.00 91.99           H  
ATOM    947  HG3 GLU A  60      12.309  25.793 -34.990  1.00 91.99           H  
ATOM    948  CD  GLU A  60      10.853  25.038 -36.404  1.00 91.99           C  
ATOM    949  OE1 GLU A  60      11.606  24.106 -36.780  1.00 91.99           O  
ATOM    950  OE2 GLU A  60       9.631  25.033 -36.685  1.00 91.99           O  
ATOM    951  N   ALA A  61      10.690  30.003 -33.582  1.00 89.72           N  
ATOM    952  H   ALA A  61       9.831  29.871 -33.067  1.00 89.72           H  
ATOM    953  CA  ALA A  61      11.097  31.379 -33.866  1.00 89.72           C  
ATOM    954  HA  ALA A  61      11.783  31.378 -34.713  1.00 89.72           H  
ATOM    955  C   ALA A  61      11.830  32.072 -32.697  1.00 89.72           C  
ATOM    956  CB  ALA A  61       9.839  32.158 -34.270  1.00 89.72           C  
ATOM    957  HB1 ALA A  61       9.139  32.191 -33.435  1.00 89.72           H  
ATOM    958  HB2 ALA A  61       9.363  31.678 -35.126  1.00 89.72           H  
ATOM    959  HB3 ALA A  61      10.115  33.177 -34.540  1.00 89.72           H  
ATOM    960  O   ALA A  61      12.482  33.089 -32.924  1.00 89.72           O  
ATOM    961  N   GLU A  62      11.720  31.553 -31.468  1.00 92.31           N  
ATOM    962  H   GLU A  62      11.206  30.691 -31.355  1.00 92.31           H  
ATOM    963  CA  GLU A  62      12.274  32.179 -30.252  1.00 92.31           C  
ATOM    964  HA  GLU A  62      12.803  33.094 -30.516  1.00 92.31           H  
ATOM    965  C   GLU A  62      13.290  31.301 -29.506  1.00 92.31           C  
ATOM    966  CB  GLU A  62      11.145  32.560 -29.280  1.00 92.31           C  
ATOM    967  HB2 GLU A  62      10.613  31.657 -28.982  1.00 92.31           H  
ATOM    968  HB3 GLU A  62      11.603  32.992 -28.390  1.00 92.31           H  
ATOM    969  O   GLU A  62      14.071  31.828 -28.718  1.00 92.31           O  
ATOM    970  CG  GLU A  62      10.146  33.582 -29.846  1.00 92.31           C  
ATOM    971  HG2 GLU A  62      10.706  34.413 -30.276  1.00 92.31           H  
ATOM    972  HG3 GLU A  62       9.568  33.115 -30.643  1.00 92.31           H  
ATOM    973  CD  GLU A  62       9.184  34.124 -28.775  1.00 92.31           C  
ATOM    974  OE1 GLU A  62       8.558  35.175 -29.045  1.00 92.31           O  
ATOM    975  OE2 GLU A  62       9.054  33.478 -27.709  1.00 92.31           O  
ATOM    976  N   GLN A  63      13.291  29.983 -29.736  1.00 93.98           N  
ATOM    977  H   GLN A  63      12.622  29.610 -30.394  1.00 93.98           H  
ATOM    978  CA  GLN A  63      14.114  29.013 -29.010  1.00 93.98           C  
ATOM    979  HA  GLN A  63      14.789  29.538 -28.334  1.00 93.98           H  
ATOM    980  C   GLN A  63      14.968  28.166 -29.953  1.00 93.98           C  
ATOM    981  CB  GLN A  63      13.223  28.089 -28.173  1.00 93.98           C  
ATOM    982  HB2 GLN A  63      12.504  27.599 -28.830  1.00 93.98           H  
ATOM    983  HB3 GLN A  63      13.846  27.319 -27.718  1.00 93.98           H  
ATOM    984  O   GLN A  63      14.493  27.649 -30.967  1.00 93.98           O  
ATOM    985  CG  GLN A  63      12.461  28.823 -27.066  1.00 93.98           C  
ATOM    986  HG2 GLN A  63      11.831  29.602 -27.495  1.00 93.98           H  
ATOM    987  HG3 GLN A  63      13.169  29.285 -26.377  1.00 93.98           H  
ATOM    988  CD  GLN A  63      11.575  27.844 -26.318  1.00 93.98           C  
ATOM    989  NE2 GLN A  63      12.095  27.126 -25.346  1.00 93.98           N  
ATOM    990 HE21 GLN A  63      13.072  27.229 -25.113  1.00 93.98           H  
ATOM    991 HE22 GLN A  63      11.502  26.434 -24.910  1.00 93.98           H  
ATOM    992  OE1 GLN A  63      10.406  27.671 -26.628  1.00 93.98           O  
ATOM    993  N   THR A  64      16.226  27.973 -29.571  1.00 92.07           N  
ATOM    994  H   THR A  64      16.525  28.410 -28.711  1.00 92.07           H  
ATOM    995  CA  THR A  64      17.194  27.128 -30.277  1.00 92.07           C  
ATOM    996  HA  THR A  64      17.107  27.328 -31.345  1.00 92.07           H  
ATOM    997  C   THR A  64      16.945  25.629 -30.070  1.00 92.07           C  
ATOM    998  CB  THR A  64      18.629  27.469 -29.841  1.00 92.07           C  
ATOM    999  HB  THR A  64      19.317  26.833 -30.398  1.00 92.07           H  
ATOM   1000  O   THR A  64      16.275  25.207 -29.127  1.00 92.07           O  
ATOM   1001  CG2 THR A  64      19.016  28.923 -30.116  1.00 92.07           C  
ATOM   1002 HG21 THR A  64      18.389  29.600 -29.535  1.00 92.07           H  
ATOM   1003 HG22 THR A  64      20.057  29.079 -29.833  1.00 92.07           H  
ATOM   1004 HG23 THR A  64      18.894  29.142 -31.176  1.00 92.07           H  
ATOM   1005  OG1 THR A  64      18.814  27.219 -28.470  1.00 92.07           O  
ATOM   1006  HG1 THR A  64      18.315  27.887 -27.995  1.00 92.07           H  
ATOM   1007  N   ASP A  65      17.559  24.802 -30.924  1.00 91.97           N  
ATOM   1008  H   ASP A  65      17.985  25.190 -31.753  1.00 91.97           H  
ATOM   1009  CA  ASP A  65      17.601  23.339 -30.772  1.00 91.97           C  
ATOM   1010  HA  ASP A  65      16.606  22.922 -30.925  1.00 91.97           H  
ATOM   1011  C   ASP A  65      18.101  22.883 -29.389  1.00 91.97           C  
ATOM   1012  CB  ASP A  65      18.576  22.748 -31.806  1.00 91.97           C  
ATOM   1013  HB2 ASP A  65      18.917  21.781 -31.434  1.00 91.97           H  
ATOM   1014  HB3 ASP A  65      19.456  23.387 -31.881  1.00 91.97           H  
ATOM   1015  O   ASP A  65      17.667  21.845 -28.893  1.00 91.97           O  
ATOM   1016  CG  ASP A  65      18.014  22.495 -33.204  1.00 91.97           C  
ATOM   1017  OD1 ASP A  65      18.805  21.930 -33.995  1.00 91.97           O  
ATOM   1018  OD2 ASP A  65      16.832  22.804 -33.455  1.00 91.97           O  
ATOM   1019  N   GLU A  66      19.025  23.626 -28.770  1.00 93.41           N  
ATOM   1020  H   GLU A  66      19.299  24.506 -29.183  1.00 93.41           H  
ATOM   1021  CA  GLU A  66      19.605  23.254 -27.475  1.00 93.41           C  
ATOM   1022  HA  GLU A  66      19.738  22.173 -27.462  1.00 93.41           H  
ATOM   1023  C   GLU A  66      18.653  23.591 -26.320  1.00 93.41           C  
ATOM   1024  CB  GLU A  66      20.988  23.911 -27.312  1.00 93.41           C  
ATOM   1025  HB2 GLU A  66      21.510  23.903 -28.269  1.00 93.41           H  
ATOM   1026  HB3 GLU A  66      20.856  24.953 -27.022  1.00 93.41           H  
ATOM   1027  O   GLU A  66      18.415  22.752 -25.455  1.00 93.41           O  
ATOM   1028  CG  GLU A  66      21.872  23.201 -26.269  1.00 93.41           C  
ATOM   1029  HG2 GLU A  66      22.782  23.789 -26.145  1.00 93.41           H  
ATOM   1030  HG3 GLU A  66      21.349  23.192 -25.313  1.00 93.41           H  
ATOM   1031  CD  GLU A  66      22.267  21.762 -26.657  1.00 93.41           C  
ATOM   1032  OE1 GLU A  66      22.786  21.028 -25.791  1.00 93.41           O  
ATOM   1033  OE2 GLU A  66      22.064  21.370 -27.834  1.00 93.41           O  
ATOM   1034  N   GLU A  67      18.000  24.757 -26.365  1.00 94.15           N  
ATOM   1035  H   GLU A  67      18.215  25.406 -27.109  1.00 94.15           H  
ATOM   1036  CA  GLU A  67      16.924  25.109 -25.428  1.00 94.15           C  
ATOM   1037  HA  GLU A  67      17.300  25.036 -24.407  1.00 94.15           H  
ATOM   1038  C   GLU A  67      15.731  24.145 -25.550  1.00 94.15           C  
ATOM   1039  CB  GLU A  67      16.473  26.555 -25.686  1.00 94.15           C  
ATOM   1040  HB2 GLU A  67      15.562  26.757 -25.123  1.00 94.15           H  
ATOM   1041  HB3 GLU A  67      16.243  26.660 -26.746  1.00 94.15           H  
ATOM   1042  O   GLU A  67      15.096  23.808 -24.550  1.00 94.15           O  
ATOM   1043  CG  GLU A  67      17.542  27.580 -25.267  1.00 94.15           C  
ATOM   1044  HG2 GLU A  67      18.529  27.233 -25.572  1.00 94.15           H  
ATOM   1045  HG3 GLU A  67      17.541  27.665 -24.180  1.00 94.15           H  
ATOM   1046  CD  GLU A  67      17.299  28.946 -25.916  1.00 94.15           C  
ATOM   1047  OE1 GLU A  67      17.139  29.943 -25.177  1.00 94.15           O  
ATOM   1048  OE2 GLU A  67      17.295  28.975 -27.172  1.00 94.15           O  
ATOM   1049  N   LEU A  68      15.452  23.637 -26.757  1.00 94.70           N  
ATOM   1050  H   LEU A  68      15.964  23.992 -27.552  1.00 94.70           H  
ATOM   1051  CA  LEU A  68      14.464  22.579 -26.965  1.00 94.70           C  
ATOM   1052  HA  LEU A  68      13.554  22.874 -26.442  1.00 94.70           H  
ATOM   1053  C   LEU A  68      14.911  21.238 -26.355  1.00 94.70           C  
ATOM   1054  CB  LEU A  68      14.140  22.474 -28.464  1.00 94.70           C  
ATOM   1055  HB2 LEU A  68      15.069  22.335 -29.017  1.00 94.70           H  
ATOM   1056  HB3 LEU A  68      13.697  23.416 -28.789  1.00 94.70           H  
ATOM   1057  O   LEU A  68      14.107  20.593 -25.684  1.00 94.70           O  
ATOM   1058  CG  LEU A  68      13.191  21.316 -28.822  1.00 94.70           C  
ATOM   1059  HG  LEU A  68      13.683  20.371 -28.589  1.00 94.70           H  
ATOM   1060  CD1 LEU A  68      11.849  21.366 -28.086  1.00 94.70           C  
ATOM   1061 HD11 LEU A  68      12.000  21.342 -27.007  1.00 94.70           H  
ATOM   1062 HD12 LEU A  68      11.256  20.493 -28.358  1.00 94.70           H  
ATOM   1063 HD13 LEU A  68      11.309  22.275 -28.352  1.00 94.70           H  
ATOM   1064  CD2 LEU A  68      12.895  21.329 -30.318  1.00 94.70           C  
ATOM   1065 HD21 LEU A  68      13.829  21.325 -30.880  1.00 94.70           H  
ATOM   1066 HD22 LEU A  68      12.308  20.448 -30.577  1.00 94.70           H  
ATOM   1067 HD23 LEU A  68      12.333  22.226 -30.581  1.00 94.70           H  
ATOM   1068  N   ARG A  69      16.173  20.815 -26.532  1.00 94.54           N  
ATOM   1069  H   ARG A  69      16.790  21.385 -27.092  1.00 94.54           H  
ATOM   1070  CA  ARG A  69      16.715  19.609 -25.865  1.00 94.54           C  
ATOM   1071  HA  ARG A  69      16.109  18.743 -26.133  1.00 94.54           H  
ATOM   1072  C   ARG A  69      16.629  19.728 -24.345  1.00 94.54           C  
ATOM   1073  CB  ARG A  69      18.174  19.360 -26.279  1.00 94.54           C  
ATOM   1074  HB2 ARG A  69      18.625  18.640 -25.597  1.00 94.54           H  
ATOM   1075  HB3 ARG A  69      18.733  20.293 -26.199  1.00 94.54           H  
ATOM   1076  O   ARG A  69      16.221  18.775 -23.683  1.00 94.54           O  
ATOM   1077  CG  ARG A  69      18.291  18.808 -27.703  1.00 94.54           C  
ATOM   1078  HG2 ARG A  69      17.687  19.413 -28.378  1.00 94.54           H  
ATOM   1079  HG3 ARG A  69      17.911  17.786 -27.731  1.00 94.54           H  
ATOM   1080  CD  ARG A  69      19.751  18.829 -28.172  1.00 94.54           C  
ATOM   1081  HD2 ARG A  69      20.177  19.797 -27.910  1.00 94.54           H  
ATOM   1082  HD3 ARG A  69      20.318  18.058 -27.651  1.00 94.54           H  
ATOM   1083  NE  ARG A  69      19.819  18.621 -29.630  1.00 94.54           N  
ATOM   1084  HE  ARG A  69      19.198  17.920 -30.009  1.00 94.54           H  
ATOM   1085  NH1 ARG A  69      21.286  20.327 -30.173  1.00 94.54           N  
ATOM   1086 HH11 ARG A  69      21.504  20.509 -29.203  1.00 94.54           H  
ATOM   1087 HH12 ARG A  69      21.658  20.980 -30.848  1.00 94.54           H  
ATOM   1088  NH2 ARG A  69      20.124  19.323 -31.767  1.00 94.54           N  
ATOM   1089 HH21 ARG A  69      20.395  20.077 -32.384  1.00 94.54           H  
ATOM   1090 HH22 ARG A  69      19.349  18.744 -32.056  1.00 94.54           H  
ATOM   1091  CZ  ARG A  69      20.419  19.417 -30.500  1.00 94.54           C  
ATOM   1092  N   GLU A  70      16.948  20.898 -23.801  1.00 94.46           N  
ATOM   1093  H   GLU A  70      17.332  21.612 -24.403  1.00 94.46           H  
ATOM   1094  CA  GLU A  70      16.803  21.196 -22.379  1.00 94.46           C  
ATOM   1095  HA  GLU A  70      17.385  20.476 -21.804  1.00 94.46           H  
ATOM   1096  C   GLU A  70      15.351  21.079 -21.892  1.00 94.46           C  
ATOM   1097  CB  GLU A  70      17.318  22.609 -22.080  1.00 94.46           C  
ATOM   1098  HB2 GLU A  70      16.729  22.984 -21.243  1.00 94.46           H  
ATOM   1099  HB3 GLU A  70      17.132  23.274 -22.923  1.00 94.46           H  
ATOM   1100  O   GLU A  70      15.102  20.453 -20.863  1.00 94.46           O  
ATOM   1101  CG  GLU A  70      18.807  22.654 -21.705  1.00 94.46           C  
ATOM   1102  HG2 GLU A  70      19.030  21.812 -21.050  1.00 94.46           H  
ATOM   1103  HG3 GLU A  70      19.408  22.552 -22.609  1.00 94.46           H  
ATOM   1104  CD  GLU A  70      19.161  23.948 -20.952  1.00 94.46           C  
ATOM   1105  OE1 GLU A  70      20.245  24.510 -21.200  1.00 94.46           O  
ATOM   1106  OE2 GLU A  70      18.345  24.346 -20.079  1.00 94.46           O  
ATOM   1107  N   GLU A  71      14.376  21.658 -22.597  1.00 95.43           N  
ATOM   1108  H   GLU A  71      14.616  22.207 -23.410  1.00 95.43           H  
ATOM   1109  CA  GLU A  71      12.971  21.566 -22.181  1.00 95.43           C  
ATOM   1110  HA  GLU A  71      12.928  21.719 -21.103  1.00 95.43           H  
ATOM   1111  C   GLU A  71      12.377  20.164 -22.389  1.00 95.43           C  
ATOM   1112  CB  GLU A  71      12.128  22.678 -22.827  1.00 95.43           C  
ATOM   1113  HB2 GLU A  71      12.269  22.657 -23.908  1.00 95.43           H  
ATOM   1114  HB3 GLU A  71      11.075  22.483 -22.623  1.00 95.43           H  
ATOM   1115  O   GLU A  71      11.581  19.732 -21.555  1.00 95.43           O  
ATOM   1116  CG  GLU A  71      12.474  24.084 -22.291  1.00 95.43           C  
ATOM   1117  HG2 GLU A  71      11.823  24.808 -22.781  1.00 95.43           H  
ATOM   1118  HG3 GLU A  71      13.501  24.330 -22.563  1.00 95.43           H  
ATOM   1119  CD  GLU A  71      12.314  24.227 -20.767  1.00 95.43           C  
ATOM   1120  OE1 GLU A  71      13.186  24.835 -20.091  1.00 95.43           O  
ATOM   1121  OE2 GLU A  71      11.295  23.760 -20.206  1.00 95.43           O  
ATOM   1122  N   ILE A  72      12.818  19.403 -23.401  1.00 95.19           N  
ATOM   1123  H   ILE A  72      13.451  19.822 -24.067  1.00 95.19           H  
ATOM   1124  CA  ILE A  72      12.506  17.967 -23.539  1.00 95.19           C  
ATOM   1125  HA  ILE A  72      11.423  17.843 -23.512  1.00 95.19           H  
ATOM   1126  C   ILE A  72      13.066  17.180 -22.344  1.00 95.19           C  
ATOM   1127  CB  ILE A  72      13.020  17.413 -24.895  1.00 95.19           C  
ATOM   1128  HB  ILE A  72      14.052  17.737 -25.028  1.00 95.19           H  
ATOM   1129  O   ILE A  72      12.352  16.360 -21.772  1.00 95.19           O  
ATOM   1130  CG1 ILE A  72      12.168  17.969 -26.062  1.00 95.19           C  
ATOM   1131 HG12 ILE A  72      12.052  19.046 -25.943  1.00 95.19           H  
ATOM   1132 HG13 ILE A  72      11.172  17.529 -26.025  1.00 95.19           H  
ATOM   1133  CG2 ILE A  72      12.996  15.870 -24.940  1.00 95.19           C  
ATOM   1134 HG21 ILE A  72      13.383  15.506 -25.892  1.00 95.19           H  
ATOM   1135 HG22 ILE A  72      11.980  15.502 -24.796  1.00 95.19           H  
ATOM   1136 HG23 ILE A  72      13.639  15.449 -24.167  1.00 95.19           H  
ATOM   1137  CD1 ILE A  72      12.771  17.722 -27.453  1.00 95.19           C  
ATOM   1138 HD11 ILE A  72      13.789  18.110 -27.490  1.00 95.19           H  
ATOM   1139 HD12 ILE A  72      12.777  16.658 -27.691  1.00 95.19           H  
ATOM   1140 HD13 ILE A  72      12.169  18.233 -28.203  1.00 95.19           H  
ATOM   1141  N   HIS A  73      14.305  17.449 -21.919  1.00 93.85           N  
ATOM   1142  H   HIS A  73      14.862  18.109 -22.442  1.00 93.85           H  
ATOM   1143  CA  HIS A  73      14.920  16.777 -20.767  1.00 93.85           C  
ATOM   1144  HA  HIS A  73      14.831  15.701 -20.912  1.00 93.85           H  
ATOM   1145  C   HIS A  73      14.222  17.108 -19.435  1.00 93.85           C  
ATOM   1146  CB  HIS A  73      16.412  17.138 -20.718  1.00 93.85           C  
ATOM   1147  HB2 HIS A  73      16.867  16.900 -21.680  1.00 93.85           H  
ATOM   1148  HB3 HIS A  73      16.521  18.210 -20.552  1.00 93.85           H  
ATOM   1149  O   HIS A  73      14.152  16.263 -18.544  1.00 93.85           O  
ATOM   1150  CG  HIS A  73      17.165  16.395 -19.643  1.00 93.85           C  
ATOM   1151  CD2 HIS A  73      17.664  16.913 -18.478  1.00 93.85           C  
ATOM   1152  HD2 HIS A  73      17.600  17.945 -18.166  1.00 93.85           H  
ATOM   1153  ND1 HIS A  73      17.444  15.048 -19.637  1.00 93.85           N  
ATOM   1154  HD1 HIS A  73      17.171  14.385 -20.349  1.00 93.85           H  
ATOM   1155  CE1 HIS A  73      18.093  14.763 -18.496  1.00 93.85           C  
ATOM   1156  HE1 HIS A  73      18.431  13.779 -18.205  1.00 93.85           H  
ATOM   1157  NE2 HIS A  73      18.258  15.870 -17.757  1.00 93.85           N  
ATOM   1158  N   LYS A  74      13.676  18.323 -19.298  1.00 95.53           N  
ATOM   1159  H   LYS A  74      13.837  18.986 -20.043  1.00 95.53           H  
ATOM   1160  CA  LYS A  74      12.889  18.748 -18.126  1.00 95.53           C  
ATOM   1161  HA  LYS A  74      13.347  18.338 -17.225  1.00 95.53           H  
ATOM   1162  C   LYS A  74      11.451  18.208 -18.154  1.00 95.53           C  
ATOM   1163  CB  LYS A  74      12.903  20.285 -18.040  1.00 95.53           C  
ATOM   1164  HB2 LYS A  74      12.500  20.674 -18.975  1.00 95.53           H  
ATOM   1165  HB3 LYS A  74      12.247  20.607 -17.230  1.00 95.53           H  
ATOM   1166  O   LYS A  74      10.813  18.135 -17.102  1.00 95.53           O  
ATOM   1167  CG  LYS A  74      14.307  20.874 -17.787  1.00 95.53           C  
ATOM   1168  HG2 LYS A  74      15.049  20.321 -18.362  1.00 95.53           H  
ATOM   1169  HG3 LYS A  74      14.565  20.767 -16.733  1.00 95.53           H  
ATOM   1170  CD  LYS A  74      14.374  22.357 -18.189  1.00 95.53           C  
ATOM   1171  HD2 LYS A  74      13.951  22.975 -17.397  1.00 95.53           H  
ATOM   1172  HD3 LYS A  74      13.784  22.498 -19.095  1.00 95.53           H  
ATOM   1173  CE  LYS A  74      15.811  22.790 -18.506  1.00 95.53           C  
ATOM   1174  HE2 LYS A  74      16.435  22.719 -17.616  1.00 95.53           H  
ATOM   1175  HE3 LYS A  74      16.210  22.095 -19.245  1.00 95.53           H  
ATOM   1176  NZ  LYS A  74      15.860  24.161 -19.072  1.00 95.53           N  
ATOM   1177  HZ1 LYS A  74      15.122  24.314 -19.744  1.00 95.53           H  
ATOM   1178  HZ2 LYS A  74      16.745  24.300 -19.539  1.00 95.53           H  
ATOM   1179  HZ3 LYS A  74      15.808  24.873 -18.358  1.00 95.53           H  
ATOM   1180  N   ALA A  75      10.907  17.886 -19.330  1.00 95.94           N  
ATOM   1181  H   ALA A  75      11.475  17.975 -20.161  1.00 95.94           H  
ATOM   1182  CA  ALA A  75       9.524  17.449 -19.495  1.00 95.94           C  
ATOM   1183  HA  ALA A  75       8.883  18.195 -19.025  1.00 95.94           H  
ATOM   1184  C   ALA A  75       9.238  16.100 -18.811  1.00 95.94           C  
ATOM   1185  CB  ALA A  75       9.165  17.416 -20.988  1.00 95.94           C  
ATOM   1186  HB1 ALA A  75       9.759  16.656 -21.496  1.00 95.94           H  
ATOM   1187  HB2 ALA A  75       9.362  18.387 -21.441  1.00 95.94           H  
ATOM   1188  HB3 ALA A  75       8.108  17.180 -21.113  1.00 95.94           H  
ATOM   1189  O   ALA A  75      10.114  15.278 -18.548  1.00 95.94           O  
ATOM   1190  N   ASN A  76       7.966  15.854 -18.509  1.00 96.40           N  
ATOM   1191  H   ASN A  76       7.288  16.583 -18.680  1.00 96.40           H  
ATOM   1192  CA  ASN A  76       7.488  14.554 -18.032  1.00 96.40           C  
ATOM   1193  HA  ASN A  76       8.326  13.864 -17.933  1.00 96.40           H  
ATOM   1194  C   ASN A  76       6.530  13.882 -19.017  1.00 96.40           C  
ATOM   1195  CB  ASN A  76       6.835  14.720 -16.658  1.00 96.40           C  
ATOM   1196  HB2 ASN A  76       6.565  13.731 -16.290  1.00 96.40           H  
ATOM   1197  HB3 ASN A  76       5.923  15.305 -16.772  1.00 96.40           H  
ATOM   1198  O   ASN A  76       6.326  12.678 -18.916  1.00 96.40           O  
ATOM   1199  CG  ASN A  76       7.698  15.390 -15.608  1.00 96.40           C  
ATOM   1200  ND2 ASN A  76       9.005  15.266 -15.633  1.00 96.40           N  
ATOM   1201 HD21 ASN A  76       9.465  15.000 -16.491  1.00 96.40           H  
ATOM   1202 HD22 ASN A  76       9.502  15.859 -14.984  1.00 96.40           H  
ATOM   1203  OD1 ASN A  76       7.168  16.006 -14.708  1.00 96.40           O  
ATOM   1204  N   VAL A  77       5.976  14.658 -19.950  1.00 97.38           N  
ATOM   1205  H   VAL A  77       6.182  15.646 -19.916  1.00 97.38           H  
ATOM   1206  CA  VAL A  77       5.160  14.241 -21.094  1.00 97.38           C  
ATOM   1207  HA  VAL A  77       5.517  13.277 -21.456  1.00 97.38           H  
ATOM   1208  C   VAL A  77       5.332  15.280 -22.199  1.00 97.38           C  
ATOM   1209  CB  VAL A  77       3.680  14.084 -20.695  1.00 97.38           C  
ATOM   1210  HB  VAL A  77       3.638  13.263 -19.979  1.00 97.38           H  
ATOM   1211  O   VAL A  77       5.446  16.477 -21.911  1.00 97.38           O  
ATOM   1212  CG1 VAL A  77       3.106  15.340 -20.029  1.00 97.38           C  
ATOM   1213 HG11 VAL A  77       2.094  15.137 -19.679  1.00 97.38           H  
ATOM   1214 HG12 VAL A  77       3.707  15.637 -19.170  1.00 97.38           H  
ATOM   1215 HG13 VAL A  77       3.072  16.156 -20.752  1.00 97.38           H  
ATOM   1216  CG2 VAL A  77       2.747  13.688 -21.842  1.00 97.38           C  
ATOM   1217 HG21 VAL A  77       1.752  13.493 -21.442  1.00 97.38           H  
ATOM   1218 HG22 VAL A  77       3.099  12.768 -22.308  1.00 97.38           H  
ATOM   1219 HG23 VAL A  77       2.683  14.478 -22.589  1.00 97.38           H  
ATOM   1220  N   VAL A  78       5.337  14.839 -23.457  1.00 97.43           N  
ATOM   1221  H   VAL A  78       5.238  13.847 -23.619  1.00 97.43           H  
ATOM   1222  CA  VAL A  78       5.366  15.736 -24.620  1.00 97.43           C  
ATOM   1223  HA  VAL A  78       5.456  16.764 -24.270  1.00 97.43           H  
ATOM   1224  C   VAL A  78       4.050  15.635 -25.386  1.00 97.43           C  
ATOM   1225  CB  VAL A  78       6.587  15.487 -25.526  1.00 97.43           C  
ATOM   1226  HB  VAL A  78       6.524  14.491 -25.965  1.00 97.43           H  
ATOM   1227  O   VAL A  78       3.634  14.560 -25.808  1.00 97.43           O  
ATOM   1228  CG1 VAL A  78       6.638  16.527 -26.655  1.00 97.43           C  
ATOM   1229 HG11 VAL A  78       6.649  17.534 -26.238  1.00 97.43           H  
ATOM   1230 HG12 VAL A  78       5.774  16.418 -27.311  1.00 97.43           H  
ATOM   1231 HG13 VAL A  78       7.539  16.383 -27.251  1.00 97.43           H  
ATOM   1232  CG2 VAL A  78       7.901  15.599 -24.740  1.00 97.43           C  
ATOM   1233 HG21 VAL A  78       7.956  14.806 -23.994  1.00 97.43           H  
ATOM   1234 HG22 VAL A  78       8.751  15.487 -25.413  1.00 97.43           H  
ATOM   1235 HG23 VAL A  78       7.963  16.567 -24.241  1.00 97.43           H  
ATOM   1236  N   CYS A  79       3.395  16.773 -25.582  1.00 97.53           N  
ATOM   1237  H   CYS A  79       3.817  17.622 -25.236  1.00 97.53           H  
ATOM   1238  CA  CYS A  79       2.223  16.918 -26.435  1.00 97.53           C  
ATOM   1239  HA  CYS A  79       1.688  15.972 -26.519  1.00 97.53           H  
ATOM   1240  C   CYS A  79       2.680  17.346 -27.832  1.00 97.53           C  
ATOM   1241  CB  CYS A  79       1.292  17.950 -25.790  1.00 97.53           C  
ATOM   1242  HB2 CYS A  79       1.863  18.837 -25.515  1.00 97.53           H  
ATOM   1243  HB3 CYS A  79       0.515  18.240 -26.497  1.00 97.53           H  
ATOM   1244  O   CYS A  79       2.995  18.518 -28.040  1.00 97.53           O  
ATOM   1245  SG  CYS A  79       0.530  17.230 -24.316  1.00 97.53           S  
ATOM   1246  HG  CYS A  79       1.672  16.874 -23.721  1.00 97.53           H  
ATOM   1247  N   VAL A  80       2.743  16.416 -28.787  1.00 97.49           N  
ATOM   1248  H   VAL A  80       2.400  15.490 -28.574  1.00 97.49           H  
ATOM   1249  CA  VAL A  80       3.103  16.729 -30.178  1.00 97.49           C  
ATOM   1250  HA  VAL A  80       3.793  17.573 -30.171  1.00 97.49           H  
ATOM   1251  C   VAL A  80       1.846  17.162 -30.927  1.00 97.49           C  
ATOM   1252  CB  VAL A  80       3.842  15.578 -30.883  1.00 97.49           C  
ATOM   1253  HB  VAL A  80       3.187  14.709 -30.948  1.00 97.49           H  
ATOM   1254  O   VAL A  80       0.987  16.348 -31.270  1.00 97.49           O  
ATOM   1255  CG1 VAL A  80       4.266  15.996 -32.299  1.00 97.49           C  
ATOM   1256 HG11 VAL A  80       4.893  16.887 -32.257  1.00 97.49           H  
ATOM   1257 HG12 VAL A  80       4.823  15.188 -32.772  1.00 97.49           H  
ATOM   1258 HG13 VAL A  80       3.386  16.210 -32.905  1.00 97.49           H  
ATOM   1259  CG2 VAL A  80       5.118  15.180 -30.128  1.00 97.49           C  
ATOM   1260 HG21 VAL A  80       5.612  14.356 -30.644  1.00 97.49           H  
ATOM   1261 HG22 VAL A  80       4.869  14.849 -29.120  1.00 97.49           H  
ATOM   1262 HG23 VAL A  80       5.799  16.028 -30.065  1.00 97.49           H  
ATOM   1263  N   VAL A  81       1.743  18.467 -31.156  1.00 97.25           N  
ATOM   1264  H   VAL A  81       2.504  19.054 -30.845  1.00 97.25           H  
ATOM   1265  CA  VAL A  81       0.633  19.129 -31.836  1.00 97.25           C  
ATOM   1266  HA  VAL A  81      -0.270  18.553 -31.636  1.00 97.25           H  
ATOM   1267  C   VAL A  81       0.846  19.121 -33.344  1.00 97.25           C  
ATOM   1268  CB  VAL A  81       0.407  20.562 -31.313  1.00 97.25           C  
ATOM   1269  HB  VAL A  81       1.208  21.196 -31.694  1.00 97.25           H  
ATOM   1270  O   VAL A  81       1.901  19.515 -33.846  1.00 97.25           O  
ATOM   1271  CG1 VAL A  81      -0.938  21.126 -31.795  1.00 97.25           C  
ATOM   1272 HG11 VAL A  81      -0.978  21.141 -32.884  1.00 97.25           H  
ATOM   1273 HG12 VAL A  81      -1.071  22.146 -31.434  1.00 97.25           H  
ATOM   1274 HG13 VAL A  81      -1.753  20.504 -31.425  1.00 97.25           H  
ATOM   1275  CG2 VAL A  81       0.418  20.663 -29.778  1.00 97.25           C  
ATOM   1276 HG21 VAL A  81       0.192  21.684 -29.473  1.00 97.25           H  
ATOM   1277 HG22 VAL A  81      -0.326  19.994 -29.346  1.00 97.25           H  
ATOM   1278 HG23 VAL A  81       1.403  20.401 -29.390  1.00 97.25           H  
ATOM   1279  N   TYR A  82      -0.193  18.705 -34.055  1.00 96.42           N  
ATOM   1280  H   TYR A  82      -1.029  18.434 -33.557  1.00 96.42           H  
ATOM   1281  CA  TYR A  82      -0.308  18.744 -35.506  1.00 96.42           C  
ATOM   1282  HA  TYR A  82       0.509  19.336 -35.919  1.00 96.42           H  
ATOM   1283  C   TYR A  82      -1.616  19.442 -35.899  1.00 96.42           C  
ATOM   1284  CB  TYR A  82      -0.183  17.320 -36.070  1.00 96.42           C  
ATOM   1285  HB2 TYR A  82       0.756  16.893 -35.720  1.00 96.42           H  
ATOM   1286  HB3 TYR A  82      -0.108  17.377 -37.156  1.00 96.42           H  
ATOM   1287  O   TYR A  82      -2.481  19.709 -35.061  1.00 96.42           O  
ATOM   1288  CG  TYR A  82      -1.317  16.372 -35.721  1.00 96.42           C  
ATOM   1289  CD1 TYR A  82      -1.290  15.647 -34.512  1.00 96.42           C  
ATOM   1290  HD1 TYR A  82      -0.476  15.792 -33.817  1.00 96.42           H  
ATOM   1291  CD2 TYR A  82      -2.382  16.188 -36.626  1.00 96.42           C  
ATOM   1292  HD2 TYR A  82      -2.404  16.734 -37.557  1.00 96.42           H  
ATOM   1293  CE1 TYR A  82      -2.326  14.743 -34.206  1.00 96.42           C  
ATOM   1294  HE1 TYR A  82      -2.322  14.203 -33.270  1.00 96.42           H  
ATOM   1295  CE2 TYR A  82      -3.413  15.277 -36.325  1.00 96.42           C  
ATOM   1296  HE2 TYR A  82      -4.228  15.115 -37.015  1.00 96.42           H  
ATOM   1297  OH  TYR A  82      -4.435  13.748 -34.791  1.00 96.42           O  
ATOM   1298  HH  TYR A  82      -4.337  13.307 -33.944  1.00 96.42           H  
ATOM   1299  CZ  TYR A  82      -3.397  14.567 -35.108  1.00 96.42           C  
ATOM   1300  N   ASP A  83      -1.745  19.771 -37.176  1.00 96.35           N  
ATOM   1301  H   ASP A  83      -1.041  19.465 -37.832  1.00 96.35           H  
ATOM   1302  CA  ASP A  83      -2.946  20.361 -37.755  1.00 96.35           C  
ATOM   1303  HA  ASP A  83      -3.605  20.743 -36.975  1.00 96.35           H  
ATOM   1304  C   ASP A  83      -3.695  19.279 -38.539  1.00 96.35           C  
ATOM   1305  CB  ASP A  83      -2.504  21.534 -38.632  1.00 96.35           C  
ATOM   1306  HB2 ASP A  83      -1.921  22.219 -38.016  1.00 96.35           H  
ATOM   1307  HB3 ASP A  83      -1.851  21.163 -39.422  1.00 96.35           H  
ATOM   1308  O   ASP A  83      -3.153  18.710 -39.487  1.00 96.35           O  
ATOM   1309  CG  ASP A  83      -3.656  22.313 -39.260  1.00 96.35           C  
ATOM   1310  OD1 ASP A  83      -3.447  23.522 -39.475  1.00 96.35           O  
ATOM   1311  OD2 ASP A  83      -4.762  21.762 -39.458  1.00 96.35           O  
ATOM   1312  N   VAL A  84      -4.944  18.982 -38.162  1.00 95.53           N  
ATOM   1313  H   VAL A  84      -5.360  19.503 -37.403  1.00 95.53           H  
ATOM   1314  CA  VAL A  84      -5.726  17.920 -38.824  1.00 95.53           C  
ATOM   1315  HA  VAL A  84      -5.116  17.017 -38.825  1.00 95.53           H  
ATOM   1316  C   VAL A  84      -6.044  18.227 -40.295  1.00 95.53           C  
ATOM   1317  CB  VAL A  84      -7.024  17.588 -38.064  1.00 95.53           C  
ATOM   1318  HB  VAL A  84      -7.472  16.716 -38.539  1.00 95.53           H  
ATOM   1319  O   VAL A  84      -6.434  17.321 -41.040  1.00 95.53           O  
ATOM   1320  CG1 VAL A  84      -6.771  17.238 -36.595  1.00 95.53           C  
ATOM   1321 HG11 VAL A  84      -6.016  16.454 -36.527  1.00 95.53           H  
ATOM   1322 HG12 VAL A  84      -6.428  18.117 -36.051  1.00 95.53           H  
ATOM   1323 HG13 VAL A  84      -7.690  16.868 -36.140  1.00 95.53           H  
ATOM   1324  CG2 VAL A  84      -8.061  18.713 -38.105  1.00 95.53           C  
ATOM   1325 HG21 VAL A  84      -8.295  18.988 -39.133  1.00 95.53           H  
ATOM   1326 HG22 VAL A  84      -7.687  19.593 -37.582  1.00 95.53           H  
ATOM   1327 HG23 VAL A  84      -8.971  18.352 -37.627  1.00 95.53           H  
ATOM   1328  N   SER A  85      -5.901  19.491 -40.713  1.00 94.26           N  
ATOM   1329  H   SER A  85      -5.557  20.169 -40.049  1.00 94.26           H  
ATOM   1330  CA  SER A  85      -6.093  19.959 -42.089  1.00 94.26           C  
ATOM   1331  HA  SER A  85      -6.745  19.248 -42.597  1.00 94.26           H  
ATOM   1332  C   SER A  85      -4.800  20.003 -42.920  1.00 94.26           C  
ATOM   1333  CB  SER A  85      -6.834  21.304 -42.090  1.00 94.26           C  
ATOM   1334  HB2 SER A  85      -7.727  21.215 -41.470  1.00 94.26           H  
ATOM   1335  HB3 SER A  85      -7.155  21.521 -43.108  1.00 94.26           H  
ATOM   1336  O   SER A  85      -4.881  20.079 -44.145  1.00 94.26           O  
ATOM   1337  OG  SER A  85      -6.062  22.395 -41.628  1.00 94.26           O  
ATOM   1338  HG  SER A  85      -5.599  22.168 -40.818  1.00 94.26           H  
ATOM   1339  N   GLU A  86      -3.620  19.866 -42.299  1.00 94.72           N  
ATOM   1340  H   GLU A  86      -3.616  19.748 -41.296  1.00 94.72           H  
ATOM   1341  CA  GLU A  86      -2.320  19.859 -42.984  1.00 94.72           C  
ATOM   1342  HA  GLU A  86      -2.478  19.956 -44.058  1.00 94.72           H  
ATOM   1343  C   GLU A  86      -1.571  18.533 -42.754  1.00 94.72           C  
ATOM   1344  CB  GLU A  86      -1.450  21.059 -42.564  1.00 94.72           C  
ATOM   1345  HB2 GLU A  86      -1.258  21.005 -41.492  1.00 94.72           H  
ATOM   1346  HB3 GLU A  86      -0.497  20.958 -43.083  1.00 94.72           H  
ATOM   1347  O   GLU A  86      -0.769  18.395 -41.829  1.00 94.72           O  
ATOM   1348  CG  GLU A  86      -2.035  22.445 -42.895  1.00 94.72           C  
ATOM   1349  HG2 GLU A  86      -2.963  22.579 -42.340  1.00 94.72           H  
ATOM   1350  HG3 GLU A  86      -2.267  22.475 -43.960  1.00 94.72           H  
ATOM   1351  CD  GLU A  86      -1.068  23.602 -42.561  1.00 94.72           C  
ATOM   1352  OE1 GLU A  86      -1.508  24.775 -42.625  1.00 94.72           O  
ATOM   1353  OE2 GLU A  86       0.126  23.329 -42.287  1.00 94.72           O  
ATOM   1354  N   GLU A  87      -1.774  17.556 -43.645  1.00 93.66           N  
ATOM   1355  H   GLU A  87      -2.477  17.714 -44.353  1.00 93.66           H  
ATOM   1356  CA  GLU A  87      -1.146  16.218 -43.605  1.00 93.66           C  
ATOM   1357  HA  GLU A  87      -1.520  15.677 -42.736  1.00 93.66           H  
ATOM   1358  C   GLU A  87       0.394  16.259 -43.497  1.00 93.66           C  
ATOM   1359  CB  GLU A  87      -1.583  15.468 -44.875  1.00 93.66           C  
ATOM   1360  HB2 GLU A  87      -2.671  15.493 -44.928  1.00 93.66           H  
ATOM   1361  HB3 GLU A  87      -1.185  15.999 -45.740  1.00 93.66           H  
ATOM   1362  O   GLU A  87       1.006  15.416 -42.840  1.00 93.66           O  
ATOM   1363  CG  GLU A  87      -1.130  13.999 -44.933  1.00 93.66           C  
ATOM   1364  HG2 GLU A  87      -1.512  13.485 -44.051  1.00 93.66           H  
ATOM   1365  HG3 GLU A  87      -0.041  13.960 -44.905  1.00 93.66           H  
ATOM   1366  CD  GLU A  87      -1.612  13.273 -46.202  1.00 93.66           C  
ATOM   1367  OE1 GLU A  87      -1.484  12.030 -46.234  1.00 93.66           O  
ATOM   1368  OE2 GLU A  87      -2.087  13.957 -47.138  1.00 93.66           O  
ATOM   1369  N   ALA A  88       1.033  17.295 -44.050  1.00 94.65           N  
ATOM   1370  H   ALA A  88       0.477  17.978 -44.544  1.00 94.65           H  
ATOM   1371  CA  ALA A  88       2.470  17.526 -43.905  1.00 94.65           C  
ATOM   1372  HA  ALA A  88       3.001  16.675 -44.333  1.00 94.65           H  
ATOM   1373  C   ALA A  88       2.917  17.653 -42.432  1.00 94.65           C  
ATOM   1374  CB  ALA A  88       2.830  18.785 -44.701  1.00 94.65           C  
ATOM   1375  HB1 ALA A  88       3.903  18.964 -44.635  1.00 94.65           H  
ATOM   1376  HB2 ALA A  88       2.556  18.653 -45.748  1.00 94.65           H  
ATOM   1377  HB3 ALA A  88       2.300  19.648 -44.296  1.00 94.65           H  
ATOM   1378  O   ALA A  88       4.034  17.258 -42.094  1.00 94.65           O  
ATOM   1379  N   THR A  89       2.055  18.158 -41.543  1.00 96.33           N  
ATOM   1380  H   THR A  89       1.130  18.413 -41.858  1.00 96.33           H  
ATOM   1381  CA  THR A  89       2.337  18.237 -40.101  1.00 96.33           C  
ATOM   1382  HA  THR A  89       3.362  18.586 -39.978  1.00 96.33           H  
ATOM   1383  C   THR A  89       2.256  16.869 -39.417  1.00 96.33           C  
ATOM   1384  CB  THR A  89       1.438  19.255 -39.377  1.00 96.33           C  
ATOM   1385  HB  THR A  89       1.811  19.356 -38.357  1.00 96.33           H  
ATOM   1386  O   THR A  89       2.972  16.646 -38.441  1.00 96.33           O  
ATOM   1387  CG2 THR A  89       1.460  20.643 -40.015  1.00 96.33           C  
ATOM   1388 HG21 THR A  89       2.473  21.045 -39.998  1.00 96.33           H  
ATOM   1389 HG22 THR A  89       1.110  20.604 -41.047  1.00 96.33           H  
ATOM   1390 HG23 THR A  89       0.805  21.315 -39.460  1.00 96.33           H  
ATOM   1391  OG1 THR A  89       0.102  18.828 -39.291  1.00 96.33           O  
ATOM   1392  HG1 THR A  89      -0.286  18.795 -40.169  1.00 96.33           H  
ATOM   1393  N   ILE A  90       1.479  15.924 -39.967  1.00 94.44           N  
ATOM   1394  H   ILE A  90       0.968  16.159 -40.806  1.00 94.44           H  
ATOM   1395  CA  ILE A  90       1.356  14.546 -39.466  1.00 94.44           C  
ATOM   1396  HA  ILE A  90       1.243  14.594 -38.383  1.00 94.44           H  
ATOM   1397  C   ILE A  90       2.644  13.762 -39.747  1.00 94.44           C  
ATOM   1398  CB  ILE A  90       0.093  13.840 -40.028  1.00 94.44           C  
ATOM   1399  HB  ILE A  90       0.175  13.767 -41.112  1.00 94.44           H  
ATOM   1400  O   ILE A  90       3.233  13.206 -38.821  1.00 94.44           O  
ATOM   1401  CG1 ILE A  90      -1.180  14.648 -39.682  1.00 94.44           C  
ATOM   1402 HG12 ILE A  90      -1.090  15.656 -40.086  1.00 94.44           H  
ATOM   1403 HG13 ILE A  90      -1.260  14.725 -38.597  1.00 94.44           H  
ATOM   1404  CG2 ILE A  90      -0.007  12.407 -39.469  1.00 94.44           C  
ATOM   1405 HG21 ILE A  90       0.875  11.828 -39.741  1.00 94.44           H  
ATOM   1406 HG22 ILE A  90      -0.866  11.889 -39.895  1.00 94.44           H  
ATOM   1407 HG23 ILE A  90      -0.105  12.431 -38.384  1.00 94.44           H  
ATOM   1408  CD1 ILE A  90      -2.492  14.065 -40.226  1.00 94.44           C  
ATOM   1409 HD11 ILE A  90      -2.399  13.869 -41.294  1.00 94.44           H  
ATOM   1410 HD12 ILE A  90      -3.296  14.783 -40.064  1.00 94.44           H  
ATOM   1411 HD13 ILE A  90      -2.746  13.143 -39.703  1.00 94.44           H  
ATOM   1412  N   GLU A  91       3.179  13.783 -40.973  1.00 93.89           N  
ATOM   1413  H   GLU A  91       2.661  14.214 -41.726  1.00 93.89           H  
ATOM   1414  CA  GLU A  91       4.446  13.077 -41.255  1.00 93.89           C  
ATOM   1415  HA  GLU A  91       4.342  12.066 -40.860  1.00 93.89           H  
ATOM   1416  C   GLU A  91       5.641  13.712 -40.513  1.00 93.89           C  
ATOM   1417  CB  GLU A  91       4.677  12.951 -42.773  1.00 93.89           C  
ATOM   1418  HB2 GLU A  91       3.788  12.509 -43.224  1.00 93.89           H  
ATOM   1419  HB3 GLU A  91       4.797  13.952 -43.188  1.00 93.89           H  
ATOM   1420  O   GLU A  91       6.615  13.027 -40.185  1.00 93.89           O  
ATOM   1421  CG  GLU A  91       5.903  12.103 -43.188  1.00 93.89           C  
ATOM   1422  HG2 GLU A  91       6.805  12.607 -42.840  1.00 93.89           H  
ATOM   1423  HG3 GLU A  91       5.951  12.095 -44.277  1.00 93.89           H  
ATOM   1424  CD  GLU A  91       5.909  10.641 -42.686  1.00 93.89           C  
ATOM   1425  OE1 GLU A  91       6.978   9.984 -42.743  1.00 93.89           O  
ATOM   1426  OE2 GLU A  91       4.875  10.141 -42.203  1.00 93.89           O  
ATOM   1427  N   LYS A  92       5.563  15.000 -40.135  1.00 95.71           N  
ATOM   1428  H   LYS A  92       4.753  15.524 -40.431  1.00 95.71           H  
ATOM   1429  CA  LYS A  92       6.550  15.643 -39.244  1.00 95.71           C  
ATOM   1430  HA  LYS A  92       7.547  15.411 -39.621  1.00 95.71           H  
ATOM   1431  C   LYS A  92       6.547  15.083 -37.818  1.00 95.71           C  
ATOM   1432  CB  LYS A  92       6.377  17.173 -39.248  1.00 95.71           C  
ATOM   1433  HB2 LYS A  92       5.325  17.418 -39.102  1.00 95.71           H  
ATOM   1434  HB3 LYS A  92       6.932  17.604 -38.415  1.00 95.71           H  
ATOM   1435  O   LYS A  92       7.607  15.094 -37.189  1.00 95.71           O  
ATOM   1436  CG  LYS A  92       6.865  17.835 -40.547  1.00 95.71           C  
ATOM   1437  HG2 LYS A  92       6.523  18.870 -40.554  1.00 95.71           H  
ATOM   1438  HG3 LYS A  92       6.427  17.327 -41.405  1.00 95.71           H  
ATOM   1439  CD  LYS A  92       8.394  17.805 -40.698  1.00 95.71           C  
ATOM   1440  HD2 LYS A  92       8.717  16.770 -40.805  1.00 95.71           H  
ATOM   1441  HD3 LYS A  92       8.865  18.226 -39.810  1.00 95.71           H  
ATOM   1442  CE  LYS A  92       8.837  18.567 -41.953  1.00 95.71           C  
ATOM   1443  HE2 LYS A  92       9.757  18.114 -42.323  1.00 95.71           H  
ATOM   1444  HE3 LYS A  92       8.070  18.446 -42.718  1.00 95.71           H  
ATOM   1445  NZ  LYS A  92       9.070  20.001 -41.671  1.00 95.71           N  
ATOM   1446  HZ1 LYS A  92       8.251  20.414 -41.249  1.00 95.71           H  
ATOM   1447  HZ2 LYS A  92       9.278  20.542 -42.498  1.00 95.71           H  
ATOM   1448  HZ3 LYS A  92       9.777  20.147 -40.964  1.00 95.71           H  
ATOM   1449  N   ILE A  93       5.438  14.522 -37.322  1.00 95.37           N  
ATOM   1450  H   ILE A  93       4.604  14.527 -37.892  1.00 95.37           H  
ATOM   1451  CA  ILE A  93       5.408  13.766 -36.053  1.00 95.37           C  
ATOM   1452  HA  ILE A  93       5.691  14.427 -35.234  1.00 95.37           H  
ATOM   1453  C   ILE A  93       6.430  12.622 -36.124  1.00 95.37           C  
ATOM   1454  CB  ILE A  93       3.994  13.197 -35.757  1.00 95.37           C  
ATOM   1455  HB  ILE A  93       3.743  12.481 -36.539  1.00 95.37           H  
ATOM   1456  O   ILE A  93       7.316  12.505 -35.277  1.00 95.37           O  
ATOM   1457  CG1 ILE A  93       2.902  14.288 -35.736  1.00 95.37           C  
ATOM   1458 HG12 ILE A  93       3.060  14.963 -34.895  1.00 95.37           H  
ATOM   1459 HG13 ILE A  93       2.964  14.876 -36.652  1.00 95.37           H  
ATOM   1460  CG2 ILE A  93       3.988  12.416 -34.434  1.00 95.37           C  
ATOM   1461 HG21 ILE A  93       4.231  13.070 -33.597  1.00 95.37           H  
ATOM   1462 HG22 ILE A  93       3.011  11.963 -34.266  1.00 95.37           H  
ATOM   1463 HG23 ILE A  93       4.708  11.599 -34.483  1.00 95.37           H  
ATOM   1464  CD1 ILE A  93       1.481  13.714 -35.671  1.00 95.37           C  
ATOM   1465 HD11 ILE A  93       0.766  14.494 -35.936  1.00 95.37           H  
ATOM   1466 HD12 ILE A  93       1.373  12.896 -36.382  1.00 95.37           H  
ATOM   1467 HD13 ILE A  93       1.255  13.360 -34.665  1.00 95.37           H  
ATOM   1468  N   ARG A  94       6.329  11.819 -37.188  1.00 93.19           N  
ATOM   1469  H   ARG A  94       5.592  12.034 -37.844  1.00 93.19           H  
ATOM   1470  CA  ARG A  94       7.116  10.606 -37.430  1.00 93.19           C  
ATOM   1471  HA  ARG A  94       7.162  10.020 -36.512  1.00 93.19           H  
ATOM   1472  C   ARG A  94       8.567  10.885 -37.838  1.00 93.19           C  
ATOM   1473  CB  ARG A  94       6.342   9.812 -38.494  1.00 93.19           C  
ATOM   1474  HB2 ARG A  94       6.208  10.430 -39.382  1.00 93.19           H  
ATOM   1475  HB3 ARG A  94       5.354   9.582 -38.096  1.00 93.19           H  
ATOM   1476  O   ARG A  94       9.455  10.125 -37.458  1.00 93.19           O  
ATOM   1477  CG  ARG A  94       7.014   8.506 -38.917  1.00 93.19           C  
ATOM   1478  HG2 ARG A  94       7.935   8.727 -39.456  1.00 93.19           H  
ATOM   1479  HG3 ARG A  94       7.242   7.902 -38.039  1.00 93.19           H  
ATOM   1480  CD  ARG A  94       6.062   7.736 -39.835  1.00 93.19           C  
ATOM   1481  HD2 ARG A  94       5.159   7.479 -39.281  1.00 93.19           H  
ATOM   1482  HD3 ARG A  94       5.765   8.370 -40.670  1.00 93.19           H  
ATOM   1483  NE  ARG A  94       6.692   6.504 -40.323  1.00 93.19           N  
ATOM   1484  HE  ARG A  94       6.518   5.675 -39.774  1.00 93.19           H  
ATOM   1485  NH1 ARG A  94       7.634   7.392 -42.246  1.00 93.19           N  
ATOM   1486 HH11 ARG A  94       7.191   8.291 -42.122  1.00 93.19           H  
ATOM   1487 HH12 ARG A  94       8.119   7.283 -43.125  1.00 93.19           H  
ATOM   1488  NH2 ARG A  94       7.914   5.241 -41.743  1.00 93.19           N  
ATOM   1489 HH21 ARG A  94       7.676   4.444 -41.171  1.00 93.19           H  
ATOM   1490 HH22 ARG A  94       8.409   5.139 -42.618  1.00 93.19           H  
ATOM   1491  CZ  ARG A  94       7.402   6.398 -41.432  1.00 93.19           C  
ATOM   1492  N   THR A  95       8.814  11.953 -38.599  1.00 94.53           N  
ATOM   1493  H   THR A  95       8.012  12.468 -38.932  1.00 94.53           H  
ATOM   1494  CA  THR A  95      10.133  12.246 -39.203  1.00 94.53           C  
ATOM   1495  HA  THR A  95      10.722  11.329 -39.218  1.00 94.53           H  
ATOM   1496  C   THR A  95      10.984  13.268 -38.450  1.00 94.53           C  
ATOM   1497  CB  THR A  95      10.000  12.711 -40.660  1.00 94.53           C  
ATOM   1498  HB  THR A  95      10.983  13.001 -41.030  1.00 94.53           H  
ATOM   1499  O   THR A  95      12.206  13.211 -38.562  1.00 94.53           O  
ATOM   1500  CG2 THR A  95       9.459  11.607 -41.558  1.00 94.53           C  
ATOM   1501 HG21 THR A  95      10.150  10.764 -41.566  1.00 94.53           H  
ATOM   1502 HG22 THR A  95       9.346  11.981 -42.576  1.00 94.53           H  
ATOM   1503 HG23 THR A  95       8.490  11.268 -41.193  1.00 94.53           H  
ATOM   1504  OG1 THR A  95       9.134  13.816 -40.760  1.00 94.53           O  
ATOM   1505  HG1 THR A  95       8.240  13.467 -40.749  1.00 94.53           H  
ATOM   1506  N   LYS A  96      10.376  14.184 -37.682  1.00 94.58           N  
ATOM   1507  H   LYS A  96       9.367  14.175 -37.650  1.00 94.58           H  
ATOM   1508  CA  LYS A  96      11.080  15.235 -36.921  1.00 94.58           C  
ATOM   1509  HA  LYS A  96      12.153  15.145 -37.091  1.00 94.58           H  
ATOM   1510  C   LYS A  96      10.879  15.063 -35.418  1.00 94.58           C  
ATOM   1511  CB  LYS A  96      10.634  16.625 -37.426  1.00 94.58           C  
ATOM   1512  HB2 LYS A  96      10.738  16.649 -38.511  1.00 94.58           H  
ATOM   1513  HB3 LYS A  96       9.578  16.764 -37.191  1.00 94.58           H  
ATOM   1514  O   LYS A  96      11.851  14.913 -34.684  1.00 94.58           O  
ATOM   1515  CG  LYS A  96      11.426  17.813 -36.839  1.00 94.58           C  
ATOM   1516  HG2 LYS A  96      12.452  17.780 -37.204  1.00 94.58           H  
ATOM   1517  HG3 LYS A  96      11.432  17.753 -35.751  1.00 94.58           H  
ATOM   1518  CD  LYS A  96      10.766  19.140 -37.256  1.00 94.58           C  
ATOM   1519  HD2 LYS A  96      10.678  19.176 -38.342  1.00 94.58           H  
ATOM   1520  HD3 LYS A  96       9.759  19.154 -36.839  1.00 94.58           H  
ATOM   1521  CE  LYS A  96      11.517  20.399 -36.789  1.00 94.58           C  
ATOM   1522  HE2 LYS A  96      11.823  20.277 -35.750  1.00 94.58           H  
ATOM   1523  HE3 LYS A  96      12.416  20.523 -37.392  1.00 94.58           H  
ATOM   1524  NZ  LYS A  96      10.660  21.606 -36.904  1.00 94.58           N  
ATOM   1525  HZ1 LYS A  96      10.099  21.722 -36.073  1.00 94.58           H  
ATOM   1526  HZ2 LYS A  96       9.972  21.542 -37.641  1.00 94.58           H  
ATOM   1527  HZ3 LYS A  96      11.175  22.471 -36.990  1.00 94.58           H  
ATOM   1528  N   TRP A  97       9.629  15.068 -34.955  1.00 95.10           N  
ATOM   1529  H   TRP A  97       8.873  15.152 -35.620  1.00 95.10           H  
ATOM   1530  CA  TRP A  97       9.335  15.297 -33.537  1.00 95.10           C  
ATOM   1531  HA  TRP A  97      10.037  16.050 -33.179  1.00 95.10           H  
ATOM   1532  C   TRP A  97       9.579  14.085 -32.636  1.00 95.10           C  
ATOM   1533  CB  TRP A  97       7.932  15.891 -33.390  1.00 95.10           C  
ATOM   1534  HB2 TRP A  97       7.730  16.049 -32.330  1.00 95.10           H  
ATOM   1535  HB3 TRP A  97       7.200  15.175 -33.765  1.00 95.10           H  
ATOM   1536  O   TRP A  97      10.314  14.215 -31.661  1.00 95.10           O  
ATOM   1537  CG  TRP A  97       7.762  17.205 -34.094  1.00 95.10           C  
ATOM   1538  CD1 TRP A  97       6.864  17.477 -35.069  1.00 95.10           C  
ATOM   1539  HD1 TRP A  97       6.137  16.778 -35.455  1.00 95.10           H  
ATOM   1540  CD2 TRP A  97       8.533  18.435 -33.908  1.00 95.10           C  
ATOM   1541  CE2 TRP A  97       8.019  19.426 -34.793  1.00 95.10           C  
ATOM   1542  CE3 TRP A  97       9.618  18.820 -33.089  1.00 95.10           C  
ATOM   1543  HE3 TRP A  97      10.050  18.103 -32.407  1.00 95.10           H  
ATOM   1544  NE1 TRP A  97       7.037  18.776 -35.507  1.00 95.10           N  
ATOM   1545  HE1 TRP A  97       6.518  19.188 -36.269  1.00 95.10           H  
ATOM   1546  CH2 TRP A  97       9.575  21.095 -33.974  1.00 95.10           C  
ATOM   1547  HH2 TRP A  97       9.967  22.102 -33.977  1.00 95.10           H  
ATOM   1548  CZ2 TRP A  97       8.520  20.734 -34.825  1.00 95.10           C  
ATOM   1549  HZ2 TRP A  97       8.095  21.460 -35.502  1.00 95.10           H  
ATOM   1550  CZ3 TRP A  97      10.137  20.129 -33.127  1.00 95.10           C  
ATOM   1551  HZ3 TRP A  97      10.965  20.404 -32.491  1.00 95.10           H  
ATOM   1552  N   ILE A  98       9.049  12.902 -32.961  1.00 94.69           N  
ATOM   1553  H   ILE A  98       8.465  12.828 -33.781  1.00 94.69           H  
ATOM   1554  CA  ILE A  98       9.294  11.695 -32.151  1.00 94.69           C  
ATOM   1555  HA  ILE A  98       9.059  11.945 -31.116  1.00 94.69           H  
ATOM   1556  C   ILE A  98      10.786  11.292 -32.145  1.00 94.69           C  
ATOM   1557  CB  ILE A  98       8.344  10.538 -32.545  1.00 94.69           C  
ATOM   1558  HB  ILE A  98       8.433  10.334 -33.612  1.00 94.69           H  
ATOM   1559  O   ILE A  98      11.314  11.032 -31.061  1.00 94.69           O  
ATOM   1560  CG1 ILE A  98       6.877  10.924 -32.252  1.00 94.69           C  
ATOM   1561 HG12 ILE A  98       6.640  11.862 -32.754  1.00 94.69           H  
ATOM   1562 HG13 ILE A  98       6.749  11.078 -31.181  1.00 94.69           H  
ATOM   1563  CG2 ILE A  98       8.734   9.266 -31.775  1.00 94.69           C  
ATOM   1564 HG21 ILE A  98       9.715   8.910 -32.090  1.00 94.69           H  
ATOM   1565 HG22 ILE A  98       8.741   9.455 -30.701  1.00 94.69           H  
ATOM   1566 HG23 ILE A  98       8.030   8.456 -31.969  1.00 94.69           H  
ATOM   1567  CD1 ILE A  98       5.858   9.881 -32.724  1.00 94.69           C  
ATOM   1568 HD11 ILE A  98       5.954   8.964 -32.142  1.00 94.69           H  
ATOM   1569 HD12 ILE A  98       4.852  10.270 -32.573  1.00 94.69           H  
ATOM   1570 HD13 ILE A  98       6.008   9.662 -33.781  1.00 94.69           H  
ATOM   1571  N   PRO A  99      11.522  11.293 -33.280  1.00 93.64           N  
ATOM   1572  CA  PRO A  99      12.966  11.033 -33.272  1.00 93.64           C  
ATOM   1573  HA  PRO A  99      13.131  10.016 -32.919  1.00 93.64           H  
ATOM   1574  C   PRO A  99      13.771  11.994 -32.382  1.00 93.64           C  
ATOM   1575  CB  PRO A  99      13.407  11.132 -34.737  1.00 93.64           C  
ATOM   1576  HB2 PRO A  99      13.677  12.159 -34.983  1.00 93.64           H  
ATOM   1577  HB3 PRO A  99      14.235  10.458 -34.955  1.00 93.64           H  
ATOM   1578  O   PRO A  99      14.735  11.565 -31.746  1.00 93.64           O  
ATOM   1579  CG  PRO A  99      12.147  10.749 -35.509  1.00 93.64           C  
ATOM   1580  HG2 PRO A  99      12.036   9.665 -35.526  1.00 93.64           H  
ATOM   1581  HG3 PRO A  99      12.150  11.154 -36.521  1.00 93.64           H  
ATOM   1582  CD  PRO A  99      11.043  11.367 -34.656  1.00 93.64           C  
ATOM   1583  HD2 PRO A  99      10.902  12.409 -34.942  1.00 93.64           H  
ATOM   1584  HD3 PRO A  99      10.117  10.811 -34.804  1.00 93.64           H  
ATOM   1585  N   LEU A 100      13.360  13.267 -32.310  1.00 93.79           N  
ATOM   1586  H   LEU A 100      12.574  13.553 -32.877  1.00 93.79           H  
ATOM   1587  CA  LEU A 100      13.988  14.288 -31.470  1.00 93.79           C  
ATOM   1588  HA  LEU A 100      15.069  14.197 -31.580  1.00 93.79           H  
ATOM   1589  C   LEU A 100      13.669  14.098 -29.978  1.00 93.79           C  
ATOM   1590  CB  LEU A 100      13.555  15.670 -31.989  1.00 93.79           C  
ATOM   1591  HB2 LEU A 100      12.472  15.753 -31.898  1.00 93.79           H  
ATOM   1592  HB3 LEU A 100      13.808  15.738 -33.048  1.00 93.79           H  
ATOM   1593  O   LEU A 100      14.583  14.168 -29.160  1.00 93.79           O  
ATOM   1594  CG  LEU A 100      14.194  16.866 -31.262  1.00 93.79           C  
ATOM   1595  HG  LEU A 100      13.961  16.821 -30.198  1.00 93.79           H  
ATOM   1596  CD1 LEU A 100      15.714  16.921 -31.441  1.00 93.79           C  
ATOM   1597 HD11 LEU A 100      16.172  16.057 -30.960  1.00 93.79           H  
ATOM   1598 HD12 LEU A 100      15.965  16.933 -32.502  1.00 93.79           H  
ATOM   1599 HD13 LEU A 100      16.100  17.823 -30.966  1.00 93.79           H  
ATOM   1600  CD2 LEU A 100      13.605  18.155 -31.828  1.00 93.79           C  
ATOM   1601 HD21 LEU A 100      14.081  19.008 -31.346  1.00 93.79           H  
ATOM   1602 HD22 LEU A 100      13.782  18.214 -32.902  1.00 93.79           H  
ATOM   1603 HD23 LEU A 100      12.533  18.188 -31.631  1.00 93.79           H  
ATOM   1604  N   VAL A 101      12.412  13.805 -29.622  1.00 94.60           N  
ATOM   1605  H   VAL A 101      11.707  13.778 -30.345  1.00 94.60           H  
ATOM   1606  CA  VAL A 101      11.998  13.519 -28.230  1.00 94.60           C  
ATOM   1607  HA  VAL A 101      12.319  14.344 -27.593  1.00 94.60           H  
ATOM   1608  C   VAL A 101      12.684  12.263 -27.687  1.00 94.60           C  
ATOM   1609  CB  VAL A 101      10.462  13.405 -28.124  1.00 94.60           C  
ATOM   1610  HB  VAL A 101      10.102  12.707 -28.880  1.00 94.60           H  
ATOM   1611  O   VAL A 101      13.117  12.248 -26.539  1.00 94.60           O  
ATOM   1612  CG1 VAL A 101       9.979  12.921 -26.749  1.00 94.60           C  
ATOM   1613 HG11 VAL A 101      10.280  11.886 -26.587  1.00 94.60           H  
ATOM   1614 HG12 VAL A 101      10.403  13.542 -25.960  1.00 94.60           H  
ATOM   1615 HG13 VAL A 101       8.891  12.962 -26.696  1.00 94.60           H  
ATOM   1616  CG2 VAL A 101       9.810  14.773 -28.365  1.00 94.60           C  
ATOM   1617 HG21 VAL A 101      10.092  15.467 -27.573  1.00 94.60           H  
ATOM   1618 HG22 VAL A 101      10.130  15.187 -29.321  1.00 94.60           H  
ATOM   1619 HG23 VAL A 101       8.726  14.659 -28.383  1.00 94.60           H  
ATOM   1620  N   ASN A 102      12.870  11.241 -28.525  1.00 88.81           N  
ATOM   1621  H   ASN A 102      12.451  11.295 -29.443  1.00 88.81           H  
ATOM   1622  CA  ASN A 102      13.644  10.045 -28.181  1.00 88.81           C  
ATOM   1623  HA  ASN A 102      13.383   9.743 -27.166  1.00 88.81           H  
ATOM   1624  C   ASN A 102      15.171  10.270 -28.169  1.00 88.81           C  
ATOM   1625  CB  ASN A 102      13.251   8.912 -29.145  1.00 88.81           C  
ATOM   1626  HB2 ASN A 102      13.296   9.277 -30.171  1.00 88.81           H  
ATOM   1627  HB3 ASN A 102      13.961   8.091 -29.047  1.00 88.81           H  
ATOM   1628  O   ASN A 102      15.913   9.320 -27.939  1.00 88.81           O  
ATOM   1629  CG  ASN A 102      11.882   8.326 -28.855  1.00 88.81           C  
ATOM   1630  ND2 ASN A 102      11.177   7.927 -29.883  1.00 88.81           N  
ATOM   1631 HD21 ASN A 102      10.253   7.569 -29.689  1.00 88.81           H  
ATOM   1632 HD22 ASN A 102      11.450   8.194 -30.818  1.00 88.81           H  
ATOM   1633  OD1 ASN A 102      11.465   8.172 -27.719  1.00 88.81           O  
ATOM   1634  N   GLY A 103      15.675  11.473 -28.477  1.00 83.55           N  
ATOM   1635  H   GLY A 103      15.034  12.238 -28.635  1.00 83.55           H  
ATOM   1636  CA  GLY A 103      17.113  11.788 -28.474  1.00 83.55           C  
ATOM   1637  HA2 GLY A 103      17.238  12.828 -28.775  1.00 83.55           H  
ATOM   1638  HA3 GLY A 103      17.495  11.674 -27.460  1.00 83.55           H  
ATOM   1639  C   GLY A 103      17.972  10.918 -29.405  1.00 83.55           C  
ATOM   1640  O   GLY A 103      19.185  10.833 -29.226  1.00 83.55           O  
ATOM   1641  N   GLY A 104      17.357  10.220 -30.366  1.00 67.56           N  
ATOM   1642  H   GLY A 104      16.369  10.385 -30.494  1.00 67.56           H  
ATOM   1643  CA  GLY A 104      18.002   9.172 -31.162  1.00 67.56           C  
ATOM   1644  HA2 GLY A 104      17.344   8.916 -31.992  1.00 67.56           H  
ATOM   1645  HA3 GLY A 104      18.931   9.568 -31.572  1.00 67.56           H  
ATOM   1646  C   GLY A 104      18.341   7.870 -30.413  1.00 67.56           C  
ATOM   1647  O   GLY A 104      18.890   6.961 -31.039  1.00 67.56           O  
ATOM   1648  N   THR A 105      18.020   7.718 -29.120  1.00 66.55           N  
ATOM   1649  H   THR A 105      17.503   8.441 -28.641  1.00 66.55           H  
ATOM   1650  CA  THR A 105      18.274   6.470 -28.381  1.00 66.55           C  
ATOM   1651  HA  THR A 105      19.149   6.001 -28.830  1.00 66.55           H  
ATOM   1652  C   THR A 105      17.118   5.482 -28.536  1.00 66.55           C  
ATOM   1653  CB  THR A 105      18.650   6.678 -26.901  1.00 66.55           C  
ATOM   1654  HB  THR A 105      18.808   5.699 -26.449  1.00 66.55           H  
ATOM   1655  O   THR A 105      15.954   5.772 -28.271  1.00 66.55           O  
ATOM   1656  CG2 THR A 105      19.941   7.479 -26.750  1.00 66.55           C  
ATOM   1657 HG21 THR A 105      20.748   6.993 -27.298  1.00 66.55           H  
ATOM   1658 HG22 THR A 105      20.207   7.536 -25.695  1.00 66.55           H  
ATOM   1659 HG23 THR A 105      19.799   8.490 -27.134  1.00 66.55           H  
ATOM   1660  OG1 THR A 105      17.673   7.355 -26.158  1.00 66.55           O  
ATOM   1661  HG1 THR A 105      17.199   6.717 -25.620  1.00 66.55           H  
ATOM   1662  N   THR A 106      17.434   4.256 -28.956  1.00 65.10           N  
ATOM   1663  H   THR A 106      18.386   4.055 -29.226  1.00 65.10           H  
ATOM   1664  CA  THR A 106      16.442   3.173 -29.075  1.00 65.10           C  
ATOM   1665  HA  THR A 106      15.507   3.590 -29.448  1.00 65.10           H  
ATOM   1666  C   THR A 106      16.130   2.512 -27.732  1.00 65.10           C  
ATOM   1667  CB  THR A 106      16.920   2.108 -30.069  1.00 65.10           C  
ATOM   1668  HB  THR A 106      16.245   1.253 -30.037  1.00 65.10           H  
ATOM   1669  O   THR A 106      15.034   1.978 -27.556  1.00 65.10           O  
ATOM   1670  CG2 THR A 106      16.963   2.644 -31.499  1.00 65.10           C  
ATOM   1671 HG21 THR A 106      17.686   3.455 -31.581  1.00 65.10           H  
ATOM   1672 HG22 THR A 106      17.240   1.844 -32.186  1.00 65.10           H  
ATOM   1673 HG23 THR A 106      15.978   3.019 -31.779  1.00 65.10           H  
ATOM   1674  OG1 THR A 106      18.226   1.689 -29.740  1.00 65.10           O  
ATOM   1675  HG1 THR A 106      18.543   1.137 -30.459  1.00 65.10           H  
ATOM   1676  N   GLN A 107      17.072   2.571 -26.788  1.00 65.16           N  
ATOM   1677  H   GLN A 107      17.910   3.091 -27.007  1.00 65.16           H  
ATOM   1678  CA  GLN A 107      16.979   2.025 -25.434  1.00 65.16           C  
ATOM   1679  HA  GLN A 107      16.037   1.488 -25.324  1.00 65.16           H  
ATOM   1680  C   GLN A 107      17.004   3.148 -24.389  1.00 65.16           C  
ATOM   1681  CB  GLN A 107      18.133   1.037 -25.187  1.00 65.16           C  
ATOM   1682  HB2 GLN A 107      19.082   1.556 -25.324  1.00 65.16           H  
ATOM   1683  HB3 GLN A 107      18.080   0.692 -24.154  1.00 65.16           H  
ATOM   1684  O   GLN A 107      17.598   4.202 -24.615  1.00 65.16           O  
ATOM   1685  CG  GLN A 107      18.088  -0.190 -26.112  1.00 65.16           C  
ATOM   1686  HG2 GLN A 107      17.131  -0.697 -25.983  1.00 65.16           H  
ATOM   1687  HG3 GLN A 107      18.169   0.129 -27.151  1.00 65.16           H  
ATOM   1688  CD  GLN A 107      19.210  -1.190 -25.835  1.00 65.16           C  
ATOM   1689  NE2 GLN A 107      19.219  -2.319 -26.507  1.00 65.16           N  
ATOM   1690 HE21 GLN A 107      18.487  -2.538 -27.167  1.00 65.16           H  
ATOM   1691 HE22 GLN A 107      19.967  -2.957 -26.272  1.00 65.16           H  
ATOM   1692  OE1 GLN A 107      20.097  -0.993 -25.024  1.00 65.16           O  
ATOM   1693  N   GLY A 108      16.382   2.887 -23.238  1.00 70.11           N  
ATOM   1694  H   GLY A 108      15.873   2.018 -23.167  1.00 70.11           H  
ATOM   1695  CA  GLY A 108      16.192   3.842 -22.145  1.00 70.11           C  
ATOM   1696  HA2 GLY A 108      16.669   3.442 -21.250  1.00 70.11           H  
ATOM   1697  HA3 GLY A 108      16.657   4.799 -22.382  1.00 70.11           H  
ATOM   1698  C   GLY A 108      14.705   4.093 -21.854  1.00 70.11           C  
ATOM   1699  O   GLY A 108      13.854   3.745 -22.679  1.00 70.11           O  
ATOM   1700  N   PRO A 109      14.368   4.664 -20.684  1.00 75.01           N  
ATOM   1701  CA  PRO A 109      13.006   5.093 -20.387  1.00 75.01           C  
ATOM   1702  HA  PRO A 109      12.308   4.266 -20.520  1.00 75.01           H  
ATOM   1703  C   PRO A 109      12.623   6.247 -21.321  1.00 75.01           C  
ATOM   1704  CB  PRO A 109      13.026   5.517 -18.915  1.00 75.01           C  
ATOM   1705  HB2 PRO A 109      12.308   6.310 -18.705  1.00 75.01           H  
ATOM   1706  HB3 PRO A 109      12.829   4.649 -18.287  1.00 75.01           H  
ATOM   1707  O   PRO A 109      13.327   7.253 -21.387  1.00 75.01           O  
ATOM   1708  CG  PRO A 109      14.465   5.987 -18.698  1.00 75.01           C  
ATOM   1709  HG2 PRO A 109      14.565   7.024 -19.018  1.00 75.01           H  
ATOM   1710  HG3 PRO A 109      14.772   5.882 -17.657  1.00 75.01           H  
ATOM   1711  CD  PRO A 109      15.277   5.076 -19.622  1.00 75.01           C  
ATOM   1712  HD2 PRO A 109      15.611   4.197 -19.071  1.00 75.01           H  
ATOM   1713  HD3 PRO A 109      16.134   5.621 -20.018  1.00 75.01           H  
ATOM   1714  N   ARG A 110      11.513   6.101 -22.048  1.00 86.83           N  
ATOM   1715  H   ARG A 110      10.960   5.265 -21.924  1.00 86.83           H  
ATOM   1716  CA  ARG A 110      10.991   7.144 -22.942  1.00 86.83           C  
ATOM   1717  HA  ARG A 110      11.818   7.777 -23.262  1.00 86.83           H  
ATOM   1718  C   ARG A 110      10.019   8.048 -22.187  1.00 86.83           C  
ATOM   1719  CB  ARG A 110      10.365   6.526 -24.205  1.00 86.83           C  
ATOM   1720  HB2 ARG A 110       9.537   5.877 -23.920  1.00 86.83           H  
ATOM   1721  HB3 ARG A 110       9.978   7.326 -24.836  1.00 86.83           H  
ATOM   1722  O   ARG A 110       9.319   7.597 -21.281  1.00 86.83           O  
ATOM   1723  CG  ARG A 110      11.403   5.720 -25.004  1.00 86.83           C  
ATOM   1724  HG2 ARG A 110      12.244   6.366 -25.256  1.00 86.83           H  
ATOM   1725  HG3 ARG A 110      11.766   4.893 -24.393  1.00 86.83           H  
ATOM   1726  CD  ARG A 110      10.817   5.146 -26.295  1.00 86.83           C  
ATOM   1727  HD2 ARG A 110      10.565   5.969 -26.964  1.00 86.83           H  
ATOM   1728  HD3 ARG A 110       9.905   4.596 -26.062  1.00 86.83           H  
ATOM   1729  NE  ARG A 110      11.782   4.241 -26.947  1.00 86.83           N  
ATOM   1730  HE  ARG A 110      12.648   4.072 -26.455  1.00 86.83           H  
ATOM   1731  NH1 ARG A 110      10.615   3.889 -28.899  1.00 86.83           N  
ATOM   1732 HH11 ARG A 110      10.545   3.526 -29.839  1.00 86.83           H  
ATOM   1733 HH12 ARG A 110       9.877   4.497 -28.574  1.00 86.83           H  
ATOM   1734  NH2 ARG A 110      12.541   2.849 -28.576  1.00 86.83           N  
ATOM   1735 HH21 ARG A 110      13.344   2.618 -28.008  1.00 86.83           H  
ATOM   1736 HH22 ARG A 110      12.388   2.382 -29.459  1.00 86.83           H  
ATOM   1737  CZ  ARG A 110      11.640   3.678 -28.130  1.00 86.83           C  
ATOM   1738  N   VAL A 111       9.979   9.321 -22.565  1.00 92.04           N  
ATOM   1739  H   VAL A 111      10.548   9.603 -23.351  1.00 92.04           H  
ATOM   1740  CA  VAL A 111       8.967  10.268 -22.082  1.00 92.04           C  
ATOM   1741  HA  VAL A 111       8.841  10.125 -21.008  1.00 92.04           H  
ATOM   1742  C   VAL A 111       7.650   9.950 -22.807  1.00 92.04           C  
ATOM   1743  CB  VAL A 111       9.424  11.721 -22.330  1.00 92.04           C  
ATOM   1744  HB  VAL A 111       9.588  11.871 -23.397  1.00 92.04           H  
ATOM   1745  O   VAL A 111       7.687   9.829 -24.031  1.00 92.04           O  
ATOM   1746  CG1 VAL A 111       8.388  12.737 -21.847  1.00 92.04           C  
ATOM   1747 HG11 VAL A 111       8.772  13.749 -21.975  1.00 92.04           H  
ATOM   1748 HG12 VAL A 111       8.177  12.567 -20.791  1.00 92.04           H  
ATOM   1749 HG13 VAL A 111       7.473  12.637 -22.430  1.00 92.04           H  
ATOM   1750  CG2 VAL A 111      10.731  12.025 -21.584  1.00 92.04           C  
ATOM   1751 HG21 VAL A 111      11.039  13.052 -21.783  1.00 92.04           H  
ATOM   1752 HG22 VAL A 111      11.530  11.366 -21.925  1.00 92.04           H  
ATOM   1753 HG23 VAL A 111      10.594  11.900 -20.510  1.00 92.04           H  
ATOM   1754  N   PRO A 112       6.505   9.796 -22.113  1.00 94.40           N  
ATOM   1755  CA  PRO A 112       5.230   9.536 -22.773  1.00 94.40           C  
ATOM   1756  HA  PRO A 112       5.304   8.612 -23.347  1.00 94.40           H  
ATOM   1757  C   PRO A 112       4.848  10.675 -23.725  1.00 94.40           C  
ATOM   1758  CB  PRO A 112       4.199   9.341 -21.656  1.00 94.40           C  
ATOM   1759  HB2 PRO A 112       3.223   9.744 -21.927  1.00 94.40           H  
ATOM   1760  HB3 PRO A 112       4.117   8.281 -21.417  1.00 94.40           H  
ATOM   1761  O   PRO A 112       5.107  11.853 -23.456  1.00 94.40           O  
ATOM   1762  CG  PRO A 112       4.812  10.087 -20.472  1.00 94.40           C  
ATOM   1763  HG2 PRO A 112       4.587  11.150 -20.555  1.00 94.40           H  
ATOM   1764  HG3 PRO A 112       4.464   9.692 -19.517  1.00 94.40           H  
ATOM   1765  CD  PRO A 112       6.311   9.861 -20.673  1.00 94.40           C  
ATOM   1766  HD2 PRO A 112       6.880  10.675 -20.226  1.00 94.40           H  
ATOM   1767  HD3 PRO A 112       6.603   8.909 -20.230  1.00 94.40           H  
ATOM   1768  N   ILE A 113       4.209  10.311 -24.834  1.00 96.61           N  
ATOM   1769  H   ILE A 113       4.064   9.324 -24.989  1.00 96.61           H  
ATOM   1770  CA  ILE A 113       3.798  11.223 -25.899  1.00 96.61           C  
ATOM   1771  HA  ILE A 113       4.086  12.234 -25.610  1.00 96.61           H  
ATOM   1772  C   ILE A 113       2.274  11.206 -26.044  1.00 96.61           C  
ATOM   1773  CB  ILE A 113       4.546  10.909 -27.220  1.00 96.61           C  
ATOM   1774  HB  ILE A 113       4.335   9.879 -27.507  1.00 96.61           H  
ATOM   1775  O   ILE A 113       1.653  10.146 -26.158  1.00 96.61           O  
ATOM   1776  CG1 ILE A 113       6.074  11.049 -27.007  1.00 96.61           C  
ATOM   1777 HG12 ILE A 113       6.291  12.019 -26.558  1.00 96.61           H  
ATOM   1778 HG13 ILE A 113       6.396  10.277 -26.308  1.00 96.61           H  
ATOM   1779  CG2 ILE A 113       4.047  11.831 -28.350  1.00 96.61           C  
ATOM   1780 HG21 ILE A 113       2.986  11.661 -28.534  1.00 96.61           H  
ATOM   1781 HG22 ILE A 113       4.202  12.873 -28.073  1.00 96.61           H  
ATOM   1782 HG23 ILE A 113       4.569  11.615 -29.282  1.00 96.61           H  
ATOM   1783  CD1 ILE A 113       6.939  10.897 -28.265  1.00 96.61           C  
ATOM   1784 HD11 ILE A 113       6.641  10.007 -28.818  1.00 96.61           H  
ATOM   1785 HD12 ILE A 113       7.985  10.798 -27.973  1.00 96.61           H  
ATOM   1786 HD13 ILE A 113       6.840  11.779 -28.897  1.00 96.61           H  
ATOM   1787  N   ILE A 114       1.680  12.398 -26.093  1.00 96.41           N  
ATOM   1788  H   ILE A 114       2.272  13.212 -26.007  1.00 96.41           H  
ATOM   1789  CA  ILE A 114       0.294  12.617 -26.525  1.00 96.41           C  
ATOM   1790  HA  ILE A 114      -0.215  11.656 -26.592  1.00 96.41           H  
ATOM   1791  C   ILE A 114       0.332  13.246 -27.917  1.00 96.41           C  
ATOM   1792  CB  ILE A 114      -0.490  13.506 -25.534  1.00 96.41           C  
ATOM   1793  HB  ILE A 114      -0.096  14.520 -25.614  1.00 96.41           H  
ATOM   1794  O   ILE A 114       1.057  14.218 -28.132  1.00 96.41           O  
ATOM   1795  CG1 ILE A 114      -0.332  13.088 -24.058  1.00 96.41           C  
ATOM   1796 HG12 ILE A 114       0.712  13.215 -23.768  1.00 96.41           H  
ATOM   1797 HG13 ILE A 114      -0.920  13.778 -23.452  1.00 96.41           H  
ATOM   1798  CG2 ILE A 114      -1.983  13.564 -25.906  1.00 96.41           C  
ATOM   1799 HG21 ILE A 114      -2.520  14.188 -25.192  1.00 96.41           H  
ATOM   1800 HG22 ILE A 114      -2.417  12.564 -25.902  1.00 96.41           H  
ATOM   1801 HG23 ILE A 114      -2.113  13.998 -26.898  1.00 96.41           H  
ATOM   1802  CD1 ILE A 114      -0.757  11.658 -23.704  1.00 96.41           C  
ATOM   1803 HD11 ILE A 114      -0.510  11.470 -22.660  1.00 96.41           H  
ATOM   1804 HD12 ILE A 114      -0.238  10.930 -24.328  1.00 96.41           H  
ATOM   1805 HD13 ILE A 114      -1.835  11.550 -23.825  1.00 96.41           H  
ATOM   1806  N   LEU A 115      -0.445  12.719 -28.863  1.00 96.76           N  
ATOM   1807  H   LEU A 115      -1.034  11.938 -28.611  1.00 96.76           H  
ATOM   1808  CA  LEU A 115      -0.602  13.322 -30.190  1.00 96.76           C  
ATOM   1809  HA  LEU A 115       0.251  13.970 -30.396  1.00 96.76           H  
ATOM   1810  C   LEU A 115      -1.839  14.220 -30.219  1.00 96.76           C  
ATOM   1811  CB  LEU A 115      -0.636  12.237 -31.278  1.00 96.76           C  
ATOM   1812  HB2 LEU A 115      -0.801  12.731 -32.235  1.00 96.76           H  
ATOM   1813  HB3 LEU A 115      -1.480  11.572 -31.091  1.00 96.76           H  
ATOM   1814  O   LEU A 115      -2.920  13.792 -29.825  1.00 96.76           O  
ATOM   1815  CG  LEU A 115       0.642  11.385 -31.385  1.00 96.76           C  
ATOM   1816  HG  LEU A 115       0.722  10.736 -30.513  1.00 96.76           H  
ATOM   1817  CD1 LEU A 115       0.556  10.519 -32.639  1.00 96.76           C  
ATOM   1818 HD11 LEU A 115      -0.266   9.812 -32.536  1.00 96.76           H  
ATOM   1819 HD12 LEU A 115       0.394  11.149 -33.514  1.00 96.76           H  
ATOM   1820 HD13 LEU A 115       1.485   9.967 -32.783  1.00 96.76           H  
ATOM   1821  CD2 LEU A 115       1.920  12.218 -31.482  1.00 96.76           C  
ATOM   1822 HD21 LEU A 115       2.776  11.569 -31.666  1.00 96.76           H  
ATOM   1823 HD22 LEU A 115       2.090  12.733 -30.537  1.00 96.76           H  
ATOM   1824 HD23 LEU A 115       1.831  12.951 -32.284  1.00 96.76           H  
ATOM   1825  N   VAL A 116      -1.699  15.457 -30.689  1.00 97.07           N  
ATOM   1826  H   VAL A 116      -0.785  15.747 -31.007  1.00 97.07           H  
ATOM   1827  CA  VAL A 116      -2.718  16.501 -30.501  1.00 97.07           C  
ATOM   1828  HA  VAL A 116      -3.603  16.067 -30.035  1.00 97.07           H  
ATOM   1829  C   VAL A 116      -3.144  17.082 -31.847  1.00 97.07           C  
ATOM   1830  CB  VAL A 116      -2.205  17.581 -29.534  1.00 97.07           C  
ATOM   1831  HB  VAL A 116      -1.400  18.142 -30.009  1.00 97.07           H  
ATOM   1832  O   VAL A 116      -2.455  17.931 -32.410  1.00 97.07           O  
ATOM   1833  CG1 VAL A 116      -3.316  18.569 -29.169  1.00 97.07           C  
ATOM   1834 HG11 VAL A 116      -3.657  19.089 -30.064  1.00 97.07           H  
ATOM   1835 HG12 VAL A 116      -2.934  19.311 -28.468  1.00 97.07           H  
ATOM   1836 HG13 VAL A 116      -4.158  18.041 -28.721  1.00 97.07           H  
ATOM   1837  CG2 VAL A 116      -1.618  16.979 -28.252  1.00 97.07           C  
ATOM   1838 HG21 VAL A 116      -2.350  16.327 -27.775  1.00 97.07           H  
ATOM   1839 HG22 VAL A 116      -1.338  17.785 -27.574  1.00 97.07           H  
ATOM   1840 HG23 VAL A 116      -0.717  16.408 -28.476  1.00 97.07           H  
ATOM   1841  N   GLY A 117      -4.276  16.612 -32.367  1.00 96.07           N  
ATOM   1842  H   GLY A 117      -4.825  15.980 -31.802  1.00 96.07           H  
ATOM   1843  CA  GLY A 117      -4.849  17.057 -33.636  1.00 96.07           C  
ATOM   1844  HA2 GLY A 117      -5.515  16.287 -34.025  1.00 96.07           H  
ATOM   1845  HA3 GLY A 117      -4.057  17.232 -34.364  1.00 96.07           H  
ATOM   1846  C   GLY A 117      -5.643  18.341 -33.455  1.00 96.07           C  
ATOM   1847  O   GLY A 117      -6.846  18.300 -33.198  1.00 96.07           O  
ATOM   1848  N   ASN A 118      -4.979  19.488 -33.574  1.00 96.10           N  
ATOM   1849  H   ASN A 118      -4.010  19.452 -33.857  1.00 96.10           H  
ATOM   1850  CA  ASN A 118      -5.621  20.791 -33.442  1.00 96.10           C  
ATOM   1851  HA  ASN A 118      -6.410  20.701 -32.695  1.00 96.10           H  
ATOM   1852  C   ASN A 118      -6.300  21.233 -34.751  1.00 96.10           C  
ATOM   1853  CB  ASN A 118      -4.586  21.799 -32.920  1.00 96.10           C  
ATOM   1854  HB2 ASN A 118      -3.863  21.998 -33.711  1.00 96.10           H  
ATOM   1855  HB3 ASN A 118      -4.048  21.355 -32.082  1.00 96.10           H  
ATOM   1856  O   ASN A 118      -6.073  20.670 -35.821  1.00 96.10           O  
ATOM   1857  CG  ASN A 118      -5.185  23.112 -32.437  1.00 96.10           C  
ATOM   1858  ND2 ASN A 118      -4.406  24.162 -32.448  1.00 96.10           N  
ATOM   1859 HD21 ASN A 118      -4.756  25.027 -32.062  1.00 96.10           H  
ATOM   1860 HD22 ASN A 118      -3.482  24.070 -32.844  1.00 96.10           H  
ATOM   1861  OD1 ASN A 118      -6.346  23.227 -32.058  1.00 96.10           O  
ATOM   1862  N   LYS A 119      -7.124  22.283 -34.649  1.00 95.40           N  
ATOM   1863  H   LYS A 119      -7.209  22.691 -33.729  1.00 95.40           H  
ATOM   1864  CA  LYS A 119      -7.945  22.852 -35.730  1.00 95.40           C  
ATOM   1865  HA  LYS A 119      -8.537  23.654 -35.291  1.00 95.40           H  
ATOM   1866  C   LYS A 119      -8.985  21.875 -36.294  1.00 95.40           C  
ATOM   1867  CB  LYS A 119      -7.085  23.510 -36.828  1.00 95.40           C  
ATOM   1868  HB2 LYS A 119      -6.665  22.732 -37.466  1.00 95.40           H  
ATOM   1869  HB3 LYS A 119      -7.750  24.118 -37.442  1.00 95.40           H  
ATOM   1870  O   LYS A 119      -9.343  21.948 -37.467  1.00 95.40           O  
ATOM   1871  CG  LYS A 119      -5.937  24.404 -36.331  1.00 95.40           C  
ATOM   1872  HG2 LYS A 119      -5.169  23.772 -35.886  1.00 95.40           H  
ATOM   1873  HG3 LYS A 119      -6.301  25.107 -35.582  1.00 95.40           H  
ATOM   1874  CD  LYS A 119      -5.338  25.179 -37.516  1.00 95.40           C  
ATOM   1875  HD2 LYS A 119      -5.350  24.528 -38.390  1.00 95.40           H  
ATOM   1876  HD3 LYS A 119      -5.960  26.046 -37.742  1.00 95.40           H  
ATOM   1877  CE  LYS A 119      -3.897  25.624 -37.228  1.00 95.40           C  
ATOM   1878  HE2 LYS A 119      -3.386  24.799 -36.732  1.00 95.40           H  
ATOM   1879  HE3 LYS A 119      -3.905  26.478 -36.551  1.00 95.40           H  
ATOM   1880  NZ  LYS A 119      -3.153  25.944 -38.471  1.00 95.40           N  
ATOM   1881  HZ1 LYS A 119      -3.111  25.113 -39.044  1.00 95.40           H  
ATOM   1882  HZ2 LYS A 119      -2.200  26.205 -38.262  1.00 95.40           H  
ATOM   1883  HZ3 LYS A 119      -3.603  26.650 -39.036  1.00 95.40           H  
ATOM   1884  N   SER A 120      -9.552  21.004 -35.451  1.00 93.81           N  
ATOM   1885  H   SER A 120      -9.182  20.933 -34.514  1.00 93.81           H  
ATOM   1886  CA  SER A 120     -10.684  20.137 -35.840  1.00 93.81           C  
ATOM   1887  HA  SER A 120     -10.394  19.623 -36.756  1.00 93.81           H  
ATOM   1888  C   SER A 120     -11.975  20.886 -36.215  1.00 93.81           C  
ATOM   1889  CB  SER A 120     -10.953  19.045 -34.798  1.00 93.81           C  
ATOM   1890  HB2 SER A 120     -11.729  18.379 -35.175  1.00 93.81           H  
ATOM   1891  HB3 SER A 120     -10.046  18.460 -34.645  1.00 93.81           H  
ATOM   1892  O   SER A 120     -12.939  20.257 -36.633  1.00 93.81           O  
ATOM   1893  OG  SER A 120     -11.367  19.598 -33.562  1.00 93.81           O  
ATOM   1894  HG  SER A 120     -10.558  19.896 -33.140  1.00 93.81           H  
ATOM   1895  N   ASP A 121     -11.999  22.222 -36.140  1.00 94.48           N  
ATOM   1896  H   ASP A 121     -11.186  22.704 -35.783  1.00 94.48           H  
ATOM   1897  CA  ASP A 121     -13.022  23.069 -36.764  1.00 94.48           C  
ATOM   1898  HA  ASP A 121     -13.987  22.574 -36.649  1.00 94.48           H  
ATOM   1899  C   ASP A 121     -12.829  23.275 -38.283  1.00 94.48           C  
ATOM   1900  CB  ASP A 121     -13.103  24.408 -36.010  1.00 94.48           C  
ATOM   1901  HB2 ASP A 121     -13.338  24.193 -34.967  1.00 94.48           H  
ATOM   1902  HB3 ASP A 121     -13.925  24.996 -36.417  1.00 94.48           H  
ATOM   1903  O   ASP A 121     -13.727  23.799 -38.940  1.00 94.48           O  
ATOM   1904  CG  ASP A 121     -11.815  25.237 -36.043  1.00 94.48           C  
ATOM   1905  OD1 ASP A 121     -11.840  26.354 -36.622  1.00 94.48           O  
ATOM   1906  OD2 ASP A 121     -10.837  24.776 -35.400  1.00 94.48           O  
ATOM   1907  N   LEU A 122     -11.691  22.852 -38.852  1.00 93.34           N  
ATOM   1908  H   LEU A 122     -10.973  22.476 -38.250  1.00 93.34           H  
ATOM   1909  CA  LEU A 122     -11.366  22.962 -40.283  1.00 93.34           C  
ATOM   1910  HA  LEU A 122     -12.041  23.685 -40.741  1.00 93.34           H  
ATOM   1911  C   LEU A 122     -11.566  21.653 -41.073  1.00 93.34           C  
ATOM   1912  CB  LEU A 122      -9.924  23.489 -40.447  1.00 93.34           C  
ATOM   1913  HB2 LEU A 122      -9.728  23.615 -41.512  1.00 93.34           H  
ATOM   1914  HB3 LEU A 122      -9.234  22.730 -40.077  1.00 93.34           H  
ATOM   1915  O   LEU A 122     -11.383  21.642 -42.290  1.00 93.34           O  
ATOM   1916  CG  LEU A 122      -9.607  24.819 -39.737  1.00 93.34           C  
ATOM   1917  HG  LEU A 122      -9.675  24.681 -38.658  1.00 93.34           H  
ATOM   1918  CD1 LEU A 122      -8.182  25.254 -40.084  1.00 93.34           C  
ATOM   1919 HD11 LEU A 122      -7.915  26.146 -39.516  1.00 93.34           H  
ATOM   1920 HD12 LEU A 122      -8.100  25.460 -41.151  1.00 93.34           H  
ATOM   1921 HD13 LEU A 122      -7.485  24.453 -39.840  1.00 93.34           H  
ATOM   1922  CD2 LEU A 122     -10.553  25.954 -40.141  1.00 93.34           C  
ATOM   1923 HD21 LEU A 122     -11.563  25.723 -39.802  1.00 93.34           H  
ATOM   1924 HD22 LEU A 122     -10.546  26.075 -41.224  1.00 93.34           H  
ATOM   1925 HD23 LEU A 122     -10.233  26.879 -39.660  1.00 93.34           H  
ATOM   1926  N   ARG A 123     -11.946  20.549 -40.413  1.00 89.94           N  
ATOM   1927  H   ARG A 123     -12.140  20.639 -39.426  1.00 89.94           H  
ATOM   1928  CA  ARG A 123     -12.093  19.213 -41.018  1.00 89.94           C  
ATOM   1929  HA  ARG A 123     -12.106  19.316 -42.103  1.00 89.94           H  
ATOM   1930  C   ARG A 123     -13.412  18.569 -40.579  1.00 89.94           C  
ATOM   1931  CB  ARG A 123     -10.866  18.373 -40.621  1.00 89.94           C  
ATOM   1932  HB2 ARG A 123     -10.917  18.177 -39.550  1.00 89.94           H  
ATOM   1933  HB3 ARG A 123      -9.965  18.953 -40.818  1.00 89.94           H  
ATOM   1934  O   ARG A 123     -13.742  18.576 -39.401  1.00 89.94           O  
ATOM   1935  CG  ARG A 123     -10.745  17.043 -41.378  1.00 89.94           C  
ATOM   1936  HG2 ARG A 123     -10.503  17.234 -42.424  1.00 89.94           H  
ATOM   1937  HG3 ARG A 123     -11.693  16.507 -41.331  1.00 89.94           H  
ATOM   1938  CD  ARG A 123      -9.638  16.196 -40.735  1.00 89.94           C  
ATOM   1939  HD2 ARG A 123      -8.685  16.703 -40.883  1.00 89.94           H  
ATOM   1940  HD3 ARG A 123      -9.821  16.139 -39.662  1.00 89.94           H  
ATOM   1941  NE  ARG A 123      -9.606  14.819 -41.258  1.00 89.94           N  
ATOM   1942  HE  ARG A 123     -10.393  14.243 -40.997  1.00 89.94           H  
ATOM   1943  NH1 ARG A 123      -7.481  14.783 -42.163  1.00 89.94           N  
ATOM   1944 HH11 ARG A 123      -7.296  15.719 -41.832  1.00 89.94           H  
ATOM   1945 HH12 ARG A 123      -6.743  14.278 -42.634  1.00 89.94           H  
ATOM   1946  NH2 ARG A 123      -8.767  12.953 -42.217  1.00 89.94           N  
ATOM   1947 HH21 ARG A 123      -9.543  12.445 -41.818  1.00 89.94           H  
ATOM   1948 HH22 ARG A 123      -8.038  12.444 -42.696  1.00 89.94           H  
ATOM   1949  CZ  ARG A 123      -8.619  14.204 -41.885  1.00 89.94           C  
ATOM   1950  N   SER A 124     -14.171  18.014 -41.525  1.00 85.36           N  
ATOM   1951  H   SER A 124     -13.854  18.034 -42.484  1.00 85.36           H  
ATOM   1952  CA  SER A 124     -15.526  17.484 -41.285  1.00 85.36           C  
ATOM   1953  HA  SER A 124     -16.016  18.103 -40.533  1.00 85.36           H  
ATOM   1954  C   SER A 124     -15.582  16.043 -40.762  1.00 85.36           C  
ATOM   1955  CB  SER A 124     -16.345  17.582 -42.574  1.00 85.36           C  
ATOM   1956  HB2 SER A 124     -17.293  17.058 -42.445  1.00 85.36           H  
ATOM   1957  HB3 SER A 124     -16.550  18.630 -42.791  1.00 85.36           H  
ATOM   1958  O   SER A 124     -16.591  15.656 -40.181  1.00 85.36           O  
ATOM   1959  OG  SER A 124     -15.622  17.019 -43.657  1.00 85.36           O  
ATOM   1960  HG  SER A 124     -16.244  16.748 -44.336  1.00 85.36           H  
ATOM   1961  N   GLY A 125     -14.525  15.254 -40.965  1.00 81.62           N  
ATOM   1962  H   GLY A 125     -13.717  15.666 -41.410  1.00 81.62           H  
ATOM   1963  CA  GLY A 125     -14.355  13.907 -40.408  1.00 81.62           C  
ATOM   1964  HA2 GLY A 125     -15.183  13.664 -39.743  1.00 81.62           H  
ATOM   1965  HA3 GLY A 125     -14.334  13.172 -41.212  1.00 81.62           H  
ATOM   1966  C   GLY A 125     -13.052  13.806 -39.617  1.00 81.62           C  
ATOM   1967  O   GLY A 125     -12.187  14.674 -39.743  1.00 81.62           O  
ATOM   1968  N   SER A 126     -12.885  12.754 -38.816  1.00 85.49           N  
ATOM   1969  H   SER A 126     -13.593  12.034 -38.784  1.00 85.49           H  
ATOM   1970  CA  SER A 126     -11.659  12.567 -38.028  1.00 85.49           C  
ATOM   1971  HA  SER A 126     -11.510  13.461 -37.422  1.00 85.49           H  
ATOM   1972  C   SER A 126     -10.413  12.408 -38.918  1.00 85.49           C  
ATOM   1973  CB  SER A 126     -11.811  11.390 -37.056  1.00 85.49           C  
ATOM   1974  HB2 SER A 126     -11.852  10.456 -37.617  1.00 85.49           H  
ATOM   1975  HB3 SER A 126     -12.737  11.501 -36.491  1.00 85.49           H  
ATOM   1976  O   SER A 126     -10.485  12.078 -40.107  1.00 85.49           O  
ATOM   1977  OG  SER A 126     -10.727  11.349 -36.151  1.00 85.49           O  
ATOM   1978  HG  SER A 126     -10.762  12.118 -35.578  1.00 85.49           H  
ATOM   1979  N   SER A 127      -9.254  12.696 -38.339  1.00 86.44           N  
ATOM   1980  H   SER A 127      -9.301  13.058 -37.397  1.00 86.44           H  
ATOM   1981  CA  SER A 127      -7.915  12.435 -38.868  1.00 86.44           C  
ATOM   1982  HA  SER A 127      -7.988  12.176 -39.925  1.00 86.44           H  
ATOM   1983  C   SER A 127      -7.226  11.243 -38.202  1.00 86.44           C  
ATOM   1984  CB  SER A 127      -7.057  13.698 -38.747  1.00 86.44           C  
ATOM   1985  HB2 SER A 127      -7.571  14.528 -39.231  1.00 86.44           H  
ATOM   1986  HB3 SER A 127      -6.106  13.535 -39.255  1.00 86.44           H  
ATOM   1987  O   SER A 127      -6.182  10.809 -38.688  1.00 86.44           O  
ATOM   1988  OG  SER A 127      -6.801  14.038 -37.402  1.00 86.44           O  
ATOM   1989  HG  SER A 127      -7.624  14.110 -36.913  1.00 86.44           H  
ATOM   1990  N   MET A 128      -7.810  10.677 -37.137  1.00 86.61           N  
ATOM   1991  H   MET A 128      -8.691  11.048 -36.811  1.00 86.61           H  
ATOM   1992  CA  MET A 128      -7.142   9.665 -36.313  1.00 86.61           C  
ATOM   1993  HA  MET A 128      -6.203  10.095 -35.965  1.00 86.61           H  
ATOM   1994  C   MET A 128      -6.763   8.387 -37.074  1.00 86.61           C  
ATOM   1995  CB  MET A 128      -7.983   9.327 -35.076  1.00 86.61           C  
ATOM   1996  HB2 MET A 128      -7.509   8.490 -34.565  1.00 86.61           H  
ATOM   1997  HB3 MET A 128      -8.989   9.027 -35.369  1.00 86.61           H  
ATOM   1998  O   MET A 128      -5.745   7.788 -36.743  1.00 86.61           O  
ATOM   1999  CG  MET A 128      -8.053  10.502 -34.094  1.00 86.61           C  
ATOM   2000  HG2 MET A 128      -7.065  10.955 -34.011  1.00 86.61           H  
ATOM   2001  HG3 MET A 128      -8.744  11.254 -34.474  1.00 86.61           H  
ATOM   2002  SD  MET A 128      -8.570   9.995 -32.436  1.00 86.61           S  
ATOM   2003  CE  MET A 128      -8.578  11.584 -31.589  1.00 86.61           C  
ATOM   2004  HE1 MET A 128      -9.371  12.212 -31.995  1.00 86.61           H  
ATOM   2005  HE2 MET A 128      -8.744  11.415 -30.525  1.00 86.61           H  
ATOM   2006  HE3 MET A 128      -7.612  12.072 -31.718  1.00 86.61           H  
ATOM   2007  N   GLU A 129      -7.481   8.008 -38.135  1.00 87.69           N  
ATOM   2008  H   GLU A 129      -8.328   8.514 -38.351  1.00 87.69           H  
ATOM   2009  CA  GLU A 129      -7.108   6.887 -39.018  1.00 87.69           C  
ATOM   2010  HA  GLU A 129      -7.155   5.949 -38.465  1.00 87.69           H  
ATOM   2011  C   GLU A 129      -5.685   7.018 -39.589  1.00 87.69           C  
ATOM   2012  CB  GLU A 129      -8.088   6.810 -40.195  1.00 87.69           C  
ATOM   2013  HB2 GLU A 129      -7.712   6.078 -40.911  1.00 87.69           H  
ATOM   2014  HB3 GLU A 129      -8.119   7.785 -40.680  1.00 87.69           H  
ATOM   2015  O   GLU A 129      -4.942   6.040 -39.629  1.00 87.69           O  
ATOM   2016  CG  GLU A 129      -9.509   6.397 -39.783  1.00 87.69           C  
ATOM   2017  HG2 GLU A 129      -9.475   5.388 -39.373  1.00 87.69           H  
ATOM   2018  HG3 GLU A 129      -9.859   7.071 -39.001  1.00 87.69           H  
ATOM   2019  CD  GLU A 129     -10.497   6.449 -40.961  1.00 87.69           C  
ATOM   2020  OE1 GLU A 129     -11.701   6.253 -40.697  1.00 87.69           O  
ATOM   2021  OE2 GLU A 129     -10.061   6.755 -42.096  1.00 87.69           O  
ATOM   2022  N   ALA A 130      -5.261   8.233 -39.957  1.00 88.66           N  
ATOM   2023  H   ALA A 130      -5.879   9.020 -39.817  1.00 88.66           H  
ATOM   2024  CA  ALA A 130      -3.905   8.501 -40.447  1.00 88.66           C  
ATOM   2025  HA  ALA A 130      -3.641   7.739 -41.180  1.00 88.66           H  
ATOM   2026  C   ALA A 130      -2.844   8.449 -39.329  1.00 88.66           C  
ATOM   2027  CB  ALA A 130      -3.911   9.867 -41.146  1.00 88.66           C  
ATOM   2028  HB1 ALA A 130      -2.927  10.060 -41.575  1.00 88.66           H  
ATOM   2029  HB2 ALA A 130      -4.651   9.871 -41.947  1.00 88.66           H  
ATOM   2030  HB3 ALA A 130      -4.143  10.655 -40.430  1.00 88.66           H  
ATOM   2031  O   ALA A 130      -1.646   8.349 -39.596  1.00 88.66           O  
ATOM   2032  N   VAL A 131      -3.278   8.515 -38.069  1.00 91.72           N  
ATOM   2033  H   VAL A 131      -4.278   8.543 -37.929  1.00 91.72           H  
ATOM   2034  CA  VAL A 131      -2.426   8.612 -36.879  1.00 91.72           C  
ATOM   2035  HA  VAL A 131      -1.415   8.871 -37.195  1.00 91.72           H  
ATOM   2036  C   VAL A 131      -2.318   7.271 -36.144  1.00 91.72           C  
ATOM   2037  CB  VAL A 131      -2.929   9.759 -35.980  1.00 91.72           C  
ATOM   2038  HB  VAL A 131      -3.948   9.552 -35.653  1.00 91.72           H  
ATOM   2039  O   VAL A 131      -1.272   6.991 -35.560  1.00 91.72           O  
ATOM   2040  CG1 VAL A 131      -2.052   9.949 -34.742  1.00 91.72           C  
ATOM   2041 HG11 VAL A 131      -1.009  10.037 -35.045  1.00 91.72           H  
ATOM   2042 HG12 VAL A 131      -2.355  10.847 -34.203  1.00 91.72           H  
ATOM   2043 HG13 VAL A 131      -2.174   9.097 -34.074  1.00 91.72           H  
ATOM   2044  CG2 VAL A 131      -2.912  11.088 -36.752  1.00 91.72           C  
ATOM   2045 HG21 VAL A 131      -1.910  11.297 -37.125  1.00 91.72           H  
ATOM   2046 HG22 VAL A 131      -3.608  11.054 -37.590  1.00 91.72           H  
ATOM   2047 HG23 VAL A 131      -3.228  11.901 -36.098  1.00 91.72           H  
ATOM   2048  N   LEU A 132      -3.320   6.389 -36.243  1.00 90.19           N  
ATOM   2049  H   LEU A 132      -4.165   6.694 -36.706  1.00 90.19           H  
ATOM   2050  CA  LEU A 132      -3.297   5.025 -35.695  1.00 90.19           C  
ATOM   2051  HA  LEU A 132      -3.265   5.107 -34.609  1.00 90.19           H  
ATOM   2052  C   LEU A 132      -2.038   4.213 -36.089  1.00 90.19           C  
ATOM   2053  CB  LEU A 132      -4.592   4.278 -36.089  1.00 90.19           C  
ATOM   2054  HB2 LEU A 132      -4.804   4.462 -37.142  1.00 90.19           H  
ATOM   2055  HB3 LEU A 132      -4.428   3.207 -35.971  1.00 90.19           H  
ATOM   2056  O   LEU A 132      -1.456   3.584 -35.201  1.00 90.19           O  
ATOM   2057  CG  LEU A 132      -5.847   4.654 -35.278  1.00 90.19           C  
ATOM   2058  HG  LEU A 132      -6.002   5.733 -35.310  1.00 90.19           H  
ATOM   2059  CD1 LEU A 132      -7.073   3.966 -35.879  1.00 90.19           C  
ATOM   2060 HD11 LEU A 132      -7.172   4.226 -36.933  1.00 90.19           H  
ATOM   2061 HD12 LEU A 132      -6.986   2.884 -35.787  1.00 90.19           H  
ATOM   2062 HD13 LEU A 132      -7.973   4.295 -35.360  1.00 90.19           H  
ATOM   2063  CD2 LEU A 132      -5.741   4.221 -33.815  1.00 90.19           C  
ATOM   2064 HD21 LEU A 132      -5.488   3.163 -33.753  1.00 90.19           H  
ATOM   2065 HD22 LEU A 132      -4.989   4.815 -33.295  1.00 90.19           H  
ATOM   2066 HD23 LEU A 132      -6.702   4.379 -33.327  1.00 90.19           H  
ATOM   2067  N   PRO A 133      -1.522   4.250 -37.339  1.00 92.84           N  
ATOM   2068  CA  PRO A 133      -0.263   3.584 -37.684  1.00 92.84           C  
ATOM   2069  HA  PRO A 133      -0.357   2.523 -37.454  1.00 92.84           H  
ATOM   2070  C   PRO A 133       0.947   4.151 -36.928  1.00 92.84           C  
ATOM   2071  CB  PRO A 133      -0.102   3.755 -39.200  1.00 92.84           C  
ATOM   2072  HB2 PRO A 133       0.483   4.648 -39.421  1.00 92.84           H  
ATOM   2073  HB3 PRO A 133       0.357   2.879 -39.657  1.00 92.84           H  
ATOM   2074  O   PRO A 133       1.827   3.393 -36.520  1.00 92.84           O  
ATOM   2075  CG  PRO A 133      -1.531   3.963 -39.693  1.00 92.84           C  
ATOM   2076  HG2 PRO A 133      -1.564   4.520 -40.630  1.00 92.84           H  
ATOM   2077  HG3 PRO A 133      -2.033   3.001 -39.795  1.00 92.84           H  
ATOM   2078  CD  PRO A 133      -2.158   4.751 -38.549  1.00 92.84           C  
ATOM   2079  HD2 PRO A 133      -3.234   4.580 -38.545  1.00 92.84           H  
ATOM   2080  HD3 PRO A 133      -1.941   5.812 -38.669  1.00 92.84           H  
ATOM   2081  N   ILE A 134       0.977   5.468 -36.692  1.00 93.66           N  
ATOM   2082  H   ILE A 134       0.179   6.017 -36.978  1.00 93.66           H  
ATOM   2083  CA  ILE A 134       2.038   6.146 -35.930  1.00 93.66           C  
ATOM   2084  HA  ILE A 134       3.001   5.785 -36.290  1.00 93.66           H  
ATOM   2085  C   ILE A 134       1.931   5.760 -34.449  1.00 93.66           C  
ATOM   2086  CB  ILE A 134       1.993   7.684 -36.135  1.00 93.66           C  
ATOM   2087  HB  ILE A 134       1.071   8.070 -35.700  1.00 93.66           H  
ATOM   2088  O   ILE A 134       2.935   5.370 -33.852  1.00 93.66           O  
ATOM   2089  CG1 ILE A 134       2.008   8.052 -37.639  1.00 93.66           C  
ATOM   2090 HG12 ILE A 134       1.150   7.594 -38.130  1.00 93.66           H  
ATOM   2091 HG13 ILE A 134       2.912   7.653 -38.101  1.00 93.66           H  
ATOM   2092  CG2 ILE A 134       3.175   8.352 -35.404  1.00 93.66           C  
ATOM   2093 HG21 ILE A 134       3.088   9.437 -35.456  1.00 93.66           H  
ATOM   2094 HG22 ILE A 134       4.119   8.042 -35.854  1.00 93.66           H  
ATOM   2095 HG23 ILE A 134       3.176   8.082 -34.348  1.00 93.66           H  
ATOM   2096  CD1 ILE A 134       1.927   9.556 -37.930  1.00 93.66           C  
ATOM   2097 HD11 ILE A 134       1.812   9.703 -39.004  1.00 93.66           H  
ATOM   2098 HD12 ILE A 134       2.837  10.064 -37.611  1.00 93.66           H  
ATOM   2099 HD13 ILE A 134       1.066   9.988 -37.420  1.00 93.66           H  
ATOM   2100  N   MET A 135       0.717   5.783 -33.880  1.00 94.44           N  
ATOM   2101  H   MET A 135      -0.060   6.101 -34.441  1.00 94.44           H  
ATOM   2102  CA  MET A 135       0.444   5.300 -32.521  1.00 94.44           C  
ATOM   2103  HA  MET A 135       0.986   5.916 -31.803  1.00 94.44           H  
ATOM   2104  C   MET A 135       0.924   3.862 -32.337  1.00 94.44           C  
ATOM   2105  CB  MET A 135      -1.049   5.376 -32.176  1.00 94.44           C  
ATOM   2106  HB2 MET A 135      -1.197   4.901 -31.206  1.00 94.44           H  
ATOM   2107  HB3 MET A 135      -1.633   4.827 -32.914  1.00 94.44           H  
ATOM   2108  O   MET A 135       1.572   3.564 -31.341  1.00 94.44           O  
ATOM   2109  CG  MET A 135      -1.563   6.814 -32.097  1.00 94.44           C  
ATOM   2110  HG2 MET A 135      -0.929   7.386 -31.420  1.00 94.44           H  
ATOM   2111  HG3 MET A 135      -1.486   7.261 -33.088  1.00 94.44           H  
ATOM   2112  SD  MET A 135      -3.278   6.971 -31.535  1.00 94.44           S  
ATOM   2113  CE  MET A 135      -3.099   6.554 -29.779  1.00 94.44           C  
ATOM   2114  HE1 MET A 135      -4.077   6.602 -29.299  1.00 94.44           H  
ATOM   2115  HE2 MET A 135      -2.709   5.542 -29.670  1.00 94.44           H  
ATOM   2116  HE3 MET A 135      -2.423   7.261 -29.298  1.00 94.44           H  
ATOM   2117  N   SER A 136       0.671   2.974 -33.299  1.00 91.28           N  
ATOM   2118  H   SER A 136       0.054   3.242 -34.053  1.00 91.28           H  
ATOM   2119  CA  SER A 136       1.157   1.592 -33.260  1.00 91.28           C  
ATOM   2120  HA  SER A 136       0.866   1.151 -32.307  1.00 91.28           H  
ATOM   2121  C   SER A 136       2.686   1.509 -33.356  1.00 91.28           C  
ATOM   2122  CB  SER A 136       0.479   0.772 -34.358  1.00 91.28           C  
ATOM   2123  HB2 SER A 136       0.606   1.262 -35.323  1.00 91.28           H  
ATOM   2124  HB3 SER A 136       0.916  -0.226 -34.397  1.00 91.28           H  
ATOM   2125  O   SER A 136       3.295   0.832 -32.525  1.00 91.28           O  
ATOM   2126  OG  SER A 136      -0.892   0.664 -34.035  1.00 91.28           O  
ATOM   2127  HG  SER A 136      -1.416   0.678 -34.839  1.00 91.28           H  
ATOM   2128  N   GLN A 137       3.311   2.243 -34.291  1.00 92.99           N  
ATOM   2129  H   GLN A 137       2.739   2.797 -34.913  1.00 92.99           H  
ATOM   2130  CA  GLN A 137       4.760   2.214 -34.555  1.00 92.99           C  
ATOM   2131  HA  GLN A 137       5.022   1.192 -34.829  1.00 92.99           H  
ATOM   2132  C   GLN A 137       5.620   2.580 -33.328  1.00 92.99           C  
ATOM   2133  CB  GLN A 137       5.090   3.137 -35.759  1.00 92.99           C  
ATOM   2134  HB2 GLN A 137       4.474   2.849 -36.611  1.00 92.99           H  
ATOM   2135  HB3 GLN A 137       4.856   4.168 -35.497  1.00 92.99           H  
ATOM   2136  O   GLN A 137       6.698   2.010 -33.156  1.00 92.99           O  
ATOM   2137  CG  GLN A 137       6.573   3.051 -36.179  1.00 92.99           C  
ATOM   2138  HG2 GLN A 137       6.799   2.027 -36.476  1.00 92.99           H  
ATOM   2139  HG3 GLN A 137       7.193   3.287 -35.314  1.00 92.99           H  
ATOM   2140  CD  GLN A 137       7.029   3.988 -37.305  1.00 92.99           C  
ATOM   2141  NE2 GLN A 137       8.301   4.326 -37.325  1.00 92.99           N  
ATOM   2142 HE21 GLN A 137       8.887   4.055 -36.549  1.00 92.99           H  
ATOM   2143 HE22 GLN A 137       8.583   5.018 -38.004  1.00 92.99           H  
ATOM   2144  OE1 GLN A 137       6.319   4.418 -38.205  1.00 92.99           O  
ATOM   2145  N   PHE A 138       5.177   3.518 -32.484  1.00 93.57           N  
ATOM   2146  H   PHE A 138       4.296   3.968 -32.685  1.00 93.57           H  
ATOM   2147  CA  PHE A 138       5.980   4.040 -31.370  1.00 93.57           C  
ATOM   2148  HA  PHE A 138       6.991   3.638 -31.443  1.00 93.57           H  
ATOM   2149  C   PHE A 138       5.386   3.644 -30.001  1.00 93.57           C  
ATOM   2150  CB  PHE A 138       6.124   5.554 -31.541  1.00 93.57           C  
ATOM   2151  HB2 PHE A 138       5.130   5.997 -31.591  1.00 93.57           H  
ATOM   2152  HB3 PHE A 138       6.612   5.966 -30.657  1.00 93.57           H  
ATOM   2153  O   PHE A 138       4.252   4.022 -29.700  1.00 93.57           O  
ATOM   2154  CG  PHE A 138       6.915   5.964 -32.772  1.00 93.57           C  
ATOM   2155  CD1 PHE A 138       8.322   5.922 -32.754  1.00 93.57           C  
ATOM   2156  HD1 PHE A 138       8.833   5.618 -31.852  1.00 93.57           H  
ATOM   2157  CD2 PHE A 138       6.250   6.402 -33.932  1.00 93.57           C  
ATOM   2158  HD2 PHE A 138       5.170   6.443 -33.948  1.00 93.57           H  
ATOM   2159  CE1 PHE A 138       9.057   6.333 -33.881  1.00 93.57           C  
ATOM   2160  HE1 PHE A 138      10.137   6.332 -33.847  1.00 93.57           H  
ATOM   2161  CE2 PHE A 138       6.982   6.806 -35.062  1.00 93.57           C  
ATOM   2162  HE2 PHE A 138       6.458   7.149 -35.942  1.00 93.57           H  
ATOM   2163  CZ  PHE A 138       8.387   6.783 -35.033  1.00 93.57           C  
ATOM   2164  HZ  PHE A 138       8.950   7.126 -35.889  1.00 93.57           H  
ATOM   2165  N   PRO A 139       6.085   2.855 -29.153  1.00 91.24           N  
ATOM   2166  CA  PRO A 139       5.553   2.385 -27.866  1.00 91.24           C  
ATOM   2167  HA  PRO A 139       4.630   1.826 -28.023  1.00 91.24           H  
ATOM   2168  C   PRO A 139       5.234   3.513 -26.873  1.00 91.24           C  
ATOM   2169  CB  PRO A 139       6.591   1.403 -27.315  1.00 91.24           C  
ATOM   2170  HB2 PRO A 139       6.329   0.391 -27.623  1.00 91.24           H  
ATOM   2171  HB3 PRO A 139       6.673   1.453 -26.229  1.00 91.24           H  
ATOM   2172  O   PRO A 139       4.323   3.354 -26.074  1.00 91.24           O  
ATOM   2173  CG  PRO A 139       7.890   1.817 -27.998  1.00 91.24           C  
ATOM   2174  HG2 PRO A 139       8.349   2.632 -27.439  1.00 91.24           H  
ATOM   2175  HG3 PRO A 139       8.583   0.980 -28.091  1.00 91.24           H  
ATOM   2176  CD  PRO A 139       7.419   2.314 -29.364  1.00 91.24           C  
ATOM   2177  HD2 PRO A 139       7.364   1.480 -30.063  1.00 91.24           H  
ATOM   2178  HD3 PRO A 139       8.105   3.074 -29.736  1.00 91.24           H  
ATOM   2179  N   GLU A 140       5.933   4.644 -26.954  1.00 93.08           N  
ATOM   2180  H   GLU A 140       6.712   4.663 -27.597  1.00 93.08           H  
ATOM   2181  CA  GLU A 140       5.791   5.809 -26.074  1.00 93.08           C  
ATOM   2182  HA  GLU A 140       5.691   5.444 -25.052  1.00 93.08           H  
ATOM   2183  C   GLU A 140       4.543   6.678 -26.315  1.00 93.08           C  
ATOM   2184  CB  GLU A 140       7.075   6.665 -26.133  1.00 93.08           C  
ATOM   2185  HB2 GLU A 140       7.915   6.068 -25.777  1.00 93.08           H  
ATOM   2186  HB3 GLU A 140       6.959   7.486 -25.425  1.00 93.08           H  
ATOM   2187  O   GLU A 140       4.285   7.582 -25.522  1.00 93.08           O  
ATOM   2188  CG  GLU A 140       7.428   7.275 -27.509  1.00 93.08           C  
ATOM   2189  HG2 GLU A 140       8.051   8.151 -27.328  1.00 93.08           H  
ATOM   2190  HG3 GLU A 140       6.518   7.618 -28.001  1.00 93.08           H  
ATOM   2191  CD  GLU A 140       8.203   6.340 -28.456  1.00 93.08           C  
ATOM   2192  OE1 GLU A 140       8.713   6.799 -29.497  1.00 93.08           O  
ATOM   2193  OE2 GLU A 140       8.328   5.126 -28.180  1.00 93.08           O  
ATOM   2194  N   ILE A 141       3.763   6.443 -27.379  1.00 94.76           N  
ATOM   2195  H   ILE A 141       3.973   5.653 -27.972  1.00 94.76           H  
ATOM   2196  CA  ILE A 141       2.513   7.184 -27.601  1.00 94.76           C  
ATOM   2197  HA  ILE A 141       2.653   8.202 -27.238  1.00 94.76           H  
ATOM   2198  C   ILE A 141       1.386   6.544 -26.788  1.00 94.76           C  
ATOM   2199  CB  ILE A 141       2.136   7.291 -29.091  1.00 94.76           C  
ATOM   2200  HB  ILE A 141       1.969   6.285 -29.478  1.00 94.76           H  
ATOM   2201  O   ILE A 141       0.958   5.432 -27.085  1.00 94.76           O  
ATOM   2202  CG1 ILE A 141       3.245   7.967 -29.927  1.00 94.76           C  
ATOM   2203 HG12 ILE A 141       3.257   9.040 -29.735  1.00 94.76           H  
ATOM   2204 HG13 ILE A 141       4.220   7.562 -29.658  1.00 94.76           H  
ATOM   2205  CG2 ILE A 141       0.826   8.101 -29.209  1.00 94.76           C  
ATOM   2206 HG21 ILE A 141       0.922   9.047 -28.676  1.00 94.76           H  
ATOM   2207 HG22 ILE A 141       0.589   8.317 -30.251  1.00 94.76           H  
ATOM   2208 HG23 ILE A 141      -0.007   7.539 -28.788  1.00 94.76           H  
ATOM   2209  CD1 ILE A 141       3.045   7.711 -31.423  1.00 94.76           C  
ATOM   2210 HD11 ILE A 141       3.041   6.636 -31.601  1.00 94.76           H  
ATOM   2211 HD12 ILE A 141       3.861   8.158 -31.991  1.00 94.76           H  
ATOM   2212 HD13 ILE A 141       2.101   8.126 -31.777  1.00 94.76           H  
ATOM   2213  N   GLU A 142       0.862   7.273 -25.806  1.00 93.55           N  
ATOM   2214  H   GLU A 142       1.273   8.177 -25.626  1.00 93.55           H  
ATOM   2215  CA  GLU A 142      -0.201   6.794 -24.910  1.00 93.55           C  
ATOM   2216  HA  GLU A 142      -0.142   5.711 -24.797  1.00 93.55           H  
ATOM   2217  C   GLU A 142      -1.606   7.119 -25.450  1.00 93.55           C  
ATOM   2218  CB  GLU A 142       0.010   7.430 -23.522  1.00 93.55           C  
ATOM   2219  HB2 GLU A 142      -0.887   7.303 -22.917  1.00 93.55           H  
ATOM   2220  HB3 GLU A 142       0.148   8.503 -23.657  1.00 93.55           H  
ATOM   2221  O   GLU A 142      -2.559   6.361 -25.258  1.00 93.55           O  
ATOM   2222  CG  GLU A 142       1.233   6.878 -22.756  1.00 93.55           C  
ATOM   2223  HG2 GLU A 142       2.091   6.825 -23.427  1.00 93.55           H  
ATOM   2224  HG3 GLU A 142       1.486   7.596 -21.976  1.00 93.55           H  
ATOM   2225  CD  GLU A 142       1.015   5.509 -22.080  1.00 93.55           C  
ATOM   2226  OE1 GLU A 142       1.994   4.948 -21.535  1.00 93.55           O  
ATOM   2227  OE2 GLU A 142      -0.141   5.031 -22.039  1.00 93.55           O  
ATOM   2228  N   THR A 143      -1.789   8.268 -26.112  1.00 94.24           N  
ATOM   2229  H   THR A 143      -0.986   8.859 -26.272  1.00 94.24           H  
ATOM   2230  CA  THR A 143      -3.119   8.779 -26.508  1.00 94.24           C  
ATOM   2231  HA  THR A 143      -3.745   7.946 -26.829  1.00 94.24           H  
ATOM   2232  C   THR A 143      -3.029   9.768 -27.674  1.00 94.24           C  
ATOM   2233  CB  THR A 143      -3.793   9.471 -25.304  1.00 94.24           C  
ATOM   2234  HB  THR A 143      -3.197  10.339 -25.022  1.00 94.24           H  
ATOM   2235  O   THR A 143      -2.068  10.533 -27.765  1.00 94.24           O  
ATOM   2236  CG2 THR A 143      -5.222   9.934 -25.558  1.00 94.24           C  
ATOM   2237 HG21 THR A 143      -5.648  10.324 -24.634  1.00 94.24           H  
ATOM   2238 HG22 THR A 143      -5.236  10.735 -26.297  1.00 94.24           H  
ATOM   2239 HG23 THR A 143      -5.831   9.098 -25.904  1.00 94.24           H  
ATOM   2240  OG1 THR A 143      -3.873   8.607 -24.193  1.00 94.24           O  
ATOM   2241  HG1 THR A 143      -3.409   7.796 -24.417  1.00 94.24           H  
ATOM   2242  N   CYS A 144      -4.047   9.801 -28.539  1.00 95.16           N  
ATOM   2243  H   CYS A 144      -4.798   9.137 -28.419  1.00 95.16           H  
ATOM   2244  CA  CYS A 144      -4.302  10.911 -29.455  1.00 95.16           C  
ATOM   2245  HA  CYS A 144      -3.472  11.612 -29.363  1.00 95.16           H  
ATOM   2246  C   CYS A 144      -5.586  11.658 -29.064  1.00 95.16           C  
ATOM   2247  CB  CYS A 144      -4.324  10.416 -30.907  1.00 95.16           C  
ATOM   2248  HB2 CYS A 144      -3.420   9.840 -31.104  1.00 95.16           H  
ATOM   2249  HB3 CYS A 144      -5.192   9.779 -31.074  1.00 95.16           H  
ATOM   2250  O   CYS A 144      -6.600  11.025 -28.779  1.00 95.16           O  
ATOM   2251  SG  CYS A 144      -4.376  11.848 -32.030  1.00 95.16           S  
ATOM   2252  HG  CYS A 144      -3.625  12.659 -31.279  1.00 95.16           H  
ATOM   2253  N   VAL A 145      -5.538  12.994 -29.061  1.00 95.29           N  
ATOM   2254  H   VAL A 145      -4.665  13.428 -29.322  1.00 95.29           H  
ATOM   2255  CA  VAL A 145      -6.667  13.899 -28.794  1.00 95.29           C  
ATOM   2256  HA  VAL A 145      -7.571  13.309 -28.645  1.00 95.29           H  
ATOM   2257  C   VAL A 145      -6.867  14.816 -30.003  1.00 95.29           C  
ATOM   2258  CB  VAL A 145      -6.432  14.739 -27.516  1.00 95.29           C  
ATOM   2259  HB  VAL A 145      -5.543  15.354 -27.655  1.00 95.29           H  
ATOM   2260  O   VAL A 145      -5.952  15.545 -30.377  1.00 95.29           O  
ATOM   2261  CG1 VAL A 145      -7.617  15.670 -27.222  1.00 95.29           C  
ATOM   2262 HG11 VAL A 145      -8.540  15.095 -27.142  1.00 95.29           H  
ATOM   2263 HG12 VAL A 145      -7.727  16.404 -28.020  1.00 95.29           H  
ATOM   2264 HG13 VAL A 145      -7.450  16.210 -26.290  1.00 95.29           H  
ATOM   2265  CG2 VAL A 145      -6.204  13.864 -26.275  1.00 95.29           C  
ATOM   2266 HG21 VAL A 145      -5.317  13.244 -26.408  1.00 95.29           H  
ATOM   2267 HG22 VAL A 145      -7.070  13.225 -26.104  1.00 95.29           H  
ATOM   2268 HG23 VAL A 145      -6.052  14.493 -25.398  1.00 95.29           H  
ATOM   2269  N   GLU A 146      -8.055  14.819 -30.601  1.00 96.01           N  
ATOM   2270  H   GLU A 146      -8.772  14.225 -30.209  1.00 96.01           H  
ATOM   2271  CA  GLU A 146      -8.488  15.839 -31.562  1.00 96.01           C  
ATOM   2272  HA  GLU A 146      -7.613  16.252 -32.063  1.00 96.01           H  
ATOM   2273  C   GLU A 146      -9.183  16.985 -30.825  1.00 96.01           C  
ATOM   2274  CB  GLU A 146      -9.411  15.252 -32.641  1.00 96.01           C  
ATOM   2275  HB2 GLU A 146      -9.953  16.068 -33.120  1.00 96.01           H  
ATOM   2276  HB3 GLU A 146     -10.134  14.577 -32.183  1.00 96.01           H  
ATOM   2277  O   GLU A 146     -10.103  16.766 -30.037  1.00 96.01           O  
ATOM   2278  CG  GLU A 146      -8.604  14.523 -33.721  1.00 96.01           C  
ATOM   2279  HG2 GLU A 146      -8.065  13.684 -33.279  1.00 96.01           H  
ATOM   2280  HG3 GLU A 146      -7.861  15.214 -34.117  1.00 96.01           H  
ATOM   2281  CD  GLU A 146      -9.477  14.018 -34.875  1.00 96.01           C  
ATOM   2282  OE1 GLU A 146      -9.018  14.117 -36.032  1.00 96.01           O  
ATOM   2283  OE2 GLU A 146     -10.595  13.500 -34.650  1.00 96.01           O  
ATOM   2284  N   CYS A 147      -8.747  18.214 -31.087  1.00 94.94           N  
ATOM   2285  H   CYS A 147      -8.010  18.316 -31.769  1.00 94.94           H  
ATOM   2286  CA  CYS A 147      -9.157  19.416 -30.368  1.00 94.94           C  
ATOM   2287  HA  CYS A 147     -10.121  19.232 -29.895  1.00 94.94           H  
ATOM   2288  C   CYS A 147      -9.346  20.614 -31.312  1.00 94.94           C  
ATOM   2289  CB  CYS A 147      -8.128  19.685 -29.253  1.00 94.94           C  
ATOM   2290  HB2 CYS A 147      -8.445  20.528 -28.639  1.00 94.94           H  
ATOM   2291  HB3 CYS A 147      -8.069  18.810 -28.605  1.00 94.94           H  
ATOM   2292  O   CYS A 147      -9.050  20.567 -32.510  1.00 94.94           O  
ATOM   2293  SG  CYS A 147      -6.480  20.029 -29.934  1.00 94.94           S  
ATOM   2294  HG  CYS A 147      -6.796  21.142 -30.602  1.00 94.94           H  
ATOM   2295  N   SER A 148      -9.870  21.719 -30.791  1.00 95.72           N  
ATOM   2296  H   SER A 148     -10.146  21.700 -29.820  1.00 95.72           H  
ATOM   2297  CA  SER A 148      -9.847  23.014 -31.478  1.00 95.72           C  
ATOM   2298  HA  SER A 148      -8.983  23.058 -32.142  1.00 95.72           H  
ATOM   2299  C   SER A 148      -9.710  24.115 -30.442  1.00 95.72           C  
ATOM   2300  CB  SER A 148     -11.104  23.237 -32.334  1.00 95.72           C  
ATOM   2301  HB2 SER A 148     -11.988  23.060 -31.722  1.00 95.72           H  
ATOM   2302  HB3 SER A 148     -11.108  22.542 -33.173  1.00 95.72           H  
ATOM   2303  O   SER A 148     -10.638  24.353 -29.671  1.00 95.72           O  
ATOM   2304  OG  SER A 148     -11.134  24.574 -32.810  1.00 95.72           O  
ATOM   2305  HG  SER A 148     -10.994  24.589 -33.759  1.00 95.72           H  
ATOM   2306  N   ALA A 149      -8.572  24.815 -30.460  1.00 95.52           N  
ATOM   2307  H   ALA A 149      -7.820  24.496 -31.054  1.00 95.52           H  
ATOM   2308  CA  ALA A 149      -8.379  26.038 -29.679  1.00 95.52           C  
ATOM   2309  HA  ALA A 149      -8.381  25.805 -28.614  1.00 95.52           H  
ATOM   2310  C   ALA A 149      -9.511  27.053 -29.930  1.00 95.52           C  
ATOM   2311  CB  ALA A 149      -7.009  26.623 -30.054  1.00 95.52           C  
ATOM   2312  HB1 ALA A 149      -6.841  27.537 -29.486  1.00 95.52           H  
ATOM   2313  HB2 ALA A 149      -6.219  25.911 -29.815  1.00 95.52           H  
ATOM   2314  HB3 ALA A 149      -6.975  26.854 -31.119  1.00 95.52           H  
ATOM   2315  O   ALA A 149     -10.040  27.654 -29.001  1.00 95.52           O  
ATOM   2316  N   LYS A 150      -9.929  27.206 -31.192  1.00 95.36           N  
ATOM   2317  H   LYS A 150      -9.527  26.606 -31.898  1.00 95.36           H  
ATOM   2318  CA  LYS A 150     -10.918  28.203 -31.614  1.00 95.36           C  
ATOM   2319  HA  LYS A 150     -10.637  29.176 -31.211  1.00 95.36           H  
ATOM   2320  C   LYS A 150     -12.327  27.933 -31.082  1.00 95.36           C  
ATOM   2321  CB  LYS A 150     -10.859  28.291 -33.138  1.00 95.36           C  
ATOM   2322  HB2 LYS A 150      -9.839  28.547 -33.424  1.00 95.36           H  
ATOM   2323  HB3 LYS A 150     -11.107  27.319 -33.566  1.00 95.36           H  
ATOM   2324  O   LYS A 150     -13.018  28.873 -30.706  1.00 95.36           O  
ATOM   2325  CG  LYS A 150     -11.810  29.345 -33.713  1.00 95.36           C  
ATOM   2326  HG2 LYS A 150     -11.666  30.303 -33.213  1.00 95.36           H  
ATOM   2327  HG3 LYS A 150     -12.837  29.013 -33.558  1.00 95.36           H  
ATOM   2328  CD  LYS A 150     -11.521  29.496 -35.209  1.00 95.36           C  
ATOM   2329  HD2 LYS A 150     -11.016  28.598 -35.565  1.00 95.36           H  
ATOM   2330  HD3 LYS A 150     -10.843  30.336 -35.363  1.00 95.36           H  
ATOM   2331  CE  LYS A 150     -12.803  29.707 -36.011  1.00 95.36           C  
ATOM   2332  HE2 LYS A 150     -13.641  29.346 -35.414  1.00 95.36           H  
ATOM   2333  HE3 LYS A 150     -12.949  30.768 -36.209  1.00 95.36           H  
ATOM   2334  NZ  LYS A 150     -12.728  28.912 -37.259  1.00 95.36           N  
ATOM   2335  HZ1 LYS A 150     -11.994  29.239 -37.871  1.00 95.36           H  
ATOM   2336  HZ2 LYS A 150     -12.477  27.963 -37.023  1.00 95.36           H  
ATOM   2337  HZ3 LYS A 150     -13.614  28.870 -37.742  1.00 95.36           H  
ATOM   2338  N   ASN A 151     -12.724  26.662 -31.016  1.00 93.99           N  
ATOM   2339  H   ASN A 151     -12.091  25.957 -31.365  1.00 93.99           H  
ATOM   2340  CA  ASN A 151     -14.047  26.244 -30.541  1.00 93.99           C  
ATOM   2341  HA  ASN A 151     -14.698  27.117 -30.492  1.00 93.99           H  
ATOM   2342  C   ASN A 151     -14.021  25.669 -29.107  1.00 93.99           C  
ATOM   2343  CB  ASN A 151     -14.664  25.266 -31.562  1.00 93.99           C  
ATOM   2344  HB2 ASN A 151     -13.991  24.421 -31.708  1.00 93.99           H  
ATOM   2345  HB3 ASN A 151     -15.599  24.882 -31.153  1.00 93.99           H  
ATOM   2346  O   ASN A 151     -14.991  25.037 -28.700  1.00 93.99           O  
ATOM   2347  CG  ASN A 151     -14.997  25.864 -32.921  1.00 93.99           C  
ATOM   2348  ND2 ASN A 151     -15.608  25.081 -33.778  1.00 93.99           N  
ATOM   2349 HD21 ASN A 151     -15.811  25.480 -34.683  1.00 93.99           H  
ATOM   2350 HD22 ASN A 151     -15.841  24.131 -33.526  1.00 93.99           H  
ATOM   2351  OD1 ASN A 151     -14.734  27.008 -33.255  1.00 93.99           O  
ATOM   2352  N   LEU A 152     -12.911  25.825 -28.370  1.00 94.30           N  
ATOM   2353  H   LEU A 152     -12.158  26.364 -28.774  1.00 94.30           H  
ATOM   2354  CA  LEU A 152     -12.659  25.242 -27.037  1.00 94.30           C  
ATOM   2355  HA  LEU A 152     -11.596  25.383 -26.844  1.00 94.30           H  
ATOM   2356  C   LEU A 152     -12.868  23.710 -26.942  1.00 94.30           C  
ATOM   2357  CB  LEU A 152     -13.422  26.023 -25.946  1.00 94.30           C  
ATOM   2358  HB2 LEU A 152     -14.489  25.840 -26.079  1.00 94.30           H  
ATOM   2359  HB3 LEU A 152     -13.143  25.620 -24.972  1.00 94.30           H  
ATOM   2360  O   LEU A 152     -13.028  23.155 -25.853  1.00 94.30           O  
ATOM   2361  CG  LEU A 152     -13.186  27.546 -25.919  1.00 94.30           C  
ATOM   2362  HG  LEU A 152     -13.508  27.983 -26.865  1.00 94.30           H  
ATOM   2363  CD1 LEU A 152     -14.021  28.167 -24.801  1.00 94.30           C  
ATOM   2364 HD11 LEU A 152     -13.922  29.252 -24.827  1.00 94.30           H  
ATOM   2365 HD12 LEU A 152     -13.690  27.795 -23.831  1.00 94.30           H  
ATOM   2366 HD13 LEU A 152     -15.070  27.910 -24.943  1.00 94.30           H  
ATOM   2367  CD2 LEU A 152     -11.721  27.917 -25.678  1.00 94.30           C  
ATOM   2368 HD21 LEU A 152     -11.625  29.000 -25.594  1.00 94.30           H  
ATOM   2369 HD22 LEU A 152     -11.116  27.591 -26.525  1.00 94.30           H  
ATOM   2370 HD23 LEU A 152     -11.362  27.451 -24.761  1.00 94.30           H  
ATOM   2371  N   ARG A 153     -12.822  22.998 -28.074  1.00 94.83           N  
ATOM   2372  H   ARG A 153     -12.572  23.503 -28.913  1.00 94.83           H  
ATOM   2373  CA  ARG A 153     -13.111  21.558 -28.154  1.00 94.83           C  
ATOM   2374  HA  ARG A 153     -13.982  21.366 -27.527  1.00 94.83           H  
ATOM   2375  C   ARG A 153     -11.948  20.737 -27.603  1.00 94.83           C  
ATOM   2376  CB  ARG A 153     -13.464  21.184 -29.601  1.00 94.83           C  
ATOM   2377  HB2 ARG A 153     -12.579  21.309 -30.226  1.00 94.83           H  
ATOM   2378  HB3 ARG A 153     -14.233  21.869 -29.957  1.00 94.83           H  
ATOM   2379  O   ARG A 153     -10.823  20.901 -28.077  1.00 94.83           O  
ATOM   2380  CG  ARG A 153     -13.989  19.747 -29.753  1.00 94.83           C  
ATOM   2381  HG2 ARG A 153     -14.925  19.643 -29.204  1.00 94.83           H  
ATOM   2382  HG3 ARG A 153     -13.263  19.033 -29.362  1.00 94.83           H  
ATOM   2383  CD  ARG A 153     -14.228  19.452 -31.238  1.00 94.83           C  
ATOM   2384  HD2 ARG A 153     -14.839  20.248 -31.664  1.00 94.83           H  
ATOM   2385  HD3 ARG A 153     -13.261  19.450 -31.742  1.00 94.83           H  
ATOM   2386  NE  ARG A 153     -14.920  18.168 -31.446  1.00 94.83           N  
ATOM   2387  HE  ARG A 153     -15.608  17.906 -30.755  1.00 94.83           H  
ATOM   2388  NH1 ARG A 153     -14.006  17.638 -33.495  1.00 94.83           N  
ATOM   2389 HH11 ARG A 153     -13.391  18.437 -33.441  1.00 94.83           H  
ATOM   2390 HH12 ARG A 153     -13.929  17.005 -34.278  1.00 94.83           H  
ATOM   2391  NH2 ARG A 153     -15.509  16.277 -32.561  1.00 94.83           N  
ATOM   2392 HH21 ARG A 153     -15.405  15.646 -33.343  1.00 94.83           H  
ATOM   2393 HH22 ARG A 153     -16.126  16.033 -31.800  1.00 94.83           H  
ATOM   2394  CZ  ARG A 153     -14.805  17.372 -32.496  1.00 94.83           C  
ATOM   2395  N   ASN A 154     -12.239  19.827 -26.671  1.00 94.00           N  
ATOM   2396  H   ASN A 154     -13.200  19.762 -26.366  1.00 94.00           H  
ATOM   2397  CA  ASN A 154     -11.302  18.876 -26.055  1.00 94.00           C  
ATOM   2398  HA  ASN A 154     -11.841  18.433 -25.218  1.00 94.00           H  
ATOM   2399  C   ASN A 154     -10.046  19.514 -25.404  1.00 94.00           C  
ATOM   2400  CB  ASN A 154     -11.011  17.717 -27.033  1.00 94.00           C  
ATOM   2401  HB2 ASN A 154     -10.679  18.120 -27.990  1.00 94.00           H  
ATOM   2402  HB3 ASN A 154     -10.197  17.111 -26.634  1.00 94.00           H  
ATOM   2403  O   ASN A 154      -8.980  18.898 -25.344  1.00 94.00           O  
ATOM   2404  CG  ASN A 154     -12.178  16.765 -27.266  1.00 94.00           C  
ATOM   2405  ND2 ASN A 154     -11.944  15.697 -27.988  1.00 94.00           N  
ATOM   2406 HD21 ASN A 154     -11.055  15.601 -28.458  1.00 94.00           H  
ATOM   2407 HD22 ASN A 154     -12.609  14.939 -27.937  1.00 94.00           H  
ATOM   2408  OD1 ASN A 154     -13.297  16.954 -26.819  1.00 94.00           O  
ATOM   2409  N   ILE A 155     -10.146  20.761 -24.920  1.00 94.12           N  
ATOM   2410  H   ILE A 155     -11.039  21.228 -24.993  1.00 94.12           H  
ATOM   2411  CA  ILE A 155      -9.021  21.474 -24.283  1.00 94.12           C  
ATOM   2412  HA  ILE A 155      -8.130  21.325 -24.893  1.00 94.12           H  
ATOM   2413  C   ILE A 155      -8.696  20.880 -22.909  1.00 94.12           C  
ATOM   2414  CB  ILE A 155      -9.304  22.993 -24.195  1.00 94.12           C  
ATOM   2415  HB  ILE A 155     -10.205  23.134 -23.599  1.00 94.12           H  
ATOM   2416  O   ILE A 155      -7.532  20.613 -22.619  1.00 94.12           O  
ATOM   2417  CG1 ILE A 155      -9.570  23.622 -25.579  1.00 94.12           C  
ATOM   2418 HG12 ILE A 155     -10.433  23.128 -26.026  1.00 94.12           H  
ATOM   2419 HG13 ILE A 155      -9.829  24.672 -25.444  1.00 94.12           H  
ATOM   2420  CG2 ILE A 155      -8.163  23.753 -23.491  1.00 94.12           C  
ATOM   2421 HG21 ILE A 155      -7.211  23.549 -23.981  1.00 94.12           H  
ATOM   2422 HG22 ILE A 155      -8.360  24.825 -23.518  1.00 94.12           H  
ATOM   2423 HG23 ILE A 155      -8.096  23.449 -22.447  1.00 94.12           H  
ATOM   2424  CD1 ILE A 155      -8.422  23.533 -26.590  1.00 94.12           C  
ATOM   2425 HD11 ILE A 155      -8.128  22.496 -26.752  1.00 94.12           H  
ATOM   2426 HD12 ILE A 155      -8.764  23.938 -27.542  1.00 94.12           H  
ATOM   2427 HD13 ILE A 155      -7.566  24.113 -26.243  1.00 94.12           H  
ATOM   2428  N   SER A 156      -9.705  20.630 -22.074  1.00 93.08           N  
ATOM   2429  H   SER A 156     -10.651  20.849 -22.351  1.00 93.08           H  
ATOM   2430  CA  SER A 156      -9.519  19.977 -20.772  1.00 93.08           C  
ATOM   2431  HA  SER A 156      -8.811  20.550 -20.174  1.00 93.08           H  
ATOM   2432  C   SER A 156      -8.969  18.562 -20.945  1.00 93.08           C  
ATOM   2433  CB  SER A 156     -10.854  19.909 -20.031  1.00 93.08           C  
ATOM   2434  HB2 SER A 156     -11.516  19.230 -20.569  1.00 93.08           H  
ATOM   2435  HB3 SER A 156     -10.704  19.522 -19.024  1.00 93.08           H  
ATOM   2436  O   SER A 156      -8.043  18.173 -20.241  1.00 93.08           O  
ATOM   2437  OG  SER A 156     -11.449  21.191 -19.981  1.00 93.08           O  
ATOM   2438  HG  SER A 156     -11.285  21.594 -19.125  1.00 93.08           H  
ATOM   2439  N   GLU A 157      -9.494  17.822 -21.923  1.00 94.17           N  
ATOM   2440  H   GLU A 157     -10.306  18.192 -22.398  1.00 94.17           H  
ATOM   2441  CA  GLU A 157      -9.099  16.466 -22.293  1.00 94.17           C  
ATOM   2442  HA  GLU A 157      -9.239  15.805 -21.438  1.00 94.17           H  
ATOM   2443  C   GLU A 157      -7.617  16.390 -22.668  1.00 94.17           C  
ATOM   2444  CB  GLU A 157      -9.977  15.949 -23.451  1.00 94.17           C  
ATOM   2445  HB2 GLU A 157      -9.512  15.038 -23.827  1.00 94.17           H  
ATOM   2446  HB3 GLU A 157      -9.981  16.669 -24.270  1.00 94.17           H  
ATOM   2447  O   GLU A 157      -6.916  15.524 -22.152  1.00 94.17           O  
ATOM   2448  CG  GLU A 157     -11.426  15.584 -23.072  1.00 94.17           C  
ATOM   2449  HG2 GLU A 157     -11.822  14.962 -23.875  1.00 94.17           H  
ATOM   2450  HG3 GLU A 157     -11.399  14.965 -22.174  1.00 94.17           H  
ATOM   2451  CD  GLU A 157     -12.404  16.757 -22.856  1.00 94.17           C  
ATOM   2452  OE1 GLU A 157     -13.584  16.460 -22.565  1.00 94.17           O  
ATOM   2453  OE2 GLU A 157     -11.994  17.939 -22.942  1.00 94.17           O  
ATOM   2454  N   LEU A 158      -7.111  17.318 -23.488  1.00 95.77           N  
ATOM   2455  H   LEU A 158      -7.746  17.993 -23.888  1.00 95.77           H  
ATOM   2456  CA  LEU A 158      -5.688  17.418 -23.833  1.00 95.77           C  
ATOM   2457  HA  LEU A 158      -5.403  16.539 -24.411  1.00 95.77           H  
ATOM   2458  C   LEU A 158      -4.788  17.440 -22.583  1.00 95.77           C  
ATOM   2459  CB  LEU A 158      -5.506  18.668 -24.720  1.00 95.77           C  
ATOM   2460  HB2 LEU A 158      -5.912  18.448 -25.707  1.00 95.77           H  
ATOM   2461  HB3 LEU A 158      -6.097  19.484 -24.303  1.00 95.77           H  
ATOM   2462  O   LEU A 158      -3.918  16.580 -22.421  1.00 95.77           O  
ATOM   2463  CG  LEU A 158      -4.064  19.186 -24.866  1.00 95.77           C  
ATOM   2464  HG  LEU A 158      -3.677  19.495 -23.895  1.00 95.77           H  
ATOM   2465  CD1 LEU A 158      -3.136  18.129 -25.450  1.00 95.77           C  
ATOM   2466 HD11 LEU A 158      -2.148  18.562 -25.607  1.00 95.77           H  
ATOM   2467 HD12 LEU A 158      -3.551  17.767 -26.391  1.00 95.77           H  
ATOM   2468 HD13 LEU A 158      -3.028  17.289 -24.764  1.00 95.77           H  
ATOM   2469  CD2 LEU A 158      -4.055  20.411 -25.781  1.00 95.77           C  
ATOM   2470 HD21 LEU A 158      -3.036  20.785 -25.883  1.00 95.77           H  
ATOM   2471 HD22 LEU A 158      -4.455  20.149 -26.760  1.00 95.77           H  
ATOM   2472 HD23 LEU A 158      -4.672  21.193 -25.339  1.00 95.77           H  
ATOM   2473  N   PHE A 159      -5.000  18.405 -21.686  1.00 95.34           N  
ATOM   2474  H   PHE A 159      -5.752  19.060 -21.848  1.00 95.34           H  
ATOM   2475  CA  PHE A 159      -4.140  18.574 -20.509  1.00 95.34           C  
ATOM   2476  HA  PHE A 159      -3.104  18.463 -20.828  1.00 95.34           H  
ATOM   2477  C   PHE A 159      -4.376  17.488 -19.453  1.00 95.34           C  
ATOM   2478  CB  PHE A 159      -4.299  19.994 -19.955  1.00 95.34           C  
ATOM   2479  HB2 PHE A 159      -3.718  20.077 -19.037  1.00 95.34           H  
ATOM   2480  HB3 PHE A 159      -5.345  20.175 -19.706  1.00 95.34           H  
ATOM   2481  O   PHE A 159      -3.428  17.054 -18.796  1.00 95.34           O  
ATOM   2482  CG  PHE A 159      -3.803  21.050 -20.927  1.00 95.34           C  
ATOM   2483  CD1 PHE A 159      -2.422  21.209 -21.142  1.00 95.34           C  
ATOM   2484  HD1 PHE A 159      -1.716  20.607 -20.589  1.00 95.34           H  
ATOM   2485  CD2 PHE A 159      -4.710  21.840 -21.656  1.00 95.34           C  
ATOM   2486  HD2 PHE A 159      -5.771  21.735 -21.482  1.00 95.34           H  
ATOM   2487  CE1 PHE A 159      -1.955  22.149 -22.078  1.00 95.34           C  
ATOM   2488  HE1 PHE A 159      -0.893  22.273 -22.230  1.00 95.34           H  
ATOM   2489  CE2 PHE A 159      -4.245  22.770 -22.604  1.00 95.34           C  
ATOM   2490  HE2 PHE A 159      -4.947  23.368 -23.165  1.00 95.34           H  
ATOM   2491  CZ  PHE A 159      -2.865  22.928 -22.812  1.00 95.34           C  
ATOM   2492  HZ  PHE A 159      -2.505  23.647 -23.534  1.00 95.34           H  
ATOM   2493  N   TYR A 160      -5.604  16.975 -19.359  1.00 92.56           N  
ATOM   2494  H   TYR A 160      -6.343  17.399 -19.902  1.00 92.56           H  
ATOM   2495  CA  TYR A 160      -5.946  15.809 -18.556  1.00 92.56           C  
ATOM   2496  HA  TYR A 160      -5.646  15.994 -17.525  1.00 92.56           H  
ATOM   2497  C   TYR A 160      -5.203  14.546 -19.017  1.00 92.56           C  
ATOM   2498  CB  TYR A 160      -7.466  15.608 -18.583  1.00 92.56           C  
ATOM   2499  HB2 TYR A 160      -7.953  16.391 -18.002  1.00 92.56           H  
ATOM   2500  HB3 TYR A 160      -7.816  15.696 -19.612  1.00 92.56           H  
ATOM   2501  O   TYR A 160      -4.545  13.914 -18.195  1.00 92.56           O  
ATOM   2502  CG  TYR A 160      -7.881  14.255 -18.065  1.00 92.56           C  
ATOM   2503  CD1 TYR A 160      -8.154  13.234 -18.989  1.00 92.56           C  
ATOM   2504  HD1 TYR A 160      -8.140  13.450 -20.047  1.00 92.56           H  
ATOM   2505  CD2 TYR A 160      -7.855  13.983 -16.686  1.00 92.56           C  
ATOM   2506  HD2 TYR A 160      -7.614  14.766 -15.983  1.00 92.56           H  
ATOM   2507  CE1 TYR A 160      -8.379  11.926 -18.541  1.00 92.56           C  
ATOM   2508  HE1 TYR A 160      -8.542  11.130 -19.253  1.00 92.56           H  
ATOM   2509  CE2 TYR A 160      -8.098  12.676 -16.231  1.00 92.56           C  
ATOM   2510  HE2 TYR A 160      -8.032  12.463 -15.174  1.00 92.56           H  
ATOM   2511  OH  TYR A 160      -8.592  10.370 -16.785  1.00 92.56           O  
ATOM   2512  HH  TYR A 160      -8.832  10.258 -15.862  1.00 92.56           H  
ATOM   2513  CZ  TYR A 160      -8.365  11.649 -17.162  1.00 92.56           C  
ATOM   2514  N   TYR A 161      -5.247  14.181 -20.305  1.00 94.65           N  
ATOM   2515  H   TYR A 161      -5.781  14.742 -20.953  1.00 94.65           H  
ATOM   2516  CA  TYR A 161      -4.585  12.968 -20.807  1.00 94.65           C  
ATOM   2517  HA  TYR A 161      -4.862  12.141 -20.153  1.00 94.65           H  
ATOM   2518  C   TYR A 161      -3.059  13.072 -20.741  1.00 94.65           C  
ATOM   2519  CB  TYR A 161      -5.076  12.612 -22.219  1.00 94.65           C  
ATOM   2520  HB2 TYR A 161      -5.258  13.518 -22.797  1.00 94.65           H  
ATOM   2521  HB3 TYR A 161      -4.294  12.054 -22.734  1.00 94.65           H  
ATOM   2522  O   TYR A 161      -2.392  12.094 -20.405  1.00 94.65           O  
ATOM   2523  CG  TYR A 161      -6.316  11.739 -22.187  1.00 94.65           C  
ATOM   2524  CD1 TYR A 161      -6.177  10.356 -21.958  1.00 94.65           C  
ATOM   2525  HD1 TYR A 161      -5.192   9.921 -21.870  1.00 94.65           H  
ATOM   2526  CD2 TYR A 161      -7.598  12.295 -22.355  1.00 94.65           C  
ATOM   2527  HD2 TYR A 161      -7.708  13.347 -22.577  1.00 94.65           H  
ATOM   2528  CE1 TYR A 161      -7.314   9.531 -21.898  1.00 94.65           C  
ATOM   2529  HE1 TYR A 161      -7.199   8.465 -21.768  1.00 94.65           H  
ATOM   2530  CE2 TYR A 161      -8.743  11.487 -22.243  1.00 94.65           C  
ATOM   2531  HE2 TYR A 161      -9.727  11.910 -22.384  1.00 94.65           H  
ATOM   2532  OH  TYR A 161      -9.693   9.309 -21.975  1.00 94.65           O  
ATOM   2533  HH  TYR A 161      -9.461   8.378 -22.008  1.00 94.65           H  
ATOM   2534  CZ  TYR A 161      -8.596  10.100 -22.035  1.00 94.65           C  
ATOM   2535  N   ALA A 162      -2.505  14.267 -20.952  1.00 95.29           N  
ATOM   2536  H   ALA A 162      -3.089  15.026 -21.272  1.00 95.29           H  
ATOM   2537  CA  ALA A 162      -1.092  14.528 -20.708  1.00 95.29           C  
ATOM   2538  HA  ALA A 162      -0.502  13.812 -21.280  1.00 95.29           H  
ATOM   2539  C   ALA A 162      -0.713  14.337 -19.229  1.00 95.29           C  
ATOM   2540  CB  ALA A 162      -0.787  15.935 -21.220  1.00 95.29           C  
ATOM   2541  HB1 ALA A 162       0.270  16.162 -21.080  1.00 95.29           H  
ATOM   2542  HB2 ALA A 162      -1.399  16.659 -20.681  1.00 95.29           H  
ATOM   2543  HB3 ALA A 162      -1.034  15.996 -22.279  1.00 95.29           H  
ATOM   2544  O   ALA A 162       0.248  13.632 -18.929  1.00 95.29           O  
ATOM   2545  N   GLN A 163      -1.487  14.889 -18.286  1.00 93.72           N  
ATOM   2546  H   GLN A 163      -2.266  15.467 -18.568  1.00 93.72           H  
ATOM   2547  CA  GLN A 163      -1.259  14.667 -16.855  1.00 93.72           C  
ATOM   2548  HA  GLN A 163      -0.232  14.956 -16.631  1.00 93.72           H  
ATOM   2549  C   GLN A 163      -1.408  13.180 -16.479  1.00 93.72           C  
ATOM   2550  CB  GLN A 163      -2.215  15.559 -16.042  1.00 93.72           C  
ATOM   2551  HB2 GLN A 163      -3.230  15.177 -16.147  1.00 93.72           H  
ATOM   2552  HB3 GLN A 163      -2.187  16.575 -16.436  1.00 93.72           H  
ATOM   2553  O   GLN A 163      -0.574  12.630 -15.756  1.00 93.72           O  
ATOM   2554  CG  GLN A 163      -1.825  15.611 -14.556  1.00 93.72           C  
ATOM   2555  HG2 GLN A 163      -1.662  14.598 -14.189  1.00 93.72           H  
ATOM   2556  HG3 GLN A 163      -0.888  16.159 -14.461  1.00 93.72           H  
ATOM   2557  CD  GLN A 163      -2.882  16.254 -13.658  1.00 93.72           C  
ATOM   2558  NE2 GLN A 163      -2.476  16.842 -12.553  1.00 93.72           N  
ATOM   2559 HE21 GLN A 163      -3.165  17.249 -11.937  1.00 93.72           H  
ATOM   2560 HE22 GLN A 163      -1.494  17.000 -12.376  1.00 93.72           H  
ATOM   2561  OE1 GLN A 163      -4.076  16.240 -13.920  1.00 93.72           O  
ATOM   2562  N   LYS A 164      -2.439  12.518 -17.013  1.00 93.12           N  
ATOM   2563  H   LYS A 164      -3.077  13.055 -17.583  1.00 93.12           H  
ATOM   2564  CA  LYS A 164      -2.757  11.102 -16.809  1.00 93.12           C  
ATOM   2565  HA  LYS A 164      -2.928  10.925 -15.747  1.00 93.12           H  
ATOM   2566  C   LYS A 164      -1.612  10.193 -17.238  1.00 93.12           C  
ATOM   2567  CB  LYS A 164      -4.040  10.783 -17.583  1.00 93.12           C  
ATOM   2568  HB2 LYS A 164      -4.819  11.484 -17.281  1.00 93.12           H  
ATOM   2569  HB3 LYS A 164      -3.848  10.916 -18.647  1.00 93.12           H  
ATOM   2570  O   LYS A 164      -1.185   9.389 -16.426  1.00 93.12           O  
ATOM   2571  CG  LYS A 164      -4.566   9.362 -17.364  1.00 93.12           C  
ATOM   2572  HG2 LYS A 164      -3.790   8.626 -17.573  1.00 93.12           H  
ATOM   2573  HG3 LYS A 164      -4.891   9.261 -16.329  1.00 93.12           H  
ATOM   2574  CD  LYS A 164      -5.748   9.132 -18.314  1.00 93.12           C  
ATOM   2575  HD2 LYS A 164      -6.397  10.007 -18.285  1.00 93.12           H  
ATOM   2576  HD3 LYS A 164      -5.386   8.999 -19.334  1.00 93.12           H  
ATOM   2577  CE  LYS A 164      -6.533   7.899 -17.880  1.00 93.12           C  
ATOM   2578  HE2 LYS A 164      -6.068   7.001 -18.287  1.00 93.12           H  
ATOM   2579  HE3 LYS A 164      -6.496   7.827 -16.793  1.00 93.12           H  
ATOM   2580  NZ  LYS A 164      -7.949   7.963 -18.289  1.00 93.12           N  
ATOM   2581  HZ1 LYS A 164      -8.090   7.667 -19.244  1.00 93.12           H  
ATOM   2582  HZ2 LYS A 164      -8.380   8.844 -18.046  1.00 93.12           H  
ATOM   2583  HZ3 LYS A 164      -8.451   7.295 -17.722  1.00 93.12           H  
ATOM   2584  N   ALA A 165      -1.047  10.367 -18.432  1.00 93.59           N  
ATOM   2585  H   ALA A 165      -1.448  11.044 -19.065  1.00 93.59           H  
ATOM   2586  CA  ALA A 165       0.069   9.545 -18.915  1.00 93.59           C  
ATOM   2587  HA  ALA A 165      -0.258   8.507 -18.976  1.00 93.59           H  
ATOM   2588  C   ALA A 165       1.311   9.579 -17.996  1.00 93.59           C  
ATOM   2589  CB  ALA A 165       0.411  10.029 -20.325  1.00 93.59           C  
ATOM   2590  HB1 ALA A 165       1.256   9.456 -20.707  1.00 93.59           H  
ATOM   2591  HB2 ALA A 165       0.674  11.087 -20.311  1.00 93.59           H  
ATOM   2592  HB3 ALA A 165      -0.446   9.872 -20.981  1.00 93.59           H  
ATOM   2593  O   ALA A 165       2.097   8.635 -17.962  1.00 93.59           O  
ATOM   2594  N   VAL A 166       1.482  10.650 -17.211  1.00 95.64           N  
ATOM   2595  H   VAL A 166       0.820  11.407 -17.306  1.00 95.64           H  
ATOM   2596  CA  VAL A 166       2.581  10.797 -16.239  1.00 95.64           C  
ATOM   2597  HA  VAL A 166       3.448  10.250 -16.610  1.00 95.64           H  
ATOM   2598  C   VAL A 166       2.241  10.219 -14.865  1.00 95.64           C  
ATOM   2599  CB  VAL A 166       2.968  12.281 -16.108  1.00 95.64           C  
ATOM   2600  HB  VAL A 166       2.131  12.859 -15.717  1.00 95.64           H  
ATOM   2601  O   VAL A 166       3.133   9.727 -14.165  1.00 95.64           O  
ATOM   2602  CG1 VAL A 166       4.174  12.485 -15.195  1.00 95.64           C  
ATOM   2603 HG11 VAL A 166       3.911  12.186 -14.181  1.00 95.64           H  
ATOM   2604 HG12 VAL A 166       4.458  13.537 -15.178  1.00 95.64           H  
ATOM   2605 HG13 VAL A 166       5.004  11.889 -15.574  1.00 95.64           H  
ATOM   2606  CG2 VAL A 166       3.365  12.832 -17.471  1.00 95.64           C  
ATOM   2607 HG21 VAL A 166       4.070  12.151 -17.949  1.00 95.64           H  
ATOM   2608 HG22 VAL A 166       2.477  12.912 -18.098  1.00 95.64           H  
ATOM   2609 HG23 VAL A 166       3.813  13.821 -17.388  1.00 95.64           H  
ATOM   2610  N   LEU A 167       0.973  10.316 -14.457  1.00 93.77           N  
ATOM   2611  H   LEU A 167       0.308  10.735 -15.091  1.00 93.77           H  
ATOM   2612  CA  LEU A 167       0.496   9.912 -13.132  1.00 93.77           C  
ATOM   2613  HA  LEU A 167       1.347   9.849 -12.454  1.00 93.77           H  
ATOM   2614  C   LEU A 167      -0.128   8.518 -13.097  1.00 93.77           C  
ATOM   2615  CB  LEU A 167      -0.483  10.968 -12.588  1.00 93.77           C  
ATOM   2616  HB2 LEU A 167      -0.862  10.625 -11.625  1.00 93.77           H  
ATOM   2617  HB3 LEU A 167      -1.330  11.044 -13.269  1.00 93.77           H  
ATOM   2618  O   LEU A 167      -0.245   7.963 -12.013  1.00 93.77           O  
ATOM   2619  CG  LEU A 167       0.132  12.365 -12.399  1.00 93.77           C  
ATOM   2620  HG  LEU A 167       0.419  12.774 -13.368  1.00 93.77           H  
ATOM   2621  CD1 LEU A 167      -0.904  13.294 -11.772  1.00 93.77           C  
ATOM   2622 HD11 LEU A 167      -1.842  13.226 -12.323  1.00 93.77           H  
ATOM   2623 HD12 LEU A 167      -1.087  13.004 -10.737  1.00 93.77           H  
ATOM   2624 HD13 LEU A 167      -0.549  14.324 -11.811  1.00 93.77           H  
ATOM   2625  CD2 LEU A 167       1.374  12.347 -11.499  1.00 93.77           C  
ATOM   2626 HD21 LEU A 167       1.124  11.916 -10.530  1.00 93.77           H  
ATOM   2627 HD22 LEU A 167       1.747  13.362 -11.364  1.00 93.77           H  
ATOM   2628 HD23 LEU A 167       2.170  11.772 -11.971  1.00 93.77           H  
ATOM   2629  N   HIS A 168      -0.489   7.943 -14.235  1.00 94.99           N  
ATOM   2630  H   HIS A 168      -0.396   8.490 -15.079  1.00 94.99           H  
ATOM   2631  CA  HIS A 168      -1.162   6.656 -14.393  1.00 94.99           C  
ATOM   2632  HA  HIS A 168      -1.014   6.043 -13.504  1.00 94.99           H  
ATOM   2633  C   HIS A 168      -0.546   5.895 -15.576  1.00 94.99           C  
ATOM   2634  CB  HIS A 168      -2.670   6.912 -14.577  1.00 94.99           C  
ATOM   2635  HB2 HIS A 168      -2.830   7.569 -15.432  1.00 94.99           H  
ATOM   2636  HB3 HIS A 168      -3.166   5.965 -14.791  1.00 94.99           H  
ATOM   2637  O   HIS A 168      -1.221   5.671 -16.576  1.00 94.99           O  
ATOM   2638  CG  HIS A 168      -3.324   7.505 -13.362  1.00 94.99           C  
ATOM   2639  CD2 HIS A 168      -3.118   7.098 -12.078  1.00 94.99           C  
ATOM   2640  HD2 HIS A 168      -2.440   6.316 -11.768  1.00 94.99           H  
ATOM   2641  ND1 HIS A 168      -4.230   8.540 -13.318  1.00 94.99           N  
ATOM   2642  HD1 HIS A 168      -4.619   9.032 -14.110  1.00 94.99           H  
ATOM   2643  CE1 HIS A 168      -4.571   8.734 -12.031  1.00 94.99           C  
ATOM   2644  HE1 HIS A 168      -5.305   9.444 -11.679  1.00 94.99           H  
ATOM   2645  NE2 HIS A 168      -3.899   7.885 -11.239  1.00 94.99           N  
ATOM   2646  N   PRO A 169       0.751   5.539 -15.511  1.00 92.32           N  
ATOM   2647  CA  PRO A 169       1.452   4.968 -16.655  1.00 92.32           C  
ATOM   2648  HA  PRO A 169       1.384   5.648 -17.504  1.00 92.32           H  
ATOM   2649  C   PRO A 169       0.840   3.616 -17.053  1.00 92.32           C  
ATOM   2650  CB  PRO A 169       2.914   4.867 -16.206  1.00 92.32           C  
ATOM   2651  HB2 PRO A 169       3.442   4.047 -16.693  1.00 92.32           H  
ATOM   2652  HB3 PRO A 169       3.417   5.810 -16.419  1.00 92.32           H  
ATOM   2653  O   PRO A 169       0.557   2.782 -16.189  1.00 92.32           O  
ATOM   2654  CG  PRO A 169       2.808   4.681 -14.690  1.00 92.32           C  
ATOM   2655  HG2 PRO A 169       2.576   3.642 -14.457  1.00 92.32           H  
ATOM   2656  HG3 PRO A 169       3.715   4.998 -14.176  1.00 92.32           H  
ATOM   2657  CD  PRO A 169       1.614   5.566 -14.336  1.00 92.32           C  
ATOM   2658  HD2 PRO A 169       1.955   6.586 -14.158  1.00 92.32           H  
ATOM   2659  HD3 PRO A 169       1.106   5.175 -13.455  1.00 92.32           H  
ATOM   2660  N   THR A 170       0.657   3.386 -18.356  1.00 91.61           N  
ATOM   2661  H   THR A 170       0.806   4.134 -19.018  1.00 91.61           H  
ATOM   2662  CA  THR A 170       0.013   2.161 -18.859  1.00 91.61           C  
ATOM   2663  HA  THR A 170      -0.824   1.917 -18.205  1.00 91.61           H  
ATOM   2664  C   THR A 170       0.969   0.968 -18.850  1.00 91.61           C  
ATOM   2665  CB  THR A 170      -0.555   2.372 -20.274  1.00 91.61           C  
ATOM   2666  HB  THR A 170       0.265   2.486 -20.983  1.00 91.61           H  
ATOM   2667  O   THR A 170       0.554  -0.146 -18.549  1.00 91.61           O  
ATOM   2668  CG2 THR A 170      -1.455   1.219 -20.720  1.00 91.61           C  
ATOM   2669 HG21 THR A 170      -0.863   0.313 -20.848  1.00 91.61           H  
ATOM   2670 HG22 THR A 170      -2.234   1.044 -19.978  1.00 91.61           H  
ATOM   2671 HG23 THR A 170      -1.917   1.469 -21.675  1.00 91.61           H  
ATOM   2672  OG1 THR A 170      -1.353   3.526 -20.317  1.00 91.61           O  
ATOM   2673  HG1 THR A 170      -0.942   4.109 -20.959  1.00 91.61           H  
ATOM   2674  N   ALA A 171       2.261   1.171 -19.131  1.00 92.59           N  
ATOM   2675  H   ALA A 171       2.542   2.100 -19.409  1.00 92.59           H  
ATOM   2676  CA  ALA A 171       3.238   0.078 -19.229  1.00 92.59           C  
ATOM   2677  HA  ALA A 171       2.820  -0.661 -19.914  1.00 92.59           H  
ATOM   2678  C   ALA A 171       3.510  -0.690 -17.908  1.00 92.59           C  
ATOM   2679  CB  ALA A 171       4.521   0.614 -19.877  1.00 92.59           C  
ATOM   2680  HB1 ALA A 171       4.286   1.043 -20.851  1.00 92.59           H  
ATOM   2681  HB2 ALA A 171       5.227  -0.205 -20.015  1.00 92.59           H  
ATOM   2682  HB3 ALA A 171       4.981   1.381 -19.254  1.00 92.59           H  
ATOM   2683  O   ALA A 171       3.756  -1.893 -17.986  1.00 92.59           O  
ATOM   2684  N   PRO A 172       3.430  -0.075 -16.706  1.00 94.46           N  
ATOM   2685  CA  PRO A 172       3.381  -0.785 -15.423  1.00 94.46           C  
ATOM   2686  HA  PRO A 172       4.025  -1.661 -15.496  1.00 94.46           H  
ATOM   2687  C   PRO A 172       1.976  -1.289 -15.046  1.00 94.46           C  
ATOM   2688  CB  PRO A 172       3.985   0.157 -14.367  1.00 94.46           C  
ATOM   2689  HB2 PRO A 172       4.718  -0.358 -13.745  1.00 94.46           H  
ATOM   2690  HB3 PRO A 172       3.206   0.588 -13.739  1.00 94.46           H  
ATOM   2691  O   PRO A 172       1.722  -1.549 -13.876  1.00 94.46           O  
ATOM   2692  CG  PRO A 172       4.634   1.266 -15.191  1.00 94.46           C  
ATOM   2693  HG2 PRO A 172       4.645   2.215 -14.655  1.00 94.46           H  
ATOM   2694  HG3 PRO A 172       5.644   0.971 -15.478  1.00 94.46           H  
ATOM   2695  CD  PRO A 172       3.739   1.313 -16.425  1.00 94.46           C  
ATOM   2696  HD2 PRO A 172       2.816   1.842 -16.187  1.00 94.46           H  
ATOM   2697  HD3 PRO A 172       4.260   1.804 -17.248  1.00 94.46           H  
ATOM   2698  N   LEU A 173       1.073  -1.444 -16.020  1.00 95.41           N  
ATOM   2699  H   LEU A 173       1.309  -1.111 -16.944  1.00 95.41           H  
ATOM   2700  CA  LEU A 173      -0.143  -2.250 -15.907  1.00 95.41           C  
ATOM   2701  HA  LEU A 173      -0.112  -2.831 -14.985  1.00 95.41           H  
ATOM   2702  C   LEU A 173      -0.240  -3.278 -17.047  1.00 95.41           C  
ATOM   2703  CB  LEU A 173      -1.390  -1.346 -15.873  1.00 95.41           C  
ATOM   2704  HB2 LEU A 173      -1.411  -0.741 -16.779  1.00 95.41           H  
ATOM   2705  HB3 LEU A 173      -2.265  -1.996 -15.889  1.00 95.41           H  
ATOM   2706  O   LEU A 173      -0.429  -4.452 -16.767  1.00 95.41           O  
ATOM   2707  CG  LEU A 173      -1.531  -0.415 -14.658  1.00 95.41           C  
ATOM   2708  HG  LEU A 173      -0.677   0.261 -14.613  1.00 95.41           H  
ATOM   2709  CD1 LEU A 173      -2.809   0.410 -14.820  1.00 95.41           C  
ATOM   2710 HD11 LEU A 173      -3.667  -0.247 -14.966  1.00 95.41           H  
ATOM   2711 HD12 LEU A 173      -2.987   1.004 -13.924  1.00 95.41           H  
ATOM   2712 HD13 LEU A 173      -2.703   1.072 -15.680  1.00 95.41           H  
ATOM   2713  CD2 LEU A 173      -1.650  -1.165 -13.333  1.00 95.41           C  
ATOM   2714 HD21 LEU A 173      -2.530  -1.808 -13.337  1.00 95.41           H  
ATOM   2715 HD22 LEU A 173      -0.761  -1.773 -13.165  1.00 95.41           H  
ATOM   2716 HD23 LEU A 173      -1.718  -0.438 -12.524  1.00 95.41           H  
ATOM   2717  N   TYR A 174      -0.083  -2.873 -18.313  1.00 93.69           N  
ATOM   2718  H   TYR A 174       0.147  -1.902 -18.468  1.00 93.69           H  
ATOM   2719  CA  TYR A 174      -0.496  -3.643 -19.497  1.00 93.69           C  
ATOM   2720  HA  TYR A 174      -0.824  -4.630 -19.171  1.00 93.69           H  
ATOM   2721  C   TYR A 174       0.607  -3.886 -20.536  1.00 93.69           C  
ATOM   2722  CB  TYR A 174      -1.718  -2.947 -20.111  1.00 93.69           C  
ATOM   2723  HB2 TYR A 174      -1.384  -2.000 -20.536  1.00 93.69           H  
ATOM   2724  HB3 TYR A 174      -2.405  -2.692 -19.303  1.00 93.69           H  
ATOM   2725  O   TYR A 174       1.527  -3.079 -20.682  1.00 93.69           O  
ATOM   2726  CG  TYR A 174      -2.523  -3.704 -21.159  1.00 93.69           C  
ATOM   2727  CD1 TYR A 174      -2.593  -3.185 -22.466  1.00 93.69           C  
ATOM   2728  HD1 TYR A 174      -2.027  -2.303 -22.727  1.00 93.69           H  
ATOM   2729  CD2 TYR A 174      -3.294  -4.840 -20.826  1.00 93.69           C  
ATOM   2730  HD2 TYR A 174      -3.270  -5.264 -19.833  1.00 93.69           H  
ATOM   2731  CE1 TYR A 174      -3.437  -3.777 -23.424  1.00 93.69           C  
ATOM   2732  HE1 TYR A 174      -3.512  -3.355 -24.416  1.00 93.69           H  
ATOM   2733  CE2 TYR A 174      -4.137  -5.434 -21.782  1.00 93.69           C  
ATOM   2734  HE2 TYR A 174      -4.755  -6.284 -21.534  1.00 93.69           H  
ATOM   2735  OH  TYR A 174      -5.046  -5.460 -23.990  1.00 93.69           O  
ATOM   2736  HH  TYR A 174      -5.082  -4.973 -24.817  1.00 93.69           H  
ATOM   2737  CZ  TYR A 174      -4.210  -4.903 -23.081  1.00 93.69           C  
ATOM   2738  N   ASP A 175       0.482  -4.970 -21.314  1.00 91.98           N  
ATOM   2739  H   ASP A 175      -0.291  -5.600 -21.158  1.00 91.98           H  
ATOM   2740  CA  ASP A 175       1.166  -5.104 -22.607  1.00 91.98           C  
ATOM   2741  HA  ASP A 175       1.788  -4.220 -22.751  1.00 91.98           H  
ATOM   2742  C   ASP A 175       0.167  -5.217 -23.760  1.00 91.98           C  
ATOM   2743  CB  ASP A 175       2.150  -6.262 -22.610  1.00 91.98           C  
ATOM   2744  HB2 ASP A 175       1.649  -7.175 -22.288  1.00 91.98           H  
ATOM   2745  HB3 ASP A 175       2.884  -5.953 -21.866  1.00 91.98           H  
ATOM   2746  O   ASP A 175      -0.563  -6.208 -23.858  1.00 91.98           O  
ATOM   2747  CG  ASP A 175       2.935  -6.489 -23.910  1.00 91.98           C  
ATOM   2748  OD1 ASP A 175       3.890  -7.299 -23.880  1.00 91.98           O  
ATOM   2749  OD2 ASP A 175       2.768  -5.700 -24.859  1.00 91.98           O  
ATOM   2750  N   PRO A 176       0.153  -4.222 -24.664  1.00 88.47           N  
ATOM   2751  CA  PRO A 176      -0.747  -4.219 -25.803  1.00 88.47           C  
ATOM   2752  HA  PRO A 176      -1.755  -4.471 -25.474  1.00 88.47           H  
ATOM   2753  C   PRO A 176      -0.365  -5.223 -26.902  1.00 88.47           C  
ATOM   2754  CB  PRO A 176      -0.726  -2.772 -26.303  1.00 88.47           C  
ATOM   2755  HB2 PRO A 176      -1.443  -2.181 -25.733  1.00 88.47           H  
ATOM   2756  HB3 PRO A 176      -0.941  -2.700 -27.369  1.00 88.47           H  
ATOM   2757  O   PRO A 176      -1.225  -5.537 -27.719  1.00 88.47           O  
ATOM   2758  CG  PRO A 176       0.691  -2.307 -25.975  1.00 88.47           C  
ATOM   2759  HG2 PRO A 176       1.383  -2.668 -26.736  1.00 88.47           H  
ATOM   2760  HG3 PRO A 176       0.752  -1.223 -25.877  1.00 88.47           H  
ATOM   2761  CD  PRO A 176       0.968  -3.010 -24.654  1.00 88.47           C  
ATOM   2762  HD2 PRO A 176       2.031  -3.239 -24.586  1.00 88.47           H  
ATOM   2763  HD3 PRO A 176       0.661  -2.375 -23.823  1.00 88.47           H  
ATOM   2764  N   GLU A 177       0.867  -5.750 -26.958  1.00 87.90           N  
ATOM   2765  H   GLU A 177       1.536  -5.531 -26.234  1.00 87.90           H  
ATOM   2766  CA  GLU A 177       1.255  -6.745 -27.976  1.00 87.90           C  
ATOM   2767  HA  GLU A 177       0.931  -6.405 -28.960  1.00 87.90           H  
ATOM   2768  C   GLU A 177       0.627  -8.123 -27.755  1.00 87.90           C  
ATOM   2769  CB  GLU A 177       2.771  -6.980 -27.998  1.00 87.90           C  
ATOM   2770  HB2 GLU A 177       3.147  -7.149 -26.989  1.00 87.90           H  
ATOM   2771  HB3 GLU A 177       2.928  -7.904 -28.554  1.00 87.90           H  
ATOM   2772  O   GLU A 177       0.448  -8.879 -28.713  1.00 87.90           O  
ATOM   2773  CG  GLU A 177       3.582  -5.872 -28.678  1.00 87.90           C  
ATOM   2774  HG2 GLU A 177       3.051  -5.545 -29.571  1.00 87.90           H  
ATOM   2775  HG3 GLU A 177       3.667  -5.022 -28.002  1.00 87.90           H  
ATOM   2776  CD  GLU A 177       4.975  -6.376 -29.104  1.00 87.90           C  
ATOM   2777  OE1 GLU A 177       5.925  -5.565 -29.045  1.00 87.90           O  
ATOM   2778  OE2 GLU A 177       5.073  -7.551 -29.565  1.00 87.90           O  
ATOM   2779  N   ALA A 178       0.356  -8.463 -26.498  1.00 91.32           N  
ATOM   2780  H   ALA A 178       0.574  -7.793 -25.773  1.00 91.32           H  
ATOM   2781  CA  ALA A 178      -0.173  -9.754 -26.075  1.00 91.32           C  
ATOM   2782  HA  ALA A 178      -0.399 -10.351 -26.958  1.00 91.32           H  
ATOM   2783  C   ALA A 178      -1.529  -9.616 -25.348  1.00 91.32           C  
ATOM   2784  CB  ALA A 178       0.944 -10.490 -25.323  1.00 91.32           C  
ATOM   2785  HB1 ALA A 178       1.680 -10.857 -26.038  1.00 91.32           H  
ATOM   2786  HB2 ALA A 178       0.541 -11.336 -24.766  1.00 91.32           H  
ATOM   2787  HB3 ALA A 178       1.446  -9.804 -24.641  1.00 91.32           H  
ATOM   2788  O   ALA A 178      -1.959 -10.544 -24.670  1.00 91.32           O  
ATOM   2789  N   LYS A 179      -2.217  -8.476 -25.557  1.00 91.18           N  
ATOM   2790  H   LYS A 179      -1.739  -7.779 -26.110  1.00 91.18           H  
ATOM   2791  CA  LYS A 179      -3.608  -8.156 -25.160  1.00 91.18           C  
ATOM   2792  HA  LYS A 179      -3.717  -7.077 -25.268  1.00 91.18           H  
ATOM   2793  C   LYS A 179      -3.969  -8.421 -23.676  1.00 91.18           C  
ATOM   2794  CB  LYS A 179      -4.636  -8.806 -26.123  1.00 91.18           C  
ATOM   2795  HB2 LYS A 179      -5.625  -8.680 -25.683  1.00 91.18           H  
ATOM   2796  HB3 LYS A 179      -4.443  -9.878 -26.159  1.00 91.18           H  
ATOM   2797  O   LYS A 179      -5.122  -8.702 -23.361  1.00 91.18           O  
ATOM   2798  CG  LYS A 179      -4.766  -8.267 -27.567  1.00 91.18           C  
ATOM   2799  HG2 LYS A 179      -4.903  -7.186 -27.546  1.00 91.18           H  
ATOM   2800  HG3 LYS A 179      -3.872  -8.515 -28.140  1.00 91.18           H  
ATOM   2801  CD  LYS A 179      -6.016  -8.939 -28.199  1.00 91.18           C  
ATOM   2802  HD2 LYS A 179      -5.875 -10.019 -28.151  1.00 91.18           H  
ATOM   2803  HD3 LYS A 179      -6.879  -8.701 -27.577  1.00 91.18           H  
ATOM   2804  CE  LYS A 179      -6.387  -8.581 -29.653  1.00 91.18           C  
ATOM   2805  HE2 LYS A 179      -6.563  -7.507 -29.715  1.00 91.18           H  
ATOM   2806  HE3 LYS A 179      -5.543  -8.826 -30.298  1.00 91.18           H  
ATOM   2807  NZ  LYS A 179      -7.611  -9.324 -30.120  1.00 91.18           N  
ATOM   2808  HZ1 LYS A 179      -8.427  -9.147 -29.552  1.00 91.18           H  
ATOM   2809  HZ2 LYS A 179      -7.532 -10.331 -30.107  1.00 91.18           H  
ATOM   2810  HZ3 LYS A 179      -7.878  -9.113 -31.071  1.00 91.18           H  
ATOM   2811  N   GLN A 180      -3.014  -8.355 -22.751  1.00 93.71           N  
ATOM   2812  H   GLN A 180      -2.089  -8.065 -23.036  1.00 93.71           H  
ATOM   2813  CA  GLN A 180      -3.229  -8.775 -21.354  1.00 93.71           C  
ATOM   2814  HA  GLN A 180      -4.229  -8.459 -21.055  1.00 93.71           H  
ATOM   2815  C   GLN A 180      -2.239  -8.032 -20.403  1.00 93.71           C  
ATOM   2816  CB  GLN A 180      -3.205 -10.333 -21.346  1.00 93.71           C  
ATOM   2817  HB2 GLN A 180      -2.888 -10.694 -22.324  1.00 93.71           H  
ATOM   2818  HB3 GLN A 180      -2.456 -10.698 -20.643  1.00 93.71           H  
ATOM   2819  O   GLN A 180      -1.228  -7.486 -20.871  1.00 93.71           O  
ATOM   2820  CG  GLN A 180      -4.517 -11.056 -20.996  1.00 93.71           C  
ATOM   2821  HG2 GLN A 180      -5.288 -10.786 -21.717  1.00 93.71           H  
ATOM   2822  HG3 GLN A 180      -4.824 -10.739 -19.999  1.00 93.71           H  
ATOM   2823  CD  GLN A 180      -4.416 -12.581 -20.901  1.00 93.71           C  
ATOM   2824  NE2 GLN A 180      -5.427 -13.320 -21.295  1.00 93.71           N  
ATOM   2825 HE21 GLN A 180      -6.273 -12.921 -21.676  1.00 93.71           H  
ATOM   2826 HE22 GLN A 180      -5.332 -14.301 -21.076  1.00 93.71           H  
ATOM   2827  OE1 GLN A 180      -3.449 -13.167 -20.453  1.00 93.71           O  
ATOM   2828  N   LEU A 181      -2.513  -7.924 -19.088  1.00 96.11           N  
ATOM   2829  H   LEU A 181      -3.248  -8.508 -18.714  1.00 96.11           H  
ATOM   2830  CA  LEU A 181      -1.628  -7.221 -18.120  1.00 96.11           C  
ATOM   2831  HA  LEU A 181      -1.255  -6.317 -18.601  1.00 96.11           H  
ATOM   2832  C   LEU A 181      -0.356  -8.061 -17.748  1.00 96.11           C  
ATOM   2833  CB  LEU A 181      -2.434  -6.785 -16.848  1.00 96.11           C  
ATOM   2834  HB2 LEU A 181      -1.754  -6.333 -16.126  1.00 96.11           H  
ATOM   2835  HB3 LEU A 181      -2.767  -7.702 -16.361  1.00 96.11           H  
ATOM   2836  O   LEU A 181      -0.491  -8.819 -16.794  1.00 96.11           O  
ATOM   2837  CG  LEU A 181      -3.727  -5.954 -16.904  1.00 96.11           C  
ATOM   2838  HG  LEU A 181      -4.385  -6.393 -17.653  1.00 96.11           H  
ATOM   2839  CD1 LEU A 181      -4.446  -5.904 -15.541  1.00 96.11           C  
ATOM   2840 HD11 LEU A 181      -4.695  -6.906 -15.192  1.00 96.11           H  
ATOM   2841 HD12 LEU A 181      -3.803  -5.443 -14.792  1.00 96.11           H  
ATOM   2842 HD13 LEU A 181      -5.370  -5.335 -15.637  1.00 96.11           H  
ATOM   2843  CD2 LEU A 181      -3.455  -4.506 -17.255  1.00 96.11           C  
ATOM   2844 HD21 LEU A 181      -2.675  -4.465 -18.015  1.00 96.11           H  
ATOM   2845 HD22 LEU A 181      -3.087  -3.979 -16.374  1.00 96.11           H  
ATOM   2846 HD23 LEU A 181      -4.365  -4.043 -17.637  1.00 96.11           H  
ATOM   2847  N   ARG A 182       0.798  -8.021 -18.514  1.00 96.23           N  
ATOM   2848  H   ARG A 182       0.710  -7.425 -19.325  1.00 96.23           H  
ATOM   2849  CA  ARG A 182       2.029  -8.971 -18.480  1.00 96.23           C  
ATOM   2850  HA  ARG A 182       1.904  -9.835 -19.132  1.00 96.23           H  
ATOM   2851  C   ARG A 182       2.321  -9.519 -17.096  1.00 96.23           C  
ATOM   2852  CB  ARG A 182       3.383  -8.257 -18.781  1.00 96.23           C  
ATOM   2853  HB2 ARG A 182       3.735  -7.765 -17.875  1.00 96.23           H  
ATOM   2854  HB3 ARG A 182       4.129  -9.019 -19.009  1.00 96.23           H  
ATOM   2855  O   ARG A 182       2.135  -8.564 -16.412  1.00 96.23           O  
ATOM   2856  CG  ARG A 182       3.494  -7.156 -19.808  1.00 96.23           C  
ATOM   2857  HG2 ARG A 182       3.562  -7.645 -20.779  1.00 96.23           H  
ATOM   2858  HG3 ARG A 182       2.620  -6.507 -19.748  1.00 96.23           H  
ATOM   2859  CD  ARG A 182       4.765  -6.316 -19.529  1.00 96.23           C  
ATOM   2860  HD2 ARG A 182       4.616  -5.760 -18.604  1.00 96.23           H  
ATOM   2861  HD3 ARG A 182       5.618  -6.979 -19.387  1.00 96.23           H  
ATOM   2862  NE  ARG A 182       5.063  -5.354 -20.608  1.00 96.23           N  
ATOM   2863  HE  ARG A 182       4.728  -4.411 -20.470  1.00 96.23           H  
ATOM   2864  NH1 ARG A 182       5.828  -6.887 -22.131  1.00 96.23           N  
ATOM   2865 HH11 ARG A 182       5.472  -7.201 -23.022  1.00 96.23           H  
ATOM   2866 HH12 ARG A 182       5.835  -7.578 -21.394  1.00 96.23           H  
ATOM   2867  NH2 ARG A 182       5.302  -4.852 -22.824  1.00 96.23           N  
ATOM   2868 HH21 ARG A 182       4.840  -3.966 -22.681  1.00 96.23           H  
ATOM   2869 HH22 ARG A 182       5.295  -5.255 -23.751  1.00 96.23           H  
ATOM   2870  CZ  ARG A 182       5.428  -5.686 -21.835  1.00 96.23           C  
ATOM   2871  N   PRO A 183       2.915 -10.717 -16.706  1.00 96.05           N  
ATOM   2872  CA  PRO A 183       3.699 -11.091 -15.421  1.00 96.05           C  
ATOM   2873  HA  PRO A 183       4.424 -10.289 -15.291  1.00 96.05           H  
ATOM   2874  C   PRO A 183       3.135 -11.395 -13.937  1.00 96.05           C  
ATOM   2875  CB  PRO A 183       4.528 -12.321 -15.844  1.00 96.05           C  
ATOM   2876  HB2 PRO A 183       5.533 -12.293 -15.424  1.00 96.05           H  
ATOM   2877  HB3 PRO A 183       4.031 -13.243 -15.541  1.00 96.05           H  
ATOM   2878  O   PRO A 183       2.590 -12.464 -13.707  1.00 96.05           O  
ATOM   2879  CG  PRO A 183       4.555 -12.298 -17.366  1.00 96.05           C  
ATOM   2880  HG2 PRO A 183       4.708 -13.293 -17.784  1.00 96.05           H  
ATOM   2881  HG3 PRO A 183       5.317 -11.605 -17.722  1.00 96.05           H  
ATOM   2882  CD  PRO A 183       3.170 -11.762 -17.687  1.00 96.05           C  
ATOM   2883  HD2 PRO A 183       3.155 -11.398 -18.714  1.00 96.05           H  
ATOM   2884  HD3 PRO A 183       2.432 -12.555 -17.564  1.00 96.05           H  
ATOM   2885  N   ALA A 184       3.384 -10.548 -12.880  1.00 96.17           N  
ATOM   2886  H   ALA A 184       4.026  -9.802 -13.107  1.00 96.17           H  
ATOM   2887  CA  ALA A 184       2.846 -10.456 -11.457  1.00 96.17           C  
ATOM   2888  HA  ALA A 184       2.432 -11.443 -11.251  1.00 96.17           H  
ATOM   2889  C   ALA A 184       1.706  -9.431 -10.997  1.00 96.17           C  
ATOM   2890  CB  ALA A 184       3.969 -10.382 -10.429  1.00 96.17           C  
ATOM   2891  HB1 ALA A 184       4.511 -11.327 -10.403  1.00 96.17           H  
ATOM   2892  HB2 ALA A 184       4.623  -9.534 -10.633  1.00 96.17           H  
ATOM   2893  HB3 ALA A 184       3.540 -10.228  -9.439  1.00 96.17           H  
ATOM   2894  O   ALA A 184       0.735  -9.956 -10.524  1.00 96.17           O  
ATOM   2895  N   CYS A 185       1.674  -8.064 -11.061  1.00 97.29           N  
ATOM   2896  H   CYS A 185       2.555  -7.650 -11.334  1.00 97.29           H  
ATOM   2897  CA  CYS A 185       0.490  -7.086 -10.992  1.00 97.29           C  
ATOM   2898  HA  CYS A 185       0.804  -6.346 -10.256  1.00 97.29           H  
ATOM   2899  C   CYS A 185      -0.900  -7.514 -10.500  1.00 97.29           C  
ATOM   2900  CB  CYS A 185       0.166  -6.274 -12.266  1.00 97.29           C  
ATOM   2901  HB2 CYS A 185       1.064  -5.760 -12.609  1.00 97.29           H  
ATOM   2902  HB3 CYS A 185      -0.237  -6.898 -13.063  1.00 97.29           H  
ATOM   2903  O   CYS A 185      -1.229  -7.153  -9.390  1.00 97.29           O  
ATOM   2904  SG  CYS A 185      -1.042  -4.946 -11.947  1.00 97.29           S  
ATOM   2905  HG  CYS A 185      -0.180  -3.992 -11.584  1.00 97.29           H  
ATOM   2906  N   ALA A 186      -1.789  -8.175 -11.255  1.00 96.72           N  
ATOM   2907  H   ALA A 186      -1.659  -8.266 -12.252  1.00 96.72           H  
ATOM   2908  CA  ALA A 186      -2.954  -8.832 -10.666  1.00 96.72           C  
ATOM   2909  HA  ALA A 186      -3.519  -8.024 -10.202  1.00 96.72           H  
ATOM   2910  C   ALA A 186      -2.640  -9.829  -9.530  1.00 96.72           C  
ATOM   2911  CB  ALA A 186      -3.871  -9.472 -11.708  1.00 96.72           C  
ATOM   2912  HB1 ALA A 186      -4.761  -9.852 -11.204  1.00 96.72           H  
ATOM   2913  HB2 ALA A 186      -3.385 -10.334 -12.165  1.00 96.72           H  
ATOM   2914  HB3 ALA A 186      -4.181  -8.742 -12.455  1.00 96.72           H  
ATOM   2915  O   ALA A 186      -3.556 -10.419  -8.998  1.00 96.72           O  
ATOM   2916  N   GLN A 187      -1.409  -9.971  -9.056  1.00 96.95           N  
ATOM   2917  H   GLN A 187      -0.664  -9.598  -9.627  1.00 96.95           H  
ATOM   2918  CA  GLN A 187      -1.023 -10.451  -7.731  1.00 96.95           C  
ATOM   2919  HA  GLN A 187      -1.559 -11.375  -7.516  1.00 96.95           H  
ATOM   2920  C   GLN A 187      -1.408  -9.401  -6.683  1.00 96.95           C  
ATOM   2921  CB  GLN A 187       0.495 -10.721  -7.690  1.00 96.95           C  
ATOM   2922  HB2 GLN A 187       0.785 -11.349  -8.533  1.00 96.95           H  
ATOM   2923  HB3 GLN A 187       1.033  -9.775  -7.762  1.00 96.95           H  
ATOM   2924  O   GLN A 187      -2.001  -9.744  -5.668  1.00 96.95           O  
ATOM   2925  CG  GLN A 187       0.942 -11.474  -6.435  1.00 96.95           C  
ATOM   2926  HG2 GLN A 187       0.426 -12.434  -6.398  1.00 96.95           H  
ATOM   2927  HG3 GLN A 187       0.670 -10.903  -5.547  1.00 96.95           H  
ATOM   2928  CD  GLN A 187       2.448 -11.731  -6.396  1.00 96.95           C  
ATOM   2929  NE2 GLN A 187       2.925 -12.489  -5.435  1.00 96.95           N  
ATOM   2930 HE21 GLN A 187       3.923 -12.646  -5.458  1.00 96.95           H  
ATOM   2931 HE22 GLN A 187       2.317 -12.917  -4.752  1.00 96.95           H  
ATOM   2932  OE1 GLN A 187       3.233 -11.254  -7.196  1.00 96.95           O  
ATOM   2933  N   ALA A 188      -1.159  -8.119  -6.961  1.00 96.96           N  
ATOM   2934  H   ALA A 188      -0.700  -7.916  -7.837  1.00 96.96           H  
ATOM   2935  CA  ALA A 188      -1.799  -6.984  -6.310  1.00 96.96           C  
ATOM   2936  HA  ALA A 188      -1.604  -7.071  -5.242  1.00 96.96           H  
ATOM   2937  C   ALA A 188      -3.324  -7.016  -6.481  1.00 96.96           C  
ATOM   2938  CB  ALA A 188      -1.192  -5.657  -6.799  1.00 96.96           C  
ATOM   2939  HB1 ALA A 188      -1.592  -4.838  -6.200  1.00 96.96           H  
ATOM   2940  HB2 ALA A 188      -1.476  -5.432  -7.827  1.00 96.96           H  
ATOM   2941  HB3 ALA A 188      -0.106  -5.676  -6.713  1.00 96.96           H  
ATOM   2942  O   ALA A 188      -4.004  -7.032  -5.465  1.00 96.96           O  
ATOM   2943  N   LEU A 189      -3.888  -7.110  -7.696  1.00 97.20           N  
ATOM   2944  H   LEU A 189      -3.292  -7.063  -8.510  1.00 97.20           H  
ATOM   2945  CA  LEU A 189      -5.360  -7.165  -7.847  1.00 97.20           C  
ATOM   2946  HA  LEU A 189      -5.771  -6.315  -7.302  1.00 97.20           H  
ATOM   2947  C   LEU A 189      -5.988  -8.416  -7.190  1.00 97.20           C  
ATOM   2948  CB  LEU A 189      -5.825  -7.011  -9.309  1.00 97.20           C  
ATOM   2949  HB2 LEU A 189      -5.527  -7.902  -9.862  1.00 97.20           H  
ATOM   2950  HB3 LEU A 189      -6.915  -6.999  -9.317  1.00 97.20           H  
ATOM   2951  O   LEU A 189      -7.058  -8.310  -6.610  1.00 97.20           O  
ATOM   2952  CG  LEU A 189      -5.338  -5.757 -10.060  1.00 97.20           C  
ATOM   2953  HG  LEU A 189      -4.250  -5.718 -10.032  1.00 97.20           H  
ATOM   2954  CD1 LEU A 189      -5.784  -5.819 -11.520  1.00 97.20           C  
ATOM   2955 HD11 LEU A 189      -5.339  -6.684 -12.011  1.00 97.20           H  
ATOM   2956 HD12 LEU A 189      -6.870  -5.897 -11.579  1.00 97.20           H  
ATOM   2957 HD13 LEU A 189      -5.457  -4.923 -12.048  1.00 97.20           H  
ATOM   2958  CD2 LEU A 189      -5.894  -4.472  -9.446  1.00 97.20           C  
ATOM   2959 HD21 LEU A 189      -5.464  -3.616  -9.967  1.00 97.20           H  
ATOM   2960 HD22 LEU A 189      -6.980  -4.445  -9.539  1.00 97.20           H  
ATOM   2961 HD23 LEU A 189      -5.613  -4.397  -8.396  1.00 97.20           H  
ATOM   2962  N   THR A 190      -5.310  -9.567  -7.171  1.00 97.16           N  
ATOM   2963  H   THR A 190      -4.468  -9.618  -7.726  1.00 97.16           H  
ATOM   2964  CA  THR A 190      -5.733 -10.799  -6.473  1.00 97.16           C  
ATOM   2965  HA  THR A 190      -6.785 -10.980  -6.689  1.00 97.16           H  
ATOM   2966  C   THR A 190      -5.590 -10.661  -4.960  1.00 97.16           C  
ATOM   2967  CB  THR A 190      -4.946 -12.040  -6.941  1.00 97.16           C  
ATOM   2968  HB  THR A 190      -3.878 -11.856  -6.826  1.00 97.16           H  
ATOM   2969  O   THR A 190      -6.463 -11.123  -4.232  1.00 97.16           O  
ATOM   2970  CG2 THR A 190      -5.292 -13.325  -6.189  1.00 97.16           C  
ATOM   2971 HG21 THR A 190      -6.372 -13.471  -6.193  1.00 97.16           H  
ATOM   2972 HG22 THR A 190      -4.814 -14.174  -6.679  1.00 97.16           H  
ATOM   2973 HG23 THR A 190      -4.934 -13.266  -5.162  1.00 97.16           H  
ATOM   2974  OG1 THR A 190      -5.220 -12.323  -8.285  1.00 97.16           O  
ATOM   2975  HG1 THR A 190      -4.700 -11.706  -8.805  1.00 97.16           H  
ATOM   2976  N   ARG A 191      -4.543  -9.994  -4.445  1.00 96.91           N  
ATOM   2977  H   ARG A 191      -3.813  -9.671  -5.063  1.00 96.91           H  
ATOM   2978  CA  ARG A 191      -4.492  -9.608  -3.023  1.00 96.91           C  
ATOM   2979  HA  ARG A 191      -4.639 -10.499  -2.413  1.00 96.91           H  
ATOM   2980  C   ARG A 191      -5.665  -8.691  -2.691  1.00 96.91           C  
ATOM   2981  CB  ARG A 191      -3.132  -8.980  -2.642  1.00 96.91           C  
ATOM   2982  HB2 ARG A 191      -2.387  -9.773  -2.582  1.00 96.91           H  
ATOM   2983  HB3 ARG A 191      -2.821  -8.268  -3.406  1.00 96.91           H  
ATOM   2984  O   ARG A 191      -6.335  -8.916  -1.695  1.00 96.91           O  
ATOM   2985  CG  ARG A 191      -3.222  -8.242  -1.290  1.00 96.91           C  
ATOM   2986  HG2 ARG A 191      -3.789  -7.323  -1.439  1.00 96.91           H  
ATOM   2987  HG3 ARG A 191      -3.757  -8.863  -0.572  1.00 96.91           H  
ATOM   2988  CD  ARG A 191      -1.871  -7.870  -0.674  1.00 96.91           C  
ATOM   2989  HD2 ARG A 191      -1.215  -7.439  -1.431  1.00 96.91           H  
ATOM   2990  HD3 ARG A 191      -1.393  -8.786  -0.325  1.00 96.91           H  
ATOM   2991  NE  ARG A 191      -2.033  -6.934   0.458  1.00 96.91           N  
ATOM   2992  HE  ARG A 191      -2.153  -7.351   1.370  1.00 96.91           H  
ATOM   2993  NH1 ARG A 191      -2.081  -4.935  -0.698  1.00 96.91           N  
ATOM   2994 HH11 ARG A 191      -2.106  -3.925  -0.674  1.00 96.91           H  
ATOM   2995 HH12 ARG A 191      -1.835  -5.415  -1.551  1.00 96.91           H  
ATOM   2996  NH2 ARG A 191      -2.396  -4.939   1.494  1.00 96.91           N  
ATOM   2997 HH21 ARG A 191      -2.524  -3.938   1.467  1.00 96.91           H  
ATOM   2998 HH22 ARG A 191      -2.436  -5.408   2.388  1.00 96.91           H  
ATOM   2999  CZ  ARG A 191      -2.168  -5.617   0.409  1.00 96.91           C  
ATOM   3000  N   ILE A 192      -5.920  -7.682  -3.517  1.00 96.64           N  
ATOM   3001  H   ILE A 192      -5.312  -7.566  -4.316  1.00 96.64           H  
ATOM   3002  CA  ILE A 192      -7.015  -6.724  -3.338  1.00 96.64           C  
ATOM   3003  HA  ILE A 192      -6.920  -6.258  -2.357  1.00 96.64           H  
ATOM   3004  C   ILE A 192      -8.366  -7.447  -3.340  1.00 96.64           C  
ATOM   3005  CB  ILE A 192      -6.901  -5.620  -4.409  1.00 96.64           C  
ATOM   3006  HB  ILE A 192      -6.752  -6.081  -5.386  1.00 96.64           H  
ATOM   3007  O   ILE A 192      -9.168  -7.216  -2.441  1.00 96.64           O  
ATOM   3008  CG1 ILE A 192      -5.673  -4.744  -4.075  1.00 96.64           C  
ATOM   3009 HG12 ILE A 192      -4.793  -5.365  -3.909  1.00 96.64           H  
ATOM   3010 HG13 ILE A 192      -5.866  -4.244  -3.126  1.00 96.64           H  
ATOM   3011  CG2 ILE A 192      -8.176  -4.773  -4.484  1.00 96.64           C  
ATOM   3012 HG21 ILE A 192      -8.053  -3.962  -5.201  1.00 96.64           H  
ATOM   3013 HG22 ILE A 192      -8.403  -4.365  -3.499  1.00 96.64           H  
ATOM   3014 HG23 ILE A 192      -9.018  -5.378  -4.821  1.00 96.64           H  
ATOM   3015  CD1 ILE A 192      -5.309  -3.697  -5.131  1.00 96.64           C  
ATOM   3016 HD11 ILE A 192      -4.326  -3.285  -4.904  1.00 96.64           H  
ATOM   3017 HD12 ILE A 192      -6.035  -2.884  -5.113  1.00 96.64           H  
ATOM   3018 HD13 ILE A 192      -5.280  -4.158  -6.119  1.00 96.64           H  
ATOM   3019  N   PHE A 193      -8.572  -8.383  -4.266  1.00 96.98           N  
ATOM   3020  H   PHE A 193      -7.900  -8.471  -5.015  1.00 96.98           H  
ATOM   3021  CA  PHE A 193      -9.735  -9.264  -4.312  1.00 96.98           C  
ATOM   3022  HA  PHE A 193     -10.635  -8.658  -4.411  1.00 96.98           H  
ATOM   3023  C   PHE A 193      -9.875 -10.078  -3.015  1.00 96.98           C  
ATOM   3024  CB  PHE A 193      -9.623 -10.152  -5.556  1.00 96.98           C  
ATOM   3025  HB2 PHE A 193      -9.499  -9.516  -6.433  1.00 96.98           H  
ATOM   3026  HB3 PHE A 193      -8.735 -10.780  -5.477  1.00 96.98           H  
ATOM   3027  O   PHE A 193     -10.869  -9.920  -2.323  1.00 96.98           O  
ATOM   3028  CG  PHE A 193     -10.821 -11.042  -5.779  1.00 96.98           C  
ATOM   3029  CD1 PHE A 193     -10.893 -12.298  -5.147  1.00 96.98           C  
ATOM   3030  HD1 PHE A 193     -10.106 -12.633  -4.488  1.00 96.98           H  
ATOM   3031  CD2 PHE A 193     -11.871 -10.607  -6.608  1.00 96.98           C  
ATOM   3032  HD2 PHE A 193     -11.833  -9.633  -7.072  1.00 96.98           H  
ATOM   3033  CE1 PHE A 193     -12.017 -13.115  -5.343  1.00 96.98           C  
ATOM   3034  HE1 PHE A 193     -12.105 -14.062  -4.830  1.00 96.98           H  
ATOM   3035  CE2 PHE A 193     -12.983 -11.435  -6.822  1.00 96.98           C  
ATOM   3036  HE2 PHE A 193     -13.797 -11.113  -7.455  1.00 96.98           H  
ATOM   3037  CZ  PHE A 193     -13.050 -12.684  -6.186  1.00 96.98           C  
ATOM   3038  HZ  PHE A 193     -13.912 -13.317  -6.340  1.00 96.98           H  
ATOM   3039  N   ARG A 194      -8.846 -10.834  -2.598  1.00 96.50           N  
ATOM   3040  H   ARG A 194      -8.037 -10.882  -3.201  1.00 96.50           H  
ATOM   3041  CA  ARG A 194      -8.837 -11.641  -1.351  1.00 96.50           C  
ATOM   3042  HA  ARG A 194      -9.669 -12.345  -1.374  1.00 96.50           H  
ATOM   3043  C   ARG A 194      -9.022 -10.829  -0.059  1.00 96.50           C  
ATOM   3044  CB  ARG A 194      -7.510 -12.411  -1.257  1.00 96.50           C  
ATOM   3045  HB2 ARG A 194      -7.413 -12.833  -0.256  1.00 96.50           H  
ATOM   3046  HB3 ARG A 194      -6.687 -11.712  -1.407  1.00 96.50           H  
ATOM   3047  O   ARG A 194      -9.396 -11.382   0.978  1.00 96.50           O  
ATOM   3048  CG  ARG A 194      -7.399 -13.562  -2.263  1.00 96.50           C  
ATOM   3049  HG2 ARG A 194      -8.128 -14.332  -2.009  1.00 96.50           H  
ATOM   3050  HG3 ARG A 194      -7.605 -13.206  -3.272  1.00 96.50           H  
ATOM   3051  CD  ARG A 194      -5.985 -14.153  -2.209  1.00 96.50           C  
ATOM   3052  HD2 ARG A 194      -5.267 -13.365  -2.436  1.00 96.50           H  
ATOM   3053  HD3 ARG A 194      -5.797 -14.523  -1.201  1.00 96.50           H  
ATOM   3054  NE  ARG A 194      -5.838 -15.252  -3.175  1.00 96.50           N  
ATOM   3055  HE  ARG A 194      -6.695 -15.605  -3.575  1.00 96.50           H  
ATOM   3056  NH1 ARG A 194      -3.541 -15.469  -3.105  1.00 96.50           N  
ATOM   3057 HH11 ARG A 194      -2.695 -15.915  -3.431  1.00 96.50           H  
ATOM   3058 HH12 ARG A 194      -3.475 -14.831  -2.325  1.00 96.50           H  
ATOM   3059  NH2 ARG A 194      -4.737 -16.726  -4.501  1.00 96.50           N  
ATOM   3060 HH21 ARG A 194      -5.622 -17.002  -4.901  1.00 96.50           H  
ATOM   3061 HH22 ARG A 194      -3.884 -17.160  -4.822  1.00 96.50           H  
ATOM   3062  CZ  ARG A 194      -4.709 -15.805  -3.579  1.00 96.50           C  
ATOM   3063  N   LEU A 195      -8.713  -9.532  -0.091  1.00 95.90           N  
ATOM   3064  H   LEU A 195      -8.325  -9.170  -0.951  1.00 95.90           H  
ATOM   3065  CA  LEU A 195      -8.974  -8.593   1.003  1.00 95.90           C  
ATOM   3066  HA  LEU A 195      -8.889  -9.115   1.956  1.00 95.90           H  
ATOM   3067  C   LEU A 195     -10.398  -8.012   0.970  1.00 95.90           C  
ATOM   3068  CB  LEU A 195      -7.931  -7.459   0.959  1.00 95.90           C  
ATOM   3069  HB2 LEU A 195      -8.255  -6.672   1.640  1.00 95.90           H  
ATOM   3070  HB3 LEU A 195      -7.920  -7.038  -0.046  1.00 95.90           H  
ATOM   3071  O   LEU A 195     -10.867  -7.561   2.010  1.00 95.90           O  
ATOM   3072  CG  LEU A 195      -6.500  -7.867   1.352  1.00 95.90           C  
ATOM   3073  HG  LEU A 195      -6.150  -8.694   0.734  1.00 95.90           H  
ATOM   3074  CD1 LEU A 195      -5.568  -6.672   1.142  1.00 95.90           C  
ATOM   3075 HD11 LEU A 195      -5.561  -6.402   0.086  1.00 95.90           H  
ATOM   3076 HD12 LEU A 195      -5.915  -5.825   1.734  1.00 95.90           H  
ATOM   3077 HD13 LEU A 195      -4.562  -6.947   1.458  1.00 95.90           H  
ATOM   3078  CD2 LEU A 195      -6.390  -8.303   2.810  1.00 95.90           C  
ATOM   3079 HD21 LEU A 195      -6.818  -7.538   3.459  1.00 95.90           H  
ATOM   3080 HD22 LEU A 195      -5.346  -8.468   3.073  1.00 95.90           H  
ATOM   3081 HD23 LEU A 195      -6.930  -9.238   2.960  1.00 95.90           H  
ATOM   3082  N   SER A 196     -11.054  -8.009  -0.193  1.00 95.62           N  
ATOM   3083  H   SER A 196     -10.620  -8.467  -0.982  1.00 95.62           H  
ATOM   3084  CA  SER A 196     -12.389  -7.427  -0.423  1.00 95.62           C  
ATOM   3085  HA  SER A 196     -12.588  -6.669   0.335  1.00 95.62           H  
ATOM   3086  C   SER A 196     -13.516  -8.459  -0.339  1.00 95.62           C  
ATOM   3087  CB  SER A 196     -12.437  -6.749  -1.794  1.00 95.62           C  
ATOM   3088  HB2 SER A 196     -12.347  -7.498  -2.580  1.00 95.62           H  
ATOM   3089  HB3 SER A 196     -13.393  -6.237  -1.905  1.00 95.62           H  
ATOM   3090  O   SER A 196     -14.598  -8.128   0.136  1.00 95.62           O  
ATOM   3091  OG  SER A 196     -11.378  -5.815  -1.912  1.00 95.62           O  
ATOM   3092  HG  SER A 196     -10.574  -6.324  -2.040  1.00 95.62           H  
ATOM   3093  N   ASP A 197     -13.221  -9.690  -0.758  1.00 95.26           N  
ATOM   3094  H   ASP A 197     -12.338  -9.822  -1.230  1.00 95.26           H  
ATOM   3095  CA  ASP A 197     -13.919 -10.932  -0.426  1.00 95.26           C  
ATOM   3096  HA  ASP A 197     -14.958 -10.908  -0.757  1.00 95.26           H  
ATOM   3097  C   ASP A 197     -13.883 -11.075   1.105  1.00 95.26           C  
ATOM   3098  CB  ASP A 197     -13.163 -12.050  -1.188  1.00 95.26           C  
ATOM   3099  HB2 ASP A 197     -12.097 -11.947  -0.982  1.00 95.26           H  
ATOM   3100  HB3 ASP A 197     -13.306 -11.899  -2.258  1.00 95.26           H  
ATOM   3101  O   ASP A 197     -12.801 -11.116   1.700  1.00 95.26           O  
ATOM   3102  CG  ASP A 197     -13.545 -13.490  -0.846  1.00 95.26           C  
ATOM   3103  OD1 ASP A 197     -12.920 -14.409  -1.434  1.00 95.26           O  
ATOM   3104  OD2 ASP A 197     -14.330 -13.672   0.104  1.00 95.26           O  
ATOM   3105  N   GLN A 198     -15.037 -11.021   1.768  1.00 94.00           N  
ATOM   3106  H   GLN A 198     -15.891 -11.015   1.229  1.00 94.00           H  
ATOM   3107  CA  GLN A 198     -15.168 -11.031   3.228  1.00 94.00           C  
ATOM   3108  HA  GLN A 198     -14.193 -10.848   3.680  1.00 94.00           H  
ATOM   3109  C   GLN A 198     -15.632 -12.389   3.758  1.00 94.00           C  
ATOM   3110  CB  GLN A 198     -16.113  -9.906   3.694  1.00 94.00           C  
ATOM   3111  HB2 GLN A 198     -16.364 -10.063   4.743  1.00 94.00           H  
ATOM   3112  HB3 GLN A 198     -17.038  -9.940   3.119  1.00 94.00           H  
ATOM   3113  O   GLN A 198     -15.197 -12.754   4.853  1.00 94.00           O  
ATOM   3114  CG  GLN A 198     -15.469  -8.521   3.560  1.00 94.00           C  
ATOM   3115  HG2 GLN A 198     -14.645  -8.434   4.269  1.00 94.00           H  
ATOM   3116  HG3 GLN A 198     -15.056  -8.412   2.557  1.00 94.00           H  
ATOM   3117  CD  GLN A 198     -16.456  -7.388   3.813  1.00 94.00           C  
ATOM   3118  NE2 GLN A 198     -16.800  -6.632   2.795  1.00 94.00           N  
ATOM   3119 HE21 GLN A 198     -16.495  -6.924   1.877  1.00 94.00           H  
ATOM   3120 HE22 GLN A 198     -17.557  -5.981   2.949  1.00 94.00           H  
ATOM   3121  OE1 GLN A 198     -16.914  -7.140   4.921  1.00 94.00           O  
ATOM   3122  N   ASP A 199     -16.465 -13.128   3.014  1.00 92.45           N  
ATOM   3123  H   ASP A 199     -16.754 -12.772   2.114  1.00 92.45           H  
ATOM   3124  CA  ASP A 199     -16.969 -14.450   3.423  1.00 92.45           C  
ATOM   3125  HA  ASP A 199     -16.902 -14.476   4.511  1.00 92.45           H  
ATOM   3126  C   ASP A 199     -16.087 -15.649   2.987  1.00 92.45           C  
ATOM   3127  CB  ASP A 199     -18.488 -14.586   3.139  1.00 92.45           C  
ATOM   3128  HB2 ASP A 199     -18.855 -15.436   3.714  1.00 92.45           H  
ATOM   3129  HB3 ASP A 199     -18.988 -13.701   3.534  1.00 92.45           H  
ATOM   3130  O   ASP A 199     -16.200 -16.729   3.577  1.00 92.45           O  
ATOM   3131  CG  ASP A 199     -18.940 -14.792   1.682  1.00 92.45           C  
ATOM   3132  OD1 ASP A 199     -20.165 -14.639   1.411  1.00 92.45           O  
ATOM   3133  OD2 ASP A 199     -18.109 -15.198   0.851  1.00 92.45           O  
ATOM   3134  N   LEU A 200     -15.121 -15.425   2.083  1.00 94.52           N  
ATOM   3135  H   LEU A 200     -15.149 -14.534   1.608  1.00 94.52           H  
ATOM   3136  CA  LEU A 200     -14.203 -16.393   1.457  1.00 94.52           C  
ATOM   3137  HA  LEU A 200     -13.602 -15.806   0.763  1.00 94.52           H  
ATOM   3138  C   LEU A 200     -14.847 -17.401   0.490  1.00 94.52           C  
ATOM   3139  CB  LEU A 200     -13.190 -16.998   2.453  1.00 94.52           C  
ATOM   3140  HB2 LEU A 200     -12.602 -17.754   1.933  1.00 94.52           H  
ATOM   3141  HB3 LEU A 200     -13.745 -17.506   3.242  1.00 94.52           H  
ATOM   3142  O   LEU A 200     -14.253 -18.453   0.222  1.00 94.52           O  
ATOM   3143  CG  LEU A 200     -12.203 -16.002   3.080  1.00 94.52           C  
ATOM   3144  HG  LEU A 200     -12.745 -15.279   3.689  1.00 94.52           H  
ATOM   3145  CD1 LEU A 200     -11.225 -16.763   3.978  1.00 94.52           C  
ATOM   3146 HD11 LEU A 200     -10.601 -17.423   3.376  1.00 94.52           H  
ATOM   3147 HD12 LEU A 200     -11.789 -17.362   4.693  1.00 94.52           H  
ATOM   3148 HD13 LEU A 200     -10.607 -16.055   4.529  1.00 94.52           H  
ATOM   3149  CD2 LEU A 200     -11.354 -15.265   2.033  1.00 94.52           C  
ATOM   3150 HD21 LEU A 200     -11.002 -15.973   1.283  1.00 94.52           H  
ATOM   3151 HD22 LEU A 200     -11.973 -14.521   1.532  1.00 94.52           H  
ATOM   3152 HD23 LEU A 200     -10.496 -14.774   2.492  1.00 94.52           H  
ATOM   3153  N   ASP A 201     -15.995 -17.082  -0.123  1.00 92.62           N  
ATOM   3154  H   ASP A 201     -16.480 -16.233   0.133  1.00 92.62           H  
ATOM   3155  CA  ASP A 201     -16.559 -17.912  -1.200  1.00 92.62           C  
ATOM   3156  HA  ASP A 201     -16.460 -18.942  -0.859  1.00 92.62           H  
ATOM   3157  C   ASP A 201     -15.775 -17.848  -2.532  1.00 92.62           C  
ATOM   3158  CB  ASP A 201     -18.077 -17.688  -1.376  1.00 92.62           C  
ATOM   3159  HB2 ASP A 201     -18.519 -18.664  -1.577  1.00 92.62           H  
ATOM   3160  HB3 ASP A 201     -18.523 -17.338  -0.445  1.00 92.62           H  
ATOM   3161  O   ASP A 201     -16.038 -18.652  -3.434  1.00 92.62           O  
ATOM   3162  CG  ASP A 201     -18.473 -16.761  -2.533  1.00 92.62           C  
ATOM   3163  OD1 ASP A 201     -19.397 -17.124  -3.300  1.00 92.62           O  
ATOM   3164  OD2 ASP A 201     -17.845 -15.707  -2.737  1.00 92.62           O  
ATOM   3165  N   GLN A 202     -14.765 -16.974  -2.651  1.00 94.74           N  
ATOM   3166  H   GLN A 202     -14.635 -16.333  -1.882  1.00 94.74           H  
ATOM   3167  CA  GLN A 202     -13.953 -16.725  -3.859  1.00 94.74           C  
ATOM   3168  HA  GLN A 202     -13.160 -16.055  -3.525  1.00 94.74           H  
ATOM   3169  C   GLN A 202     -14.679 -15.942  -4.971  1.00 94.74           C  
ATOM   3170  CB  GLN A 202     -13.258 -18.000  -4.391  1.00 94.74           C  
ATOM   3171  HB2 GLN A 202     -12.499 -17.706  -5.116  1.00 94.74           H  
ATOM   3172  HB3 GLN A 202     -13.992 -18.611  -4.917  1.00 94.74           H  
ATOM   3173  O   GLN A 202     -14.244 -15.945  -6.130  1.00 94.74           O  
ATOM   3174  CG  GLN A 202     -12.585 -18.856  -3.307  1.00 94.74           C  
ATOM   3175  HG2 GLN A 202     -13.300 -19.085  -2.516  1.00 94.74           H  
ATOM   3176  HG3 GLN A 202     -11.764 -18.293  -2.862  1.00 94.74           H  
ATOM   3177  CD  GLN A 202     -12.054 -20.188  -3.826  1.00 94.74           C  
ATOM   3178  NE2 GLN A 202     -11.667 -21.074  -2.935  1.00 94.74           N  
ATOM   3179 HE21 GLN A 202     -11.831 -20.883  -1.957  1.00 94.74           H  
ATOM   3180 HE22 GLN A 202     -11.380 -21.972  -3.297  1.00 94.74           H  
ATOM   3181  OE1 GLN A 202     -11.962 -20.478  -5.009  1.00 94.74           O  
ATOM   3182  N   ALA A 203     -15.767 -15.259  -4.630  1.00 96.08           N  
ATOM   3183  H   ALA A 203     -16.113 -15.330  -3.684  1.00 96.08           H  
ATOM   3184  CA  ALA A 203     -16.416 -14.239  -5.438  1.00 96.08           C  
ATOM   3185  HA  ALA A 203     -15.804 -14.014  -6.311  1.00 96.08           H  
ATOM   3186  C   ALA A 203     -16.553 -12.928  -4.630  1.00 96.08           C  
ATOM   3187  CB  ALA A 203     -17.731 -14.818  -5.970  1.00 96.08           C  
ATOM   3188  HB1 ALA A 203     -18.438 -14.945  -5.150  1.00 96.08           H  
ATOM   3189  HB2 ALA A 203     -17.546 -15.786  -6.436  1.00 96.08           H  
ATOM   3190  HB3 ALA A 203     -18.143 -14.146  -6.722  1.00 96.08           H  
ATOM   3191  O   ALA A 203     -15.999 -12.792  -3.543  1.00 96.08           O  
ATOM   3192  N   LEU A 204     -17.238 -11.934  -5.195  1.00 96.25           N  
ATOM   3193  H   LEU A 204     -17.521 -12.053  -6.157  1.00 96.25           H  
ATOM   3194  CA  LEU A 204     -17.679 -10.720  -4.507  1.00 96.25           C  
ATOM   3195  HA  LEU A 204     -17.487 -10.811  -3.438  1.00 96.25           H  
ATOM   3196  C   LEU A 204     -19.187 -10.584  -4.712  1.00 96.25           C  
ATOM   3197  CB  LEU A 204     -16.944  -9.479  -5.058  1.00 96.25           C  
ATOM   3198  HB2 LEU A 204     -17.183  -9.387  -6.117  1.00 96.25           H  
ATOM   3199  HB3 LEU A 204     -17.337  -8.597  -4.552  1.00 96.25           H  
ATOM   3200  O   LEU A 204     -19.640 -10.489  -5.858  1.00 96.25           O  
ATOM   3201  CG  LEU A 204     -15.413  -9.492  -4.912  1.00 96.25           C  
ATOM   3202  HG  LEU A 204     -15.012 -10.402  -5.358  1.00 96.25           H  
ATOM   3203  CD1 LEU A 204     -14.806  -8.289  -5.643  1.00 96.25           C  
ATOM   3204 HD11 LEU A 204     -15.063  -8.346  -6.700  1.00 96.25           H  
ATOM   3205 HD12 LEU A 204     -13.721  -8.313  -5.543  1.00 96.25           H  
ATOM   3206 HD13 LEU A 204     -15.194  -7.362  -5.219  1.00 96.25           H  
ATOM   3207  CD2 LEU A 204     -14.966  -9.411  -3.458  1.00 96.25           C  
ATOM   3208 HD21 LEU A 204     -15.343  -8.504  -2.986  1.00 96.25           H  
ATOM   3209 HD22 LEU A 204     -15.353 -10.276  -2.920  1.00 96.25           H  
ATOM   3210 HD23 LEU A 204     -13.878  -9.445  -3.411  1.00 96.25           H  
ATOM   3211  N   SER A 205     -19.961 -10.565  -3.628  1.00 95.77           N  
ATOM   3212  H   SER A 205     -19.523 -10.693  -2.727  1.00 95.77           H  
ATOM   3213  CA  SER A 205     -21.388 -10.226  -3.676  1.00 95.77           C  
ATOM   3214  HA  SER A 205     -21.846 -10.815  -4.470  1.00 95.77           H  
ATOM   3215  C   SER A 205     -21.610  -8.751  -4.033  1.00 95.77           C  
ATOM   3216  CB  SER A 205     -22.084 -10.598  -2.356  1.00 95.77           C  
ATOM   3217  HB2 SER A 205     -23.120 -10.858  -2.577  1.00 95.77           H  
ATOM   3218  HB3 SER A 205     -21.599 -11.471  -1.918  1.00 95.77           H  
ATOM   3219  O   SER A 205     -20.687  -7.936  -3.970  1.00 95.77           O  
ATOM   3220  OG  SER A 205     -22.094  -9.536  -1.419  1.00 95.77           O  
ATOM   3221  HG  SER A 205     -23.008  -9.366  -1.180  1.00 95.77           H  
ATOM   3222  N   ASP A 206     -22.847  -8.366  -4.355  1.00 96.20           N  
ATOM   3223  H   ASP A 206     -23.576  -9.059  -4.449  1.00 96.20           H  
ATOM   3224  CA  ASP A 206     -23.201  -6.957  -4.564  1.00 96.20           C  
ATOM   3225  HA  ASP A 206     -22.603  -6.557  -5.384  1.00 96.20           H  
ATOM   3226  C   ASP A 206     -22.906  -6.089  -3.325  1.00 96.20           C  
ATOM   3227  CB  ASP A 206     -24.688  -6.843  -4.933  1.00 96.20           C  
ATOM   3228  HB2 ASP A 206     -25.022  -5.829  -4.714  1.00 96.20           H  
ATOM   3229  HB3 ASP A 206     -25.270  -7.518  -4.306  1.00 96.20           H  
ATOM   3230  O   ASP A 206     -22.493  -4.935  -3.459  1.00 96.20           O  
ATOM   3231  CG  ASP A 206     -24.999  -7.113  -6.409  1.00 96.20           C  
ATOM   3232  OD1 ASP A 206     -26.200  -7.144  -6.735  1.00 96.20           O  
ATOM   3233  OD2 ASP A 206     -24.073  -7.210  -7.243  1.00 96.20           O  
ATOM   3234  N   GLU A 207     -23.062  -6.621  -2.108  1.00 95.17           N  
ATOM   3235  H   GLU A 207     -23.421  -7.563  -2.038  1.00 95.17           H  
ATOM   3236  CA  GLU A 207     -22.677  -5.935  -0.870  1.00 95.17           C  
ATOM   3237  HA  GLU A 207     -23.149  -4.953  -0.864  1.00 95.17           H  
ATOM   3238  C   GLU A 207     -21.163  -5.712  -0.779  1.00 95.17           C  
ATOM   3239  CB  GLU A 207     -23.136  -6.699   0.385  1.00 95.17           C  
ATOM   3240  HB2 GLU A 207     -22.790  -6.131   1.249  1.00 95.17           H  
ATOM   3241  HB3 GLU A 207     -22.653  -7.675   0.438  1.00 95.17           H  
ATOM   3242  O   GLU A 207     -20.730  -4.612  -0.419  1.00 95.17           O  
ATOM   3243  CG  GLU A 207     -24.657  -6.850   0.533  1.00 95.17           C  
ATOM   3244  HG2 GLU A 207     -24.864  -7.091   1.576  1.00 95.17           H  
ATOM   3245  HG3 GLU A 207     -25.122  -5.886   0.328  1.00 95.17           H  
ATOM   3246  CD  GLU A 207     -25.294  -7.939  -0.344  1.00 95.17           C  
ATOM   3247  OE1 GLU A 207     -26.543  -7.940  -0.386  1.00 95.17           O  
ATOM   3248  OE2 GLU A 207     -24.547  -8.758  -0.934  1.00 95.17           O  
ATOM   3249  N   GLU A 208     -20.363  -6.723  -1.120  1.00 96.23           N  
ATOM   3250  H   GLU A 208     -20.792  -7.585  -1.425  1.00 96.23           H  
ATOM   3251  CA  GLU A 208     -18.898  -6.682  -1.067  1.00 96.23           C  
ATOM   3252  HA  GLU A 208     -18.583  -6.256  -0.114  1.00 96.23           H  
ATOM   3253  C   GLU A 208     -18.315  -5.810  -2.179  1.00 96.23           C  
ATOM   3254  CB  GLU A 208     -18.330  -8.099  -1.163  1.00 96.23           C  
ATOM   3255  HB2 GLU A 208     -18.700  -8.561  -2.079  1.00 96.23           H  
ATOM   3256  HB3 GLU A 208     -17.243  -8.044  -1.216  1.00 96.23           H  
ATOM   3257  O   GLU A 208     -17.450  -4.976  -1.917  1.00 96.23           O  
ATOM   3258  CG  GLU A 208     -18.721  -8.943   0.057  1.00 96.23           C  
ATOM   3259  HG2 GLU A 208     -19.801  -8.925   0.199  1.00 96.23           H  
ATOM   3260  HG3 GLU A 208     -18.260  -8.506   0.944  1.00 96.23           H  
ATOM   3261  CD  GLU A 208     -18.274 -10.393  -0.118  1.00 96.23           C  
ATOM   3262  OE1 GLU A 208     -17.613 -10.896   0.819  1.00 96.23           O  
ATOM   3263  OE2 GLU A 208     -18.593 -10.955  -1.188  1.00 96.23           O  
ATOM   3264  N   LEU A 209     -18.848  -5.907  -3.398  1.00 95.41           N  
ATOM   3265  H   LEU A 209     -19.543  -6.626  -3.544  1.00 95.41           H  
ATOM   3266  CA  LEU A 209     -18.481  -5.069  -4.536  1.00 95.41           C  
ATOM   3267  HA  LEU A 209     -17.401  -5.140  -4.663  1.00 95.41           H  
ATOM   3268  C   LEU A 209     -18.836  -3.595  -4.274  1.00 95.41           C  
ATOM   3269  CB  LEU A 209     -19.177  -5.651  -5.783  1.00 95.41           C  
ATOM   3270  HB2 LEU A 209     -18.969  -6.720  -5.821  1.00 95.41           H  
ATOM   3271  HB3 LEU A 209     -20.255  -5.536  -5.673  1.00 95.41           H  
ATOM   3272  O   LEU A 209     -18.048  -2.694  -4.570  1.00 95.41           O  
ATOM   3273  CG  LEU A 209     -18.749  -5.039  -7.128  1.00 95.41           C  
ATOM   3274  HG  LEU A 209     -19.035  -3.987  -7.159  1.00 95.41           H  
ATOM   3275  CD1 LEU A 209     -17.239  -5.155  -7.355  1.00 95.41           C  
ATOM   3276 HD11 LEU A 209     -16.917  -6.179  -7.167  1.00 95.41           H  
ATOM   3277 HD12 LEU A 209     -17.000  -4.898  -8.387  1.00 95.41           H  
ATOM   3278 HD13 LEU A 209     -16.706  -4.476  -6.689  1.00 95.41           H  
ATOM   3279  CD2 LEU A 209     -19.441  -5.773  -8.277  1.00 95.41           C  
ATOM   3280 HD21 LEU A 209     -20.521  -5.772  -8.128  1.00 95.41           H  
ATOM   3281 HD22 LEU A 209     -19.219  -5.287  -9.227  1.00 95.41           H  
ATOM   3282 HD23 LEU A 209     -19.109  -6.810  -8.313  1.00 95.41           H  
ATOM   3283  N   ASN A 210     -19.972  -3.332  -3.621  1.00 95.50           N  
ATOM   3284  H   ASN A 210     -20.596  -4.107  -3.444  1.00 95.50           H  
ATOM   3285  CA  ASN A 210     -20.370  -1.998  -3.167  1.00 95.50           C  
ATOM   3286  HA  ASN A 210     -20.204  -1.297  -3.984  1.00 95.50           H  
ATOM   3287  C   ASN A 210     -19.536  -1.511  -1.958  1.00 95.50           C  
ATOM   3288  CB  ASN A 210     -21.880  -2.061  -2.888  1.00 95.50           C  
ATOM   3289  HB2 ASN A 210     -22.059  -2.724  -2.041  1.00 95.50           H  
ATOM   3290  HB3 ASN A 210     -22.363  -2.498  -3.762  1.00 95.50           H  
ATOM   3291  O   ASN A 210     -19.301  -0.310  -1.819  1.00 95.50           O  
ATOM   3292  CG  ASN A 210     -22.585  -0.746  -2.649  1.00 95.50           C  
ATOM   3293  ND2 ASN A 210     -23.828  -0.809  -2.234  1.00 95.50           N  
ATOM   3294 HD21 ASN A 210     -24.249  -1.726  -2.263  1.00 95.50           H  
ATOM   3295 HD22 ASN A 210     -24.391   0.001  -2.449  1.00 95.50           H  
ATOM   3296  OD1 ASN A 210     -22.076   0.350  -2.810  1.00 95.50           O  
ATOM   3297  N   ALA A 211     -19.054  -2.400  -1.084  1.00 95.42           N  
ATOM   3298  H   ALA A 211     -19.308  -3.371  -1.194  1.00 95.42           H  
ATOM   3299  CA  ALA A 211     -18.118  -2.059  -0.006  1.00 95.42           C  
ATOM   3300  HA  ALA A 211     -18.482  -1.168   0.507  1.00 95.42           H  
ATOM   3301  C   ALA A 211     -16.716  -1.724  -0.548  1.00 95.42           C  
ATOM   3302  CB  ALA A 211     -18.082  -3.202   1.016  1.00 95.42           C  
ATOM   3303  HB1 ALA A 211     -17.709  -4.114   0.550  1.00 95.42           H  
ATOM   3304  HB2 ALA A 211     -19.083  -3.389   1.406  1.00 95.42           H  
ATOM   3305  HB3 ALA A 211     -17.421  -2.937   1.842  1.00 95.42           H  
ATOM   3306  O   ALA A 211     -16.149  -0.688  -0.194  1.00 95.42           O  
ATOM   3307  N   PHE A 212     -16.202  -2.537  -1.472  1.00 95.91           N  
ATOM   3308  H   PHE A 212     -16.706  -3.387  -1.681  1.00 95.91           H  
ATOM   3309  CA  PHE A 212     -14.966  -2.305  -2.215  1.00 95.91           C  
ATOM   3310  HA  PHE A 212     -14.123  -2.283  -1.524  1.00 95.91           H  
ATOM   3311  C   PHE A 212     -15.002  -0.968  -2.962  1.00 95.91           C  
ATOM   3312  CB  PHE A 212     -14.768  -3.464  -3.200  1.00 95.91           C  
ATOM   3313  HB2 PHE A 212     -14.562  -4.376  -2.641  1.00 95.91           H  
ATOM   3314  HB3 PHE A 212     -15.688  -3.628  -3.761  1.00 95.91           H  
ATOM   3315  O   PHE A 212     -14.098  -0.144  -2.815  1.00 95.91           O  
ATOM   3316  CG  PHE A 212     -13.642  -3.217  -4.179  1.00 95.91           C  
ATOM   3317  CD1 PHE A 212     -13.921  -2.825  -5.502  1.00 95.91           C  
ATOM   3318  HD1 PHE A 212     -14.946  -2.737  -5.831  1.00 95.91           H  
ATOM   3319  CD2 PHE A 212     -12.312  -3.308  -3.741  1.00 95.91           C  
ATOM   3320  HD2 PHE A 212     -12.099  -3.578  -2.717  1.00 95.91           H  
ATOM   3321  CE1 PHE A 212     -12.865  -2.552  -6.389  1.00 95.91           C  
ATOM   3322  HE1 PHE A 212     -13.069  -2.255  -7.408  1.00 95.91           H  
ATOM   3323  CE2 PHE A 212     -11.260  -3.051  -4.632  1.00 95.91           C  
ATOM   3324  HE2 PHE A 212     -10.239  -3.124  -4.289  1.00 95.91           H  
ATOM   3325  CZ  PHE A 212     -11.537  -2.685  -5.957  1.00 95.91           C  
ATOM   3326  HZ  PHE A 212     -10.725  -2.501  -6.645  1.00 95.91           H  
ATOM   3327  N   GLN A 213     -16.087  -0.713  -3.697  1.00 94.76           N  
ATOM   3328  H   GLN A 213     -16.755  -1.459  -3.827  1.00 94.76           H  
ATOM   3329  CA  GLN A 213     -16.331   0.549  -4.387  1.00 94.76           C  
ATOM   3330  HA  GLN A 213     -15.530   0.709  -5.108  1.00 94.76           H  
ATOM   3331  C   GLN A 213     -16.325   1.741  -3.409  1.00 94.76           C  
ATOM   3332  CB  GLN A 213     -17.652   0.403  -5.158  1.00 94.76           C  
ATOM   3333  HB2 GLN A 213     -18.379  -0.055  -4.487  1.00 94.76           H  
ATOM   3334  HB3 GLN A 213     -17.509  -0.268  -6.005  1.00 94.76           H  
ATOM   3335  O   GLN A 213     -15.661   2.739  -3.688  1.00 94.76           O  
ATOM   3336  CG  GLN A 213     -18.279   1.714  -5.627  1.00 94.76           C  
ATOM   3337  HG2 GLN A 213     -18.234   2.419  -4.797  1.00 94.76           H  
ATOM   3338  HG3 GLN A 213     -19.344   1.538  -5.783  1.00 94.76           H  
ATOM   3339  CD  GLN A 213     -17.683   2.383  -6.865  1.00 94.76           C  
ATOM   3340  NE2 GLN A 213     -17.822   3.687  -6.950  1.00 94.76           N  
ATOM   3341 HE21 GLN A 213     -18.298   4.174  -6.205  1.00 94.76           H  
ATOM   3342 HE22 GLN A 213     -17.382   4.160  -7.726  1.00 94.76           H  
ATOM   3343  OE1 GLN A 213     -17.106   1.785  -7.761  1.00 94.76           O  
ATOM   3344  N   LYS A 214     -17.012   1.659  -2.257  1.00 94.77           N  
ATOM   3345  H   LYS A 214     -17.561   0.829  -2.082  1.00 94.77           H  
ATOM   3346  CA  LYS A 214     -16.978   2.728  -1.236  1.00 94.77           C  
ATOM   3347  HA  LYS A 214     -17.293   3.668  -1.691  1.00 94.77           H  
ATOM   3348  C   LYS A 214     -15.563   2.956  -0.712  1.00 94.77           C  
ATOM   3349  CB  LYS A 214     -17.904   2.402  -0.058  1.00 94.77           C  
ATOM   3350  HB2 LYS A 214     -17.696   1.383   0.268  1.00 94.77           H  
ATOM   3351  HB3 LYS A 214     -17.680   3.070   0.774  1.00 94.77           H  
ATOM   3352  O   LYS A 214     -15.138   4.105  -0.631  1.00 94.77           O  
ATOM   3353  CG  LYS A 214     -19.389   2.558  -0.405  1.00 94.77           C  
ATOM   3354  HG2 LYS A 214     -19.666   3.612  -0.391  1.00 94.77           H  
ATOM   3355  HG3 LYS A 214     -19.572   2.170  -1.407  1.00 94.77           H  
ATOM   3356  CD  LYS A 214     -20.235   1.774   0.608  1.00 94.77           C  
ATOM   3357  HD2 LYS A 214     -20.222   2.272   1.578  1.00 94.77           H  
ATOM   3358  HD3 LYS A 214     -19.808   0.777   0.715  1.00 94.77           H  
ATOM   3359  CE  LYS A 214     -21.664   1.641   0.087  1.00 94.77           C  
ATOM   3360  HE2 LYS A 214     -22.229   2.541   0.330  1.00 94.77           H  
ATOM   3361  HE3 LYS A 214     -21.604   1.562  -0.998  1.00 94.77           H  
ATOM   3362  NZ  LYS A 214     -22.322   0.421   0.612  1.00 94.77           N  
ATOM   3363  HZ1 LYS A 214     -22.457   0.465   1.612  1.00 94.77           H  
ATOM   3364  HZ2 LYS A 214     -23.202   0.263   0.141  1.00 94.77           H  
ATOM   3365  HZ3 LYS A 214     -21.744  -0.379   0.401  1.00 94.77           H  
ATOM   3366  N   SER A 215     -14.818   1.889  -0.412  1.00 93.49           N  
ATOM   3367  H   SER A 215     -15.230   0.971  -0.492  1.00 93.49           H  
ATOM   3368  CA  SER A 215     -13.443   2.020   0.077  1.00 93.49           C  
ATOM   3369  HA  SER A 215     -13.459   2.720   0.913  1.00 93.49           H  
ATOM   3370  C   SER A 215     -12.506   2.606  -0.986  1.00 93.49           C  
ATOM   3371  CB  SER A 215     -12.912   0.689   0.621  1.00 93.49           C  
ATOM   3372  HB2 SER A 215     -13.623   0.288   1.344  1.00 93.49           H  
ATOM   3373  HB3 SER A 215     -12.785  -0.026  -0.192  1.00 93.49           H  
ATOM   3374  O   SER A 215     -11.656   3.423  -0.640  1.00 93.49           O  
ATOM   3375  OG  SER A 215     -11.670   0.926   1.265  1.00 93.49           O  
ATOM   3376  HG  SER A 215     -11.608   0.379   2.051  1.00 93.49           H  
ATOM   3377  N   CYS A 216     -12.666   2.272  -2.271  1.00 94.98           N  
ATOM   3378  H   CYS A 216     -13.344   1.559  -2.499  1.00 94.98           H  
ATOM   3379  CA  CYS A 216     -11.806   2.776  -3.351  1.00 94.98           C  
ATOM   3380  HA  CYS A 216     -10.784   2.864  -2.981  1.00 94.98           H  
ATOM   3381  C   CYS A 216     -12.168   4.179  -3.853  1.00 94.98           C  
ATOM   3382  CB  CYS A 216     -11.778   1.763  -4.500  1.00 94.98           C  
ATOM   3383  HB2 CYS A 216     -12.789   1.537  -4.836  1.00 94.98           H  
ATOM   3384  HB3 CYS A 216     -11.215   2.181  -5.335  1.00 94.98           H  
ATOM   3385  O   CYS A 216     -11.272   4.962  -4.160  1.00 94.98           O  
ATOM   3386  SG  CYS A 216     -10.961   0.250  -3.930  1.00 94.98           S  
ATOM   3387  HG  CYS A 216     -12.049  -0.303  -3.388  1.00 94.98           H  
ATOM   3388  N   PHE A 217     -13.461   4.501  -3.931  1.00 92.39           N  
ATOM   3389  H   PHE A 217     -14.131   3.786  -3.687  1.00 92.39           H  
ATOM   3390  CA  PHE A 217     -13.973   5.667  -4.662  1.00 92.39           C  
ATOM   3391  HA  PHE A 217     -13.134   6.298  -4.955  1.00 92.39           H  
ATOM   3392  C   PHE A 217     -14.912   6.563  -3.831  1.00 92.39           C  
ATOM   3393  CB  PHE A 217     -14.647   5.174  -5.953  1.00 92.39           C  
ATOM   3394  HB2 PHE A 217     -14.888   6.035  -6.575  1.00 92.39           H  
ATOM   3395  HB3 PHE A 217     -15.587   4.693  -5.684  1.00 92.39           H  
ATOM   3396  O   PHE A 217     -15.461   7.534  -4.349  1.00 92.39           O  
ATOM   3397  CG  PHE A 217     -13.815   4.205  -6.781  1.00 92.39           C  
ATOM   3398  CD1 PHE A 217     -12.658   4.647  -7.448  1.00 92.39           C  
ATOM   3399  HD1 PHE A 217     -12.356   5.681  -7.372  1.00 92.39           H  
ATOM   3400  CD2 PHE A 217     -14.189   2.853  -6.876  1.00 92.39           C  
ATOM   3401  HD2 PHE A 217     -15.057   2.498  -6.340  1.00 92.39           H  
ATOM   3402  CE1 PHE A 217     -11.912   3.754  -8.237  1.00 92.39           C  
ATOM   3403  HE1 PHE A 217     -11.029   4.096  -8.756  1.00 92.39           H  
ATOM   3404  CE2 PHE A 217     -13.449   1.959  -7.668  1.00 92.39           C  
ATOM   3405  HE2 PHE A 217     -13.750   0.925  -7.746  1.00 92.39           H  
ATOM   3406  CZ  PHE A 217     -12.319   2.417  -8.363  1.00 92.39           C  
ATOM   3407  HZ  PHE A 217     -11.759   1.743  -8.994  1.00 92.39           H  
ATOM   3408  N   GLY A 218     -15.120   6.260  -2.544  1.00 91.87           N  
ATOM   3409  H   GLY A 218     -14.687   5.424  -2.177  1.00 91.87           H  
ATOM   3410  CA  GLY A 218     -15.853   7.090  -1.574  1.00 91.87           C  
ATOM   3411  HA2 GLY A 218     -15.523   8.124  -1.681  1.00 91.87           H  
ATOM   3412  HA3 GLY A 218     -15.595   6.757  -0.569  1.00 91.87           H  
ATOM   3413  C   GLY A 218     -17.384   7.084  -1.685  1.00 91.87           C  
ATOM   3414  O   GLY A 218     -18.056   7.644  -0.822  1.00 91.87           O  
ATOM   3415  N   HIS A 219     -17.951   6.452  -2.714  1.00 92.18           N  
ATOM   3416  H   HIS A 219     -17.343   5.982  -3.370  1.00 92.18           H  
ATOM   3417  CA  HIS A 219     -19.379   6.511  -3.048  1.00 92.18           C  
ATOM   3418  HA  HIS A 219     -19.934   6.891  -2.190  1.00 92.18           H  
ATOM   3419  C   HIS A 219     -19.900   5.117  -3.421  1.00 92.18           C  
ATOM   3420  CB  HIS A 219     -19.586   7.465  -4.236  1.00 92.18           C  
ATOM   3421  HB2 HIS A 219     -20.654   7.561  -4.433  1.00 92.18           H  
ATOM   3422  HB3 HIS A 219     -19.128   7.030  -5.123  1.00 92.18           H  
ATOM   3423  O   HIS A 219     -19.153   4.380  -4.059  1.00 92.18           O  
ATOM   3424  CG  HIS A 219     -19.004   8.842  -4.038  1.00 92.18           C  
ATOM   3425  CD2 HIS A 219     -19.644   9.941  -3.534  1.00 92.18           C  
ATOM   3426  HD2 HIS A 219     -20.672   9.980  -3.204  1.00 92.18           H  
ATOM   3427  ND1 HIS A 219     -17.714   9.225  -4.326  1.00 92.18           N  
ATOM   3428  HD1 HIS A 219     -16.962   8.623  -4.629  1.00 92.18           H  
ATOM   3429  CE1 HIS A 219     -17.583  10.521  -4.006  1.00 92.18           C  
ATOM   3430  HE1 HIS A 219     -16.672  11.091  -4.107  1.00 92.18           H  
ATOM   3431  NE2 HIS A 219     -18.735  11.004  -3.515  1.00 92.18           N  
ATOM   3432  N   PRO A 220     -21.148   4.737  -3.082  1.00 92.10           N  
ATOM   3433  CA  PRO A 220     -21.736   3.468  -3.520  1.00 92.10           C  
ATOM   3434  HA  PRO A 220     -21.107   2.636  -3.201  1.00 92.10           H  
ATOM   3435  C   PRO A 220     -21.913   3.394  -5.044  1.00 92.10           C  
ATOM   3436  CB  PRO A 220     -23.101   3.397  -2.824  1.00 92.10           C  
ATOM   3437  HB2 PRO A 220     -22.994   2.949  -1.836  1.00 92.10           H  
ATOM   3438  HB3 PRO A 220     -23.838   2.845  -3.407  1.00 92.10           H  
ATOM   3439  O   PRO A 220     -22.059   4.422  -5.705  1.00 92.10           O  
ATOM   3440  CG  PRO A 220     -23.487   4.866  -2.668  1.00 92.10           C  
ATOM   3441  HG2 PRO A 220     -24.194   5.017  -1.852  1.00 92.10           H  
ATOM   3442  HG3 PRO A 220     -23.899   5.239  -3.606  1.00 92.10           H  
ATOM   3443  CD  PRO A 220     -22.144   5.541  -2.390  1.00 92.10           C  
ATOM   3444  HD2 PRO A 220     -21.937   5.531  -1.320  1.00 92.10           H  
ATOM   3445  HD3 PRO A 220     -22.162   6.566  -2.762  1.00 92.10           H  
ATOM   3446  N   LEU A 221     -21.997   2.176  -5.585  1.00 90.38           N  
ATOM   3447  H   LEU A 221     -21.916   1.377  -4.972  1.00 90.38           H  
ATOM   3448  CA  LEU A 221     -22.561   1.954  -6.923  1.00 90.38           C  
ATOM   3449  HA  LEU A 221     -22.216   2.744  -7.590  1.00 90.38           H  
ATOM   3450  C   LEU A 221     -24.091   2.043  -6.869  1.00 90.38           C  
ATOM   3451  CB  LEU A 221     -22.098   0.600  -7.496  1.00 90.38           C  
ATOM   3452  HB2 LEU A 221     -22.798   0.266  -8.261  1.00 90.38           H  
ATOM   3453  HB3 LEU A 221     -22.116  -0.141  -6.697  1.00 90.38           H  
ATOM   3454  O   LEU A 221     -24.718   1.664  -5.876  1.00 90.38           O  
ATOM   3455  CG  LEU A 221     -20.696   0.688  -8.125  1.00 90.38           C  
ATOM   3456  HG  LEU A 221     -20.158   1.517  -7.664  1.00 90.38           H  
ATOM   3457  CD1 LEU A 221     -19.900  -0.596  -7.904  1.00 90.38           C  
ATOM   3458 HD11 LEU A 221     -18.848  -0.411  -8.122  1.00 90.38           H  
ATOM   3459 HD12 LEU A 221     -20.271  -1.386  -8.557  1.00 90.38           H  
ATOM   3460 HD13 LEU A 221     -19.972  -0.921  -6.866  1.00 90.38           H  
ATOM   3461  CD2 LEU A 221     -20.742   1.008  -9.615  1.00 90.38           C  
ATOM   3462 HD21 LEU A 221     -21.280   1.941  -9.785  1.00 90.38           H  
ATOM   3463 HD22 LEU A 221     -21.234   0.200 -10.156  1.00 90.38           H  
ATOM   3464 HD23 LEU A 221     -19.722   1.110  -9.984  1.00 90.38           H  
ATOM   3465  N   ALA A 222     -24.694   2.521  -7.957  1.00 91.78           N  
ATOM   3466  H   ALA A 222     -24.120   2.775  -8.748  1.00 91.78           H  
ATOM   3467  CA  ALA A 222     -26.123   2.347  -8.188  1.00 91.78           C  
ATOM   3468  HA  ALA A 222     -26.655   2.623  -7.277  1.00 91.78           H  
ATOM   3469  C   ALA A 222     -26.406   0.871  -8.537  1.00 91.78           C  
ATOM   3470  CB  ALA A 222     -26.561   3.292  -9.314  1.00 91.78           C  
ATOM   3471  HB1 ALA A 222     -26.344   4.324  -9.039  1.00 91.78           H  
ATOM   3472  HB2 ALA A 222     -27.632   3.187  -9.487  1.00 91.78           H  
ATOM   3473  HB3 ALA A 222     -26.029   3.046 -10.234  1.00 91.78           H  
ATOM   3474  O   ALA A 222     -25.593   0.284  -9.249  1.00 91.78           O  
ATOM   3475  N   PRO A 223     -27.546   0.277  -8.126  1.00 91.92           N  
ATOM   3476  CA  PRO A 223     -27.849  -1.128  -8.417  1.00 91.92           C  
ATOM   3477  HA  PRO A 223     -27.136  -1.754  -7.880  1.00 91.92           H  
ATOM   3478  C   PRO A 223     -27.761  -1.484  -9.905  1.00 91.92           C  
ATOM   3479  CB  PRO A 223     -29.246  -1.377  -7.842  1.00 91.92           C  
ATOM   3480  HB2 PRO A 223     -30.012  -1.120  -8.573  1.00 91.92           H  
ATOM   3481  HB3 PRO A 223     -29.364  -2.409  -7.510  1.00 91.92           H  
ATOM   3482  O   PRO A 223     -27.125  -2.467 -10.253  1.00 91.92           O  
ATOM   3483  CG  PRO A 223     -29.303  -0.394  -6.674  1.00 91.92           C  
ATOM   3484  HG2 PRO A 223     -30.329  -0.139  -6.409  1.00 91.92           H  
ATOM   3485  HG3 PRO A 223     -28.777  -0.815  -5.817  1.00 91.92           H  
ATOM   3486  CD  PRO A 223     -28.534   0.817  -7.205  1.00 91.92           C  
ATOM   3487  HD2 PRO A 223     -29.210   1.481  -7.744  1.00 91.92           H  
ATOM   3488  HD3 PRO A 223     -28.066   1.341  -6.372  1.00 91.92           H  
ATOM   3489  N   GLN A 224     -28.278  -0.627 -10.794  1.00 92.12           N  
ATOM   3490  H   GLN A 224     -28.801   0.171 -10.463  1.00 92.12           H  
ATOM   3491  CA  GLN A 224     -28.158  -0.836 -12.243  1.00 92.12           C  
ATOM   3492  HA  GLN A 224     -28.644  -1.779 -12.489  1.00 92.12           H  
ATOM   3493  C   GLN A 224     -26.694  -0.953 -12.699  1.00 92.12           C  
ATOM   3494  CB  GLN A 224     -28.877   0.306 -12.982  1.00 92.12           C  
ATOM   3495  HB2 GLN A 224     -29.892   0.398 -12.595  1.00 92.12           H  
ATOM   3496  HB3 GLN A 224     -28.354   1.244 -12.792  1.00 92.12           H  
ATOM   3497  O   GLN A 224     -26.386  -1.809 -13.509  1.00 92.12           O  
ATOM   3498  CG  GLN A 224     -28.952   0.083 -14.503  1.00 92.12           C  
ATOM   3499  HG2 GLN A 224     -27.946   0.036 -14.919  1.00 92.12           H  
ATOM   3500  HG3 GLN A 224     -29.459   0.929 -14.967  1.00 92.12           H  
ATOM   3501  CD  GLN A 224     -29.716  -1.186 -14.865  1.00 92.12           C  
ATOM   3502  NE2 GLN A 224     -29.141  -2.091 -15.620  1.00 92.12           N  
ATOM   3503 HE21 GLN A 224     -28.198  -1.971 -15.962  1.00 92.12           H  
ATOM   3504 HE22 GLN A 224     -29.614  -2.971 -15.768  1.00 92.12           H  
ATOM   3505  OE1 GLN A 224     -30.851  -1.373 -14.448  1.00 92.12           O  
ATOM   3506  N   ALA A 225     -25.776  -0.168 -12.128  1.00 91.70           N  
ATOM   3507  H   ALA A 225     -26.042   0.411 -11.345  1.00 91.70           H  
ATOM   3508  CA  ALA A 225     -24.360  -0.234 -12.485  1.00 91.70           C  
ATOM   3509  HA  ALA A 225     -24.285  -0.266 -13.572  1.00 91.70           H  
ATOM   3510  C   ALA A 225     -23.653  -1.497 -11.950  1.00 91.70           C  
ATOM   3511  CB  ALA A 225     -23.678   1.051 -12.002  1.00 91.70           C  
ATOM   3512  HB1 ALA A 225     -24.170   1.918 -12.444  1.00 91.70           H  
ATOM   3513  HB2 ALA A 225     -23.718   1.112 -10.914  1.00 91.70           H  
ATOM   3514  HB3 ALA A 225     -22.636   1.036 -12.321  1.00 91.70           H  
ATOM   3515  O   ALA A 225     -22.614  -1.870 -12.485  1.00 91.70           O  
ATOM   3516  N   LEU A 226     -24.195  -2.161 -10.917  1.00 92.20           N  
ATOM   3517  H   LEU A 226     -25.079  -1.838 -10.552  1.00 92.20           H  
ATOM   3518  CA  LEU A 226     -23.747  -3.499 -10.507  1.00 92.20           C  
ATOM   3519  HA  LEU A 226     -22.658  -3.533 -10.512  1.00 92.20           H  
ATOM   3520  C   LEU A 226     -24.218  -4.542 -11.532  1.00 92.20           C  
ATOM   3521  CB  LEU A 226     -24.247  -3.836  -9.085  1.00 92.20           C  
ATOM   3522  HB2 LEU A 226     -24.020  -4.881  -8.872  1.00 92.20           H  
ATOM   3523  HB3 LEU A 226     -25.333  -3.744  -9.060  1.00 92.20           H  
ATOM   3524  O   LEU A 226     -23.405  -5.328 -12.011  1.00 92.20           O  
ATOM   3525  CG  LEU A 226     -23.640  -2.967  -7.968  1.00 92.20           C  
ATOM   3526  HG  LEU A 226     -23.662  -1.919  -8.266  1.00 92.20           H  
ATOM   3527  CD1 LEU A 226     -24.432  -3.101  -6.667  1.00 92.20           C  
ATOM   3528 HD11 LEU A 226     -23.999  -2.465  -5.894  1.00 92.20           H  
ATOM   3529 HD12 LEU A 226     -25.471  -2.819  -6.837  1.00 92.20           H  
ATOM   3530 HD13 LEU A 226     -24.408  -4.141  -6.340  1.00 92.20           H  
ATOM   3531  CD2 LEU A 226     -22.199  -3.369  -7.651  1.00 92.20           C  
ATOM   3532 HD21 LEU A 226     -22.190  -4.399  -7.294  1.00 92.20           H  
ATOM   3533 HD22 LEU A 226     -21.587  -3.306  -8.551  1.00 92.20           H  
ATOM   3534 HD23 LEU A 226     -21.786  -2.722  -6.877  1.00 92.20           H  
ATOM   3535  N   GLU A 227     -25.490  -4.488 -11.941  1.00 93.81           N  
ATOM   3536  H   GLU A 227     -26.117  -3.847 -11.478  1.00 93.81           H  
ATOM   3537  CA  GLU A 227     -26.046  -5.347 -13.001  1.00 93.81           C  
ATOM   3538  HA  GLU A 227     -25.929  -6.392 -12.715  1.00 93.81           H  
ATOM   3539  C   GLU A 227     -25.323  -5.176 -14.343  1.00 93.81           C  
ATOM   3540  CB  GLU A 227     -27.544  -5.057 -13.211  1.00 93.81           C  
ATOM   3541  HB2 GLU A 227     -27.901  -5.673 -14.037  1.00 93.81           H  
ATOM   3542  HB3 GLU A 227     -27.684  -4.016 -13.502  1.00 93.81           H  
ATOM   3543  O   GLU A 227     -25.003  -6.165 -15.001  1.00 93.81           O  
ATOM   3544  CG  GLU A 227     -28.422  -5.338 -11.986  1.00 93.81           C  
ATOM   3545  HG2 GLU A 227     -28.211  -4.595 -11.217  1.00 93.81           H  
ATOM   3546  HG3 GLU A 227     -29.468  -5.225 -12.270  1.00 93.81           H  
ATOM   3547  CD  GLU A 227     -28.187  -6.745 -11.437  1.00 93.81           C  
ATOM   3548  OE1 GLU A 227     -27.949  -6.850 -10.216  1.00 93.81           O  
ATOM   3549  OE2 GLU A 227     -28.199  -7.692 -12.251  1.00 93.81           O  
ATOM   3550  N   ASP A 228     -25.016  -3.940 -14.742  1.00 93.18           N  
ATOM   3551  H   ASP A 228     -25.398  -3.168 -14.214  1.00 93.18           H  
ATOM   3552  CA  ASP A 228     -24.305  -3.636 -15.986  1.00 93.18           C  
ATOM   3553  HA  ASP A 228     -24.833  -4.106 -16.816  1.00 93.18           H  
ATOM   3554  C   ASP A 228     -22.877  -4.212 -15.947  1.00 93.18           C  
ATOM   3555  CB  ASP A 228     -24.280  -2.114 -16.236  1.00 93.18           C  
ATOM   3556  HB2 ASP A 228     -23.700  -1.927 -17.140  1.00 93.18           H  
ATOM   3557  HB3 ASP A 228     -23.757  -1.635 -15.408  1.00 93.18           H  
ATOM   3558  O   ASP A 228     -22.449  -4.877 -16.892  1.00 93.18           O  
ATOM   3559  CG  ASP A 228     -25.657  -1.448 -16.412  1.00 93.18           C  
ATOM   3560  OD1 ASP A 228     -25.748  -0.230 -16.133  1.00 93.18           O  
ATOM   3561  OD2 ASP A 228     -26.626  -2.126 -16.830  1.00 93.18           O  
ATOM   3562  N   VAL A 229     -22.162  -4.050 -14.823  1.00 93.25           N  
ATOM   3563  H   VAL A 229     -22.581  -3.519 -14.073  1.00 93.25           H  
ATOM   3564  CA  VAL A 229     -20.833  -4.648 -14.598  1.00 93.25           C  
ATOM   3565  HA  VAL A 229     -20.175  -4.340 -15.411  1.00 93.25           H  
ATOM   3566  C   VAL A 229     -20.891  -6.177 -14.651  1.00 93.25           C  
ATOM   3567  CB  VAL A 229     -20.228  -4.136 -13.271  1.00 93.25           C  
ATOM   3568  HB  VAL A 229     -21.004  -4.115 -12.506  1.00 93.25           H  
ATOM   3569  O   VAL A 229     -20.124  -6.783 -15.404  1.00 93.25           O  
ATOM   3570  CG1 VAL A 229     -19.071  -4.991 -12.735  1.00 93.25           C  
ATOM   3571 HG11 VAL A 229     -18.335  -5.155 -13.523  1.00 93.25           H  
ATOM   3572 HG12 VAL A 229     -18.599  -4.491 -11.890  1.00 93.25           H  
ATOM   3573 HG13 VAL A 229     -19.448  -5.954 -12.389  1.00 93.25           H  
ATOM   3574  CG2 VAL A 229     -19.688  -2.714 -13.467  1.00 93.25           C  
ATOM   3575 HG21 VAL A 229     -20.459  -2.075 -13.895  1.00 93.25           H  
ATOM   3576 HG22 VAL A 229     -19.389  -2.297 -12.505  1.00 93.25           H  
ATOM   3577 HG23 VAL A 229     -18.832  -2.723 -14.141  1.00 93.25           H  
ATOM   3578  N   LYS A 230     -21.817  -6.811 -13.917  1.00 93.67           N  
ATOM   3579  H   LYS A 230     -22.428  -6.255 -13.336  1.00 93.67           H  
ATOM   3580  CA  LYS A 230     -22.013  -8.272 -13.938  1.00 93.67           C  
ATOM   3581  HA  LYS A 230     -21.075  -8.759 -13.669  1.00 93.67           H  
ATOM   3582  C   LYS A 230     -22.359  -8.763 -15.350  1.00 93.67           C  
ATOM   3583  CB  LYS A 230     -23.093  -8.681 -12.910  1.00 93.67           C  
ATOM   3584  HB2 LYS A 230     -23.984  -8.074 -13.068  1.00 93.67           H  
ATOM   3585  HB3 LYS A 230     -23.363  -9.724 -13.077  1.00 93.67           H  
ATOM   3586  O   LYS A 230     -21.789  -9.749 -15.814  1.00 93.67           O  
ATOM   3587  CG  LYS A 230     -22.618  -8.542 -11.447  1.00 93.67           C  
ATOM   3588  HG2 LYS A 230     -21.735  -9.166 -11.312  1.00 93.67           H  
ATOM   3589  HG3 LYS A 230     -22.323  -7.510 -11.253  1.00 93.67           H  
ATOM   3590  CD  LYS A 230     -23.663  -8.959 -10.392  1.00 93.67           C  
ATOM   3591  HD2 LYS A 230     -23.886 -10.019 -10.519  1.00 93.67           H  
ATOM   3592  HD3 LYS A 230     -23.227  -8.823  -9.403  1.00 93.67           H  
ATOM   3593  CE  LYS A 230     -24.975  -8.161 -10.466  1.00 93.67           C  
ATOM   3594  HE2 LYS A 230     -25.505  -8.435 -11.378  1.00 93.67           H  
ATOM   3595  HE3 LYS A 230     -24.742  -7.097 -10.505  1.00 93.67           H  
ATOM   3596  NZ  LYS A 230     -25.878  -8.409  -9.316  1.00 93.67           N  
ATOM   3597  HZ1 LYS A 230     -26.157  -9.376  -9.241  1.00 93.67           H  
ATOM   3598  HZ2 LYS A 230     -25.495  -8.097  -8.435  1.00 93.67           H  
ATOM   3599  HZ3 LYS A 230     -26.742  -7.901  -9.444  1.00 93.67           H  
ATOM   3600  N   THR A 231     -23.214  -8.041 -16.075  1.00 94.17           N  
ATOM   3601  H   THR A 231     -23.647  -7.249 -15.621  1.00 94.17           H  
ATOM   3602  CA  THR A 231     -23.627  -8.365 -17.451  1.00 94.17           C  
ATOM   3603  HA  THR A 231     -24.022  -9.381 -17.463  1.00 94.17           H  
ATOM   3604  C   THR A 231     -22.458  -8.316 -18.433  1.00 94.17           C  
ATOM   3605  CB  THR A 231     -24.743  -7.420 -17.925  1.00 94.17           C  
ATOM   3606  HB  THR A 231     -24.414  -6.384 -17.843  1.00 94.17           H  
ATOM   3607  O   THR A 231     -22.272  -9.260 -19.201  1.00 94.17           O  
ATOM   3608  CG2 THR A 231     -25.194  -7.685 -19.364  1.00 94.17           C  
ATOM   3609 HG21 THR A 231     -25.452  -8.738 -19.478  1.00 94.17           H  
ATOM   3610 HG22 THR A 231     -26.065  -7.067 -19.580  1.00 94.17           H  
ATOM   3611 HG23 THR A 231     -24.396  -7.418 -20.057  1.00 94.17           H  
ATOM   3612  OG1 THR A 231     -25.887  -7.604 -17.133  1.00 94.17           O  
ATOM   3613  HG1 THR A 231     -25.727  -7.157 -16.299  1.00 94.17           H  
ATOM   3614  N   VAL A 232     -21.654  -7.248 -18.411  1.00 94.21           N  
ATOM   3615  H   VAL A 232     -21.860  -6.501 -17.765  1.00 94.21           H  
ATOM   3616  CA  VAL A 232     -20.497  -7.091 -19.310  1.00 94.21           C  
ATOM   3617  HA  VAL A 232     -20.831  -7.206 -20.341  1.00 94.21           H  
ATOM   3618  C   VAL A 232     -19.467  -8.193 -19.054  1.00 94.21           C  
ATOM   3619  CB  VAL A 232     -19.890  -5.682 -19.163  1.00 94.21           C  
ATOM   3620  HB  VAL A 232     -19.716  -5.480 -18.106  1.00 94.21           H  
ATOM   3621  O   VAL A 232     -19.038  -8.854 -19.999  1.00 94.21           O  
ATOM   3622  CG1 VAL A 232     -18.563  -5.513 -19.912  1.00 94.21           C  
ATOM   3623 HG11 VAL A 232     -18.229  -4.479 -19.834  1.00 94.21           H  
ATOM   3624 HG12 VAL A 232     -18.691  -5.767 -20.965  1.00 94.21           H  
ATOM   3625 HG13 VAL A 232     -17.799  -6.157 -19.477  1.00 94.21           H  
ATOM   3626  CG2 VAL A 232     -20.854  -4.626 -19.720  1.00 94.21           C  
ATOM   3627 HG21 VAL A 232     -21.867  -4.782 -19.348  1.00 94.21           H  
ATOM   3628 HG22 VAL A 232     -20.530  -3.639 -19.389  1.00 94.21           H  
ATOM   3629 HG23 VAL A 232     -20.873  -4.658 -20.809  1.00 94.21           H  
ATOM   3630  N   VAL A 233     -19.142  -8.468 -17.786  1.00 94.77           N  
ATOM   3631  H   VAL A 233     -19.549  -7.906 -17.052  1.00 94.77           H  
ATOM   3632  CA  VAL A 233     -18.252  -9.578 -17.408  1.00 94.77           C  
ATOM   3633  HA  VAL A 233     -17.286  -9.439 -17.893  1.00 94.77           H  
ATOM   3634  C   VAL A 233     -18.809 -10.925 -17.886  1.00 94.77           C  
ATOM   3635  CB  VAL A 233     -18.034  -9.593 -15.883  1.00 94.77           C  
ATOM   3636  HB  VAL A 233     -19.002  -9.617 -15.383  1.00 94.77           H  
ATOM   3637  O   VAL A 233     -18.083 -11.706 -18.495  1.00 94.77           O  
ATOM   3638  CG1 VAL A 233     -17.227 -10.816 -15.439  1.00 94.77           C  
ATOM   3639 HG11 VAL A 233     -16.279 -10.852 -15.977  1.00 94.77           H  
ATOM   3640 HG12 VAL A 233     -17.785 -11.731 -15.636  1.00 94.77           H  
ATOM   3641 HG13 VAL A 233     -17.046 -10.759 -14.366  1.00 94.77           H  
ATOM   3642  CG2 VAL A 233     -17.268  -8.352 -15.404  1.00 94.77           C  
ATOM   3643 HG21 VAL A 233     -17.727  -7.438 -15.783  1.00 94.77           H  
ATOM   3644 HG22 VAL A 233     -16.232  -8.398 -15.739  1.00 94.77           H  
ATOM   3645 HG23 VAL A 233     -17.285  -8.311 -14.315  1.00 94.77           H  
ATOM   3646  N   CYS A 234     -20.097 -11.195 -17.655  1.00 93.53           N  
ATOM   3647  H   CYS A 234     -20.644 -10.514 -17.148  1.00 93.53           H  
ATOM   3648  CA  CYS A 234     -20.732 -12.476 -17.974  1.00 93.53           C  
ATOM   3649  HA  CYS A 234     -20.140 -13.272 -17.522  1.00 93.53           H  
ATOM   3650  C   CYS A 234     -20.780 -12.779 -19.484  1.00 93.53           C  
ATOM   3651  CB  CYS A 234     -22.125 -12.473 -17.329  1.00 93.53           C  
ATOM   3652  HB2 CYS A 234     -22.735 -11.687 -17.774  1.00 93.53           H  
ATOM   3653  HB3 CYS A 234     -22.025 -12.266 -16.263  1.00 93.53           H  
ATOM   3654  O   CYS A 234     -20.630 -13.938 -19.867  1.00 93.53           O  
ATOM   3655  SG  CYS A 234     -22.953 -14.076 -17.536  1.00 93.53           S  
ATOM   3656  HG  CYS A 234     -21.922 -14.839 -17.163  1.00 93.53           H  
ATOM   3657  N   ARG A 235     -20.924 -11.759 -20.346  1.00 92.95           N  
ATOM   3658  H   ARG A 235     -21.074 -10.835 -19.966  1.00 92.95           H  
ATOM   3659  CA  ARG A 235     -20.841 -11.929 -21.813  1.00 92.95           C  
ATOM   3660  HA  ARG A 235     -21.492 -12.746 -22.126  1.00 92.95           H  
ATOM   3661  C   ARG A 235     -19.444 -12.323 -22.297  1.00 92.95           C  
ATOM   3662  CB  ARG A 235     -21.264 -10.640 -22.532  1.00 92.95           C  
ATOM   3663  HB2 ARG A 235     -20.704  -9.800 -22.121  1.00 92.95           H  
ATOM   3664  HB3 ARG A 235     -21.012 -10.730 -23.589  1.00 92.95           H  
ATOM   3665  O   ARG A 235     -19.328 -13.032 -23.286  1.00 92.95           O  
ATOM   3666  CG  ARG A 235     -22.765 -10.358 -22.423  1.00 92.95           C  
ATOM   3667  HG2 ARG A 235     -23.329 -11.184 -22.857  1.00 92.95           H  
ATOM   3668  HG3 ARG A 235     -23.045 -10.250 -21.376  1.00 92.95           H  
ATOM   3669  CD  ARG A 235     -23.082  -9.067 -23.182  1.00 92.95           C  
ATOM   3670  HD2 ARG A 235     -23.004  -9.262 -24.251  1.00 92.95           H  
ATOM   3671  HD3 ARG A 235     -22.341  -8.313 -22.915  1.00 92.95           H  
ATOM   3672  NE  ARG A 235     -24.422  -8.554 -22.847  1.00 92.95           N  
ATOM   3673  HE  ARG A 235     -24.927  -9.043 -22.122  1.00 92.95           H  
ATOM   3674  NH1 ARG A 235     -24.370  -6.769 -24.287  1.00 92.95           N  
ATOM   3675 HH11 ARG A 235     -23.518  -7.129 -24.692  1.00 92.95           H  
ATOM   3676 HH12 ARG A 235     -24.730  -5.895 -24.642  1.00 92.95           H  
ATOM   3677  NH2 ARG A 235     -26.078  -6.996 -22.860  1.00 92.95           N  
ATOM   3678 HH21 ARG A 235     -26.431  -6.116 -23.207  1.00 92.95           H  
ATOM   3679 HH22 ARG A 235     -26.503  -7.450 -22.064  1.00 92.95           H  
ATOM   3680  CZ  ARG A 235     -24.951  -7.448 -23.337  1.00 92.95           C  
ATOM   3681  N   ASN A 236     -18.405 -11.859 -21.606  1.00 91.96           N  
ATOM   3682  H   ASN A 236     -18.598 -11.332 -20.766  1.00 91.96           H  
ATOM   3683  CA  ASN A 236     -17.022 -11.924 -22.075  1.00 91.96           C  
ATOM   3684  HA  ASN A 236     -16.995 -12.101 -23.151  1.00 91.96           H  
ATOM   3685  C   ASN A 236     -16.196 -13.047 -21.423  1.00 91.96           C  
ATOM   3686  CB  ASN A 236     -16.380 -10.566 -21.787  1.00 91.96           C  
ATOM   3687  HB2 ASN A 236     -16.563 -10.265 -20.755  1.00 91.96           H  
ATOM   3688  HB3 ASN A 236     -15.308 -10.698 -21.931  1.00 91.96           H  
ATOM   3689  O   ASN A 236     -15.251 -13.554 -22.020  1.00 91.96           O  
ATOM   3690  CG  ASN A 236     -16.816  -9.465 -22.729  1.00 91.96           C  
ATOM   3691  ND2 ASN A 236     -17.992  -8.904 -22.606  1.00 91.96           N  
ATOM   3692 HD21 ASN A 236     -18.566  -9.102 -21.799  1.00 91.96           H  
ATOM   3693 HD22 ASN A 236     -18.269  -8.295 -23.362  1.00 91.96           H  
ATOM   3694  OD1 ASN A 236     -16.058  -9.048 -23.573  1.00 91.96           O  
ATOM   3695  N   VAL A 237     -16.521 -13.439 -20.187  1.00 94.04           N  
ATOM   3696  H   VAL A 237     -17.274 -12.959 -19.715  1.00 94.04           H  
ATOM   3697  CA  VAL A 237     -15.781 -14.467 -19.441  1.00 94.04           C  
ATOM   3698  HA  VAL A 237     -15.097 -14.974 -20.121  1.00 94.04           H  
ATOM   3699  C   VAL A 237     -16.737 -15.514 -18.898  1.00 94.04           C  
ATOM   3700  CB  VAL A 237     -14.916 -13.862 -18.321  1.00 94.04           C  
ATOM   3701  HB  VAL A 237     -15.548 -13.336 -17.605  1.00 94.04           H  
ATOM   3702  O   VAL A 237     -17.484 -15.282 -17.944  1.00 94.04           O  
ATOM   3703  CG1 VAL A 237     -14.100 -14.929 -17.576  1.00 94.04           C  
ATOM   3704 HG11 VAL A 237     -14.756 -15.654 -17.094  1.00 94.04           H  
ATOM   3705 HG12 VAL A 237     -13.494 -14.459 -16.802  1.00 94.04           H  
ATOM   3706 HG13 VAL A 237     -13.441 -15.453 -18.269  1.00 94.04           H  
ATOM   3707  CG2 VAL A 237     -13.912 -12.875 -18.913  1.00 94.04           C  
ATOM   3708 HG21 VAL A 237     -13.349 -13.342 -19.720  1.00 94.04           H  
ATOM   3709 HG22 VAL A 237     -14.452 -12.013 -19.305  1.00 94.04           H  
ATOM   3710 HG23 VAL A 237     -13.221 -12.549 -18.135  1.00 94.04           H  
ATOM   3711  N   ALA A 238     -16.651 -16.717 -19.464  1.00 92.92           N  
ATOM   3712  H   ALA A 238     -16.029 -16.830 -20.252  1.00 92.92           H  
ATOM   3713  CA  ALA A 238     -17.313 -17.897 -18.930  1.00 92.92           C  
ATOM   3714  HA  ALA A 238     -18.387 -17.712 -18.909  1.00 92.92           H  
ATOM   3715  C   ALA A 238     -16.824 -18.166 -17.494  1.00 92.92           C  
ATOM   3716  CB  ALA A 238     -17.039 -19.076 -19.872  1.00 92.92           C  
ATOM   3717  HB1 ALA A 238     -17.541 -19.968 -19.498  1.00 92.92           H  
ATOM   3718  HB2 ALA A 238     -17.416 -18.847 -20.869  1.00 92.92           H  
ATOM   3719  HB3 ALA A 238     -15.967 -19.268 -19.928  1.00 92.92           H  
ATOM   3720  O   ALA A 238     -15.660 -18.490 -17.277  1.00 92.92           O  
ATOM   3721  N   GLY A 239     -17.715 -18.015 -16.510  1.00 93.29           N  
ATOM   3722  H   GLY A 239     -18.640 -17.693 -16.756  1.00 93.29           H  
ATOM   3723  CA  GLY A 239     -17.377 -18.121 -15.084  1.00 93.29           C  
ATOM   3724  HA2 GLY A 239     -18.265 -18.439 -14.537  1.00 93.29           H  
ATOM   3725  HA3 GLY A 239     -16.606 -18.879 -14.950  1.00 93.29           H  
ATOM   3726  C   GLY A 239     -16.874 -16.826 -14.430  1.00 93.29           C  
ATOM   3727  O   GLY A 239     -16.577 -16.842 -13.239  1.00 93.29           O  
ATOM   3728  N   GLY A 240     -16.830 -15.697 -15.151  1.00 95.23           N  
ATOM   3729  H   GLY A 240     -17.056 -15.739 -16.135  1.00 95.23           H  
ATOM   3730  CA  GLY A 240     -16.511 -14.377 -14.585  1.00 95.23           C  
ATOM   3731  HA2 GLY A 240     -16.440 -13.659 -15.402  1.00 95.23           H  
ATOM   3732  HA3 GLY A 240     -15.544 -14.419 -14.085  1.00 95.23           H  
ATOM   3733  C   GLY A 240     -17.566 -13.865 -13.589  1.00 95.23           C  
ATOM   3734  O   GLY A 240     -17.261 -13.073 -12.701  1.00 95.23           O  
ATOM   3735  N   VAL A 241     -18.800 -14.364 -13.696  1.00 96.01           N  
ATOM   3736  H   VAL A 241     -18.968 -15.027 -14.439  1.00 96.01           H  
ATOM   3737  CA  VAL A 241     -19.867 -14.216 -12.696  1.00 96.01           C  
ATOM   3738  HA  VAL A 241     -19.443 -13.783 -11.790  1.00 96.01           H  
ATOM   3739  C   VAL A 241     -20.400 -15.607 -12.349  1.00 96.01           C  
ATOM   3740  CB  VAL A 241     -20.987 -13.273 -13.187  1.00 96.01           C  
ATOM   3741  HB  VAL A 241     -21.399 -13.666 -14.116  1.00 96.01           H  
ATOM   3742  O   VAL A 241     -20.610 -16.434 -13.240  1.00 96.01           O  
ATOM   3743  CG1 VAL A 241     -22.133 -13.128 -12.176  1.00 96.01           C  
ATOM   3744 HG11 VAL A 241     -22.887 -12.444 -12.565  1.00 96.01           H  
ATOM   3745 HG12 VAL A 241     -22.615 -14.089 -11.999  1.00 96.01           H  
ATOM   3746 HG13 VAL A 241     -21.758 -12.728 -11.233  1.00 96.01           H  
ATOM   3747  CG2 VAL A 241     -20.441 -11.866 -13.453  1.00 96.01           C  
ATOM   3748 HG21 VAL A 241     -19.728 -11.889 -14.277  1.00 96.01           H  
ATOM   3749 HG22 VAL A 241     -19.953 -11.476 -12.560  1.00 96.01           H  
ATOM   3750 HG23 VAL A 241     -21.261 -11.203 -13.730  1.00 96.01           H  
ATOM   3751  N   ARG A 242     -20.616 -15.873 -11.058  1.00 95.20           N  
ATOM   3752  H   ARG A 242     -20.425 -15.133 -10.398  1.00 95.20           H  
ATOM   3753  CA  ARG A 242     -21.107 -17.147 -10.510  1.00 95.20           C  
ATOM   3754  HA  ARG A 242     -21.574 -17.733 -11.301  1.00 95.20           H  
ATOM   3755  C   ARG A 242     -22.138 -16.852  -9.425  1.00 95.20           C  
ATOM   3756  CB  ARG A 242     -19.911 -17.923  -9.932  1.00 95.20           C  
ATOM   3757  HB2 ARG A 242     -19.164 -18.062 -10.714  1.00 95.20           H  
ATOM   3758  HB3 ARG A 242     -19.461 -17.320  -9.144  1.00 95.20           H  
ATOM   3759  O   ARG A 242     -21.817 -16.156  -8.474  1.00 95.20           O  
ATOM   3760  CG  ARG A 242     -20.293 -19.304  -9.368  1.00 95.20           C  
ATOM   3761  HG2 ARG A 242     -21.175 -19.230  -8.732  1.00 95.20           H  
ATOM   3762  HG3 ARG A 242     -20.522 -19.972 -10.198  1.00 95.20           H  
ATOM   3763  CD  ARG A 242     -19.152 -19.905  -8.535  1.00 95.20           C  
ATOM   3764  HD2 ARG A 242     -19.384 -20.951  -8.334  1.00 95.20           H  
ATOM   3765  HD3 ARG A 242     -18.227 -19.852  -9.110  1.00 95.20           H  
ATOM   3766  NE  ARG A 242     -19.001 -19.198  -7.247  1.00 95.20           N  
ATOM   3767  HE  ARG A 242     -19.796 -18.672  -6.912  1.00 95.20           H  
ATOM   3768  NH1 ARG A 242     -16.843 -19.806  -6.700  1.00 95.20           N  
ATOM   3769 HH11 ARG A 242     -16.731 -20.294  -7.577  1.00 95.20           H  
ATOM   3770 HH12 ARG A 242     -16.091 -19.704  -6.034  1.00 95.20           H  
ATOM   3771  NH2 ARG A 242     -18.000 -18.519  -5.324  1.00 95.20           N  
ATOM   3772 HH21 ARG A 242     -18.801 -18.015  -4.970  1.00 95.20           H  
ATOM   3773 HH22 ARG A 242     -17.219 -18.521  -4.684  1.00 95.20           H  
ATOM   3774  CZ  ARG A 242     -17.957 -19.179  -6.438  1.00 95.20           C  
ATOM   3775  N   GLU A 243     -23.351 -17.390  -9.558  1.00 93.31           N  
ATOM   3776  H   GLU A 243     -23.525 -17.991 -10.351  1.00 93.31           H  
ATOM   3777  CA  GLU A 243     -24.455 -17.162  -8.599  1.00 93.31           C  
ATOM   3778  HA  GLU A 243     -25.377 -17.485  -9.082  1.00 93.31           H  
ATOM   3779  C   GLU A 243     -24.693 -15.666  -8.299  1.00 93.31           C  
ATOM   3780  CB  GLU A 243     -24.299 -18.049  -7.345  1.00 93.31           C  
ATOM   3781  HB2 GLU A 243     -25.114 -17.824  -6.656  1.00 93.31           H  
ATOM   3782  HB3 GLU A 243     -23.349 -17.839  -6.853  1.00 93.31           H  
ATOM   3783  O   GLU A 243     -24.908 -15.268  -7.161  1.00 93.31           O  
ATOM   3784  CG  GLU A 243     -24.376 -19.539  -7.719  1.00 93.31           C  
ATOM   3785  HG2 GLU A 243     -23.555 -19.777  -8.395  1.00 93.31           H  
ATOM   3786  HG3 GLU A 243     -25.305 -19.711  -8.262  1.00 93.31           H  
ATOM   3787  CD  GLU A 243     -24.324 -20.504  -6.523  1.00 93.31           C  
ATOM   3788  OE1 GLU A 243     -24.007 -21.688  -6.782  1.00 93.31           O  
ATOM   3789  OE2 GLU A 243     -24.646 -20.092  -5.387  1.00 93.31           O  
ATOM   3790  N   ASP A 244     -24.627 -14.844  -9.353  1.00 94.50           N  
ATOM   3791  H   ASP A 244     -24.454 -15.257 -10.259  1.00 94.50           H  
ATOM   3792  CA  ASP A 244     -24.733 -13.375  -9.316  1.00 94.50           C  
ATOM   3793  HA  ASP A 244     -24.588 -13.053 -10.347  1.00 94.50           H  
ATOM   3794  C   ASP A 244     -23.618 -12.641  -8.532  1.00 94.50           C  
ATOM   3795  CB  ASP A 244     -26.168 -12.967  -8.937  1.00 94.50           C  
ATOM   3796  HB2 ASP A 244     -26.872 -13.656  -9.403  1.00 94.50           H  
ATOM   3797  HB3 ASP A 244     -26.291 -13.033  -7.856  1.00 94.50           H  
ATOM   3798  O   ASP A 244     -23.686 -11.438  -8.298  1.00 94.50           O  
ATOM   3799  CG  ASP A 244     -26.510 -11.560  -9.416  1.00 94.50           C  
ATOM   3800  OD1 ASP A 244     -27.162 -10.817  -8.654  1.00 94.50           O  
ATOM   3801  OD2 ASP A 244     -26.133 -11.225 -10.559  1.00 94.50           O  
ATOM   3802  N   ARG A 245     -22.535 -13.348  -8.182  1.00 95.66           N  
ATOM   3803  H   ARG A 245     -22.557 -14.345  -8.342  1.00 95.66           H  
ATOM   3804  CA  ARG A 245     -21.316 -12.796  -7.573  1.00 95.66           C  
ATOM   3805  HA  ARG A 245     -21.525 -11.787  -7.217  1.00 95.66           H  
ATOM   3806  C   ARG A 245     -20.175 -12.697  -8.591  1.00 95.66           C  
ATOM   3807  CB  ARG A 245     -20.904 -13.650  -6.365  1.00 95.66           C  
ATOM   3808  HB2 ARG A 245     -20.052 -13.160  -5.894  1.00 95.66           H  
ATOM   3809  HB3 ARG A 245     -20.583 -14.631  -6.715  1.00 95.66           H  
ATOM   3810  O   ARG A 245     -20.012 -13.576  -9.441  1.00 95.66           O  
ATOM   3811  CG  ARG A 245     -21.987 -13.846  -5.292  1.00 95.66           C  
ATOM   3812  HG2 ARG A 245     -22.831 -14.403  -5.698  1.00 95.66           H  
ATOM   3813  HG3 ARG A 245     -22.334 -12.872  -4.947  1.00 95.66           H  
ATOM   3814  CD  ARG A 245     -21.380 -14.628  -4.118  1.00 95.66           C  
ATOM   3815  HD2 ARG A 245     -21.243 -15.668  -4.413  1.00 95.66           H  
ATOM   3816  HD3 ARG A 245     -20.396 -14.211  -3.901  1.00 95.66           H  
ATOM   3817  NE  ARG A 245     -22.207 -14.563  -2.896  1.00 95.66           N  
ATOM   3818  HE  ARG A 245     -23.208 -14.501  -3.015  1.00 95.66           H  
ATOM   3819  NH1 ARG A 245     -20.459 -14.744  -1.382  1.00 95.66           N  
ATOM   3820 HH11 ARG A 245     -19.758 -14.885  -2.095  1.00 95.66           H  
ATOM   3821 HH12 ARG A 245     -20.115 -14.709  -0.433  1.00 95.66           H  
ATOM   3822  NH2 ARG A 245     -22.478 -14.445  -0.617  1.00 95.66           N  
ATOM   3823 HH21 ARG A 245     -21.960 -14.433   0.250  1.00 95.66           H  
ATOM   3824 HH22 ARG A 245     -23.450 -14.183  -0.696  1.00 95.66           H  
ATOM   3825  CZ  ARG A 245     -21.718 -14.594  -1.661  1.00 95.66           C  
ATOM   3826  N   LEU A 246     -19.349 -11.655  -8.499  1.00 96.24           N  
ATOM   3827  H   LEU A 246     -19.502 -11.016  -7.732  1.00 96.24           H  
ATOM   3828  CA  LEU A 246     -18.205 -11.417  -9.393  1.00 96.24           C  
ATOM   3829  HA  LEU A 246     -18.491 -11.693 -10.408  1.00 96.24           H  
ATOM   3830  C   LEU A 246     -17.001 -12.280  -8.975  1.00 96.24           C  
ATOM   3831  CB  LEU A 246     -17.881  -9.909  -9.354  1.00 96.24           C  
ATOM   3832  HB2 LEU A 246     -18.781  -9.348  -9.603  1.00 96.24           H  
ATOM   3833  HB3 LEU A 246     -17.604  -9.649  -8.332  1.00 96.24           H  
ATOM   3834  O   LEU A 246     -16.481 -12.103  -7.879  1.00 96.24           O  
ATOM   3835  CG  LEU A 246     -16.744  -9.464 -10.291  1.00 96.24           C  
ATOM   3836  HG  LEU A 246     -15.858 -10.079 -10.127  1.00 96.24           H  
ATOM   3837  CD1 LEU A 246     -17.160  -9.563 -11.756  1.00 96.24           C  
ATOM   3838 HD11 LEU A 246     -16.353  -9.198 -12.391  1.00 96.24           H  
ATOM   3839 HD12 LEU A 246     -17.361 -10.604 -12.013  1.00 96.24           H  
ATOM   3840 HD13 LEU A 246     -18.058  -8.972 -11.934  1.00 96.24           H  
ATOM   3841  CD2 LEU A 246     -16.374  -8.005 -10.016  1.00 96.24           C  
ATOM   3842 HD21 LEU A 246     -15.584  -7.689 -10.698  1.00 96.24           H  
ATOM   3843 HD22 LEU A 246     -16.019  -7.911  -8.990  1.00 96.24           H  
ATOM   3844 HD23 LEU A 246     -17.247  -7.368 -10.155  1.00 96.24           H  
ATOM   3845  N   THR A 247     -16.532 -13.200  -9.820  1.00 96.78           N  
ATOM   3846  H   THR A 247     -16.912 -13.256 -10.754  1.00 96.78           H  
ATOM   3847  CA  THR A 247     -15.382 -14.066  -9.484  1.00 96.78           C  
ATOM   3848  HA  THR A 247     -15.451 -14.342  -8.432  1.00 96.78           H  
ATOM   3849  C   THR A 247     -14.048 -13.337  -9.663  1.00 96.78           C  
ATOM   3850  CB  THR A 247     -15.394 -15.378 -10.284  1.00 96.78           C  
ATOM   3851  HB  THR A 247     -14.598 -16.021  -9.910  1.00 96.78           H  
ATOM   3852  O   THR A 247     -14.001 -12.241 -10.227  1.00 96.78           O  
ATOM   3853  CG2 THR A 247     -16.718 -16.129 -10.139  1.00 96.78           C  
ATOM   3854 HG21 THR A 247     -16.622 -17.121 -10.582  1.00 96.78           H  
ATOM   3855 HG22 THR A 247     -17.519 -15.588 -10.641  1.00 96.78           H  
ATOM   3856 HG23 THR A 247     -16.964 -16.237  -9.083  1.00 96.78           H  
ATOM   3857  OG1 THR A 247     -15.162 -15.128 -11.647  1.00 96.78           O  
ATOM   3858  HG1 THR A 247     -15.580 -15.835 -12.144  1.00 96.78           H  
ATOM   3859  N   LEU A 248     -12.939 -13.939  -9.207  1.00 96.57           N  
ATOM   3860  H   LEU A 248     -13.025 -14.804  -8.695  1.00 96.57           H  
ATOM   3861  CA  LEU A 248     -11.598 -13.375  -9.419  1.00 96.57           C  
ATOM   3862  HA  LEU A 248     -11.556 -12.414  -8.905  1.00 96.57           H  
ATOM   3863  C   LEU A 248     -11.338 -13.106 -10.909  1.00 96.57           C  
ATOM   3864  CB  LEU A 248     -10.535 -14.311  -8.815  1.00 96.57           C  
ATOM   3865  HB2 LEU A 248     -10.715 -14.400  -7.744  1.00 96.57           H  
ATOM   3866  HB3 LEU A 248     -10.647 -15.299  -9.262  1.00 96.57           H  
ATOM   3867  O   LEU A 248     -10.962 -11.995 -11.276  1.00 96.57           O  
ATOM   3868  CG  LEU A 248      -9.085 -13.836  -9.048  1.00 96.57           C  
ATOM   3869  HG  LEU A 248      -8.883 -13.776 -10.117  1.00 96.57           H  
ATOM   3870  CD1 LEU A 248      -8.804 -12.469  -8.418  1.00 96.57           C  
ATOM   3871 HD11 LEU A 248      -9.459 -11.713  -8.851  1.00 96.57           H  
ATOM   3872 HD12 LEU A 248      -7.774 -12.178  -8.627  1.00 96.57           H  
ATOM   3873 HD13 LEU A 248      -8.966 -12.518  -7.342  1.00 96.57           H  
ATOM   3874  CD2 LEU A 248      -8.104 -14.840  -8.440  1.00 96.57           C  
ATOM   3875 HD21 LEU A 248      -8.280 -14.928  -7.368  1.00 96.57           H  
ATOM   3876 HD22 LEU A 248      -7.082 -14.508  -8.627  1.00 96.57           H  
ATOM   3877 HD23 LEU A 248      -8.252 -15.809  -8.915  1.00 96.57           H  
ATOM   3878  N   ASP A 249     -11.603 -14.089 -11.764  1.00 95.82           N  
ATOM   3879  H   ASP A 249     -11.763 -15.016 -11.395  1.00 95.82           H  
ATOM   3880  CA  ASP A 249     -11.441 -14.003 -13.215  1.00 95.82           C  
ATOM   3881  HA  ASP A 249     -10.392 -13.814 -13.442  1.00 95.82           H  
ATOM   3882  C   ASP A 249     -12.252 -12.831 -13.796  1.00 95.82           C  
ATOM   3883  CB  ASP A 249     -11.854 -15.351 -13.848  1.00 95.82           C  
ATOM   3884  HB2 ASP A 249     -11.744 -15.260 -14.929  1.00 95.82           H  
ATOM   3885  HB3 ASP A 249     -12.909 -15.528 -13.641  1.00 95.82           H  
ATOM   3886  O   ASP A 249     -11.734 -12.039 -14.587  1.00 95.82           O  
ATOM   3887  CG  ASP A 249     -11.054 -16.586 -13.377  1.00 95.82           C  
ATOM   3888  OD1 ASP A 249     -10.994 -17.562 -14.154  1.00 95.82           O  
ATOM   3889  OD2 ASP A 249     -10.515 -16.572 -12.243  1.00 95.82           O  
ATOM   3890  N   GLY A 250     -13.487 -12.637 -13.318  1.00 96.21           N  
ATOM   3891  H   GLY A 250     -13.834 -13.287 -12.628  1.00 96.21           H  
ATOM   3892  CA  GLY A 250     -14.331 -11.498 -13.682  1.00 96.21           C  
ATOM   3893  HA2 GLY A 250     -15.317 -11.657 -13.244  1.00 96.21           H  
ATOM   3894  HA3 GLY A 250     -14.425 -11.455 -14.767  1.00 96.21           H  
ATOM   3895  C   GLY A 250     -13.822 -10.144 -13.177  1.00 96.21           C  
ATOM   3896  O   GLY A 250     -13.881  -9.147 -13.896  1.00 96.21           O  
ATOM   3897  N   PHE A 251     -13.270 -10.084 -11.964  1.00 96.58           N  
ATOM   3898  H   PHE A 251     -13.270 -10.924 -11.403  1.00 96.58           H  
ATOM   3899  CA  PHE A 251     -12.673  -8.867 -11.406  1.00 96.58           C  
ATOM   3900  HA  PHE A 251     -13.388  -8.050 -11.505  1.00 96.58           H  
ATOM   3901  C   PHE A 251     -11.397  -8.446 -12.155  1.00 96.58           C  
ATOM   3902  CB  PHE A 251     -12.397  -9.095  -9.915  1.00 96.58           C  
ATOM   3903  HB2 PHE A 251     -11.762  -9.972  -9.798  1.00 96.58           H  
ATOM   3904  HB3 PHE A 251     -13.341  -9.311  -9.414  1.00 96.58           H  
ATOM   3905  O   PHE A 251     -11.142  -7.249 -12.342  1.00 96.58           O  
ATOM   3906  CG  PHE A 251     -11.740  -7.917  -9.220  1.00 96.58           C  
ATOM   3907  CD1 PHE A 251     -10.378  -7.967  -8.868  1.00 96.58           C  
ATOM   3908  HD1 PHE A 251      -9.798  -8.852  -9.085  1.00 96.58           H  
ATOM   3909  CD2 PHE A 251     -12.499  -6.773  -8.908  1.00 96.58           C  
ATOM   3910  HD2 PHE A 251     -13.548  -6.739  -9.160  1.00 96.58           H  
ATOM   3911  CE1 PHE A 251      -9.781  -6.879  -8.205  1.00 96.58           C  
ATOM   3912  HE1 PHE A 251      -8.743  -6.931  -7.908  1.00 96.58           H  
ATOM   3913  CE2 PHE A 251     -11.900  -5.686  -8.248  1.00 96.58           C  
ATOM   3914  HE2 PHE A 251     -12.496  -4.824  -7.988  1.00 96.58           H  
ATOM   3915  CZ  PHE A 251     -10.540  -5.739  -7.894  1.00 96.58           C  
ATOM   3916  HZ  PHE A 251     -10.088  -4.915  -7.362  1.00 96.58           H  
ATOM   3917  N   LEU A 252     -10.601  -9.413 -12.618  1.00 96.89           N  
ATOM   3918  H   LEU A 252     -10.850 -10.370 -12.410  1.00 96.89           H  
ATOM   3919  CA  LEU A 252      -9.398  -9.156 -13.410  1.00 96.89           C  
ATOM   3920  HA  LEU A 252      -8.903  -8.269 -13.014  1.00 96.89           H  
ATOM   3921  C   LEU A 252      -9.721  -8.824 -14.876  1.00 96.89           C  
ATOM   3922  CB  LEU A 252      -8.428 -10.338 -13.274  1.00 96.89           C  
ATOM   3923  HB2 LEU A 252      -8.897 -11.228 -13.694  1.00 96.89           H  
ATOM   3924  HB3 LEU A 252      -7.548 -10.094 -13.869  1.00 96.89           H  
ATOM   3925  O   LEU A 252      -9.078  -7.934 -15.445  1.00 96.89           O  
ATOM   3926  CG  LEU A 252      -7.963 -10.655 -11.838  1.00 96.89           C  
ATOM   3927  HG  LEU A 252      -8.795 -11.028 -11.242  1.00 96.89           H  
ATOM   3928  CD1 LEU A 252      -6.886 -11.741 -11.855  1.00 96.89           C  
ATOM   3929 HD11 LEU A 252      -6.555 -11.955 -10.839  1.00 96.89           H  
ATOM   3930 HD12 LEU A 252      -6.036 -11.429 -12.462  1.00 96.89           H  
ATOM   3931 HD13 LEU A 252      -7.313 -12.654 -12.271  1.00 96.89           H  
ATOM   3932  CD2 LEU A 252      -7.430  -9.417 -11.120  1.00 96.89           C  
ATOM   3933 HD21 LEU A 252      -6.978  -9.717 -10.174  1.00 96.89           H  
ATOM   3934 HD22 LEU A 252      -8.257  -8.741 -10.903  1.00 96.89           H  
ATOM   3935 HD23 LEU A 252      -6.711  -8.903 -11.757  1.00 96.89           H  
ATOM   3936  N   PHE A 253     -10.768  -9.433 -15.446  1.00 96.06           N  
ATOM   3937  H   PHE A 253     -11.196 -10.216 -14.972  1.00 96.06           H  
ATOM   3938  CA  PHE A 253     -11.381  -8.972 -16.696  1.00 96.06           C  
ATOM   3939  HA  PHE A 253     -10.650  -9.057 -17.500  1.00 96.06           H  
ATOM   3940  C   PHE A 253     -11.775  -7.498 -16.596  1.00 96.06           C  
ATOM   3941  CB  PHE A 253     -12.607  -9.837 -17.047  1.00 96.06           C  
ATOM   3942  HB2 PHE A 253     -13.269  -9.910 -16.184  1.00 96.06           H  
ATOM   3943  HB3 PHE A 253     -12.254 -10.845 -17.266  1.00 96.06           H  
ATOM   3944  O   PHE A 253     -11.329  -6.680 -17.400  1.00 96.06           O  
ATOM   3945  CG  PHE A 253     -13.416  -9.301 -18.219  1.00 96.06           C  
ATOM   3946  CD1 PHE A 253     -14.375  -8.289 -18.021  1.00 96.06           C  
ATOM   3947  HD1 PHE A 253     -14.599  -7.945 -17.022  1.00 96.06           H  
ATOM   3948  CD2 PHE A 253     -13.165  -9.747 -19.525  1.00 96.06           C  
ATOM   3949  HD2 PHE A 253     -12.504 -10.583 -19.696  1.00 96.06           H  
ATOM   3950  CE1 PHE A 253     -15.017  -7.688 -19.114  1.00 96.06           C  
ATOM   3951  HE1 PHE A 253     -15.748  -6.911 -18.947  1.00 96.06           H  
ATOM   3952  CE2 PHE A 253     -13.751  -9.102 -20.623  1.00 96.06           C  
ATOM   3953  HE2 PHE A 253     -13.505  -9.422 -21.624  1.00 96.06           H  
ATOM   3954  CZ  PHE A 253     -14.683  -8.073 -20.422  1.00 96.06           C  
ATOM   3955  HZ  PHE A 253     -15.161  -7.604 -21.270  1.00 96.06           H  
ATOM   3956  N   LEU A 254     -12.560  -7.142 -15.573  1.00 95.10           N  
ATOM   3957  H   LEU A 254     -12.899  -7.876 -14.967  1.00 95.10           H  
ATOM   3958  CA  LEU A 254     -13.128  -5.805 -15.410  1.00 95.10           C  
ATOM   3959  HA  LEU A 254     -13.746  -5.590 -16.282  1.00 95.10           H  
ATOM   3960  C   LEU A 254     -12.032  -4.732 -15.342  1.00 95.10           C  
ATOM   3961  CB  LEU A 254     -14.011  -5.824 -14.147  1.00 95.10           C  
ATOM   3962  HB2 LEU A 254     -14.744  -6.625 -14.242  1.00 95.10           H  
ATOM   3963  HB3 LEU A 254     -13.381  -6.052 -13.287  1.00 95.10           H  
ATOM   3964  O   LEU A 254     -12.097  -3.723 -16.044  1.00 95.10           O  
ATOM   3965  CG  LEU A 254     -14.762  -4.512 -13.870  1.00 95.10           C  
ATOM   3966  HG  LEU A 254     -14.055  -3.682 -13.857  1.00 95.10           H  
ATOM   3967  CD1 LEU A 254     -15.831  -4.243 -14.927  1.00 95.10           C  
ATOM   3968 HD11 LEU A 254     -16.367  -3.325 -14.689  1.00 95.10           H  
ATOM   3969 HD12 LEU A 254     -16.536  -5.074 -14.970  1.00 95.10           H  
ATOM   3970 HD13 LEU A 254     -15.365  -4.130 -15.906  1.00 95.10           H  
ATOM   3971  CD2 LEU A 254     -15.432  -4.585 -12.498  1.00 95.10           C  
ATOM   3972 HD21 LEU A 254     -14.674  -4.692 -11.722  1.00 95.10           H  
ATOM   3973 HD22 LEU A 254     -16.104  -5.442 -12.459  1.00 95.10           H  
ATOM   3974 HD23 LEU A 254     -16.003  -3.675 -12.318  1.00 95.10           H  
ATOM   3975  N   ASN A 255     -10.985  -4.980 -14.548  1.00 96.11           N  
ATOM   3976  H   ASN A 255     -10.988  -5.842 -14.022  1.00 96.11           H  
ATOM   3977  CA  ASN A 255      -9.825  -4.091 -14.457  1.00 96.11           C  
ATOM   3978  HA  ASN A 255     -10.162  -3.092 -14.181  1.00 96.11           H  
ATOM   3979  C   ASN A 255      -9.091  -3.929 -15.793  1.00 96.11           C  
ATOM   3980  CB  ASN A 255      -8.868  -4.601 -13.371  1.00 96.11           C  
ATOM   3981  HB2 ASN A 255      -8.829  -5.690 -13.373  1.00 96.11           H  
ATOM   3982  HB3 ASN A 255      -7.863  -4.229 -13.574  1.00 96.11           H  
ATOM   3983  O   ASN A 255      -8.621  -2.835 -16.099  1.00 96.11           O  
ATOM   3984  CG  ASN A 255      -9.266  -4.083 -12.008  1.00 96.11           C  
ATOM   3985  ND2 ASN A 255     -10.020  -4.845 -11.251  1.00 96.11           N  
ATOM   3986 HD21 ASN A 255     -10.359  -5.733 -11.593  1.00 96.11           H  
ATOM   3987 HD22 ASN A 255     -10.299  -4.504 -10.342  1.00 96.11           H  
ATOM   3988  OD1 ASN A 255      -8.913  -2.974 -11.632  1.00 96.11           O  
ATOM   3989  N   THR A 256      -8.998  -4.975 -16.611  1.00 96.08           N  
ATOM   3990  H   THR A 256      -9.423  -5.857 -16.361  1.00 96.08           H  
ATOM   3991  CA  THR A 256      -8.258  -4.863 -17.871  1.00 96.08           C  
ATOM   3992  HA  THR A 256      -7.432  -4.173 -17.700  1.00 96.08           H  
ATOM   3993  C   THR A 256      -9.092  -4.260 -18.996  1.00 96.08           C  
ATOM   3994  CB  THR A 256      -7.628  -6.178 -18.299  1.00 96.08           C  
ATOM   3995  HB  THR A 256      -8.393  -6.817 -18.740  1.00 96.08           H  
ATOM   3996  O   THR A 256      -8.563  -3.460 -19.767  1.00 96.08           O  
ATOM   3997  CG2 THR A 256      -6.508  -5.861 -19.297  1.00 96.08           C  
ATOM   3998 HG21 THR A 256      -6.938  -5.582 -20.259  1.00 96.08           H  
ATOM   3999 HG22 THR A 256      -5.895  -5.031 -18.944  1.00 96.08           H  
ATOM   4000 HG23 THR A 256      -5.862  -6.729 -19.425  1.00 96.08           H  
ATOM   4001  OG1 THR A 256      -7.062  -6.842 -17.195  1.00 96.08           O  
ATOM   4002  HG1 THR A 256      -7.770  -7.291 -16.727  1.00 96.08           H  
ATOM   4003  N   LEU A 257     -10.406  -4.503 -19.016  1.00 94.03           N  
ATOM   4004  H   LEU A 257     -10.780  -5.200 -18.388  1.00 94.03           H  
ATOM   4005  CA  LEU A 257     -11.338  -3.772 -19.872  1.00 94.03           C  
ATOM   4006  HA  LEU A 257     -11.033  -3.928 -20.907  1.00 94.03           H  
ATOM   4007  C   LEU A 257     -11.273  -2.259 -19.591  1.00 94.03           C  
ATOM   4008  CB  LEU A 257     -12.749  -4.357 -19.686  1.00 94.03           C  
ATOM   4009  HB2 LEU A 257     -12.995  -4.350 -18.625  1.00 94.03           H  
ATOM   4010  HB3 LEU A 257     -12.742  -5.396 -20.019  1.00 94.03           H  
ATOM   4011  O   LEU A 257     -11.188  -1.473 -20.535  1.00 94.03           O  
ATOM   4012  CG  LEU A 257     -13.851  -3.595 -20.447  1.00 94.03           C  
ATOM   4013  HG  LEU A 257     -13.893  -2.565 -20.094  1.00 94.03           H  
ATOM   4014  CD1 LEU A 257     -13.635  -3.562 -21.958  1.00 94.03           C  
ATOM   4015 HD11 LEU A 257     -13.625  -4.581 -22.346  1.00 94.03           H  
ATOM   4016 HD12 LEU A 257     -12.694  -3.069 -22.202  1.00 94.03           H  
ATOM   4017 HD13 LEU A 257     -14.452  -3.006 -22.418  1.00 94.03           H  
ATOM   4018  CD2 LEU A 257     -15.201  -4.250 -20.180  1.00 94.03           C  
ATOM   4019 HD21 LEU A 257     -15.379  -4.332 -19.107  1.00 94.03           H  
ATOM   4020 HD22 LEU A 257     -15.213  -5.251 -20.610  1.00 94.03           H  
ATOM   4021 HD23 LEU A 257     -15.996  -3.653 -20.627  1.00 94.03           H  
ATOM   4022  N   PHE A 258     -11.196  -1.834 -18.320  1.00 93.98           N  
ATOM   4023  H   PHE A 258     -11.319  -2.505 -17.575  1.00 93.98           H  
ATOM   4024  CA  PHE A 258     -10.917  -0.429 -17.981  1.00 93.98           C  
ATOM   4025  HA  PHE A 258     -11.734   0.187 -18.357  1.00 93.98           H  
ATOM   4026  C   PHE A 258      -9.632   0.076 -18.649  1.00 93.98           C  
ATOM   4027  CB  PHE A 258     -10.793  -0.233 -16.457  1.00 93.98           C  
ATOM   4028  HB2 PHE A 258     -10.173   0.643 -16.266  1.00 93.98           H  
ATOM   4029  HB3 PHE A 258     -10.279  -1.085 -16.012  1.00 93.98           H  
ATOM   4030  O   PHE A 258      -9.603   1.177 -19.200  1.00 93.98           O  
ATOM   4031  CG  PHE A 258     -12.097  -0.006 -15.730  1.00 93.98           C  
ATOM   4032  CD1 PHE A 258     -12.864   1.127 -16.045  1.00 93.98           C  
ATOM   4033  HD1 PHE A 258     -12.526   1.816 -16.804  1.00 93.98           H  
ATOM   4034  CD2 PHE A 258     -12.534  -0.893 -14.729  1.00 93.98           C  
ATOM   4035  HD2 PHE A 258     -11.943  -1.758 -14.467  1.00 93.98           H  
ATOM   4036  CE1 PHE A 258     -14.085   1.357 -15.402  1.00 93.98           C  
ATOM   4037  HE1 PHE A 258     -14.688   2.219 -15.649  1.00 93.98           H  
ATOM   4038  CE2 PHE A 258     -13.769  -0.676 -14.096  1.00 93.98           C  
ATOM   4039  HE2 PHE A 258     -14.140  -1.378 -13.363  1.00 93.98           H  
ATOM   4040  CZ  PHE A 258     -14.545   0.439 -14.454  1.00 93.98           C  
ATOM   4041  HZ  PHE A 258     -15.522   0.599 -14.023  1.00 93.98           H  
ATOM   4042  N   ILE A 259      -8.564  -0.717 -18.624  1.00 93.43           N  
ATOM   4043  H   ILE A 259      -8.652  -1.618 -18.177  1.00 93.43           H  
ATOM   4044  CA  ILE A 259      -7.251  -0.308 -19.128  1.00 93.43           C  
ATOM   4045  HA  ILE A 259      -7.070   0.711 -18.786  1.00 93.43           H  
ATOM   4046  C   ILE A 259      -7.227  -0.239 -20.661  1.00 93.43           C  
ATOM   4047  CB  ILE A 259      -6.169  -1.208 -18.497  1.00 93.43           C  
ATOM   4048  HB  ILE A 259      -6.448  -2.251 -18.647  1.00 93.43           H  
ATOM   4049  O   ILE A 259      -6.762   0.762 -21.209  1.00 93.43           O  
ATOM   4050  CG1 ILE A 259      -6.102  -0.915 -16.977  1.00 93.43           C  
ATOM   4051 HG12 ILE A 259      -5.537   0.001 -16.803  1.00 93.43           H  
ATOM   4052 HG13 ILE A 259      -7.100  -0.765 -16.565  1.00 93.43           H  
ATOM   4053  CG2 ILE A 259      -4.795  -0.981 -19.147  1.00 93.43           C  
ATOM   4054 HG21 ILE A 259      -4.785  -1.397 -20.155  1.00 93.43           H  
ATOM   4055 HG22 ILE A 259      -4.026  -1.483 -18.560  1.00 93.43           H  
ATOM   4056 HG23 ILE A 259      -4.561   0.083 -19.195  1.00 93.43           H  
ATOM   4057  CD1 ILE A 259      -5.450  -2.020 -16.156  1.00 93.43           C  
ATOM   4058 HD11 ILE A 259      -5.956  -2.970 -16.327  1.00 93.43           H  
ATOM   4059 HD12 ILE A 259      -5.522  -1.766 -15.099  1.00 93.43           H  
ATOM   4060 HD13 ILE A 259      -4.395  -2.093 -16.422  1.00 93.43           H  
ATOM   4061  N   GLN A 260      -7.826  -1.211 -21.354  1.00 91.37           N  
ATOM   4062  H   GLN A 260      -8.195  -1.999 -20.841  1.00 91.37           H  
ATOM   4063  CA  GLN A 260      -8.024  -1.186 -22.809  1.00 91.37           C  
ATOM   4064  HA  GLN A 260      -7.059  -1.061 -23.301  1.00 91.37           H  
ATOM   4065  C   GLN A 260      -8.911  -0.019 -23.258  1.00 91.37           C  
ATOM   4066  CB  GLN A 260      -8.643  -2.512 -23.260  1.00 91.37           C  
ATOM   4067  HB2 GLN A 260      -8.972  -2.428 -24.296  1.00 91.37           H  
ATOM   4068  HB3 GLN A 260      -9.508  -2.745 -22.638  1.00 91.37           H  
ATOM   4069  O   GLN A 260      -8.664   0.576 -24.304  1.00 91.37           O  
ATOM   4070  CG  GLN A 260      -7.611  -3.635 -23.164  1.00 91.37           C  
ATOM   4071  HG2 GLN A 260      -6.816  -3.447 -23.884  1.00 91.37           H  
ATOM   4072  HG3 GLN A 260      -7.176  -3.671 -22.165  1.00 91.37           H  
ATOM   4073  CD  GLN A 260      -8.247  -4.981 -23.446  1.00 91.37           C  
ATOM   4074  NE2 GLN A 260      -8.308  -5.404 -24.689  1.00 91.37           N  
ATOM   4075 HE21 GLN A 260      -8.764  -6.297 -24.809  1.00 91.37           H  
ATOM   4076 HE22 GLN A 260      -8.162  -4.775 -25.466  1.00 91.37           H  
ATOM   4077  OE1 GLN A 260      -8.731  -5.649 -22.552  1.00 91.37           O  
ATOM   4078  N   ARG A 261      -9.889   0.382 -22.438  1.00 87.60           N  
ATOM   4079  H   ARG A 261     -10.088  -0.189 -21.630  1.00 87.60           H  
ATOM   4080  CA  ARG A 261     -10.719   1.577 -22.667  1.00 87.60           C  
ATOM   4081  HA  ARG A 261     -10.863   1.678 -23.742  1.00 87.60           H  
ATOM   4082  C   ARG A 261     -10.059   2.899 -22.299  1.00 87.60           C  
ATOM   4083  CB  ARG A 261     -12.083   1.397 -21.978  1.00 87.60           C  
ATOM   4084  HB2 ARG A 261     -12.654   2.324 -22.022  1.00 87.60           H  
ATOM   4085  HB3 ARG A 261     -11.930   1.149 -20.927  1.00 87.60           H  
ATOM   4086  O   ARG A 261     -10.727   3.932 -22.294  1.00 87.60           O  
ATOM   4087  CG  ARG A 261     -12.912   0.301 -22.647  1.00 87.60           C  
ATOM   4088  HG2 ARG A 261     -12.372  -0.646 -22.632  1.00 87.60           H  
ATOM   4089  HG3 ARG A 261     -13.832   0.175 -22.076  1.00 87.60           H  
ATOM   4090  CD  ARG A 261     -13.241   0.660 -24.103  1.00 87.60           C  
ATOM   4091  HD2 ARG A 261     -13.790   1.601 -24.144  1.00 87.60           H  
ATOM   4092  HD3 ARG A 261     -12.326   0.750 -24.689  1.00 87.60           H  
ATOM   4093  NE  ARG A 261     -14.019  -0.403 -24.714  1.00 87.60           N  
ATOM   4094  HE  ARG A 261     -13.520  -1.053 -25.304  1.00 87.60           H  
ATOM   4095  NH1 ARG A 261     -16.074   0.023 -23.694  1.00 87.60           N  
ATOM   4096 HH11 ARG A 261     -16.990  -0.369 -23.530  1.00 87.60           H  
ATOM   4097 HH12 ARG A 261     -15.825   0.929 -23.325  1.00 87.60           H  
ATOM   4098  NH2 ARG A 261     -15.688  -1.865 -24.702  1.00 87.60           N  
ATOM   4099 HH21 ARG A 261     -15.127  -2.546 -25.192  1.00 87.60           H  
ATOM   4100 HH22 ARG A 261     -16.636  -2.068 -24.416  1.00 87.60           H  
ATOM   4101  CZ  ARG A 261     -15.249  -0.713 -24.379  1.00 87.60           C  
ATOM   4102  N   GLY A 262      -8.767   2.899 -21.973  1.00 89.75           N  
ATOM   4103  H   GLY A 262      -8.257   2.028 -21.995  1.00 89.75           H  
ATOM   4104  CA  GLY A 262      -8.064   4.125 -21.605  1.00 89.75           C  
ATOM   4105  HA2 GLY A 262      -6.998   3.913 -21.517  1.00 89.75           H  
ATOM   4106  HA3 GLY A 262      -8.226   4.857 -22.396  1.00 89.75           H  
ATOM   4107  C   GLY A 262      -8.557   4.736 -20.291  1.00 89.75           C  
ATOM   4108  O   GLY A 262      -8.337   5.925 -20.051  1.00 89.75           O  
ATOM   4109  N   ARG A 263      -9.229   3.931 -19.456  1.00 91.00           N  
ATOM   4110  H   ARG A 263      -9.356   2.977 -19.762  1.00 91.00           H  
ATOM   4111  CA  ARG A 263      -9.744   4.229 -18.109  1.00 91.00           C  
ATOM   4112  HA  ARG A 263      -9.696   5.307 -17.952  1.00 91.00           H  
ATOM   4113  C   ARG A 263      -8.867   3.594 -17.008  1.00 91.00           C  
ATOM   4114  CB  ARG A 263     -11.228   3.833 -18.011  1.00 91.00           C  
ATOM   4115  HB2 ARG A 263     -11.346   2.803 -18.346  1.00 91.00           H  
ATOM   4116  HB3 ARG A 263     -11.544   3.906 -16.971  1.00 91.00           H  
ATOM   4117  O   ARG A 263      -9.336   3.286 -15.908  1.00 91.00           O  
ATOM   4118  CG  ARG A 263     -12.159   4.731 -18.836  1.00 91.00           C  
ATOM   4119  HG2 ARG A 263     -11.872   4.702 -19.887  1.00 91.00           H  
ATOM   4120  HG3 ARG A 263     -12.076   5.756 -18.473  1.00 91.00           H  
ATOM   4121  CD  ARG A 263     -13.612   4.257 -18.697  1.00 91.00           C  
ATOM   4122  HD2 ARG A 263     -13.857   4.129 -17.643  1.00 91.00           H  
ATOM   4123  HD3 ARG A 263     -13.715   3.285 -19.180  1.00 91.00           H  
ATOM   4124  NE  ARG A 263     -14.549   5.204 -19.326  1.00 91.00           N  
ATOM   4125  HE  ARG A 263     -14.756   5.060 -20.304  1.00 91.00           H  
ATOM   4126  NH1 ARG A 263     -15.329   6.310 -17.439  1.00 91.00           N  
ATOM   4127 HH11 ARG A 263     -14.956   5.578 -16.852  1.00 91.00           H  
ATOM   4128 HH12 ARG A 263     -16.156   6.777 -17.097  1.00 91.00           H  
ATOM   4129  NH2 ARG A 263     -16.084   6.857 -19.428  1.00 91.00           N  
ATOM   4130 HH21 ARG A 263     -16.895   7.226 -18.953  1.00 91.00           H  
ATOM   4131 HH22 ARG A 263     -16.252   6.601 -20.390  1.00 91.00           H  
ATOM   4132  CZ  ARG A 263     -15.306   6.104 -18.724  1.00 91.00           C  
ATOM   4133  N   HIS A 264      -7.577   3.407 -17.311  1.00 92.73           N  
ATOM   4134  H   HIS A 264      -7.286   3.703 -18.232  1.00 92.73           H  
ATOM   4135  CA  HIS A 264      -6.552   2.797 -16.453  1.00 92.73           C  
ATOM   4136  HA  HIS A 264      -6.896   1.800 -16.176  1.00 92.73           H  
ATOM   4137  C   HIS A 264      -6.281   3.535 -15.127  1.00 92.73           C  
ATOM   4138  CB  HIS A 264      -5.253   2.647 -17.271  1.00 92.73           C  
ATOM   4139  HB2 HIS A 264      -4.458   2.290 -16.616  1.00 92.73           H  
ATOM   4140  HB3 HIS A 264      -5.416   1.885 -18.033  1.00 92.73           H  
ATOM   4141  O   HIS A 264      -5.701   2.955 -14.210  1.00 92.73           O  
ATOM   4142  CG  HIS A 264      -4.766   3.882 -17.989  1.00 92.73           C  
ATOM   4143  CD2 HIS A 264      -4.505   5.110 -17.446  1.00 92.73           C  
ATOM   4144  HD2 HIS A 264      -4.619   5.386 -16.408  1.00 92.73           H  
ATOM   4145  ND1 HIS A 264      -4.424   3.955 -19.321  1.00 92.73           N  
ATOM   4146  HD1 HIS A 264      -4.296   3.174 -19.949  1.00 92.73           H  
ATOM   4147  CE1 HIS A 264      -3.965   5.193 -19.567  1.00 92.73           C  
ATOM   4148  HE1 HIS A 264      -3.527   5.514 -20.500  1.00 92.73           H  
ATOM   4149  NE2 HIS A 264      -4.044   5.950 -18.461  1.00 92.73           N  
ATOM   4150  N   GLU A 265      -6.724   4.788 -14.983  1.00 94.24           N  
ATOM   4151  H   GLU A 265      -7.266   5.194 -15.733  1.00 94.24           H  
ATOM   4152  CA  GLU A 265      -6.735   5.500 -13.702  1.00 94.24           C  
ATOM   4153  HA  GLU A 265      -5.713   5.520 -13.322  1.00 94.24           H  
ATOM   4154  C   GLU A 265      -7.573   4.754 -12.663  1.00 94.24           C  
ATOM   4155  CB  GLU A 265      -7.186   6.973 -13.836  1.00 94.24           C  
ATOM   4156  HB2 GLU A 265      -6.587   7.462 -14.604  1.00 94.24           H  
ATOM   4157  HB3 GLU A 265      -6.936   7.453 -12.890  1.00 94.24           H  
ATOM   4158  O   GLU A 265      -7.188   4.723 -11.504  1.00 94.24           O  
ATOM   4159  CG  GLU A 265      -8.679   7.279 -14.088  1.00 94.24           C  
ATOM   4160  HG2 GLU A 265      -9.311   6.640 -13.472  1.00 94.24           H  
ATOM   4161  HG3 GLU A 265      -8.858   8.308 -13.773  1.00 94.24           H  
ATOM   4162  CD  GLU A 265      -9.087   7.155 -15.555  1.00 94.24           C  
ATOM   4163  OE1 GLU A 265      -9.865   7.988 -16.060  1.00 94.24           O  
ATOM   4164  OE2 GLU A 265      -8.507   6.318 -16.274  1.00 94.24           O  
ATOM   4165  N   THR A 266      -8.651   4.078 -13.074  1.00 93.28           N  
ATOM   4166  H   THR A 266      -8.898   4.118 -14.053  1.00 93.28           H  
ATOM   4167  CA  THR A 266      -9.539   3.323 -12.173  1.00 93.28           C  
ATOM   4168  HA  THR A 266      -9.922   4.007 -11.415  1.00 93.28           H  
ATOM   4169  C   THR A 266      -8.769   2.223 -11.443  1.00 93.28           C  
ATOM   4170  CB  THR A 266     -10.729   2.729 -12.951  1.00 93.28           C  
ATOM   4171  HB  THR A 266     -10.389   1.881 -13.546  1.00 93.28           H  
ATOM   4172  O   THR A 266      -8.807   2.136 -10.214  1.00 93.28           O  
ATOM   4173  CG2 THR A 266     -11.857   2.266 -12.031  1.00 93.28           C  
ATOM   4174 HG21 THR A 266     -12.695   1.920 -12.636  1.00 93.28           H  
ATOM   4175 HG22 THR A 266     -12.190   3.089 -11.399  1.00 93.28           H  
ATOM   4176 HG23 THR A 266     -11.513   1.439 -11.410  1.00 93.28           H  
ATOM   4177  OG1 THR A 266     -11.262   3.695 -13.830  1.00 93.28           O  
ATOM   4178  HG1 THR A 266     -10.804   3.575 -14.665  1.00 93.28           H  
ATOM   4179  N   THR A 267      -7.982   1.441 -12.186  1.00 95.28           N  
ATOM   4180  H   THR A 267      -8.002   1.543 -13.190  1.00 95.28           H  
ATOM   4181  CA  THR A 267      -7.109   0.402 -11.628  1.00 95.28           C  
ATOM   4182  HA  THR A 267      -7.694  -0.205 -10.936  1.00 95.28           H  
ATOM   4183  C   THR A 267      -5.946   0.997 -10.833  1.00 95.28           C  
ATOM   4184  CB  THR A 267      -6.612  -0.525 -12.743  1.00 95.28           C  
ATOM   4185  HB  THR A 267      -5.991   0.037 -13.441  1.00 95.28           H  
ATOM   4186  O   THR A 267      -5.603   0.471  -9.776  1.00 95.28           O  
ATOM   4187  CG2 THR A 267      -5.833  -1.722 -12.210  1.00 95.28           C  
ATOM   4188 HG21 THR A 267      -6.376  -2.163 -11.374  1.00 95.28           H  
ATOM   4189 HG22 THR A 267      -4.846  -1.400 -11.877  1.00 95.28           H  
ATOM   4190 HG23 THR A 267      -5.711  -2.475 -12.989  1.00 95.28           H  
ATOM   4191  OG1 THR A 267      -7.730  -1.032 -13.429  1.00 95.28           O  
ATOM   4192  HG1 THR A 267      -8.156  -1.671 -12.854  1.00 95.28           H  
ATOM   4193  N   TRP A 268      -5.379   2.136 -11.250  1.00 95.79           N  
ATOM   4194  H   TRP A 268      -5.673   2.540 -12.127  1.00 95.79           H  
ATOM   4195  CA  TRP A 268      -4.366   2.836 -10.450  1.00 95.79           C  
ATOM   4196  HA  TRP A 268      -3.591   2.116 -10.185  1.00 95.79           H  
ATOM   4197  C   TRP A 268      -4.904   3.385  -9.120  1.00 95.79           C  
ATOM   4198  CB  TRP A 268      -3.705   3.951 -11.263  1.00 95.79           C  
ATOM   4199  HB2 TRP A 268      -4.446   4.431 -11.902  1.00 95.79           H  
ATOM   4200  HB3 TRP A 268      -3.347   4.702 -10.559  1.00 95.79           H  
ATOM   4201  O   TRP A 268      -4.198   3.297  -8.115  1.00 95.79           O  
ATOM   4202  CG  TRP A 268      -2.521   3.530 -12.077  1.00 95.79           C  
ATOM   4203  CD1 TRP A 268      -2.421   3.555 -13.426  1.00 95.79           C  
ATOM   4204  HD1 TRP A 268      -3.210   3.858 -14.098  1.00 95.79           H  
ATOM   4205  CD2 TRP A 268      -1.264   2.961 -11.597  1.00 95.79           C  
ATOM   4206  CE2 TRP A 268      -0.451   2.652 -12.725  1.00 95.79           C  
ATOM   4207  CE3 TRP A 268      -0.752   2.628 -10.322  1.00 95.79           C  
ATOM   4208  HE3 TRP A 268      -1.348   2.831  -9.444  1.00 95.79           H  
ATOM   4209  NE1 TRP A 268      -1.180   3.080 -13.811  1.00 95.79           N  
ATOM   4210  HE1 TRP A 268      -0.888   2.951 -14.769  1.00 95.79           H  
ATOM   4211  CH2 TRP A 268       1.263   1.673 -11.327  1.00 95.79           C  
ATOM   4212  HH2 TRP A 268       2.203   1.151 -11.223  1.00 95.79           H  
ATOM   4213  CZ2 TRP A 268       0.789   2.017 -12.604  1.00 95.79           C  
ATOM   4214  HZ2 TRP A 268       1.347   1.764 -13.494  1.00 95.79           H  
ATOM   4215  CZ3 TRP A 268       0.496   1.988 -10.189  1.00 95.79           C  
ATOM   4216  HZ3 TRP A 268       0.856   1.708  -9.210  1.00 95.79           H  
ATOM   4217  N   THR A 269      -6.134   3.906  -9.069  1.00 95.94           N  
ATOM   4218  H   THR A 269      -6.640   4.030  -9.934  1.00 95.94           H  
ATOM   4219  CA  THR A 269      -6.795   4.337  -7.825  1.00 95.94           C  
ATOM   4220  HA  THR A 269      -6.166   5.073  -7.325  1.00 95.94           H  
ATOM   4221  C   THR A 269      -6.968   3.152  -6.875  1.00 95.94           C  
ATOM   4222  CB  THR A 269      -8.166   4.977  -8.106  1.00 95.94           C  
ATOM   4223  HB  THR A 269      -8.822   4.228  -8.551  1.00 95.94           H  
ATOM   4224  O   THR A 269      -6.585   3.250  -5.709  1.00 95.94           O  
ATOM   4225  CG2 THR A 269      -8.838   5.531  -6.850  1.00 95.94           C  
ATOM   4226 HG21 THR A 269      -9.758   6.045  -7.126  1.00 95.94           H  
ATOM   4227 HG22 THR A 269      -9.095   4.719  -6.169  1.00 95.94           H  
ATOM   4228 HG23 THR A 269      -8.173   6.231  -6.344  1.00 95.94           H  
ATOM   4229  OG1 THR A 269      -8.064   6.057  -9.000  1.00 95.94           O  
ATOM   4230  HG1 THR A 269      -7.304   6.599  -8.776  1.00 95.94           H  
ATOM   4231  N   ILE A 270      -7.456   2.014  -7.386  1.00 95.81           N  
ATOM   4232  H   ILE A 270      -7.752   2.021  -8.352  1.00 95.81           H  
ATOM   4233  CA  ILE A 270      -7.579   0.749  -6.643  1.00 95.81           C  
ATOM   4234  HA  ILE A 270      -8.248   0.898  -5.796  1.00 95.81           H  
ATOM   4235  C   ILE A 270      -6.217   0.324  -6.068  1.00 95.81           C  
ATOM   4236  CB  ILE A 270      -8.196  -0.333  -7.568  1.00 95.81           C  
ATOM   4237  HB  ILE A 270      -7.674  -0.311  -8.524  1.00 95.81           H  
ATOM   4238  O   ILE A 270      -6.075   0.145  -4.859  1.00 95.81           O  
ATOM   4239  CG1 ILE A 270      -9.687  -0.025  -7.831  1.00 95.81           C  
ATOM   4240 HG12 ILE A 270      -9.799   1.037  -8.049  1.00 95.81           H  
ATOM   4241 HG13 ILE A 270     -10.266  -0.231  -6.931  1.00 95.81           H  
ATOM   4242  CG2 ILE A 270      -8.030  -1.747  -6.986  1.00 95.81           C  
ATOM   4243 HG21 ILE A 270      -8.536  -2.484  -7.609  1.00 95.81           H  
ATOM   4244 HG22 ILE A 270      -6.976  -2.023  -6.978  1.00 95.81           H  
ATOM   4245 HG23 ILE A 270      -8.435  -1.781  -5.975  1.00 95.81           H  
ATOM   4246  CD1 ILE A 270     -10.287  -0.803  -9.015  1.00 95.81           C  
ATOM   4247 HD11 ILE A 270      -9.746  -0.563  -9.931  1.00 95.81           H  
ATOM   4248 HD12 ILE A 270     -11.332  -0.521  -9.141  1.00 95.81           H  
ATOM   4249 HD13 ILE A 270     -10.244  -1.879  -8.848  1.00 95.81           H  
ATOM   4250  N   LEU A 271      -5.188   0.225  -6.913  1.00 96.33           N  
ATOM   4251  H   LEU A 271      -5.364   0.386  -7.894  1.00 96.33           H  
ATOM   4252  CA  LEU A 271      -3.840  -0.180  -6.508  1.00 96.33           C  
ATOM   4253  HA  LEU A 271      -3.893  -1.171  -6.056  1.00 96.33           H  
ATOM   4254  C   LEU A 271      -3.260   0.759  -5.435  1.00 96.33           C  
ATOM   4255  CB  LEU A 271      -2.959  -0.243  -7.770  1.00 96.33           C  
ATOM   4256  HB2 LEU A 271      -1.906  -0.269  -7.490  1.00 96.33           H  
ATOM   4257  HB3 LEU A 271      -3.114   0.670  -8.344  1.00 96.33           H  
ATOM   4258  O   LEU A 271      -2.808   0.304  -4.382  1.00 96.33           O  
ATOM   4259  CG  LEU A 271      -3.249  -1.462  -8.667  1.00 96.33           C  
ATOM   4260  HG  LEU A 271      -4.323  -1.582  -8.809  1.00 96.33           H  
ATOM   4261  CD1 LEU A 271      -2.595  -1.249 -10.027  1.00 96.33           C  
ATOM   4262 HD11 LEU A 271      -1.526  -1.073  -9.911  1.00 96.33           H  
ATOM   4263 HD12 LEU A 271      -2.753  -2.124 -10.658  1.00 96.33           H  
ATOM   4264 HD13 LEU A 271      -3.044  -0.383 -10.513  1.00 96.33           H  
ATOM   4265  CD2 LEU A 271      -2.690  -2.757  -8.075  1.00 96.33           C  
ATOM   4266 HD21 LEU A 271      -3.175  -2.978  -7.124  1.00 96.33           H  
ATOM   4267 HD22 LEU A 271      -1.615  -2.666  -7.922  1.00 96.33           H  
ATOM   4268 HD23 LEU A 271      -2.885  -3.581  -8.761  1.00 96.33           H  
ATOM   4269  N   ARG A 272      -3.335   2.077  -5.639  1.00 95.05           N  
ATOM   4270  H   ARG A 272      -3.749   2.399  -6.502  1.00 95.05           H  
ATOM   4271  CA  ARG A 272      -2.822   3.070  -4.681  1.00 95.05           C  
ATOM   4272  HA  ARG A 272      -1.786   2.828  -4.444  1.00 95.05           H  
ATOM   4273  C   ARG A 272      -3.565   3.042  -3.347  1.00 95.05           C  
ATOM   4274  CB  ARG A 272      -2.870   4.463  -5.317  1.00 95.05           C  
ATOM   4275  HB2 ARG A 272      -2.717   5.221  -4.549  1.00 95.05           H  
ATOM   4276  HB3 ARG A 272      -3.843   4.627  -5.781  1.00 95.05           H  
ATOM   4277  O   ARG A 272      -2.927   3.145  -2.301  1.00 95.05           O  
ATOM   4278  CG  ARG A 272      -1.751   4.584  -6.355  1.00 95.05           C  
ATOM   4279  HG2 ARG A 272      -0.792   4.549  -5.839  1.00 95.05           H  
ATOM   4280  HG3 ARG A 272      -1.793   3.753  -7.059  1.00 95.05           H  
ATOM   4281  CD  ARG A 272      -1.860   5.891  -7.135  1.00 95.05           C  
ATOM   4282  HD2 ARG A 272      -1.923   6.728  -6.440  1.00 95.05           H  
ATOM   4283  HD3 ARG A 272      -2.763   5.863  -7.744  1.00 95.05           H  
ATOM   4284  NE  ARG A 272      -0.674   6.044  -7.985  1.00 95.05           N  
ATOM   4285  HE  ARG A 272       0.089   5.399  -7.839  1.00 95.05           H  
ATOM   4286  NH1 ARG A 272      -1.479   7.656  -9.427  1.00 95.05           N  
ATOM   4287 HH11 ARG A 272      -1.404   8.087 -10.337  1.00 95.05           H  
ATOM   4288 HH12 ARG A 272      -2.366   7.756  -8.954  1.00 95.05           H  
ATOM   4289  NH2 ARG A 272       0.526   6.762  -9.735  1.00 95.05           N  
ATOM   4290 HH21 ARG A 272       1.314   6.190  -9.467  1.00 95.05           H  
ATOM   4291 HH22 ARG A 272       0.518   7.213 -10.639  1.00 95.05           H  
ATOM   4292  CZ  ARG A 272      -0.561   6.819  -9.037  1.00 95.05           C  
ATOM   4293  N   ARG A 273      -4.886   2.826  -3.352  1.00 94.22           N  
ATOM   4294  H   ARG A 273      -5.349   2.755  -4.247  1.00 94.22           H  
ATOM   4295  CA  ARG A 273      -5.702   2.695  -2.131  1.00 94.22           C  
ATOM   4296  HA  ARG A 273      -5.520   3.570  -1.508  1.00 94.22           H  
ATOM   4297  C   ARG A 273      -5.325   1.475  -1.277  1.00 94.22           C  
ATOM   4298  CB  ARG A 273      -7.180   2.668  -2.547  1.00 94.22           C  
ATOM   4299  HB2 ARG A 273      -7.358   1.811  -3.196  1.00 94.22           H  
ATOM   4300  HB3 ARG A 273      -7.405   3.570  -3.117  1.00 94.22           H  
ATOM   4301  O   ARG A 273      -5.497   1.509  -0.058  1.00 94.22           O  
ATOM   4302  CG  ARG A 273      -8.158   2.587  -1.370  1.00 94.22           C  
ATOM   4303  HG2 ARG A 273      -8.030   1.638  -0.850  1.00 94.22           H  
ATOM   4304  HG3 ARG A 273      -9.168   2.588  -1.780  1.00 94.22           H  
ATOM   4305  CD  ARG A 273      -8.032   3.746  -0.370  1.00 94.22           C  
ATOM   4306  HD2 ARG A 273      -7.970   4.685  -0.919  1.00 94.22           H  
ATOM   4307  HD3 ARG A 273      -7.131   3.611   0.229  1.00 94.22           H  
ATOM   4308  NE  ARG A 273      -9.221   3.772   0.491  1.00 94.22           N  
ATOM   4309  HE  ARG A 273     -10.039   3.319   0.109  1.00 94.22           H  
ATOM   4310  NH1 ARG A 273      -8.562   5.141   2.209  1.00 94.22           N  
ATOM   4311 HH11 ARG A 273      -8.778   5.549   3.107  1.00 94.22           H  
ATOM   4312 HH12 ARG A 273      -7.638   5.183   1.803  1.00 94.22           H  
ATOM   4313  NH2 ARG A 273     -10.636   4.280   2.166  1.00 94.22           N  
ATOM   4314 HH21 ARG A 273     -11.324   3.706   1.700  1.00 94.22           H  
ATOM   4315 HH22 ARG A 273     -10.901   4.697   3.047  1.00 94.22           H  
ATOM   4316  CZ  ARG A 273      -9.460   4.404   1.620  1.00 94.22           C  
ATOM   4317  N   PHE A 274      -4.770   0.435  -1.896  1.00 96.19           N  
ATOM   4318  H   PHE A 274      -4.729   0.464  -2.904  1.00 96.19           H  
ATOM   4319  CA  PHE A 274      -4.246  -0.762  -1.229  1.00 96.19           C  
ATOM   4320  HA  PHE A 274      -4.641  -0.795  -0.213  1.00 96.19           H  
ATOM   4321  C   PHE A 274      -2.715  -0.766  -1.052  1.00 96.19           C  
ATOM   4322  CB  PHE A 274      -4.791  -1.998  -1.946  1.00 96.19           C  
ATOM   4323  HB2 PHE A 274      -4.175  -2.866  -1.711  1.00 96.19           H  
ATOM   4324  HB3 PHE A 274      -4.728  -1.842  -3.023  1.00 96.19           H  
ATOM   4325  O   PHE A 274      -2.139  -1.813  -0.736  1.00 96.19           O  
ATOM   4326  CG  PHE A 274      -6.219  -2.332  -1.557  1.00 96.19           C  
ATOM   4327  CD1 PHE A 274      -6.460  -3.283  -0.546  1.00 96.19           C  
ATOM   4328  HD1 PHE A 274      -5.635  -3.735  -0.017  1.00 96.19           H  
ATOM   4329  CD2 PHE A 274      -7.304  -1.756  -2.244  1.00 96.19           C  
ATOM   4330  HD2 PHE A 274      -7.135  -1.033  -3.028  1.00 96.19           H  
ATOM   4331  CE1 PHE A 274      -7.777  -3.672  -0.243  1.00 96.19           C  
ATOM   4332  HE1 PHE A 274      -7.966  -4.417   0.516  1.00 96.19           H  
ATOM   4333  CE2 PHE A 274      -8.620  -2.136  -1.929  1.00 96.19           C  
ATOM   4334  HE2 PHE A 274      -9.452  -1.701  -2.463  1.00 96.19           H  
ATOM   4335  CZ  PHE A 274      -8.857  -3.105  -0.940  1.00 96.19           C  
ATOM   4336  HZ  PHE A 274      -9.866  -3.419  -0.721  1.00 96.19           H  
ATOM   4337  N   GLY A 275      -2.078   0.403  -1.208  1.00 95.15           N  
ATOM   4338  H   GLY A 275      -2.623   1.199  -1.508  1.00 95.15           H  
ATOM   4339  CA  GLY A 275      -0.687   0.669  -0.831  1.00 95.15           C  
ATOM   4340  HA2 GLY A 275      -0.391  -0.039  -0.057  1.00 95.15           H  
ATOM   4341  HA3 GLY A 275      -0.627   1.674  -0.413  1.00 95.15           H  
ATOM   4342  C   GLY A 275       0.350   0.571  -1.949  1.00 95.15           C  
ATOM   4343  O   GLY A 275       1.539   0.735  -1.677  1.00 95.15           O  
ATOM   4344  N   TYR A 276      -0.059   0.290  -3.188  1.00 95.67           N  
ATOM   4345  H   TYR A 276      -1.047   0.199  -3.373  1.00 95.67           H  
ATOM   4346  CA  TYR A 276       0.877   0.013  -4.277  1.00 95.67           C  
ATOM   4347  HA  TYR A 276       1.696  -0.571  -3.856  1.00 95.67           H  
ATOM   4348  C   TYR A 276       1.509   1.274  -4.878  1.00 95.67           C  
ATOM   4349  CB  TYR A 276       0.218  -0.877  -5.332  1.00 95.67           C  
ATOM   4350  HB2 TYR A 276       0.877  -0.949  -6.198  1.00 95.67           H  
ATOM   4351  HB3 TYR A 276      -0.712  -0.414  -5.664  1.00 95.67           H  
ATOM   4352  O   TYR A 276       0.855   2.283  -5.148  1.00 95.67           O  
ATOM   4353  CG  TYR A 276      -0.046  -2.275  -4.814  1.00 95.67           C  
ATOM   4354  CD1 TYR A 276       1.027  -3.176  -4.745  1.00 95.67           C  
ATOM   4355  HD1 TYR A 276       2.004  -2.863  -5.081  1.00 95.67           H  
ATOM   4356  CD2 TYR A 276      -1.316  -2.661  -4.342  1.00 95.67           C  
ATOM   4357  HD2 TYR A 276      -2.150  -1.976  -4.391  1.00 95.67           H  
ATOM   4358  CE1 TYR A 276       0.845  -4.468  -4.229  1.00 95.67           C  
ATOM   4359  HE1 TYR A 276       1.677  -5.155  -4.205  1.00 95.67           H  
ATOM   4360  CE2 TYR A 276      -1.505  -3.941  -3.792  1.00 95.67           C  
ATOM   4361  HE2 TYR A 276      -2.481  -4.243  -3.443  1.00 95.67           H  
ATOM   4362  OH  TYR A 276      -0.600  -6.079  -3.220  1.00 95.67           O  
ATOM   4363  HH  TYR A 276       0.190  -6.609  -3.348  1.00 95.67           H  
ATOM   4364  CZ  TYR A 276      -0.423  -4.844  -3.743  1.00 95.67           C  
ATOM   4365  N   SER A 277       2.818   1.179  -5.097  1.00 95.02           N  
ATOM   4366  H   SER A 277       3.264   0.317  -4.818  1.00 95.02           H  
ATOM   4367  CA  SER A 277       3.656   2.163  -5.774  1.00 95.02           C  
ATOM   4368  HA  SER A 277       3.350   3.160  -5.456  1.00 95.02           H  
ATOM   4369  C   SER A 277       3.526   2.091  -7.298  1.00 95.02           C  
ATOM   4370  CB  SER A 277       5.118   1.945  -5.360  1.00 95.02           C  
ATOM   4371  HB2 SER A 277       5.737   2.743  -5.771  1.00 95.02           H  
ATOM   4372  HB3 SER A 277       5.198   1.968  -4.273  1.00 95.02           H  
ATOM   4373  O   SER A 277       2.944   1.163  -7.856  1.00 95.02           O  
ATOM   4374  OG  SER A 277       5.595   0.702  -5.829  1.00 95.02           O  
ATOM   4375  HG  SER A 277       5.289   0.034  -5.211  1.00 95.02           H  
ATOM   4376  N   ASP A 278       4.163   3.041  -7.984  1.00 93.45           N  
ATOM   4377  H   ASP A 278       4.622   3.780  -7.472  1.00 93.45           H  
ATOM   4378  CA  ASP A 278       4.234   3.095  -9.452  1.00 93.45           C  
ATOM   4379  HA  ASP A 278       3.218   3.030  -9.841  1.00 93.45           H  
ATOM   4380  C   ASP A 278       5.034   1.909 -10.061  1.00 93.45           C  
ATOM   4381  CB  ASP A 278       4.810   4.466  -9.869  1.00 93.45           C  
ATOM   4382  HB2 ASP A 278       5.882   4.462  -9.674  1.00 93.45           H  
ATOM   4383  HB3 ASP A 278       4.665   4.599 -10.941  1.00 93.45           H  
ATOM   4384  O   ASP A 278       5.035   1.722 -11.275  1.00 93.45           O  
ATOM   4385  CG  ASP A 278       4.179   5.664  -9.130  1.00 93.45           C  
ATOM   4386  OD1 ASP A 278       4.929   6.510  -8.582  1.00 93.45           O  
ATOM   4387  OD2 ASP A 278       2.937   5.749  -9.009  1.00 93.45           O  
ATOM   4388  N   ALA A 279       5.688   1.097  -9.215  1.00 91.96           N  
ATOM   4389  H   ALA A 279       5.622   1.310  -8.230  1.00 91.96           H  
ATOM   4390  CA  ALA A 279       6.356  -0.165  -9.549  1.00 91.96           C  
ATOM   4391  HA  ALA A 279       6.409  -0.256 -10.634  1.00 91.96           H  
ATOM   4392  C   ALA A 279       5.585  -1.410  -9.046  1.00 91.96           C  
ATOM   4393  CB  ALA A 279       7.793  -0.111  -9.009  1.00 91.96           C  
ATOM   4394  HB1 ALA A 279       7.781  -0.062  -7.920  1.00 91.96           H  
ATOM   4395  HB2 ALA A 279       8.308   0.763  -9.409  1.00 91.96           H  
ATOM   4396  HB3 ALA A 279       8.334  -1.007  -9.313  1.00 91.96           H  
ATOM   4397  O   ALA A 279       6.146  -2.497  -8.992  1.00 91.96           O  
ATOM   4398  N   LEU A 280       4.312  -1.267  -8.655  1.00 94.62           N  
ATOM   4399  H   LEU A 280       3.909  -0.342  -8.692  1.00 94.62           H  
ATOM   4400  CA  LEU A 280       3.433  -2.355  -8.190  1.00 94.62           C  
ATOM   4401  HA  LEU A 280       2.501  -1.882  -7.878  1.00 94.62           H  
ATOM   4402  C   LEU A 280       3.904  -3.131  -6.945  1.00 94.62           C  
ATOM   4403  CB  LEU A 280       3.095  -3.303  -9.346  1.00 94.62           C  
ATOM   4404  HB2 LEU A 280       2.419  -4.073  -8.973  1.00 94.62           H  
ATOM   4405  HB3 LEU A 280       4.013  -3.804  -9.655  1.00 94.62           H  
ATOM   4406  O   LEU A 280       3.350  -4.181  -6.622  1.00 94.62           O  
ATOM   4407  CG  LEU A 280       2.443  -2.653 -10.574  1.00 94.62           C  
ATOM   4408  HG  LEU A 280       3.044  -1.823 -10.946  1.00 94.62           H  
ATOM   4409  CD1 LEU A 280       2.407  -3.748 -11.631  1.00 94.62           C  
ATOM   4410 HD11 LEU A 280       2.100  -4.684 -11.165  1.00 94.62           H  
ATOM   4411 HD12 LEU A 280       1.720  -3.487 -12.436  1.00 94.62           H  
ATOM   4412 HD13 LEU A 280       3.408  -3.876 -12.042  1.00 94.62           H  
ATOM   4413  CD2 LEU A 280       1.027  -2.162 -10.272  1.00 94.62           C  
ATOM   4414 HD21 LEU A 280       0.588  -1.762 -11.186  1.00 94.62           H  
ATOM   4415 HD22 LEU A 280       0.411  -2.978  -9.894  1.00 94.62           H  
ATOM   4416 HD23 LEU A 280       1.062  -1.357  -9.538  1.00 94.62           H  
ATOM   4417  N   GLU A 281       4.850  -2.587  -6.184  1.00 95.10           N  
ATOM   4418  H   GLU A 281       5.347  -1.788  -6.552  1.00 95.10           H  
ATOM   4419  CA  GLU A 281       5.161  -3.046  -4.826  1.00 95.10           C  
ATOM   4420  HA  GLU A 281       4.716  -4.028  -4.666  1.00 95.10           H  
ATOM   4421  C   GLU A 281       4.563  -2.112  -3.770  1.00 95.10           C  
ATOM   4422  CB  GLU A 281       6.668  -3.206  -4.628  1.00 95.10           C  
ATOM   4423  HB2 GLU A 281       7.181  -2.278  -4.880  1.00 95.10           H  
ATOM   4424  HB3 GLU A 281       6.829  -3.423  -3.572  1.00 95.10           H  
ATOM   4425  O   GLU A 281       4.351  -0.924  -4.034  1.00 95.10           O  
ATOM   4426  CG  GLU A 281       7.228  -4.367  -5.469  1.00 95.10           C  
ATOM   4427  HG2 GLU A 281       7.266  -4.064  -6.516  1.00 95.10           H  
ATOM   4428  HG3 GLU A 281       6.552  -5.218  -5.385  1.00 95.10           H  
ATOM   4429  CD  GLU A 281       8.622  -4.813  -5.009  1.00 95.10           C  
ATOM   4430  OE1 GLU A 281       9.179  -5.752  -5.623  1.00 95.10           O  
ATOM   4431  OE2 GLU A 281       9.149  -4.222  -4.040  1.00 95.10           O  
ATOM   4432  N   LEU A 282       4.280  -2.635  -2.575  1.00 94.65           N  
ATOM   4433  H   LEU A 282       4.568  -3.585  -2.386  1.00 94.65           H  
ATOM   4434  CA  LEU A 282       3.724  -1.850  -1.470  1.00 94.65           C  
ATOM   4435  HA  LEU A 282       2.880  -1.275  -1.853  1.00 94.65           H  
ATOM   4436  C   LEU A 282       4.748  -0.837  -0.941  1.00 94.65           C  
ATOM   4437  CB  LEU A 282       3.228  -2.780  -0.349  1.00 94.65           C  
ATOM   4438  HB2 LEU A 282       2.928  -2.163   0.498  1.00 94.65           H  
ATOM   4439  HB3 LEU A 282       4.063  -3.406  -0.033  1.00 94.65           H  
ATOM   4440  O   LEU A 282       5.902  -1.186  -0.694  1.00 94.65           O  
ATOM   4441  CG  LEU A 282       2.046  -3.682  -0.736  1.00 94.65           C  
ATOM   4442  HG  LEU A 282       2.324  -4.311  -1.582  1.00 94.65           H  
ATOM   4443  CD1 LEU A 282       1.661  -4.588   0.433  1.00 94.65           C  
ATOM   4444 HD11 LEU A 282       1.301  -3.989   1.269  1.00 94.65           H  
ATOM   4445 HD12 LEU A 282       2.535  -5.157   0.749  1.00 94.65           H  
ATOM   4446 HD13 LEU A 282       0.882  -5.283   0.121  1.00 94.65           H  
ATOM   4447  CD2 LEU A 282       0.816  -2.861  -1.103  1.00 94.65           C  
ATOM   4448 HD21 LEU A 282       0.551  -2.189  -0.286  1.00 94.65           H  
ATOM   4449 HD22 LEU A 282      -0.023  -3.525  -1.310  1.00 94.65           H  
ATOM   4450 HD23 LEU A 282       1.000  -2.282  -2.008  1.00 94.65           H  
ATOM   4451  N   THR A 283       4.334   0.418  -0.753  1.00 93.97           N  
ATOM   4452  H   THR A 283       3.369   0.652  -0.937  1.00 93.97           H  
ATOM   4453  CA  THR A 283       5.239   1.472  -0.269  1.00 93.97           C  
ATOM   4454  HA  THR A 283       6.134   1.446  -0.890  1.00 93.97           H  
ATOM   4455  C   THR A 283       5.686   1.228   1.172  1.00 93.97           C  
ATOM   4456  CB  THR A 283       4.639   2.883  -0.386  1.00 93.97           C  
ATOM   4457  HB  THR A 283       5.364   3.602  -0.004  1.00 93.97           H  
ATOM   4458  O   THR A 283       4.972   0.632   1.985  1.00 93.97           O  
ATOM   4459  CG2 THR A 283       4.312   3.268  -1.828  1.00 93.97           C  
ATOM   4460 HG21 THR A 283       3.582   2.577  -2.249  1.00 93.97           H  
ATOM   4461 HG22 THR A 283       5.228   3.243  -2.419  1.00 93.97           H  
ATOM   4462 HG23 THR A 283       3.906   4.279  -1.852  1.00 93.97           H  
ATOM   4463  OG1 THR A 283       3.466   3.004   0.377  1.00 93.97           O  
ATOM   4464  HG1 THR A 283       3.132   3.897   0.259  1.00 93.97           H  
ATOM   4465  N   ALA A 284       6.865   1.752   1.525  1.00 91.82           N  
ATOM   4466  H   ALA A 284       7.383   2.304   0.858  1.00 91.82           H  
ATOM   4467  CA  ALA A 284       7.330   1.706   2.909  1.00 91.82           C  
ATOM   4468  HA  ALA A 284       7.265   0.676   3.261  1.00 91.82           H  
ATOM   4469  C   ALA A 284       6.439   2.553   3.831  1.00 91.82           C  
ATOM   4470  CB  ALA A 284       8.796   2.136   2.972  1.00 91.82           C  
ATOM   4471  HB1 ALA A 284       8.896   3.175   2.656  1.00 91.82           H  
ATOM   4472  HB2 ALA A 284       9.153   2.045   3.997  1.00 91.82           H  
ATOM   4473  HB3 ALA A 284       9.390   1.485   2.330  1.00 91.82           H  
ATOM   4474  O   ALA A 284       6.248   2.177   4.982  1.00 91.82           O  
ATOM   4475  N   ASP A 285       5.830   3.628   3.318  1.00 90.87           N  
ATOM   4476  H   ASP A 285       6.070   3.930   2.384  1.00 90.87           H  
ATOM   4477  CA  ASP A 285       4.834   4.410   4.061  1.00 90.87           C  
ATOM   4478  HA  ASP A 285       5.276   4.741   5.001  1.00 90.87           H  
ATOM   4479  C   ASP A 285       3.576   3.582   4.404  1.00 90.87           C  
ATOM   4480  CB  ASP A 285       4.441   5.658   3.253  1.00 90.87           C  
ATOM   4481  HB2 ASP A 285       3.943   5.341   2.337  1.00 90.87           H  
ATOM   4482  HB3 ASP A 285       3.727   6.242   3.834  1.00 90.87           H  
ATOM   4483  O   ASP A 285       3.023   3.738   5.489  1.00 90.87           O  
ATOM   4484  CG  ASP A 285       5.627   6.559   2.897  1.00 90.87           C  
ATOM   4485  OD1 ASP A 285       5.833   6.787   1.684  1.00 90.87           O  
ATOM   4486  OD2 ASP A 285       6.332   7.037   3.812  1.00 90.87           O  
ATOM   4487  N   TYR A 286       3.141   2.671   3.519  1.00 92.99           N  
ATOM   4488  H   TYR A 286       3.629   2.577   2.640  1.00 92.99           H  
ATOM   4489  CA  TYR A 286       1.978   1.799   3.750  1.00 92.99           C  
ATOM   4490  HA  TYR A 286       1.204   2.377   4.255  1.00 92.99           H  
ATOM   4491  C   TYR A 286       2.296   0.596   4.652  1.00 92.99           C  
ATOM   4492  CB  TYR A 286       1.417   1.333   2.397  1.00 92.99           C  
ATOM   4493  HB2 TYR A 286       2.188   0.774   1.866  1.00 92.99           H  
ATOM   4494  HB3 TYR A 286       1.187   2.213   1.796  1.00 92.99           H  
ATOM   4495  O   TYR A 286       1.449   0.179   5.439  1.00 92.99           O  
ATOM   4496  CG  TYR A 286       0.163   0.474   2.479  1.00 92.99           C  
ATOM   4497  CD1 TYR A 286       0.268  -0.931   2.510  1.00 92.99           C  
ATOM   4498  HD1 TYR A 286       1.242  -1.397   2.516  1.00 92.99           H  
ATOM   4499  CD2 TYR A 286      -1.111   1.078   2.472  1.00 92.99           C  
ATOM   4500  HD2 TYR A 286      -1.193   2.154   2.448  1.00 92.99           H  
ATOM   4501  CE1 TYR A 286      -0.895  -1.727   2.521  1.00 92.99           C  
ATOM   4502  HE1 TYR A 286      -0.812  -2.804   2.538  1.00 92.99           H  
ATOM   4503  CE2 TYR A 286      -2.277   0.284   2.467  1.00 92.99           C  
ATOM   4504  HE2 TYR A 286      -3.250   0.751   2.432  1.00 92.99           H  
ATOM   4505  OH  TYR A 286      -3.295  -1.895   2.452  1.00 92.99           O  
ATOM   4506  HH  TYR A 286      -4.092  -1.361   2.422  1.00 92.99           H  
ATOM   4507  CZ  TYR A 286      -2.171  -1.124   2.490  1.00 92.99           C  
ATOM   4508  N   LEU A 287       3.500   0.017   4.558  1.00 94.40           N  
ATOM   4509  H   LEU A 287       4.131   0.364   3.850  1.00 94.40           H  
ATOM   4510  CA  LEU A 287       3.910  -1.138   5.375  1.00 94.40           C  
ATOM   4511  HA  LEU A 287       3.028  -1.724   5.635  1.00 94.40           H  
ATOM   4512  C   LEU A 287       4.560  -0.765   6.716  1.00 94.40           C  
ATOM   4513  CB  LEU A 287       4.871  -2.025   4.563  1.00 94.40           C  
ATOM   4514  HB2 LEU A 287       5.664  -1.397   4.157  1.00 94.40           H  
ATOM   4515  HB3 LEU A 287       5.335  -2.739   5.244  1.00 94.40           H  
ATOM   4516  O   LEU A 287       4.621  -1.591   7.622  1.00 94.40           O  
ATOM   4517  CG  LEU A 287       4.230  -2.824   3.415  1.00 94.40           C  
ATOM   4518  HG  LEU A 287       3.779  -2.140   2.695  1.00 94.40           H  
ATOM   4519  CD1 LEU A 287       5.324  -3.632   2.717  1.00 94.40           C  
ATOM   4520 HD11 LEU A 287       6.044  -2.951   2.262  1.00 94.40           H  
ATOM   4521 HD12 LEU A 287       5.833  -4.277   3.433  1.00 94.40           H  
ATOM   4522 HD13 LEU A 287       4.890  -4.250   1.931  1.00 94.40           H  
ATOM   4523  CD2 LEU A 287       3.161  -3.805   3.909  1.00 94.40           C  
ATOM   4524 HD21 LEU A 287       2.288  -3.258   4.265  1.00 94.40           H  
ATOM   4525 HD22 LEU A 287       3.559  -4.423   4.714  1.00 94.40           H  
ATOM   4526 HD23 LEU A 287       2.846  -4.457   3.095  1.00 94.40           H  
ATOM   4527  N   SER A 288       5.109   0.436   6.861  1.00 92.55           N  
ATOM   4528  H   SER A 288       5.086   1.076   6.080  1.00 92.55           H  
ATOM   4529  CA  SER A 288       5.848   0.866   8.055  1.00 92.55           C  
ATOM   4530  HA  SER A 288       5.505   0.303   8.923  1.00 92.55           H  
ATOM   4531  C   SER A 288       5.585   2.344   8.371  1.00 92.55           C  
ATOM   4532  CB  SER A 288       7.340   0.565   7.882  1.00 92.55           C  
ATOM   4533  HB2 SER A 288       7.904   1.029   8.692  1.00 92.55           H  
ATOM   4534  HB3 SER A 288       7.691   0.965   6.931  1.00 92.55           H  
ATOM   4535  O   SER A 288       6.514   3.157   8.327  1.00 92.55           O  
ATOM   4536  OG  SER A 288       7.547  -0.835   7.936  1.00 92.55           O  
ATOM   4537  HG  SER A 288       6.699  -1.258   7.787  1.00 92.55           H  
ATOM   4538  N   PRO A 289       4.331   2.699   8.719  1.00 92.79           N  
ATOM   4539  CA  PRO A 289       3.982   4.045   9.159  1.00 92.79           C  
ATOM   4540  HA  PRO A 289       4.152   4.745   8.341  1.00 92.79           H  
ATOM   4541  C   PRO A 289       4.811   4.488  10.373  1.00 92.79           C  
ATOM   4542  CB  PRO A 289       2.484   4.009   9.475  1.00 92.79           C  
ATOM   4543  HB2 PRO A 289       1.914   4.262   8.581  1.00 92.79           H  
ATOM   4544  HB3 PRO A 289       2.216   4.673  10.296  1.00 92.79           H  
ATOM   4545  O   PRO A 289       5.312   3.682  11.166  1.00 92.79           O  
ATOM   4546  CG  PRO A 289       2.244   2.546   9.833  1.00 92.79           C  
ATOM   4547  HG2 PRO A 289       1.201   2.264   9.689  1.00 92.79           H  
ATOM   4548  HG3 PRO A 289       2.560   2.359  10.859  1.00 92.79           H  
ATOM   4549  CD  PRO A 289       3.171   1.826   8.859  1.00 92.79           C  
ATOM   4550  HD2 PRO A 289       3.433   0.846   9.256  1.00 92.79           H  
ATOM   4551  HD3 PRO A 289       2.679   1.722   7.892  1.00 92.79           H  
ATOM   4552  N   LEU A 290       4.968   5.806  10.517  1.00 89.89           N  
ATOM   4553  H   LEU A 290       4.470   6.402   9.871  1.00 89.89           H  
ATOM   4554  CA  LEU A 290       5.899   6.426  11.460  1.00 89.89           C  
ATOM   4555  HA  LEU A 290       6.848   5.893  11.395  1.00 89.89           H  
ATOM   4556  C   LEU A 290       5.440   6.307  12.925  1.00 89.89           C  
ATOM   4557  CB  LEU A 290       6.138   7.894  11.052  1.00 89.89           C  
ATOM   4558  HB2 LEU A 290       6.679   8.396  11.855  1.00 89.89           H  
ATOM   4559  HB3 LEU A 290       5.168   8.384  10.956  1.00 89.89           H  
ATOM   4560  O   LEU A 290       4.860   7.233  13.489  1.00 89.89           O  
ATOM   4561  CG  LEU A 290       6.930   8.090   9.747  1.00 89.89           C  
ATOM   4562  HG  LEU A 290       6.449   7.543   8.936  1.00 89.89           H  
ATOM   4563  CD1 LEU A 290       6.947   9.577   9.387  1.00 89.89           C  
ATOM   4564 HD11 LEU A 290       7.436  10.152  10.173  1.00 89.89           H  
ATOM   4565 HD12 LEU A 290       5.924   9.931   9.260  1.00 89.89           H  
ATOM   4566 HD13 LEU A 290       7.477   9.718   8.445  1.00 89.89           H  
ATOM   4567  CD2 LEU A 290       8.385   7.626   9.878  1.00 89.89           C  
ATOM   4568 HD21 LEU A 290       8.869   8.127  10.716  1.00 89.89           H  
ATOM   4569 HD22 LEU A 290       8.417   6.546  10.019  1.00 89.89           H  
ATOM   4570 HD23 LEU A 290       8.920   7.856   8.956  1.00 89.89           H  
ATOM   4571  N   ILE A 291       5.788   5.194  13.575  1.00 92.97           N  
ATOM   4572  H   ILE A 291       6.130   4.423  13.020  1.00 92.97           H  
ATOM   4573  CA  ILE A 291       5.678   5.035  15.031  1.00 92.97           C  
ATOM   4574  HA  ILE A 291       4.915   5.738  15.366  1.00 92.97           H  
ATOM   4575  C   ILE A 291       6.987   5.426  15.738  1.00 92.97           C  
ATOM   4576  CB  ILE A 291       5.147   3.629  15.396  1.00 92.97           C  
ATOM   4577  HB  ILE A 291       4.298   3.427  14.742  1.00 92.97           H  
ATOM   4578  O   ILE A 291       8.076   4.976  15.375  1.00 92.97           O  
ATOM   4579  CG1 ILE A 291       4.619   3.631  16.847  1.00 92.97           C  
ATOM   4580 HG12 ILE A 291       3.990   4.509  16.995  1.00 92.97           H  
ATOM   4581 HG13 ILE A 291       5.453   3.689  17.546  1.00 92.97           H  
ATOM   4582  CG2 ILE A 291       6.190   2.518  15.167  1.00 92.97           C  
ATOM   4583 HG21 ILE A 291       7.042   2.643  15.835  1.00 92.97           H  
ATOM   4584 HG22 ILE A 291       5.750   1.539  15.358  1.00 92.97           H  
ATOM   4585 HG23 ILE A 291       6.532   2.541  14.133  1.00 92.97           H  
ATOM   4586  CD1 ILE A 291       3.767   2.401  17.185  1.00 92.97           C  
ATOM   4587 HD11 ILE A 291       2.958   2.297  16.462  1.00 92.97           H  
ATOM   4588 HD12 ILE A 291       3.337   2.519  18.180  1.00 92.97           H  
ATOM   4589 HD13 ILE A 291       4.380   1.500  17.178  1.00 92.97           H  
ATOM   4590  N   HIS A 292       6.891   6.254  16.782  1.00 92.65           N  
ATOM   4591  H   HIS A 292       5.978   6.600  17.039  1.00 92.65           H  
ATOM   4592  CA  HIS A 292       8.028   6.611  17.633  1.00 92.65           C  
ATOM   4593  HA  HIS A 292       8.954   6.363  17.113  1.00 92.65           H  
ATOM   4594  C   HIS A 292       7.998   5.807  18.939  1.00 92.65           C  
ATOM   4595  CB  HIS A 292       8.057   8.124  17.884  1.00 92.65           C  
ATOM   4596  HB2 HIS A 292       8.065   8.645  16.927  1.00 92.65           H  
ATOM   4597  HB3 HIS A 292       7.157   8.420  18.424  1.00 92.65           H  
ATOM   4598  O   HIS A 292       7.079   5.956  19.742  1.00 92.65           O  
ATOM   4599  CG  HIS A 292       9.272   8.544  18.674  1.00 92.65           C  
ATOM   4600  CD2 HIS A 292       9.319   8.823  20.014  1.00 92.65           C  
ATOM   4601  HD2 HIS A 292       8.480   8.803  20.693  1.00 92.65           H  
ATOM   4602  ND1 HIS A 292      10.558   8.648  18.194  1.00 92.65           N  
ATOM   4603  HD1 HIS A 292      10.847   8.521  17.235  1.00 92.65           H  
ATOM   4604  CE1 HIS A 292      11.359   8.984  19.220  1.00 92.65           C  
ATOM   4605  HE1 HIS A 292      12.425   9.144  19.151  1.00 92.65           H  
ATOM   4606  NE2 HIS A 292      10.649   9.099  20.351  1.00 92.65           N  
ATOM   4607  N   VAL A 293       9.023   4.982  19.161  1.00 93.88           N  
ATOM   4608  H   VAL A 293       9.743   4.913  18.457  1.00 93.88           H  
ATOM   4609  CA  VAL A 293       9.203   4.183  20.383  1.00 93.88           C  
ATOM   4610  HA  VAL A 293       8.330   4.296  21.026  1.00 93.88           H  
ATOM   4611  C   VAL A 293      10.446   4.697  21.121  1.00 93.88           C  
ATOM   4612  CB  VAL A 293       9.313   2.677  20.060  1.00 93.88           C  
ATOM   4613  HB  VAL A 293      10.215   2.494  19.475  1.00 93.88           H  
ATOM   4614  O   VAL A 293      11.559   4.461  20.645  1.00 93.88           O  
ATOM   4615  CG1 VAL A 293       9.379   1.839  21.345  1.00 93.88           C  
ATOM   4616 HG11 VAL A 293      10.257   2.114  21.930  1.00 93.88           H  
ATOM   4617 HG12 VAL A 293       9.462   0.782  21.091  1.00 93.88           H  
ATOM   4618 HG13 VAL A 293       8.483   1.993  21.946  1.00 93.88           H  
ATOM   4619  CG2 VAL A 293       8.110   2.181  19.244  1.00 93.88           C  
ATOM   4620 HG21 VAL A 293       8.083   2.672  18.270  1.00 93.88           H  
ATOM   4621 HG22 VAL A 293       7.183   2.392  19.777  1.00 93.88           H  
ATOM   4622 HG23 VAL A 293       8.195   1.107  19.078  1.00 93.88           H  
ATOM   4623  N   PRO A 294      10.299   5.418  22.250  1.00 94.14           N  
ATOM   4624  CA  PRO A 294      11.443   5.905  23.019  1.00 94.14           C  
ATOM   4625  HA  PRO A 294      12.056   6.499  22.341  1.00 94.14           H  
ATOM   4626  C   PRO A 294      12.277   4.764  23.635  1.00 94.14           C  
ATOM   4627  CB  PRO A 294      10.873   6.828  24.102  1.00 94.14           C  
ATOM   4628  HB2 PRO A 294      11.514   7.694  24.269  1.00 94.14           H  
ATOM   4629  HB3 PRO A 294      10.737   6.278  25.033  1.00 94.14           H  
ATOM   4630  O   PRO A 294      11.736   3.689  23.921  1.00 94.14           O  
ATOM   4631  CG  PRO A 294       9.509   7.239  23.549  1.00 94.14           C  
ATOM   4632  HG2 PRO A 294       9.630   8.085  22.872  1.00 94.14           H  
ATOM   4633  HG3 PRO A 294       8.806   7.481  24.345  1.00 94.14           H  
ATOM   4634  CD  PRO A 294       9.071   6.006  22.762  1.00 94.14           C  
ATOM   4635  HD2 PRO A 294       8.398   6.307  21.959  1.00 94.14           H  
ATOM   4636  HD3 PRO A 294       8.578   5.295  23.425  1.00 94.14           H  
ATOM   4637  N   PRO A 295      13.580   4.977  23.902  1.00 91.67           N  
ATOM   4638  CA  PRO A 295      14.413   3.998  24.598  1.00 91.67           C  
ATOM   4639  HA  PRO A 295      14.498   3.111  23.970  1.00 91.67           H  
ATOM   4640  C   PRO A 295      13.826   3.614  25.962  1.00 91.67           C  
ATOM   4641  CB  PRO A 295      15.793   4.650  24.745  1.00 91.67           C  
ATOM   4642  HB2 PRO A 295      15.866   5.173  25.699  1.00 91.67           H  
ATOM   4643  HB3 PRO A 295      16.596   3.919  24.651  1.00 91.67           H  
ATOM   4644  O   PRO A 295      13.450   4.476  26.748  1.00 91.67           O  
ATOM   4645  CG  PRO A 295      15.825   5.674  23.612  1.00 91.67           C  
ATOM   4646  HG2 PRO A 295      16.504   6.499  23.828  1.00 91.67           H  
ATOM   4647  HG3 PRO A 295      16.099   5.181  22.679  1.00 91.67           H  
ATOM   4648  CD  PRO A 295      14.373   6.140  23.538  1.00 91.67           C  
ATOM   4649  HD2 PRO A 295      14.199   6.938  24.260  1.00 91.67           H  
ATOM   4650  HD3 PRO A 295      14.152   6.485  22.527  1.00 91.67           H  
ATOM   4651  N   GLY A 296      13.756   2.314  26.256  1.00 91.01           N  
ATOM   4652  H   GLY A 296      14.031   1.645  25.551  1.00 91.01           H  
ATOM   4653  CA  GLY A 296      13.189   1.811  27.513  1.00 91.01           C  
ATOM   4654  HA2 GLY A 296      13.581   0.812  27.700  1.00 91.01           H  
ATOM   4655  HA3 GLY A 296      13.504   2.459  28.331  1.00 91.01           H  
ATOM   4656  C   GLY A 296      11.657   1.727  27.548  1.00 91.01           C  
ATOM   4657  O   GLY A 296      11.118   1.220  28.533  1.00 91.01           O  
ATOM   4658  N   CYS A 297      10.953   2.158  26.499  1.00 95.27           N  
ATOM   4659  H   CYS A 297      11.436   2.628  25.747  1.00 95.27           H  
ATOM   4660  CA  CYS A 297       9.555   1.796  26.260  1.00 95.27           C  
ATOM   4661  HA  CYS A 297       9.028   1.747  27.214  1.00 95.27           H  
ATOM   4662  C   CYS A 297       9.446   0.405  25.604  1.00 95.27           C  
ATOM   4663  CB  CYS A 297       8.882   2.886  25.413  1.00 95.27           C  
ATOM   4664  HB2 CYS A 297       7.853   2.597  25.199  1.00 95.27           H  
ATOM   4665  HB3 CYS A 297       9.412   3.009  24.469  1.00 95.27           H  
ATOM   4666  O   CYS A 297      10.434  -0.175  25.153  1.00 95.27           O  
ATOM   4667  SG  CYS A 297       8.872   4.453  26.332  1.00 95.27           S  
ATOM   4668  HG  CYS A 297       7.963   5.064  25.567  1.00 95.27           H  
ATOM   4669  N   SER A 298       8.229  -0.131  25.538  1.00 94.81           N  
ATOM   4670  H   SER A 298       7.454   0.397  25.913  1.00 94.81           H  
ATOM   4671  CA  SER A 298       7.881  -1.355  24.801  1.00 94.81           C  
ATOM   4672  HA  SER A 298       8.678  -1.585  24.094  1.00 94.81           H  
ATOM   4673  C   SER A 298       6.620  -1.126  23.964  1.00 94.81           C  
ATOM   4674  CB  SER A 298       7.747  -2.566  25.741  1.00 94.81           C  
ATOM   4675  HB2 SER A 298       7.188  -3.357  25.242  1.00 94.81           H  
ATOM   4676  HB3 SER A 298       8.746  -2.948  25.949  1.00 94.81           H  
ATOM   4677  O   SER A 298       5.959  -0.097  24.107  1.00 94.81           O  
ATOM   4678  OG  SER A 298       7.130  -2.265  26.983  1.00 94.81           O  
ATOM   4679  HG  SER A 298       6.628  -1.451  26.898  1.00 94.81           H  
ATOM   4680  N   THR A 299       6.298  -2.057  23.069  1.00 96.61           N  
ATOM   4681  H   THR A 299       6.831  -2.914  23.016  1.00 96.61           H  
ATOM   4682  CA  THR A 299       5.113  -1.991  22.203  1.00 96.61           C  
ATOM   4683  HA  THR A 299       4.524  -1.112  22.465  1.00 96.61           H  
ATOM   4684  C   THR A 299       4.206  -3.188  22.454  1.00 96.61           C  
ATOM   4685  CB  THR A 299       5.492  -1.853  20.718  1.00 96.61           C  
ATOM   4686  HB  THR A 299       4.692  -2.243  20.089  1.00 96.61           H  
ATOM   4687  O   THR A 299       4.669  -4.314  22.614  1.00 96.61           O  
ATOM   4688  CG2 THR A 299       5.722  -0.384  20.372  1.00 96.61           C  
ATOM   4689 HG21 THR A 299       6.461   0.054  21.042  1.00 96.61           H  
ATOM   4690 HG22 THR A 299       4.780   0.157  20.468  1.00 96.61           H  
ATOM   4691 HG23 THR A 299       6.072  -0.300  19.343  1.00 96.61           H  
ATOM   4692  OG1 THR A 299       6.698  -2.506  20.413  1.00 96.61           O  
ATOM   4693  HG1 THR A 299       7.400  -2.138  20.954  1.00 96.61           H  
ATOM   4694  N   GLU A 300       2.907  -2.924  22.550  1.00 96.67           N  
ATOM   4695  H   GLU A 300       2.596  -1.968  22.452  1.00 96.67           H  
ATOM   4696  CA  GLU A 300       1.859  -3.917  22.799  1.00 96.67           C  
ATOM   4697  HA  GLU A 300       2.251  -4.919  22.619  1.00 96.67           H  
ATOM   4698  C   GLU A 300       0.711  -3.668  21.808  1.00 96.67           C  
ATOM   4699  CB  GLU A 300       1.370  -3.838  24.268  1.00 96.67           C  
ATOM   4700  HB2 GLU A 300       0.621  -4.615  24.420  1.00 96.67           H  
ATOM   4701  HB3 GLU A 300       0.899  -2.869  24.433  1.00 96.67           H  
ATOM   4702  O   GLU A 300       0.467  -2.517  21.429  1.00 96.67           O  
ATOM   4703  CG  GLU A 300       2.498  -4.027  25.306  1.00 96.67           C  
ATOM   4704  HG2 GLU A 300       3.211  -3.208  25.204  1.00 96.67           H  
ATOM   4705  HG3 GLU A 300       3.026  -4.951  25.072  1.00 96.67           H  
ATOM   4706  CD  GLU A 300       2.047  -4.079  26.781  1.00 96.67           C  
ATOM   4707  OE1 GLU A 300       2.899  -4.360  27.653  1.00 96.67           O  
ATOM   4708  OE2 GLU A 300       0.858  -3.865  27.116  1.00 96.67           O  
ATOM   4709  N   LEU A 301      -0.010  -4.712  21.384  1.00 96.65           N  
ATOM   4710  H   LEU A 301       0.210  -5.642  21.711  1.00 96.65           H  
ATOM   4711  CA  LEU A 301      -1.271  -4.513  20.664  1.00 96.65           C  
ATOM   4712  HA  LEU A 301      -1.098  -3.820  19.841  1.00 96.65           H  
ATOM   4713  C   LEU A 301      -2.284  -3.863  21.602  1.00 96.65           C  
ATOM   4714  CB  LEU A 301      -1.825  -5.836  20.100  1.00 96.65           C  
ATOM   4715  HB2 LEU A 301      -2.890  -5.732  19.893  1.00 96.65           H  
ATOM   4716  HB3 LEU A 301      -1.705  -6.612  20.856  1.00 96.65           H  
ATOM   4717  O   LEU A 301      -2.396  -4.222  22.775  1.00 96.65           O  
ATOM   4718  CG  LEU A 301      -1.121  -6.271  18.811  1.00 96.65           C  
ATOM   4719  HG  LEU A 301      -0.048  -6.159  18.971  1.00 96.65           H  
ATOM   4720  CD1 LEU A 301      -1.423  -7.730  18.497  1.00 96.65           C  
ATOM   4721 HD11 LEU A 301      -1.065  -8.365  19.307  1.00 96.65           H  
ATOM   4722 HD12 LEU A 301      -2.495  -7.882  18.364  1.00 96.65           H  
ATOM   4723 HD13 LEU A 301      -0.896  -7.999  17.581  1.00 96.65           H  
ATOM   4724  CD2 LEU A 301      -1.535  -5.449  17.586  1.00 96.65           C  
ATOM   4725 HD21 LEU A 301      -1.439  -4.381  17.783  1.00 96.65           H  
ATOM   4726 HD22 LEU A 301      -0.888  -5.710  16.749  1.00 96.65           H  
ATOM   4727 HD23 LEU A 301      -2.565  -5.682  17.318  1.00 96.65           H  
ATOM   4728  N   ASN A 302      -3.042  -2.909  21.073  1.00 95.56           N  
ATOM   4729  H   ASN A 302      -2.916  -2.685  20.097  1.00 95.56           H  
ATOM   4730  CA  ASN A 302      -4.206  -2.373  21.758  1.00 95.56           C  
ATOM   4731  HA  ASN A 302      -4.128  -2.629  22.815  1.00 95.56           H  
ATOM   4732  C   ASN A 302      -5.481  -3.074  21.251  1.00 95.56           C  
ATOM   4733  CB  ASN A 302      -4.158  -0.833  21.692  1.00 95.56           C  
ATOM   4734  HB2 ASN A 302      -3.118  -0.522  21.796  1.00 95.56           H  
ATOM   4735  HB3 ASN A 302      -4.704  -0.421  22.540  1.00 95.56           H  
ATOM   4736  O   ASN A 302      -5.451  -3.862  20.308  1.00 95.56           O  
ATOM   4737  CG  ASN A 302      -4.739  -0.210  20.439  1.00 95.56           C  
ATOM   4738  ND2 ASN A 302      -4.065   0.725  19.822  1.00 95.56           N  
ATOM   4739 HD21 ASN A 302      -4.469   1.095  18.973  1.00 95.56           H  
ATOM   4740 HD22 ASN A 302      -3.105   0.952  20.038  1.00 95.56           H  
ATOM   4741  OD1 ASN A 302      -5.865  -0.493  20.070  1.00 95.56           O  
ATOM   4742  N   HIS A 303      -6.616  -2.799  21.889  1.00 96.19           N  
ATOM   4743  H   HIS A 303      -6.579  -2.193  22.696  1.00 96.19           H  
ATOM   4744  CA  HIS A 303      -7.903  -3.419  21.559  1.00 96.19           C  
ATOM   4745  HA  HIS A 303      -7.828  -4.484  21.780  1.00 96.19           H  
ATOM   4746  C   HIS A 303      -8.350  -3.307  20.082  1.00 96.19           C  
ATOM   4747  CB  HIS A 303      -8.966  -2.824  22.485  1.00 96.19           C  
ATOM   4748  HB2 HIS A 303      -8.631  -2.889  23.520  1.00 96.19           H  
ATOM   4749  HB3 HIS A 303      -9.872  -3.423  22.393  1.00 96.19           H  
ATOM   4750  O   HIS A 303      -9.030  -4.214  19.618  1.00 96.19           O  
ATOM   4751  CG  HIS A 303      -9.303  -1.390  22.163  1.00 96.19           C  
ATOM   4752  CD2 HIS A 303     -10.548  -0.920  21.853  1.00 96.19           C  
ATOM   4753  HD2 HIS A 303     -11.459  -1.499  21.822  1.00 96.19           H  
ATOM   4754  ND1 HIS A 303      -8.423  -0.335  22.028  1.00 96.19           N  
ATOM   4755  HD1 HIS A 303      -7.418  -0.392  21.948  1.00 96.19           H  
ATOM   4756  CE1 HIS A 303      -9.130   0.747  21.678  1.00 96.19           C  
ATOM   4757  HE1 HIS A 303      -8.708   1.712  21.437  1.00 96.19           H  
ATOM   4758  NE2 HIS A 303     -10.428   0.438  21.567  1.00 96.19           N  
ATOM   4759  N   LEU A 304      -7.960  -2.264  19.332  1.00 96.05           N  
ATOM   4760  H   LEU A 304      -7.367  -1.561  19.747  1.00 96.05           H  
ATOM   4761  CA  LEU A 304      -8.217  -2.161  17.886  1.00 96.05           C  
ATOM   4762  HA  LEU A 304      -9.266  -2.376  17.686  1.00 96.05           H  
ATOM   4763  C   LEU A 304      -7.389  -3.190  17.108  1.00 96.05           C  
ATOM   4764  CB  LEU A 304      -7.876  -0.747  17.372  1.00 96.05           C  
ATOM   4765  HB2 LEU A 304      -8.012  -0.738  16.291  1.00 96.05           H  
ATOM   4766  HB3 LEU A 304      -6.821  -0.549  17.565  1.00 96.05           H  
ATOM   4767  O   LEU A 304      -7.908  -3.865  16.223  1.00 96.05           O  
ATOM   4768  CG  LEU A 304      -8.701   0.404  17.970  1.00 96.05           C  
ATOM   4769  HG  LEU A 304      -8.583   0.409  19.053  1.00 96.05           H  
ATOM   4770  CD1 LEU A 304      -8.183   1.738  17.431  1.00 96.05           C  
ATOM   4771 HD11 LEU A 304      -8.234   1.755  16.342  1.00 96.05           H  
ATOM   4772 HD12 LEU A 304      -8.779   2.561  17.826  1.00 96.05           H  
ATOM   4773 HD13 LEU A 304      -7.147   1.876  17.737  1.00 96.05           H  
ATOM   4774  CD2 LEU A 304     -10.189   0.288  17.634  1.00 96.05           C  
ATOM   4775 HD21 LEU A 304     -10.606  -0.604  18.102  1.00 96.05           H  
ATOM   4776 HD22 LEU A 304     -10.726   1.154  18.020  1.00 96.05           H  
ATOM   4777 HD23 LEU A 304     -10.329   0.228  16.555  1.00 96.05           H  
ATOM   4778  N   GLY A 305      -6.116  -3.346  17.483  1.00 96.56           N  
ATOM   4779  H   GLY A 305      -5.780  -2.803  18.265  1.00 96.56           H  
ATOM   4780  CA  GLY A 305      -5.226  -4.358  16.925  1.00 96.56           C  
ATOM   4781  HA2 GLY A 305      -5.157  -4.230  15.844  1.00 96.56           H  
ATOM   4782  HA3 GLY A 305      -4.237  -4.234  17.367  1.00 96.56           H  
ATOM   4783  C   GLY A 305      -5.718  -5.773  17.213  1.00 96.56           C  
ATOM   4784  O   GLY A 305      -5.885  -6.552  16.279  1.00 96.56           O  
ATOM   4785  N   TYR A 306      -6.041  -6.077  18.476  1.00 96.95           N  
ATOM   4786  H   TYR A 306      -5.866  -5.390  19.195  1.00 96.95           H  
ATOM   4787  CA  TYR A 306      -6.623  -7.370  18.857  1.00 96.95           C  
ATOM   4788  HA  TYR A 306      -5.938  -8.160  18.549  1.00 96.95           H  
ATOM   4789  C   TYR A 306      -7.957  -7.645  18.147  1.00 96.95           C  
ATOM   4790  CB  TYR A 306      -6.786  -7.470  20.379  1.00 96.95           C  
ATOM   4791  HB2 TYR A 306      -7.422  -8.328  20.596  1.00 96.95           H  
ATOM   4792  HB3 TYR A 306      -7.306  -6.583  20.741  1.00 96.95           H  
ATOM   4793  O   TYR A 306      -8.131  -8.730  17.603  1.00 96.95           O  
ATOM   4794  CG  TYR A 306      -5.494  -7.671  21.152  1.00 96.95           C  
ATOM   4795  CD1 TYR A 306      -4.701  -8.814  20.920  1.00 96.95           C  
ATOM   4796  HD1 TYR A 306      -4.989  -9.525  20.160  1.00 96.95           H  
ATOM   4797  CD2 TYR A 306      -5.108  -6.746  22.140  1.00 96.95           C  
ATOM   4798  HD2 TYR A 306      -5.709  -5.868  22.322  1.00 96.95           H  
ATOM   4799  CE1 TYR A 306      -3.536  -9.040  21.678  1.00 96.95           C  
ATOM   4800  HE1 TYR A 306      -2.921  -9.910  21.500  1.00 96.95           H  
ATOM   4801  CE2 TYR A 306      -3.945  -6.969  22.902  1.00 96.95           C  
ATOM   4802  HE2 TYR A 306      -3.650  -6.258  23.660  1.00 96.95           H  
ATOM   4803  OH  TYR A 306      -2.043  -8.317  23.422  1.00 96.95           O  
ATOM   4804  HH  TYR A 306      -1.869  -7.585  24.017  1.00 96.95           H  
ATOM   4805  CZ  TYR A 306      -3.158  -8.117  22.676  1.00 96.95           C  
ATOM   4806  N   GLN A 307      -8.868  -6.665  18.077  1.00 97.18           N  
ATOM   4807  H   GLN A 307      -8.688  -5.788  18.544  1.00 97.18           H  
ATOM   4808  CA  GLN A 307     -10.140  -6.815  17.361  1.00 97.18           C  
ATOM   4809  HA  GLN A 307     -10.658  -7.686  17.764  1.00 97.18           H  
ATOM   4810  C   GLN A 307      -9.935  -7.072  15.862  1.00 97.18           C  
ATOM   4811  CB  GLN A 307     -11.017  -5.572  17.601  1.00 97.18           C  
ATOM   4812  HB2 GLN A 307     -11.236  -5.502  18.667  1.00 97.18           H  
ATOM   4813  HB3 GLN A 307     -10.474  -4.678  17.296  1.00 97.18           H  
ATOM   4814  O   GLN A 307     -10.669  -7.867  15.279  1.00 97.18           O  
ATOM   4815  CG  GLN A 307     -12.340  -5.633  16.825  1.00 97.18           C  
ATOM   4816  HG2 GLN A 307     -12.825  -6.591  17.017  1.00 97.18           H  
ATOM   4817  HG3 GLN A 307     -12.142  -5.560  15.756  1.00 97.18           H  
ATOM   4818  CD  GLN A 307     -13.291  -4.506  17.203  1.00 97.18           C  
ATOM   4819  NE2 GLN A 307     -14.258  -4.753  18.059  1.00 97.18           N  
ATOM   4820 HE21 GLN A 307     -14.830  -3.966  18.328  1.00 97.18           H  
ATOM   4821 HE22 GLN A 307     -14.309  -5.653  18.515  1.00 97.18           H  
ATOM   4822  OE1 GLN A 307     -13.231  -3.396  16.700  1.00 97.18           O  
ATOM   4823  N   PHE A 308      -8.953  -6.427  15.226  1.00 97.31           N  
ATOM   4824  H   PHE A 308      -8.397  -5.749  15.727  1.00 97.31           H  
ATOM   4825  CA  PHE A 308      -8.650  -6.680  13.820  1.00 97.31           C  
ATOM   4826  HA  PHE A 308      -9.574  -6.617  13.245  1.00 97.31           H  
ATOM   4827  C   PHE A 308      -8.092  -8.086  13.597  1.00 97.31           C  
ATOM   4828  CB  PHE A 308      -7.691  -5.619  13.283  1.00 97.31           C  
ATOM   4829  HB2 PHE A 308      -8.170  -4.642  13.347  1.00 97.31           H  
ATOM   4830  HB3 PHE A 308      -6.793  -5.592  13.901  1.00 97.31           H  
ATOM   4831  O   PHE A 308      -8.628  -8.820  12.771  1.00 97.31           O  
ATOM   4832  CG  PHE A 308      -7.295  -5.884  11.845  1.00 97.31           C  
ATOM   4833  CD1 PHE A 308      -6.098  -6.567  11.552  1.00 97.31           C  
ATOM   4834  HD1 PHE A 308      -5.461  -6.916  12.352  1.00 97.31           H  
ATOM   4835  CD2 PHE A 308      -8.137  -5.467  10.798  1.00 97.31           C  
ATOM   4836  HD2 PHE A 308      -9.074  -4.978  11.017  1.00 97.31           H  
ATOM   4837  CE1 PHE A 308      -5.726  -6.792  10.216  1.00 97.31           C  
ATOM   4838  HE1 PHE A 308      -4.809  -7.315   9.988  1.00 97.31           H  
ATOM   4839  CE2 PHE A 308      -7.768  -5.696   9.462  1.00 97.31           C  
ATOM   4840  HE2 PHE A 308      -8.416  -5.383   8.657  1.00 97.31           H  
ATOM   4841  CZ  PHE A 308      -6.560  -6.352   9.173  1.00 97.31           C  
ATOM   4842  HZ  PHE A 308      -6.287  -6.537   8.145  1.00 97.31           H  
ATOM   4843  N   VAL A 309      -7.052  -8.492  14.336  1.00 97.03           N  
ATOM   4844  H   VAL A 309      -6.656  -7.870  15.026  1.00 97.03           H  
ATOM   4845  CA  VAL A 309      -6.451  -9.821  14.126  1.00 97.03           C  
ATOM   4846  HA  VAL A 309      -6.284  -9.936  13.055  1.00 97.03           H  
ATOM   4847  C   VAL A 309      -7.424 -10.939  14.508  1.00 97.03           C  
ATOM   4848  CB  VAL A 309      -5.068  -9.985  14.788  1.00 97.03           C  
ATOM   4849  HB  VAL A 309      -4.666 -10.951  14.484  1.00 97.03           H  
ATOM   4850  O   VAL A 309      -7.458 -11.960  13.831  1.00 97.03           O  
ATOM   4851  CG1 VAL A 309      -4.092  -8.907  14.296  1.00 97.03           C  
ATOM   4852 HG11 VAL A 309      -3.114  -9.064  14.750  1.00 97.03           H  
ATOM   4853 HG12 VAL A 309      -4.442  -7.911  14.566  1.00 97.03           H  
ATOM   4854 HG13 VAL A 309      -3.988  -8.976  13.213  1.00 97.03           H  
ATOM   4855  CG2 VAL A 309      -5.101  -9.961  16.317  1.00 97.03           C  
ATOM   4856 HG21 VAL A 309      -4.098 -10.129  16.709  1.00 97.03           H  
ATOM   4857 HG22 VAL A 309      -5.467  -8.992  16.658  1.00 97.03           H  
ATOM   4858 HG23 VAL A 309      -5.759 -10.746  16.691  1.00 97.03           H  
ATOM   4859  N   GLN A 310      -8.294 -10.730  15.503  1.00 97.32           N  
ATOM   4860  H   GLN A 310      -8.218  -9.891  16.059  1.00 97.32           H  
ATOM   4861  CA  GLN A 310      -9.382 -11.662  15.804  1.00 97.32           C  
ATOM   4862  HA  GLN A 310      -8.949 -12.653  15.940  1.00 97.32           H  
ATOM   4863  C   GLN A 310     -10.382 -11.775  14.640  1.00 97.32           C  
ATOM   4864  CB  GLN A 310     -10.062 -11.269  17.124  1.00 97.32           C  
ATOM   4865  HB2 GLN A 310      -9.316 -11.258  17.918  1.00 97.32           H  
ATOM   4866  HB3 GLN A 310     -10.496 -10.273  17.031  1.00 97.32           H  
ATOM   4867  O   GLN A 310     -10.718 -12.891  14.269  1.00 97.32           O  
ATOM   4868  CG  GLN A 310     -11.167 -12.272  17.486  1.00 97.32           C  
ATOM   4869  HG2 GLN A 310     -11.920 -12.260  16.699  1.00 97.32           H  
ATOM   4870  HG3 GLN A 310     -10.751 -13.278  17.540  1.00 97.32           H  
ATOM   4871  CD  GLN A 310     -11.876 -11.974  18.801  1.00 97.32           C  
ATOM   4872  NE2 GLN A 310     -13.080 -12.465  18.962  1.00 97.32           N  
ATOM   4873 HE21 GLN A 310     -13.528 -12.914  18.176  1.00 97.32           H  
ATOM   4874 HE22 GLN A 310     -13.566 -12.291  19.830  1.00 97.32           H  
ATOM   4875  OE1 GLN A 310     -11.378 -11.303  19.696  1.00 97.32           O  
ATOM   4876  N   ARG A 311     -10.798 -10.676  13.992  1.00 96.41           N  
ATOM   4877  H   ARG A 311     -10.508  -9.769  14.330  1.00 96.41           H  
ATOM   4878  CA  ARG A 311     -11.650 -10.762  12.785  1.00 96.41           C  
ATOM   4879  HA  ARG A 311     -12.538 -11.350  13.017  1.00 96.41           H  
ATOM   4880  C   ARG A 311     -10.960 -11.478  11.623  1.00 96.41           C  
ATOM   4881  CB  ARG A 311     -12.078  -9.373  12.308  1.00 96.41           C  
ATOM   4882  HB2 ARG A 311     -11.202  -8.725  12.265  1.00 96.41           H  
ATOM   4883  HB3 ARG A 311     -12.482  -9.461  11.300  1.00 96.41           H  
ATOM   4884  O   ARG A 311     -11.612 -12.200  10.881  1.00 96.41           O  
ATOM   4885  CG  ARG A 311     -13.155  -8.740  13.189  1.00 96.41           C  
ATOM   4886  HG2 ARG A 311     -12.809  -8.676  14.221  1.00 96.41           H  
ATOM   4887  HG3 ARG A 311     -14.065  -9.339  13.154  1.00 96.41           H  
ATOM   4888  CD  ARG A 311     -13.423  -7.339  12.632  1.00 96.41           C  
ATOM   4889  HD2 ARG A 311     -12.464  -6.836  12.510  1.00 96.41           H  
ATOM   4890  HD3 ARG A 311     -13.898  -7.433  11.656  1.00 96.41           H  
ATOM   4891  NE  ARG A 311     -14.279  -6.546  13.528  1.00 96.41           N  
ATOM   4892  HE  ARG A 311     -14.839  -7.074  14.183  1.00 96.41           H  
ATOM   4893  NH1 ARG A 311     -13.677  -4.480  12.720  1.00 96.41           N  
ATOM   4894 HH11 ARG A 311     -13.189  -4.933  11.961  1.00 96.41           H  
ATOM   4895 HH12 ARG A 311     -13.744  -3.473  12.748  1.00 96.41           H  
ATOM   4896  NH2 ARG A 311     -14.998  -4.626  14.508  1.00 96.41           N  
ATOM   4897 HH21 ARG A 311     -15.515  -5.176  15.179  1.00 96.41           H  
ATOM   4898 HH22 ARG A 311     -14.845  -3.640  14.669  1.00 96.41           H  
ATOM   4899  CZ  ARG A 311     -14.319  -5.227  13.576  1.00 96.41           C  
ATOM   4900  N   VAL A 312      -9.648 -11.289  11.455  1.00 97.16           N  
ATOM   4901  H   VAL A 312      -9.181 -10.636  12.068  1.00 97.16           H  
ATOM   4902  CA  VAL A 312      -8.864 -12.029  10.451  1.00 97.16           C  
ATOM   4903  HA  VAL A 312      -9.368 -11.947   9.488  1.00 97.16           H  
ATOM   4904  C   VAL A 312      -8.829 -13.523  10.792  1.00 97.16           C  
ATOM   4905  CB  VAL A 312      -7.450 -11.434  10.296  1.00 97.16           C  
ATOM   4906  HB  VAL A 312      -6.971 -11.383  11.274  1.00 97.16           H  
ATOM   4907  O   VAL A 312      -8.973 -14.345   9.895  1.00 97.16           O  
ATOM   4908  CG1 VAL A 312      -6.553 -12.263   9.368  1.00 97.16           C  
ATOM   4909 HG11 VAL A 312      -6.442 -13.275   9.757  1.00 97.16           H  
ATOM   4910 HG12 VAL A 312      -6.990 -12.316   8.371  1.00 97.16           H  
ATOM   4911 HG13 VAL A 312      -5.563 -11.812   9.308  1.00 97.16           H  
ATOM   4912  CG2 VAL A 312      -7.513 -10.019   9.703  1.00 97.16           C  
ATOM   4913 HG21 VAL A 312      -8.116  -9.366  10.333  1.00 97.16           H  
ATOM   4914 HG22 VAL A 312      -7.955 -10.050   8.707  1.00 97.16           H  
ATOM   4915 HG23 VAL A 312      -6.509  -9.599   9.635  1.00 97.16           H  
ATOM   4916  N   PHE A 313      -8.703 -13.890  12.069  1.00 97.49           N  
ATOM   4917  H   PHE A 313      -8.564 -13.180  12.773  1.00 97.49           H  
ATOM   4918  CA  PHE A 313      -8.854 -15.278  12.510  1.00 97.49           C  
ATOM   4919  HA  PHE A 313      -8.141 -15.898  11.965  1.00 97.49           H  
ATOM   4920  C   PHE A 313     -10.256 -15.818  12.181  1.00 97.49           C  
ATOM   4921  CB  PHE A 313      -8.530 -15.380  14.007  1.00 97.49           C  
ATOM   4922  HB2 PHE A 313      -7.565 -14.906  14.187  1.00 97.49           H  
ATOM   4923  HB3 PHE A 313      -9.272 -14.836  14.590  1.00 97.49           H  
ATOM   4924  O   PHE A 313     -10.365 -16.806  11.470  1.00 97.49           O  
ATOM   4925  CG  PHE A 313      -8.483 -16.798  14.529  1.00 97.49           C  
ATOM   4926  CD1 PHE A 313      -9.672 -17.495  14.817  1.00 97.49           C  
ATOM   4927  HD1 PHE A 313     -10.636 -17.031  14.668  1.00 97.49           H  
ATOM   4928  CD2 PHE A 313      -7.240 -17.427  14.714  1.00 97.49           C  
ATOM   4929  HD2 PHE A 313      -6.332 -16.901  14.461  1.00 97.49           H  
ATOM   4930  CE1 PHE A 313      -9.614 -18.826  15.257  1.00 97.49           C  
ATOM   4931  HE1 PHE A 313     -10.526 -19.380  15.421  1.00 97.49           H  
ATOM   4932  CE2 PHE A 313      -7.178 -18.746  15.188  1.00 97.49           C  
ATOM   4933  HE2 PHE A 313      -6.226 -19.238  15.316  1.00 97.49           H  
ATOM   4934  CZ  PHE A 313      -8.367 -19.447  15.439  1.00 97.49           C  
ATOM   4935  HZ  PHE A 313      -8.323 -20.480  15.750  1.00 97.49           H  
ATOM   4936  N   GLU A 314     -11.315 -15.130  12.616  1.00 96.64           N  
ATOM   4937  H   GLU A 314     -11.143 -14.316  13.189  1.00 96.64           H  
ATOM   4938  CA  GLU A 314     -12.725 -15.513  12.414  1.00 96.64           C
[truncated: 649,873 more chars]
