# Supplementary material for: Shared structural features of Miro binding control mitochondrial homeostasis
Source: EMBO J. 2024 Jan 24;43(4):6. doi: 10.1038/s44318-024-00028-1 (PMC10897228; doi:10.1038/s44318-024-00028-1)
Supplement: Supplementary file 2 — DataSet EV1 [file 44318_2024_28_MOESM2_ESM.zip › _All structures/Miro2_Vps13D.pdb]

MODEL     1                                                                     
ATOM      1  N   MET A   1      -9.633 -35.156  -6.234  1.00 60.09           N  
ATOM      2  CA  MET A   1      -8.297 -34.562  -6.160  1.00 60.09           C  
ATOM      3  C   MET A   1      -7.246 -35.562  -6.637  1.00 60.09           C  
ATOM      4  CB  MET A   1      -7.977 -34.125  -4.730  1.00 60.09           C  
ATOM      5  O   MET A   1      -7.414 -36.781  -6.461  1.00 60.09           O  
ATOM      6  CG  MET A   1      -7.223 -32.812  -4.656  1.00 60.09           C  
ATOM      7  SD  MET A   1      -6.883 -32.281  -2.928  1.00 60.09           S  
ATOM      8  CE  MET A   1      -5.887 -30.797  -3.229  1.00 60.09           C  
ATOM      9  N   ARG A   2      -6.441 -35.062  -7.547  1.00 67.25           N  
ATOM     10  CA  ARG A   2      -5.422 -36.000  -8.055  1.00 67.25           C  
ATOM     11  C   ARG A   2      -4.609 -36.594  -6.918  1.00 67.25           C  
ATOM     12  CB  ARG A   2      -4.496 -35.250  -9.039  1.00 67.25           C  
ATOM     13  O   ARG A   2      -4.305 -35.906  -5.938  1.00 67.25           O  
ATOM     14  CG  ARG A   2      -5.059 -35.125 -10.445  1.00 67.25           C  
ATOM     15  CD  ARG A   2      -3.975 -34.812 -11.461  1.00 67.25           C  
ATOM     16  NE  ARG A   2      -4.504 -34.750 -12.820  1.00 67.25           N  
ATOM     17  NH1 ARG A   2      -2.471 -34.312 -13.820  1.00 67.25           N  
ATOM     18  NH2 ARG A   2      -4.363 -34.500 -15.094  1.00 67.25           N  
ATOM     19  CZ  ARG A   2      -3.777 -34.531 -13.906  1.00 67.25           C  
ATOM     20  N   ARG A   3      -4.480 -37.906  -6.941  1.00 75.62           N  
ATOM     21  CA  ARG A   3      -3.820 -38.688  -5.891  1.00 75.62           C  
ATOM     22  C   ARG A   3      -2.305 -38.531  -5.977  1.00 75.62           C  
ATOM     23  CB  ARG A   3      -4.211 -40.156  -5.977  1.00 75.62           C  
ATOM     24  O   ARG A   3      -1.614 -38.562  -4.953  1.00 75.62           O  
ATOM     25  CG  ARG A   3      -5.625 -40.438  -5.496  1.00 75.62           C  
ATOM     26  CD  ARG A   3      -5.906 -41.938  -5.441  1.00 75.62           C  
ATOM     27  NE  ARG A   3      -7.250 -42.219  -4.941  1.00 75.62           N  
ATOM     28  NH1 ARG A   3      -7.055 -44.531  -5.102  1.00 75.62           N  
ATOM     29  NH2 ARG A   3      -9.000 -43.594  -4.328  1.00 75.62           N  
ATOM     30  CZ  ARG A   3      -7.762 -43.438  -4.789  1.00 75.62           C  
ATOM     31  N   ASP A   4      -1.860 -38.406  -7.168  1.00 87.88           N  
ATOM     32  CA  ASP A   4      -0.422 -38.219  -7.344  1.00 87.88           C  
ATOM     33  C   ASP A   4      -0.120 -37.344  -8.562  1.00 87.88           C  
ATOM     34  CB  ASP A   4       0.271 -39.562  -7.480  1.00 87.88           C  
ATOM     35  O   ASP A   4      -1.000 -37.094  -9.391  1.00 87.88           O  
ATOM     36  CG  ASP A   4      -0.281 -40.406  -8.625  1.00 87.88           C  
ATOM     37  OD1 ASP A   4      -1.145 -39.906  -9.383  1.00 87.88           O  
ATOM     38  OD2 ASP A   4       0.148 -41.562  -8.766  1.00 87.88           O  
ATOM     39  N   VAL A   5       1.010 -36.750  -8.523  1.00 93.81           N  
ATOM     40  CA  VAL A   5       1.460 -35.906  -9.617  1.00 93.81           C  
ATOM     41  C   VAL A   5       2.721 -36.500 -10.242  1.00 93.81           C  
ATOM     42  CB  VAL A   5       1.727 -34.469  -9.141  1.00 93.81           C  
ATOM     43  O   VAL A   5       3.686 -36.812  -9.539  1.00 93.81           O  
ATOM     44  CG1 VAL A   5       2.299 -33.625 -10.281  1.00 93.81           C  
ATOM     45  CG2 VAL A   5       0.444 -33.844  -8.602  1.00 93.81           C  
ATOM     46  N   ARG A   6       2.658 -36.688 -11.578  1.00 95.69           N  
ATOM     47  CA  ARG A   6       3.805 -37.219 -12.312  1.00 95.69           C  
ATOM     48  C   ARG A   6       4.418 -36.156 -13.211  1.00 95.69           C  
ATOM     49  CB  ARG A   6       3.398 -38.438 -13.148  1.00 95.69           C  
ATOM     50  O   ARG A   6       3.783 -35.688 -14.164  1.00 95.69           O  
ATOM     51  CG  ARG A   6       4.570 -39.281 -13.633  1.00 95.69           C  
ATOM     52  CD  ARG A   6       4.113 -40.594 -14.242  1.00 95.69           C  
ATOM     53  NE  ARG A   6       5.242 -41.438 -14.586  1.00 95.69           N  
ATOM     54  NH1 ARG A   6       4.324 -43.375 -13.695  1.00 95.69           N  
ATOM     55  NH2 ARG A   6       6.391 -43.438 -14.680  1.00 95.69           N  
ATOM     56  CZ  ARG A   6       5.316 -42.750 -14.320  1.00 95.69           C  
ATOM     57  N   ILE A   7       5.695 -35.844 -12.914  1.00 96.50           N  
ATOM     58  CA  ILE A   7       6.414 -34.812 -13.648  1.00 96.50           C  
ATOM     59  C   ILE A   7       7.453 -35.469 -14.562  1.00 96.50           C  
ATOM     60  CB  ILE A   7       7.090 -33.812 -12.688  1.00 96.50           C  
ATOM     61  O   ILE A   7       8.328 -36.188 -14.102  1.00 96.50           O  
ATOM     62  CG1 ILE A   7       6.059 -33.219 -11.727  1.00 96.50           C  
ATOM     63  CG2 ILE A   7       7.812 -32.719 -13.477  1.00 96.50           C  
ATOM     64  CD1 ILE A   7       6.660 -32.312 -10.656  1.00 96.50           C  
ATOM     65  N   LEU A   8       7.359 -35.125 -15.844  1.00 97.31           N  
ATOM     66  CA  LEU A   8       8.312 -35.656 -16.812  1.00 97.31           C  
ATOM     67  C   LEU A   8       9.242 -34.562 -17.328  1.00 97.31           C  
ATOM     68  CB  LEU A   8       7.570 -36.281 -18.000  1.00 97.31           C  
ATOM     69  O   LEU A   8       8.789 -33.469 -17.734  1.00 97.31           O  
ATOM     70  CG  LEU A   8       8.438 -36.781 -19.141  1.00 97.31           C  
ATOM     71  CD1 LEU A   8       9.312 -37.969 -18.688  1.00 97.31           C  
ATOM     72  CD2 LEU A   8       7.574 -37.219 -20.328  1.00 97.31           C  
ATOM     73  N   LEU A   9      10.562 -34.812 -17.203  1.00 96.81           N  
ATOM     74  CA  LEU A   9      11.539 -33.875 -17.750  1.00 96.81           C  
ATOM     75  C   LEU A   9      12.016 -34.344 -19.125  1.00 96.81           C  
ATOM     76  CB  LEU A   9      12.734 -33.750 -16.797  1.00 96.81           C  
ATOM     77  O   LEU A   9      12.500 -35.438 -19.297  1.00 96.81           O  
ATOM     78  CG  LEU A   9      12.578 -32.781 -15.633  1.00 96.81           C  
ATOM     79  CD1 LEU A   9      11.734 -33.438 -14.531  1.00 96.81           C  
ATOM     80  CD2 LEU A   9      13.938 -32.375 -15.094  1.00 96.81           C  
ATOM     81  N   LEU A  10      11.805 -33.375 -20.125  1.00 95.81           N  
ATOM     82  CA  LEU A  10      12.203 -33.625 -21.516  1.00 95.81           C  
ATOM     83  C   LEU A  10      13.148 -32.562 -22.016  1.00 95.81           C  
ATOM     84  CB  LEU A  10      10.969 -33.719 -22.422  1.00 95.81           C  
ATOM     85  O   LEU A  10      13.234 -31.469 -21.422  1.00 95.81           O  
ATOM     86  CG  LEU A  10       9.977 -34.844 -22.109  1.00 95.81           C  
ATOM     87  CD1 LEU A  10       8.758 -34.719 -23.031  1.00 95.81           C  
ATOM     88  CD2 LEU A  10      10.641 -36.188 -22.281  1.00 95.81           C  
ATOM     89  N   GLY A  11      13.852 -32.938 -23.094  1.00 94.19           N  
ATOM     90  CA  GLY A  11      14.766 -32.000 -23.734  1.00 94.19           C  
ATOM     91  C   GLY A  11      15.906 -32.688 -24.469  1.00 94.19           C  
ATOM     92  O   GLY A  11      16.062 -33.906 -24.391  1.00 94.19           O  
ATOM     93  N   GLU A  12      16.703 -31.828 -25.062  1.00 92.62           N  
ATOM     94  CA  GLU A  12      17.844 -32.344 -25.828  1.00 92.62           C  
ATOM     95  C   GLU A  12      18.891 -32.938 -24.922  1.00 92.62           C  
ATOM     96  CB  GLU A  12      18.469 -31.219 -26.672  1.00 92.62           C  
ATOM     97  O   GLU A  12      18.844 -32.781 -23.703  1.00 92.62           O  
ATOM     98  CG  GLU A  12      17.609 -30.781 -27.844  1.00 92.62           C  
ATOM     99  CD  GLU A  12      17.375 -31.891 -28.859  1.00 92.62           C  
ATOM    100  OE1 GLU A  12      16.203 -32.312 -29.047  1.00 92.62           O  
ATOM    101  OE2 GLU A  12      18.359 -32.344 -29.484  1.00 92.62           O  
ATOM    102  N   ALA A  13      19.797 -33.625 -25.625  1.00 91.88           N  
ATOM    103  CA  ALA A  13      20.891 -34.250 -24.875  1.00 91.88           C  
ATOM    104  C   ALA A  13      21.828 -33.188 -24.312  1.00 91.88           C  
ATOM    105  CB  ALA A  13      21.672 -35.219 -25.750  1.00 91.88           C  
ATOM    106  O   ALA A  13      22.125 -32.188 -24.969  1.00 91.88           O  
ATOM    107  N   GLN A  14      22.156 -33.344 -23.047  1.00 91.75           N  
ATOM    108  CA  GLN A  14      23.172 -32.531 -22.359  1.00 91.75           C  
ATOM    109  C   GLN A  14      22.641 -31.172 -21.953  1.00 91.75           C  
ATOM    110  CB  GLN A  14      24.406 -32.375 -23.250  1.00 91.75           C  
ATOM    111  O   GLN A  14      23.422 -30.234 -21.766  1.00 91.75           O  
ATOM    112  CG  GLN A  14      25.156 -33.688 -23.500  1.00 91.75           C  
ATOM    113  CD  GLN A  14      26.469 -33.500 -24.234  1.00 91.75           C  
ATOM    114  NE2 GLN A  14      27.250 -34.562 -24.375  1.00 91.75           N  
ATOM    115  OE1 GLN A  14      26.781 -32.375 -24.688  1.00 91.75           O  
ATOM    116  N   VAL A  15      21.359 -31.047 -21.891  1.00 93.81           N  
ATOM    117  CA  VAL A  15      20.797 -29.781 -21.453  1.00 93.81           C  
ATOM    118  C   VAL A  15      20.766 -29.719 -19.938  1.00 93.81           C  
ATOM    119  CB  VAL A  15      19.391 -29.547 -22.031  1.00 93.81           C  
ATOM    120  O   VAL A  15      20.594 -28.641 -19.344  1.00 93.81           O  
ATOM    121  CG1 VAL A  15      19.438 -29.391 -23.547  1.00 93.81           C  
ATOM    122  CG2 VAL A  15      18.469 -30.703 -21.641  1.00 93.81           C  
ATOM    123  N   GLY A  16      20.938 -30.891 -19.219  1.00 94.12           N  
ATOM    124  CA  GLY A  16      21.047 -30.938 -17.781  1.00 94.12           C  
ATOM    125  C   GLY A  16      19.797 -31.438 -17.078  1.00 94.12           C  
ATOM    126  O   GLY A  16      19.484 -31.000 -15.977  1.00 94.12           O  
ATOM    127  N   LYS A  17      18.984 -32.281 -17.703  1.00 95.50           N  
ATOM    128  CA  LYS A  17      17.781 -32.875 -17.125  1.00 95.50           C  
ATOM    129  C   LYS A  17      18.094 -33.656 -15.859  1.00 95.50           C  
ATOM    130  CB  LYS A  17      17.062 -33.750 -18.141  1.00 95.50           C  
ATOM    131  O   LYS A  17      17.562 -33.344 -14.789  1.00 95.50           O  
ATOM    132  CG  LYS A  17      16.625 -33.031 -19.406  1.00 95.50           C  
ATOM    133  CD  LYS A  17      15.898 -33.969 -20.359  1.00 95.50           C  
ATOM    134  CE  LYS A  17      16.828 -35.031 -20.922  1.00 95.50           C  
ATOM    135  NZ  LYS A  17      17.812 -34.469 -21.891  1.00 95.50           N  
ATOM    136  N   THR A  18      19.047 -34.531 -16.016  1.00 94.19           N  
ATOM    137  CA  THR A  18      19.391 -35.406 -14.891  1.00 94.19           C  
ATOM    138  C   THR A  18      20.062 -34.594 -13.773  1.00 94.19           C  
ATOM    139  CB  THR A  18      20.344 -36.531 -15.336  1.00 94.19           C  
ATOM    140  O   THR A  18      19.812 -34.844 -12.594  1.00 94.19           O  
ATOM    141  CG2 THR A  18      20.484 -37.594 -14.250  1.00 94.19           C  
ATOM    142  OG1 THR A  18      19.812 -37.156 -16.516  1.00 94.19           O  
ATOM    143  N   SER A  19      20.828 -33.656 -14.117  1.00 94.50           N  
ATOM    144  CA  SER A  19      21.484 -32.812 -13.125  1.00 94.50           C  
ATOM    145  C   SER A  19      20.469 -32.031 -12.297  1.00 94.50           C  
ATOM    146  CB  SER A  19      22.453 -31.828 -13.805  1.00 94.50           C  
ATOM    147  O   SER A  19      20.656 -31.828 -11.094  1.00 94.50           O  
ATOM    148  OG  SER A  19      23.469 -32.531 -14.500  1.00 94.50           O  
ATOM    149  N   LEU A  20      19.391 -31.609 -12.961  1.00 95.06           N  
ATOM    150  CA  LEU A  20      18.344 -30.859 -12.258  1.00 95.06           C  
ATOM    151  C   LEU A  20      17.656 -31.734 -11.219  1.00 95.06           C  
ATOM    152  CB  LEU A  20      17.312 -30.312 -13.250  1.00 95.06           C  
ATOM    153  O   LEU A  20      17.438 -31.312 -10.086  1.00 95.06           O  
ATOM    154  CG  LEU A  20      17.719 -29.062 -14.023  1.00 95.06           C  
ATOM    155  CD1 LEU A  20      16.719 -28.781 -15.148  1.00 95.06           C  
ATOM    156  CD2 LEU A  20      17.828 -27.859 -13.086  1.00 95.06           C  
ATOM    157  N   ILE A  21      17.391 -32.938 -11.578  1.00 94.62           N  
ATOM    158  CA  ILE A  21      16.688 -33.875 -10.703  1.00 94.62           C  
ATOM    159  C   ILE A  21      17.578 -34.219  -9.516  1.00 94.62           C  
ATOM    160  CB  ILE A  21      16.266 -35.125 -11.461  1.00 94.62           C  
ATOM    161  O   ILE A  21      17.141 -34.188  -8.359  1.00 94.62           O  
ATOM    162  CG1 ILE A  21      15.281 -34.781 -12.578  1.00 94.62           C  
ATOM    163  CG2 ILE A  21      15.656 -36.156 -10.492  1.00 94.62           C  
ATOM    164  CD1 ILE A  21      14.977 -35.938 -13.523  1.00 94.62           C  
ATOM    165  N   LEU A  22      18.828 -34.500  -9.805  1.00 94.06           N  
ATOM    166  CA  LEU A  22      19.750 -34.938  -8.750  1.00 94.06           C  
ATOM    167  C   LEU A  22      20.094 -33.750  -7.824  1.00 94.06           C  
ATOM    168  CB  LEU A  22      21.031 -35.500  -9.352  1.00 94.06           C  
ATOM    169  O   LEU A  22      20.297 -33.938  -6.621  1.00 94.06           O  
ATOM    170  CG  LEU A  22      20.891 -36.844 -10.086  1.00 94.06           C  
ATOM    171  CD1 LEU A  22      22.234 -37.250 -10.703  1.00 94.06           C  
ATOM    172  CD2 LEU A  22      20.375 -37.906  -9.148  1.00 94.06           C  
ATOM    173  N   SER A  23      20.156 -32.625  -8.375  1.00 92.62           N  
ATOM    174  CA  SER A  23      20.406 -31.438  -7.547  1.00 92.62           C  
ATOM    175  C   SER A  23      19.250 -31.188  -6.586  1.00 92.62           C  
ATOM    176  CB  SER A  23      20.641 -30.203  -8.414  1.00 92.62           C  
ATOM    177  O   SER A  23      19.469 -30.719  -5.461  1.00 92.62           O  
ATOM    178  OG  SER A  23      21.828 -30.344  -9.180  1.00 92.62           O  
ATOM    179  N   LEU A  24      18.062 -31.453  -7.059  1.00 90.69           N  
ATOM    180  CA  LEU A  24      16.891 -31.297  -6.195  1.00 90.69           C  
ATOM    181  C   LEU A  24      16.938 -32.250  -5.020  1.00 90.69           C  
ATOM    182  CB  LEU A  24      15.602 -31.500  -6.988  1.00 90.69           C  
ATOM    183  O   LEU A  24      16.719 -31.875  -3.873  1.00 90.69           O  
ATOM    184  CG  LEU A  24      14.297 -31.438  -6.195  1.00 90.69           C  
ATOM    185  CD1 LEU A  24      14.023 -30.000  -5.750  1.00 90.69           C  
ATOM    186  CD2 LEU A  24      13.133 -31.969  -7.023  1.00 90.69           C  
ATOM    187  N   VAL A  25      17.312 -33.406  -5.207  1.00 87.81           N  
ATOM    188  CA  VAL A  25      17.281 -34.469  -4.184  1.00 87.81           C  
ATOM    189  C   VAL A  25      18.516 -34.344  -3.301  1.00 87.81           C  
ATOM    190  CB  VAL A  25      17.188 -35.875  -4.812  1.00 87.81           C  
ATOM    191  O   VAL A  25      18.422 -34.469  -2.076  1.00 87.81           O  
ATOM    192  CG1 VAL A  25      17.203 -36.938  -3.730  1.00 87.81           C  
ATOM    193  CG2 VAL A  25      15.930 -36.000  -5.668  1.00 87.81           C  
ATOM    194  N   GLY A  26      19.578 -34.094  -3.926  1.00 89.00           N  
ATOM    195  CA  GLY A  26      20.844 -34.062  -3.189  1.00 89.00           C  
ATOM    196  C   GLY A  26      21.156 -32.688  -2.598  1.00 89.00           C  
ATOM    197  O   GLY A  26      22.000 -32.594  -1.721  1.00 89.00           O  
ATOM    198  N   GLU A  27      20.578 -31.734  -2.969  1.00 88.06           N  
ATOM    199  CA  GLU A  27      20.812 -30.344  -2.570  1.00 88.06           C  
ATOM    200  C   GLU A  27      22.266 -29.938  -2.809  1.00 88.06           C  
ATOM    201  CB  GLU A  27      20.438 -30.141  -1.098  1.00 88.06           C  
ATOM    202  O   GLU A  27      22.844 -29.188  -2.014  1.00 88.06           O  
ATOM    203  CG  GLU A  27      18.953 -30.312  -0.806  1.00 88.06           C  
ATOM    204  CD  GLU A  27      18.578 -29.922   0.614  1.00 88.06           C  
ATOM    205  OE1 GLU A  27      17.375 -29.891   0.931  1.00 88.06           O  
ATOM    206  OE2 GLU A  27      19.500 -29.641   1.415  1.00 88.06           O  
ATOM    207  N   GLU A  28      22.844 -30.609  -3.686  1.00 90.75           N  
ATOM    208  CA  GLU A  28      24.203 -30.297  -4.152  1.00 90.75           C  
ATOM    209  C   GLU A  28      24.391 -30.719  -5.609  1.00 90.75           C  
ATOM    210  CB  GLU A  28      25.234 -31.000  -3.270  1.00 90.75           C  
ATOM    211  O   GLU A  28      23.688 -31.609  -6.102  1.00 90.75           O  
ATOM    212  CG  GLU A  28      25.172 -32.531  -3.324  1.00 90.75           C  
ATOM    213  CD  GLU A  28      26.156 -33.188  -2.393  1.00 90.75           C  
ATOM    214  OE1 GLU A  28      26.266 -34.438  -2.416  1.00 90.75           O  
ATOM    215  OE2 GLU A  28      26.844 -32.469  -1.634  1.00 90.75           O  
ATOM    216  N   PHE A  29      25.297 -29.984  -6.238  1.00 91.19           N  
ATOM    217  CA  PHE A  29      25.547 -30.297  -7.645  1.00 91.19           C  
ATOM    218  C   PHE A  29      26.328 -31.578  -7.797  1.00 91.19           C  
ATOM    219  CB  PHE A  29      26.297 -29.141  -8.320  1.00 91.19           C  
ATOM    220  O   PHE A  29      27.422 -31.734  -7.227  1.00 91.19           O  
ATOM    221  CG  PHE A  29      26.531 -29.344  -9.789  1.00 91.19           C  
ATOM    222  CD1 PHE A  29      27.797 -29.625 -10.273  1.00 91.19           C  
ATOM    223  CD2 PHE A  29      25.469 -29.266 -10.695  1.00 91.19           C  
ATOM    224  CE1 PHE A  29      28.016 -29.812 -11.633  1.00 91.19           C  
ATOM    225  CE2 PHE A  29      25.688 -29.469 -12.055  1.00 91.19           C  
ATOM    226  CZ  PHE A  29      26.953 -29.734 -12.523  1.00 91.19           C  
ATOM    227  N   PRO A  30      25.812 -32.469  -8.602  1.00 89.00           N  
ATOM    228  CA  PRO A  30      26.516 -33.750  -8.789  1.00 89.00           C  
ATOM    229  C   PRO A  30      27.672 -33.625  -9.773  1.00 89.00           C  
ATOM    230  CB  PRO A  30      25.422 -34.688  -9.336  1.00 89.00           C  
ATOM    231  O   PRO A  30      27.500 -33.156 -10.898  1.00 89.00           O  
ATOM    232  CG  PRO A  30      24.469 -33.781 -10.047  1.00 89.00           C  
ATOM    233  CD  PRO A  30      24.516 -32.406  -9.398  1.00 89.00           C  
ATOM    234  N   GLU A  31      28.766 -34.156  -9.375  1.00 88.44           N  
ATOM    235  CA  GLU A  31      29.938 -34.094 -10.234  1.00 88.44           C  
ATOM    236  C   GLU A  31      29.859 -35.156 -11.336  1.00 88.44           C  
ATOM    237  CB  GLU A  31      31.219 -34.281  -9.414  1.00 88.44           C  
ATOM    238  O   GLU A  31      30.219 -34.906 -12.484  1.00 88.44           O  
ATOM    239  CG  GLU A  31      31.516 -33.156  -8.461  1.00 88.44           C  
ATOM    240  CD  GLU A  31      33.000 -32.969  -8.172  1.00 88.44           C  
ATOM    241  OE1 GLU A  31      33.375 -31.938  -7.566  1.00 88.44           O  
ATOM    242  OE2 GLU A  31      33.781 -33.875  -8.555  1.00 88.44           O  
ATOM    243  N   GLU A  32      29.359 -36.281 -10.953  1.00 90.12           N  
ATOM    244  CA  GLU A  32      29.109 -37.344 -11.930  1.00 90.12           C  
ATOM    245  C   GLU A  32      27.625 -37.594 -12.125  1.00 90.12           C  
ATOM    246  CB  GLU A  32      29.812 -38.656 -11.492  1.00 90.12           C  
ATOM    247  O   GLU A  32      26.906 -37.938 -11.164  1.00 90.12           O  
ATOM    248  CG  GLU A  32      31.328 -38.562 -11.492  1.00 90.12           C  
ATOM    249  CD  GLU A  32      32.000 -39.844 -11.094  1.00 90.12           C  
ATOM    250  OE1 GLU A  32      33.250 -39.906 -11.047  1.00 90.12           O  
ATOM    251  OE2 GLU A  32      31.281 -40.844 -10.836  1.00 90.12           O  
ATOM    252  N   VAL A  33      27.250 -37.438 -13.445  1.00 90.25           N  
ATOM    253  CA  VAL A  33      25.812 -37.562 -13.719  1.00 90.25           C  
ATOM    254  C   VAL A  33      25.562 -38.750 -14.625  1.00 90.25           C  
ATOM    255  CB  VAL A  33      25.266 -36.281 -14.375  1.00 90.25           C  
ATOM    256  O   VAL A  33      26.156 -38.875 -15.695  1.00 90.25           O  
ATOM    257  CG1 VAL A  33      23.750 -36.375 -14.555  1.00 90.25           C  
ATOM    258  CG2 VAL A  33      25.641 -35.062 -13.547  1.00 90.25           C  
ATOM    259  N   PRO A  34      24.734 -39.688 -14.141  1.00 90.38           N  
ATOM    260  CA  PRO A  34      24.344 -40.781 -15.023  1.00 90.38           C  
ATOM    261  C   PRO A  34      23.500 -40.312 -16.203  1.00 90.38           C  
ATOM    262  CB  PRO A  34      23.516 -41.688 -14.094  1.00 90.38           C  
ATOM    263  O   PRO A  34      23.000 -39.188 -16.219  1.00 90.38           O  
ATOM    264  CG  PRO A  34      22.891 -40.750 -13.102  1.00 90.38           C  
ATOM    265  CD  PRO A  34      23.844 -39.594 -12.875  1.00 90.38           C  
ATOM    266  N   PRO A  35      23.453 -41.156 -17.266  1.00 89.94           N  
ATOM    267  CA  PRO A  35      22.656 -40.750 -18.422  1.00 89.94           C  
ATOM    268  C   PRO A  35      21.172 -40.562 -18.078  1.00 89.94           C  
ATOM    269  CB  PRO A  35      22.844 -41.906 -19.406  1.00 89.94           C  
ATOM    270  O   PRO A  35      20.500 -39.750 -18.703  1.00 89.94           O  
ATOM    271  CG  PRO A  35      24.000 -42.688 -18.859  1.00 89.94           C  
ATOM    272  CD  PRO A  35      24.188 -42.312 -17.422  1.00 89.94           C  
ATOM    273  N   ARG A  36      20.734 -41.312 -17.156  1.00 92.44           N  
ATOM    274  CA  ARG A  36      19.328 -41.219 -16.734  1.00 92.44           C  
ATOM    275  C   ARG A  36      19.188 -41.469 -15.234  1.00 92.44           C  
ATOM    276  CB  ARG A  36      18.469 -42.219 -17.516  1.00 92.44           C  
ATOM    277  O   ARG A  36      19.828 -42.375 -14.688  1.00 92.44           O  
ATOM    278  CG  ARG A  36      16.984 -42.125 -17.219  1.00 92.44           C  
ATOM    279  CD  ARG A  36      16.188 -43.188 -17.938  1.00 92.44           C  
ATOM    280  NE  ARG A  36      14.797 -43.219 -17.484  1.00 92.44           N  
ATOM    281  NH1 ARG A  36      14.430 -45.406 -18.125  1.00 92.44           N  
ATOM    282  NH2 ARG A  36      12.750 -44.219 -17.125  1.00 92.44           N  
ATOM    283  CZ  ARG A  36      13.992 -44.281 -17.578  1.00 92.44           C  
ATOM    284  N   ALA A  37      18.328 -40.594 -14.656  1.00 91.12           N  
ATOM    285  CA  ALA A  37      18.047 -40.812 -13.234  1.00 91.12           C  
ATOM    286  C   ALA A  37      16.859 -41.719 -13.047  1.00 91.12           C  
ATOM    287  CB  ALA A  37      17.812 -39.469 -12.539  1.00 91.12           C  
ATOM    288  O   ALA A  37      15.930 -41.719 -13.859  1.00 91.12           O  
ATOM    289  N   GLU A  38      16.938 -42.594 -12.000  1.00 90.62           N  
ATOM    290  CA  GLU A  38      15.781 -43.406 -11.648  1.00 90.62           C  
ATOM    291  C   GLU A  38      14.602 -42.531 -11.211  1.00 90.62           C  
ATOM    292  CB  GLU A  38      16.141 -44.406 -10.547  1.00 90.62           C  
ATOM    293  O   GLU A  38      14.789 -41.375 -10.812  1.00 90.62           O  
ATOM    294  CG  GLU A  38      17.156 -45.438 -10.977  1.00 90.62           C  
ATOM    295  CD  GLU A  38      17.438 -46.500  -9.898  1.00 90.62           C  
ATOM    296  OE1 GLU A  38      18.156 -47.469 -10.180  1.00 90.62           O  
ATOM    297  OE2 GLU A  38      16.938 -46.312  -8.766  1.00 90.62           O  
ATOM    298  N   GLU A  39      13.492 -43.125 -11.391  1.00 92.94           N  
ATOM    299  CA  GLU A  39      12.297 -42.406 -10.969  1.00 92.94           C  
ATOM    300  C   GLU A  39      12.352 -42.062  -9.484  1.00 92.94           C  
ATOM    301  CB  GLU A  39      11.039 -43.250 -11.273  1.00 92.94           C  
ATOM    302  O   GLU A  39      12.656 -42.938  -8.656  1.00 92.94           O  
ATOM    303  CG  GLU A  39       9.742 -42.562 -10.883  1.00 92.94           C  
ATOM    304  CD  GLU A  39       8.500 -43.344 -11.250  1.00 92.94           C  
ATOM    305  OE1 GLU A  39       7.414 -43.062 -10.688  1.00 92.94           O  
ATOM    306  OE2 GLU A  39       8.617 -44.250 -12.117  1.00 92.94           O  
ATOM    307  N   ILE A  40      12.156 -40.781  -9.203  1.00 92.31           N  
ATOM    308  CA  ILE A  40      12.203 -40.312  -7.820  1.00 92.31           C  
ATOM    309  C   ILE A  40      10.797 -39.938  -7.355  1.00 92.31           C  
ATOM    310  CB  ILE A  40      13.156 -39.094  -7.668  1.00 92.31           C  
ATOM    311  O   ILE A  40      10.047 -39.281  -8.086  1.00 92.31           O  
ATOM    312  CG1 ILE A  40      14.586 -39.500  -8.062  1.00 92.31           C  
ATOM    313  CG2 ILE A  40      13.109 -38.562  -6.234  1.00 92.31           C  
ATOM    314  CD1 ILE A  40      15.539 -38.312  -8.172  1.00 92.31           C  
ATOM    315  N   THR A  41      10.477 -40.406  -6.125  1.00 92.19           N  
ATOM    316  CA  THR A  41       9.180 -40.062  -5.543  1.00 92.19           C  
ATOM    317  C   THR A  41       9.359 -39.188  -4.309  1.00 92.19           C  
ATOM    318  CB  THR A  41       8.391 -41.344  -5.168  1.00 92.19           C  
ATOM    319  O   THR A  41      10.062 -39.562  -3.365  1.00 92.19           O  
ATOM    320  CG2 THR A  41       6.996 -41.000  -4.656  1.00 92.19           C  
ATOM    321  OG1 THR A  41       8.266 -42.188  -6.320  1.00 92.19           O  
ATOM    322  N   ILE A  42       8.852 -38.000  -4.410  1.00 88.75           N  
ATOM    323  CA  ILE A  42       8.820 -37.125  -3.244  1.00 88.75           C  
ATOM    324  C   ILE A  42       7.547 -37.406  -2.438  1.00 88.75           C  
ATOM    325  CB  ILE A  42       8.898 -35.656  -3.654  1.00 88.75           C  
ATOM    326  O   ILE A  42       6.438 -37.250  -2.951  1.00 88.75           O  
ATOM    327  CG1 ILE A  42      10.125 -35.406  -4.539  1.00 88.75           C  
ATOM    328  CG2 ILE A  42       8.922 -34.750  -2.416  1.00 88.75           C  
ATOM    329  CD1 ILE A  42      10.219 -33.969  -5.082  1.00 88.75           C  
ATOM    330  N   PRO A  43       7.676 -37.719  -1.176  1.00 87.00           N  
ATOM    331  CA  PRO A  43       6.504 -38.031  -0.355  1.00 87.00           C  
ATOM    332  C   PRO A  43       5.598 -36.844  -0.132  1.00 87.00           C  
ATOM    333  CB  PRO A  43       7.113 -38.500   0.965  1.00 87.00           C  
ATOM    334  O   PRO A  43       6.047 -35.688  -0.256  1.00 87.00           O  
ATOM    335  CG  PRO A  43       8.500 -37.969   0.962  1.00 87.00           C  
ATOM    336  CD  PRO A  43       8.906 -37.688  -0.459  1.00 87.00           C  
ATOM    337  N   ALA A  44       4.406 -37.125   0.224  1.00 84.88           N  
ATOM    338  CA  ALA A  44       3.367 -36.094   0.382  1.00 84.88           C  
ATOM    339  C   ALA A  44       3.701 -35.156   1.528  1.00 84.88           C  
ATOM    340  CB  ALA A  44       2.010 -36.750   0.620  1.00 84.88           C  
ATOM    341  O   ALA A  44       3.398 -33.969   1.460  1.00 84.88           O  
ATOM    342  N   ASP A  45       4.379 -35.656   2.445  1.00 80.38           N  
ATOM    343  CA  ASP A  45       4.637 -34.875   3.648  1.00 80.38           C  
ATOM    344  C   ASP A  45       5.648 -33.750   3.371  1.00 80.38           C  
ATOM    345  CB  ASP A  45       5.145 -35.781   4.777  1.00 80.38           C  
ATOM    346  O   ASP A  45       5.730 -32.781   4.125  1.00 80.38           O  
ATOM    347  CG  ASP A  45       6.004 -36.906   4.281  1.00 80.38           C  
ATOM    348  OD1 ASP A  45       5.797 -37.375   3.139  1.00 80.38           O  
ATOM    349  OD2 ASP A  45       6.887 -37.375   5.039  1.00 80.38           O  
ATOM    350  N   VAL A  46       6.336 -33.938   2.256  1.00 75.06           N  
ATOM    351  CA  VAL A  46       7.402 -32.969   1.978  1.00 75.06           C  
ATOM    352  C   VAL A  46       6.891 -31.891   1.018  1.00 75.06           C  
ATOM    353  CB  VAL A  46       8.648 -33.656   1.388  1.00 75.06           C  
ATOM    354  O   VAL A  46       7.469 -30.812   0.928  1.00 75.06           O  
ATOM    355  CG1 VAL A  46       9.797 -32.656   1.224  1.00 75.06           C  
ATOM    356  CG2 VAL A  46       9.078 -34.844   2.273  1.00 75.06           C  
ATOM    357  N   THR A  47       5.828 -32.188   0.413  1.00 74.56           N  
ATOM    358  CA  THR A  47       5.309 -31.219  -0.548  1.00 74.56           C  
ATOM    359  C   THR A  47       4.305 -30.281   0.117  1.00 74.56           C  
ATOM    360  CB  THR A  47       4.641 -31.922  -1.743  1.00 74.56           C  
ATOM    361  O   THR A  47       3.559 -30.688   1.009  1.00 74.56           O  
ATOM    362  CG2 THR A  47       5.613 -32.875  -2.432  1.00 74.56           C  
ATOM    363  OG1 THR A  47       3.508 -32.656  -1.281  1.00 74.56           O  
ATOM    364  N   PRO A  48       4.367 -29.078  -0.265  1.00 70.94           N  
ATOM    365  CA  PRO A  48       3.441 -28.109   0.336  1.00 70.94           C  
ATOM    366  C   PRO A  48       1.978 -28.516   0.157  1.00 70.94           C  
ATOM    367  CB  PRO A  48       3.746 -26.812  -0.413  1.00 70.94           C  
ATOM    368  O   PRO A  48       1.146 -28.219   1.023  1.00 70.94           O  
ATOM    369  CG  PRO A  48       5.078 -27.047  -1.055  1.00 70.94           C  
ATOM    370  CD  PRO A  48       5.320 -28.516  -1.126  1.00 70.94           C  
ATOM    371  N   GLU A  49       1.683 -29.328  -0.869  1.00 73.62           N  
ATOM    372  CA  GLU A  49       0.306 -29.703  -1.182  1.00 73.62           C  
ATOM    373  C   GLU A  49      -0.028 -31.094  -0.639  1.00 73.62           C  
ATOM    374  CB  GLU A  49       0.066 -29.656  -2.693  1.00 73.62           C  
ATOM    375  O   GLU A  49      -1.137 -31.594  -0.839  1.00 73.62           O  
ATOM    376  CG  GLU A  49       0.270 -28.281  -3.307  1.00 73.62           C  
ATOM    377  CD  GLU A  49      -0.875 -27.328  -3.023  1.00 73.62           C  
ATOM    378  OE1 GLU A  49      -0.682 -26.094  -3.146  1.00 73.62           O  
ATOM    379  OE2 GLU A  49      -1.976 -27.812  -2.674  1.00 73.62           O  
ATOM    380  N   LYS A  50       0.912 -31.688  -0.036  1.00 81.12           N  
ATOM    381  CA  LYS A  50       0.769 -33.000   0.594  1.00 81.12           C  
ATOM    382  C   LYS A  50       0.304 -34.031  -0.413  1.00 81.12           C  
ATOM    383  CB  LYS A  50      -0.212 -32.938   1.766  1.00 81.12           C  
ATOM    384  O   LYS A  50      -0.566 -34.875  -0.109  1.00 81.12           O  
ATOM    385  CG  LYS A  50       0.250 -32.031   2.904  1.00 81.12           C  
ATOM    386  CD  LYS A  50      -0.664 -32.156   4.117  1.00 81.12           C  
ATOM    387  CE  LYS A  50      -0.162 -31.312   5.285  1.00 81.12           C  
ATOM    388  NZ  LYS A  50      -1.026 -31.469   6.492  1.00 81.12           N  
ATOM    389  N   VAL A  51       0.803 -33.969  -1.674  1.00 87.00           N  
ATOM    390  CA  VAL A  51       0.545 -34.938  -2.729  1.00 87.00           C  
ATOM    391  C   VAL A  51       1.863 -35.531  -3.205  1.00 87.00           C  
ATOM    392  CB  VAL A  51      -0.211 -34.281  -3.916  1.00 87.00           C  
ATOM    393  O   VAL A  51       2.832 -34.812  -3.455  1.00 87.00           O  
ATOM    394  CG1 VAL A  51      -0.467 -35.344  -5.008  1.00 87.00           C  
ATOM    395  CG2 VAL A  51      -1.525 -33.688  -3.443  1.00 87.00           C  
ATOM    396  N   PRO A  52       1.807 -36.875  -3.232  1.00 91.44           N  
ATOM    397  CA  PRO A  52       3.029 -37.469  -3.742  1.00 91.44           C  
ATOM    398  C   PRO A  52       3.365 -37.031  -5.168  1.00 91.44           C  
ATOM    399  CB  PRO A  52       2.713 -38.969  -3.691  1.00 91.44           C  
ATOM    400  O   PRO A  52       2.467 -36.906  -6.000  1.00 91.44           O  
ATOM    401  CG  PRO A  52       1.220 -39.062  -3.645  1.00 91.44           C  
ATOM    402  CD  PRO A  52       0.695 -37.750  -3.135  1.00 91.44           C  
ATOM    403  N   THR A  53       4.641 -36.781  -5.355  1.00 92.19           N  
ATOM    404  CA  THR A  53       5.105 -36.312  -6.648  1.00 92.19           C  
ATOM    405  C   THR A  53       6.191 -37.219  -7.215  1.00 92.19           C  
ATOM    406  CB  THR A  53       5.641 -34.844  -6.539  1.00 92.19           C  
ATOM    407  O   THR A  53       7.199 -37.469  -6.555  1.00 92.19           O  
ATOM    408  CG2 THR A  53       6.016 -34.312  -7.910  1.00 92.19           C  
ATOM    409  OG1 THR A  53       4.633 -34.031  -5.957  1.00 92.19           O  
ATOM    410  N   HIS A  54       5.871 -37.719  -8.438  1.00 94.75           N  
ATOM    411  CA  HIS A  54       6.840 -38.562  -9.133  1.00 94.75           C  
ATOM    412  C   HIS A  54       7.590 -37.781 -10.195  1.00 94.75           C  
ATOM    413  CB  HIS A  54       6.148 -39.781  -9.766  1.00 94.75           C  
ATOM    414  O   HIS A  54       6.973 -37.094 -11.023  1.00 94.75           O  
ATOM    415  CG  HIS A  54       5.266 -40.531  -8.820  1.00 94.75           C  
ATOM    416  CD2 HIS A  54       3.951 -40.375  -8.531  1.00 94.75           C  
ATOM    417  ND1 HIS A  54       5.727 -41.562  -8.047  1.00 94.75           N  
ATOM    418  CE1 HIS A  54       4.727 -42.031  -7.312  1.00 94.75           C  
ATOM    419  NE2 HIS A  54       3.641 -41.344  -7.590  1.00 94.75           N  
ATOM    420  N   ILE A  55       8.898 -37.906 -10.109  1.00 95.88           N  
ATOM    421  CA  ILE A  55       9.742 -37.219 -11.086  1.00 95.88           C  
ATOM    422  C   ILE A  55      10.406 -38.250 -12.000  1.00 95.88           C  
ATOM    423  CB  ILE A  55      10.812 -36.344 -10.391  1.00 95.88           C  
ATOM    424  O   ILE A  55      11.133 -39.125 -11.531  1.00 95.88           O  
ATOM    425  CG1 ILE A  55      10.148 -35.344  -9.461  1.00 95.88           C  
ATOM    426  CG2 ILE A  55      11.688 -35.656 -11.430  1.00 95.88           C  
ATOM    427  CD1 ILE A  55      11.125 -34.562  -8.578  1.00 95.88           C  
ATOM    428  N   VAL A  56      10.133 -38.094 -13.305  1.00 96.19           N  
ATOM    429  CA  VAL A  56      10.633 -39.031 -14.273  1.00 96.19           C  
ATOM    430  C   VAL A  56      11.617 -38.344 -15.227  1.00 96.19           C  
ATOM    431  CB  VAL A  56       9.484 -39.688 -15.070  1.00 96.19           C  
ATOM    432  O   VAL A  56      11.320 -37.281 -15.758  1.00 96.19           O  
ATOM    433  CG1 VAL A  56      10.023 -40.719 -16.062  1.00 96.19           C  
ATOM    434  CG2 VAL A  56       8.469 -40.344 -14.125  1.00 96.19           C  
ATOM    435  N   ASP A  57      12.711 -39.000 -15.352  1.00 94.69           N  
ATOM    436  CA  ASP A  57      13.766 -38.531 -16.234  1.00 94.69           C  
ATOM    437  C   ASP A  57      13.734 -39.281 -17.578  1.00 94.69           C  
ATOM    438  CB  ASP A  57      15.141 -38.719 -15.578  1.00 94.69           C  
ATOM    439  O   ASP A  57      13.578 -40.500 -17.625  1.00 94.69           O  
ATOM    440  CG  ASP A  57      16.234 -37.938 -16.281  1.00 94.69           C  
ATOM    441  OD1 ASP A  57      15.938 -37.094 -17.156  1.00 94.69           O  
ATOM    442  OD2 ASP A  57      17.422 -38.188 -15.984  1.00 94.69           O  
ATOM    443  N   TYR A  58      13.875 -38.500 -18.672  1.00 93.25           N  
ATOM    444  CA  TYR A  58      13.945 -39.094 -19.984  1.00 93.25           C  
ATOM    445  C   TYR A  58      15.312 -38.875 -20.625  1.00 93.25           C  
ATOM    446  CB  TYR A  58      12.852 -38.562 -20.906  1.00 93.25           C  
ATOM    447  O   TYR A  58      15.883 -37.781 -20.500  1.00 93.25           O  
ATOM    448  CG  TYR A  58      12.992 -38.969 -22.344  1.00 93.25           C  
ATOM    449  CD1 TYR A  58      13.516 -38.094 -23.297  1.00 93.25           C  
ATOM    450  CD2 TYR A  58      12.602 -40.250 -22.766  1.00 93.25           C  
ATOM    451  CE1 TYR A  58      13.641 -38.469 -24.625  1.00 93.25           C  
ATOM    452  CE2 TYR A  58      12.734 -40.625 -24.094  1.00 93.25           C  
ATOM    453  OH  TYR A  58      13.375 -40.125 -26.328  1.00 93.25           O  
ATOM    454  CZ  TYR A  58      13.250 -39.750 -25.016  1.00 93.25           C  
ATOM    455  N   SER A  59      15.789 -40.000 -21.203  1.00 92.06           N  
ATOM    456  CA  SER A  59      17.047 -39.938 -21.938  1.00 92.06           C  
ATOM    457  C   SER A  59      16.922 -40.625 -23.297  1.00 92.06           C  
ATOM    458  CB  SER A  59      18.172 -40.594 -21.125  1.00 92.06           C  
ATOM    459  O   SER A  59      16.547 -41.812 -23.359  1.00 92.06           O  
ATOM    460  OG  SER A  59      19.359 -40.688 -21.891  1.00 92.06           O  
ATOM    461  N   GLU A  60      17.328 -39.875 -24.234  1.00 87.44           N  
ATOM    462  CA  GLU A  60      17.297 -40.438 -25.578  1.00 87.44           C  
ATOM    463  C   GLU A  60      18.297 -41.562 -25.734  1.00 87.44           C  
ATOM    464  CB  GLU A  60      17.562 -39.344 -26.625  1.00 87.44           C  
ATOM    465  O   GLU A  60      18.125 -42.438 -26.609  1.00 87.44           O  
ATOM    466  CG  GLU A  60      17.109 -39.719 -28.031  1.00 87.44           C  
ATOM    467  CD  GLU A  60      17.250 -38.562 -29.031  1.00 87.44           C  
ATOM    468  OE1 GLU A  60      16.844 -38.719 -30.203  1.00 87.44           O  
ATOM    469  OE2 GLU A  60      17.766 -37.500 -28.625  1.00 87.44           O  
ATOM    470  N   ALA A  61      19.312 -41.594 -24.906  1.00 88.88           N  
ATOM    471  CA  ALA A  61      20.359 -42.625 -24.984  1.00 88.88           C  
ATOM    472  C   ALA A  61      19.875 -43.969 -24.453  1.00 88.88           C  
ATOM    473  CB  ALA A  61      21.594 -42.156 -24.234  1.00 88.88           C  
ATOM    474  O   ALA A  61      20.312 -45.000 -24.906  1.00 88.88           O  
ATOM    475  N   GLU A  62      18.938 -43.969 -23.609  1.00 90.44           N  
ATOM    476  CA  GLU A  62      18.562 -45.188 -22.922  1.00 90.44           C  
ATOM    477  C   GLU A  62      17.141 -45.594 -23.281  1.00 90.44           C  
ATOM    478  CB  GLU A  62      18.703 -45.031 -21.406  1.00 90.44           C  
ATOM    479  O   GLU A  62      16.734 -46.750 -23.078  1.00 90.44           O  
ATOM    480  CG  GLU A  62      20.141 -44.875 -20.922  1.00 90.44           C  
ATOM    481  CD  GLU A  62      20.281 -44.969 -19.422  1.00 90.44           C  
ATOM    482  OE1 GLU A  62      21.438 -44.969 -18.922  1.00 90.44           O  
ATOM    483  OE2 GLU A  62      19.234 -45.031 -18.734  1.00 90.44           O  
ATOM    484  N   GLN A  63      16.344 -44.719 -23.812  1.00 90.19           N  
ATOM    485  CA  GLN A  63      14.938 -45.031 -24.047  1.00 90.19           C  
ATOM    486  C   GLN A  63      14.555 -44.812 -25.500  1.00 90.19           C  
ATOM    487  CB  GLN A  63      14.047 -44.188 -23.141  1.00 90.19           C  
ATOM    488  O   GLN A  63      15.102 -43.938 -26.172  1.00 90.19           O  
ATOM    489  CG  GLN A  63      14.195 -44.469 -21.656  1.00 90.19           C  
ATOM    490  CD  GLN A  63      13.383 -43.562 -20.781  1.00 90.19           C  
ATOM    491  NE2 GLN A  63      12.266 -44.062 -20.250  1.00 90.19           N  
ATOM    492  OE1 GLN A  63      13.750 -42.406 -20.578  1.00 90.19           O  
ATOM    493  N   THR A  64      13.570 -45.656 -25.906  1.00 92.06           N  
ATOM    494  CA  THR A  64      13.086 -45.625 -27.281  1.00 92.06           C  
ATOM    495  C   THR A  64      11.953 -44.625 -27.422  1.00 92.06           C  
ATOM    496  CB  THR A  64      12.602 -47.000 -27.750  1.00 92.06           C  
ATOM    497  O   THR A  64      11.461 -44.094 -26.422  1.00 92.06           O  
ATOM    498  CG2 THR A  64      13.703 -48.062 -27.625  1.00 92.06           C  
ATOM    499  OG1 THR A  64      11.484 -47.406 -26.953  1.00 92.06           O  
ATOM    500  N   ASP A  65      11.602 -44.406 -28.672  1.00 90.94           N  
ATOM    501  CA  ASP A  65      10.523 -43.469 -28.953  1.00 90.94           C  
ATOM    502  C   ASP A  65       9.195 -43.969 -28.406  1.00 90.94           C  
ATOM    503  CB  ASP A  65      10.406 -43.219 -30.469  1.00 90.94           C  
ATOM    504  O   ASP A  65       8.344 -43.188 -27.984  1.00 90.94           O  
ATOM    505  CG  ASP A  65      11.523 -42.375 -31.016  1.00 90.94           C  
ATOM    506  OD1 ASP A  65      12.195 -41.656 -30.234  1.00 90.94           O  
ATOM    507  OD2 ASP A  65      11.734 -42.375 -32.250  1.00 90.94           O  
ATOM    508  N   GLU A  66       9.055 -45.219 -28.453  1.00 92.00           N  
ATOM    509  CA  GLU A  66       7.828 -45.812 -27.922  1.00 92.00           C  
ATOM    510  C   GLU A  66       7.734 -45.594 -26.406  1.00 92.00           C  
ATOM    511  CB  GLU A  66       7.742 -47.281 -28.250  1.00 92.00           C  
ATOM    512  O   GLU A  66       6.664 -45.281 -25.891  1.00 92.00           O  
ATOM    513  CG  GLU A  66       7.371 -47.562 -29.703  1.00 92.00           C  
ATOM    514  CD  GLU A  66       8.555 -47.531 -30.656  1.00 92.00           C  
ATOM    515  OE1 GLU A  66       8.352 -47.562 -31.891  1.00 92.00           O  
ATOM    516  OE2 GLU A  66       9.703 -47.406 -30.156  1.00 92.00           O  
ATOM    517  N   GLU A  67       8.836 -45.750 -25.781  1.00 93.31           N  
ATOM    518  CA  GLU A  67       8.859 -45.531 -24.344  1.00 93.31           C  
ATOM    519  C   GLU A  67       8.602 -44.094 -24.000  1.00 93.31           C  
ATOM    520  CB  GLU A  67      10.203 -46.000 -23.750  1.00 93.31           C  
ATOM    521  O   GLU A  67       7.949 -43.781 -22.984  1.00 93.31           O  
ATOM    522  CG  GLU A  67      10.406 -47.500 -23.766  1.00 93.31           C  
ATOM    523  CD  GLU A  67      11.789 -47.938 -23.297  1.00 93.31           C  
ATOM    524  OE1 GLU A  67      11.984 -49.125 -22.984  1.00 93.31           O  
ATOM    525  OE2 GLU A  67      12.688 -47.062 -23.234  1.00 93.31           O  
ATOM    526  N   LEU A  68       9.117 -43.281 -24.797  1.00 93.56           N  
ATOM    527  CA  LEU A  68       8.883 -41.844 -24.594  1.00 93.56           C  
ATOM    528  C   LEU A  68       7.402 -41.500 -24.703  1.00 93.56           C  
ATOM    529  CB  LEU A  68       9.688 -41.031 -25.609  1.00 93.56           C  
ATOM    530  O   LEU A  68       6.859 -40.781 -23.875  1.00 93.56           O  
ATOM    531  CG  LEU A  68       9.461 -39.500 -25.578  1.00 93.56           C  
ATOM    532  CD1 LEU A  68       9.797 -38.938 -24.203  1.00 93.56           C  
ATOM    533  CD2 LEU A  68      10.289 -38.812 -26.656  1.00 93.56           C  
ATOM    534  N   ARG A  69       6.754 -42.031 -25.656  1.00 91.25           N  
ATOM    535  CA  ARG A  69       5.328 -41.781 -25.844  1.00 91.25           C  
ATOM    536  C   ARG A  69       4.527 -42.281 -24.656  1.00 91.25           C  
ATOM    537  CB  ARG A  69       4.828 -42.438 -27.125  1.00 91.25           C  
ATOM    538  O   ARG A  69       3.551 -41.656 -24.234  1.00 91.25           O  
ATOM    539  CG  ARG A  69       5.277 -41.719 -28.391  1.00 91.25           C  
ATOM    540  CD  ARG A  69       4.699 -42.375 -29.641  1.00 91.25           C  
ATOM    541  NE  ARG A  69       5.238 -41.750 -30.859  1.00 91.25           N  
ATOM    542  NH1 ARG A  69       4.523 -43.469 -32.250  1.00 91.25           N  
ATOM    543  NH2 ARG A  69       5.672 -41.656 -33.125  1.00 91.25           N  
ATOM    544  CZ  ARG A  69       5.145 -42.281 -32.062  1.00 91.25           C  
ATOM    545  N   GLU A  70       4.961 -43.375 -24.203  1.00 92.81           N  
ATOM    546  CA  GLU A  70       4.289 -43.906 -23.016  1.00 92.81           C  
ATOM    547  C   GLU A  70       4.461 -43.000 -21.812  1.00 92.81           C  
ATOM    548  CB  GLU A  70       4.812 -45.312 -22.703  1.00 92.81           C  
ATOM    549  O   GLU A  70       3.512 -42.781 -21.062  1.00 92.81           O  
ATOM    550  CG  GLU A  70       4.270 -46.406 -23.641  1.00 92.81           C  
ATOM    551  CD  GLU A  70       4.770 -47.781 -23.281  1.00 92.81           C  
ATOM    552  OE1 GLU A  70       4.465 -48.750 -24.031  1.00 92.81           O  
ATOM    553  OE2 GLU A  70       5.473 -47.938 -22.266  1.00 92.81           O  
ATOM    554  N   GLU A  71       5.621 -42.531 -21.609  1.00 93.75           N  
ATOM    555  CA  GLU A  71       5.887 -41.656 -20.469  1.00 93.75           C  
ATOM    556  C   GLU A  71       5.109 -40.344 -20.594  1.00 93.75           C  
ATOM    557  CB  GLU A  71       7.387 -41.375 -20.359  1.00 93.75           C  
ATOM    558  O   GLU A  71       4.637 -39.812 -19.609  1.00 93.75           O  
ATOM    559  CG  GLU A  71       8.211 -42.562 -19.922  1.00 93.75           C  
ATOM    560  CD  GLU A  71       7.809 -43.125 -18.562  1.00 93.75           C  
ATOM    561  OE1 GLU A  71       7.980 -44.312 -18.312  1.00 93.75           O  
ATOM    562  OE2 GLU A  71       7.316 -42.312 -17.734  1.00 93.75           O  
ATOM    563  N   ILE A  72       5.039 -39.906 -21.781  1.00 93.31           N  
ATOM    564  CA  ILE A  72       4.293 -38.656 -22.016  1.00 93.31           C  
ATOM    565  C   ILE A  72       2.816 -38.875 -21.703  1.00 93.31           C  
ATOM    566  CB  ILE A  72       4.461 -38.188 -23.484  1.00 93.31           C  
ATOM    567  O   ILE A  72       2.158 -38.000 -21.125  1.00 93.31           O  
ATOM    568  CG1 ILE A  72       5.891 -37.656 -23.703  1.00 93.31           C  
ATOM    569  CG2 ILE A  72       3.438 -37.094 -23.797  1.00 93.31           C  
ATOM    570  CD1 ILE A  72       6.203 -37.344 -25.156  1.00 93.31           C  
ATOM    571  N   HIS A  73       2.328 -40.031 -22.031  1.00 90.38           N  
ATOM    572  CA  HIS A  73       0.925 -40.344 -21.781  1.00 90.38           C  
ATOM    573  C   HIS A  73       0.639 -40.438 -20.281  1.00 90.38           C  
ATOM    574  CB  HIS A  73       0.537 -41.656 -22.469  1.00 90.38           C  
ATOM    575  O   HIS A  73      -0.442 -40.062 -19.828  1.00 90.38           O  
ATOM    576  CG  HIS A  73      -0.934 -41.906 -22.453  1.00 90.38           C  
ATOM    577  CD2 HIS A  73      -1.637 -42.938 -21.938  1.00 90.38           C  
ATOM    578  ND1 HIS A  73      -1.857 -41.062 -23.016  1.00 90.38           N  
ATOM    579  CE1 HIS A  73      -3.070 -41.562 -22.844  1.00 90.38           C  
ATOM    580  NE2 HIS A  73      -2.963 -42.719 -22.188  1.00 90.38           N  
ATOM    581  N   LYS A  74       1.616 -40.875 -19.562  1.00 92.25           N  
ATOM    582  CA  LYS A  74       1.440 -41.062 -18.125  1.00 92.25           C  
ATOM    583  C   LYS A  74       1.678 -39.719 -17.391  1.00 92.25           C  
ATOM    584  CB  LYS A  74       2.383 -42.125 -17.594  1.00 92.25           C  
ATOM    585  O   LYS A  74       1.276 -39.594 -16.234  1.00 92.25           O  
ATOM    586  CG  LYS A  74       2.055 -43.531 -18.078  1.00 92.25           C  
ATOM    587  CD  LYS A  74       3.041 -44.562 -17.531  1.00 92.25           C  
ATOM    588  CE  LYS A  74       2.820 -45.938 -18.141  1.00 92.25           C  
ATOM    589  NZ  LYS A  74       3.855 -46.906 -17.703  1.00 92.25           N  
ATOM    590  N   ALA A  75       2.295 -38.812 -18.000  1.00 94.62           N  
ATOM    591  CA  ALA A  75       2.725 -37.594 -17.344  1.00 94.62           C  
ATOM    592  C   ALA A  75       1.553 -36.625 -17.141  1.00 94.62           C  
ATOM    593  CB  ALA A  75       3.832 -36.906 -18.141  1.00 94.62           C  
ATOM    594  O   ALA A  75       0.685 -36.531 -18.000  1.00 94.62           O  
ATOM    595  N   ASN A  76       1.559 -36.000 -15.930  1.00 94.12           N  
ATOM    596  CA  ASN A  76       0.564 -34.969 -15.656  1.00 94.12           C  
ATOM    597  C   ASN A  76       1.046 -33.594 -16.109  1.00 94.12           C  
ATOM    598  CB  ASN A  76       0.212 -34.969 -14.164  1.00 94.12           C  
ATOM    599  O   ASN A  76       0.235 -32.719 -16.359  1.00 94.12           O  
ATOM    600  CG  ASN A  76      -0.284 -36.312 -13.664  1.00 94.12           C  
ATOM    601  ND2 ASN A  76      -1.397 -36.781 -14.219  1.00 94.12           N  
ATOM    602  OD1 ASN A  76       0.328 -36.906 -12.781  1.00 94.12           O  
ATOM    603  N   VAL A  77       2.322 -33.469 -16.094  1.00 95.50           N  
ATOM    604  CA  VAL A  77       2.969 -32.219 -16.531  1.00 95.50           C  
ATOM    605  C   VAL A  77       4.336 -32.531 -17.125  1.00 95.50           C  
ATOM    606  CB  VAL A  77       3.121 -31.219 -15.367  1.00 95.50           C  
ATOM    607  O   VAL A  77       5.020 -33.469 -16.672  1.00 95.50           O  
ATOM    608  CG1 VAL A  77       4.023 -31.781 -14.273  1.00 95.50           C  
ATOM    609  CG2 VAL A  77       3.676 -29.891 -15.875  1.00 95.50           C  
ATOM    610  N   VAL A  78       4.691 -31.781 -18.125  1.00 96.62           N  
ATOM    611  CA  VAL A  78       5.969 -32.000 -18.797  1.00 96.62           C  
ATOM    612  C   VAL A  78       6.840 -30.766 -18.688  1.00 96.62           C  
ATOM    613  CB  VAL A  78       5.766 -32.406 -20.281  1.00 96.62           C  
ATOM    614  O   VAL A  78       6.391 -29.656 -19.000  1.00 96.62           O  
ATOM    615  CG1 VAL A  78       7.109 -32.531 -20.984  1.00 96.62           C  
ATOM    616  CG2 VAL A  78       4.957 -33.688 -20.391  1.00 96.62           C  
ATOM    617  N   CYS A  79       8.047 -31.016 -18.219  1.00 97.12           N  
ATOM    618  CA  CYS A  79       9.031 -29.938 -18.156  1.00 97.12           C  
ATOM    619  C   CYS A  79      10.031 -30.047 -19.312  1.00 97.12           C  
ATOM    620  CB  CYS A  79       9.766 -29.953 -16.828  1.00 97.12           C  
ATOM    621  O   CYS A  79      10.820 -30.984 -19.344  1.00 97.12           O  
ATOM    622  SG  CYS A  79       8.695 -29.688 -15.398  1.00 97.12           S  
ATOM    623  N   VAL A  80       9.977 -29.078 -20.203  1.00 96.62           N  
ATOM    624  CA  VAL A  80      10.906 -29.094 -21.328  1.00 96.62           C  
ATOM    625  C   VAL A  80      12.125 -28.234 -21.000  1.00 96.62           C  
ATOM    626  CB  VAL A  80      10.242 -28.578 -22.625  1.00 96.62           C  
ATOM    627  O   VAL A  80      12.023 -27.016 -20.875  1.00 96.62           O  
ATOM    628  CG1 VAL A  80      11.227 -28.594 -23.797  1.00 96.62           C  
ATOM    629  CG2 VAL A  80       9.008 -29.422 -22.953  1.00 96.62           C  
ATOM    630  N   VAL A  81      13.258 -28.953 -20.875  1.00 96.81           N  
ATOM    631  CA  VAL A  81      14.492 -28.297 -20.438  1.00 96.81           C  
ATOM    632  C   VAL A  81      15.320 -27.906 -21.656  1.00 96.81           C  
ATOM    633  CB  VAL A  81      15.320 -29.219 -19.516  1.00 96.81           C  
ATOM    634  O   VAL A  81      15.461 -28.688 -22.609  1.00 96.81           O  
ATOM    635  CG1 VAL A  81      16.562 -28.484 -19.000  1.00 96.81           C  
ATOM    636  CG2 VAL A  81      14.469 -29.703 -18.344  1.00 96.81           C  
ATOM    637  N   TYR A  82      15.812 -26.672 -21.656  1.00 95.62           N  
ATOM    638  CA  TYR A  82      16.719 -26.203 -22.703  1.00 95.62           C  
ATOM    639  C   TYR A  82      17.953 -25.531 -22.078  1.00 95.62           C  
ATOM    640  CB  TYR A  82      16.016 -25.219 -23.625  1.00 95.62           C  
ATOM    641  O   TYR A  82      17.953 -25.234 -20.875  1.00 95.62           O  
ATOM    642  CG  TYR A  82      15.609 -23.922 -22.953  1.00 95.62           C  
ATOM    643  CD1 TYR A  82      14.414 -23.812 -22.250  1.00 95.62           C  
ATOM    644  CD2 TYR A  82      16.438 -22.797 -23.031  1.00 95.62           C  
ATOM    645  CE1 TYR A  82      14.039 -22.625 -21.641  1.00 95.62           C  
ATOM    646  CE2 TYR A  82      16.062 -21.609 -22.406  1.00 95.62           C  
ATOM    647  OH  TYR A  82      14.508 -20.344 -21.109  1.00 95.62           O  
ATOM    648  CZ  TYR A  82      14.875 -21.531 -21.719  1.00 95.62           C  
ATOM    649  N   ASP A  83      18.969 -25.500 -22.859  1.00 94.50           N  
ATOM    650  CA  ASP A  83      20.219 -24.828 -22.453  1.00 94.50           C  
ATOM    651  C   ASP A  83      20.188 -23.359 -22.828  1.00 94.50           C  
ATOM    652  CB  ASP A  83      21.422 -25.516 -23.094  1.00 94.50           C  
ATOM    653  O   ASP A  83      20.125 -23.016 -24.016  1.00 94.50           O  
ATOM    654  CG  ASP A  83      22.750 -25.016 -22.562  1.00 94.50           C  
ATOM    655  OD1 ASP A  83      22.812 -23.844 -22.125  1.00 94.50           O  
ATOM    656  OD2 ASP A  83      23.734 -25.781 -22.594  1.00 94.50           O  
ATOM    657  N   VAL A  84      20.312 -22.500 -21.797  1.00 92.75           N  
ATOM    658  CA  VAL A  84      20.172 -21.062 -22.016  1.00 92.75           C  
ATOM    659  C   VAL A  84      21.312 -20.562 -22.906  1.00 92.75           C  
ATOM    660  CB  VAL A  84      20.156 -20.281 -20.672  1.00 92.75           C  
ATOM    661  O   VAL A  84      21.172 -19.531 -23.578  1.00 92.75           O  
ATOM    662  CG1 VAL A  84      20.062 -18.781 -20.922  1.00 92.75           C  
ATOM    663  CG2 VAL A  84      19.016 -20.766 -19.797  1.00 92.75           C  
ATOM    664  N   SER A  85      22.406 -21.281 -23.016  1.00 89.44           N  
ATOM    665  CA  SER A  85      23.562 -20.875 -23.797  1.00 89.44           C  
ATOM    666  C   SER A  85      23.500 -21.406 -25.219  1.00 89.44           C  
ATOM    667  CB  SER A  85      24.859 -21.359 -23.125  1.00 89.44           C  
ATOM    668  O   SER A  85      24.250 -20.953 -26.094  1.00 89.44           O  
ATOM    669  OG  SER A  85      24.938 -22.766 -23.141  1.00 89.44           O  
ATOM    670  N   GLU A  86      22.594 -22.328 -25.516  1.00 90.75           N  
ATOM    671  CA  GLU A  86      22.500 -22.938 -26.828  1.00 90.75           C  
ATOM    672  C   GLU A  86      21.141 -22.641 -27.469  1.00 90.75           C  
ATOM    673  CB  GLU A  86      22.703 -24.453 -26.750  1.00 90.75           C  
ATOM    674  O   GLU A  86      20.141 -23.297 -27.172  1.00 90.75           O  
ATOM    675  CG  GLU A  86      24.125 -24.844 -26.359  1.00 90.75           C  
ATOM    676  CD  GLU A  86      24.375 -26.344 -26.453  1.00 90.75           C  
ATOM    677  OE1 GLU A  86      25.406 -26.828 -25.938  1.00 90.75           O  
ATOM    678  OE2 GLU A  86      23.531 -27.047 -27.062  1.00 90.75           O  
ATOM    679  N   GLU A  87      21.141 -21.844 -28.453  1.00 89.19           N  
ATOM    680  CA  GLU A  87      19.906 -21.406 -29.109  1.00 89.19           C  
ATOM    681  C   GLU A  87      19.250 -22.547 -29.859  1.00 89.19           C  
ATOM    682  CB  GLU A  87      20.188 -20.234 -30.062  1.00 89.19           C  
ATOM    683  O   GLU A  87      18.031 -22.562 -30.047  1.00 89.19           O  
ATOM    684  CG  GLU A  87      20.344 -18.891 -29.375  1.00 89.19           C  
ATOM    685  CD  GLU A  87      20.578 -17.750 -30.328  1.00 89.19           C  
ATOM    686  OE1 GLU A  87      20.719 -16.594 -29.875  1.00 89.19           O  
ATOM    687  OE2 GLU A  87      20.625 -18.000 -31.562  1.00 89.19           O  
ATOM    688  N   ALA A  88      20.062 -23.469 -30.219  1.00 92.88           N  
ATOM    689  CA  ALA A  88      19.531 -24.625 -30.953  1.00 92.88           C  
ATOM    690  C   ALA A  88      18.531 -25.391 -30.094  1.00 92.88           C  
ATOM    691  CB  ALA A  88      20.672 -25.531 -31.406  1.00 92.88           C  
ATOM    692  O   ALA A  88      17.547 -25.922 -30.609  1.00 92.88           O  
ATOM    693  N   THR A  89      18.781 -25.438 -28.828  1.00 93.62           N  
ATOM    694  CA  THR A  89      17.906 -26.172 -27.938  1.00 93.62           C  
ATOM    695  C   THR A  89      16.562 -25.453 -27.766  1.00 93.62           C  
ATOM    696  CB  THR A  89      18.562 -26.391 -26.562  1.00 93.62           C  
ATOM    697  O   THR A  89      15.547 -26.078 -27.469  1.00 93.62           O  
ATOM    698  CG2 THR A  89      19.891 -27.109 -26.688  1.00 93.62           C  
ATOM    699  OG1 THR A  89      18.781 -25.125 -25.938  1.00 93.62           O  
ATOM    700  N   ILE A  90      16.562 -24.172 -27.953  1.00 92.75           N  
ATOM    701  CA  ILE A  90      15.344 -23.391 -27.828  1.00 92.75           C  
ATOM    702  C   ILE A  90      14.461 -23.609 -29.047  1.00 92.75           C  
ATOM    703  CB  ILE A  90      15.656 -21.875 -27.656  1.00 92.75           C  
ATOM    704  O   ILE A  90      13.242 -23.734 -28.922  1.00 92.75           O  
ATOM    705  CG1 ILE A  90      16.469 -21.641 -26.375  1.00 92.75           C  
ATOM    706  CG2 ILE A  90      14.359 -21.062 -27.641  1.00 92.75           C  
ATOM    707  CD1 ILE A  90      16.922 -20.203 -26.172  1.00 92.75           C  
ATOM    708  N   GLU A  91      15.039 -23.672 -30.156  1.00 92.06           N  
ATOM    709  CA  GLU A  91      14.289 -23.906 -31.391  1.00 92.06           C  
ATOM    710  C   GLU A  91      13.641 -25.281 -31.406  1.00 92.06           C  
ATOM    711  CB  GLU A  91      15.188 -23.734 -32.625  1.00 92.06           C  
ATOM    712  O   GLU A  91      12.547 -25.469 -31.938  1.00 92.06           O  
ATOM    713  CG  GLU A  91      14.438 -23.672 -33.938  1.00 92.06           C  
ATOM    714  CD  GLU A  91      13.445 -22.516 -34.000  1.00 92.06           C  
ATOM    715  OE1 GLU A  91      12.508 -22.578 -34.844  1.00 92.06           O  
ATOM    716  OE2 GLU A  91      13.609 -21.562 -33.219  1.00 92.06           O  
ATOM    717  N   LYS A  92      14.281 -26.234 -30.812  1.00 94.56           N  
ATOM    718  CA  LYS A  92      13.766 -27.594 -30.781  1.00 94.56           C  
ATOM    719  C   LYS A  92      12.523 -27.688 -29.906  1.00 94.56           C  
ATOM    720  CB  LYS A  92      14.836 -28.578 -30.281  1.00 94.56           C  
ATOM    721  O   LYS A  92      11.719 -28.625 -30.047  1.00 94.56           O  
ATOM    722  CG  LYS A  92      15.930 -28.859 -31.297  1.00 94.56           C  
ATOM    723  CD  LYS A  92      16.734 -30.094 -30.922  1.00 94.56           C  
ATOM    724  CE  LYS A  92      17.812 -30.406 -31.953  1.00 94.56           C  
ATOM    725  NZ  LYS A  92      18.656 -31.562 -31.547  1.00 94.56           N  
ATOM    726  N   ILE A  93      12.438 -26.766 -29.031  1.00 92.62           N  
ATOM    727  CA  ILE A  93      11.250 -26.750 -28.188  1.00 92.62           C  
ATOM    728  C   ILE A  93      10.008 -26.562 -29.062  1.00 92.62           C  
ATOM    729  CB  ILE A  93      11.328 -25.641 -27.109  1.00 92.62           C  
ATOM    730  O   ILE A  93       9.023 -27.281 -28.906  1.00 92.62           O  
ATOM    731  CG1 ILE A  93      12.516 -25.906 -26.172  1.00 92.62           C  
ATOM    732  CG2 ILE A  93      10.016 -25.547 -26.328  1.00 92.62           C  
ATOM    733  CD1 ILE A  93      12.797 -24.750 -25.219  1.00 92.62           C  
ATOM    734  N   ARG A  94      10.070 -25.688 -30.016  1.00 89.62           N  
ATOM    735  CA  ARG A  94       8.945 -25.344 -30.875  1.00 89.62           C  
ATOM    736  C   ARG A  94       8.727 -26.391 -31.953  1.00 89.62           C  
ATOM    737  CB  ARG A  94       9.164 -23.969 -31.516  1.00 89.62           C  
ATOM    738  O   ARG A  94       7.586 -26.734 -32.281  1.00 89.62           O  
ATOM    739  CG  ARG A  94       7.977 -23.469 -32.312  1.00 89.62           C  
ATOM    740  CD  ARG A  94       8.258 -22.125 -32.969  1.00 89.62           C  
ATOM    741  NE  ARG A  94       9.117 -22.250 -34.156  1.00 89.62           N  
ATOM    742  NH1 ARG A  94       9.367 -19.984 -34.500  1.00 89.62           N  
ATOM    743  NH2 ARG A  94      10.391 -21.484 -35.875  1.00 89.62           N  
ATOM    744  CZ  ARG A  94       9.625 -21.234 -34.844  1.00 89.62           C  
ATOM    745  N   THR A  95       9.742 -26.922 -32.406  1.00 91.88           N  
ATOM    746  CA  THR A  95       9.641 -27.750 -33.594  1.00 91.88           C  
ATOM    747  C   THR A  95       9.500 -29.219 -33.219  1.00 91.88           C  
ATOM    748  CB  THR A  95      10.867 -27.562 -34.500  1.00 91.88           C  
ATOM    749  O   THR A  95       8.883 -30.000 -33.969  1.00 91.88           O  
ATOM    750  CG2 THR A  95      10.969 -26.125 -35.000  1.00 91.88           C  
ATOM    751  OG1 THR A  95      12.055 -27.891 -33.781  1.00 91.88           O  
ATOM    752  N   LYS A  96      10.023 -29.609 -32.094  1.00 92.88           N  
ATOM    753  CA  LYS A  96      10.078 -31.031 -31.812  1.00 92.88           C  
ATOM    754  C   LYS A  96       9.297 -31.359 -30.547  1.00 92.88           C  
ATOM    755  CB  LYS A  96      11.531 -31.500 -31.656  1.00 92.88           C  
ATOM    756  O   LYS A  96       8.312 -32.094 -30.594  1.00 92.88           O  
ATOM    757  CG  LYS A  96      11.672 -32.969 -31.312  1.00 92.88           C  
ATOM    758  CD  LYS A  96      13.133 -33.344 -31.109  1.00 92.88           C  
ATOM    759  CE  LYS A  96      13.273 -34.781 -30.641  1.00 92.88           C  
ATOM    760  NZ  LYS A  96      14.703 -35.156 -30.422  1.00 92.88           N  
ATOM    761  N   TRP A  97       9.617 -30.734 -29.531  1.00 93.69           N  
ATOM    762  CA  TRP A  97       9.180 -31.234 -28.234  1.00 93.69           C  
ATOM    763  C   TRP A  97       7.723 -30.891 -27.969  1.00 93.69           C  
ATOM    764  CB  TRP A  97      10.062 -30.688 -27.109  1.00 93.69           C  
ATOM    765  O   TRP A  97       6.934 -31.734 -27.547  1.00 93.69           O  
ATOM    766  CG  TRP A  97      11.484 -31.156 -27.156  1.00 93.69           C  
ATOM    767  CD1 TRP A  97      12.602 -30.406 -27.406  1.00 93.69           C  
ATOM    768  CD2 TRP A  97      11.938 -32.500 -26.953  1.00 93.69           C  
ATOM    769  CE2 TRP A  97      13.344 -32.500 -27.094  1.00 93.69           C  
ATOM    770  CE3 TRP A  97      11.297 -33.719 -26.688  1.00 93.69           C  
ATOM    771  NE1 TRP A  97      13.719 -31.203 -27.359  1.00 93.69           N  
ATOM    772  CH2 TRP A  97      13.461 -34.812 -26.688  1.00 93.69           C  
ATOM    773  CZ2 TRP A  97      14.117 -33.656 -26.969  1.00 93.69           C  
ATOM    774  CZ3 TRP A  97      12.062 -34.875 -26.547  1.00 93.69           C  
ATOM    775  N   ILE A  98       7.281 -29.672 -28.281  1.00 92.31           N  
ATOM    776  CA  ILE A  98       5.902 -29.281 -28.000  1.00 92.31           C  
ATOM    777  C   ILE A  98       4.953 -30.078 -28.891  1.00 92.31           C  
ATOM    778  CB  ILE A  98       5.691 -27.766 -28.219  1.00 92.31           C  
ATOM    779  O   ILE A  98       3.967 -30.641 -28.406  1.00 92.31           O  
ATOM    780  CG1 ILE A  98       6.430 -26.969 -27.141  1.00 92.31           C  
ATOM    781  CG2 ILE A  98       4.195 -27.422 -28.234  1.00 92.31           C  
ATOM    782  CD1 ILE A  98       6.293 -25.453 -27.297  1.00 92.31           C  
ATOM    783  N   PRO A  99       5.230 -30.219 -30.203  1.00 90.50           N  
ATOM    784  CA  PRO A  99       4.367 -31.031 -31.062  1.00 90.50           C  
ATOM    785  C   PRO A  99       4.336 -32.500 -30.641  1.00 90.50           C  
ATOM    786  CB  PRO A  99       4.992 -30.875 -32.438  1.00 90.50           C  
ATOM    787  O   PRO A  99       3.326 -33.188 -30.828  1.00 90.50           O  
ATOM    788  CG  PRO A  99       5.727 -29.578 -32.406  1.00 90.50           C  
ATOM    789  CD  PRO A  99       6.250 -29.391 -31.000  1.00 90.50           C  
ATOM    790  N   LEU A 100       5.402 -32.969 -30.062  1.00 91.50           N  
ATOM    791  CA  LEU A 100       5.449 -34.344 -29.625  1.00 91.50           C  
ATOM    792  C   LEU A 100       4.562 -34.562 -28.391  1.00 91.50           C  
ATOM    793  CB  LEU A 100       6.891 -34.781 -29.297  1.00 91.50           C  
ATOM    794  O   LEU A 100       3.912 -35.594 -28.266  1.00 91.50           O  
ATOM    795  CG  LEU A 100       7.141 -36.250 -29.078  1.00 91.50           C  
ATOM    796  CD1 LEU A 100       8.039 -36.812 -30.188  1.00 91.50           C  
ATOM    797  CD2 LEU A 100       7.754 -36.500 -27.703  1.00 91.50           C  
ATOM    798  N   VAL A 101       4.516 -33.594 -27.516  1.00 91.81           N  
ATOM    799  CA  VAL A 101       3.764 -33.719 -26.266  1.00 91.81           C  
ATOM    800  C   VAL A 101       2.275 -33.531 -26.547  1.00 91.81           C  
ATOM    801  CB  VAL A 101       4.258 -32.719 -25.203  1.00 91.81           C  
ATOM    802  O   VAL A 101       1.440 -34.312 -26.094  1.00 91.81           O  
ATOM    803  CG1 VAL A 101       3.350 -32.750 -23.969  1.00 91.81           C  
ATOM    804  CG2 VAL A 101       5.703 -33.031 -24.812  1.00 91.81           C  
ATOM    805  N   ASN A 102       1.841 -32.469 -27.312  1.00 86.00           N  
ATOM    806  CA  ASN A 102       0.429 -32.125 -27.469  1.00 86.00           C  
ATOM    807  C   ASN A 102      -0.014 -32.250 -28.922  1.00 86.00           C  
ATOM    808  CB  ASN A 102       0.146 -30.734 -26.922  1.00 86.00           C  
ATOM    809  O   ASN A 102      -1.155 -31.922 -29.250  1.00 86.00           O  
ATOM    810  CG  ASN A 102       0.031 -30.703 -25.406  1.00 86.00           C  
ATOM    811  ND2 ASN A 102       0.448 -29.594 -24.812  1.00 86.00           N  
ATOM    812  OD1 ASN A 102      -0.427 -31.656 -24.797  1.00 86.00           O  
ATOM    813  N   GLY A 103       0.830 -32.594 -29.844  1.00 73.75           N  
ATOM    814  CA  GLY A 103       0.480 -32.656 -31.250  1.00 73.75           C  
ATOM    815  C   GLY A 103      -0.615 -33.656 -31.562  1.00 73.75           C  
ATOM    816  O   GLY A 103      -1.420 -33.438 -32.469  1.00 73.75           O  
ATOM    817  N   GLY A 104      -0.672 -34.750 -30.828  1.00 66.50           N  
ATOM    818  CA  GLY A 104      -1.680 -35.750 -31.125  1.00 66.50           C  
ATOM    819  C   GLY A 104      -2.975 -35.562 -30.359  1.00 66.50           C  
ATOM    820  O   GLY A 104      -3.941 -36.281 -30.562  1.00 66.50           O  
ATOM    821  N   THR A 105      -3.039 -34.531 -29.469  1.00 64.94           N  
ATOM    822  CA  THR A 105      -4.215 -34.375 -28.625  1.00 64.94           C  
ATOM    823  C   THR A 105      -5.238 -33.438 -29.281  1.00 64.94           C  
ATOM    824  CB  THR A 105      -3.836 -33.812 -27.234  1.00 64.94           C  
ATOM    825  O   THR A 105      -5.023 -32.219 -29.359  1.00 64.94           O  
ATOM    826  CG2 THR A 105      -3.830 -34.938 -26.188  1.00 64.94           C  
ATOM    827  OG1 THR A 105      -2.531 -33.219 -27.312  1.00 64.94           O  
ATOM    828  N   THR A 106      -6.137 -33.844 -30.406  1.00 59.75           N  
ATOM    829  CA  THR A 106      -7.168 -33.062 -31.109  1.00 59.75           C  
ATOM    830  C   THR A 106      -8.336 -32.750 -30.172  1.00 59.75           C  
ATOM    831  CB  THR A 106      -7.684 -33.844 -32.344  1.00 59.75           C  
ATOM    832  O   THR A 106      -8.945 -31.688 -30.281  1.00 59.75           O  
ATOM    833  CG2 THR A 106      -6.824 -33.562 -33.562  1.00 59.75           C  
ATOM    834  OG1 THR A 106      -7.648 -35.250 -32.062  1.00 59.75           O  
ATOM    835  N   GLN A 107      -8.898 -33.656 -29.281  1.00 59.12           N  
ATOM    836  CA  GLN A 107     -10.180 -33.438 -28.609  1.00 59.12           C  
ATOM    837  C   GLN A 107     -10.008 -33.469 -27.094  1.00 59.12           C  
ATOM    838  CB  GLN A 107     -11.180 -34.531 -29.016  1.00 59.12           C  
ATOM    839  O   GLN A 107     -10.859 -32.969 -26.359  1.00 59.12           O  
ATOM    840  CG  GLN A 107     -11.898 -34.219 -30.328  1.00 59.12           C  
ATOM    841  CD  GLN A 107     -13.031 -35.188 -30.609  1.00 59.12           C  
ATOM    842  NE2 GLN A 107     -13.773 -34.969 -31.688  1.00 59.12           N  
ATOM    843  OE1 GLN A 107     -13.234 -36.156 -29.859  1.00 59.12           O  
ATOM    844  N   GLY A 108      -8.688 -33.406 -26.422  1.00 60.94           N  
ATOM    845  CA  GLY A 108      -8.562 -33.531 -24.984  1.00 60.94           C  
ATOM    846  C   GLY A 108      -7.750 -32.438 -24.344  1.00 60.94           C  
ATOM    847  O   GLY A 108      -7.332 -31.500 -25.031  1.00 60.94           O  
ATOM    848  N   PRO A 109      -7.871 -32.531 -22.938  1.00 72.62           N  
ATOM    849  CA  PRO A 109      -7.086 -31.516 -22.219  1.00 72.62           C  
ATOM    850  C   PRO A 109      -5.590 -31.609 -22.516  1.00 72.62           C  
ATOM    851  CB  PRO A 109      -7.371 -31.828 -20.750  1.00 72.62           C  
ATOM    852  O   PRO A 109      -5.047 -32.719 -22.609  1.00 72.62           O  
ATOM    853  CG  PRO A 109      -7.875 -33.250 -20.750  1.00 72.62           C  
ATOM    854  CD  PRO A 109      -8.375 -33.562 -22.125  1.00 72.62           C  
ATOM    855  N   ARG A 110      -5.031 -30.594 -23.000  1.00 83.62           N  
ATOM    856  CA  ARG A 110      -3.602 -30.531 -23.281  1.00 83.62           C  
ATOM    857  C   ARG A 110      -2.789 -30.594 -22.000  1.00 83.62           C  
ATOM    858  CB  ARG A 110      -3.264 -29.250 -24.047  1.00 83.62           C  
ATOM    859  O   ARG A 110      -3.229 -30.094 -20.953  1.00 83.62           O  
ATOM    860  CG  ARG A 110      -3.867 -29.188 -25.453  1.00 83.62           C  
ATOM    861  CD  ARG A 110      -3.426 -27.938 -26.203  1.00 83.62           C  
ATOM    862  NE  ARG A 110      -4.004 -27.891 -27.547  1.00 83.62           N  
ATOM    863  NH1 ARG A 110      -2.877 -25.984 -28.188  1.00 83.62           N  
ATOM    864  NH2 ARG A 110      -4.312 -27.016 -29.641  1.00 83.62           N  
ATOM    865  CZ  ARG A 110      -3.730 -26.953 -28.453  1.00 83.62           C  
ATOM    866  N   VAL A 111      -1.703 -31.359 -22.062  1.00 90.00           N  
ATOM    867  CA  VAL A 111      -0.812 -31.484 -20.906  1.00 90.00           C  
ATOM    868  C   VAL A 111      -0.067 -30.172 -20.688  1.00 90.00           C  
ATOM    869  CB  VAL A 111       0.194 -32.656 -21.094  1.00 90.00           C  
ATOM    870  O   VAL A 111       0.495 -29.594 -21.625  1.00 90.00           O  
ATOM    871  CG1 VAL A 111       1.140 -32.719 -19.891  1.00 90.00           C  
ATOM    872  CG2 VAL A 111      -0.546 -33.969 -21.297  1.00 90.00           C  
ATOM    873  N   PRO A 112      -0.152 -29.672 -19.500  1.00 92.62           N  
ATOM    874  CA  PRO A 112       0.591 -28.438 -19.234  1.00 92.62           C  
ATOM    875  C   PRO A 112       2.098 -28.609 -19.422  1.00 92.62           C  
ATOM    876  CB  PRO A 112       0.248 -28.141 -17.781  1.00 92.62           C  
ATOM    877  O   PRO A 112       2.650 -29.672 -19.078  1.00 92.62           O  
ATOM    878  CG  PRO A 112      -0.186 -29.453 -17.203  1.00 92.62           C  
ATOM    879  CD  PRO A 112      -0.717 -30.297 -18.312  1.00 92.62           C  
ATOM    880  N   ILE A 113       2.730 -27.578 -19.953  1.00 95.19           N  
ATOM    881  CA  ILE A 113       4.164 -27.609 -20.234  1.00 95.19           C  
ATOM    882  C   ILE A 113       4.852 -26.453 -19.516  1.00 95.19           C  
ATOM    883  CB  ILE A 113       4.449 -27.547 -21.750  1.00 95.19           C  
ATOM    884  O   ILE A 113       4.371 -25.328 -19.547  1.00 95.19           O  
ATOM    885  CG1 ILE A 113       3.893 -28.797 -22.453  1.00 95.19           C  
ATOM    886  CG2 ILE A 113       5.953 -27.391 -22.016  1.00 95.19           C  
ATOM    887  CD1 ILE A 113       4.051 -28.766 -23.969  1.00 95.19           C  
ATOM    888  N   ILE A 114       5.941 -26.797 -18.797  1.00 95.62           N  
ATOM    889  CA  ILE A 114       6.781 -25.781 -18.156  1.00 95.62           C  
ATOM    890  C   ILE A 114       8.117 -25.688 -18.891  1.00 95.62           C  
ATOM    891  CB  ILE A 114       7.012 -26.094 -16.672  1.00 95.62           C  
ATOM    892  O   ILE A 114       8.773 -26.719 -19.141  1.00 95.62           O  
ATOM    893  CG1 ILE A 114       5.672 -26.156 -15.922  1.00 95.62           C  
ATOM    894  CG2 ILE A 114       7.930 -25.031 -16.031  1.00 95.62           C  
ATOM    895  CD1 ILE A 114       5.809 -26.266 -14.414  1.00 95.62           C  
ATOM    896  N   LEU A 115       8.500 -24.484 -19.297  1.00 95.94           N  
ATOM    897  CA  LEU A 115       9.797 -24.297 -19.938  1.00 95.94           C  
ATOM    898  C   LEU A 115      10.883 -24.031 -18.891  1.00 95.94           C  
ATOM    899  CB  LEU A 115       9.734 -23.156 -20.938  1.00 95.94           C  
ATOM    900  O   LEU A 115      10.719 -23.172 -18.031  1.00 95.94           O  
ATOM    901  CG  LEU A 115       8.859 -23.375 -22.172  1.00 95.94           C  
ATOM    902  CD1 LEU A 115       8.945 -22.172 -23.109  1.00 95.94           C  
ATOM    903  CD2 LEU A 115       9.266 -24.656 -22.891  1.00 95.94           C  
ATOM    904  N   VAL A 116      11.945 -24.844 -19.031  1.00 96.31           N  
ATOM    905  CA  VAL A 116      13.008 -24.734 -18.047  1.00 96.31           C  
ATOM    906  C   VAL A 116      14.328 -24.406 -18.734  1.00 96.31           C  
ATOM    907  CB  VAL A 116      13.156 -26.047 -17.219  1.00 96.31           C  
ATOM    908  O   VAL A 116      14.867 -25.234 -19.484  1.00 96.31           O  
ATOM    909  CG1 VAL A 116      14.180 -25.859 -16.109  1.00 96.31           C  
ATOM    910  CG2 VAL A 116      11.797 -26.469 -16.656  1.00 96.31           C  
ATOM    911  N   GLY A 117      14.867 -23.172 -18.500  1.00 95.19           N  
ATOM    912  CA  GLY A 117      16.188 -22.797 -18.984  1.00 95.19           C  
ATOM    913  C   GLY A 117      17.297 -23.062 -17.984  1.00 95.19           C  
ATOM    914  O   GLY A 117      17.469 -22.312 -17.031  1.00 95.19           O  
ATOM    915  N   ASN A 118      17.984 -24.156 -18.250  1.00 95.25           N  
ATOM    916  CA  ASN A 118      19.062 -24.562 -17.344  1.00 95.25           C  
ATOM    917  C   ASN A 118      20.391 -23.953 -17.750  1.00 95.25           C  
ATOM    918  CB  ASN A 118      19.172 -26.078 -17.266  1.00 95.25           C  
ATOM    919  O   ASN A 118      20.500 -23.344 -18.812  1.00 95.25           O  
ATOM    920  CG  ASN A 118      19.984 -26.547 -16.078  1.00 95.25           C  
ATOM    921  ND2 ASN A 118      20.516 -27.766 -16.172  1.00 95.25           N  
ATOM    922  OD1 ASN A 118      20.156 -25.828 -15.102  1.00 95.25           O  
ATOM    923  N   LYS A 119      21.406 -23.969 -16.812  1.00 94.56           N  
ATOM    924  CA  LYS A 119      22.766 -23.484 -16.984  1.00 94.56           C  
ATOM    925  C   LYS A 119      22.797 -21.953 -17.094  1.00 94.56           C  
ATOM    926  CB  LYS A 119      23.422 -24.109 -18.219  1.00 94.56           C  
ATOM    927  O   LYS A 119      23.562 -21.406 -17.891  1.00 94.56           O  
ATOM    928  CG  LYS A 119      23.406 -25.625 -18.219  1.00 94.56           C  
ATOM    929  CD  LYS A 119      24.250 -26.203 -19.344  1.00 94.56           C  
ATOM    930  CE  LYS A 119      24.141 -27.719 -19.422  1.00 94.56           C  
ATOM    931  NZ  LYS A 119      24.906 -28.266 -20.578  1.00 94.56           N  
ATOM    932  N   SER A 120      21.984 -21.328 -16.391  1.00 90.44           N  
ATOM    933  CA  SER A 120      21.906 -19.875 -16.406  1.00 90.44           C  
ATOM    934  C   SER A 120      23.188 -19.250 -15.828  1.00 90.44           C  
ATOM    935  CB  SER A 120      20.688 -19.391 -15.609  1.00 90.44           C  
ATOM    936  O   SER A 120      23.438 -18.062 -16.031  1.00 90.44           O  
ATOM    937  OG  SER A 120      20.828 -19.719 -14.234  1.00 90.44           O  
ATOM    938  N   ASP A 121      23.906 -20.031 -15.133  1.00 88.19           N  
ATOM    939  CA  ASP A 121      25.188 -19.547 -14.602  1.00 88.19           C  
ATOM    940  C   ASP A 121      26.188 -19.297 -15.727  1.00 88.19           C  
ATOM    941  CB  ASP A 121      25.766 -20.562 -13.602  1.00 88.19           C  
ATOM    942  O   ASP A 121      27.156 -18.562 -15.539  1.00 88.19           O  
ATOM    943  CG  ASP A 121      25.781 -21.984 -14.141  1.00 88.19           C  
ATOM    944  OD1 ASP A 121      24.703 -22.594 -14.312  1.00 88.19           O  
ATOM    945  OD2 ASP A 121      26.906 -22.500 -14.391  1.00 88.19           O  
ATOM    946  N   LEU A 122      25.938 -19.812 -16.828  1.00 87.31           N  
ATOM    947  CA  LEU A 122      26.875 -19.688 -17.953  1.00 87.31           C  
ATOM    948  C   LEU A 122      26.562 -18.438 -18.766  1.00 87.31           C  
ATOM    949  CB  LEU A 122      26.812 -20.922 -18.844  1.00 87.31           C  
ATOM    950  O   LEU A 122      27.344 -18.047 -19.641  1.00 87.31           O  
ATOM    951  CG  LEU A 122      27.266 -22.234 -18.219  1.00 87.31           C  
ATOM    952  CD1 LEU A 122      27.172 -23.375 -19.234  1.00 87.31           C  
ATOM    953  CD2 LEU A 122      28.688 -22.125 -17.688  1.00 87.31           C  
ATOM    954  N   ARG A 123      25.453 -17.812 -18.500  1.00 79.19           N  
ATOM    955  CA  ARG A 123      25.062 -16.625 -19.266  1.00 79.19           C  
ATOM    956  C   ARG A 123      24.781 -15.453 -18.344  1.00 79.19           C  
ATOM    957  CB  ARG A 123      23.828 -16.922 -20.125  1.00 79.19           C  
ATOM    958  O   ARG A 123      24.172 -15.609 -17.281  1.00 79.19           O  
ATOM    959  CG  ARG A 123      23.547 -15.875 -21.172  1.00 79.19           C  
ATOM    960  CD  ARG A 123      22.359 -16.250 -22.047  1.00 79.19           C  
ATOM    961  NE  ARG A 123      22.156 -15.297 -23.125  1.00 79.19           N  
ATOM    962  NH1 ARG A 123      20.156 -16.203 -23.828  1.00 79.19           N  
ATOM    963  NH2 ARG A 123      21.031 -14.383 -24.906  1.00 79.19           N  
ATOM    964  CZ  ARG A 123      21.109 -15.297 -23.953  1.00 79.19           C  
ATOM    965  N   SER A 124      25.328 -14.219 -18.578  1.00 70.62           N  
ATOM    966  CA  SER A 124      25.156 -13.023 -17.750  1.00 70.62           C  
ATOM    967  C   SER A 124      23.828 -12.344 -18.047  1.00 70.62           C  
ATOM    968  CB  SER A 124      26.297 -12.039 -17.984  1.00 70.62           C  
ATOM    969  O   SER A 124      23.250 -11.688 -17.188  1.00 70.62           O  
ATOM    970  OG  SER A 124      26.547 -11.867 -19.375  1.00 70.62           O  
ATOM    971  N   GLY A 125      23.172 -12.664 -19.250  1.00 71.88           N  
ATOM    972  CA  GLY A 125      21.906 -12.023 -19.578  1.00 71.88           C  
ATOM    973  C   GLY A 125      20.719 -12.969 -19.484  1.00 71.88           C  
ATOM    974  O   GLY A 125      20.891 -14.164 -19.234  1.00 71.88           O  
ATOM    975  N   SER A 126      19.484 -12.305 -19.344  1.00 71.88           N  
ATOM    976  CA  SER A 126      18.297 -13.125 -19.234  1.00 71.88           C  
ATOM    977  C   SER A 126      17.922 -13.750 -20.578  1.00 71.88           C  
ATOM    978  CB  SER A 126      17.109 -12.297 -18.703  1.00 71.88           C  
ATOM    979  O   SER A 126      18.000 -13.094 -21.609  1.00 71.88           O  
ATOM    980  OG  SER A 126      15.891 -12.984 -18.906  1.00 71.88           O  
ATOM    981  N   SER A 127      17.844 -15.070 -20.641  1.00 77.38           N  
ATOM    982  CA  SER A 127      17.391 -15.805 -21.812  1.00 77.38           C  
ATOM    983  C   SER A 127      15.883 -15.711 -21.984  1.00 77.38           C  
ATOM    984  CB  SER A 127      17.828 -17.266 -21.734  1.00 77.38           C  
ATOM    985  O   SER A 127      15.328 -16.234 -22.953  1.00 77.38           O  
ATOM    986  OG  SER A 127      17.047 -17.969 -20.766  1.00 77.38           O  
ATOM    987  N   MET A 128      15.305 -14.977 -21.125  1.00 81.19           N  
ATOM    988  CA  MET A 128      13.844 -14.969 -21.094  1.00 81.19           C  
ATOM    989  C   MET A 128      13.273 -14.273 -22.312  1.00 81.19           C  
ATOM    990  CB  MET A 128      13.344 -14.273 -19.812  1.00 81.19           C  
ATOM    991  O   MET A 128      12.195 -14.641 -22.797  1.00 81.19           O  
ATOM    992  CG  MET A 128      13.328 -15.172 -18.594  1.00 81.19           C  
ATOM    993  SD  MET A 128      12.164 -16.578 -18.766  1.00 81.19           S  
ATOM    994  CE  MET A 128      12.648 -17.578 -17.328  1.00 81.19           C  
ATOM    995  N   GLU A 129      14.000 -13.445 -22.891  1.00 81.62           N  
ATOM    996  CA  GLU A 129      13.516 -12.719 -24.047  1.00 81.62           C  
ATOM    997  C   GLU A 129      13.328 -13.648 -25.250  1.00 81.62           C  
ATOM    998  CB  GLU A 129      14.477 -11.586 -24.422  1.00 81.62           C  
ATOM    999  O   GLU A 129      12.445 -13.430 -26.078  1.00 81.62           O  
ATOM   1000  CG  GLU A 129      14.516 -10.453 -23.406  1.00 81.62           C  
ATOM   1001  CD  GLU A 129      15.461  -9.328 -23.781  1.00 81.62           C  
ATOM   1002  OE1 GLU A 129      15.531  -8.320 -23.047  1.00 81.62           O  
ATOM   1003  OE2 GLU A 129      16.141  -9.461 -24.828  1.00 81.62           O  
ATOM   1004  N   ALA A 130      14.078 -14.664 -25.281  1.00 84.81           N  
ATOM   1005  CA  ALA A 130      14.023 -15.609 -26.406  1.00 84.81           C  
ATOM   1006  C   ALA A 130      12.852 -16.578 -26.250  1.00 84.81           C  
ATOM   1007  CB  ALA A 130      15.336 -16.375 -26.516  1.00 84.81           C  
ATOM   1008  O   ALA A 130      12.336 -17.094 -27.234  1.00 84.81           O  
ATOM   1009  N   VAL A 131      12.445 -16.797 -25.062  1.00 88.88           N  
ATOM   1010  CA  VAL A 131      11.445 -17.844 -24.812  1.00 88.88           C  
ATOM   1011  C   VAL A 131      10.062 -17.203 -24.688  1.00 88.88           C  
ATOM   1012  CB  VAL A 131      11.781 -18.656 -23.547  1.00 88.88           C  
ATOM   1013  O   VAL A 131       9.047 -17.891 -24.828  1.00 88.88           O  
ATOM   1014  CG1 VAL A 131      10.773 -19.781 -23.359  1.00 88.88           C  
ATOM   1015  CG2 VAL A 131      13.203 -19.203 -23.625  1.00 88.88           C  
ATOM   1016  N   LEU A 132       9.953 -15.922 -24.547  1.00 87.38           N  
ATOM   1017  CA  LEU A 132       8.688 -15.234 -24.328  1.00 87.38           C  
ATOM   1018  C   LEU A 132       7.770 -15.391 -25.531  1.00 87.38           C  
ATOM   1019  CB  LEU A 132       8.914 -13.750 -24.031  1.00 87.38           C  
ATOM   1020  O   LEU A 132       6.582 -15.688 -25.391  1.00 87.38           O  
ATOM   1021  CG  LEU A 132       9.344 -13.398 -22.609  1.00 87.38           C  
ATOM   1022  CD1 LEU A 132       9.727 -11.930 -22.516  1.00 87.38           C  
ATOM   1023  CD2 LEU A 132       8.234 -13.734 -21.609  1.00 87.38           C  
ATOM   1024  N   PRO A 133       8.344 -15.266 -26.750  1.00 87.44           N  
ATOM   1025  CA  PRO A 133       7.473 -15.477 -27.906  1.00 87.44           C  
ATOM   1026  C   PRO A 133       6.906 -16.891 -27.969  1.00 87.44           C  
ATOM   1027  CB  PRO A 133       8.398 -15.203 -29.094  1.00 87.44           C  
ATOM   1028  O   PRO A 133       5.777 -17.094 -28.422  1.00 87.44           O  
ATOM   1029  CG  PRO A 133       9.500 -14.352 -28.531  1.00 87.44           C  
ATOM   1030  CD  PRO A 133       9.711 -14.734 -27.094  1.00 87.44           C  
ATOM   1031  N   ILE A 134       7.625 -17.906 -27.500  1.00 90.44           N  
ATOM   1032  CA  ILE A 134       7.152 -19.281 -27.516  1.00 90.44           C  
ATOM   1033  C   ILE A 134       6.012 -19.438 -26.500  1.00 90.44           C  
ATOM   1034  CB  ILE A 134       8.297 -20.266 -27.188  1.00 90.44           C  
ATOM   1035  O   ILE A 134       5.023 -20.125 -26.781  1.00 90.44           O  
ATOM   1036  CG1 ILE A 134       9.438 -20.125 -28.188  1.00 90.44           C  
ATOM   1037  CG2 ILE A 134       7.770 -21.703 -27.156  1.00 90.44           C  
ATOM   1038  CD1 ILE A 134      10.648 -20.984 -27.891  1.00 90.44           C  
ATOM   1039  N   MET A 135       6.148 -18.766 -25.406  1.00 88.50           N  
ATOM   1040  CA  MET A 135       5.117 -18.812 -24.375  1.00 88.50           C  
ATOM   1041  C   MET A 135       3.807 -18.219 -24.891  1.00 88.50           C  
ATOM   1042  CB  MET A 135       5.578 -18.047 -23.125  1.00 88.50           C  
ATOM   1043  O   MET A 135       2.729 -18.688 -24.516  1.00 88.50           O  
ATOM   1044  CG  MET A 135       6.594 -18.812 -22.281  1.00 88.50           C  
ATOM   1045  SD  MET A 135       7.016 -17.938 -20.734  1.00 88.50           S  
ATOM   1046  CE  MET A 135       5.488 -18.203 -19.797  1.00 88.50           C  
ATOM   1047  N   SER A 136       3.906 -17.250 -25.688  1.00 85.12           N  
ATOM   1048  CA  SER A 136       2.713 -16.594 -26.219  1.00 85.12           C  
ATOM   1049  C   SER A 136       2.074 -17.438 -27.328  1.00 85.12           C  
ATOM   1050  CB  SER A 136       3.051 -15.203 -26.766  1.00 85.12           C  
ATOM   1051  O   SER A 136       0.857 -17.391 -27.516  1.00 85.12           O  
ATOM   1052  OG  SER A 136       3.592 -14.391 -25.734  1.00 85.12           O  
ATOM   1053  N   GLN A 137       2.861 -18.156 -27.984  1.00 87.12           N  
ATOM   1054  CA  GLN A 137       2.395 -18.969 -29.094  1.00 87.12           C  
ATOM   1055  C   GLN A 137       1.661 -20.219 -28.609  1.00 87.12           C  
ATOM   1056  CB  GLN A 137       3.564 -19.375 -30.000  1.00 87.12           C  
ATOM   1057  O   GLN A 137       0.723 -20.688 -29.250  1.00 87.12           O  
ATOM   1058  CG  GLN A 137       3.143 -20.078 -31.281  1.00 87.12           C  
ATOM   1059  CD  GLN A 137       4.320 -20.469 -32.156  1.00 87.12           C  
ATOM   1060  NE2 GLN A 137       4.039 -21.125 -33.281  1.00 87.12           N  
ATOM   1061  OE1 GLN A 137       5.477 -20.203 -31.812  1.00 87.12           O  
ATOM   1062  N   PHE A 138       2.059 -20.750 -27.484  1.00 88.12           N  
ATOM   1063  CA  PHE A 138       1.484 -21.984 -26.969  1.00 88.12           C  
ATOM   1064  C   PHE A 138       0.819 -21.766 -25.625  1.00 88.12           C  
ATOM   1065  CB  PHE A 138       2.561 -23.078 -26.844  1.00 88.12           C  
ATOM   1066  O   PHE A 138       1.501 -21.594 -24.609  1.00 88.12           O  
ATOM   1067  CG  PHE A 138       3.178 -23.469 -28.172  1.00 88.12           C  
ATOM   1068  CD1 PHE A 138       2.529 -24.359 -29.016  1.00 88.12           C  
ATOM   1069  CD2 PHE A 138       4.406 -22.953 -28.547  1.00 88.12           C  
ATOM   1070  CE1 PHE A 138       3.098 -24.719 -30.234  1.00 88.12           C  
ATOM   1071  CE2 PHE A 138       4.980 -23.312 -29.766  1.00 88.12           C  
ATOM   1072  CZ  PHE A 138       4.324 -24.203 -30.609  1.00 88.12           C  
ATOM   1073  N   PRO A 139      -0.515 -21.828 -25.578  1.00 83.12           N  
ATOM   1074  CA  PRO A 139      -1.245 -21.562 -24.328  1.00 83.12           C  
ATOM   1075  C   PRO A 139      -0.972 -22.609 -23.250  1.00 83.12           C  
ATOM   1076  CB  PRO A 139      -2.711 -21.609 -24.766  1.00 83.12           C  
ATOM   1077  O   PRO A 139      -1.222 -22.375 -22.062  1.00 83.12           O  
ATOM   1078  CG  PRO A 139      -2.709 -22.375 -26.047  1.00 83.12           C  
ATOM   1079  CD  PRO A 139      -1.380 -22.188 -26.719  1.00 83.12           C  
ATOM   1080  N   GLU A 140      -0.461 -23.766 -23.688  1.00 87.94           N  
ATOM   1081  CA  GLU A 140      -0.189 -24.828 -22.734  1.00 87.94           C  
ATOM   1082  C   GLU A 140       1.015 -24.484 -21.859  1.00 87.94           C  
ATOM   1083  CB  GLU A 140       0.042 -26.156 -23.453  1.00 87.94           C  
ATOM   1084  O   GLU A 140       1.226 -25.109 -20.812  1.00 87.94           O  
ATOM   1085  CG  GLU A 140       1.137 -26.109 -24.500  1.00 87.94           C  
ATOM   1086  CD  GLU A 140       0.606 -26.203 -25.922  1.00 87.94           C  
ATOM   1087  OE1 GLU A 140       1.188 -26.969 -26.734  1.00 87.94           O  
ATOM   1088  OE2 GLU A 140      -0.400 -25.531 -26.219  1.00 87.94           O  
ATOM   1089  N   ILE A 141       1.826 -23.484 -22.250  1.00 90.56           N  
ATOM   1090  CA  ILE A 141       2.977 -23.047 -21.469  1.00 90.56           C  
ATOM   1091  C   ILE A 141       2.570 -21.906 -20.547  1.00 90.56           C  
ATOM   1092  CB  ILE A 141       4.148 -22.609 -22.391  1.00 90.56           C  
ATOM   1093  O   ILE A 141       2.363 -20.781 -21.000  1.00 90.56           O  
ATOM   1094  CG1 ILE A 141       4.527 -23.750 -23.344  1.00 90.56           C  
ATOM   1095  CG2 ILE A 141       5.352 -22.188 -21.547  1.00 90.56           C  
ATOM   1096  CD1 ILE A 141       5.547 -23.344 -24.406  1.00 90.56           C  
ATOM   1097  N   GLU A 142       2.553 -22.219 -19.297  1.00 85.12           N  
ATOM   1098  CA  GLU A 142       2.096 -21.188 -18.359  1.00 85.12           C  
ATOM   1099  C   GLU A 142       3.270 -20.547 -17.625  1.00 85.12           C  
ATOM   1100  CB  GLU A 142       1.098 -21.781 -17.359  1.00 85.12           C  
ATOM   1101  O   GLU A 142       3.193 -19.391 -17.219  1.00 85.12           O  
ATOM   1102  CG  GLU A 142      -0.251 -22.125 -17.969  1.00 85.12           C  
ATOM   1103  CD  GLU A 142      -1.271 -22.594 -16.938  1.00 85.12           C  
ATOM   1104  OE1 GLU A 142      -2.451 -22.797 -17.312  1.00 85.12           O  
ATOM   1105  OE2 GLU A 142      -0.886 -22.750 -15.758  1.00 85.12           O  
ATOM   1106  N   THR A 143       4.344 -21.344 -17.438  1.00 90.62           N  
ATOM   1107  CA  THR A 143       5.453 -20.859 -16.625  1.00 90.62           C  
ATOM   1108  C   THR A 143       6.793 -21.188 -17.281  1.00 90.62           C  
ATOM   1109  CB  THR A 143       5.414 -21.438 -15.203  1.00 90.62           C  
ATOM   1110  O   THR A 143       6.949 -22.266 -17.859  1.00 90.62           O  
ATOM   1111  CG2 THR A 143       6.492 -20.828 -14.320  1.00 90.62           C  
ATOM   1112  OG1 THR A 143       4.129 -21.188 -14.617  1.00 90.62           O  
ATOM   1113  N   CYS A 144       7.684 -20.203 -17.219  1.00 92.88           N  
ATOM   1114  CA  CYS A 144       9.070 -20.391 -17.641  1.00 92.88           C  
ATOM   1115  C   CYS A 144      10.023 -20.094 -16.484  1.00 92.88           C  
ATOM   1116  CB  CYS A 144       9.398 -19.500 -18.828  1.00 92.88           C  
ATOM   1117  O   CYS A 144       9.906 -19.062 -15.828  1.00 92.88           O  
ATOM   1118  SG  CYS A 144      11.055 -19.750 -19.500  1.00 92.88           S  
ATOM   1119  N   VAL A 145      10.930 -21.062 -16.266  1.00 93.12           N  
ATOM   1120  CA  VAL A 145      11.844 -20.906 -15.133  1.00 93.12           C  
ATOM   1121  C   VAL A 145      13.281 -21.000 -15.625  1.00 93.12           C  
ATOM   1122  CB  VAL A 145      11.578 -21.953 -14.039  1.00 93.12           C  
ATOM   1123  O   VAL A 145      13.664 -21.969 -16.281  1.00 93.12           O  
ATOM   1124  CG1 VAL A 145      12.508 -21.734 -12.844  1.00 93.12           C  
ATOM   1125  CG2 VAL A 145      10.117 -21.922 -13.602  1.00 93.12           C  
ATOM   1126  N   GLU A 146      14.055 -19.953 -15.336  1.00 93.31           N  
ATOM   1127  CA  GLU A 146      15.500 -20.016 -15.555  1.00 93.31           C  
ATOM   1128  C   GLU A 146      16.234 -20.500 -14.312  1.00 93.31           C  
ATOM   1129  CB  GLU A 146      16.031 -18.641 -15.969  1.00 93.31           C  
ATOM   1130  O   GLU A 146      16.125 -19.906 -13.242  1.00 93.31           O  
ATOM   1131  CG  GLU A 146      17.438 -18.672 -16.562  1.00 93.31           C  
ATOM   1132  CD  GLU A 146      17.891 -17.328 -17.094  1.00 93.31           C  
ATOM   1133  OE1 GLU A 146      19.062 -17.219 -17.531  1.00 93.31           O  
ATOM   1134  OE2 GLU A 146      17.078 -16.375 -17.094  1.00 93.31           O  
ATOM   1135  N   CYS A 147      16.891 -21.625 -14.523  1.00 92.19           N  
ATOM   1136  CA  CYS A 147      17.531 -22.219 -13.352  1.00 92.19           C  
ATOM   1137  C   CYS A 147      18.969 -22.609 -13.664  1.00 92.19           C  
ATOM   1138  CB  CYS A 147      16.750 -23.438 -12.875  1.00 92.19           C  
ATOM   1139  O   CYS A 147      19.422 -22.500 -14.805  1.00 92.19           O  
ATOM   1140  SG  CYS A 147      16.625 -24.750 -14.109  1.00 92.19           S  
ATOM   1141  N   SER A 148      19.672 -22.828 -12.562  1.00 93.00           N  
ATOM   1142  CA  SER A 148      21.016 -23.375 -12.625  1.00 93.00           C  
ATOM   1143  C   SER A 148      21.188 -24.562 -11.680  1.00 93.00           C  
ATOM   1144  CB  SER A 148      22.047 -22.297 -12.281  1.00 93.00           C  
ATOM   1145  O   SER A 148      21.125 -24.391 -10.453  1.00 93.00           O  
ATOM   1146  OG  SER A 148      23.344 -22.844 -12.133  1.00 93.00           O  
ATOM   1147  N   ALA A 149      21.375 -25.750 -12.289  1.00 93.38           N  
ATOM   1148  CA  ALA A 149      21.625 -26.938 -11.453  1.00 93.38           C  
ATOM   1149  C   ALA A 149      22.891 -26.766 -10.633  1.00 93.38           C  
ATOM   1150  CB  ALA A 149      21.703 -28.188 -12.320  1.00 93.38           C  
ATOM   1151  O   ALA A 149      22.969 -27.234  -9.492  1.00 93.38           O  
ATOM   1152  N   LYS A 150      23.859 -26.078 -11.203  1.00 92.00           N  
ATOM   1153  CA  LYS A 150      25.141 -25.906 -10.539  1.00 92.00           C  
ATOM   1154  C   LYS A 150      25.016 -25.016  -9.305  1.00 92.00           C  
ATOM   1155  CB  LYS A 150      26.172 -25.312 -11.508  1.00 92.00           C  
ATOM   1156  O   LYS A 150      25.547 -25.344  -8.242  1.00 92.00           O  
ATOM   1157  CG  LYS A 150      27.578 -25.250 -10.938  1.00 92.00           C  
ATOM   1158  CD  LYS A 150      28.578 -24.797 -11.992  1.00 92.00           C  
ATOM   1159  CE  LYS A 150      30.000 -24.750 -11.438  1.00 92.00           C  
ATOM   1160  NZ  LYS A 150      31.000 -24.375 -12.484  1.00 92.00           N  
ATOM   1161  N   ASN A 151      24.297 -23.969  -9.406  1.00 93.00           N  
ATOM   1162  CA  ASN A 151      24.156 -23.016  -8.305  1.00 93.00           C  
ATOM   1163  C   ASN A 151      22.891 -23.266  -7.508  1.00 93.00           C  
ATOM   1164  CB  ASN A 151      24.188 -21.578  -8.836  1.00 93.00           C  
ATOM   1165  O   ASN A 151      22.578 -22.516  -6.578  1.00 93.00           O  
ATOM   1166  CG  ASN A 151      25.547 -21.188  -9.391  1.00 93.00           C  
ATOM   1167  ND2 ASN A 151      25.578 -20.125 -10.188  1.00 93.00           N  
ATOM   1168  OD1 ASN A 151      26.562 -21.828  -9.102  1.00 93.00           O  
ATOM   1169  N   LEU A 152      22.172 -24.297  -7.816  1.00 92.69           N  
ATOM   1170  CA  LEU A 152      20.922 -24.656  -7.148  1.00 92.69           C  
ATOM   1171  C   LEU A 152      19.953 -23.484  -7.152  1.00 92.69           C  
ATOM   1172  CB  LEU A 152      21.188 -25.109  -5.711  1.00 92.69           C  
ATOM   1173  O   LEU A 152      19.281 -23.234  -6.152  1.00 92.69           O  
ATOM   1174  CG  LEU A 152      22.031 -26.375  -5.543  1.00 92.69           C  
ATOM   1175  CD1 LEU A 152      22.344 -26.609  -4.070  1.00 92.69           C  
ATOM   1176  CD2 LEU A 152      21.312 -27.578  -6.148  1.00 92.69           C  
ATOM   1177  N   ARG A 153      20.047 -22.797  -8.289  1.00 92.00           N  
ATOM   1178  CA  ARG A 153      19.172 -21.641  -8.414  1.00 92.00           C  
ATOM   1179  C   ARG A 153      17.828 -22.047  -9.016  1.00 92.00           C  
ATOM   1180  CB  ARG A 153      19.812 -20.562  -9.273  1.00 92.00           C  
ATOM   1181  O   ARG A 153      17.766 -22.672 -10.070  1.00 92.00           O  
ATOM   1182  CG  ARG A 153      19.047 -19.250  -9.312  1.00 92.00           C  
ATOM   1183  CD  ARG A 153      19.750 -18.203 -10.164  1.00 92.00           C  
ATOM   1184  NE  ARG A 153      18.953 -16.984 -10.289  1.00 92.00           N  
ATOM   1185  NH1 ARG A 153      20.406 -15.938 -11.742  1.00 92.00           N  
ATOM   1186  NH2 ARG A 153      18.484 -14.883 -11.070  1.00 92.00           N  
ATOM   1187  CZ  ARG A 153      19.281 -15.938 -11.031  1.00 92.00           C  
ATOM   1188  N   ASN A 154      16.703 -21.734  -8.406  1.00 91.94           N  
ATOM   1189  CA  ASN A 154      15.312 -21.859  -8.852  1.00 91.94           C  
ATOM   1190  C   ASN A 154      14.945 -23.312  -9.141  1.00 91.94           C  
ATOM   1191  CB  ASN A 154      15.070 -20.984 -10.094  1.00 91.94           C  
ATOM   1192  O   ASN A 154      14.086 -23.578  -9.984  1.00 91.94           O  
ATOM   1193  CG  ASN A 154      15.109 -19.500  -9.781  1.00 91.94           C  
ATOM   1194  ND2 ASN A 154      15.320 -18.688 -10.812  1.00 91.94           N  
ATOM   1195  OD1 ASN A 154      14.953 -19.094  -8.633  1.00 91.94           O  
ATOM   1196  N   ILE A 155      15.570 -24.266  -8.523  1.00 92.62           N  
ATOM   1197  CA  ILE A 155      15.266 -25.672  -8.734  1.00 92.62           C  
ATOM   1198  C   ILE A 155      13.961 -26.031  -8.031  1.00 92.62           C  
ATOM   1199  CB  ILE A 155      16.406 -26.578  -8.234  1.00 92.62           C  
ATOM   1200  O   ILE A 155      13.078 -26.672  -8.617  1.00 92.62           O  
ATOM   1201  CG1 ILE A 155      17.703 -26.281  -8.992  1.00 92.62           C  
ATOM   1202  CG2 ILE A 155      16.031 -28.062  -8.367  1.00 92.62           C  
ATOM   1203  CD1 ILE A 155      18.875 -27.188  -8.617  1.00 92.62           C  
ATOM   1204  N   SER A 156      13.859 -25.594  -6.820  1.00 88.81           N  
ATOM   1205  CA  SER A 156      12.633 -25.859  -6.070  1.00 88.81           C  
ATOM   1206  C   SER A 156      11.422 -25.219  -6.734  1.00 88.81           C  
ATOM   1207  CB  SER A 156      12.766 -25.375  -4.633  1.00 88.81           C  
ATOM   1208  O   SER A 156      10.336 -25.797  -6.762  1.00 88.81           O  
ATOM   1209  OG  SER A 156      13.211 -24.031  -4.602  1.00 88.81           O  
ATOM   1210  N   GLU A 157      11.664 -24.031  -7.320  1.00 89.81           N  
ATOM   1211  CA  GLU A 157      10.586 -23.312  -7.984  1.00 89.81           C  
ATOM   1212  C   GLU A 157      10.062 -24.078  -9.195  1.00 89.81           C  
ATOM   1213  CB  GLU A 157      11.055 -21.922  -8.422  1.00 89.81           C  
ATOM   1214  O   GLU A 157       8.859 -24.094  -9.461  1.00 89.81           O  
ATOM   1215  CG  GLU A 157      11.203 -20.938  -7.266  1.00 89.81           C  
ATOM   1216  CD  GLU A 157      12.492 -21.125  -6.480  1.00 89.81           C  
ATOM   1217  OE1 GLU A 157      12.688 -20.422  -5.461  1.00 89.81           O  
ATOM   1218  OE2 GLU A 157      13.312 -21.969  -6.891  1.00 89.81           O  
ATOM   1219  N   LEU A 158      10.945 -24.703  -9.852  1.00 92.50           N  
ATOM   1220  CA  LEU A 158      10.562 -25.484 -11.016  1.00 92.50           C  
ATOM   1221  C   LEU A 158       9.555 -26.562 -10.641  1.00 92.50           C  
ATOM   1222  CB  LEU A 158      11.797 -26.125 -11.664  1.00 92.50           C  
ATOM   1223  O   LEU A 158       8.469 -26.641 -11.227  1.00 92.50           O  
ATOM   1224  CG  LEU A 158      11.531 -27.250 -12.672  1.00 92.50           C  
ATOM   1225  CD1 LEU A 158      10.797 -26.703 -13.891  1.00 92.50           C  
ATOM   1226  CD2 LEU A 158      12.836 -27.906 -13.086  1.00 92.50           C  
ATOM   1227  N   PHE A 159       9.859 -27.250  -9.648  1.00 90.69           N  
ATOM   1228  CA  PHE A 159       8.992 -28.359  -9.258  1.00 90.69           C  
ATOM   1229  C   PHE A 159       7.754 -27.859  -8.539  1.00 90.69           C  
ATOM   1230  CB  PHE A 159       9.758 -29.344  -8.367  1.00 90.69           C  
ATOM   1231  O   PHE A 159       6.684 -28.469  -8.625  1.00 90.69           O  
ATOM   1232  CG  PHE A 159      10.820 -30.125  -9.094  1.00 90.69           C  
ATOM   1233  CD1 PHE A 159      10.484 -31.188  -9.922  1.00 90.69           C  
ATOM   1234  CD2 PHE A 159      12.164 -29.781  -8.953  1.00 90.69           C  
ATOM   1235  CE1 PHE A 159      11.477 -31.906 -10.594  1.00 90.69           C  
ATOM   1236  CE2 PHE A 159      13.148 -30.500  -9.617  1.00 90.69           C  
ATOM   1237  CZ  PHE A 159      12.805 -31.562 -10.438  1.00 90.69           C  
ATOM   1238  N   TYR A 160       7.969 -26.812  -7.922  1.00 89.56           N  
ATOM   1239  CA  TYR A 160       6.828 -26.172  -7.281  1.00 89.56           C  
ATOM   1240  C   TYR A 160       5.777 -25.766  -8.312  1.00 89.56           C  
ATOM   1241  CB  TYR A 160       7.281 -24.938  -6.496  1.00 89.56           C  
ATOM   1242  O   TYR A 160       4.598 -26.109  -8.164  1.00 89.56           O  
ATOM   1243  CG  TYR A 160       6.141 -24.125  -5.918  1.00 89.56           C  
ATOM   1244  CD1 TYR A 160       5.664 -23.000  -6.566  1.00 89.56           C  
ATOM   1245  CD2 TYR A 160       5.539 -24.500  -4.723  1.00 89.56           C  
ATOM   1246  CE1 TYR A 160       4.617 -22.250  -6.039  1.00 89.56           C  
ATOM   1247  CE2 TYR A 160       4.488 -23.766  -4.184  1.00 89.56           C  
ATOM   1248  OH  TYR A 160       2.998 -21.906  -4.320  1.00 89.56           O  
ATOM   1249  CZ  TYR A 160       4.035 -22.641  -4.848  1.00 89.56           C  
ATOM   1250  N   TYR A 161       6.141 -25.125  -9.328  1.00 90.12           N  
ATOM   1251  CA  TYR A 161       5.199 -24.656 -10.336  1.00 90.12           C  
ATOM   1252  C   TYR A 161       4.680 -25.812 -11.180  1.00 90.12           C  
ATOM   1253  CB  TYR A 161       5.859 -23.609 -11.242  1.00 90.12           C  
ATOM   1254  O   TYR A 161       3.539 -25.781 -11.648  1.00 90.12           O  
ATOM   1255  CG  TYR A 161       5.883 -22.219 -10.648  1.00 90.12           C  
ATOM   1256  CD1 TYR A 161       4.711 -21.484 -10.508  1.00 90.12           C  
ATOM   1257  CD2 TYR A 161       7.078 -21.641 -10.227  1.00 90.12           C  
ATOM   1258  CE1 TYR A 161       4.727 -20.203  -9.961  1.00 90.12           C  
ATOM   1259  CE2 TYR A 161       7.105 -20.359  -9.680  1.00 90.12           C  
ATOM   1260  OH  TYR A 161       5.949 -18.391  -9.008  1.00 90.12           O  
ATOM   1261  CZ  TYR A 161       5.926 -19.656  -9.555  1.00 90.12           C  
ATOM   1262  N   ALA A 162       5.508 -26.766 -11.367  1.00 92.81           N  
ATOM   1263  CA  ALA A 162       5.039 -27.953 -12.070  1.00 92.81           C  
ATOM   1264  C   ALA A 162       3.891 -28.625 -11.320  1.00 92.81           C  
ATOM   1265  CB  ALA A 162       6.188 -28.938 -12.266  1.00 92.81           C  
ATOM   1266  O   ALA A 162       2.881 -29.000 -11.922  1.00 92.81           O  
ATOM   1267  N   GLN A 163       4.070 -28.734 -10.047  1.00 90.88           N  
ATOM   1268  CA  GLN A 163       3.018 -29.312  -9.227  1.00 90.88           C  
ATOM   1269  C   GLN A 163       1.761 -28.453  -9.242  1.00 90.88           C  
ATOM   1270  CB  GLN A 163       3.500 -29.516  -7.793  1.00 90.88           C  
ATOM   1271  O   GLN A 163       0.649 -28.969  -9.383  1.00 90.88           O  
ATOM   1272  CG  GLN A 163       2.594 -30.406  -6.957  1.00 90.88           C  
ATOM   1273  CD  GLN A 163       3.064 -30.547  -5.520  1.00 90.88           C  
ATOM   1274  NE2 GLN A 163       2.770 -31.688  -4.906  1.00 90.88           N  
ATOM   1275  OE1 GLN A 163       3.691 -29.641  -4.969  1.00 90.88           O  
ATOM   1276  N   LYS A 164       1.966 -27.203  -9.125  1.00 88.88           N  
ATOM   1277  CA  LYS A 164       0.835 -26.281  -9.070  1.00 88.88           C  
ATOM   1278  C   LYS A 164       0.073 -26.266 -10.391  1.00 88.88           C  
ATOM   1279  CB  LYS A 164       1.310 -24.859  -8.719  1.00 88.88           C  
ATOM   1280  O   LYS A 164      -1.149 -26.094 -10.406  1.00 88.88           O  
ATOM   1281  CG  LYS A 164       1.680 -24.688  -7.254  1.00 88.88           C  
ATOM   1282  CD  LYS A 164       1.061 -23.422  -6.672  1.00 88.88           C  
ATOM   1283  CE  LYS A 164       1.325 -23.297  -5.180  1.00 88.88           C  
ATOM   1284  NZ  LYS A 164       0.762 -22.031  -4.613  1.00 88.88           N  
ATOM   1285  N   ALA A 165       0.788 -26.453 -11.453  1.00 90.12           N  
ATOM   1286  CA  ALA A 165       0.148 -26.469 -12.766  1.00 90.12           C  
ATOM   1287  C   ALA A 165      -0.849 -27.609 -12.883  1.00 90.12           C  
ATOM   1288  CB  ALA A 165       1.199 -26.562 -13.867  1.00 90.12           C  
ATOM   1289  O   ALA A 165      -1.853 -27.500 -13.586  1.00 90.12           O  
ATOM   1290  N   VAL A 166      -0.608 -28.641 -12.172  1.00 91.25           N  
ATOM   1291  CA  VAL A 166      -1.461 -29.812 -12.242  1.00 91.25           C  
ATOM   1292  C   VAL A 166      -2.561 -29.734 -11.188  1.00 91.25           C  
ATOM   1293  CB  VAL A 166      -0.646 -31.125 -12.062  1.00 91.25           C  
ATOM   1294  O   VAL A 166      -3.734 -29.953 -11.484  1.00 91.25           O  
ATOM   1295  CG1 VAL A 166      -1.561 -32.344 -12.117  1.00 91.25           C  
ATOM   1296  CG2 VAL A 166       0.449 -31.219 -13.117  1.00 91.25           C  
ATOM   1297  N   LEU A 167      -2.207 -29.344 -10.008  1.00 89.69           N  
ATOM   1298  CA  LEU A 167      -3.137 -29.359  -8.883  1.00 89.69           C  
ATOM   1299  C   LEU A 167      -4.094 -28.172  -8.953  1.00 89.69           C  
ATOM   1300  CB  LEU A 167      -2.375 -29.344  -7.559  1.00 89.69           C  
ATOM   1301  O   LEU A 167      -5.262 -28.297  -8.578  1.00 89.69           O  
ATOM   1302  CG  LEU A 167      -1.543 -30.578  -7.234  1.00 89.69           C  
ATOM   1303  CD1 LEU A 167      -0.755 -30.375  -5.945  1.00 89.69           C  
ATOM   1304  CD2 LEU A 167      -2.439 -31.812  -7.125  1.00 89.69           C  
ATOM   1305  N   HIS A 168      -3.604 -27.094  -9.430  1.00 90.25           N  
ATOM   1306  CA  HIS A 168      -4.418 -25.891  -9.492  1.00 90.25           C  
ATOM   1307  C   HIS A 168      -4.363 -25.250 -10.875  1.00 90.25           C  
ATOM   1308  CB  HIS A 168      -3.957 -24.875  -8.438  1.00 90.25           C  
ATOM   1309  O   HIS A 168      -3.855 -24.141 -11.039  1.00 90.25           O  
ATOM   1310  CG  HIS A 168      -3.805 -25.469  -7.070  1.00 90.25           C  
ATOM   1311  CD2 HIS A 168      -2.725 -25.562  -6.258  1.00 90.25           C  
ATOM   1312  ND1 HIS A 168      -4.852 -26.047  -6.391  1.00 90.25           N  
ATOM   1313  CE1 HIS A 168      -4.422 -26.484  -5.215  1.00 90.25           C  
ATOM   1314  NE2 HIS A 168      -3.135 -26.203  -5.109  1.00 90.25           N  
ATOM   1315  N   PRO A 169      -5.004 -25.891 -11.820  1.00 88.75           N  
ATOM   1316  CA  PRO A 169      -4.996 -25.359 -13.188  1.00 88.75           C  
ATOM   1317  C   PRO A 169      -5.746 -24.031 -13.305  1.00 88.75           C  
ATOM   1318  CB  PRO A 169      -5.688 -26.453 -14.000  1.00 88.75           C  
ATOM   1319  O   PRO A 169      -6.773 -23.844 -12.648  1.00 88.75           O  
ATOM   1320  CG  PRO A 169      -6.523 -27.188 -13.008  1.00 88.75           C  
ATOM   1321  CD  PRO A 169      -5.871 -27.094 -11.664  1.00 88.75           C  
ATOM   1322  N   THR A 170      -5.289 -23.141 -14.094  1.00 87.31           N  
ATOM   1323  CA  THR A 170      -5.871 -21.812 -14.250  1.00 87.31           C  
ATOM   1324  C   THR A 170      -6.918 -21.797 -15.367  1.00 87.31           C  
ATOM   1325  CB  THR A 170      -4.789 -20.750 -14.562  1.00 87.31           C  
ATOM   1326  O   THR A 170      -7.859 -21.016 -15.336  1.00 87.31           O  
ATOM   1327  CG2 THR A 170      -3.980 -20.422 -13.312  1.00 87.31           C  
ATOM   1328  OG1 THR A 170      -3.904 -21.266 -15.562  1.00 87.31           O  
ATOM   1329  N   ALA A 171      -6.883 -22.688 -16.266  1.00 83.81           N  
ATOM   1330  CA  ALA A 171      -7.680 -22.672 -17.500  1.00 83.81           C  
ATOM   1331  C   ALA A 171      -9.172 -22.750 -17.188  1.00 83.81           C  
ATOM   1332  CB  ALA A 171      -7.277 -23.844 -18.406  1.00 83.81           C  
ATOM   1333  O   ALA A 171      -9.969 -21.984 -17.734  1.00 83.81           O  
ATOM   1334  N   PRO A 172      -9.555 -23.609 -16.250  1.00 87.44           N  
ATOM   1335  CA  PRO A 172     -10.992 -23.688 -15.977  1.00 87.44           C  
ATOM   1336  C   PRO A 172     -11.516 -22.500 -15.164  1.00 87.44           C  
ATOM   1337  CB  PRO A 172     -11.125 -25.000 -15.188  1.00 87.44           C  
ATOM   1338  O   PRO A 172     -12.719 -22.250 -15.141  1.00 87.44           O  
ATOM   1339  CG  PRO A 172      -9.766 -25.234 -14.625  1.00 87.44           C  
ATOM   1340  CD  PRO A 172      -8.758 -24.578 -15.516  1.00 87.44           C  
ATOM   1341  N   LEU A 173     -10.672 -21.828 -14.531  1.00 91.44           N  
ATOM   1342  CA  LEU A 173     -11.117 -20.828 -13.578  1.00 91.44           C  
ATOM   1343  C   LEU A 173     -11.234 -19.453 -14.258  1.00 91.44           C  
ATOM   1344  CB  LEU A 173     -10.148 -20.734 -12.398  1.00 91.44           C  
ATOM   1345  O   LEU A 173     -12.203 -18.734 -14.031  1.00 91.44           O  
ATOM   1346  CG  LEU A 173     -10.000 -22.000 -11.539  1.00 91.44           C  
ATOM   1347  CD1 LEU A 173      -9.031 -21.750 -10.391  1.00 91.44           C  
ATOM   1348  CD2 LEU A 173     -11.359 -22.453 -11.016  1.00 91.44           C  
ATOM   1349  N   TYR A 174     -10.273 -19.141 -15.039  1.00 89.62           N  
ATOM   1350  CA  TYR A 174     -10.102 -17.734 -15.430  1.00 89.62           C  
ATOM   1351  C   TYR A 174      -9.750 -17.625 -16.906  1.00 89.62           C  
ATOM   1352  CB  TYR A 174      -9.008 -17.078 -14.586  1.00 89.62           C  
ATOM   1353  O   TYR A 174      -8.984 -18.438 -17.438  1.00 89.62           O  
ATOM   1354  CG  TYR A 174      -8.906 -15.586 -14.789  1.00 89.62           C  
ATOM   1355  CD1 TYR A 174      -7.867 -15.039 -15.547  1.00 89.62           C  
ATOM   1356  CD2 TYR A 174      -9.836 -14.727 -14.234  1.00 89.62           C  
ATOM   1357  CE1 TYR A 174      -7.766 -13.664 -15.734  1.00 89.62           C  
ATOM   1358  CE2 TYR A 174      -9.750 -13.344 -14.414  1.00 89.62           C  
ATOM   1359  OH  TYR A 174      -8.609 -11.469 -15.352  1.00 89.62           O  
ATOM   1360  CZ  TYR A 174      -8.711 -12.828 -15.172  1.00 89.62           C  
ATOM   1361  N   ASP A 175     -10.359 -16.688 -17.547  1.00 84.31           N  
ATOM   1362  CA  ASP A 175     -10.023 -16.312 -18.922  1.00 84.31           C  
ATOM   1363  C   ASP A 175      -9.117 -15.086 -18.953  1.00 84.31           C  
ATOM   1364  CB  ASP A 175     -11.289 -16.047 -19.734  1.00 84.31           C  
ATOM   1365  O   ASP A 175      -9.578 -13.961 -18.719  1.00 84.31           O  
ATOM   1366  CG  ASP A 175     -11.016 -15.875 -21.219  1.00 84.31           C  
ATOM   1367  OD1 ASP A 175      -9.852 -15.641 -21.609  1.00 84.31           O  
ATOM   1368  OD2 ASP A 175     -11.977 -15.969 -22.016  1.00 84.31           O  
ATOM   1369  N   PRO A 176      -7.883 -15.289 -19.234  1.00 76.75           N  
ATOM   1370  CA  PRO A 176      -6.938 -14.172 -19.203  1.00 76.75           C  
ATOM   1371  C   PRO A 176      -7.246 -13.102 -20.250  1.00 76.75           C  
ATOM   1372  CB  PRO A 176      -5.590 -14.836 -19.484  1.00 76.75           C  
ATOM   1373  O   PRO A 176      -6.922 -11.930 -20.047  1.00 76.75           O  
ATOM   1374  CG  PRO A 176      -5.938 -16.125 -20.172  1.00 76.75           C  
ATOM   1375  CD  PRO A 176      -7.312 -16.531 -19.734  1.00 76.75           C  
ATOM   1376  N   GLU A 177      -7.828 -13.430 -21.344  1.00 74.75           N  
ATOM   1377  CA  GLU A 177      -8.141 -12.469 -22.391  1.00 74.75           C  
ATOM   1378  C   GLU A 177      -9.297 -11.555 -22.000  1.00 74.75           C  
ATOM   1379  CB  GLU A 177      -8.477 -13.203 -23.703  1.00 74.75           C  
ATOM   1380  O   GLU A 177      -9.211 -10.336 -22.141  1.00 74.75           O  
ATOM   1381  CG  GLU A 177      -7.285 -13.914 -24.328  1.00 74.75           C  
ATOM   1382  CD  GLU A 177      -7.617 -14.570 -25.656  1.00 74.75           C  
ATOM   1383  OE1 GLU A 177      -6.703 -15.125 -26.312  1.00 74.75           O  
ATOM   1384  OE2 GLU A 177      -8.805 -14.516 -26.062  1.00 74.75           O  
ATOM   1385  N   ALA A 178     -10.297 -12.234 -21.422  1.00 80.19           N  
ATOM   1386  CA  ALA A 178     -11.453 -11.453 -21.000  1.00 80.19           C  
ATOM   1387  C   ALA A 178     -11.242 -10.852 -19.609  1.00 80.19           C  
ATOM   1388  CB  ALA A 178     -12.711 -12.312 -21.016  1.00 80.19           C  
ATOM   1389  O   ALA A 178     -11.977  -9.961 -19.188  1.00 80.19           O  
ATOM   1390  N   LYS A 179     -10.172 -11.266 -18.984  1.00 81.69           N  
ATOM   1391  CA  LYS A 179      -9.859 -10.852 -17.609  1.00 81.69           C  
ATOM   1392  C   LYS A 179     -11.055 -11.047 -16.688  1.00 81.69           C  
ATOM   1393  CB  LYS A 179      -9.398  -9.398 -17.594  1.00 81.69           C  
ATOM   1394  O   LYS A 179     -11.406 -10.148 -15.922  1.00 81.69           O  
ATOM   1395  CG  LYS A 179      -8.086  -9.141 -18.312  1.00 81.69           C  
ATOM   1396  CD  LYS A 179      -7.621  -7.703 -18.141  1.00 81.69           C  
ATOM   1397  CE  LYS A 179      -6.301  -7.453 -18.859  1.00 81.69           C  
ATOM   1398  NZ  LYS A 179      -5.836  -6.043 -18.688  1.00 81.69           N  
ATOM   1399  N   GLN A 180     -11.719 -12.141 -16.844  1.00 89.50           N  
ATOM   1400  CA  GLN A 180     -12.875 -12.500 -16.031  1.00 89.50           C  
ATOM   1401  C   GLN A 180     -12.891 -13.992 -15.734  1.00 89.50           C  
ATOM   1402  CB  GLN A 180     -14.172 -12.094 -16.734  1.00 89.50           C  
ATOM   1403  O   GLN A 180     -12.195 -14.773 -16.391  1.00 89.50           O  
ATOM   1404  CG  GLN A 180     -14.344 -10.586 -16.875  1.00 89.50           C  
ATOM   1405  CD  GLN A 180     -15.641 -10.203 -17.578  1.00 89.50           C  
ATOM   1406  NE2 GLN A 180     -15.859  -8.906 -17.750  1.00 89.50           N  
ATOM   1407  OE1 GLN A 180     -16.438 -11.070 -17.953  1.00 89.50           O  
ATOM   1408  N   LEU A 181     -13.680 -14.297 -14.695  1.00 94.06           N  
ATOM   1409  CA  LEU A 181     -13.875 -15.703 -14.383  1.00 94.06           C  
ATOM   1410  C   LEU A 181     -14.641 -16.406 -15.492  1.00 94.06           C  
ATOM   1411  CB  LEU A 181     -14.617 -15.859 -13.055  1.00 94.06           C  
ATOM   1412  O   LEU A 181     -15.531 -15.828 -16.109  1.00 94.06           O  
ATOM   1413  CG  LEU A 181     -13.906 -15.344 -11.805  1.00 94.06           C  
ATOM   1414  CD1 LEU A 181     -14.844 -15.367 -10.602  1.00 94.06           C  
ATOM   1415  CD2 LEU A 181     -12.648 -16.156 -11.531  1.00 94.06           C  
ATOM   1416  N   ARG A 182     -14.266 -17.609 -15.766  1.00 92.81           N  
ATOM   1417  CA  ARG A 182     -15.062 -18.391 -16.703  1.00 92.81           C  
ATOM   1418  C   ARG A 182     -16.469 -18.609 -16.156  1.00 92.81           C  
ATOM   1419  CB  ARG A 182     -14.398 -19.750 -16.969  1.00 92.81           C  
ATOM   1420  O   ARG A 182     -16.672 -18.672 -14.945  1.00 92.81           O  
ATOM   1421  CG  ARG A 182     -13.125 -19.641 -17.797  1.00 92.81           C  
ATOM   1422  CD  ARG A 182     -12.781 -20.969 -18.469  1.00 92.81           C  
ATOM   1423  NE  ARG A 182     -11.609 -20.859 -19.328  1.00 92.81           N  
ATOM   1424  NH1 ARG A 182     -11.945 -22.875 -20.406  1.00 92.81           N  
ATOM   1425  NH2 ARG A 182     -10.156 -21.547 -20.969  1.00 92.81           N  
ATOM   1426  CZ  ARG A 182     -11.242 -21.750 -20.234  1.00 92.81           C  
ATOM   1427  N   PRO A 183     -17.438 -18.688 -17.016  1.00 93.38           N  
ATOM   1428  CA  PRO A 183     -18.828 -18.797 -16.578  1.00 93.38           C  
ATOM   1429  C   PRO A 183     -19.062 -20.000 -15.664  1.00 93.38           C  
ATOM   1430  CB  PRO A 183     -19.594 -18.953 -17.891  1.00 93.38           C  
ATOM   1431  O   PRO A 183     -19.797 -19.906 -14.680  1.00 93.38           O  
ATOM   1432  CG  PRO A 183     -18.734 -18.281 -18.906  1.00 93.38           C  
ATOM   1433  CD  PRO A 183     -17.297 -18.453 -18.516  1.00 93.38           C  
ATOM   1434  N   ALA A 184     -18.438 -21.156 -16.016  1.00 93.69           N  
ATOM   1435  CA  ALA A 184     -18.594 -22.344 -15.172  1.00 93.69           C  
ATOM   1436  C   ALA A 184     -18.078 -22.094 -13.766  1.00 93.69           C  
ATOM   1437  CB  ALA A 184     -17.891 -23.547 -15.797  1.00 93.69           C  
ATOM   1438  O   ALA A 184     -18.688 -22.500 -12.781  1.00 93.69           O  
ATOM   1439  N   CYS A 185     -17.000 -21.438 -13.695  1.00 95.12           N  
ATOM   1440  CA  CYS A 185     -16.406 -21.125 -12.398  1.00 95.12           C  
ATOM   1441  C   CYS A 185     -17.250 -20.109 -11.633  1.00 95.12           C  
ATOM   1442  CB  CYS A 185     -14.992 -20.578 -12.578  1.00 95.12           C  
ATOM   1443  O   CYS A 185     -17.500 -20.281 -10.438  1.00 95.12           O  
ATOM   1444  SG  CYS A 185     -14.148 -20.203 -11.023  1.00 95.12           S  
ATOM   1445  N   ALA A 186     -17.719 -19.125 -12.312  1.00 95.56           N  
ATOM   1446  CA  ALA A 186     -18.578 -18.109 -11.680  1.00 95.56           C  
ATOM   1447  C   ALA A 186     -19.859 -18.734 -11.141  1.00 95.56           C  
ATOM   1448  CB  ALA A 186     -18.922 -17.000 -12.680  1.00 95.56           C  
ATOM   1449  O   ALA A 186     -20.312 -18.391 -10.047  1.00 95.56           O  
ATOM   1450  N   GLN A 187     -20.375 -19.641 -11.906  1.00 95.19           N  
ATOM   1451  CA  GLN A 187     -21.594 -20.328 -11.469  1.00 95.19           C  
ATOM   1452  C   GLN A 187     -21.328 -21.172 -10.219  1.00 95.19           C  
ATOM   1453  CB  GLN A 187     -22.141 -21.219 -12.586  1.00 95.19           C  
ATOM   1454  O   GLN A 187     -22.125 -21.172  -9.281  1.00 95.19           O  
ATOM   1455  CG  GLN A 187     -22.828 -20.438 -13.703  1.00 95.19           C  
ATOM   1456  CD  GLN A 187     -23.312 -21.328 -14.828  1.00 95.19           C  
ATOM   1457  NE2 GLN A 187     -23.953 -20.719 -15.828  1.00 95.19           N  
ATOM   1458  OE1 GLN A 187     -23.125 -22.547 -14.805  1.00 95.19           O  
ATOM   1459  N   ALA A 188     -20.250 -21.891 -10.258  1.00 95.44           N  
ATOM   1460  CA  ALA A 188     -19.891 -22.719  -9.109  1.00 95.44           C  
ATOM   1461  C   ALA A 188     -19.688 -21.859  -7.863  1.00 95.44           C  
ATOM   1462  CB  ALA A 188     -18.625 -23.531  -9.406  1.00 95.44           C  
ATOM   1463  O   ALA A 188     -20.203 -22.172  -6.789  1.00 95.44           O  
ATOM   1464  N   LEU A 189     -19.000 -20.781  -8.039  1.00 96.12           N  
ATOM   1465  CA  LEU A 189     -18.734 -19.906  -6.914  1.00 96.12           C  
ATOM   1466  C   LEU A 189     -20.031 -19.250  -6.426  1.00 96.12           C  
ATOM   1467  CB  LEU A 189     -17.719 -18.828  -7.305  1.00 96.12           C  
ATOM   1468  O   LEU A 189     -20.188 -19.000  -5.227  1.00 96.12           O  
ATOM   1469  CG  LEU A 189     -16.281 -19.297  -7.500  1.00 96.12           C  
ATOM   1470  CD1 LEU A 189     -15.430 -18.172  -8.078  1.00 96.12           C  
ATOM   1471  CD2 LEU A 189     -15.695 -19.797  -6.180  1.00 96.12           C  
ATOM   1472  N   THR A 190     -20.875 -18.938  -7.332  1.00 95.50           N  
ATOM   1473  CA  THR A 190     -22.156 -18.375  -6.957  1.00 95.50           C  
ATOM   1474  C   THR A 190     -22.953 -19.359  -6.105  1.00 95.50           C  
ATOM   1475  CB  THR A 190     -22.984 -17.984  -8.195  1.00 95.50           C  
ATOM   1476  O   THR A 190     -23.562 -18.984  -5.105  1.00 95.50           O  
ATOM   1477  CG2 THR A 190     -24.344 -17.422  -7.801  1.00 95.50           C  
ATOM   1478  OG1 THR A 190     -22.266 -17.016  -8.953  1.00 95.50           O  
ATOM   1479  N   ARG A 191     -22.906 -20.594  -6.543  1.00 95.06           N  
ATOM   1480  CA  ARG A 191     -23.594 -21.609  -5.766  1.00 95.06           C  
ATOM   1481  C   ARG A 191     -22.984 -21.734  -4.371  1.00 95.06           C  
ATOM   1482  CB  ARG A 191     -23.531 -22.969  -6.484  1.00 95.06           C  
ATOM   1483  O   ARG A 191     -23.703 -21.875  -3.383  1.00 95.06           O  
ATOM   1484  CG  ARG A 191     -24.391 -24.047  -5.848  1.00 95.06           C  
ATOM   1485  CD  ARG A 191     -24.391 -25.328  -6.664  1.00 95.06           C  
ATOM   1486  NE  ARG A 191     -25.172 -26.375  -6.027  1.00 95.06           N  
ATOM   1487  NH1 ARG A 191     -24.859 -27.922  -7.707  1.00 95.06           N  
ATOM   1488  NH2 ARG A 191     -26.109 -28.469  -5.867  1.00 95.06           N  
ATOM   1489  CZ  ARG A 191     -25.375 -27.594  -6.535  1.00 95.06           C  
ATOM   1490  N   ILE A 192     -21.703 -21.719  -4.332  1.00 95.19           N  
ATOM   1491  CA  ILE A 192     -21.000 -21.828  -3.053  1.00 95.19           C  
ATOM   1492  C   ILE A 192     -21.359 -20.641  -2.172  1.00 95.19           C  
ATOM   1493  CB  ILE A 192     -19.469 -21.906  -3.246  1.00 95.19           C  
ATOM   1494  O   ILE A 192     -21.578 -20.781  -0.967  1.00 95.19           O  
ATOM   1495  CG1 ILE A 192     -19.094 -23.234  -3.910  1.00 95.19           C  
ATOM   1496  CG2 ILE A 192     -18.750 -21.750  -1.907  1.00 95.19           C  
ATOM   1497  CD1 ILE A 192     -17.625 -23.328  -4.324  1.00 95.19           C  
ATOM   1498  N   PHE A 193     -21.453 -19.500  -2.771  1.00 95.94           N  
ATOM   1499  CA  PHE A 193     -21.844 -18.297  -2.043  1.00 95.94           C  
ATOM   1500  C   PHE A 193     -23.234 -18.469  -1.436  1.00 95.94           C  
ATOM   1501  CB  PHE A 193     -21.828 -17.078  -2.967  1.00 95.94           C  
ATOM   1502  O   PHE A 193     -23.453 -18.156  -0.262  1.00 95.94           O  
ATOM   1503  CG  PHE A 193     -22.266 -15.797  -2.297  1.00 95.94           C  
ATOM   1504  CD1 PHE A 193     -23.578 -15.383  -2.365  1.00 95.94           C  
ATOM   1505  CD2 PHE A 193     -21.344 -15.023  -1.600  1.00 95.94           C  
ATOM   1506  CE1 PHE A 193     -24.000 -14.203  -1.746  1.00 95.94           C  
ATOM   1507  CE2 PHE A 193     -21.750 -13.844  -0.979  1.00 95.94           C  
ATOM   1508  CZ  PHE A 193     -23.078 -13.430  -1.054  1.00 95.94           C  
ATOM   1509  N   ARG A 194     -24.125 -18.969  -2.225  1.00 94.44           N  
ATOM   1510  CA  ARG A 194     -25.500 -19.156  -1.767  1.00 94.44           C  
ATOM   1511  C   ARG A 194     -25.562 -20.188  -0.646  1.00 94.44           C  
ATOM   1512  CB  ARG A 194     -26.391 -19.594  -2.928  1.00 94.44           C  
ATOM   1513  O   ARG A 194     -26.359 -20.062   0.281  1.00 94.44           O  
ATOM   1514  CG  ARG A 194     -26.656 -18.500  -3.947  1.00 94.44           C  
ATOM   1515  CD  ARG A 194     -27.578 -18.969  -5.066  1.00 94.44           C  
ATOM   1516  NE  ARG A 194     -27.797 -17.922  -6.059  1.00 94.44           N  
ATOM   1517  NH1 ARG A 194     -28.766 -19.328  -7.621  1.00 94.44           N  
ATOM   1518  NH2 ARG A 194     -28.516 -17.094  -8.078  1.00 94.44           N  
ATOM   1519  CZ  ARG A 194     -28.359 -18.125  -7.250  1.00 94.44           C  
ATOM   1520  N   LEU A 195     -24.719 -21.188  -0.715  1.00 93.62           N  
ATOM   1521  CA  LEU A 195     -24.672 -22.219   0.318  1.00 93.62           C  
ATOM   1522  C   LEU A 195     -24.078 -21.672   1.608  1.00 93.62           C  
ATOM   1523  CB  LEU A 195     -23.875 -23.422  -0.162  1.00 93.62           C  
ATOM   1524  O   LEU A 195     -24.375 -22.172   2.697  1.00 93.62           O  
ATOM   1525  CG  LEU A 195     -24.547 -24.328  -1.200  1.00 93.62           C  
ATOM   1526  CD1 LEU A 195     -23.547 -25.328  -1.760  1.00 93.62           C  
ATOM   1527  CD2 LEU A 195     -25.750 -25.031  -0.591  1.00 93.62           C  
ATOM   1528  N   SER A 196     -23.250 -20.719   1.493  1.00 93.69           N  
ATOM   1529  CA  SER A 196     -22.594 -20.141   2.660  1.00 93.69           C  
ATOM   1530  C   SER A 196     -23.438 -19.062   3.311  1.00 93.69           C  
ATOM   1531  CB  SER A 196     -21.234 -19.562   2.275  1.00 93.69           C  
ATOM   1532  O   SER A 196     -23.188 -18.656   4.445  1.00 93.69           O  
ATOM   1533  OG  SER A 196     -20.375 -20.578   1.761  1.00 93.69           O  
ATOM   1534  N   ASP A 197     -24.375 -18.625   2.588  1.00 93.56           N  
ATOM   1535  CA  ASP A 197     -25.328 -17.641   3.102  1.00 93.56           C  
ATOM   1536  C   ASP A 197     -26.375 -18.312   3.980  1.00 93.56           C  
ATOM   1537  CB  ASP A 197     -26.000 -16.891   1.948  1.00 93.56           C  
ATOM   1538  O   ASP A 197     -27.453 -18.672   3.502  1.00 93.56           O  
ATOM   1539  CG  ASP A 197     -26.891 -15.758   2.420  1.00 93.56           C  
ATOM   1540  OD1 ASP A 197     -26.922 -15.477   3.637  1.00 93.56           O  
ATOM   1541  OD2 ASP A 197     -27.578 -15.148   1.566  1.00 93.56           O  
ATOM   1542  N   GLN A 198     -26.156 -18.359   5.270  1.00 90.75           N  
ATOM   1543  CA  GLN A 198     -27.000 -19.109   6.195  1.00 90.75           C  
ATOM   1544  C   GLN A 198     -28.312 -18.391   6.438  1.00 90.75           C  
ATOM   1545  CB  GLN A 198     -26.266 -19.328   7.523  1.00 90.75           C  
ATOM   1546  O   GLN A 198     -29.375 -19.031   6.523  1.00 90.75           O  
ATOM   1547  CG  GLN A 198     -25.062 -20.266   7.422  1.00 90.75           C  
ATOM   1548  CD  GLN A 198     -24.391 -20.500   8.758  1.00 90.75           C  
ATOM   1549  NE2 GLN A 198     -23.312 -21.281   8.750  1.00 90.75           N  
ATOM   1550  OE1 GLN A 198     -24.812 -19.969   9.789  1.00 90.75           O  
ATOM   1551  N   ASP A 199     -28.281 -17.109   6.500  1.00 90.38           N  
ATOM   1552  CA  ASP A 199     -29.500 -16.375   6.789  1.00 90.38           C  
ATOM   1553  C   ASP A 199     -30.203 -15.953   5.500  1.00 90.38           C  
ATOM   1554  CB  ASP A 199     -29.203 -15.148   7.648  1.00 90.38           C  
ATOM   1555  O   ASP A 199     -31.266 -15.320   5.547  1.00 90.38           O  
ATOM   1556  CG  ASP A 199     -28.250 -14.172   6.980  1.00 90.38           C  
ATOM   1557  OD1 ASP A 199     -27.906 -14.367   5.797  1.00 90.38           O  
ATOM   1558  OD2 ASP A 199     -27.844 -13.195   7.648  1.00 90.38           O  
ATOM   1559  N   LEU A 200     -29.766 -16.250   4.312  1.00 89.56           N  
ATOM   1560  CA  LEU A 200     -30.359 -16.094   2.992  1.00 89.56           C  
ATOM   1561  C   LEU A 200     -30.656 -14.625   2.709  1.00 89.56           C  
ATOM   1562  CB  LEU A 200     -31.641 -16.922   2.875  1.00 89.56           C  
ATOM   1563  O   LEU A 200     -31.734 -14.297   2.182  1.00 89.56           O  
ATOM   1564  CG  LEU A 200     -31.469 -18.438   2.979  1.00 89.56           C  
ATOM   1565  CD1 LEU A 200     -32.844 -19.109   3.166  1.00 89.56           C  
ATOM   1566  CD2 LEU A 200     -30.766 -18.984   1.742  1.00 89.56           C  
ATOM   1567  N   ASP A 201     -29.812 -13.688   3.156  1.00 88.88           N  
ATOM   1568  CA  ASP A 201     -30.000 -12.258   2.885  1.00 88.88           C  
ATOM   1569  C   ASP A 201     -29.141 -11.812   1.706  1.00 88.88           C  
ATOM   1570  CB  ASP A 201     -29.656 -11.430   4.125  1.00 88.88           C  
ATOM   1571  O   ASP A 201     -28.969 -10.609   1.472  1.00 88.88           O  
ATOM   1572  CG  ASP A 201     -28.203 -11.523   4.531  1.00 88.88           C  
ATOM   1573  OD1 ASP A 201     -27.453 -12.344   3.941  1.00 88.88           O  
ATOM   1574  OD2 ASP A 201     -27.797 -10.781   5.445  1.00 88.88           O  
ATOM   1575  N   GLN A 202     -28.547 -12.688   0.954  1.00 91.31           N  
ATOM   1576  CA  GLN A 202     -27.734 -12.469  -0.245  1.00 91.31           C  
ATOM   1577  C   GLN A 202     -26.469 -11.695   0.080  1.00 91.31           C  
ATOM   1578  CB  GLN A 202     -28.547 -11.719  -1.304  1.00 91.31           C  
ATOM   1579  O   GLN A 202     -25.938 -10.969  -0.767  1.00 91.31           O  
ATOM   1580  CG  GLN A 202     -29.734 -12.516  -1.849  1.00 91.31           C  
ATOM   1581  CD  GLN A 202     -30.344 -11.883  -3.086  1.00 91.31           C  
ATOM   1582  NE2 GLN A 202     -31.344 -12.539  -3.654  1.00 91.31           N  
ATOM   1583  OE1 GLN A 202     -29.922 -10.805  -3.525  1.00 91.31           O  
ATOM   1584  N   ALA A 203     -26.109 -11.750   1.274  1.00 94.12           N  
ATOM   1585  CA  ALA A 203     -24.844 -11.164   1.731  1.00 94.12           C  
ATOM   1586  C   ALA A 203     -24.219 -12.000   2.846  1.00 94.12           C  
ATOM   1587  CB  ALA A 203     -25.062  -9.727   2.209  1.00 94.12           C  
ATOM   1588  O   ALA A 203     -24.922 -12.742   3.537  1.00 94.12           O  
ATOM   1589  N   LEU A 204     -22.922 -12.016   2.934  1.00 94.38           N  
ATOM   1590  CA  LEU A 204     -22.234 -12.789   3.969  1.00 94.38           C  
ATOM   1591  C   LEU A 204     -21.781 -11.883   5.113  1.00 94.38           C  
ATOM   1592  CB  LEU A 204     -21.016 -13.516   3.379  1.00 94.38           C  
ATOM   1593  O   LEU A 204     -21.000 -10.953   4.902  1.00 94.38           O  
ATOM   1594  CG  LEU A 204     -21.312 -14.578   2.320  1.00 94.38           C  
ATOM   1595  CD1 LEU A 204     -20.016 -15.164   1.775  1.00 94.38           C  
ATOM   1596  CD2 LEU A 204     -22.203 -15.680   2.896  1.00 94.38           C  
ATOM   1597  N   SER A 205     -22.344 -12.156   6.238  1.00 92.75           N  
ATOM   1598  CA  SER A 205     -21.938 -11.422   7.434  1.00 92.75           C  
ATOM   1599  C   SER A 205     -20.578 -11.867   7.930  1.00 92.75           C  
ATOM   1600  CB  SER A 205     -22.984 -11.609   8.547  1.00 92.75           C  
ATOM   1601  O   SER A 205     -19.984 -12.805   7.387  1.00 92.75           O  
ATOM   1602  OG  SER A 205     -22.984 -12.953   9.008  1.00 92.75           O  
ATOM   1603  N   ASP A 206     -20.047 -11.227   8.969  1.00 91.25           N  
ATOM   1604  CA  ASP A 206     -18.734 -11.562   9.531  1.00 91.25           C  
ATOM   1605  C   ASP A 206     -18.734 -12.992  10.078  1.00 91.25           C  
ATOM   1606  CB  ASP A 206     -18.344 -10.578  10.625  1.00 91.25           C  
ATOM   1607  O   ASP A 206     -17.750 -13.719   9.922  1.00 91.25           O  
ATOM   1608  CG  ASP A 206     -17.984  -9.203  10.086  1.00 91.25           C  
ATOM   1609  OD1 ASP A 206     -17.969  -9.023   8.852  1.00 91.25           O  
ATOM   1610  OD2 ASP A 206     -17.703  -8.297  10.898  1.00 91.25           O  
ATOM   1611  N   GLU A 207     -19.797 -13.305  10.656  1.00 92.88           N  
ATOM   1612  CA  GLU A 207     -19.922 -14.648  11.211  1.00 92.88           C  
ATOM   1613  C   GLU A 207     -19.953 -15.703  10.109  1.00 92.88           C  
ATOM   1614  CB  GLU A 207     -21.172 -14.758  12.078  1.00 92.88           C  
ATOM   1615  O   GLU A 207     -19.297 -16.734  10.227  1.00 92.88           O  
ATOM   1616  CG  GLU A 207     -21.094 -14.000  13.391  1.00 92.88           C  
ATOM   1617  CD  GLU A 207     -21.484 -12.531  13.266  1.00 92.88           C  
ATOM   1618  OE1 GLU A 207     -21.281 -11.766  14.234  1.00 92.88           O  
ATOM   1619  OE2 GLU A 207     -21.984 -12.148  12.188  1.00 92.88           O  
ATOM   1620  N   GLU A 208     -20.656 -15.391   9.086  1.00 94.12           N  
ATOM   1621  CA  GLU A 208     -20.750 -16.328   7.969  1.00 94.12           C  
ATOM   1622  C   GLU A 208     -19.406 -16.438   7.230  1.00 94.12           C  
ATOM   1623  CB  GLU A 208     -21.859 -15.914   7.000  1.00 94.12           C  
ATOM   1624  O   GLU A 208     -19.016 -17.531   6.801  1.00 94.12           O  
ATOM   1625  CG  GLU A 208     -23.250 -16.109   7.555  1.00 94.12           C  
ATOM   1626  CD  GLU A 208     -24.344 -15.516   6.664  1.00 94.12           C  
ATOM   1627  OE1 GLU A 208     -25.453 -16.078   6.617  1.00 94.12           O  
ATOM   1628  OE2 GLU A 208     -24.062 -14.484   6.012  1.00 94.12           O  
ATOM   1629  N   LEU A 209     -18.797 -15.320   7.125  1.00 92.50           N  
ATOM   1630  CA  LEU A 209     -17.484 -15.320   6.480  1.00 92.50           C  
ATOM   1631  C   LEU A 209     -16.469 -16.125   7.297  1.00 92.50           C  
ATOM   1632  CB  LEU A 209     -16.984 -13.891   6.289  1.00 92.50           C  
ATOM   1633  O   LEU A 209     -15.641 -16.844   6.734  1.00 92.50           O  
ATOM   1634  CG  LEU A 209     -17.500 -13.148   5.055  1.00 92.50           C  
ATOM   1635  CD1 LEU A 209     -17.125 -11.672   5.129  1.00 92.50           C  
ATOM   1636  CD2 LEU A 209     -16.938 -13.781   3.781  1.00 92.50           C  
ATOM   1637  N   ASN A 210     -16.594 -16.031   8.562  1.00 91.44           N  
ATOM   1638  CA  ASN A 210     -15.703 -16.797   9.430  1.00 91.44           C  
ATOM   1639  C   ASN A 210     -16.016 -18.297   9.359  1.00 91.44           C  
ATOM   1640  CB  ASN A 210     -15.805 -16.312  10.875  1.00 91.44           C  
ATOM   1641  O   ASN A 210     -15.102 -19.125   9.383  1.00 91.44           O  
ATOM   1642  CG  ASN A 210     -14.852 -15.164  11.172  1.00 91.44           C  
ATOM   1643  ND2 ASN A 210     -15.219 -14.320  12.125  1.00 91.44           N  
ATOM   1644  OD1 ASN A 210     -13.797 -15.047  10.547  1.00 91.44           O  
ATOM   1645  N   ALA A 211     -17.297 -18.562   9.289  1.00 92.88           N  
ATOM   1646  CA  ALA A 211     -17.672 -19.969   9.133  1.00 92.88           C  
ATOM   1647  C   ALA A 211     -17.172 -20.531   7.812  1.00 92.88           C  
ATOM   1648  CB  ALA A 211     -19.188 -20.109   9.227  1.00 92.88           C  
ATOM   1649  O   ALA A 211     -16.688 -21.672   7.762  1.00 92.88           O  
ATOM   1650  N   PHE A 212     -17.297 -19.750   6.852  1.00 92.69           N  
ATOM   1651  CA  PHE A 212     -16.797 -20.125   5.535  1.00 92.69           C  
ATOM   1652  C   PHE A 212     -15.297 -20.344   5.566  1.00 92.69           C  
ATOM   1653  CB  PHE A 212     -17.156 -19.047   4.496  1.00 92.69           C  
ATOM   1654  O   PHE A 212     -14.805 -21.375   5.082  1.00 92.69           O  
ATOM   1655  CG  PHE A 212     -16.516 -19.281   3.152  1.00 92.69           C  
ATOM   1656  CD1 PHE A 212     -15.359 -18.594   2.793  1.00 92.69           C  
ATOM   1657  CD2 PHE A 212     -17.062 -20.172   2.248  1.00 92.69           C  
ATOM   1658  CE1 PHE A 212     -14.766 -18.797   1.549  1.00 92.69           C  
ATOM   1659  CE2 PHE A 212     -16.484 -20.391   1.004  1.00 92.69           C  
ATOM   1660  CZ  PHE A 212     -15.336 -19.703   0.656  1.00 92.69           C  
ATOM   1661  N   GLN A 213     -14.578 -19.438   6.148  1.00 90.00           N  
ATOM   1662  CA  GLN A 213     -13.125 -19.516   6.254  1.00 90.00           C  
ATOM   1663  C   GLN A 213     -12.703 -20.734   7.074  1.00 90.00           C  
ATOM   1664  CB  GLN A 213     -12.555 -18.250   6.875  1.00 90.00           C  
ATOM   1665  O   GLN A 213     -11.758 -21.438   6.703  1.00 90.00           O  
ATOM   1666  CG  GLN A 213     -11.062 -18.312   7.148  1.00 90.00           C  
ATOM   1667  CD  GLN A 213     -10.227 -18.109   5.898  1.00 90.00           C  
ATOM   1668  NE2 GLN A 213      -8.906 -18.156   6.051  1.00 90.00           N  
ATOM   1669  OE1 GLN A 213     -10.766 -17.938   4.801  1.00 90.00           O  
ATOM   1670  N   LYS A 214     -13.398 -20.938   8.094  1.00 89.75           N  
ATOM   1671  CA  LYS A 214     -13.078 -22.078   8.938  1.00 89.75           C  
ATOM   1672  C   LYS A 214     -13.336 -23.391   8.195  1.00 89.75           C  
ATOM   1673  CB  LYS A 214     -13.898 -22.047  10.227  1.00 89.75           C  
ATOM   1674  O   LYS A 214     -12.539 -24.328   8.297  1.00 89.75           O  
ATOM   1675  CG  LYS A 214     -13.438 -23.047  11.273  1.00 89.75           C  
ATOM   1676  CD  LYS A 214     -14.234 -22.906  12.570  1.00 89.75           C  
ATOM   1677  CE  LYS A 214     -13.781 -23.922  13.617  1.00 89.75           C  
ATOM   1678  NZ  LYS A 214     -14.570 -23.797  14.875  1.00 89.75           N  
ATOM   1679  N   SER A 215     -14.391 -23.391   7.477  1.00 90.06           N  
ATOM   1680  CA  SER A 215     -14.750 -24.609   6.742  1.00 90.06           C  
ATOM   1681  C   SER A 215     -13.758 -24.875   5.613  1.00 90.06           C  
ATOM   1682  CB  SER A 215     -16.156 -24.484   6.172  1.00 90.06           C  
ATOM   1683  O   SER A 215     -13.336 -26.016   5.414  1.00 90.06           O  
ATOM   1684  OG  SER A 215     -16.469 -25.609   5.359  1.00 90.06           O  
ATOM   1685  N   CYS A 216     -13.352 -23.906   4.910  1.00 89.75           N  
ATOM   1686  CA  CYS A 216     -12.516 -24.094   3.732  1.00 89.75           C  
ATOM   1687  C   CYS A 216     -11.039 -24.141   4.117  1.00 89.75           C  
ATOM   1688  CB  CYS A 216     -12.758 -22.969   2.723  1.00 89.75           C  
ATOM   1689  O   CYS A 216     -10.266 -24.922   3.559  1.00 89.75           O  
ATOM   1690  SG  CYS A 216     -14.391 -23.016   1.958  1.00 89.75           S  
ATOM   1691  N   PHE A 217     -10.625 -23.344   5.125  1.00 87.81           N  
ATOM   1692  CA  PHE A 217      -9.188 -23.188   5.344  1.00 87.81           C  
ATOM   1693  C   PHE A 217      -8.812 -23.594   6.766  1.00 87.81           C  
ATOM   1694  CB  PHE A 217      -8.766 -21.734   5.078  1.00 87.81           C  
ATOM   1695  O   PHE A 217      -7.629 -23.609   7.117  1.00 87.81           O  
ATOM   1696  CG  PHE A 217      -9.070 -21.266   3.686  1.00 87.81           C  
ATOM   1697  CD1 PHE A 217      -8.273 -21.641   2.615  1.00 87.81           C  
ATOM   1698  CD2 PHE A 217     -10.172 -20.438   3.445  1.00 87.81           C  
ATOM   1699  CE1 PHE A 217      -8.555 -21.203   1.324  1.00 87.81           C  
ATOM   1700  CE2 PHE A 217     -10.461 -20.000   2.158  1.00 87.81           C  
ATOM   1701  CZ  PHE A 217      -9.648 -20.375   1.099  1.00 87.81           C  
ATOM   1702  N   GLY A 218      -9.734 -23.875   7.633  1.00 86.00           N  
ATOM   1703  CA  GLY A 218      -9.477 -24.469   8.938  1.00 86.00           C  
ATOM   1704  C   GLY A 218      -9.273 -23.438  10.031  1.00 86.00           C  
ATOM   1705  O   GLY A 218      -9.195 -23.797  11.211  1.00 86.00           O  
ATOM   1706  N   HIS A 219      -9.094 -22.203   9.734  1.00 84.75           N  
ATOM   1707  CA  HIS A 219      -8.859 -21.188  10.750  1.00 84.75           C  
ATOM   1708  C   HIS A 219      -9.727 -19.953  10.500  1.00 84.75           C  
ATOM   1709  CB  HIS A 219      -7.383 -20.797  10.789  1.00 84.75           C  
ATOM   1710  O   HIS A 219      -9.945 -19.562   9.344  1.00 84.75           O  
ATOM   1711  CG  HIS A 219      -6.859 -20.312   9.477  1.00 84.75           C  
ATOM   1712  CD2 HIS A 219      -6.094 -20.906   8.539  1.00 84.75           C  
ATOM   1713  ND1 HIS A 219      -7.113 -19.031   9.000  1.00 84.75           N  
ATOM   1714  CE1 HIS A 219      -6.523 -18.891   7.824  1.00 84.75           C  
ATOM   1715  NE2 HIS A 219      -5.898 -20.016   7.523  1.00 84.75           N  
ATOM   1716  N   PRO A 220     -10.172 -19.375  11.594  1.00 83.94           N  
ATOM   1717  CA  PRO A 220     -10.961 -18.156  11.414  1.00 83.94           C  
ATOM   1718  C   PRO A 220     -10.094 -16.938  11.109  1.00 83.94           C  
ATOM   1719  CB  PRO A 220     -11.664 -18.000  12.766  1.00 83.94           C  
ATOM   1720  O   PRO A 220      -8.867 -17.000  11.219  1.00 83.94           O  
ATOM   1721  CG  PRO A 220     -10.734 -18.609  13.758  1.00 83.94           C  
ATOM   1722  CD  PRO A 220      -9.992 -19.734  13.094  1.00 83.94           C  
ATOM   1723  N   LEU A 221     -10.680 -15.914  10.586  1.00 81.69           N  
ATOM   1724  CA  LEU A 221      -9.992 -14.664  10.305  1.00 81.69           C  
ATOM   1725  C   LEU A 221     -10.078 -13.719  11.508  1.00 81.69           C  
ATOM   1726  CB  LEU A 221     -10.586 -13.984   9.070  1.00 81.69           C  
ATOM   1727  O   LEU A 221     -11.102 -13.656  12.180  1.00 81.69           O  
ATOM   1728  CG  LEU A 221     -10.250 -14.625   7.723  1.00 81.69           C  
ATOM   1729  CD1 LEU A 221     -11.180 -14.094   6.637  1.00 81.69           C  
ATOM   1730  CD2 LEU A 221      -8.797 -14.367   7.355  1.00 81.69           C  
ATOM   1731  N   ALA A 222      -8.984 -13.070  11.758  1.00 78.88           N  
ATOM   1732  CA  ALA A 222      -9.023 -12.008  12.758  1.00 78.88           C  
ATOM   1733  C   ALA A 222      -9.969 -10.891  12.344  1.00 78.88           C  
ATOM   1734  CB  ALA A 222      -7.621 -11.461  13.008  1.00 78.88           C  
ATOM   1735  O   ALA A 222     -10.156 -10.641  11.148  1.00 78.88           O  
ATOM   1736  N   PRO A 223     -10.594 -10.297  13.328  1.00 78.94           N  
ATOM   1737  CA  PRO A 223     -11.547  -9.227  13.008  1.00 78.94           C  
ATOM   1738  C   PRO A 223     -10.922  -8.125  12.156  1.00 78.94           C  
ATOM   1739  CB  PRO A 223     -11.938  -8.688  14.391  1.00 78.94           C  
ATOM   1740  O   PRO A 223     -11.578  -7.605  11.242  1.00 78.94           O  
ATOM   1741  CG  PRO A 223     -11.695  -9.828  15.328  1.00 78.94           C  
ATOM   1742  CD  PRO A 223     -10.562 -10.648  14.789  1.00 78.94           C  
ATOM   1743  N   GLN A 224      -9.750  -7.879  12.359  1.00 74.12           N  
ATOM   1744  CA  GLN A 224      -9.102  -6.836  11.570  1.00 74.12           C  
ATOM   1745  C   GLN A 224      -8.922  -7.277  10.117  1.00 74.12           C  
ATOM   1746  CB  GLN A 224      -7.746  -6.469  12.180  1.00 74.12           C  
ATOM   1747  O   GLN A 224      -9.055  -6.469   9.195  1.00 74.12           O  
ATOM   1748  CG  GLN A 224      -7.082  -5.270  11.523  1.00 74.12           C  
ATOM   1749  CD  GLN A 224      -7.902  -3.998  11.648  1.00 74.12           C  
ATOM   1750  NE2 GLN A 224      -7.832  -3.141  10.641  1.00 74.12           N  
ATOM   1751  OE1 GLN A 224      -8.594  -3.793  12.656  1.00 74.12           O  
ATOM   1752  N   ALA A 225      -8.648  -8.539   9.969  1.00 78.62           N  
ATOM   1753  CA  ALA A 225      -8.461  -9.078   8.625  1.00 78.62           C  
ATOM   1754  C   ALA A 225      -9.758  -9.016   7.824  1.00 78.62           C  
ATOM   1755  CB  ALA A 225      -7.949 -10.516   8.695  1.00 78.62           C  
ATOM   1756  O   ALA A 225      -9.734  -8.734   6.621  1.00 78.62           O  
ATOM   1757  N   LEU A 226     -10.789  -9.258   8.531  1.00 82.75           N  
ATOM   1758  CA  LEU A 226     -12.086  -9.203   7.867  1.00 82.75           C  
ATOM   1759  C   LEU A 226     -12.391  -7.789   7.383  1.00 82.75           C  
ATOM   1760  CB  LEU A 226     -13.195  -9.680   8.812  1.00 82.75           C  
ATOM   1761  O   LEU A 226     -12.875  -7.602   6.262  1.00 82.75           O  
ATOM   1762  CG  LEU A 226     -13.406 -11.188   8.898  1.00 82.75           C  
ATOM   1763  CD1 LEU A 226     -14.203 -11.539  10.148  1.00 82.75           C  
ATOM   1764  CD2 LEU A 226     -14.109 -11.711   7.648  1.00 82.75           C  
ATOM   1765  N   GLU A 227     -12.055  -6.871   8.172  1.00 79.88           N  
ATOM   1766  CA  GLU A 227     -12.266  -5.480   7.793  1.00 79.88           C  
ATOM   1767  C   GLU A 227     -11.383  -5.094   6.609  1.00 79.88           C  
ATOM   1768  CB  GLU A 227     -11.992  -4.547   8.977  1.00 79.88           C  
ATOM   1769  O   GLU A 227     -11.812  -4.363   5.715  1.00 79.88           O  
ATOM   1770  CG  GLU A 227     -13.070  -4.590  10.047  1.00 79.88           C  
ATOM   1771  CD  GLU A 227     -14.453  -4.230   9.531  1.00 79.88           C  
ATOM   1772  OE1 GLU A 227     -15.438  -4.883   9.930  1.00 79.88           O  
ATOM   1773  OE2 GLU A 227     -14.539  -3.287   8.711  1.00 79.88           O  
ATOM   1774  N   ASP A 228     -10.297  -5.633   6.617  1.00 79.00           N  
ATOM   1775  CA  ASP A 228      -9.367  -5.344   5.531  1.00 79.00           C  
ATOM   1776  C   ASP A 228      -9.875  -5.910   4.207  1.00 79.00           C  
ATOM   1777  CB  ASP A 228      -7.980  -5.914   5.848  1.00 79.00           C  
ATOM   1778  O   ASP A 228      -9.789  -5.250   3.170  1.00 79.00           O  
ATOM   1779  CG  ASP A 228      -7.277  -5.172   6.969  1.00 79.00           C  
ATOM   1780  OD1 ASP A 228      -7.672  -4.027   7.285  1.00 79.00           O  
ATOM   1781  OD2 ASP A 228      -6.316  -5.734   7.539  1.00 79.00           O  
ATOM   1782  N   VAL A 229     -10.359  -7.109   4.312  1.00 83.44           N  
ATOM   1783  CA  VAL A 229     -10.914  -7.738   3.117  1.00 83.44           C  
ATOM   1784  C   VAL A 229     -12.062  -6.902   2.570  1.00 83.44           C  
ATOM   1785  CB  VAL A 229     -11.391  -9.180   3.404  1.00 83.44           C  
ATOM   1786  O   VAL A 229     -12.125  -6.625   1.370  1.00 83.44           O  
ATOM   1787  CG1 VAL A 229     -12.195  -9.727   2.225  1.00 83.44           C  
ATOM   1788  CG2 VAL A 229     -10.195 -10.086   3.711  1.00 83.44           C  
ATOM   1789  N   LYS A 230     -12.883  -6.484   3.426  1.00 85.50           N  
ATOM   1790  CA  LYS A 230     -14.039  -5.695   3.002  1.00 85.50           C  
ATOM   1791  C   LYS A 230     -13.602  -4.355   2.418  1.00 85.50           C  
ATOM   1792  CB  LYS A 230     -14.992  -5.473   4.172  1.00 85.50           C  
ATOM   1793  O   LYS A 230     -14.203  -3.863   1.461  1.00 85.50           O  
ATOM   1794  CG  LYS A 230     -15.742  -6.723   4.609  1.00 85.50           C  
ATOM   1795  CD  LYS A 230     -16.766  -6.414   5.699  1.00 85.50           C  
ATOM   1796  CE  LYS A 230     -16.094  -6.160   7.039  1.00 85.50           C  
ATOM   1797  NZ  LYS A 230     -17.078  -5.891   8.117  1.00 85.50           N  
ATOM   1798  N   THR A 231     -12.586  -3.818   3.023  1.00 78.44           N  
ATOM   1799  CA  THR A 231     -12.086  -2.537   2.535  1.00 78.44           C  
ATOM   1800  C   THR A 231     -11.555  -2.670   1.112  1.00 78.44           C  
ATOM   1801  CB  THR A 231     -10.977  -1.986   3.451  1.00 78.44           C  
ATOM   1802  O   THR A 231     -11.836  -1.827   0.258  1.00 78.44           O  
ATOM   1803  CG2 THR A 231     -10.484  -0.630   2.961  1.00 78.44           C  
ATOM   1804  OG1 THR A 231     -11.492  -1.841   4.781  1.00 78.44           O  
ATOM   1805  N   VAL A 232     -10.852  -3.721   0.889  1.00 80.50           N  
ATOM   1806  CA  VAL A 232     -10.289  -3.932  -0.439  1.00 80.50           C  
ATOM   1807  C   VAL A 232     -11.406  -4.160  -1.450  1.00 80.50           C  
ATOM   1808  CB  VAL A 232      -9.305  -5.125  -0.455  1.00 80.50           C  
ATOM   1809  O   VAL A 232     -11.359  -3.639  -2.566  1.00 80.50           O  
ATOM   1810  CG1 VAL A 232      -8.906  -5.480  -1.887  1.00 80.50           C  
ATOM   1811  CG2 VAL A 232      -8.070  -4.809   0.384  1.00 80.50           C  
ATOM   1812  N   VAL A 233     -12.367  -4.934  -1.036  1.00 87.81           N  
ATOM   1813  CA  VAL A 233     -13.477  -5.227  -1.934  1.00 87.81           C  
ATOM   1814  C   VAL A 233     -14.258  -3.945  -2.217  1.00 87.81           C  
ATOM   1815  CB  VAL A 233     -14.414  -6.305  -1.344  1.00 87.81           C  
ATOM   1816  O   VAL A 233     -14.617  -3.670  -3.365  1.00 87.81           O  
ATOM   1817  CG1 VAL A 233     -15.656  -6.469  -2.213  1.00 87.81           C  
ATOM   1818  CG2 VAL A 233     -13.672  -7.633  -1.205  1.00 87.81           C  
ATOM   1819  N   CYS A 234     -14.492  -3.141  -1.228  1.00 81.50           N  
ATOM   1820  CA  CYS A 234     -15.250  -1.904  -1.379  1.00 81.50           C  
ATOM   1821  C   CYS A 234     -14.531  -0.930  -2.303  1.00 81.50           C  
ATOM   1822  CB  CYS A 234     -15.484  -1.250  -0.018  1.00 81.50           C  
ATOM   1823  O   CYS A 234     -15.172  -0.188  -3.051  1.00 81.50           O  
ATOM   1824  SG  CYS A 234     -16.812  -0.022  -0.019  1.00 81.50           S  
ATOM   1825  N   ARG A 235     -13.289  -1.009  -2.328  1.00 75.69           N  
ATOM   1826  CA  ARG A 235     -12.484  -0.097  -3.131  1.00 75.69           C  
ATOM   1827  C   ARG A 235     -12.500  -0.503  -4.602  1.00 75.69           C  
ATOM   1828  CB  ARG A 235     -11.047  -0.054  -2.611  1.00 75.69           C  
ATOM   1829  O   ARG A 235     -12.352   0.343  -5.484  1.00 75.69           O  
ATOM   1830  CG  ARG A 235     -10.883   0.718  -1.312  1.00 75.69           C  
ATOM   1831  CD  ARG A 235      -9.422   0.793  -0.879  1.00 75.69           C  
ATOM   1832  NE  ARG A 235      -9.266   1.587   0.336  1.00 75.69           N  
ATOM   1833  NH1 ARG A 235      -6.984   1.243   0.505  1.00 75.69           N  
ATOM   1834  NH2 ARG A 235      -8.078   2.523   2.064  1.00 75.69           N  
ATOM   1835  CZ  ARG A 235      -8.109   1.782   0.965  1.00 75.69           C  
ATOM   1836  N   ASN A 236     -12.688  -1.731  -4.844  1.00 81.38           N  
ATOM   1837  CA  ASN A 236     -12.508  -2.213  -6.211  1.00 81.38           C  
ATOM   1838  C   ASN A 236     -13.852  -2.518  -6.875  1.00 81.38           C  
ATOM   1839  CB  ASN A 236     -11.617  -3.453  -6.234  1.00 81.38           C  
ATOM   1840  O   ASN A 236     -13.961  -2.490  -8.102  1.00 81.38           O  
ATOM   1841  CG  ASN A 236     -10.164  -3.131  -5.934  1.00 81.38           C  
ATOM   1842  ND2 ASN A 236      -9.688  -3.557  -4.766  1.00 81.38           N  
ATOM   1843  OD1 ASN A 236      -9.477  -2.506  -6.742  1.00 81.38           O  
ATOM   1844  N   VAL A 237     -14.805  -2.857  -6.055  1.00 87.00           N  
ATOM   1845  CA  VAL A 237     -16.109  -3.211  -6.613  1.00 87.00           C  
ATOM   1846  C   VAL A 237     -17.203  -2.387  -5.941  1.00 87.00           C  
ATOM   1847  CB  VAL A 237     -16.406  -4.719  -6.453  1.00 87.00           C  
ATOM   1848  O   VAL A 237     -17.422  -2.498  -4.730  1.00 87.00           O  
ATOM   1849  CG1 VAL A 237     -17.750  -5.078  -7.098  1.00 87.00           C  
ATOM   1850  CG2 VAL A 237     -15.273  -5.551  -7.062  1.00 87.00           C  
ATOM   1851  N   ALA A 238     -17.781  -1.614  -6.832  1.00 86.56           N  
ATOM   1852  CA  ALA A 238     -18.922  -0.878  -6.297  1.00 86.56           C  
ATOM   1853  C   ALA A 238     -20.047  -1.829  -5.879  1.00 86.56           C  
ATOM   1854  CB  ALA A 238     -19.453   0.125  -7.328  1.00 86.56           C  
ATOM   1855  O   ALA A 238     -20.516  -2.645  -6.680  1.00 86.56           O  
ATOM   1856  N   GLY A 239     -20.406  -1.839  -4.691  1.00 86.06           N  
ATOM   1857  CA  GLY A 239     -21.469  -2.693  -4.184  1.00 86.06           C  
ATOM   1858  C   GLY A 239     -20.969  -4.027  -3.662  1.00 86.06           C  
ATOM   1859  O   GLY A 239     -21.750  -4.938  -3.402  1.00 86.06           O  
ATOM   1860  N   GLY A 240     -19.656  -4.156  -3.711  1.00 90.62           N  
ATOM   1861  CA  GLY A 240     -19.094  -5.398  -3.215  1.00 90.62           C  
ATOM   1862  C   GLY A 240     -19.344  -5.625  -1.736  1.00 90.62           C  
ATOM   1863  O   GLY A 240     -19.344  -6.762  -1.268  1.00 90.62           O  
ATOM   1864  N   VAL A 241     -19.562  -4.543  -1.058  1.00 90.12           N  
ATOM   1865  CA  VAL A 241     -19.906  -4.602   0.358  1.00 90.12           C  
ATOM   1866  C   VAL A 241     -21.156  -3.754   0.618  1.00 90.12           C  
ATOM   1867  CB  VAL A 241     -18.750  -4.121   1.252  1.00 90.12           C  
ATOM   1868  O   VAL A 241     -21.250  -2.617   0.149  1.00 90.12           O  
ATOM   1869  CG1 VAL A 241     -19.141  -4.172   2.727  1.00 90.12           C  
ATOM   1870  CG2 VAL A 241     -17.500  -4.965   0.999  1.00 90.12           C  
ATOM   1871  N   ARG A 242     -22.188  -4.422   1.201  1.00 85.75           N  
ATOM   1872  CA  ARG A 242     -23.438  -3.744   1.550  1.00 85.75           C  
ATOM   1873  C   ARG A 242     -23.734  -3.879   3.039  1.00 85.75           C  
ATOM   1874  CB  ARG A 242     -24.594  -4.301   0.729  1.00 85.75           C  
ATOM   1875  O   ARG A 242     -23.812  -4.992   3.562  1.00 85.75           O  
ATOM   1876  CG  ARG A 242     -25.844  -3.443   0.776  1.00 85.75           C  
ATOM   1877  CD  ARG A 242     -26.969  -4.031  -0.071  1.00 85.75           C  
ATOM   1878  NE  ARG A 242     -26.703  -3.873  -1.498  1.00 85.75           N  
ATOM   1879  NH1 ARG A 242     -28.672  -4.863  -2.184  1.00 85.75           N  
ATOM   1880  NH2 ARG A 242     -27.188  -4.074  -3.736  1.00 85.75           N  
ATOM   1881  CZ  ARG A 242     -27.516  -4.270  -2.469  1.00 85.75           C  
ATOM   1882  N   GLU A 243     -23.891  -2.789   3.660  1.00 81.06           N  
ATOM   1883  CA  GLU A 243     -24.156  -2.783   5.094  1.00 81.06           C  
ATOM   1884  C   GLU A 243     -23.125  -3.621   5.852  1.00 81.06           C  
ATOM   1885  CB  GLU A 243     -25.562  -3.299   5.379  1.00 81.06           C  
ATOM   1886  O   GLU A 243     -23.500  -4.457   6.680  1.00 81.06           O  
ATOM   1887  CG  GLU A 243     -26.672  -2.441   4.777  1.00 81.06           C  
ATOM   1888  CD  GLU A 243     -28.062  -2.971   5.062  1.00 81.06           C  
ATOM   1889  OE1 GLU A 243     -29.062  -2.363   4.590  1.00 81.06           O  
ATOM   1890  OE2 GLU A 243     -28.172  -4.000   5.766  1.00 81.06           O  
ATOM   1891  N   ASP A 244     -21.938  -3.576   5.543  1.00 83.38           N  
ATOM   1892  CA  ASP A 244     -20.797  -4.227   6.184  1.00 83.38           C  
ATOM   1893  C   ASP A 244     -20.828  -5.738   5.953  1.00 83.38           C  
ATOM   1894  CB  ASP A 244     -20.781  -3.924   7.680  1.00 83.38           C  
ATOM   1895  O   ASP A 244     -20.312  -6.504   6.766  1.00 83.38           O  
ATOM   1896  CG  ASP A 244     -19.406  -4.074   8.297  1.00 83.38           C  
ATOM   1897  OD1 ASP A 244     -18.391  -3.895   7.586  1.00 83.38           O  
ATOM   1898  OD2 ASP A 244     -19.328  -4.383   9.508  1.00 83.38           O  
ATOM   1899  N   ARG A 245     -21.625  -6.094   4.875  1.00 91.56           N  
ATOM   1900  CA  ARG A 245     -21.688  -7.500   4.488  1.00 91.56           C  
ATOM   1901  C   ARG A 245     -21.188  -7.703   3.064  1.00 91.56           C  
ATOM   1902  CB  ARG A 245     -23.125  -8.023   4.621  1.00 91.56           C  
ATOM   1903  O   ARG A 245     -21.328  -6.816   2.219  1.00 91.56           O  
ATOM   1904  CG  ARG A 245     -23.703  -7.895   6.020  1.00 91.56           C  
ATOM   1905  CD  ARG A 245     -25.125  -8.445   6.098  1.00 91.56           C  
ATOM   1906  NE  ARG A 245     -25.672  -8.336   7.445  1.00 91.56           N  
ATOM   1907  NH1 ARG A 245     -27.422  -9.797   7.078  1.00 91.56           N  
ATOM   1908  NH2 ARG A 245     -27.156  -8.812   9.125  1.00 91.56           N  
ATOM   1909  CZ  ARG A 245     -26.750  -8.977   7.879  1.00 91.56           C  
ATOM   1910  N   LEU A 246     -20.578  -8.867   2.832  1.00 94.31           N  
ATOM   1911  CA  LEU A 246     -20.000  -9.148   1.521  1.00 94.31           C  
ATOM   1912  C   LEU A 246     -21.062  -9.656   0.558  1.00 94.31           C  
ATOM   1913  CB  LEU A 246     -18.875 -10.172   1.641  1.00 94.31           C  
ATOM   1914  O   LEU A 246     -21.812 -10.586   0.881  1.00 94.31           O  
ATOM   1915  CG  LEU A 246     -18.062 -10.430   0.374  1.00 94.31           C  
ATOM   1916  CD1 LEU A 246     -17.141  -9.250   0.083  1.00 94.31           C  
ATOM   1917  CD2 LEU A 246     -17.250 -11.719   0.512  1.00 94.31           C  
ATOM   1918  N   THR A 247     -21.156  -9.031  -0.563  1.00 95.19           N  
ATOM   1919  CA  THR A 247     -22.141  -9.445  -1.561  1.00 95.19           C  
ATOM   1920  C   THR A 247     -21.547 -10.469  -2.521  1.00 95.19           C  
ATOM   1921  CB  THR A 247     -22.672  -8.234  -2.355  1.00 95.19           C  
ATOM   1922  O   THR A 247     -20.359 -10.789  -2.434  1.00 95.19           O  
ATOM   1923  CG2 THR A 247     -23.203  -7.156  -1.423  1.00 95.19           C  
ATOM   1924  OG1 THR A 247     -21.594  -7.680  -3.137  1.00 95.19           O  
ATOM   1925  N   LEU A 248     -22.422 -10.977  -3.379  1.00 95.56           N  
ATOM   1926  CA  LEU A 248     -21.969 -11.961  -4.363  1.00 95.56           C  
ATOM   1927  C   LEU A 248     -20.906 -11.352  -5.281  1.00 95.56           C  
ATOM   1928  CB  LEU A 248     -23.141 -12.469  -5.191  1.00 95.56           C  
ATOM   1929  O   LEU A 248     -19.891 -11.992  -5.562  1.00 95.56           O  
ATOM   1930  CG  LEU A 248     -22.812 -13.422  -6.336  1.00 95.56           C  
ATOM   1931  CD1 LEU A 248     -22.141 -14.688  -5.793  1.00 95.56           C  
ATOM   1932  CD2 LEU A 248     -24.062 -13.773  -7.133  1.00 95.56           C  
ATOM   1933  N   ASP A 249     -21.156 -10.141  -5.645  1.00 94.69           N  
ATOM   1934  CA  ASP A 249     -20.203  -9.469  -6.508  1.00 94.69           C  
ATOM   1935  C   ASP A 249     -18.844  -9.312  -5.805  1.00 94.69           C  
ATOM   1936  CB  ASP A 249     -20.734  -8.094  -6.938  1.00 94.69           C  
ATOM   1937  O   ASP A 249     -17.797  -9.469  -6.430  1.00 94.69           O  
ATOM   1938  CG  ASP A 249     -21.891  -8.188  -7.914  1.00 94.69           C  
ATOM   1939  OD1 ASP A 249     -22.000  -9.203  -8.633  1.00 94.69           O  
ATOM   1940  OD2 ASP A 249     -22.688  -7.238  -7.969  1.00 94.69           O  
ATOM   1941  N   GLY A 250     -18.922  -9.023  -4.586  1.00 94.00           N  
ATOM   1942  CA  GLY A 250     -17.688  -8.938  -3.814  1.00 94.00           C  
ATOM   1943  C   GLY A 250     -16.969 -10.266  -3.684  1.00 94.00           C  
ATOM   1944  O   GLY A 250     -15.750 -10.320  -3.775  1.00 94.00           O  
ATOM   1945  N   PHE A 251     -17.766 -11.297  -3.529  1.00 94.94           N  
ATOM   1946  CA  PHE A 251     -17.203 -12.641  -3.383  1.00 94.94           C  
ATOM   1947  C   PHE A 251     -16.547 -13.094  -4.676  1.00 94.94           C  
ATOM   1948  CB  PHE A 251     -18.297 -13.633  -2.979  1.00 94.94           C  
ATOM   1949  O   PHE A 251     -15.445 -13.656  -4.652  1.00 94.94           O  
ATOM   1950  CG  PHE A 251     -17.781 -15.016  -2.697  1.00 94.94           C  
ATOM   1951  CD1 PHE A 251     -17.969 -16.047  -3.619  1.00 94.94           C  
ATOM   1952  CD2 PHE A 251     -17.125 -15.297  -1.511  1.00 94.94           C  
ATOM   1953  CE1 PHE A 251     -17.500 -17.328  -3.363  1.00 94.94           C  
ATOM   1954  CE2 PHE A 251     -16.641 -16.578  -1.247  1.00 94.94           C  
ATOM   1955  CZ  PHE A 251     -16.828 -17.594  -2.174  1.00 94.94           C  
ATOM   1956  N   LEU A 252     -17.156 -12.844  -5.738  1.00 95.19           N  
ATOM   1957  CA  LEU A 252     -16.594 -13.211  -7.031  1.00 95.19           C  
ATOM   1958  C   LEU A 252     -15.328 -12.391  -7.320  1.00 95.19           C  
ATOM   1959  CB  LEU A 252     -17.609 -13.000  -8.148  1.00 95.19           C  
ATOM   1960  O   LEU A 252     -14.359 -12.914  -7.879  1.00 95.19           O  
ATOM   1961  CG  LEU A 252     -18.812 -13.953  -8.156  1.00 95.19           C  
ATOM   1962  CD1 LEU A 252     -19.781 -13.578  -9.281  1.00 95.19           C  
ATOM   1963  CD2 LEU A 252     -18.344 -15.398  -8.305  1.00 95.19           C  
ATOM   1964  N   PHE A 253     -15.422 -11.211  -6.891  1.00 93.00           N  
ATOM   1965  CA  PHE A 253     -14.250 -10.359  -7.074  1.00 93.00           C  
ATOM   1966  C   PHE A 253     -13.070 -10.875  -6.266  1.00 93.00           C  
ATOM   1967  CB  PHE A 253     -14.570  -8.914  -6.668  1.00 93.00           C  
ATOM   1968  O   PHE A 253     -11.938 -10.891  -6.750  1.00 93.00           O  
ATOM   1969  CG  PHE A 253     -13.367  -8.023  -6.598  1.00 93.00           C  
ATOM   1970  CD1 PHE A 253     -12.773  -7.723  -5.379  1.00 93.00           C  
ATOM   1971  CD2 PHE A 253     -12.820  -7.480  -7.754  1.00 93.00           C  
ATOM   1972  CE1 PHE A 253     -11.656  -6.895  -5.312  1.00 93.00           C  
ATOM   1973  CE2 PHE A 253     -11.703  -6.652  -7.699  1.00 93.00           C  
ATOM   1974  CZ  PHE A 253     -11.125  -6.359  -6.473  1.00 93.00           C  
ATOM   1975  N   LEU A 254     -13.312 -11.234  -5.086  1.00 90.94           N  
ATOM   1976  CA  LEU A 254     -12.242 -11.758  -4.242  1.00 90.94           C  
ATOM   1977  C   LEU A 254     -11.555 -12.945  -4.910  1.00 90.94           C  
ATOM   1978  CB  LEU A 254     -12.797 -12.180  -2.875  1.00 90.94           C  
ATOM   1979  O   LEU A 254     -10.328 -13.008  -4.953  1.00 90.94           O  
ATOM   1980  CG  LEU A 254     -12.969 -11.062  -1.844  1.00 90.94           C  
ATOM   1981  CD1 LEU A 254     -13.648 -11.602  -0.589  1.00 90.94           C  
ATOM   1982  CD2 LEU A 254     -11.625 -10.438  -1.502  1.00 90.94           C  
ATOM   1983  N   ASN A 255     -12.305 -13.781  -5.430  1.00 92.38           N  
ATOM   1984  CA  ASN A 255     -11.742 -14.945  -6.098  1.00 92.38           C  
ATOM   1985  C   ASN A 255     -11.023 -14.555  -7.387  1.00 92.38           C  
ATOM   1986  CB  ASN A 255     -12.836 -15.977  -6.391  1.00 92.38           C  
ATOM   1987  O   ASN A 255     -10.023 -15.180  -7.754  1.00 92.38           O  
ATOM   1988  CG  ASN A 255     -13.172 -16.828  -5.180  1.00 92.38           C  
ATOM   1989  ND2 ASN A 255     -14.266 -16.484  -4.508  1.00 92.38           N  
ATOM   1990  OD1 ASN A 255     -12.461 -17.781  -4.848  1.00 92.38           O  
ATOM   1991  N   THR A 256     -11.547 -13.617  -8.070  1.00 90.88           N  
ATOM   1992  CA  THR A 256     -10.844 -13.102  -9.242  1.00 90.88           C  
ATOM   1993  C   THR A 256      -9.492 -12.523  -8.852  1.00 90.88           C  
ATOM   1994  CB  THR A 256     -11.680 -12.031  -9.969  1.00 90.88           C  
ATOM   1995  O   THR A 256      -8.492 -12.742  -9.539  1.00 90.88           O  
ATOM   1996  CG2 THR A 256     -10.961 -11.539 -11.219  1.00 90.88           C  
ATOM   1997  OG1 THR A 256     -12.945 -12.586 -10.336  1.00 90.88           O  
ATOM   1998  N   LEU A 257      -9.555 -11.883  -7.727  1.00 86.94           N  
ATOM   1999  CA  LEU A 257      -8.312 -11.289  -7.238  1.00 86.94           C  
ATOM   2000  C   LEU A 257      -7.301 -12.367  -6.891  1.00 86.94           C  
ATOM   2001  CB  LEU A 257      -8.586 -10.406  -6.016  1.00 86.94           C  
ATOM   2002  O   LEU A 257      -6.109 -12.227  -7.176  1.00 86.94           O  
ATOM   2003  CG  LEU A 257      -7.422  -9.539  -5.543  1.00 86.94           C  
ATOM   2004  CD1 LEU A 257      -7.090  -8.484  -6.590  1.00 86.94           C  
ATOM   2005  CD2 LEU A 257      -7.754  -8.883  -4.203  1.00 86.94           C  
ATOM   2006  N   PHE A 258      -7.770 -13.430  -6.312  1.00 87.88           N  
ATOM   2007  CA  PHE A 258      -6.883 -14.539  -5.996  1.00 87.88           C  
ATOM   2008  C   PHE A 258      -6.191 -15.055  -7.250  1.00 87.88           C  
ATOM   2009  CB  PHE A 258      -7.664 -15.672  -5.324  1.00 87.88           C  
ATOM   2010  O   PHE A 258      -4.969 -15.219  -7.270  1.00 87.88           O  
ATOM   2011  CG  PHE A 258      -8.273 -15.289  -4.000  1.00 87.88           C  
ATOM   2012  CD1 PHE A 258      -7.648 -14.367  -3.176  1.00 87.88           C  
ATOM   2013  CD2 PHE A 258      -9.469 -15.859  -3.582  1.00 87.88           C  
ATOM   2014  CE1 PHE A 258      -8.211 -14.008  -1.950  1.00 87.88           C  
ATOM   2015  CE2 PHE A 258     -10.031 -15.508  -2.359  1.00 87.88           C  
ATOM   2016  CZ  PHE A 258      -9.406 -14.586  -1.545  1.00 87.88           C  
ATOM   2017  N   ILE A 259      -6.957 -15.188  -8.188  1.00 87.88           N  
ATOM   2018  CA  ILE A 259      -6.453 -15.773  -9.430  1.00 87.88           C  
ATOM   2019  C   ILE A 259      -5.484 -14.797 -10.102  1.00 87.88           C  
ATOM   2020  CB  ILE A 259      -7.609 -16.125 -10.391  1.00 87.88           C  
ATOM   2021  O   ILE A 259      -4.410 -15.203 -10.547  1.00 87.88           O  
ATOM   2022  CG1 ILE A 259      -8.469 -17.250  -9.797  1.00 87.88           C  
ATOM   2023  CG2 ILE A 259      -7.062 -16.531 -11.766  1.00 87.88           C  
ATOM   2024  CD1 ILE A 259      -9.812 -17.422 -10.500  1.00 87.88           C  
ATOM   2025  N   GLN A 260      -5.812 -13.578 -10.109  1.00 83.50           N  
ATOM   2026  CA  GLN A 260      -4.980 -12.578 -10.758  1.00 83.50           C  
ATOM   2027  C   GLN A 260      -3.641 -12.422 -10.039  1.00 83.50           C  
ATOM   2028  CB  GLN A 260      -5.703 -11.227 -10.812  1.00 83.50           C  
ATOM   2029  O   GLN A 260      -2.629 -12.102 -10.672  1.00 83.50           O  
ATOM   2030  CG  GLN A 260      -6.836 -11.180 -11.828  1.00 83.50           C  
ATOM   2031  CD  GLN A 260      -7.539  -9.836 -11.852  1.00 83.50           C  
ATOM   2032  NE2 GLN A 260      -8.281  -9.578 -12.922  1.00 83.50           N  
ATOM   2033  OE1 GLN A 260      -7.422  -9.039 -10.922  1.00 83.50           O  
ATOM   2034  N   ARG A 261      -3.705 -12.734  -8.797  1.00 79.06           N  
ATOM   2035  CA  ARG A 261      -2.469 -12.594  -8.039  1.00 79.06           C  
ATOM   2036  C   ARG A 261      -1.711 -13.914  -7.969  1.00 79.06           C  
ATOM   2037  CB  ARG A 261      -2.764 -12.086  -6.621  1.00 79.06           C  
ATOM   2038  O   ARG A 261      -0.719 -14.031  -7.250  1.00 79.06           O  
ATOM   2039  CG  ARG A 261      -3.193 -10.633  -6.566  1.00 79.06           C  
ATOM   2040  CD  ARG A 261      -3.248 -10.117  -5.137  1.00 79.06           C  
ATOM   2041  NE  ARG A 261      -3.521  -8.680  -5.094  1.00 79.06           N  
ATOM   2042  NH1 ARG A 261      -3.689  -8.570  -2.791  1.00 79.06           N  
ATOM   2043  NH2 ARG A 261      -3.965  -6.680  -4.055  1.00 79.06           N  
ATOM   2044  CZ  ARG A 261      -3.725  -7.980  -3.980  1.00 79.06           C  
ATOM   2045  N   GLY A 262      -2.174 -14.820  -8.656  1.00 80.62           N  
ATOM   2046  CA  GLY A 262      -1.477 -16.094  -8.781  1.00 80.62           C  
ATOM   2047  C   GLY A 262      -1.754 -17.031  -7.625  1.00 80.62           C  
ATOM   2048  O   GLY A 262      -0.985 -17.969  -7.383  1.00 80.62           O  
ATOM   2049  N   ARG A 263      -2.754 -16.766  -6.836  1.00 84.44           N  
ATOM   2050  CA  ARG A 263      -3.129 -17.641  -5.734  1.00 84.44           C  
ATOM   2051  C   ARG A 263      -4.328 -18.516  -6.105  1.00 84.44           C  
ATOM   2052  CB  ARG A 263      -3.439 -16.828  -4.477  1.00 84.44           C  
ATOM   2053  O   ARG A 263      -5.355 -18.484  -5.422  1.00 84.44           O  
ATOM   2054  CG  ARG A 263      -2.277 -15.977  -3.992  1.00 84.44           C  
ATOM   2055  CD  ARG A 263      -1.200 -16.828  -3.322  1.00 84.44           C  
ATOM   2056  NE  ARG A 263      -0.133 -15.992  -2.770  1.00 84.44           N  
ATOM   2057  NH1 ARG A 263       1.040 -17.750  -1.845  1.00 84.44           N  
ATOM   2058  NH2 ARG A 263       1.821 -15.609  -1.625  1.00 84.44           N  
ATOM   2059  CZ  ARG A 263       0.907 -16.453  -2.082  1.00 84.44           C  
ATOM   2060  N   HIS A 264      -4.105 -19.344  -7.043  1.00 88.75           N  
ATOM   2061  CA  HIS A 264      -5.164 -20.219  -7.551  1.00 88.75           C  
ATOM   2062  C   HIS A 264      -5.543 -21.281  -6.527  1.00 88.75           C  
ATOM   2063  CB  HIS A 264      -4.734 -20.875  -8.859  1.00 88.75           C  
ATOM   2064  O   HIS A 264      -6.664 -21.781  -6.539  1.00 88.75           O  
ATOM   2065  CG  HIS A 264      -4.305 -19.891  -9.906  1.00 88.75           C  
ATOM   2066  CD2 HIS A 264      -4.980 -19.344 -10.953  1.00 88.75           C  
ATOM   2067  ND1 HIS A 264      -3.029 -19.375  -9.961  1.00 88.75           N  
ATOM   2068  CE1 HIS A 264      -2.939 -18.547 -10.992  1.00 88.75           C  
ATOM   2069  NE2 HIS A 264      -4.109 -18.516 -11.602  1.00 88.75           N  
ATOM   2070  N   GLU A 265      -4.594 -21.562  -5.695  1.00 87.56           N  
ATOM   2071  CA  GLU A 265      -4.805 -22.594  -4.688  1.00 87.56           C  
ATOM   2072  C   GLU A 265      -5.969 -22.250  -3.768  1.00 87.56           C  
ATOM   2073  CB  GLU A 265      -3.533 -22.812  -3.865  1.00 87.56           C  
ATOM   2074  O   GLU A 265      -6.695 -23.125  -3.305  1.00 87.56           O  
ATOM   2075  CG  GLU A 265      -3.066 -21.578  -3.113  1.00 87.56           C  
ATOM   2076  CD  GLU A 265      -2.023 -20.781  -3.873  1.00 87.56           C  
ATOM   2077  OE1 GLU A 265      -1.168 -20.125  -3.227  1.00 87.56           O  
ATOM   2078  OE2 GLU A 265      -2.062 -20.797  -5.121  1.00 87.56           O  
ATOM   2079  N   THR A 266      -6.129 -21.000  -3.574  1.00 88.81           N  
ATOM   2080  CA  THR A 266      -7.199 -20.562  -2.682  1.00 88.81           C  
ATOM   2081  C   THR A 266      -8.570 -20.844  -3.303  1.00 88.81           C  
ATOM   2082  CB  THR A 266      -7.078 -19.062  -2.348  1.00 88.81           C  
ATOM   2083  O   THR A 266      -9.430 -21.453  -2.670  1.00 88.81           O  
ATOM   2084  CG2 THR A 266      -8.102 -18.656  -1.292  1.00 88.81           C  
ATOM   2085  OG1 THR A 266      -5.762 -18.797  -1.855  1.00 88.81           O  
ATOM   2086  N   THR A 267      -8.719 -20.484  -4.523  1.00 91.38           N  
ATOM   2087  CA  THR A 267      -9.992 -20.703  -5.207  1.00 91.38           C  
ATOM   2088  C   THR A 267     -10.258 -22.188  -5.387  1.00 91.38           C  
ATOM   2089  CB  THR A 267     -10.016 -20.000  -6.578  1.00 91.38           C  
ATOM   2090  O   THR A 267     -11.375 -22.656  -5.188  1.00 91.38           O  
ATOM   2091  CG2 THR A 267     -11.383 -20.141  -7.242  1.00 91.38           C  
ATOM   2092  OG1 THR A 267      -9.719 -18.609  -6.406  1.00 91.38           O  
ATOM   2093  N   TRP A 268      -9.227 -22.875  -5.723  1.00 91.12           N  
ATOM   2094  CA  TRP A 268      -9.398 -24.312  -5.906  1.00 91.12           C  
ATOM   2095  C   TRP A 268      -9.727 -25.000  -4.586  1.00 91.12           C  
ATOM   2096  CB  TRP A 268      -8.133 -24.938  -6.512  1.00 91.12           C  
ATOM   2097  O   TRP A 268     -10.523 -25.953  -4.551  1.00 91.12           O  
ATOM   2098  CG  TRP A 268      -8.117 -24.953  -8.008  1.00 91.12           C  
ATOM   2099  CD1 TRP A 268      -7.258 -24.266  -8.828  1.00 91.12           C  
ATOM   2100  CD2 TRP A 268      -9.008 -25.672  -8.867  1.00 91.12           C  
ATOM   2101  CE2 TRP A 268      -8.625 -25.375 -10.203  1.00 91.12           C  
ATOM   2102  CE3 TRP A 268     -10.086 -26.531  -8.648  1.00 91.12           C  
ATOM   2103  NE1 TRP A 268      -7.559 -24.531 -10.148  1.00 91.12           N  
ATOM   2104  CH2 TRP A 268     -10.344 -26.766 -11.055  1.00 91.12           C  
ATOM   2105  CZ2 TRP A 268      -9.289 -25.922 -11.305  1.00 91.12           C  
ATOM   2106  CZ3 TRP A 268     -10.750 -27.062  -9.742  1.00 91.12           C  
ATOM   2107  N   THR A 269      -9.141 -24.562  -3.490  1.00 89.19           N  
ATOM   2108  CA  THR A 269      -9.469 -25.109  -2.180  1.00 89.19           C  
ATOM   2109  C   THR A 269     -10.945 -24.891  -1.859  1.00 89.19           C  
ATOM   2110  CB  THR A 269      -8.609 -24.469  -1.076  1.00 89.19           C  
ATOM   2111  O   THR A 269     -11.609 -25.797  -1.333  1.00 89.19           O  
ATOM   2112  CG2 THR A 269      -8.969 -25.031   0.296  1.00 89.19           C  
ATOM   2113  OG1 THR A 269      -7.227 -24.734  -1.343  1.00 89.19           O  
ATOM   2114  N   ILE A 270     -11.414 -23.781  -2.236  1.00 92.25           N  
ATOM   2115  CA  ILE A 270     -12.828 -23.469  -2.025  1.00 92.25           C  
ATOM   2116  C   ILE A 270     -13.688 -24.406  -2.869  1.00 92.25           C  
ATOM   2117  CB  ILE A 270     -13.141 -21.984  -2.365  1.00 92.25           C  
ATOM   2118  O   ILE A 270     -14.609 -25.047  -2.354  1.00 92.25           O  
ATOM   2119  CG1 ILE A 270     -12.414 -21.047  -1.396  1.00 92.25           C  
ATOM   2120  CG2 ILE A 270     -14.648 -21.734  -2.338  1.00 92.25           C  
ATOM   2121  CD1 ILE A 270     -12.422 -19.594  -1.823  1.00 92.25           C  
ATOM   2122  N   LEU A 271     -13.391 -24.547  -4.094  1.00 93.19           N  
ATOM   2123  CA  LEU A 271     -14.172 -25.375  -5.008  1.00 93.19           C  
ATOM   2124  C   LEU A 271     -14.125 -26.844  -4.602  1.00 93.19           C  
ATOM   2125  CB  LEU A 271     -13.664 -25.203  -6.445  1.00 93.19           C  
ATOM   2126  O   LEU A 271     -15.156 -27.516  -4.559  1.00 93.19           O  
ATOM   2127  CG  LEU A 271     -13.945 -23.859  -7.113  1.00 93.19           C  
ATOM   2128  CD1 LEU A 271     -13.141 -23.734  -8.406  1.00 93.19           C  
ATOM   2129  CD2 LEU A 271     -15.438 -23.688  -7.387  1.00 93.19           C  
ATOM   2130  N   ARG A 272     -13.008 -27.297  -4.270  1.00 90.31           N  
ATOM   2131  CA  ARG A 272     -12.852 -28.703  -3.924  1.00 90.31           C  
ATOM   2132  C   ARG A 272     -13.531 -29.031  -2.600  1.00 90.31           C  
ATOM   2133  CB  ARG A 272     -11.367 -29.078  -3.852  1.00 90.31           C  
ATOM   2134  O   ARG A 272     -14.047 -30.141  -2.408  1.00 90.31           O  
ATOM   2135  CG  ARG A 272     -10.680 -29.156  -5.207  1.00 90.31           C  
ATOM   2136  CD  ARG A 272      -9.219 -29.547  -5.078  1.00 90.31           C  
ATOM   2137  NE  ARG A 272      -8.562 -29.625  -6.383  1.00 90.31           N  
ATOM   2138  NH1 ARG A 272      -6.430 -29.297  -5.566  1.00 90.31           N  
ATOM   2139  NH2 ARG A 272      -6.766 -29.594  -7.812  1.00 90.31           N  
ATOM   2140  CZ  ARG A 272      -7.254 -29.516  -6.586  1.00 90.31           C  
ATOM   2141  N   ARG A 273     -13.531 -28.125  -1.686  1.00 90.25           N  
ATOM   2142  CA  ARG A 273     -14.227 -28.328  -0.419  1.00 90.25           C  
ATOM   2143  C   ARG A 273     -15.711 -28.578  -0.646  1.00 90.25           C  
ATOM   2144  CB  ARG A 273     -14.031 -27.125   0.499  1.00 90.25           C  
ATOM   2145  O   ARG A 273     -16.328 -29.344   0.088  1.00 90.25           O  
ATOM   2146  CG  ARG A 273     -14.773 -27.219   1.820  1.00 90.25           C  
ATOM   2147  CD  ARG A 273     -14.250 -28.375   2.672  1.00 90.25           C  
ATOM   2148  NE  ARG A 273     -14.938 -28.453   3.959  1.00 90.25           N  
ATOM   2149  NH1 ARG A 273     -14.211 -30.578   4.457  1.00 90.25           N  
ATOM   2150  NH2 ARG A 273     -15.570 -29.453   5.926  1.00 90.25           N  
ATOM   2151  CZ  ARG A 273     -14.906 -29.500   4.777  1.00 90.25           C  
ATOM   2152  N   PHE A 274     -16.266 -28.000  -1.675  1.00 92.75           N  
ATOM   2153  CA  PHE A 274     -17.688 -28.172  -1.950  1.00 92.75           C  
ATOM   2154  C   PHE A 274     -17.922 -29.234  -3.018  1.00 92.75           C  
ATOM   2155  CB  PHE A 274     -18.312 -26.844  -2.395  1.00 92.75           C  
ATOM   2156  O   PHE A 274     -19.016 -29.328  -3.580  1.00 92.75           O  
ATOM   2157  CG  PHE A 274     -18.578 -25.891  -1.263  1.00 92.75           C  
ATOM   2158  CD1 PHE A 274     -19.812 -25.859  -0.638  1.00 92.75           C  
ATOM   2159  CD2 PHE A 274     -17.594 -25.016  -0.823  1.00 92.75           C  
ATOM   2160  CE1 PHE A 274     -20.062 -24.969   0.411  1.00 92.75           C  
ATOM   2161  CE2 PHE A 274     -17.828 -24.125   0.224  1.00 92.75           C  
ATOM   2162  CZ  PHE A 274     -19.078 -24.109   0.839  1.00 92.75           C  
ATOM   2163  N   GLY A 275     -16.844 -29.922  -3.410  1.00 90.25           N  
ATOM   2164  CA  GLY A 275     -16.984 -31.141  -4.188  1.00 90.25           C  
ATOM   2165  C   GLY A 275     -16.812 -30.922  -5.680  1.00 90.25           C  
ATOM   2166  O   GLY A 275     -17.141 -31.781  -6.484  1.00 90.25           O  
ATOM   2167  N   TYR A 276     -16.312 -29.844  -6.094  1.00 90.62           N  
ATOM   2168  CA  TYR A 276     -16.125 -29.609  -7.520  1.00 90.62           C  
ATOM   2169  C   TYR A 276     -14.828 -30.234  -8.008  1.00 90.62           C  
ATOM   2170  CB  TYR A 276     -16.125 -28.109  -7.820  1.00 90.62           C  
ATOM   2171  O   TYR A 276     -13.820 -30.234  -7.305  1.00 90.62           O  
ATOM   2172  CG  TYR A 276     -17.484 -27.453  -7.688  1.00 90.62           C  
ATOM   2173  CD1 TYR A 276     -18.406 -27.500  -8.734  1.00 90.62           C  
ATOM   2174  CD2 TYR A 276     -17.844 -26.812  -6.512  1.00 90.62           C  
ATOM   2175  CE1 TYR A 276     -19.656 -26.891  -8.617  1.00 90.62           C  
ATOM   2176  CE2 TYR A 276     -19.094 -26.219  -6.383  1.00 90.62           C  
ATOM   2177  OH  TYR A 276     -21.234 -25.672  -7.316  1.00 90.62           O  
ATOM   2178  CZ  TYR A 276     -19.984 -26.266  -7.438  1.00 90.62           C  
ATOM   2179  N   SER A 277     -14.891 -30.828  -9.188  1.00 85.62           N  
ATOM   2180  CA  SER A 277     -13.727 -31.422  -9.820  1.00 85.62           C  
ATOM   2181  C   SER A 277     -13.016 -30.422 -10.727  1.00 85.62           C  
ATOM   2182  CB  SER A 277     -14.133 -32.656 -10.633  1.00 85.62           C  
ATOM   2183  O   SER A 277     -13.383 -29.250 -10.773  1.00 85.62           O  
ATOM   2184  OG  SER A 277     -14.906 -32.281 -11.758  1.00 85.62           O  
ATOM   2185  N   ASP A 278     -12.078 -30.891 -11.430  1.00 83.12           N  
ATOM   2186  CA  ASP A 278     -11.297 -30.031 -12.305  1.00 83.12           C  
ATOM   2187  C   ASP A 278     -12.133 -29.547 -13.492  1.00 83.12           C  
ATOM   2188  CB  ASP A 278     -10.047 -30.766 -12.805  1.00 83.12           C  
ATOM   2189  O   ASP A 278     -11.805 -28.531 -14.117  1.00 83.12           O  
ATOM   2190  CG  ASP A 278      -9.039 -31.031 -11.711  1.00 83.12           C  
ATOM   2191  OD1 ASP A 278      -9.172 -30.453 -10.602  1.00 83.12           O  
ATOM   2192  OD2 ASP A 278      -8.086 -31.812 -11.953  1.00 83.12           O  
ATOM   2193  N   ALA A 279     -13.148 -30.266 -13.859  1.00 79.88           N  
ATOM   2194  CA  ALA A 279     -14.008 -29.906 -14.984  1.00 79.88           C  
ATOM   2195  C   ALA A 279     -15.148 -29.000 -14.547  1.00 79.88           C  
ATOM   2196  CB  ALA A 279     -14.562 -31.172 -15.656  1.00 79.88           C  
ATOM   2197  O   ALA A 279     -15.891 -28.469 -15.375  1.00 79.88           O  
ATOM   2198  N   LEU A 280     -15.227 -28.656 -13.289  1.00 81.69           N  
ATOM   2199  CA  LEU A 280     -16.203 -27.766 -12.672  1.00 81.69           C  
ATOM   2200  C   LEU A 280     -17.625 -28.188 -13.016  1.00 81.69           C  
ATOM   2201  CB  LEU A 280     -15.969 -26.312 -13.109  1.00 81.69           C  
ATOM   2202  O   LEU A 280     -17.953 -28.359 -14.188  1.00 81.69           O  
ATOM   2203  CG  LEU A 280     -14.680 -25.656 -12.609  1.00 81.69           C  
ATOM   2204  CD1 LEU A 280     -14.477 -24.312 -13.297  1.00 81.69           C  
ATOM   2205  CD2 LEU A 280     -14.727 -25.484 -11.094  1.00 81.69           C  
TER    2206      LEU A 280                                                      
ATOM   2207  N   THR B   1      33.438   4.367 -17.875  1.00 73.12           N  
ATOM   2208  CA  THR B   1      33.344   5.680 -18.500  1.00 73.12           C  
ATOM   2209  C   THR B   1      32.281   6.535 -17.812  1.00 73.12           C  
ATOM   2210  CB  THR B   1      33.031   5.555 -20.000  1.00 73.12           C  
ATOM   2211  O   THR B   1      31.234   6.023 -17.406  1.00 73.12           O  
ATOM   2212  CG2 THR B   1      33.844   6.543 -20.828  1.00 73.12           C  
ATOM   2213  OG1 THR B   1      33.312   4.223 -20.438  1.00 73.12           O  
ATOM   2214  N   CYS B   2      32.688   7.609 -17.203  1.00 76.31           N  
ATOM   2215  CA  CYS B   2      31.828   8.523 -16.453  1.00 76.31           C  
ATOM   2216  C   CYS B   2      31.625   9.828 -17.203  1.00 76.31           C  
ATOM   2217  CB  CYS B   2      32.438   8.812 -15.070  1.00 76.31           C  
ATOM   2218  O   CYS B   2      32.562  10.344 -17.828  1.00 76.31           O  
ATOM   2219  SG  CYS B   2      31.547  10.094 -14.148  1.00 76.31           S  
ATOM   2220  N   MET B   3      30.422  10.164 -17.625  1.00 82.62           N  
ATOM   2221  CA  MET B   3      30.078  11.477 -18.172  1.00 82.62           C  
ATOM   2222  C   MET B   3      29.609  12.422 -17.062  1.00 82.62           C  
ATOM   2223  CB  MET B   3      29.000  11.352 -19.234  1.00 82.62           C  
ATOM   2224  O   MET B   3      28.719  12.078 -16.281  1.00 82.62           O  
ATOM   2225  CG  MET B   3      28.828  12.602 -20.078  1.00 82.62           C  
ATOM   2226  SD  MET B   3      27.250  12.602 -21.031  1.00 82.62           S  
ATOM   2227  CE  MET B   3      27.719  11.516 -22.406  1.00 82.62           C  
ATOM   2228  N   CYS B   4      30.391  13.492 -16.828  1.00 83.31           N  
ATOM   2229  CA  CYS B   4      30.047  14.484 -15.812  1.00 83.31           C  
ATOM   2230  C   CYS B   4      29.781  15.844 -16.438  1.00 83.31           C  
ATOM   2231  CB  CYS B   4      31.156  14.594 -14.773  1.00 83.31           C  
ATOM   2232  O   CYS B   4      30.562  16.312 -17.266  1.00 83.31           O  
ATOM   2233  SG  CYS B   4      30.766  15.719 -13.414  1.00 83.31           S  
ATOM   2234  N   PHE B   5      28.562  16.328 -16.281  1.00 85.56           N  
ATOM   2235  CA  PHE B   5      28.172  17.656 -16.734  1.00 85.56           C  
ATOM   2236  C   PHE B   5      27.906  18.578 -15.555  1.00 85.56           C  
ATOM   2237  CB  PHE B   5      26.938  17.578 -17.641  1.00 85.56           C  
ATOM   2238  O   PHE B   5      27.094  18.250 -14.680  1.00 85.56           O  
ATOM   2239  CG  PHE B   5      27.172  16.891 -18.953  1.00 85.56           C  
ATOM   2240  CD1 PHE B   5      27.812  17.547 -20.000  1.00 85.56           C  
ATOM   2241  CD2 PHE B   5      26.766  15.570 -19.141  1.00 85.56           C  
ATOM   2242  CE1 PHE B   5      28.047  16.906 -21.219  1.00 85.56           C  
ATOM   2243  CE2 PHE B   5      27.000  14.922 -20.344  1.00 85.56           C  
ATOM   2244  CZ  PHE B   5      27.625  15.586 -21.391  1.00 85.56           C  
ATOM   2245  N   LEU B   6      28.750  19.625 -15.352  1.00 85.88           N  
ATOM   2246  CA  LEU B   6      28.531  20.625 -14.328  1.00 85.88           C  
ATOM   2247  C   LEU B   6      28.047  21.938 -14.945  1.00 85.88           C  
ATOM   2248  CB  LEU B   6      29.797  20.875 -13.523  1.00 85.88           C  
ATOM   2249  O   LEU B   6      28.719  22.500 -15.820  1.00 85.88           O  
ATOM   2250  CG  LEU B   6      29.719  21.922 -12.406  1.00 85.88           C  
ATOM   2251  CD1 LEU B   6      28.922  21.375 -11.227  1.00 85.88           C  
ATOM   2252  CD2 LEU B   6      31.109  22.359 -11.969  1.00 85.88           C  
ATOM   2253  N   ILE B   7      26.766  22.328 -14.648  1.00 85.19           N  
ATOM   2254  CA  ILE B   7      26.188  23.578 -15.156  1.00 85.19           C  
ATOM   2255  C   ILE B   7      26.031  24.578 -14.016  1.00 85.19           C  
ATOM   2256  CB  ILE B   7      24.828  23.312 -15.836  1.00 85.19           C  
ATOM   2257  O   ILE B   7      25.344  24.297 -13.023  1.00 85.19           O  
ATOM   2258  CG1 ILE B   7      24.969  22.297 -16.969  1.00 85.19           C  
ATOM   2259  CG2 ILE B   7      24.219  24.625 -16.344  1.00 85.19           C  
ATOM   2260  CD1 ILE B   7      23.656  21.828 -17.562  1.00 85.19           C  
ATOM   2261  N   ASP B   8      26.734  25.672 -14.109  1.00 85.81           N  
ATOM   2262  CA  ASP B   8      26.578  26.781 -13.180  1.00 85.81           C  
ATOM   2263  C   ASP B   8      25.578  27.797 -13.711  1.00 85.81           C  
ATOM   2264  CB  ASP B   8      27.922  27.469 -12.922  1.00 85.81           C  
ATOM   2265  O   ASP B   8      25.828  28.469 -14.703  1.00 85.81           O  
ATOM   2266  CG  ASP B   8      28.812  26.672 -11.977  1.00 85.81           C  
ATOM   2267  OD1 ASP B   8      28.297  26.000 -11.070  1.00 85.81           O  
ATOM   2268  OD2 ASP B   8      30.062  26.750 -12.133  1.00 85.81           O  
ATOM   2269  N   MET B   9      24.438  27.797 -13.086  1.00 82.44           N  
ATOM   2270  CA  MET B   9      23.359  28.688 -13.500  1.00 82.44           C  
ATOM   2271  C   MET B   9      23.328  29.938 -12.633  1.00 82.44           C  
ATOM   2272  CB  MET B   9      22.000  27.984 -13.445  1.00 82.44           C  
ATOM   2273  O   MET B   9      23.172  29.859 -11.414  1.00 82.44           O  
ATOM   2274  CG  MET B   9      21.906  26.781 -14.367  1.00 82.44           C  
ATOM   2275  SD  MET B   9      20.281  25.938 -14.234  1.00 82.44           S  
ATOM   2276  CE  MET B   9      20.469  25.125 -12.625  1.00 82.44           C  
ATOM   2277  N   VAL B  10      23.594  31.078 -13.336  1.00 84.88           N  
ATOM   2278  CA  VAL B  10      23.531  32.344 -12.633  1.00 84.88           C  
ATOM   2279  C   VAL B  10      22.391  33.188 -13.203  1.00 84.88           C  
ATOM   2280  CB  VAL B  10      24.875  33.125 -12.734  1.00 84.88           C  
ATOM   2281  O   VAL B  10      22.422  33.594 -14.375  1.00 84.88           O  
ATOM   2282  CG1 VAL B  10      24.812  34.406 -11.898  1.00 84.88           C  
ATOM   2283  CG2 VAL B  10      26.031  32.250 -12.281  1.00 84.88           C  
ATOM   2284  N   ASN B  11      21.391  33.469 -12.398  1.00 84.44           N  
ATOM   2285  CA  ASN B  11      20.219  34.250 -12.750  1.00 84.44           C  
ATOM   2286  C   ASN B  11      19.438  33.625 -13.898  1.00 84.44           C  
ATOM   2287  CB  ASN B  11      20.656  35.688 -13.117  1.00 84.44           C  
ATOM   2288  O   ASN B  11      19.234  34.250 -14.938  1.00 84.44           O  
ATOM   2289  CG  ASN B  11      21.031  36.500 -11.898  1.00 84.44           C  
ATOM   2290  ND2 ASN B  11      21.828  37.531 -12.117  1.00 84.44           N  
ATOM   2291  OD1 ASN B  11      20.625  36.219 -10.781  1.00 84.44           O  
ATOM   2292  N   VAL B  12      19.109  32.406 -13.719  1.00 86.06           N  
ATOM   2293  CA  VAL B  12      18.297  31.656 -14.688  1.00 86.06           C  
ATOM   2294  C   VAL B  12      16.859  31.609 -14.203  1.00 86.06           C  
ATOM   2295  CB  VAL B  12      18.844  30.234 -14.922  1.00 86.06           C  
ATOM   2296  O   VAL B  12      16.594  31.359 -13.023  1.00 86.06           O  
ATOM   2297  CG1 VAL B  12      17.922  29.453 -15.852  1.00 86.06           C  
ATOM   2298  CG2 VAL B  12      20.266  30.297 -15.492  1.00 86.06           C  
ATOM   2299  N   SER B  13      15.969  32.031 -15.102  1.00 87.81           N  
ATOM   2300  CA  SER B  13      14.547  31.984 -14.781  1.00 87.81           C  
ATOM   2301  C   SER B  13      13.828  30.906 -15.594  1.00 87.81           C  
ATOM   2302  CB  SER B  13      13.891  33.344 -15.031  1.00 87.81           C  
ATOM   2303  O   SER B  13      14.055  30.781 -16.797  1.00 87.81           O  
ATOM   2304  OG  SER B  13      14.547  34.344 -14.305  1.00 87.81           O  
ATOM   2305  N   LEU B  14      13.188  30.000 -14.859  1.00 84.81           N  
ATOM   2306  CA  LEU B  14      12.375  28.953 -15.484  1.00 84.81           C  
ATOM   2307  C   LEU B  14      10.891  29.281 -15.367  1.00 84.81           C  
ATOM   2308  CB  LEU B  14      12.664  27.594 -14.844  1.00 84.81           C  
ATOM   2309  O   LEU B  14      10.375  29.469 -14.258  1.00 84.81           O  
ATOM   2310  CG  LEU B  14      11.969  26.391 -15.484  1.00 84.81           C  
ATOM   2311  CD1 LEU B  14      13.000  25.484 -16.141  1.00 84.81           C  
ATOM   2312  CD2 LEU B  14      11.156  25.625 -14.445  1.00 84.81           C  
ATOM   2313  N   GLU B  15      10.242  29.438 -16.453  1.00 87.25           N  
ATOM   2314  CA  GLU B  15       8.820  29.766 -16.469  1.00 87.25           C  
ATOM   2315  C   GLU B  15       7.988  28.594 -16.984  1.00 87.25           C  
ATOM   2316  CB  GLU B  15       8.555  31.016 -17.312  1.00 87.25           C  
ATOM   2317  O   GLU B  15       8.305  28.016 -18.016  1.00 87.25           O  
ATOM   2318  CG  GLU B  15       7.180  31.609 -17.109  1.00 87.25           C  
ATOM   2319  CD  GLU B  15       6.977  32.906 -17.875  1.00 87.25           C  
ATOM   2320  OE1 GLU B  15       5.895  33.531 -17.734  1.00 87.25           O  
ATOM   2321  OE2 GLU B  15       7.906  33.312 -18.594  1.00 87.25           O  
ATOM   2322  N   LEU B  16       7.020  28.172 -16.172  1.00 84.56           N  
ATOM   2323  CA  LEU B  16       6.094  27.109 -16.562  1.00 84.56           C  
ATOM   2324  C   LEU B  16       4.859  27.703 -17.250  1.00 84.56           C  
ATOM   2325  CB  LEU B  16       5.680  26.266 -15.359  1.00 84.56           C  
ATOM   2326  O   LEU B  16       4.164  28.531 -16.656  1.00 84.56           O  
ATOM   2327  CG  LEU B  16       6.809  25.594 -14.578  1.00 84.56           C  
ATOM   2328  CD1 LEU B  16       6.262  24.953 -13.305  1.00 84.56           C  
ATOM   2329  CD2 LEU B  16       7.523  24.562 -15.445  1.00 84.56           C  
ATOM   2330  N   LYS B  17       4.641  27.297 -18.438  1.00 81.56           N  
ATOM   2331  CA  LYS B  17       3.496  27.797 -19.188  1.00 81.56           C  
ATOM   2332  C   LYS B  17       2.498  26.672 -19.484  1.00 81.56           C  
ATOM   2333  CB  LYS B  17       3.959  28.438 -20.500  1.00 81.56           C  
ATOM   2334  O   LYS B  17       2.887  25.578 -19.859  1.00 81.56           O  
ATOM   2335  CG  LYS B  17       4.734  29.734 -20.312  1.00 81.56           C  
ATOM   2336  CD  LYS B  17       5.031  30.406 -21.656  1.00 81.56           C  
ATOM   2337  CE  LYS B  17       5.793  31.703 -21.469  1.00 81.56           C  
ATOM   2338  NZ  LYS B  17       6.090  32.375 -22.781  1.00 81.56           N  
ATOM   2339  N   ASP B  18       1.305  26.766 -19.031  1.00 70.88           N  
ATOM   2340  CA  ASP B  18       0.245  25.812 -19.344  1.00 70.88           C  
ATOM   2341  C   ASP B  18      -0.222  25.969 -20.797  1.00 70.88           C  
ATOM   2342  CB  ASP B  18      -0.937  26.000 -18.391  1.00 70.88           C  
ATOM   2343  O   ASP B  18      -0.652  27.047 -21.203  1.00 70.88           O  
ATOM   2344  CG  ASP B  18      -1.841  24.781 -18.328  1.00 70.88           C  
ATOM   2345  OD1 ASP B  18      -1.745  23.906 -19.219  1.00 70.88           O  
ATOM   2346  OD2 ASP B  18      -2.660  24.688 -17.391  1.00 70.88           O  
ATOM   2347  N   PRO B  19      -0.042  24.938 -21.641  1.00 63.91           N  
ATOM   2348  CA  PRO B  19      -0.403  25.047 -23.062  1.00 63.91           C  
ATOM   2349  C   PRO B  19      -1.907  25.203 -23.281  1.00 63.91           C  
ATOM   2350  CB  PRO B  19       0.105  23.734 -23.656  1.00 63.91           C  
ATOM   2351  O   PRO B  19      -2.338  25.688 -24.328  1.00 63.91           O  
ATOM   2352  CG  PRO B  19       0.348  22.844 -22.484  1.00 63.91           C  
ATOM   2353  CD  PRO B  19       0.336  23.688 -21.234  1.00 63.91           C  
ATOM   2354  N   LYS B  20      -2.670  24.484 -22.469  1.00 61.53           N  
ATOM   2355  CA  LYS B  20      -4.109  24.469 -22.719  1.00 61.53           C  
ATOM   2356  C   LYS B  20      -4.723  25.844 -22.547  1.00 61.53           C  
ATOM   2357  CB  LYS B  20      -4.793  23.469 -21.781  1.00 61.53           C  
ATOM   2358  O   LYS B  20      -5.852  26.094 -22.984  1.00 61.53           O  
ATOM   2359  CG  LYS B  20      -4.520  22.016 -22.125  1.00 61.53           C  
ATOM   2360  CD  LYS B  20      -5.352  21.062 -21.250  1.00 61.53           C  
ATOM   2361  CE  LYS B  20      -5.062  19.609 -21.578  1.00 61.53           C  
ATOM   2362  NZ  LYS B  20      -5.848  18.688 -20.703  1.00 61.53           N  
ATOM   2363  N   ARG B  21      -4.172  26.641 -21.797  1.00 55.41           N  
ATOM   2364  CA  ARG B  21      -4.805  27.938 -21.594  1.00 55.41           C  
ATOM   2365  C   ARG B  21      -4.418  28.906 -22.703  1.00 55.41           C  
ATOM   2366  CB  ARG B  21      -4.430  28.516 -20.234  1.00 55.41           C  
ATOM   2367  O   ARG B  21      -3.234  29.062 -23.016  1.00 55.41           O  
ATOM   2368  CG  ARG B  21      -5.426  28.203 -19.125  1.00 55.41           C  
ATOM   2369  CD  ARG B  21      -5.098  28.938 -17.844  1.00 55.41           C  
ATOM   2370  NE  ARG B  21      -6.074  28.641 -16.797  1.00 55.41           N  
ATOM   2371  NH1 ARG B  21      -5.180  30.141 -15.266  1.00 55.41           N  
ATOM   2372  NH2 ARG B  21      -7.023  28.891 -14.711  1.00 55.41           N  
ATOM   2373  CZ  ARG B  21      -6.090  29.219 -15.594  1.00 55.41           C  
ATOM   2374  N   LYS B  22      -5.188  28.859 -24.000  1.00 49.66           N  
ATOM   2375  CA  LYS B  22      -5.023  29.688 -25.188  1.00 49.66           C  
ATOM   2376  C   LYS B  22      -4.355  31.016 -24.859  1.00 49.66           C  
ATOM   2377  CB  LYS B  22      -6.375  29.938 -25.859  1.00 49.66           C  
ATOM   2378  O   LYS B  22      -3.496  31.484 -25.594  1.00 49.66           O  
ATOM   2379  CG  LYS B  22      -6.746  28.891 -26.906  1.00 49.66           C  
ATOM   2380  CD  LYS B  22      -8.031  29.266 -27.641  1.00 49.66           C  
ATOM   2381  CE  LYS B  22      -8.406  28.219 -28.688  1.00 49.66           C  
ATOM   2382  NZ  LYS B  22      -9.664  28.594 -29.406  1.00 49.66           N  
ATOM   2383  N   GLU B  23      -5.270  32.125 -24.500  1.00 47.72           N  
ATOM   2384  CA  GLU B  23      -4.898  33.531 -24.641  1.00 47.72           C  
ATOM   2385  C   GLU B  23      -3.596  33.844 -23.906  1.00 47.72           C  
ATOM   2386  CB  GLU B  23      -6.016  34.438 -24.125  1.00 47.72           C  
ATOM   2387  O   GLU B  23      -3.098  33.000 -23.141  1.00 47.72           O  
ATOM   2388  CG  GLU B  23      -7.137  34.688 -25.125  1.00 47.72           C  
ATOM   2389  CD  GLU B  23      -8.172  35.688 -24.656  1.00 47.72           C  
ATOM   2390  OE1 GLU B  23      -9.047  36.062 -25.453  1.00 47.72           O  
ATOM   2391  OE2 GLU B  23      -8.094  36.094 -23.469  1.00 47.72           O  
ATOM   2392  N   GLY B  24      -3.070  35.250 -23.719  1.00 47.44           N  
ATOM   2393  CA  GLY B  24      -1.924  36.031 -23.281  1.00 47.44           C  
ATOM   2394  C   GLY B  24      -1.229  35.438 -22.078  1.00 47.44           C  
ATOM   2395  O   GLY B  24      -0.013  35.250 -22.094  1.00 47.44           O  
ATOM   2396  N   ALA B  25      -1.816  35.438 -20.703  1.00 53.34           N  
ATOM   2397  CA  ALA B  25      -1.304  35.406 -19.328  1.00 53.34           C  
ATOM   2398  C   ALA B  25      -1.081  33.969 -18.859  1.00 53.34           C  
ATOM   2399  CB  ALA B  25      -2.260  36.156 -18.391  1.00 53.34           C  
ATOM   2400  O   ALA B  25      -1.697  33.531 -17.875  1.00 53.34           O  
ATOM   2401  N   GLY B  26      -0.731  33.000 -19.547  1.00 64.38           N  
ATOM   2402  CA  GLY B  26      -0.766  31.578 -19.234  1.00 64.38           C  
ATOM   2403  C   GLY B  26       0.378  31.141 -18.344  1.00 64.38           C  
ATOM   2404  O   GLY B  26       0.806  29.984 -18.406  1.00 64.38           O  
ATOM   2405  N   SER B  27       1.070  32.094 -17.797  1.00 80.00           N  
ATOM   2406  CA  SER B  27       2.176  31.656 -16.953  1.00 80.00           C  
ATOM   2407  C   SER B  27       1.666  31.078 -15.633  1.00 80.00           C  
ATOM   2408  CB  SER B  27       3.123  32.812 -16.672  1.00 80.00           C  
ATOM   2409  O   SER B  27       0.702  31.578 -15.055  1.00 80.00           O  
ATOM   2410  OG  SER B  27       4.152  32.438 -15.773  1.00 80.00           O  
ATOM   2411  N   LEU B  28       2.076  29.906 -15.320  1.00 83.06           N  
ATOM   2412  CA  LEU B  28       1.665  29.219 -14.102  1.00 83.06           C  
ATOM   2413  C   LEU B  28       2.637  29.516 -12.961  1.00 83.06           C  
ATOM   2414  CB  LEU B  28       1.574  27.719 -14.344  1.00 83.06           C  
ATOM   2415  O   LEU B  28       2.221  29.922 -11.875  1.00 83.06           O  
ATOM   2416  CG  LEU B  28       1.124  26.859 -13.148  1.00 83.06           C  
ATOM   2417  CD1 LEU B  28      -0.354  27.109 -12.859  1.00 83.06           C  
ATOM   2418  CD2 LEU B  28       1.392  25.391 -13.414  1.00 83.06           C  
ATOM   2419  N   ALA B  29       3.891  29.281 -13.297  1.00 87.62           N  
ATOM   2420  CA  ALA B  29       4.902  29.438 -12.258  1.00 87.62           C  
ATOM   2421  C   ALA B  29       6.238  29.859 -12.852  1.00 87.62           C  
ATOM   2422  CB  ALA B  29       5.066  28.125 -11.477  1.00 87.62           C  
ATOM   2423  O   ALA B  29       6.547  29.547 -14.000  1.00 87.62           O  
ATOM   2424  N   ARG B  30       6.867  30.750 -12.188  1.00 89.81           N  
ATOM   2425  CA  ARG B  30       8.219  31.156 -12.555  1.00 89.81           C  
ATOM   2426  C   ARG B  30       9.203  30.875 -11.430  1.00 89.81           C  
ATOM   2427  CB  ARG B  30       8.258  32.656 -12.914  1.00 89.81           C  
ATOM   2428  O   ARG B  30       8.969  31.250 -10.273  1.00 89.81           O  
ATOM   2429  CG  ARG B  30       9.609  33.125 -13.406  1.00 89.81           C  
ATOM   2430  CD  ARG B  30       9.617  34.625 -13.680  1.00 89.81           C  
ATOM   2431  NE  ARG B  30       9.688  35.406 -12.438  1.00 89.81           N  
ATOM   2432  NH1 ARG B  30       9.812  37.469 -13.484  1.00 89.81           N  
ATOM   2433  NH2 ARG B  30       9.844  37.312 -11.203  1.00 89.81           N  
ATOM   2434  CZ  ARG B  30       9.781  36.719 -12.375  1.00 89.81           C  
ATOM   2435  N   PHE B  31      10.273  30.172 -11.789  1.00 87.56           N  
ATOM   2436  CA  PHE B  31      11.328  29.859 -10.828  1.00 87.56           C  
ATOM   2437  C   PHE B  31      12.609  30.625 -11.172  1.00 87.56           C  
ATOM   2438  CB  PHE B  31      11.602  28.359 -10.789  1.00 87.56           C  
ATOM   2439  O   PHE B  31      13.133  30.484 -12.289  1.00 87.56           O  
ATOM   2440  CG  PHE B  31      10.414  27.531 -10.375  1.00 87.56           C  
ATOM   2441  CD1 PHE B  31      10.195  27.234  -9.031  1.00 87.56           C  
ATOM   2442  CD2 PHE B  31       9.516  27.062 -11.320  1.00 87.56           C  
ATOM   2443  CE1 PHE B  31       9.094  26.469  -8.648  1.00 87.56           C  
ATOM   2444  CE2 PHE B  31       8.414  26.312 -10.938  1.00 87.56           C  
ATOM   2445  CZ  PHE B  31       8.203  26.016  -9.602  1.00 87.56           C  
ATOM   2446  N   ASP B  32      13.055  31.438 -10.227  1.00 87.06           N  
ATOM   2447  CA  ASP B  32      14.266  32.219 -10.430  1.00 87.06           C  
ATOM   2448  C   ASP B  32      15.438  31.609  -9.648  1.00 87.06           C  
ATOM   2449  CB  ASP B  32      14.047  33.656 -10.016  1.00 87.06           C  
ATOM   2450  O   ASP B  32      15.422  31.594  -8.414  1.00 87.06           O  
ATOM   2451  CG  ASP B  32      13.117  34.406 -10.953  1.00 87.06           C  
ATOM   2452  OD1 ASP B  32      12.852  33.906 -12.070  1.00 87.06           O  
ATOM   2453  OD2 ASP B  32      12.656  35.500 -10.578  1.00 87.06           O  
ATOM   2454  N   PHE B  33      16.406  31.250 -10.430  1.00 85.25           N  
ATOM   2455  CA  PHE B  33      17.625  30.734  -9.836  1.00 85.25           C  
ATOM   2456  C   PHE B  33      18.719  31.797  -9.836  1.00 85.25           C  
ATOM   2457  CB  PHE B  33      18.109  29.484 -10.586  1.00 85.25           C  
ATOM   2458  O   PHE B  33      19.281  32.094 -10.891  1.00 85.25           O  
ATOM   2459  CG  PHE B  33      17.078  28.375 -10.625  1.00 85.25           C  
ATOM   2460  CD1 PHE B  33      17.000  27.453  -9.594  1.00 85.25           C  
ATOM   2461  CD2 PHE B  33      16.219  28.266 -11.703  1.00 85.25           C  
ATOM   2462  CE1 PHE B  33      16.047  26.422  -9.633  1.00 85.25           C  
ATOM   2463  CE2 PHE B  33      15.266  27.250 -11.750  1.00 85.25           C  
ATOM   2464  CZ  PHE B  33      15.188  26.328 -10.711  1.00 85.25           C  
ATOM   2465  N   LYS B  34      19.016  32.375  -8.719  1.00 83.62           N  
ATOM   2466  CA  LYS B  34      20.078  33.406  -8.656  1.00 83.62           C  
ATOM   2467  C   LYS B  34      21.453  32.750  -8.719  1.00 83.62           C  
ATOM   2468  CB  LYS B  34      19.938  34.219  -7.379  1.00 83.62           C  
ATOM   2469  O   LYS B  34      22.312  33.188  -9.477  1.00 83.62           O  
ATOM   2470  CG  LYS B  34      18.750  35.156  -7.375  1.00 83.62           C  
ATOM   2471  CD  LYS B  34      18.812  36.156  -6.211  1.00 83.62           C  
ATOM   2472  CE  LYS B  34      17.625  37.094  -6.219  1.00 83.62           C  
ATOM   2473  NZ  LYS B  34      17.656  38.031  -5.047  1.00 83.62           N  
ATOM   2474  N   LYS B  35      21.766  31.859  -7.844  1.00 84.44           N  
ATOM   2475  CA  LYS B  35      22.984  31.062  -7.867  1.00 84.44           C  
ATOM   2476  C   LYS B  35      22.688  29.578  -7.637  1.00 84.44           C  
ATOM   2477  CB  LYS B  35      23.984  31.562  -6.812  1.00 84.44           C  
ATOM   2478  O   LYS B  35      22.297  29.188  -6.539  1.00 84.44           O  
ATOM   2479  CG  LYS B  35      25.391  31.016  -6.980  1.00 84.44           C  
ATOM   2480  CD  LYS B  35      26.344  31.625  -5.965  1.00 84.44           C  
ATOM   2481  CE  LYS B  35      27.750  31.062  -6.117  1.00 84.44           C  
ATOM   2482  NZ  LYS B  35      28.703  31.672  -5.137  1.00 84.44           N  
ATOM   2483  N   CYS B  36      22.781  28.828  -8.766  1.00 85.69           N  
ATOM   2484  CA  CYS B  36      22.438  27.422  -8.703  1.00 85.69           C  
ATOM   2485  C   CYS B  36      23.453  26.578  -9.453  1.00 85.69           C  
ATOM   2486  CB  CYS B  36      21.031  27.172  -9.281  1.00 85.69           C  
ATOM   2487  O   CYS B  36      24.016  27.016 -10.461  1.00 85.69           O  
ATOM   2488  SG  CYS B  36      20.453  25.484  -9.086  1.00 85.69           S  
ATOM   2489  N   LYS B  37      23.875  25.500  -8.867  1.00 88.06           N  
ATOM   2490  CA  LYS B  37      24.781  24.562  -9.492  1.00 88.06           C  
ATOM   2491  C   LYS B  37      24.094  23.219  -9.766  1.00 88.06           C  
ATOM   2492  CB  LYS B  37      26.016  24.344  -8.617  1.00 88.06           C  
ATOM   2493  O   LYS B  37      23.484  22.656  -8.867  1.00 88.06           O  
ATOM   2494  CG  LYS B  37      26.922  25.578  -8.508  1.00 88.06           C  
ATOM   2495  CD  LYS B  37      28.172  25.266  -7.688  1.00 88.06           C  
ATOM   2496  CE  LYS B  37      29.047  26.516  -7.520  1.00 88.06           C  
ATOM   2497  NZ  LYS B  37      30.250  26.234  -6.691  1.00 88.06           N  
ATOM   2498  N   LEU B  38      24.062  22.828 -10.984  1.00 88.38           N  
ATOM   2499  CA  LEU B  38      23.516  21.547 -11.383  1.00 88.38           C  
ATOM   2500  C   LEU B  38      24.609  20.594 -11.820  1.00 88.38           C  
ATOM   2501  CB  LEU B  38      22.500  21.719 -12.516  1.00 88.38           C  
ATOM   2502  O   LEU B  38      25.391  20.906 -12.719  1.00 88.38           O  
ATOM   2503  CG  LEU B  38      21.859  20.438 -13.055  1.00 88.38           C  
ATOM   2504  CD1 LEU B  38      20.906  19.844 -12.023  1.00 88.38           C  
ATOM   2505  CD2 LEU B  38      21.125  20.719 -14.367  1.00 88.38           C  
ATOM   2506  N   LEU B  39      24.797  19.531 -11.109  1.00 88.50           N  
ATOM   2507  CA  LEU B  39      25.781  18.516 -11.414  1.00 88.50           C  
ATOM   2508  C   LEU B  39      25.109  17.219 -11.891  1.00 88.50           C  
ATOM   2509  CB  LEU B  39      26.656  18.219 -10.195  1.00 88.50           C  
ATOM   2510  O   LEU B  39      24.281  16.656 -11.180  1.00 88.50           O  
ATOM   2511  CG  LEU B  39      27.750  17.156 -10.375  1.00 88.50           C  
ATOM   2512  CD1 LEU B  39      28.828  17.656 -11.320  1.00 88.50           C  
ATOM   2513  CD2 LEU B  39      28.344  16.781  -9.023  1.00 88.50           C  
ATOM   2514  N   TYR B  40      25.297  16.859 -13.094  1.00 89.00           N  
ATOM   2515  CA  TYR B  40      24.812  15.602 -13.656  1.00 89.00           C  
ATOM   2516  C   TYR B  40      25.953  14.633 -13.914  1.00 89.00           C  
ATOM   2517  CB  TYR B  40      24.047  15.867 -14.953  1.00 89.00           C  
ATOM   2518  O   TYR B  40      26.922  14.977 -14.586  1.00 89.00           O  
ATOM   2519  CG  TYR B  40      23.547  14.609 -15.633  1.00 89.00           C  
ATOM   2520  CD1 TYR B  40      24.312  13.984 -16.625  1.00 89.00           C  
ATOM   2521  CD2 TYR B  40      22.328  14.039 -15.289  1.00 89.00           C  
ATOM   2522  CE1 TYR B  40      23.859  12.828 -17.250  1.00 89.00           C  
ATOM   2523  CE2 TYR B  40      21.875  12.883 -15.906  1.00 89.00           C  
ATOM   2524  OH  TYR B  40      22.203  11.141 -17.516  1.00 89.00           O  
ATOM   2525  CZ  TYR B  40      22.641  12.289 -16.891  1.00 89.00           C  
ATOM   2526  N   GLU B  41      25.953  13.469 -13.328  1.00 88.00           N  
ATOM   2527  CA  GLU B  41      26.953  12.422 -13.523  1.00 88.00           C  
ATOM   2528  C   GLU B  41      26.312  11.117 -13.984  1.00 88.00           C  
ATOM   2529  CB  GLU B  41      27.750  12.188 -12.234  1.00 88.00           C  
ATOM   2530  O   GLU B  41      25.312  10.680 -13.414  1.00 88.00           O  
ATOM   2531  CG  GLU B  41      28.531  13.414 -11.766  1.00 88.00           C  
ATOM   2532  CD  GLU B  41      29.281  13.172 -10.469  1.00 88.00           C  
ATOM   2533  OE1 GLU B  41      30.312  13.844 -10.234  1.00 88.00           O  
ATOM   2534  OE2 GLU B  41      28.828  12.312  -9.672  1.00 88.00           O  
ATOM   2535  N   SER B  42      26.688  10.578 -15.062  1.00 86.50           N  
ATOM   2536  CA  SER B  42      26.203   9.297 -15.570  1.00 86.50           C  
ATOM   2537  C   SER B  42      27.359   8.320 -15.773  1.00 86.50           C  
ATOM   2538  CB  SER B  42      25.453   9.492 -16.891  1.00 86.50           C  
ATOM   2539  O   SER B  42      28.406   8.688 -16.312  1.00 86.50           O  
ATOM   2540  OG  SER B  42      25.094   8.242 -17.453  1.00 86.50           O  
ATOM   2541  N   PHE B  43      27.250   7.164 -15.234  1.00 82.38           N  
ATOM   2542  CA  PHE B  43      28.281   6.148 -15.320  1.00 82.38           C  
ATOM   2543  C   PHE B  43      27.859   5.016 -16.250  1.00 82.38           C  
ATOM   2544  CB  PHE B  43      28.609   5.590 -13.930  1.00 82.38           C  
ATOM   2545  O   PHE B  43      26.688   4.867 -16.562  1.00 82.38           O  
ATOM   2546  CG  PHE B  43      29.156   6.617 -12.977  1.00 82.38           C  
ATOM   2547  CD1 PHE B  43      30.531   6.836 -12.875  1.00 82.38           C  
ATOM   2548  CD2 PHE B  43      28.297   7.367 -12.180  1.00 82.38           C  
ATOM   2549  CE1 PHE B  43      31.031   7.785 -11.992  1.00 82.38           C  
ATOM   2550  CE2 PHE B  43      28.797   8.320 -11.297  1.00 82.38           C  
ATOM   2551  CZ  PHE B  43      30.172   8.523 -11.203  1.00 82.38           C  
ATOM   2552  N   SER B  44      28.797   4.191 -16.703  1.00 78.19           N  
ATOM   2553  CA  SER B  44      28.547   3.105 -17.641  1.00 78.19           C  
ATOM   2554  C   SER B  44      27.719   1.992 -17.000  1.00 78.19           C  
ATOM   2555  CB  SER B  44      29.859   2.539 -18.172  1.00 78.19           C  
ATOM   2556  O   SER B  44      27.078   1.209 -17.703  1.00 78.19           O  
ATOM   2557  OG  SER B  44      30.656   2.055 -17.109  1.00 78.19           O  
ATOM   2558  N   ASN B  45      27.875   1.916 -15.609  1.00 71.88           N  
ATOM   2559  CA  ASN B  45      27.109   0.890 -14.914  1.00 71.88           C  
ATOM   2560  C   ASN B  45      25.641   1.299 -14.750  1.00 71.88           C  
ATOM   2561  CB  ASN B  45      27.734   0.585 -13.555  1.00 71.88           C  
ATOM   2562  O   ASN B  45      24.922   0.734 -13.922  1.00 71.88           O  
ATOM   2563  CG  ASN B  45      27.797   1.805 -12.656  1.00 71.88           C  
ATOM   2564  ND2 ASN B  45      28.344   1.632 -11.453  1.00 71.88           N  
ATOM   2565  OD1 ASN B  45      27.344   2.893 -13.031  1.00 71.88           O  
ATOM   2566  N   GLN B  46      25.109   2.361 -15.539  1.00 74.62           N  
ATOM   2567  CA  GLN B  46      23.734   2.840 -15.578  1.00 74.62           C  
ATOM   2568  C   GLN B  46      23.391   3.629 -14.320  1.00 74.62           C  
ATOM   2569  CB  GLN B  46      22.766   1.670 -15.750  1.00 74.62           C  
ATOM   2570  O   GLN B  46      22.219   3.822 -14.008  1.00 74.62           O  
ATOM   2571  CG  GLN B  46      22.875   0.973 -17.094  1.00 74.62           C  
ATOM   2572  CD  GLN B  46      21.828  -0.096 -17.297  1.00 74.62           C  
ATOM   2573  NE2 GLN B  46      21.938  -0.850 -18.391  1.00 74.62           N  
ATOM   2574  OE1 GLN B  46      20.906  -0.244 -16.484  1.00 74.62           O  
ATOM   2575  N   THR B  47      24.500   3.941 -13.555  1.00 78.81           N  
ATOM   2576  CA  THR B  47      24.266   4.816 -12.414  1.00 78.81           C  
ATOM   2577  C   THR B  47      24.234   6.277 -12.852  1.00 78.81           C  
ATOM   2578  CB  THR B  47      25.344   4.625 -11.328  1.00 78.81           C  
ATOM   2579  O   THR B  47      25.062   6.715 -13.641  1.00 78.81           O  
ATOM   2580  CG2 THR B  47      25.234   3.248 -10.680  1.00 78.81           C  
ATOM   2581  OG1 THR B  47      26.641   4.762 -11.922  1.00 78.81           O  
ATOM   2582  N   LYS B  48      23.156   6.887 -12.547  1.00 86.06           N  
ATOM   2583  CA  LYS B  48      23.000   8.312 -12.828  1.00 86.06           C  
ATOM   2584  C   LYS B  48      22.828   9.109 -11.539  1.00 86.06           C  
ATOM   2585  CB  LYS B  48      21.797   8.547 -13.750  1.00 86.06           C  
ATOM   2586  O   LYS B  48      22.156   8.664 -10.602  1.00 86.06           O  
ATOM   2587  CG  LYS B  48      21.938   7.906 -15.125  1.00 86.06           C  
ATOM   2588  CD  LYS B  48      20.719   8.164 -15.992  1.00 86.06           C  
ATOM   2589  CE  LYS B  48      20.828   7.480 -17.344  1.00 86.06           C  
ATOM   2590  NZ  LYS B  48      19.625   7.691 -18.172  1.00 86.06           N  
ATOM   2591  N   SER B  49      23.562  10.219 -11.398  1.00 86.94           N  
ATOM   2592  CA  SER B  49      23.438  11.125 -10.258  1.00 86.94           C  
ATOM   2593  C   SER B  49      23.203  12.555 -10.719  1.00 86.94           C  
ATOM   2594  CB  SER B  49      24.703  11.055  -9.391  1.00 86.94           C  
ATOM   2595  O   SER B  49      23.906  13.055 -11.609  1.00 86.94           O  
ATOM   2596  OG  SER B  49      24.672  12.078  -8.406  1.00 86.94           O  
ATOM   2597  N   ILE B  50      22.156  13.102 -10.227  1.00 86.19           N  
ATOM   2598  CA  ILE B  50      21.828  14.500 -10.500  1.00 86.19           C  
ATOM   2599  C   ILE B  50      21.781  15.289  -9.195  1.00 86.19           C  
ATOM   2600  CB  ILE B  50      20.484  14.625 -11.250  1.00 86.19           C  
ATOM   2601  O   ILE B  50      21.047  14.930  -8.273  1.00 86.19           O  
ATOM   2602  CG1 ILE B  50      20.500  13.758 -12.523  1.00 86.19           C  
ATOM   2603  CG2 ILE B  50      20.188  16.094 -11.586  1.00 86.19           C  
ATOM   2604  CD1 ILE B  50      19.141  13.633 -13.195  1.00 86.19           C  
ATOM   2605  N   ASN B  51      22.609  16.266  -9.070  1.00 87.25           N  
ATOM   2606  CA  ASN B  51      22.641  17.125  -7.898  1.00 87.25           C  
ATOM   2607  C   ASN B  51      22.375  18.578  -8.266  1.00 87.25           C  
ATOM   2608  CB  ASN B  51      23.984  17.000  -7.176  1.00 87.25           C  
ATOM   2609  O   ASN B  51      23.062  19.141  -9.133  1.00 87.25           O  
ATOM   2610  CG  ASN B  51      24.234  15.586  -6.664  1.00 87.25           C  
ATOM   2611  ND2 ASN B  51      25.469  15.109  -6.828  1.00 87.25           N  
ATOM   2612  OD1 ASN B  51      23.328  14.938  -6.129  1.00 87.25           O  
ATOM   2613  N   LEU B  52      21.344  19.062  -7.652  1.00 86.50           N  
ATOM   2614  CA  LEU B  52      21.031  20.484  -7.816  1.00 86.50           C  
ATOM   2615  C   LEU B  52      21.156  21.234  -6.492  1.00 86.50           C  
ATOM   2616  CB  LEU B  52      19.609  20.656  -8.367  1.00 86.50           C  
ATOM   2617  O   LEU B  52      20.453  20.922  -5.523  1.00 86.50           O  
ATOM   2618  CG  LEU B  52      19.156  22.094  -8.656  1.00 86.50           C  
ATOM   2619  CD1 LEU B  52      19.781  22.594  -9.953  1.00 86.50           C  
ATOM   2620  CD2 LEU B  52      17.641  22.172  -8.719  1.00 86.50           C  
ATOM   2621  N   VAL B  53      22.125  22.109  -6.484  1.00 87.81           N  
ATOM   2622  CA  VAL B  53      22.344  22.906  -5.285  1.00 87.81           C  
ATOM   2623  C   VAL B  53      22.109  24.391  -5.598  1.00 87.81           C  
ATOM   2624  CB  VAL B  53      23.766  22.719  -4.719  1.00 87.81           C  
ATOM   2625  O   VAL B  53      22.688  24.938  -6.535  1.00 87.81           O  
ATOM   2626  CG1 VAL B  53      23.984  23.562  -3.467  1.00 87.81           C  
ATOM   2627  CG2 VAL B  53      24.031  21.234  -4.418  1.00 87.81           C  
ATOM   2628  N   SER B  54      21.141  24.891  -4.797  1.00 85.75           N  
ATOM   2629  CA  SER B  54      20.828  26.297  -5.004  1.00 85.75           C  
ATOM   2630  C   SER B  54      21.031  27.109  -3.727  1.00 85.75           C  
ATOM   2631  CB  SER B  54      19.375  26.453  -5.484  1.00 85.75           C  
ATOM   2632  O   SER B  54      20.625  26.688  -2.645  1.00 85.75           O  
ATOM   2633  OG  SER B  54      19.031  27.828  -5.617  1.00 85.75           O  
ATOM   2634  N   HIS B  55      21.719  28.266  -3.914  1.00 80.38           N  
ATOM   2635  CA  HIS B  55      21.938  29.172  -2.787  1.00 80.38           C  
ATOM   2636  C   HIS B  55      20.812  30.188  -2.666  1.00 80.38           C  
ATOM   2637  CB  HIS B  55      23.281  29.891  -2.930  1.00 80.38           C  
ATOM   2638  O   HIS B  55      20.609  30.781  -1.599  1.00 80.38           O  
ATOM   2639  CG  HIS B  55      24.469  28.969  -2.857  1.00 80.38           C  
ATOM   2640  CD2 HIS B  55      25.172  28.344  -3.834  1.00 80.38           C  
ATOM   2641  ND1 HIS B  55      25.047  28.594  -1.666  1.00 80.38           N  
ATOM   2642  CE1 HIS B  55      26.062  27.781  -1.913  1.00 80.38           C  
ATOM   2643  NE2 HIS B  55      26.156  27.609  -3.221  1.00 80.38           N  
ATOM   2644  N   SER B  56      20.172  30.453  -3.748  1.00 80.25           N  
ATOM   2645  CA  SER B  56      19.078  31.422  -3.744  1.00 80.25           C  
ATOM   2646  C   SER B  56      18.078  31.109  -4.848  1.00 80.25           C  
ATOM   2647  CB  SER B  56      19.625  32.844  -3.910  1.00 80.25           C  
ATOM   2648  O   SER B  56      18.406  31.172  -6.035  1.00 80.25           O  
ATOM   2649  OG  SER B  56      18.562  33.750  -4.191  1.00 80.25           O  
ATOM   2650  N   MET B  57      16.953  30.562  -4.418  1.00 81.62           N  
ATOM   2651  CA  MET B  57      15.883  30.250  -5.367  1.00 81.62           C  
ATOM   2652  C   MET B  57      14.570  30.906  -4.953  1.00 81.62           C  
ATOM   2653  CB  MET B  57      15.695  28.734  -5.484  1.00 81.62           C  
ATOM   2654  O   MET B  57      14.234  30.938  -3.766  1.00 81.62           O  
ATOM   2655  CG  MET B  57      14.672  28.328  -6.527  1.00 81.62           C  
ATOM   2656  SD  MET B  57      14.289  26.531  -6.469  1.00 81.62           S  
ATOM   2657  CE  MET B  57      12.891  26.531  -5.316  1.00 81.62           C  
ATOM   2658  N   MET B  58      13.930  31.562  -5.930  1.00 86.25           N  
ATOM   2659  CA  MET B  58      12.609  32.156  -5.695  1.00 86.25           C  
ATOM   2660  C   MET B  58      11.578  31.578  -6.656  1.00 86.25           C  
ATOM   2661  CB  MET B  58      12.664  33.688  -5.836  1.00 86.25           C  
ATOM   2662  O   MET B  58      11.914  31.188  -7.777  1.00 86.25           O  
ATOM   2663  CG  MET B  58      13.570  34.344  -4.816  1.00 86.25           C  
ATOM   2664  SD  MET B  58      13.531  36.188  -4.957  1.00 86.25           S  
ATOM   2665  CE  MET B  58      14.516  36.406  -6.465  1.00 86.25           C  
ATOM   2666  N   ALA B  59      10.477  31.359  -6.133  1.00 88.69           N  
ATOM   2667  CA  ALA B  59       9.359  30.906  -6.961  1.00 88.69           C  
ATOM   2668  C   ALA B  59       8.203  31.891  -6.914  1.00 88.69           C  
ATOM   2669  CB  ALA B  59       8.891  29.516  -6.508  1.00 88.69           C  
ATOM   2670  O   ALA B  59       7.859  32.406  -5.848  1.00 88.69           O  
ATOM   2671  N   PHE B  60       7.645  32.156  -8.078  1.00 89.00           N  
ATOM   2672  CA  PHE B  60       6.590  33.156  -8.180  1.00 89.00           C  
ATOM   2673  C   PHE B  60       5.336  32.562  -8.812  1.00 89.00           C  
ATOM   2674  CB  PHE B  60       7.062  34.344  -8.992  1.00 89.00           C  
ATOM   2675  O   PHE B  60       5.430  31.750  -9.742  1.00 89.00           O  
ATOM   2676  CG  PHE B  60       8.242  35.062  -8.391  1.00 89.00           C  
ATOM   2677  CD1 PHE B  60       8.047  36.094  -7.461  1.00 89.00           C  
ATOM   2678  CD2 PHE B  60       9.539  34.719  -8.750  1.00 89.00           C  
ATOM   2679  CE1 PHE B  60       9.133  36.750  -6.898  1.00 89.00           C  
ATOM   2680  CE2 PHE B  60      10.625  35.406  -8.188  1.00 89.00           C  
ATOM   2681  CZ  PHE B  60      10.422  36.406  -7.266  1.00 89.00           C  
ATOM   2682  N   ASP B  61       4.199  32.938  -8.203  1.00 87.06           N  
ATOM   2683  CA  ASP B  61       2.912  32.656  -8.844  1.00 87.06           C  
ATOM   2684  C   ASP B  61       2.619  33.688  -9.938  1.00 87.06           C  
ATOM   2685  CB  ASP B  61       1.788  32.656  -7.801  1.00 87.06           C  
ATOM   2686  O   ASP B  61       2.318  34.844  -9.648  1.00 87.06           O  
ATOM   2687  CG  ASP B  61       0.445  32.250  -8.375  1.00 87.06           C  
ATOM   2688  OD1 ASP B  61       0.345  32.031  -9.602  1.00 87.06           O  
ATOM   2689  OD2 ASP B  61      -0.524  32.125  -7.594  1.00 87.06           O  
ATOM   2690  N   THR B  62       2.650  33.250 -11.156  1.00 85.81           N  
ATOM   2691  CA  THR B  62       2.510  34.188 -12.266  1.00 85.81           C  
ATOM   2692  C   THR B  62       1.161  34.000 -12.961  1.00 85.81           C  
ATOM   2693  CB  THR B  62       3.643  34.000 -13.297  1.00 85.81           C  
ATOM   2694  O   THR B  62       0.982  34.406 -14.102  1.00 85.81           O  
ATOM   2695  CG2 THR B  62       4.988  34.406 -12.711  1.00 85.81           C  
ATOM   2696  OG1 THR B  62       3.711  32.625 -13.680  1.00 85.81           O  
ATOM   2697  N   ARG B  63       0.206  33.438 -12.375  1.00 80.88           N  
ATOM   2698  CA  ARG B  63      -1.095  33.219 -13.000  1.00 80.88           C  
ATOM   2699  C   ARG B  63      -1.799  34.531 -13.297  1.00 80.88           C  
ATOM   2700  CB  ARG B  63      -1.974  32.344 -12.102  1.00 80.88           C  
ATOM   2701  O   ARG B  63      -2.516  34.656 -14.289  1.00 80.88           O  
ATOM   2702  CG  ARG B  63      -1.502  30.891 -11.992  1.00 80.88           C  
ATOM   2703  CD  ARG B  63      -2.393  30.078 -11.062  1.00 80.88           C  
ATOM   2704  NE  ARG B  63      -2.320  30.562  -9.688  1.00 80.88           N  
ATOM   2705  NH1 ARG B  63      -4.109  29.297  -8.938  1.00 80.88           N  
ATOM   2706  NH2 ARG B  63      -2.980  30.672  -7.492  1.00 80.88           N  
ATOM   2707  CZ  ARG B  63      -3.137  30.172  -8.711  1.00 80.88           C  
ATOM   2708  N   TYR B  64      -1.479  35.375 -12.367  1.00 75.94           N  
ATOM   2709  CA  TYR B  64      -2.166  36.656 -12.508  1.00 75.94           C  
ATOM   2710  C   TYR B  64      -1.176  37.781 -12.781  1.00 75.94           C  
ATOM   2711  CB  TYR B  64      -2.973  36.969 -11.242  1.00 75.94           C  
ATOM   2712  O   TYR B  64      -1.483  38.938 -12.562  1.00 75.94           O  
ATOM   2713  CG  TYR B  64      -3.887  35.844 -10.812  1.00 75.94           C  
ATOM   2714  CD1 TYR B  64      -5.043  35.531 -11.531  1.00 75.94           C  
ATOM   2715  CD2 TYR B  64      -3.600  35.062  -9.688  1.00 75.94           C  
ATOM   2716  CE1 TYR B  64      -5.891  34.500 -11.141  1.00 75.94           C  
ATOM   2717  CE2 TYR B  64      -4.438  34.031  -9.281  1.00 75.94           C  
ATOM   2718  OH  TYR B  64      -6.414  32.750  -9.625  1.00 75.94           O  
ATOM   2719  CZ  TYR B  64      -5.578  33.750 -10.016  1.00 75.94           C  
ATOM   2720  N   ALA B  65       0.001  37.281 -13.273  1.00 68.31           N  
ATOM   2721  CA  ALA B  65       1.009  38.312 -13.570  1.00 68.31           C  
ATOM   2722  C   ALA B  65       0.552  39.219 -14.711  1.00 68.31           C  
ATOM   2723  CB  ALA B  65       2.340  37.656 -13.922  1.00 68.31           C  
ATOM   2724  O   ALA B  65       0.120  38.719 -15.766  1.00 68.31           O  
ATOM   2725  N   GLY B  66       0.393  40.562 -14.539  1.00 61.69           N  
ATOM   2726  CA  GLY B  66       0.015  41.562 -15.500  1.00 61.69           C  
ATOM   2727  C   GLY B  66      -1.443  41.969 -15.398  1.00 61.69           C  
ATOM   2728  O   GLY B  66      -1.885  42.906 -16.078  1.00 61.69           O  
ATOM   2729  N   GLN B  67      -2.295  41.031 -14.945  1.00 57.03           N  
ATOM   2730  CA  GLN B  67      -3.705  41.406 -14.938  1.00 57.03           C  
ATOM   2731  C   GLN B  67      -4.020  42.344 -13.789  1.00 57.03           C  
ATOM   2732  CB  GLN B  67      -4.590  40.156 -14.852  1.00 57.03           C  
ATOM   2733  O   GLN B  67      -3.336  42.344 -12.758  1.00 57.03           O  
ATOM   2734  CG  GLN B  67      -4.664  39.375 -16.156  1.00 57.03           C  
ATOM   2735  CD  GLN B  67      -5.730  38.281 -16.125  1.00 57.03           C  
ATOM   2736  NE2 GLN B  67      -5.859  37.562 -17.219  1.00 57.03           N  
ATOM   2737  OE1 GLN B  67      -6.438  38.125 -15.125  1.00 57.03           O  
ATOM   2738  N   LYS B  68      -4.566  43.594 -14.133  1.00 52.88           N  
ATOM   2739  CA  LYS B  68      -5.062  44.594 -13.180  1.00 52.88           C  
ATOM   2740  C   LYS B  68      -5.828  43.938 -12.047  1.00 52.88           C  
ATOM   2741  CB  LYS B  68      -5.957  45.625 -13.891  1.00 52.88           C  
ATOM   2742  O   LYS B  68      -6.512  42.938 -12.258  1.00 52.88           O  
ATOM   2743  CG  LYS B  68      -5.195  46.719 -14.586  1.00 52.88           C  
ATOM   2744  CD  LYS B  68      -6.137  47.781 -15.141  1.00 52.88           C  
ATOM   2745  CE  LYS B  68      -5.375  48.906 -15.844  1.00 52.88           C  
ATOM   2746  NZ  LYS B  68      -6.293  49.938 -16.406  1.00 52.88           N  
ATOM   2747  N   THR B  69      -5.215  44.062 -10.727  1.00 51.69           N  
ATOM   2748  CA  THR B  69      -5.793  43.594  -9.477  1.00 51.69           C  
ATOM   2749  C   THR B  69      -7.316  43.656  -9.523  1.00 51.69           C  
ATOM   2750  CB  THR B  69      -5.270  44.375  -8.273  1.00 51.69           C  
ATOM   2751  O   THR B  69      -7.887  44.750  -9.523  1.00 51.69           O  
ATOM   2752  CG2 THR B  69      -4.086  43.688  -7.617  1.00 51.69           C  
ATOM   2753  OG1 THR B  69      -4.852  45.688  -8.711  1.00 51.69           O  
ATOM   2754  N   SER B  70      -7.965  43.094 -10.367  1.00 48.31           N  
ATOM   2755  CA  SER B  70      -9.406  43.125 -10.133  1.00 48.31           C  
ATOM   2756  C   SER B  70      -9.750  42.594  -8.742  1.00 48.31           C  
ATOM   2757  CB  SER B  70     -10.156  42.344 -11.195  1.00 48.31           C  
ATOM   2758  O   SER B  70      -9.039  41.750  -8.203  1.00 48.31           O  
ATOM   2759  OG  SER B  70      -9.258  41.531 -11.945  1.00 48.31           O  
ATOM   2760  N   PRO B  71     -10.430  43.375  -7.848  1.00 51.56           N  
ATOM   2761  CA  PRO B  71     -10.773  43.188  -6.438  1.00 51.56           C  
ATOM   2762  C   PRO B  71     -11.008  41.719  -6.086  1.00 51.56           C  
ATOM   2763  CB  PRO B  71     -12.055  44.000  -6.270  1.00 51.56           C  
ATOM   2764  O   PRO B  71     -11.008  41.344  -4.906  1.00 51.56           O  
ATOM   2765  CG  PRO B  71     -12.391  44.500  -7.648  1.00 51.56           C  
ATOM   2766  CD  PRO B  71     -11.320  44.000  -8.586  1.00 51.56           C  
ATOM   2767  N   GLY B  72     -11.523  40.781  -7.043  1.00 52.06           N  
ATOM   2768  CA  GLY B  72     -11.969  39.500  -6.520  1.00 52.06           C  
ATOM   2769  C   GLY B  72     -10.828  38.531  -6.273  1.00 52.06           C  
ATOM   2770  O   GLY B  72      -9.992  38.750  -5.398  1.00 52.06           O  
ATOM   2771  N   MET B  73     -10.641  37.250  -7.090  1.00 55.69           N  
ATOM   2772  CA  MET B  73     -10.000  35.938  -6.945  1.00 55.69           C  
ATOM   2773  C   MET B  73      -8.508  36.031  -7.250  1.00 55.69           C  
ATOM   2774  CB  MET B  73     -10.664  34.906  -7.859  1.00 55.69           C  
ATOM   2775  O   MET B  73      -7.895  35.062  -7.648  1.00 55.69           O  
ATOM   2776  CG  MET B  73     -11.766  34.125  -7.184  1.00 55.69           C  
ATOM   2777  SD  MET B  73     -12.438  32.781  -8.266  1.00 55.69           S  
ATOM   2778  CE  MET B  73     -13.406  31.859  -7.055  1.00 55.69           C  
ATOM   2779  N   THR B  74      -7.848  37.281  -6.801  1.00 68.25           N  
ATOM   2780  CA  THR B  74      -6.461  37.344  -7.242  1.00 68.25           C  
ATOM   2781  C   THR B  74      -5.508  37.094  -6.074  1.00 68.25           C  
ATOM   2782  CB  THR B  74      -6.156  38.719  -7.887  1.00 68.25           C  
ATOM   2783  O   THR B  74      -5.750  37.562  -4.961  1.00 68.25           O  
ATOM   2784  CG2 THR B  74      -6.594  38.750  -9.344  1.00 68.25           C  
ATOM   2785  OG1 THR B  74      -6.852  39.750  -7.168  1.00 68.25           O  
ATOM   2786  N   ASN B  75      -4.656  36.062  -6.121  1.00 77.44           N  
ATOM   2787  CA  ASN B  75      -3.568  35.844  -5.172  1.00 77.44           C  
ATOM   2788  C   ASN B  75      -2.582  37.031  -5.168  1.00 77.44           C  
ATOM   2789  CB  ASN B  75      -2.844  34.531  -5.484  1.00 77.44           C  
ATOM   2790  O   ASN B  75      -1.898  37.250  -6.164  1.00 77.44           O  
ATOM   2791  CG  ASN B  75      -1.754  34.219  -4.480  1.00 77.44           C  
ATOM   2792  ND2 ASN B  75      -0.941  33.219  -4.785  1.00 77.44           N  
ATOM   2793  OD1 ASN B  75      -1.645  34.875  -3.438  1.00 77.44           O  
ATOM   2794  N   VAL B  76      -2.648  37.781  -4.078  1.00 80.38           N  
ATOM   2795  CA  VAL B  76      -1.753  38.938  -3.971  1.00 80.38           C  
ATOM   2796  C   VAL B  76      -0.353  38.469  -3.582  1.00 80.38           C  
ATOM   2797  CB  VAL B  76      -2.271  39.969  -2.945  1.00 80.38           C  
ATOM   2798  O   VAL B  76       0.625  39.188  -3.756  1.00 80.38           O  
ATOM   2799  CG1 VAL B  76      -1.389  41.219  -2.938  1.00 80.38           C  
ATOM   2800  CG2 VAL B  76      -3.723  40.344  -3.250  1.00 80.38           C  
ATOM   2801  N   PHE B  77      -0.260  37.312  -3.059  1.00 84.50           N  
ATOM   2802  CA  PHE B  77       1.038  36.781  -2.668  1.00 84.50           C  
ATOM   2803  C   PHE B  77       1.697  36.062  -3.836  1.00 84.50           C  
ATOM   2804  CB  PHE B  77       0.889  35.844  -1.477  1.00 84.50           C  
ATOM   2805  O   PHE B  77       1.541  34.844  -3.988  1.00 84.50           O  
ATOM   2806  CG  PHE B  77       0.294  36.469  -0.254  1.00 84.50           C  
ATOM   2807  CD1 PHE B  77       1.097  37.188   0.642  1.00 84.50           C  
ATOM   2808  CD2 PHE B  77      -1.068  36.406  -0.002  1.00 84.50           C  
ATOM   2809  CE1 PHE B  77       0.549  37.781   1.773  1.00 84.50           C  
ATOM   2810  CE2 PHE B  77      -1.623  37.000   1.127  1.00 84.50           C  
ATOM   2811  CZ  PHE B  77      -0.813  37.688   2.014  1.00 84.50           C  
ATOM   2812  N   SER B  78       2.461  36.812  -4.598  1.00 85.56           N  
ATOM   2813  CA  SER B  78       3.055  36.281  -5.820  1.00 85.56           C  
ATOM   2814  C   SER B  78       4.332  35.500  -5.520  1.00 85.56           C  
ATOM   2815  CB  SER B  78       3.350  37.406  -6.809  1.00 85.56           C  
ATOM   2816  O   SER B  78       4.664  34.531  -6.219  1.00 85.56           O  
ATOM   2817  OG  SER B  78       4.281  38.312  -6.266  1.00 85.56           O  
ATOM   2818  N   CYS B  79       5.090  35.969  -4.516  1.00 86.75           N  
ATOM   2819  CA  CYS B  79       6.320  35.250  -4.168  1.00 86.75           C  
ATOM   2820  C   CYS B  79       6.043  34.094  -3.203  1.00 86.75           C  
ATOM   2821  CB  CYS B  79       7.336  36.219  -3.553  1.00 86.75           C  
ATOM   2822  O   CYS B  79       5.754  34.344  -2.029  1.00 86.75           O  
ATOM   2823  SG  CYS B  79       9.000  35.531  -3.434  1.00 86.75           S  
ATOM   2824  N   ILE B  80       6.117  32.906  -3.654  1.00 88.31           N  
ATOM   2825  CA  ILE B  80       5.730  31.719  -2.883  1.00 88.31           C  
ATOM   2826  C   ILE B  80       6.926  31.219  -2.070  1.00 88.31           C  
ATOM   2827  CB  ILE B  80       5.199  30.594  -3.797  1.00 88.31           C  
ATOM   2828  O   ILE B  80       6.781  30.859  -0.901  1.00 88.31           O  
ATOM   2829  CG1 ILE B  80       3.945  31.062  -4.547  1.00 88.31           C  
ATOM   2830  CG2 ILE B  80       4.906  29.328  -2.982  1.00 88.31           C  
ATOM   2831  CD1 ILE B  80       3.066  29.938  -5.055  1.00 88.31           C  
ATOM   2832  N   PHE B  81       8.078  31.219  -2.707  1.00 88.19           N  
ATOM   2833  CA  PHE B  81       9.305  30.812  -2.021  1.00 88.19           C  
ATOM   2834  C   PHE B  81      10.227  32.031  -1.829  1.00 88.19           C  
ATOM   2835  CB  PHE B  81      10.031  29.719  -2.803  1.00 88.19           C  
ATOM   2836  O   PHE B  81      10.609  32.688  -2.799  1.00 88.19           O  
ATOM   2837  CG  PHE B  81       9.312  28.391  -2.795  1.00 88.19           C  
ATOM   2838  CD1 PHE B  81       9.547  27.469  -1.788  1.00 88.19           C  
ATOM   2839  CD2 PHE B  81       8.406  28.078  -3.797  1.00 88.19           C  
ATOM   2840  CE1 PHE B  81       8.883  26.250  -1.778  1.00 88.19           C  
ATOM   2841  CE2 PHE B  81       7.734  26.859  -3.795  1.00 88.19           C  
ATOM   2842  CZ  PHE B  81       7.977  25.938  -2.785  1.00 88.19           C  
ATOM   2843  N   GLN B  82      10.484  32.344  -0.563  1.00 85.94           N  
ATOM   2844  CA  GLN B  82      11.367  33.469  -0.237  1.00 85.94           C  
ATOM   2845  C   GLN B  82      12.320  33.094   0.892  1.00 85.94           C  
ATOM   2846  CB  GLN B  82      10.555  34.688   0.150  1.00 85.94           C  
ATOM   2847  O   GLN B  82      12.062  32.156   1.655  1.00 85.94           O  
ATOM   2848  CG  GLN B  82       9.523  35.094  -0.891  1.00 85.94           C  
ATOM   2849  CD  GLN B  82       8.680  36.281  -0.449  1.00 85.94           C  
ATOM   2850  NE2 GLN B  82       7.762  36.719  -1.312  1.00 85.94           N  
ATOM   2851  OE1 GLN B  82       8.844  36.812   0.659  1.00 85.94           O  
ATOM   2852  N   PRO B  83      13.516  33.719   0.880  1.00 83.56           N  
ATOM   2853  CA  PRO B  83      14.414  33.469   2.012  1.00 83.56           C  
ATOM   2854  C   PRO B  83      13.844  33.969   3.338  1.00 83.56           C  
ATOM   2855  CB  PRO B  83      15.680  34.250   1.638  1.00 83.56           C  
ATOM   2856  O   PRO B  83      13.078  34.938   3.359  1.00 83.56           O  
ATOM   2857  CG  PRO B  83      15.234  35.219   0.604  1.00 83.56           C  
ATOM   2858  CD  PRO B  83      13.945  34.719   0.004  1.00 83.56           C  
ATOM   2859  N   ALA B  84      14.164  33.219   4.406  1.00 81.31           N  
ATOM   2860  CA  ALA B  84      13.641  33.594   5.723  1.00 81.31           C  
ATOM   2861  C   ALA B  84      14.180  34.938   6.164  1.00 81.31           C  
ATOM   2862  CB  ALA B  84      13.992  32.531   6.750  1.00 81.31           C  
ATOM   2863  O   ALA B  84      15.289  35.344   5.793  1.00 81.31           O  
ATOM   2864  N   LYS B  85      13.266  35.906   6.695  1.00 70.56           N  
ATOM   2865  CA  LYS B  85      13.562  37.281   7.062  1.00 70.56           C  
ATOM   2866  C   LYS B  85      14.797  37.375   7.957  1.00 70.56           C  
ATOM   2867  CB  LYS B  85      12.367  37.938   7.766  1.00 70.56           C  
ATOM   2868  O   LYS B  85      15.617  38.281   7.809  1.00 70.56           O  
ATOM   2869  CG  LYS B  85      11.211  38.281   6.832  1.00 70.56           C  
ATOM   2870  CD  LYS B  85      10.102  39.031   7.570  1.00 70.56           C  
ATOM   2871  CE  LYS B  85       8.945  39.344   6.641  1.00 70.56           C  
ATOM   2872  NZ  LYS B  85       7.832  40.031   7.367  1.00 70.56           N  
ATOM   2873  N   ASN B  86      14.789  36.719   9.211  1.00 62.97           N  
ATOM   2874  CA  ASN B  86      15.867  36.906  10.172  1.00 62.97           C  
ATOM   2875  C   ASN B  86      17.141  36.188   9.734  1.00 62.97           C  
ATOM   2876  CB  ASN B  86      15.438  36.438  11.562  1.00 62.97           C  
ATOM   2877  O   ASN B  86      18.062  36.031  10.523  1.00 62.97           O  
ATOM   2878  CG  ASN B  86      14.586  37.438  12.297  1.00 62.97           C  
ATOM   2879  ND2 ASN B  86      14.070  37.062  13.453  1.00 62.97           N  
ATOM   2880  OD1 ASN B  86      14.406  38.562  11.828  1.00 62.97           O  
ATOM   2881  N   SER B  87      17.094  35.406   8.773  1.00 54.56           N  
ATOM   2882  CA  SER B  87      18.344  34.688   8.523  1.00 54.56           C  
ATOM   2883  C   SER B  87      19.469  35.656   8.156  1.00 54.56           C  
ATOM   2884  CB  SER B  87      18.156  33.656   7.414  1.00 54.56           C  
ATOM   2885  O   SER B  87      19.406  36.312   7.125  1.00 54.56           O  
ATOM   2886  OG  SER B  87      17.859  34.281   6.180  1.00 54.56           O  
ATOM   2887  N   SER B  88      19.844  36.500   9.141  1.00 50.34           N  
ATOM   2888  CA  SER B  88      21.219  36.969   8.922  1.00 50.34           C  
ATOM   2889  C   SER B  88      22.031  35.938   8.133  1.00 50.34           C  
ATOM   2890  CB  SER B  88      21.906  37.250  10.258  1.00 50.34           C  
ATOM   2891  O   SER B  88      23.016  35.406   8.641  1.00 50.34           O  
ATOM   2892  OG  SER B  88      21.844  36.125  11.109  1.00 50.34           O  
ATOM   2893  N   THR B  89      21.406  34.906   7.730  1.00 51.22           N  
ATOM   2894  CA  THR B  89      22.250  33.906   7.078  1.00 51.22           C  
ATOM   2895  C   THR B  89      23.172  34.562   6.062  1.00 51.22           C  
ATOM   2896  CB  THR B  89      21.391  32.812   6.383  1.00 51.22           C  
ATOM   2897  O   THR B  89      22.781  35.500   5.375  1.00 51.22           O  
ATOM   2898  CG2 THR B  89      21.141  31.641   7.309  1.00 51.22           C  
ATOM   2899  OG1 THR B  89      20.141  33.406   5.992  1.00 51.22           O  
ATOM   2900  N   THR B  90      24.438  34.344   6.230  1.00 51.09           N  
ATOM   2901  CA  THR B  90      25.641  34.531   5.441  1.00 51.09           C  
ATOM   2902  C   THR B  90      25.375  34.281   3.963  1.00 51.09           C  
ATOM   2903  CB  THR B  90      26.750  33.562   5.922  1.00 51.09           C  
ATOM   2904  O   THR B  90      24.594  33.375   3.609  1.00 51.09           O  
ATOM   2905  CG2 THR B  90      27.531  34.156   7.094  1.00 51.09           C  
ATOM   2906  OG1 THR B  90      26.156  32.312   6.340  1.00 51.09           O  
ATOM   2907  N   GLN B  91      25.312  35.312   3.049  1.00 55.72           N  
ATOM   2908  CA  GLN B  91      25.328  35.406   1.593  1.00 55.72           C  
ATOM   2909  C   GLN B  91      25.672  34.031   0.978  1.00 55.72           C  
ATOM   2910  CB  GLN B  91      26.328  36.438   1.122  1.00 55.72           C  
ATOM   2911  O   GLN B  91      25.406  33.812  -0.202  1.00 55.72           O  
ATOM   2912  CG  GLN B  91      25.719  37.844   0.926  1.00 55.72           C  
ATOM   2913  CD  GLN B  91      26.703  38.844   0.330  1.00 55.72           C  
ATOM   2914  NE2 GLN B  91      26.203  40.000  -0.023  1.00 55.72           N  
ATOM   2915  OE1 GLN B  91      27.891  38.531   0.189  1.00 55.72           O  
ATOM   2916  N   GLY B  92      26.016  32.969   1.998  1.00 60.38           N  
ATOM   2917  CA  GLY B  92      26.562  31.781   1.359  1.00 60.38           C  
ATOM   2918  C   GLY B  92      25.844  30.500   1.766  1.00 60.38           C  
ATOM   2919  O   GLY B  92      26.281  29.406   1.420  1.00 60.38           O  
ATOM   2920  N   SER B  93      24.594  30.719   2.416  1.00 71.31           N  
ATOM   2921  CA  SER B  93      24.094  29.438   2.889  1.00 71.31           C  
ATOM   2922  C   SER B  93      23.188  28.781   1.854  1.00 71.31           C  
ATOM   2923  CB  SER B  93      23.344  29.594   4.207  1.00 71.31           C  
ATOM   2924  O   SER B  93      22.562  29.469   1.049  1.00 71.31           O  
ATOM   2925  OG  SER B  93      22.172  30.375   4.023  1.00 71.31           O  
ATOM   2926  N   ILE B  94      23.344  27.406   1.637  1.00 73.88           N  
ATOM   2927  CA  ILE B  94      22.562  26.594   0.701  1.00 73.88           C  
ATOM   2928  C   ILE B  94      21.109  26.562   1.137  1.00 73.88           C  
ATOM   2929  CB  ILE B  94      23.141  25.156   0.598  1.00 73.88           C  
ATOM   2930  O   ILE B  94      20.797  26.281   2.299  1.00 73.88           O  
ATOM   2931  CG1 ILE B  94      24.578  25.188   0.070  1.00 73.88           C  
ATOM   2932  CG2 ILE B  94      22.250  24.297  -0.293  1.00 73.88           C  
ATOM   2933  CD1 ILE B  94      25.297  23.859   0.177  1.00 73.88           C  
ATOM   2934  N   GLN B  95      20.219  27.047   0.225  1.00 83.75           N  
ATOM   2935  CA  GLN B  95      18.797  27.094   0.554  1.00 83.75           C  
ATOM   2936  C   GLN B  95      18.078  25.812   0.125  1.00 83.75           C  
ATOM   2937  CB  GLN B  95      18.141  28.312  -0.105  1.00 83.75           C  
ATOM   2938  O   GLN B  95      17.234  25.297   0.858  1.00 83.75           O  
ATOM   2939  CG  GLN B  95      18.531  29.641   0.522  1.00 83.75           C  
ATOM   2940  CD  GLN B  95      17.812  30.828  -0.105  1.00 83.75           C  
ATOM   2941  NE2 GLN B  95      17.984  32.000   0.483  1.00 83.75           N  
ATOM   2942  OE1 GLN B  95      17.109  30.672  -1.112  1.00 83.75           O  
ATOM   2943  N   ILE B  96      18.375  25.375  -1.053  1.00 86.38           N  
ATOM   2944  CA  ILE B  96      17.703  24.188  -1.566  1.00 86.38           C  
ATOM   2945  C   ILE B  96      18.734  23.234  -2.162  1.00 86.38           C  
ATOM   2946  CB  ILE B  96      16.641  24.562  -2.623  1.00 86.38           C  
ATOM   2947  O   ILE B  96      19.656  23.656  -2.875  1.00 86.38           O  
ATOM   2948  CG1 ILE B  96      15.555  25.438  -2.000  1.00 86.38           C  
ATOM   2949  CG2 ILE B  96      16.031  23.297  -3.236  1.00 86.38           C  
ATOM   2950  CD1 ILE B  96      14.562  26.000  -3.008  1.00 86.38           C  
ATOM   2951  N   GLU B  97      18.703  22.047  -1.727  1.00 89.12           N  
ATOM   2952  CA  GLU B  97      19.516  20.984  -2.309  1.00 89.12           C  
ATOM   2953  C   GLU B  97      18.656  19.812  -2.770  1.00 89.12           C  
ATOM   2954  CB  GLU B  97      20.562  20.484  -1.304  1.00 89.12           C  
ATOM   2955  O   GLU B  97      17.875  19.266  -1.991  1.00 89.12           O  
ATOM   2956  CG  GLU B  97      21.547  21.562  -0.862  1.00 89.12           C  
ATOM   2957  CD  GLU B  97      22.578  21.078   0.140  1.00 89.12           C  
ATOM   2958  OE1 GLU B  97      23.266  21.906   0.771  1.00 89.12           O  
ATOM   2959  OE2 GLU B  97      22.703  19.844   0.293  1.00 89.12           O  
ATOM   2960  N   LEU B  98      18.703  19.562  -4.031  1.00 88.75           N  
ATOM   2961  CA  LEU B  98      18.031  18.391  -4.594  1.00 88.75           C  
ATOM   2962  C   LEU B  98      19.047  17.359  -5.078  1.00 88.75           C  
ATOM   2963  CB  LEU B  98      17.109  18.812  -5.742  1.00 88.75           C  
ATOM   2964  O   LEU B  98      19.922  17.688  -5.875  1.00 88.75           O  
ATOM   2965  CG  LEU B  98      16.062  19.859  -5.422  1.00 88.75           C  
ATOM   2966  CD1 LEU B  98      15.344  20.312  -6.695  1.00 88.75           C  
ATOM   2967  CD2 LEU B  98      15.055  19.328  -4.406  1.00 88.75           C  
ATOM   2968  N   HIS B  99      18.984  16.266  -4.504  1.00 89.81           N  
ATOM   2969  CA  HIS B  99      19.859  15.172  -4.898  1.00 89.81           C  
ATOM   2970  C   HIS B  99      19.062  13.992  -5.441  1.00 89.81           C  
ATOM   2971  CB  HIS B  99      20.719  14.727  -3.715  1.00 89.81           C  
ATOM   2972  O   HIS B  99      18.109  13.531  -4.809  1.00 89.81           O  
ATOM   2973  CG  HIS B  99      21.516  15.828  -3.094  1.00 89.81           C  
ATOM   2974  CD2 HIS B  99      21.234  16.641  -2.037  1.00 89.81           C  
ATOM   2975  ND1 HIS B  99      22.750  16.219  -3.566  1.00 89.81           N  
ATOM   2976  CE1 HIS B  99      23.203  17.219  -2.824  1.00 89.81           C  
ATOM   2977  NE2 HIS B  99      22.297  17.484  -1.890  1.00 89.81           N  
ATOM   2978  N   PHE B 100      19.375  13.648  -6.633  1.00 88.75           N  
ATOM   2979  CA  PHE B 100      18.766  12.461  -7.230  1.00 88.75           C  
ATOM   2980  C   PHE B 100      19.844  11.469  -7.656  1.00 88.75           C  
ATOM   2981  CB  PHE B 100      17.906  12.844  -8.438  1.00 88.75           C  
ATOM   2982  O   PHE B 100      20.812  11.836  -8.328  1.00 88.75           O  
ATOM   2983  CG  PHE B 100      17.297  11.664  -9.141  1.00 88.75           C  
ATOM   2984  CD1 PHE B 100      17.812  11.219 -10.352  1.00 88.75           C  
ATOM   2985  CD2 PHE B 100      16.203  11.000  -8.602  1.00 88.75           C  
ATOM   2986  CE1 PHE B 100      17.250  10.125 -11.016  1.00 88.75           C  
ATOM   2987  CE2 PHE B 100      15.641   9.906  -9.250  1.00 88.75           C  
ATOM   2988  CZ  PHE B 100      16.172   9.469 -10.461  1.00 88.75           C  
ATOM   2989  N   ARG B 101      19.703  10.227  -7.203  1.00 86.56           N  
ATOM   2990  CA  ARG B 101      20.594   9.148  -7.586  1.00 86.56           C  
ATOM   2991  C   ARG B 101      19.812   7.910  -8.023  1.00 86.56           C  
ATOM   2992  CB  ARG B 101      21.531   8.789  -6.422  1.00 86.56           C  
ATOM   2993  O   ARG B 101      18.891   7.477  -7.336  1.00 86.56           O  
ATOM   2994  CG  ARG B 101      22.594   7.766  -6.781  1.00 86.56           C  
ATOM   2995  CD  ARG B 101      23.500   7.457  -5.598  1.00 86.56           C  
ATOM   2996  NE  ARG B 101      24.438   6.371  -5.898  1.00 86.56           N  
ATOM   2997  NH1 ARG B 101      25.406   6.348  -3.805  1.00 86.56           N  
ATOM   2998  NH2 ARG B 101      26.109   4.883  -5.422  1.00 86.56           N  
ATOM   2999  CZ  ARG B 101      25.312   5.871  -5.039  1.00 86.56           C  
ATOM   3000  N   SER B 102      20.109   7.523  -9.141  1.00 85.25           N  
ATOM   3001  CA  SER B 102      19.438   6.344  -9.672  1.00 85.25           C  
ATOM   3002  C   SER B 102      20.438   5.266 -10.070  1.00 85.25           C  
ATOM   3003  CB  SER B 102      18.562   6.719 -10.875  1.00 85.25           C  
ATOM   3004  O   SER B 102      21.422   5.547 -10.758  1.00 85.25           O  
ATOM   3005  OG  SER B 102      17.938   5.570 -11.422  1.00 85.25           O  
ATOM   3006  N   THR B 103      20.250   4.133  -9.516  1.00 79.44           N  
ATOM   3007  CA  THR B 103      21.031   2.957  -9.898  1.00 79.44           C  
ATOM   3008  C   THR B 103      20.141   1.924 -10.578  1.00 79.44           C  
ATOM   3009  CB  THR B 103      21.719   2.320  -8.680  1.00 79.44           C  
ATOM   3010  O   THR B 103      18.953   2.184 -10.836  1.00 79.44           O  
ATOM   3011  CG2 THR B 103      22.578   3.334  -7.945  1.00 79.44           C  
ATOM   3012  OG1 THR B 103      20.719   1.825  -7.777  1.00 79.44           O  
ATOM   3013  N   LYS B 104      20.641   0.879 -10.977  1.00 71.50           N  
ATOM   3014  CA  LYS B 104      19.875  -0.147 -11.664  1.00 71.50           C  
ATOM   3015  C   LYS B 104      18.734  -0.660 -10.781  1.00 71.50           C  
ATOM   3016  CB  LYS B 104      20.766  -1.309 -12.094  1.00 71.50           C  
ATOM   3017  O   LYS B 104      17.625  -0.896 -11.266  1.00 71.50           O  
ATOM   3018  CG  LYS B 104      20.156  -2.191 -13.172  1.00 71.50           C  
ATOM   3019  CD  LYS B 104      21.109  -3.311 -13.578  1.00 71.50           C  
ATOM   3020  CE  LYS B 104      20.469  -4.262 -14.578  1.00 71.50           C  
ATOM   3021  NZ  LYS B 104      21.391  -5.387 -14.945  1.00 71.50           N  
ATOM   3022  N   ASP B 105      18.969  -0.636  -9.469  1.00 71.44           N  
ATOM   3023  CA  ASP B 105      18.000  -1.304  -8.594  1.00 71.44           C  
ATOM   3024  C   ASP B 105      17.297  -0.303  -7.676  1.00 71.44           C  
ATOM   3025  CB  ASP B 105      18.688  -2.391  -7.770  1.00 71.44           C  
ATOM   3026  O   ASP B 105      16.281  -0.625  -7.055  1.00 71.44           O  
ATOM   3027  CG  ASP B 105      19.344  -3.459  -8.625  1.00 71.44           C  
ATOM   3028  OD1 ASP B 105      18.844  -3.762  -9.719  1.00 71.44           O  
ATOM   3029  OD2 ASP B 105      20.391  -4.004  -8.188  1.00 71.44           O  
ATOM   3030  N   SER B 106      17.891   0.869  -7.672  1.00 79.44           N  
ATOM   3031  CA  SER B 106      17.328   1.770  -6.680  1.00 79.44           C  
ATOM   3032  C   SER B 106      17.391   3.221  -7.141  1.00 79.44           C  
ATOM   3033  CB  SER B 106      18.047   1.615  -5.336  1.00 79.44           C  
ATOM   3034  O   SER B 106      18.250   3.574  -7.961  1.00 79.44           O  
ATOM   3035  OG  SER B 106      19.312   2.248  -5.367  1.00 79.44           O  
ATOM   3036  N   SER B 107      16.422   3.965  -6.789  1.00 85.25           N  
ATOM   3037  CA  SER B 107      16.406   5.410  -6.992  1.00 85.25           C  
ATOM   3038  C   SER B 107      16.188   6.148  -5.672  1.00 85.25           C  
ATOM   3039  CB  SER B 107      15.305   5.801  -7.980  1.00 85.25           C  
ATOM   3040  O   SER B 107      15.375   5.738  -4.844  1.00 85.25           O  
ATOM   3041  OG  SER B 107      15.445   5.090  -9.203  1.00 85.25           O  
ATOM   3042  N   CYS B 108      17.062   7.086  -5.426  1.00 88.75           N  
ATOM   3043  CA  CYS B 108      17.000   7.895  -4.211  1.00 88.75           C  
ATOM   3044  C   CYS B 108      16.828   9.367  -4.547  1.00 88.75           C  
ATOM   3045  CB  CYS B 108      18.250   7.691  -3.359  1.00 88.75           C  
ATOM   3046  O   CYS B 108      17.578   9.922  -5.352  1.00 88.75           O  
ATOM   3047  SG  CYS B 108      18.188   8.539  -1.764  1.00 88.75           S  
ATOM   3048  N   PHE B 109      15.859   9.984  -3.934  1.00 90.81           N  
ATOM   3049  CA  PHE B 109      15.594  11.406  -4.098  1.00 90.81           C  
ATOM   3050  C   PHE B 109      15.633  12.125  -2.750  1.00 90.81           C  
ATOM   3051  CB  PHE B 109      14.242  11.633  -4.773  1.00 90.81           C  
ATOM   3052  O   PHE B 109      14.922  11.742  -1.818  1.00 90.81           O  
ATOM   3053  CG  PHE B 109      13.969  13.070  -5.125  1.00 90.81           C  
ATOM   3054  CD1 PHE B 109      13.086  13.836  -4.371  1.00 90.81           C  
ATOM   3055  CD2 PHE B 109      14.602  13.664  -6.211  1.00 90.81           C  
ATOM   3056  CE1 PHE B 109      12.836  15.164  -4.695  1.00 90.81           C  
ATOM   3057  CE2 PHE B 109      14.359  14.992  -6.543  1.00 90.81           C  
ATOM   3058  CZ  PHE B 109      13.469  15.742  -5.785  1.00 90.81           C  
ATOM   3059  N   THR B 110      16.531  13.094  -2.607  1.00 92.00           N  
ATOM   3060  CA  THR B 110      16.672  13.844  -1.364  1.00 92.00           C  
ATOM   3061  C   THR B 110      16.438  15.336  -1.603  1.00 92.00           C  
ATOM   3062  CB  THR B 110      18.062  13.633  -0.730  1.00 92.00           C  
ATOM   3063  O   THR B 110      17.031  15.922  -2.508  1.00 92.00           O  
ATOM   3064  CG2 THR B 110      18.156  14.328   0.624  1.00 92.00           C  
ATOM   3065  OG1 THR B 110      18.281  12.227  -0.553  1.00 92.00           O  
ATOM   3066  N   VAL B 111      15.570  15.883  -0.803  1.00 92.56           N  
ATOM   3067  CA  VAL B 111      15.281  17.312  -0.851  1.00 92.56           C  
ATOM   3068  C   VAL B 111      15.656  17.953   0.479  1.00 92.56           C  
ATOM   3069  CB  VAL B 111      13.797  17.578  -1.171  1.00 92.56           C  
ATOM   3070  O   VAL B 111      15.234  17.500   1.543  1.00 92.56           O  
ATOM   3071  CG1 VAL B 111      13.516  19.078  -1.209  1.00 92.56           C  
ATOM   3072  CG2 VAL B 111      13.406  16.922  -2.496  1.00 92.56           C  
ATOM   3073  N   VAL B 112      16.516  18.969   0.365  1.00 93.00           N  
ATOM   3074  CA  VAL B 112      16.922  19.719   1.554  1.00 93.00           C  
ATOM   3075  C   VAL B 112      16.484  21.172   1.417  1.00 93.00           C  
ATOM   3076  CB  VAL B 112      18.438  19.625   1.796  1.00 93.00           C  
ATOM   3077  O   VAL B 112      16.891  21.859   0.468  1.00 93.00           O  
ATOM   3078  CG1 VAL B 112      18.828  20.375   3.064  1.00 93.00           C  
ATOM   3079  CG2 VAL B 112      18.875  18.172   1.882  1.00 93.00           C  
ATOM   3080  N   LEU B 113      15.680  21.625   2.311  1.00 91.75           N  
ATOM   3081  CA  LEU B 113      15.250  23.016   2.377  1.00 91.75           C  
ATOM   3082  C   LEU B 113      15.789  23.688   3.627  1.00 91.75           C  
ATOM   3083  CB  LEU B 113      13.719  23.109   2.359  1.00 91.75           C  
ATOM   3084  O   LEU B 113      15.602  23.203   4.742  1.00 91.75           O  
ATOM   3085  CG  LEU B 113      13.008  22.406   1.199  1.00 91.75           C  
ATOM   3086  CD1 LEU B 113      11.500  22.422   1.405  1.00 91.75           C  
ATOM   3087  CD2 LEU B 113      13.383  23.047  -0.129  1.00 91.75           C  
ATOM   3088  N   ASN B 114      16.469  24.781   3.379  1.00 91.06           N  
ATOM   3089  CA  ASN B 114      17.078  25.484   4.508  1.00 91.06           C  
ATOM   3090  C   ASN B 114      16.703  26.969   4.508  1.00 91.06           C  
ATOM   3091  CB  ASN B 114      18.594  25.312   4.492  1.00 91.06           C  
ATOM   3092  O   ASN B 114      16.922  27.672   3.512  1.00 91.06           O  
ATOM   3093  CG  ASN B 114      19.031  23.875   4.648  1.00 91.06           C  
ATOM   3094  ND2 ASN B 114      20.062  23.484   3.914  1.00 91.06           N  
ATOM   3095  OD1 ASN B 114      18.438  23.109   5.418  1.00 91.06           O  
ATOM   3096  N   ASN B 115      16.203  27.391   5.598  1.00 89.56           N  
ATOM   3097  CA  ASN B 115      15.977  28.797   5.887  1.00 89.56           C  
ATOM   3098  C   ASN B 115      15.141  29.469   4.797  1.00 89.56           C  
ATOM   3099  CB  ASN B 115      17.312  29.547   6.059  1.00 89.56           C  
ATOM   3100  O   ASN B 115      15.516  30.516   4.270  1.00 89.56           O  
ATOM   3101  CG  ASN B 115      18.109  29.031   7.238  1.00 89.56           C  
ATOM   3102  ND2 ASN B 115      19.438  29.062   7.113  1.00 89.56           N  
ATOM   3103  OD1 ASN B 115      17.547  28.609   8.250  1.00 89.56           O  
ATOM   3104  N   LEU B 116      13.992  28.828   4.543  1.00 89.75           N  
ATOM   3105  CA  LEU B 116      13.070  29.359   3.537  1.00 89.75           C  
ATOM   3106  C   LEU B 116      11.734  29.734   4.168  1.00 89.75           C  
ATOM   3107  CB  LEU B 116      12.852  28.328   2.422  1.00 89.75           C  
ATOM   3108  O   LEU B 116      11.438  29.328   5.293  1.00 89.75           O  
ATOM   3109  CG  LEU B 116      14.062  28.016   1.546  1.00 89.75           C  
ATOM   3110  CD1 LEU B 116      13.789  26.781   0.689  1.00 89.75           C  
ATOM   3111  CD2 LEU B 116      14.422  29.203   0.672  1.00 89.75           C  
ATOM   3112  N   ARG B 117      11.125  30.734   3.588  1.00 90.81           N  
ATOM   3113  CA  ARG B 117       9.727  31.062   3.875  1.00 90.81           C  
ATOM   3114  C   ARG B 117       8.828  30.688   2.705  1.00 90.81           C  
ATOM   3115  CB  ARG B 117       9.578  32.562   4.195  1.00 90.81           C  
ATOM   3116  O   ARG B 117       8.945  31.250   1.614  1.00 90.81           O  
ATOM   3117  CG  ARG B 117       8.188  32.938   4.676  1.00 90.81           C  
ATOM   3118  CD  ARG B 117       8.156  34.375   5.191  1.00 90.81           C  
ATOM   3119  NE  ARG B 117       6.859  34.688   5.781  1.00 90.81           N  
ATOM   3120  NH1 ARG B 117       7.707  36.219   7.309  1.00 90.81           N  
ATOM   3121  NH2 ARG B 117       5.453  35.781   7.234  1.00 90.81           N  
ATOM   3122  CZ  ARG B 117       6.676  35.562   6.773  1.00 90.81           C  
ATOM   3123  N   VAL B 118       7.980  29.688   3.004  1.00 92.56           N  
ATOM   3124  CA  VAL B 118       7.160  29.125   1.934  1.00 92.56           C  
ATOM   3125  C   VAL B 118       5.688  29.453   2.191  1.00 92.56           C  
ATOM   3126  CB  VAL B 118       7.359  27.609   1.805  1.00 92.56           C  
ATOM   3127  O   VAL B 118       5.133  29.062   3.223  1.00 92.56           O  
ATOM   3128  CG1 VAL B 118       6.531  27.047   0.646  1.00 92.56           C  
ATOM   3129  CG2 VAL B 118       8.836  27.266   1.618  1.00 92.56           C  
ATOM   3130  N   PHE B 119       5.051  30.141   1.238  1.00 91.44           N  
ATOM   3131  CA  PHE B 119       3.617  30.406   1.302  1.00 91.44           C  
ATOM   3132  C   PHE B 119       2.824  29.250   0.703  1.00 91.44           C  
ATOM   3133  CB  PHE B 119       3.279  31.703   0.570  1.00 91.44           C  
ATOM   3134  O   PHE B 119       3.035  28.875  -0.454  1.00 91.44           O  
ATOM   3135  CG  PHE B 119       3.693  32.938   1.315  1.00 91.44           C  
ATOM   3136  CD1 PHE B 119       2.809  33.594   2.178  1.00 91.44           C  
ATOM   3137  CD2 PHE B 119       4.969  33.469   1.155  1.00 91.44           C  
ATOM   3138  CE1 PHE B 119       3.189  34.719   2.869  1.00 91.44           C  
ATOM   3139  CE2 PHE B 119       5.355  34.625   1.843  1.00 91.44           C  
ATOM   3140  CZ  PHE B 119       4.465  35.250   2.697  1.00 91.44           C  
ATOM   3141  N   LEU B 120       1.946  28.625   1.526  1.00 89.94           N  
ATOM   3142  CA  LEU B 120       1.177  27.469   1.075  1.00 89.94           C  
ATOM   3143  C   LEU B 120      -0.129  27.906   0.421  1.00 89.94           C  
ATOM   3144  CB  LEU B 120       0.882  26.531   2.248  1.00 89.94           C  
ATOM   3145  O   LEU B 120      -1.166  27.984   1.084  1.00 89.94           O  
ATOM   3146  CG  LEU B 120       2.096  25.906   2.934  1.00 89.94           C  
ATOM   3147  CD1 LEU B 120       1.653  25.047   4.121  1.00 89.94           C  
ATOM   3148  CD2 LEU B 120       2.900  25.078   1.943  1.00 89.94           C  
ATOM   3149  N   ILE B 121       0.047  28.188  -0.831  1.00 88.06           N  
ATOM   3150  CA  ILE B 121      -1.122  28.484  -1.652  1.00 88.06           C  
ATOM   3151  C   ILE B 121      -1.587  27.203  -2.359  1.00 88.06           C  
ATOM   3152  CB  ILE B 121      -0.823  29.594  -2.686  1.00 88.06           C  
ATOM   3153  O   ILE B 121      -1.043  26.844  -3.400  1.00 88.06           O  
ATOM   3154  CG1 ILE B 121      -0.282  30.844  -1.985  1.00 88.06           C  
ATOM   3155  CG2 ILE B 121      -2.076  29.922  -3.502  1.00 88.06           C  
ATOM   3156  CD1 ILE B 121       0.025  32.000  -2.930  1.00 88.06           C  
ATOM   3157  N   PHE B 122      -2.645  26.578  -1.878  1.00 85.00           N  
ATOM   3158  CA  PHE B 122      -2.992  25.203  -2.219  1.00 85.00           C  
ATOM   3159  C   PHE B 122      -3.455  25.109  -3.666  1.00 85.00           C  
ATOM   3160  CB  PHE B 122      -4.082  24.672  -1.280  1.00 85.00           C  
ATOM   3161  O   PHE B 122      -3.115  24.156  -4.367  1.00 85.00           O  
ATOM   3162  CG  PHE B 122      -3.617  24.469   0.136  1.00 85.00           C  
ATOM   3163  CD1 PHE B 122      -2.775  23.422   0.462  1.00 85.00           C  
ATOM   3164  CD2 PHE B 122      -4.023  25.344   1.144  1.00 85.00           C  
ATOM   3165  CE1 PHE B 122      -2.344  23.234   1.772  1.00 85.00           C  
ATOM   3166  CE2 PHE B 122      -3.598  25.156   2.455  1.00 85.00           C  
ATOM   3167  CZ  PHE B 122      -2.760  24.094   2.768  1.00 85.00           C  
ATOM   3168  N   ASP B 123      -4.242  25.984  -4.113  1.00 82.56           N  
ATOM   3169  CA  ASP B 123      -4.688  25.922  -5.500  1.00 82.56           C  
ATOM   3170  C   ASP B 123      -3.506  25.984  -6.461  1.00 82.56           C  
ATOM   3171  CB  ASP B 123      -5.676  27.062  -5.801  1.00 82.56           C  
ATOM   3172  O   ASP B 123      -3.461  25.250  -7.449  1.00 82.56           O  
ATOM   3173  CG  ASP B 123      -5.062  28.438  -5.625  1.00 82.56           C  
ATOM   3174  OD1 ASP B 123      -3.992  28.547  -4.988  1.00 82.56           O  
ATOM   3175  OD2 ASP B 123      -5.660  29.422  -6.121  1.00 82.56           O  
ATOM   3176  N   TRP B 124      -2.568  26.859  -6.176  1.00 86.00           N  
ATOM   3177  CA  TRP B 124      -1.377  26.984  -7.012  1.00 86.00           C  
ATOM   3178  C   TRP B 124      -0.520  25.719  -6.918  1.00 86.00           C  
ATOM   3179  CB  TRP B 124      -0.554  28.203  -6.602  1.00 86.00           C  
ATOM   3180  O   TRP B 124      -0.019  25.234  -7.930  1.00 86.00           O  
ATOM   3181  CG  TRP B 124       0.682  28.406  -7.426  1.00 86.00           C  
ATOM   3182  CD1 TRP B 124       0.757  28.953  -8.680  1.00 86.00           C  
ATOM   3183  CD2 TRP B 124       2.023  28.078  -7.051  1.00 86.00           C  
ATOM   3184  CE2 TRP B 124       2.859  28.438  -8.125  1.00 86.00           C  
ATOM   3185  CE3 TRP B 124       2.598  27.516  -5.902  1.00 86.00           C  
ATOM   3186  NE1 TRP B 124       2.064  28.969  -9.109  1.00 86.00           N  
ATOM   3187  CH2 TRP B 124       4.781  27.703  -6.961  1.00 86.00           C  
ATOM   3188  CZ2 TRP B 124       4.246  28.250  -8.094  1.00 86.00           C  
ATOM   3189  CZ3 TRP B 124       3.975  27.328  -5.871  1.00 86.00           C  
ATOM   3190  N   LEU B 125      -0.388  25.219  -5.715  1.00 85.81           N  
ATOM   3191  CA  LEU B 125       0.436  24.031  -5.500  1.00 85.81           C  
ATOM   3192  C   LEU B 125      -0.143  22.828  -6.238  1.00 85.81           C  
ATOM   3193  CB  LEU B 125       0.555  23.719  -4.008  1.00 85.81           C  
ATOM   3194  O   LEU B 125       0.601  22.031  -6.809  1.00 85.81           O  
ATOM   3195  CG  LEU B 125       1.478  24.641  -3.197  1.00 85.81           C  
ATOM   3196  CD1 LEU B 125       1.296  24.391  -1.705  1.00 85.81           C  
ATOM   3197  CD2 LEU B 125       2.932  24.438  -3.607  1.00 85.81           C  
ATOM   3198  N   LEU B 126      -1.421  22.719  -6.273  1.00 82.94           N  
ATOM   3199  CA  LEU B 126      -2.062  21.625  -6.977  1.00 82.94           C  
ATOM   3200  C   LEU B 126      -1.871  21.750  -8.484  1.00 82.94           C  
ATOM   3201  CB  LEU B 126      -3.555  21.562  -6.641  1.00 82.94           C  
ATOM   3202  O   LEU B 126      -1.620  20.750  -9.172  1.00 82.94           O  
ATOM   3203  CG  LEU B 126      -3.926  20.969  -5.285  1.00 82.94           C  
ATOM   3204  CD1 LEU B 126      -5.371  21.297  -4.934  1.00 82.94           C  
ATOM   3205  CD2 LEU B 126      -3.707  19.453  -5.293  1.00 82.94           C  
ATOM   3206  N   LEU B 127      -1.928  22.969  -8.969  1.00 82.12           N  
ATOM   3207  CA  LEU B 127      -1.739  23.172 -10.398  1.00 82.12           C  
ATOM   3208  C   LEU B 127      -0.311  22.844 -10.820  1.00 82.12           C  
ATOM   3209  CB  LEU B 127      -2.064  24.625 -10.766  1.00 82.12           C  
ATOM   3210  O   LEU B 127      -0.093  22.234 -11.867  1.00 82.12           O  
ATOM   3211  CG  LEU B 127      -3.547  25.000 -10.789  1.00 82.12           C  
ATOM   3212  CD1 LEU B 127      -3.705  26.516 -10.906  1.00 82.12           C  
ATOM   3213  CD2 LEU B 127      -4.262  24.297 -11.930  1.00 82.12           C  
ATOM   3214  N   VAL B 128       0.600  23.266  -9.969  1.00 83.62           N  
ATOM   3215  CA  VAL B 128       1.998  22.969 -10.273  1.00 83.62           C  
ATOM   3216  C   VAL B 128       2.242  21.469 -10.195  1.00 83.62           C  
ATOM   3217  CB  VAL B 128       2.953  23.719  -9.312  1.00 83.62           C  
ATOM   3218  O   VAL B 128       2.953  20.906 -11.031  1.00 83.62           O  
ATOM   3219  CG1 VAL B 128       4.387  23.219  -9.492  1.00 83.62           C  
ATOM   3220  CG2 VAL B 128       2.869  25.219  -9.539  1.00 83.62           C  
ATOM   3221  N   HIS B 129       1.609  20.875  -9.219  1.00 83.00           N  
ATOM   3222  CA  HIS B 129       1.735  19.422  -9.078  1.00 83.00           C  
ATOM   3223  C   HIS B 129       1.180  18.703 -10.305  1.00 83.00           C  
ATOM   3224  CB  HIS B 129       1.019  18.938  -7.816  1.00 83.00           C  
ATOM   3225  O   HIS B 129       1.791  17.750 -10.805  1.00 83.00           O  
ATOM   3226  CG  HIS B 129       1.034  17.453  -7.648  1.00 83.00           C  
ATOM   3227  CD2 HIS B 129       1.934  16.641  -7.051  1.00 83.00           C  
ATOM   3228  ND1 HIS B 129       0.033  16.641  -8.133  1.00 83.00           N  
ATOM   3229  CE1 HIS B 129       0.317  15.383  -7.836  1.00 83.00           C  
ATOM   3230  NE2 HIS B 129       1.464  15.359  -7.184  1.00 83.00           N  
ATOM   3231  N   ASP B 130       0.082  19.078 -10.758  1.00 76.88           N  
ATOM   3232  CA  ASP B 130      -0.539  18.484 -11.938  1.00 76.88           C  
ATOM   3233  C   ASP B 130       0.326  18.672 -13.180  1.00 76.88           C  
ATOM   3234  CB  ASP B 130      -1.935  19.062 -12.164  1.00 76.88           C  
ATOM   3235  O   ASP B 130       0.440  17.781 -14.016  1.00 76.88           O  
ATOM   3236  CG  ASP B 130      -2.963  18.547 -11.172  1.00 76.88           C  
ATOM   3237  OD1 ASP B 130      -2.693  17.547 -10.477  1.00 76.88           O  
ATOM   3238  OD2 ASP B 130      -4.051  19.156 -11.086  1.00 76.88           O  
ATOM   3239  N   PHE B 131       0.944  19.859 -13.164  1.00 74.50           N  
ATOM   3240  CA  PHE B 131       1.811  20.141 -14.305  1.00 74.50           C  
ATOM   3241  C   PHE B 131       3.025  19.219 -14.305  1.00 74.50           C  
ATOM   3242  CB  PHE B 131       2.260  21.609 -14.281  1.00 74.50           C  
ATOM   3243  O   PHE B 131       3.428  18.719 -15.352  1.00 74.50           O  
ATOM   3244  CG  PHE B 131       3.092  22.000 -15.469  1.00 74.50           C  
ATOM   3245  CD1 PHE B 131       4.477  21.922 -15.422  1.00 74.50           C  
ATOM   3246  CD2 PHE B 131       2.488  22.453 -16.641  1.00 74.50           C  
ATOM   3247  CE1 PHE B 131       5.250  22.281 -16.531  1.00 74.50           C  
ATOM   3248  CE2 PHE B 131       3.254  22.828 -17.734  1.00 74.50           C  
ATOM   3249  CZ  PHE B 131       4.637  22.734 -17.672  1.00 74.50           C  
ATOM   3250  N   LEU B 132       3.506  18.984 -13.109  1.00 72.75           N  
ATOM   3251  CA  LEU B 132       4.723  18.188 -13.000  1.00 72.75           C  
ATOM   3252  C   LEU B 132       4.418  16.719 -13.188  1.00 72.75           C  
ATOM   3253  CB  LEU B 132       5.395  18.422 -11.648  1.00 72.75           C  
ATOM   3254  O   LEU B 132       5.277  15.953 -13.648  1.00 72.75           O  
ATOM   3255  CG  LEU B 132       6.012  19.797 -11.422  1.00 72.75           C  
ATOM   3256  CD1 LEU B 132       6.465  19.953  -9.969  1.00 72.75           C  
ATOM   3257  CD2 LEU B 132       7.180  20.031 -12.375  1.00 72.75           C  
ATOM   3258  N   HIS B 133       3.256  16.234 -12.852  1.00 67.12           N  
ATOM   3259  CA  HIS B 133       2.893  14.820 -12.961  1.00 67.12           C  
ATOM   3260  C   HIS B 133       2.352  14.508 -14.352  1.00 67.12           C  
ATOM   3261  CB  HIS B 133       1.860  14.445 -11.898  1.00 67.12           C  
ATOM   3262  O   HIS B 133       2.164  13.336 -14.703  1.00 67.12           O  
ATOM   3263  CG  HIS B 133       2.463  13.891 -10.648  1.00 67.12           C  
ATOM   3264  CD2 HIS B 133       2.559  14.406  -9.398  1.00 67.12           C  
ATOM   3265  ND1 HIS B 133       3.062  12.648 -10.602  1.00 67.12           N  
ATOM   3266  CE1 HIS B 133       3.502  12.422  -9.375  1.00 67.12           C  
ATOM   3267  NE2 HIS B 133       3.209  13.477  -8.625  1.00 67.12           N  
ATOM   3268  N   THR B 134       1.979  15.406 -15.172  1.00 59.03           N  
ATOM   3269  CA  THR B 134       1.518  15.109 -16.516  1.00 59.03           C  
ATOM   3270  C   THR B 134       2.639  14.492 -17.344  1.00 59.03           C  
ATOM   3271  CB  THR B 134       0.992  16.375 -17.219  1.00 59.03           C  
ATOM   3272  O   THR B 134       3.729  15.062 -17.453  1.00 59.03           O  
ATOM   3273  CG2 THR B 134       0.211  16.016 -18.484  1.00 59.03           C  
ATOM   3274  OG1 THR B 134       0.131  17.094 -16.328  1.00 59.03           O  
ATOM   3275  N   PRO B 135       2.588  13.156 -17.656  1.00 51.28           N  
ATOM   3276  CA  PRO B 135       3.611  12.539 -18.500  1.00 51.28           C  
ATOM   3277  C   PRO B 135       3.865  13.305 -19.797  1.00 51.28           C  
ATOM   3278  CB  PRO B 135       3.029  11.148 -18.797  1.00 51.28           C  
ATOM   3279  O   PRO B 135       2.941  13.906 -20.344  1.00 51.28           O  
ATOM   3280  CG  PRO B 135       1.620  11.219 -18.297  1.00 51.28           C  
ATOM   3281  CD  PRO B 135       1.418  12.531 -17.609  1.00 51.28           C  
ATOM   3282  N   SER B 136       4.949  14.062 -19.938  1.00 44.75           N  
ATOM   3283  CA  SER B 136       5.316  14.641 -21.219  1.00 44.75           C  
ATOM   3284  C   SER B 136       5.047  13.656 -22.359  1.00 44.75           C  
ATOM   3285  CB  SER B 136       6.793  15.039 -21.234  1.00 44.75           C  
ATOM   3286  O   SER B 136       5.527  12.523 -22.344  1.00 44.75           O  
ATOM   3287  OG  SER B 136       7.617  13.938 -20.891  1.00 44.75           O  
ATOM   3288  N   ASP B 137       3.967  13.680 -22.938  1.00 39.84           N  
ATOM   3289  CA  ASP B 137       3.945  13.078 -24.266  1.00 39.84           C  
ATOM   3290  C   ASP B 137       5.203  13.438 -25.047  1.00 39.84           C  
ATOM   3291  CB  ASP B 137       2.699  13.516 -25.031  1.00 39.84           C  
ATOM   3292  O   ASP B 137       5.344  14.570 -25.531  1.00 39.84           O  
ATOM   3293  CG  ASP B 137       1.461  12.719 -24.672  1.00 39.84           C  
ATOM   3294  OD1 ASP B 137       1.596  11.594 -24.141  1.00 39.84           O  
ATOM   3295  OD2 ASP B 137       0.340  13.219 -24.906  1.00 39.84           O  
ATOM   3296  N   ILE B 138       6.414  13.219 -24.594  1.00 37.25           N  
ATOM   3297  CA  ILE B 138       7.387  13.312 -25.672  1.00 37.25           C  
ATOM   3298  C   ILE B 138       6.785  12.742 -26.969  1.00 37.25           C  
ATOM   3299  CB  ILE B 138       8.695  12.570 -25.328  1.00 37.25           C  
ATOM   3300  O   ILE B 138       6.461  11.555 -27.031  1.00 37.25           O  
ATOM   3301  CG1 ILE B 138       9.328  13.172 -24.062  1.00 37.25           C  
ATOM   3302  CG2 ILE B 138       9.672  12.609 -26.516  1.00 37.25           C  
ATOM   3303  CD1 ILE B 138      10.391  12.289 -23.422  1.00 37.25           C  
ATOM   3304  N   LYS B 139       6.070  13.594 -27.641  1.00 36.31           N  
ATOM   3305  CA  LYS B 139       5.871  13.312 -29.062  1.00 36.31           C  
ATOM   3306  C   LYS B 139       7.125  12.711 -29.688  1.00 36.31           C  
ATOM   3307  CB  LYS B 139       5.477  14.594 -29.812  1.00 36.31           C  
ATOM   3308  O   LYS B 139       8.141  13.391 -29.828  1.00 36.31           O  
ATOM   3309  CG  LYS B 139       3.979  14.859 -29.828  1.00 36.31           C  
ATOM   3310  CD  LYS B 139       3.639  16.078 -30.672  1.00 36.31           C  
ATOM   3311  CE  LYS B 139       2.141  16.344 -30.688  1.00 36.31           C  
ATOM   3312  NZ  LYS B 139       1.807  17.562 -31.484  1.00 36.31           N  
ATOM   3313  N   LYS B 140       7.652  11.578 -29.312  1.00 34.31           N  
ATOM   3314  CA  LYS B 140       8.461  11.023 -30.391  1.00 34.31           C  
ATOM   3315  C   LYS B 140       7.816  11.281 -31.750  1.00 34.31           C  
ATOM   3316  CB  LYS B 140       8.672   9.523 -30.188  1.00 34.31           C  
ATOM   3317  O   LYS B 140       6.723  10.789 -32.031  1.00 34.31           O  
ATOM   3318  CG  LYS B 140       9.891   9.180 -29.344  1.00 34.31           C  
ATOM   3319  CD  LYS B 140      10.086   7.668 -29.250  1.00 34.31           C  
ATOM   3320  CE  LYS B 140      11.297   7.320 -28.391  1.00 34.31           C  
ATOM   3321  NZ  LYS B 140      11.430   5.844 -28.203  1.00 34.31           N  
ATOM   3322  N   GLN B 141       7.926  12.523 -32.312  1.00 32.31           N  
ATOM   3323  CA  GLN B 141       7.766  12.719 -33.750  1.00 32.31           C  
ATOM   3324  C   GLN B 141       8.492  11.633 -34.531  1.00 32.31           C  
ATOM   3325  CB  GLN B 141       8.273  14.102 -34.156  1.00 32.31           C  
ATOM   3326  O   GLN B 141       9.547  11.883 -35.094  1.00 32.31           O  
ATOM   3327  CG  GLN B 141       7.227  15.195 -34.031  1.00 32.31           C  
ATOM   3328  CD  GLN B 141       7.734  16.547 -34.531  1.00 32.31           C  
ATOM   3329  NE2 GLN B 141       6.848  17.531 -34.562  1.00 32.31           N  
ATOM   3330  OE1 GLN B 141       8.914  16.703 -34.844  1.00 32.31           O  
ATOM   3331  N   ASN B 142       8.977  10.492 -34.031  1.00 29.30           N  
ATOM   3332  CA  ASN B 142       9.484   9.734 -35.156  1.00 29.30           C  
ATOM   3333  C   ASN B 142       8.477   9.680 -36.281  1.00 29.30           C  
ATOM   3334  CB  ASN B 142       9.867   8.312 -34.719  1.00 29.30           C  
ATOM   3335  O   ASN B 142       7.355   9.211 -36.125  1.00 29.30           O  
ATOM   3336  CG  ASN B 142      11.289   8.219 -34.219  1.00 29.30           C  
ATOM   3337  ND2 ASN B 142      11.625   7.102 -33.562  1.00 29.30           N  
ATOM   3338  OD1 ASN B 142      12.094   9.141 -34.406  1.00 29.30           O  
ATOM   3339  N   HIS B 143       8.492  10.781 -37.156  1.00 29.27           N  
ATOM   3340  CA  HIS B 143       8.031  10.672 -38.531  1.00 29.27           C  
ATOM   3341  C   HIS B 143       8.406   9.320 -39.125  1.00 29.27           C  
ATOM   3342  CB  HIS B 143       8.609  11.805 -39.375  1.00 29.27           C  
ATOM   3343  O   HIS B 143       8.406   9.156 -40.344  1.00 29.27           O  
ATOM   3344  CG  HIS B 143       7.738  13.023 -39.438  1.00 29.27           C  
ATOM   3345  CD2 HIS B 143       7.879  14.234 -38.844  1.00 29.27           C  
ATOM   3346  ND1 HIS B 143       6.559  13.062 -40.125  1.00 29.27           N  
ATOM   3347  CE1 HIS B 143       6.008  14.258 -40.000  1.00 29.27           C  
ATOM   3348  NE2 HIS B 143       6.789  14.984 -39.219  1.00 29.27           N  
ATOM   3349  N   VAL B 144       9.305   8.484 -38.562  1.00 28.47           N  
ATOM   3350  CA  VAL B 144       9.547   7.516 -39.625  1.00 28.47           C  
ATOM   3351  C   VAL B 144       8.219   7.082 -40.219  1.00 28.47           C  
ATOM   3352  CB  VAL B 144      10.320   6.285 -39.094  1.00 28.47           C  
ATOM   3353  O   VAL B 144       7.168   7.176 -39.594  1.00 28.47           O  
ATOM   3354  CG1 VAL B 144      10.555   5.281 -40.219  1.00 28.47           C  
ATOM   3355  CG2 VAL B 144      11.641   6.715 -38.469  1.00 28.47           C  
ATOM   3356  N   THR B 145       8.266   6.984 -41.594  1.00 27.45           N  
ATOM   3357  CA  THR B 145       7.355   6.504 -42.625  1.00 27.45           C  
ATOM   3358  C   THR B 145       6.492   5.359 -42.094  1.00 27.45           C  
ATOM   3359  CB  THR B 145       8.133   6.031 -43.875  1.00 27.45           C  
ATOM   3360  O   THR B 145       6.965   4.527 -41.312  1.00 27.45           O  
ATOM   3361  CG2 THR B 145       8.242   7.148 -44.906  1.00 27.45           C  
ATOM   3362  OG1 THR B 145       9.445   5.621 -43.500  1.00 27.45           O  
ATOM   3363  N   PRO B 146       5.164   5.605 -42.219  1.00 26.70           N  
ATOM   3364  CA  PRO B 146       4.047   4.703 -41.938  1.00 26.70           C  
ATOM   3365  C   PRO B 146       4.266   3.297 -42.469  1.00 26.70           C  
ATOM   3366  CB  PRO B 146       2.859   5.379 -42.625  1.00 26.70           C  
ATOM   3367  O   PRO B 146       3.828   2.988 -43.594  1.00 26.70           O  
ATOM   3368  CG  PRO B 146       3.469   6.438 -43.469  1.00 26.70           C  
ATOM   3369  CD  PRO B 146       4.945   6.484 -43.219  1.00 26.70           C  
ATOM   3370  N   SER B 147       5.605   2.773 -42.719  1.00 24.36           N  
ATOM   3371  CA  SER B 147       5.266   1.521 -43.375  1.00 24.36           C  
ATOM   3372  C   SER B 147       4.066   0.849 -42.719  1.00 24.36           C  
ATOM   3373  CB  SER B 147       6.461   0.569 -43.375  1.00 24.36           C  
ATOM   3374  O   SER B 147       3.832   1.028 -41.531  1.00 24.36           O  
ATOM   3375  OG  SER B 147       7.066   0.526 -42.094  1.00 24.36           O  
ATOM   3376  N   ARG B 148       3.029   0.417 -43.531  1.00 24.62           N  
ATOM   3377  CA  ARG B 148       1.705  -0.188 -43.438  1.00 24.62           C  
ATOM   3378  C   ARG B 148       1.687  -1.298 -42.375  1.00 24.62           C  
ATOM   3379  CB  ARG B 148       1.265  -0.741 -44.781  1.00 24.62           C  
ATOM   3380  O   ARG B 148       0.713  -2.047 -42.281  1.00 24.62           O  
ATOM   3381  CG  ARG B 148       0.126   0.037 -45.406  1.00 24.62           C  
ATOM   3382  CD  ARG B 148      -0.309  -0.585 -46.750  1.00 24.62           C  
ATOM   3383  NE  ARG B 148      -1.479   0.090 -47.281  1.00 24.62           N  
ATOM   3384  NH1 ARG B 148      -1.703  -1.335 -49.094  1.00 24.62           N  
ATOM   3385  NH2 ARG B 148      -3.168   0.405 -48.812  1.00 24.62           N  
ATOM   3386  CZ  ARG B 148      -2.113  -0.281 -48.406  1.00 24.62           C  
ATOM   3387  N   HIS B 149       2.902  -1.549 -41.688  1.00 23.08           N  
ATOM   3388  CA  HIS B 149       2.660  -2.930 -41.281  1.00 23.08           C  
ATOM   3389  C   HIS B 149       1.363  -3.053 -40.500  1.00 23.08           C  
ATOM   3390  CB  HIS B 149       3.832  -3.459 -40.469  1.00 23.08           C  
ATOM   3391  O   HIS B 149       0.904  -2.078 -39.906  1.00 23.08           O  
ATOM   3392  CG  HIS B 149       4.895  -4.121 -41.281  1.00 23.08           C  
ATOM   3393  CD2 HIS B 149       6.188  -3.789 -41.500  1.00 23.08           C  
ATOM   3394  ND1 HIS B 149       4.668  -5.273 -42.000  1.00 23.08           N  
ATOM   3395  CE1 HIS B 149       5.781  -5.625 -42.625  1.00 23.08           C  
ATOM   3396  NE2 HIS B 149       6.719  -4.738 -42.344  1.00 23.08           N  
ATOM   3397  N   ARG B 150       0.569  -4.145 -40.812  1.00 22.88           N  
ATOM   3398  CA  ARG B 150      -0.729  -4.715 -40.469  1.00 22.88           C  
ATOM   3399  C   ARG B 150      -1.010  -4.582 -39.000  1.00 22.88           C  
ATOM   3400  CB  ARG B 150      -0.798  -6.184 -40.906  1.00 22.88           C  
ATOM   3401  O   ARG B 150      -0.080  -4.504 -38.188  1.00 22.88           O  
ATOM   3402  CG  ARG B 150      -1.726  -6.449 -42.062  1.00 22.88           C  
ATOM   3403  CD  ARG B 150      -1.788  -7.930 -42.438  1.00 22.88           C  
ATOM   3404  NE  ARG B 150      -2.736  -8.188 -43.500  1.00 22.88           N  
ATOM   3405  NH1 ARG B 150      -2.551 -10.484 -43.375  1.00 22.88           N  
ATOM   3406  NH2 ARG B 150      -3.949  -9.516 -44.938  1.00 22.88           N  
ATOM   3407  CZ  ARG B 150      -3.076  -9.398 -43.938  1.00 22.88           C  
ATOM   3408  N   ASN B 151      -2.209  -4.148 -38.656  1.00 24.31           N  
ATOM   3409  CA  ASN B 151      -3.145  -4.078 -37.531  1.00 24.31           C  
ATOM   3410  C   ASN B 151      -2.939  -5.234 -36.562  1.00 24.31           C  
ATOM   3411  CB  ASN B 151      -4.586  -4.059 -38.062  1.00 24.31           C  
ATOM   3412  O   ASN B 151      -3.594  -6.273 -36.688  1.00 24.31           O  
ATOM   3413  CG  ASN B 151      -5.094  -2.656 -38.312  1.00 24.31           C  
ATOM   3414  ND2 ASN B 151      -6.305  -2.555 -38.844  1.00 24.31           N  
ATOM   3415  OD1 ASN B 151      -4.402  -1.671 -38.062  1.00 24.31           O  
ATOM   3416  N   SER B 152      -1.647  -5.762 -36.531  1.00 24.06           N  
ATOM   3417  CA  SER B 152      -1.833  -6.953 -35.719  1.00 24.06           C  
ATOM   3418  C   SER B 152      -2.564  -6.621 -34.406  1.00 24.06           C  
ATOM   3419  CB  SER B 152      -0.484  -7.602 -35.406  1.00 24.06           C  
ATOM   3420  O   SER B 152      -2.398  -5.531 -33.875  1.00 24.06           O  
ATOM   3421  OG  SER B 152      -0.558  -8.352 -34.188  1.00 24.06           O  
ATOM   3422  N   SER B 153      -3.809  -7.090 -34.250  1.00 26.03           N  
ATOM   3423  CA  SER B 153      -4.773  -7.195 -33.156  1.00 26.03           C  
ATOM   3424  C   SER B 153      -4.070  -7.254 -31.797  1.00 26.03           C  
ATOM   3425  CB  SER B 153      -5.652  -8.438 -33.344  1.00 26.03           C  
ATOM   3426  O   SER B 153      -3.023  -7.891 -31.656  1.00 26.03           O  
ATOM   3427  OG  SER B 153      -4.863  -9.609 -33.375  1.00 26.03           O  
ATOM   3428  N   SER B 154      -4.008  -6.102 -31.172  1.00 29.17           N  
ATOM   3429  CA  SER B 154      -3.701  -5.895 -29.766  1.00 29.17           C  
ATOM   3430  C   SER B 154      -4.102  -7.105 -28.922  1.00 29.17           C  
ATOM   3431  CB  SER B 154      -4.410  -4.645 -29.234  1.00 29.17           C  
ATOM   3432  O   SER B 154      -5.250  -7.215 -28.484  1.00 29.17           O  
ATOM   3433  OG  SER B 154      -5.816  -4.770 -29.375  1.00 29.17           O  
ATOM   3434  N   GLU B 155      -3.963  -8.352 -29.594  1.00 30.08           N  
ATOM   3435  CA  GLU B 155      -4.184  -9.508 -28.719  1.00 30.08           C  
ATOM   3436  C   GLU B 155      -3.525  -9.312 -27.359  1.00 30.08           C  
ATOM   3437  CB  GLU B 155      -3.654 -10.789 -29.391  1.00 30.08           C  
ATOM   3438  O   GLU B 155      -2.326  -9.039 -27.281  1.00 30.08           O  
ATOM   3439  CG  GLU B 155      -4.652 -11.453 -30.328  1.00 30.08           C  
ATOM   3440  CD  GLU B 155      -4.129 -12.742 -30.938  1.00 30.08           C  
ATOM   3441  OE1 GLU B 155      -4.895 -13.430 -31.656  1.00 30.08           O  
ATOM   3442  OE2 GLU B 155      -2.947 -13.078 -30.688  1.00 30.08           O  
ATOM   3443  N   SER B 156      -4.238  -8.516 -26.453  1.00 33.72           N  
ATOM   3444  CA  SER B 156      -3.977  -8.469 -25.016  1.00 33.72           C  
ATOM   3445  C   SER B 156      -3.273  -9.742 -24.547  1.00 33.72           C  
ATOM   3446  CB  SER B 156      -5.277  -8.281 -24.234  1.00 33.72           C  
ATOM   3447  O   SER B 156      -3.922 -10.766 -24.312  1.00 33.72           O  
ATOM   3448  OG  SER B 156      -5.883  -7.043 -24.562  1.00 33.72           O  
ATOM   3449  N   ALA B 157      -2.211 -10.203 -25.297  1.00 36.62           N  
ATOM   3450  CA  ALA B 157      -1.399 -11.352 -24.906  1.00 36.62           C  
ATOM   3451  C   ALA B 157      -1.095 -11.320 -23.406  1.00 36.62           C  
ATOM   3452  CB  ALA B 157      -0.102 -11.391 -25.703  1.00 36.62           C  
ATOM   3453  O   ALA B 157      -0.936 -10.250 -22.812  1.00 36.62           O  
ATOM   3454  N   ILE B 158      -1.630 -12.211 -22.609  1.00 45.09           N  
ATOM   3455  CA  ILE B 158      -1.237 -12.492 -21.234  1.00 45.09           C  
ATOM   3456  C   ILE B 158       0.253 -12.219 -21.062  1.00 45.09           C  
ATOM   3457  CB  ILE B 158      -1.559 -13.953 -20.859  1.00 45.09           C  
ATOM   3458  O   ILE B 158       1.093 -12.859 -21.703  1.00 45.09           O  
ATOM   3459  CG1 ILE B 158      -3.059 -14.234 -21.016  1.00 45.09           C  
ATOM   3460  CG2 ILE B 158      -1.091 -14.250 -19.422  1.00 45.09           C  
ATOM   3461  CD1 ILE B 158      -3.420 -15.711 -21.000  1.00 45.09           C  
ATOM   3462  N   VAL B 159       0.682 -10.906 -20.922  1.00 53.28           N  
ATOM   3463  CA  VAL B 159       2.080 -10.570 -20.672  1.00 53.28           C  
ATOM   3464  C   VAL B 159       2.609 -11.383 -19.484  1.00 53.28           C  
ATOM   3465  CB  VAL B 159       2.264  -9.062 -20.406  1.00 53.28           C  
ATOM   3466  O   VAL B 159       2.082 -11.289 -18.375  1.00 53.28           O  
ATOM   3467  CG1 VAL B 159       3.740  -8.719 -20.219  1.00 53.28           C  
ATOM   3468  CG2 VAL B 159       1.658  -8.242 -21.547  1.00 53.28           C  
ATOM   3469  N   PRO B 160       3.385 -12.453 -19.766  1.00 56.53           N  
ATOM   3470  CA  PRO B 160       4.074 -13.156 -18.688  1.00 56.53           C  
ATOM   3471  C   PRO B 160       4.750 -12.195 -17.703  1.00 56.53           C  
ATOM   3472  CB  PRO B 160       5.109 -14.008 -19.422  1.00 56.53           C  
ATOM   3473  O   PRO B 160       5.211 -11.125 -18.094  1.00 56.53           O  
ATOM   3474  CG  PRO B 160       4.957 -13.641 -20.859  1.00 56.53           C  
ATOM   3475  CD  PRO B 160       3.920 -12.562 -20.969  1.00 56.53           C  
ATOM   3476  N   LYS B 161       4.375 -12.359 -16.469  1.00 61.59           N  
ATOM   3477  CA  LYS B 161       4.973 -11.500 -15.445  1.00 61.59           C  
ATOM   3478  C   LYS B 161       6.129 -12.203 -14.742  1.00 61.59           C  
ATOM   3479  CB  LYS B 161       3.922 -11.070 -14.422  1.00 61.59           C  
ATOM   3480  O   LYS B 161       6.098 -13.430 -14.555  1.00 61.59           O  
ATOM   3481  CG  LYS B 161       3.049  -9.906 -14.883  1.00 61.59           C  
ATOM   3482  CD  LYS B 161       2.074  -9.477 -13.797  1.00 61.59           C  
ATOM   3483  CE  LYS B 161       1.146  -8.367 -14.281  1.00 61.59           C  
ATOM   3484  NZ  LYS B 161       0.140  -7.996 -13.242  1.00 61.59           N  
ATOM   3485  N   THR B 162       7.086 -11.391 -14.531  1.00 58.12           N  
ATOM   3486  CA  THR B 162       8.203 -11.906 -13.750  1.00 58.12           C  
ATOM   3487  C   THR B 162       7.871 -11.898 -12.258  1.00 58.12           C  
ATOM   3488  CB  THR B 162       9.484 -11.078 -13.992  1.00 58.12           C  
ATOM   3489  O   THR B 162       7.551 -10.844 -11.695  1.00 58.12           O  
ATOM   3490  CG2 THR B 162      10.711 -11.773 -13.414  1.00 58.12           C  
ATOM   3491  OG1 THR B 162       9.672 -10.906 -15.398  1.00 58.12           O  
ATOM   3492  N   VAL B 163       7.668 -13.055 -11.617  1.00 61.00           N  
ATOM   3493  CA  VAL B 163       7.379 -13.188 -10.195  1.00 61.00           C  
ATOM   3494  C   VAL B 163       8.680 -13.125  -9.398  1.00 61.00           C  
ATOM   3495  CB  VAL B 163       6.629 -14.500  -9.891  1.00 61.00           C  
ATOM   3496  O   VAL B 163       8.750 -12.453  -8.367  1.00 61.00           O  
ATOM   3497  CG1 VAL B 163       6.336 -14.617  -8.391  1.00 61.00           C  
ATOM   3498  CG2 VAL B 163       5.340 -14.586 -10.695  1.00 61.00           C  
ATOM   3499  N   LYS B 164       9.672 -13.812  -9.781  1.00 67.38           N  
ATOM   3500  CA  LYS B 164      11.016 -13.883  -9.211  1.00 67.38           C  
ATOM   3501  C   LYS B 164      12.078 -13.852 -10.305  1.00 67.38           C  
ATOM   3502  CB  LYS B 164      11.180 -15.141  -8.359  1.00 67.38           C  
ATOM   3503  O   LYS B 164      11.766 -14.039 -11.484  1.00 67.38           O  
ATOM   3504  CG  LYS B 164      12.453 -15.164  -7.527  1.00 67.38           C  
ATOM   3505  CD  LYS B 164      12.578 -16.469  -6.742  1.00 67.38           C  
ATOM   3506  CE  LYS B 164      13.914 -16.547  -6.020  1.00 67.38           C  
ATOM   3507  NZ  LYS B 164      14.148 -17.906  -5.445  1.00 67.38           N  
ATOM   3508  N   SER B 165      13.250 -13.438  -9.820  1.00 73.31           N  
ATOM   3509  CA  SER B 165      14.320 -13.406 -10.812  1.00 73.31           C  
ATOM   3510  C   SER B 165      14.445 -14.750 -11.523  1.00 73.31           C  
ATOM   3511  CB  SER B 165      15.648 -13.047 -10.156  1.00 73.31           C  
ATOM   3512  O   SER B 165      14.641 -15.781 -10.883  1.00 73.31           O  
ATOM   3513  OG  SER B 165      16.703 -13.055 -11.109  1.00 73.31           O  
ATOM   3514  N   GLY B 166      13.977 -14.711 -12.750  1.00 79.19           N  
ATOM   3515  CA  GLY B 166      14.148 -15.891 -13.586  1.00 79.19           C  
ATOM   3516  C   GLY B 166      12.875 -16.703 -13.734  1.00 79.19           C  
ATOM   3517  O   GLY B 166      12.891 -17.781 -14.344  1.00 79.19           O  
ATOM   3518  N   VAL B 167      11.844 -16.328 -13.062  1.00 86.56           N  
ATOM   3519  CA  VAL B 167      10.594 -17.062 -13.203  1.00 86.56           C  
ATOM   3520  C   VAL B 167       9.539 -16.172 -13.859  1.00 86.56           C  
ATOM   3521  CB  VAL B 167      10.078 -17.578 -11.844  1.00 86.56           C  
ATOM   3522  O   VAL B 167       9.258 -15.078 -13.375  1.00 86.56           O  
ATOM   3523  CG1 VAL B 167       8.781 -18.359 -12.016  1.00 86.56           C  
ATOM   3524  CG2 VAL B 167      11.141 -18.438 -11.156  1.00 86.56           C  
ATOM   3525  N   VAL B 168       9.055 -16.547 -15.016  1.00 87.31           N  
ATOM   3526  CA  VAL B 168       7.984 -15.852 -15.734  1.00 87.31           C  
ATOM   3527  C   VAL B 168       6.754 -16.750 -15.812  1.00 87.31           C  
ATOM   3528  CB  VAL B 168       8.438 -15.438 -17.156  1.00 87.31           C  
ATOM   3529  O   VAL B 168       6.855 -17.938 -16.141  1.00 87.31           O  
ATOM   3530  CG1 VAL B 168       7.289 -14.758 -17.906  1.00 87.31           C  
ATOM   3531  CG2 VAL B 168       9.648 -14.516 -17.078  1.00 87.31           C  
ATOM   3532  N   THR B 169       5.637 -16.203 -15.359  1.00 85.81           N  
ATOM   3533  CA  THR B 169       4.445 -17.047 -15.352  1.00 85.81           C  
ATOM   3534  C   THR B 169       3.246 -16.281 -15.914  1.00 85.81           C  
ATOM   3535  CB  THR B 169       4.121 -17.547 -13.938  1.00 85.81           C  
ATOM   3536  O   THR B 169       3.145 -15.062 -15.758  1.00 85.81           O  
ATOM   3537  CG2 THR B 169       3.939 -16.375 -12.969  1.00 85.81           C  
ATOM   3538  OG1 THR B 169       2.916 -18.312 -13.969  1.00 85.81           O  
ATOM   3539  N   LYS B 170       2.404 -16.938 -16.656  1.00 81.00           N  
ATOM   3540  CA  LYS B 170       1.132 -16.406 -17.141  1.00 81.00           C  
ATOM   3541  C   LYS B 170       0.055 -16.500 -16.062  1.00 81.00           C  
ATOM   3542  CB  LYS B 170       0.682 -17.156 -18.406  1.00 81.00           C  
ATOM   3543  O   LYS B 170      -1.059 -16.000 -16.250  1.00 81.00           O  
ATOM   3544  CG  LYS B 170       1.581 -16.953 -19.609  1.00 81.00           C  
ATOM   3545  CD  LYS B 170       1.088 -17.719 -20.828  1.00 81.00           C  
ATOM   3546  CE  LYS B 170       2.037 -17.578 -22.000  1.00 81.00           C  
ATOM   3547  NZ  LYS B 170       1.646 -18.469 -23.141  1.00 81.00           N  
ATOM   3548  N   ARG B 171       0.414 -17.156 -14.953  1.00 76.50           N  
ATOM   3549  CA  ARG B 171      -0.561 -17.422 -13.898  1.00 76.50           C  
ATOM   3550  C   ARG B 171      -0.923 -16.141 -13.156  1.00 76.50           C  
ATOM   3551  CB  ARG B 171      -0.023 -18.469 -12.922  1.00 76.50           C  
ATOM   3552  O   ARG B 171      -1.974 -16.062 -12.523  1.00 76.50           O  
ATOM   3553  CG  ARG B 171       0.161 -19.844 -13.523  1.00 76.50           C  
ATOM   3554  CD  ARG B 171       0.582 -20.875 -12.477  1.00 76.50           C  
ATOM   3555  NE  ARG B 171      -0.508 -21.188 -11.555  1.00 76.50           N  
ATOM   3556  NH1 ARG B 171      -0.034 -23.438 -11.430  1.00 76.50           N  
ATOM   3557  NH2 ARG B 171      -1.793 -22.562 -10.250  1.00 76.50           N  
ATOM   3558  CZ  ARG B 171      -0.776 -22.391 -11.078  1.00 76.50           C  
ATOM   3559  N   SER B 172      -0.068 -15.227 -13.109  1.00 70.19           N  
ATOM   3560  CA  SER B 172      -0.370 -13.961 -12.461  1.00 70.19           C  
ATOM   3561  C   SER B 172      -0.491 -12.828 -13.477  1.00 70.19           C  
ATOM   3562  CB  SER B 172       0.708 -13.617 -11.430  1.00 70.19           C  
ATOM   3563  O   SER B 172       0.229 -12.812 -14.477  1.00 70.19           O  
ATOM   3564  OG  SER B 172       1.920 -13.258 -12.070  1.00 70.19           O  
ATOM   3565  N   SER B 173      -1.618 -12.188 -13.539  1.00 63.34           N  
ATOM   3566  CA  SER B 173      -1.853 -11.102 -14.492  1.00 63.34           C  
ATOM   3567  C   SER B 173      -1.470  -9.750 -13.898  1.00 63.34           C  
ATOM   3568  CB  SER B 173      -3.318 -11.078 -14.922  1.00 63.34           C  
ATOM   3569  O   SER B 173      -1.445  -8.742 -14.602  1.00 63.34           O  
ATOM   3570  OG  SER B 173      -4.168 -10.852 -13.812  1.00 63.34           O  
ATOM   3571  N   LEU B 174      -1.285  -9.727 -12.594  1.00 56.78           N  
ATOM   3572  CA  LEU B 174      -1.041  -8.398 -12.047  1.00 56.78           C  
ATOM   3573  C   LEU B 174       0.425  -8.008 -12.203  1.00 56.78           C  
ATOM   3574  CB  LEU B 174      -1.444  -8.344 -10.570  1.00 56.78           C  
ATOM   3575  O   LEU B 174       1.316  -8.828 -11.984  1.00 56.78           O  
ATOM   3576  CG  LEU B 174      -2.918  -8.055 -10.281  1.00 56.78           C  
ATOM   3577  CD1 LEU B 174      -3.322  -8.664  -8.945  1.00 56.78           C  
ATOM   3578  CD2 LEU B 174      -3.186  -6.555 -10.297  1.00 56.78           C  
ATOM   3579  N   PRO B 175       0.656  -7.027 -13.039  1.00 50.16           N  
ATOM   3580  CA  PRO B 175       2.037  -6.562 -13.188  1.00 50.16           C  
ATOM   3581  C   PRO B 175       2.734  -6.352 -11.844  1.00 50.16           C  
ATOM   3582  CB  PRO B 175       1.885  -5.234 -13.930  1.00 50.16           C  
ATOM   3583  O   PRO B 175       2.129  -5.828 -10.906  1.00 50.16           O  
ATOM   3584  CG  PRO B 175       0.425  -4.918 -13.859  1.00 50.16           C  
ATOM   3585  CD  PRO B 175      -0.295  -6.121 -13.320  1.00 50.16           C  
ATOM   3586  N   VAL B 176       3.566  -7.355 -11.461  1.00 48.34           N  
ATOM   3587  CA  VAL B 176       4.367  -7.027 -10.289  1.00 48.34           C  
ATOM   3588  C   VAL B 176       5.184  -5.766 -10.555  1.00 48.34           C  
ATOM   3589  CB  VAL B 176       5.301  -8.195  -9.891  1.00 48.34           C  
ATOM   3590  O   VAL B 176       5.848  -5.656 -11.586  1.00 48.34           O  
ATOM   3591  CG1 VAL B 176       6.141  -7.820  -8.672  1.00 48.34           C  
ATOM   3592  CG2 VAL B 176       4.484  -9.453  -9.617  1.00 48.34           C  
ATOM   3593  N   SER B 177       4.777  -4.625 -10.258  1.00 45.28           N  
ATOM   3594  CA  SER B 177       5.547  -3.393 -10.391  1.00 45.28           C  
ATOM   3595  C   SER B 177       7.023  -3.625 -10.094  1.00 45.28           C  
ATOM   3596  CB  SER B 177       4.992  -2.312  -9.461  1.00 45.28           C  
ATOM   3597  O   SER B 177       7.367  -4.215  -9.062  1.00 45.28           O  
ATOM   3598  OG  SER B 177       5.273  -2.625  -8.102  1.00 45.28           O  
ATOM   3599  N   ASN B 178       7.863  -4.191 -11.062  1.00 47.34           N  
ATOM   3600  CA  ASN B 178       9.289  -4.035 -10.820  1.00 47.34           C  
ATOM   3601  C   ASN B 178       9.578  -2.828  -9.930  1.00 47.34           C  
ATOM   3602  CB  ASN B 178      10.055  -3.914 -12.141  1.00 47.34           C  
ATOM   3603  O   ASN B 178       9.562  -1.688 -10.398  1.00 47.34           O  
ATOM   3604  CG  ASN B 178      10.531  -5.254 -12.664  1.00 47.34           C  
ATOM   3605  ND2 ASN B 178      11.156  -5.242 -13.836  1.00 47.34           N  
ATOM   3606  OD1 ASN B 178      10.352  -6.285 -12.016  1.00 47.34           O  
ATOM   3607  N   GLU B 179       9.047  -2.744  -8.727  1.00 49.78           N  
ATOM   3608  CA  GLU B 179       9.133  -1.576  -7.852  1.00 49.78           C  
ATOM   3609  C   GLU B 179      10.578  -1.141  -7.652  1.00 49.78           C  
ATOM   3610  CB  GLU B 179       8.484  -1.867  -6.496  1.00 49.78           C  
ATOM   3611  O   GLU B 179      11.375  -1.870  -7.059  1.00 49.78           O  
ATOM   3612  CG  GLU B 179       6.961  -1.814  -6.523  1.00 49.78           C  
ATOM   3613  CD  GLU B 179       6.328  -2.055  -5.160  1.00 49.78           C  
ATOM   3614  OE1 GLU B 179       5.086  -1.969  -5.043  1.00 49.78           O  
ATOM   3615  OE2 GLU B 179       7.086  -2.330  -4.203  1.00 49.78           O  
ATOM   3616  N   ARG B 180      11.258  -0.551  -8.758  1.00 59.56           N  
ATOM   3617  CA  ARG B 180      12.438   0.215  -8.367  1.00 59.56           C  
ATOM   3618  C   ARG B 180      12.281   0.781  -6.957  1.00 59.56           C  
ATOM   3619  CB  ARG B 180      12.703   1.349  -9.359  1.00 59.56           C  
ATOM   3620  O   ARG B 180      11.219   1.291  -6.605  1.00 59.56           O  
ATOM   3621  CG  ARG B 180      13.312   0.887 -10.672  1.00 59.56           C  
ATOM   3622  CD  ARG B 180      13.641   2.061 -11.586  1.00 59.56           C  
ATOM   3623  NE  ARG B 180      14.242   1.617 -12.836  1.00 59.56           N  
ATOM   3624  NH1 ARG B 180      14.562   3.744 -13.680  1.00 59.56           N  
ATOM   3625  NH2 ARG B 180      15.195   1.916 -14.906  1.00 59.56           N  
ATOM   3626  CZ  ARG B 180      14.664   2.428 -13.805  1.00 59.56           C  
ATOM   3627  N   HIS B 181      13.344   0.289  -6.016  1.00 74.38           N  
ATOM   3628  CA  HIS B 181      13.367   0.780  -4.641  1.00 74.38           C  
ATOM   3629  C   HIS B 181      13.453   2.303  -4.602  1.00 74.38           C  
ATOM   3630  CB  HIS B 181      14.539   0.168  -3.873  1.00 74.38           C  
ATOM   3631  O   HIS B 181      14.430   2.885  -5.078  1.00 74.38           O  
ATOM   3632  CG  HIS B 181      14.500  -1.326  -3.811  1.00 74.38           C  
ATOM   3633  CD2 HIS B 181      15.359  -2.258  -4.289  1.00 74.38           C  
ATOM   3634  ND1 HIS B 181      13.477  -2.018  -3.195  1.00 74.38           N  
ATOM   3635  CE1 HIS B 181      13.711  -3.316  -3.299  1.00 74.38           C  
ATOM   3636  NE2 HIS B 181      14.844  -3.488  -3.957  1.00 74.38           N  
ATOM   3637  N   LEU B 182      12.453   2.963  -4.555  1.00 80.94           N  
ATOM   3638  CA  LEU B 182      12.422   4.418  -4.457  1.00 80.94           C  
ATOM   3639  C   LEU B 182      12.531   4.867  -3.004  1.00 80.94           C  
ATOM   3640  CB  LEU B 182      11.141   4.973  -5.086  1.00 80.94           C  
ATOM   3641  O   LEU B 182      11.883   4.297  -2.125  1.00 80.94           O  
ATOM   3642  CG  LEU B 182      10.945   6.488  -4.996  1.00 80.94           C  
ATOM   3643  CD1 LEU B 182      11.930   7.207  -5.918  1.00 80.94           C  
ATOM   3644  CD2 LEU B 182       9.508   6.863  -5.340  1.00 80.94           C  
ATOM   3645  N   GLU B 183      13.539   5.629  -2.740  1.00 88.50           N  
ATOM   3646  CA  GLU B 183      13.688   6.281  -1.440  1.00 88.50           C  
ATOM   3647  C   GLU B 183      13.609   7.801  -1.572  1.00 88.50           C  
ATOM   3648  CB  GLU B 183      15.008   5.879  -0.784  1.00 88.50           C  
ATOM   3649  O   GLU B 183      14.320   8.398  -2.383  1.00 88.50           O  
ATOM   3650  CG  GLU B 183      15.242   6.516   0.579  1.00 88.50           C  
ATOM   3651  CD  GLU B 183      16.531   6.074   1.240  1.00 88.50           C  
ATOM   3652  OE1 GLU B 183      16.844   6.547   2.359  1.00 88.50           O  
ATOM   3653  OE2 GLU B 183      17.250   5.246   0.634  1.00 88.50           O  
ATOM   3654  N   VAL B 184      12.727   8.383  -0.834  1.00 91.31           N  
ATOM   3655  CA  VAL B 184      12.586   9.836  -0.832  1.00 91.31           C  
ATOM   3656  C   VAL B 184      12.844  10.375   0.571  1.00 91.31           C  
ATOM   3657  CB  VAL B 184      11.180  10.266  -1.313  1.00 91.31           C  
ATOM   3658  O   VAL B 184      12.250   9.914   1.546  1.00 91.31           O  
ATOM   3659  CG1 VAL B 184      11.047  11.781  -1.309  1.00 91.31           C  
ATOM   3660  CG2 VAL B 184      10.898   9.703  -2.709  1.00 91.31           C  
ATOM   3661  N   LYS B 185      13.758  11.258   0.668  1.00 93.69           N  
ATOM   3662  CA  LYS B 185      14.094  11.922   1.925  1.00 93.69           C  
ATOM   3663  C   LYS B 185      13.898  13.430   1.817  1.00 93.69           C  
ATOM   3664  CB  LYS B 185      15.531  11.609   2.334  1.00 93.69           C  
ATOM   3665  O   LYS B 185      14.375  14.062   0.871  1.00 93.69           O  
ATOM   3666  CG  LYS B 185      15.766  10.156   2.707  1.00 93.69           C  
ATOM   3667  CD  LYS B 185      17.188   9.922   3.195  1.00 93.69           C  
ATOM   3668  CE  LYS B 185      17.453   8.453   3.500  1.00 93.69           C  
ATOM   3669  NZ  LYS B 185      18.859   8.227   3.959  1.00 93.69           N  
ATOM   3670  N   VAL B 186      13.188  14.008   2.754  1.00 94.69           N  
ATOM   3671  CA  VAL B 186      12.961  15.453   2.812  1.00 94.69           C  
ATOM   3672  C   VAL B 186      13.453  15.992   4.152  1.00 94.69           C  
ATOM   3673  CB  VAL B 186      11.477  15.805   2.607  1.00 94.69           C  
ATOM   3674  O   VAL B 186      12.992  15.562   5.211  1.00 94.69           O  
ATOM   3675  CG1 VAL B 186      11.273  17.312   2.660  1.00 94.69           C  
ATOM   3676  CG2 VAL B 186      10.969  15.242   1.280  1.00 94.69           C  
ATOM   3677  N   ASN B 187      14.375  16.812   4.070  1.00 95.00           N  
ATOM   3678  CA  ASN B 187      14.906  17.484   5.246  1.00 95.00           C  
ATOM   3679  C   ASN B 187      14.594  18.984   5.223  1.00 95.00           C  
ATOM   3680  CB  ASN B 187      16.422  17.266   5.355  1.00 95.00           C  
ATOM   3681  O   ASN B 187      14.977  19.688   4.285  1.00 95.00           O  
ATOM   3682  CG  ASN B 187      16.781  15.797   5.551  1.00 95.00           C  
ATOM   3683  ND2 ASN B 187      17.938  15.406   5.051  1.00 95.00           N  
ATOM   3684  OD1 ASN B 187      16.016  15.039   6.145  1.00 95.00           O  
ATOM   3685  N   VAL B 188      13.945  19.422   6.168  1.00 94.12           N  
ATOM   3686  CA  VAL B 188      13.602  20.828   6.293  1.00 94.12           C  
ATOM   3687  C   VAL B 188      14.203  21.406   7.574  1.00 94.12           C  
ATOM   3688  CB  VAL B 188      12.070  21.047   6.289  1.00 94.12           C  
ATOM   3689  O   VAL B 188      14.000  20.859   8.664  1.00 94.12           O  
ATOM   3690  CG1 VAL B 188      11.727  22.531   6.371  1.00 94.12           C  
ATOM   3691  CG2 VAL B 188      11.453  20.422   5.039  1.00 94.12           C  
ATOM   3692  N   THR B 189      14.992  22.469   7.406  1.00 91.69           N  
ATOM   3693  CA  THR B 189      15.586  23.125   8.562  1.00 91.69           C  
ATOM   3694  C   THR B 189      15.391  24.641   8.484  1.00 91.69           C  
ATOM   3695  CB  THR B 189      17.078  22.797   8.680  1.00 91.69           C  
ATOM   3696  O   THR B 189      15.719  25.250   7.465  1.00 91.69           O  
ATOM   3697  CG2 THR B 189      17.656  23.297  10.008  1.00 91.69           C  
ATOM   3698  OG1 THR B 189      17.266  21.375   8.594  1.00 91.69           O  
ATOM   3699  N   GLY B 190      14.977  25.203   9.516  1.00 87.38           N  
ATOM   3700  CA  GLY B 190      14.844  26.656   9.609  1.00 87.38           C  
ATOM   3701  C   GLY B 190      13.867  27.234   8.602  1.00 87.38           C  
ATOM   3702  O   GLY B 190      14.047  28.359   8.125  1.00 87.38           O  
ATOM   3703  N   THR B 191      12.961  26.406   8.102  1.00 89.56           N  
ATOM   3704  CA  THR B 191      12.000  26.859   7.102  1.00 89.56           C  
ATOM   3705  C   THR B 191      10.633  27.094   7.730  1.00 89.56           C  
ATOM   3706  CB  THR B 191      11.867  25.828   5.957  1.00 89.56           C  
ATOM   3707  O   THR B 191      10.203  26.344   8.602  1.00 89.56           O  
ATOM   3708  CG2 THR B 191      10.820  26.281   4.938  1.00 89.56           C  
ATOM   3709  OG1 THR B 191      13.133  25.688   5.297  1.00 89.56           O  
ATOM   3710  N   GLU B 192      10.039  28.328   7.293  1.00 92.38           N  
ATOM   3711  CA  GLU B 192       8.703  28.703   7.766  1.00 92.38           C  
ATOM   3712  C   GLU B 192       7.645  28.422   6.703  1.00 92.38           C  
ATOM   3713  CB  GLU B 192       8.672  30.172   8.180  1.00 92.38           C  
ATOM   3714  O   GLU B 192       7.789  28.859   5.555  1.00 92.38           O  
ATOM   3715  CG  GLU B 192       9.680  30.531   9.266  1.00 92.38           C  
ATOM   3716  CD  GLU B 192       9.688  32.000   9.609  1.00 92.38           C  
ATOM   3717  OE1 GLU B 192      10.250  32.375  10.664  1.00 92.38           O  
ATOM   3718  OE2 GLU B 192       9.125  32.812   8.820  1.00 92.38           O  
ATOM   3719  N   PHE B 193       6.660  27.766   7.117  1.00 93.62           N  
ATOM   3720  CA  PHE B 193       5.508  27.562   6.242  1.00 93.62           C  
ATOM   3721  C   PHE B 193       4.355  28.469   6.648  1.00 93.62           C  
ATOM   3722  CB  PHE B 193       5.059  26.094   6.277  1.00 93.62           C  
ATOM   3723  O   PHE B 193       3.908  28.438   7.797  1.00 93.62           O  
ATOM   3724  CG  PHE B 193       6.074  25.141   5.723  1.00 93.62           C  
ATOM   3725  CD1 PHE B 193       6.195  24.938   4.352  1.00 93.62           C  
ATOM   3726  CD2 PHE B 193       6.914  24.422   6.574  1.00 93.62           C  
ATOM   3727  CE1 PHE B 193       7.137  24.062   3.838  1.00 93.62           C  
ATOM   3728  CE2 PHE B 193       7.855  23.531   6.066  1.00 93.62           C  
ATOM   3729  CZ  PHE B 193       7.965  23.359   4.699  1.00 93.62           C  
ATOM   3730  N   VAL B 194       3.877  29.219   5.672  1.00 93.31           N  
ATOM   3731  CA  VAL B 194       2.861  30.234   5.965  1.00 93.31           C  
ATOM   3732  C   VAL B 194       1.548  29.859   5.285  1.00 93.31           C  
ATOM   3733  CB  VAL B 194       3.312  31.641   5.516  1.00 93.31           C  
ATOM   3734  O   VAL B 194       1.485  29.750   4.059  1.00 93.31           O  
ATOM   3735  CG1 VAL B 194       2.277  32.688   5.914  1.00 93.31           C  
ATOM   3736  CG2 VAL B 194       4.676  31.984   6.109  1.00 93.31           C  
ATOM   3737  N   VAL B 195       0.543  29.688   6.121  1.00 92.69           N  
ATOM   3738  CA  VAL B 195      -0.803  29.438   5.613  1.00 92.69           C  
ATOM   3739  C   VAL B 195      -1.650  30.703   5.766  1.00 92.69           C  
ATOM   3740  CB  VAL B 195      -1.477  28.250   6.340  1.00 92.69           C  
ATOM   3741  O   VAL B 195      -1.773  31.250   6.867  1.00 92.69           O  
ATOM   3742  CG1 VAL B 195      -2.859  27.984   5.750  1.00 92.69           C  
ATOM   3743  CG2 VAL B 195      -0.596  27.016   6.254  1.00 92.69           C  
ATOM   3744  N   ILE B 196      -2.240  31.078   4.633  1.00 89.12           N  
ATOM   3745  CA  ILE B 196      -2.928  32.375   4.609  1.00 89.12           C  
ATOM   3746  C   ILE B 196      -4.438  32.125   4.598  1.00 89.12           C  
ATOM   3747  CB  ILE B 196      -2.502  33.219   3.389  1.00 89.12           C  
ATOM   3748  O   ILE B 196      -4.930  31.203   3.955  1.00 89.12           O  
ATOM   3749  CG1 ILE B 196      -0.978  33.375   3.359  1.00 89.12           C  
ATOM   3750  CG2 ILE B 196      -3.199  34.562   3.406  1.00 89.12           C  
ATOM   3751  CD1 ILE B 196      -0.439  33.906   2.043  1.00 89.12           C  
ATOM   3752  N   GLU B 197      -5.113  32.969   5.328  1.00 87.31           N  
ATOM   3753  CA  GLU B 197      -6.566  32.906   5.395  1.00 87.31           C  
ATOM   3754  C   GLU B 197      -7.207  33.406   4.098  1.00 87.31           C  
ATOM   3755  CB  GLU B 197      -7.098  33.719   6.578  1.00 87.31           C  
ATOM   3756  O   GLU B 197      -8.000  32.688   3.484  1.00 87.31           O  
ATOM   3757  CG  GLU B 197      -8.609  33.656   6.750  1.00 87.31           C  
ATOM   3758  CD  GLU B 197      -9.125  34.531   7.879  1.00 87.31           C  
ATOM   3759  OE1 GLU B 197     -10.328  34.406   8.227  1.00 87.31           O  
ATOM   3760  OE2 GLU B 197      -8.328  35.312   8.414  1.00 87.31           O  
ATOM   3761  N   ASP B 198      -6.832  34.594   3.783  1.00 82.75           N  
ATOM   3762  CA  ASP B 198      -7.355  35.219   2.562  1.00 82.75           C  
ATOM   3763  C   ASP B 198      -6.223  35.625   1.630  1.00 82.75           C  
ATOM   3764  CB  ASP B 198      -8.242  36.406   2.896  1.00 82.75           C  
ATOM   3765  O   ASP B 198      -5.441  36.531   1.960  1.00 82.75           O  
ATOM   3766  CG  ASP B 198      -9.000  36.938   1.692  1.00 82.75           C  
ATOM   3767  OD1 ASP B 198      -8.766  36.469   0.562  1.00 82.75           O  
ATOM   3768  OD2 ASP B 198      -9.852  37.844   1.877  1.00 82.75           O  
ATOM   3769  N   VAL B 199      -6.266  35.125   0.464  1.00 84.69           N  
ATOM   3770  CA  VAL B 199      -5.172  35.344  -0.473  1.00 84.69           C  
ATOM   3771  C   VAL B 199      -5.379  36.656  -1.197  1.00 84.69           C  
ATOM   3772  CB  VAL B 199      -5.051  34.188  -1.496  1.00 84.69           C  
ATOM   3773  O   VAL B 199      -4.449  37.188  -1.813  1.00 84.69           O  
ATOM   3774  CG1 VAL B 199      -4.523  32.938  -0.823  1.00 84.69           C  
ATOM   3775  CG2 VAL B 199      -6.402  33.938  -2.158  1.00 84.69           C  
ATOM   3776  N   SER B 200      -6.480  37.281  -1.057  1.00 82.06           N  
ATOM   3777  CA  SER B 200      -6.785  38.500  -1.797  1.00 82.06           C  
ATOM   3778  C   SER B 200      -6.359  39.719  -1.017  1.00 82.06           C  
ATOM   3779  CB  SER B 200      -8.273  38.562  -2.119  1.00 82.06           C  
ATOM   3780  O   SER B 200      -6.309  40.844  -1.569  1.00 82.06           O  
ATOM   3781  OG  SER B 200      -9.039  38.688  -0.931  1.00 82.06           O  
ATOM   3782  N   CYS B 201      -6.121  39.500   0.231  1.00 82.50           N  
ATOM   3783  CA  CYS B 201      -5.770  40.656   1.079  1.00 82.50           C  
ATOM   3784  C   CYS B 201      -4.359  40.500   1.638  1.00 82.50           C  
ATOM   3785  CB  CYS B 201      -6.770  40.781   2.227  1.00 82.50           C  
ATOM   3786  O   CYS B 201      -4.000  39.438   2.146  1.00 82.50           O  
ATOM   3787  SG  CYS B 201      -6.500  42.250   3.248  1.00 82.50           S  
ATOM   3788  N   PHE B 202      -3.609  41.625   1.521  1.00 82.12           N  
ATOM   3789  CA  PHE B 202      -2.238  41.594   2.014  1.00 82.12           C  
ATOM   3790  C   PHE B 202      -2.211  41.531   3.537  1.00 82.12           C  
ATOM   3791  CB  PHE B 202      -1.464  42.812   1.519  1.00 82.12           C  
ATOM   3792  O   PHE B 202      -1.318  40.938   4.125  1.00 82.12           O  
ATOM   3793  CG  PHE B 202      -0.720  42.594   0.231  1.00 82.12           C  
ATOM   3794  CD1 PHE B 202       0.459  41.844   0.216  1.00 82.12           C  
ATOM   3795  CD2 PHE B 202      -1.200  43.125  -0.965  1.00 82.12           C  
ATOM   3796  CE1 PHE B 202       1.150  41.656  -0.974  1.00 82.12           C  
ATOM   3797  CE2 PHE B 202      -0.515  42.906  -2.158  1.00 82.12           C  
ATOM   3798  CZ  PHE B 202       0.661  42.156  -2.160  1.00 82.12           C  
ATOM   3799  N   ASP B 203      -3.123  42.312   4.078  1.00 84.12           N  
ATOM   3800  CA  ASP B 203      -3.186  42.312   5.539  1.00 84.12           C  
ATOM   3801  C   ASP B 203      -4.176  41.281   6.062  1.00 84.12           C  
ATOM   3802  CB  ASP B 203      -3.570  43.719   6.035  1.00 84.12           C  
ATOM   3803  O   ASP B 203      -5.254  41.656   6.547  1.00 84.12           O  
ATOM   3804  CG  ASP B 203      -3.252  43.938   7.508  1.00 84.12           C  
ATOM   3805  OD1 ASP B 203      -2.543  43.094   8.102  1.00 84.12           O  
ATOM   3806  OD2 ASP B 203      -3.719  44.938   8.070  1.00 84.12           O  
ATOM   3807  N   THR B 204      -3.877  40.031   5.801  1.00 87.50           N  
ATOM   3808  CA  THR B 204      -4.746  38.938   6.215  1.00 87.50           C  
ATOM   3809  C   THR B 204      -4.102  38.125   7.336  1.00 87.50           C  
ATOM   3810  CB  THR B 204      -5.074  38.031   5.031  1.00 87.50           C  
ATOM   3811  O   THR B 204      -2.906  38.281   7.602  1.00 87.50           O  
ATOM   3812  CG2 THR B 204      -3.816  37.344   4.500  1.00 87.50           C  
ATOM   3813  OG1 THR B 204      -6.000  37.000   5.465  1.00 87.50           O  
ATOM   3814  N   ASN B 205      -4.973  37.500   8.070  1.00 90.06           N  
ATOM   3815  CA  ASN B 205      -4.469  36.625   9.109  1.00 90.06           C  
ATOM   3816  C   ASN B 205      -3.803  35.375   8.516  1.00 90.06           C  
ATOM   3817  CB  ASN B 205      -5.602  36.219  10.055  1.00 90.06           C  
ATOM   3818  O   ASN B 205      -4.164  34.938   7.418  1.00 90.06           O  
ATOM   3819  CG  ASN B 205      -6.246  37.406  10.742  1.00 90.06           C  
ATOM   3820  ND2 ASN B 205      -7.570  37.375  10.828  1.00 90.06           N  
ATOM   3821  OD1 ASN B 205      -5.559  38.312  11.195  1.00 90.06           O  
ATOM   3822  N   ALA B 206      -2.684  35.000   9.195  1.00 92.06           N  
ATOM   3823  CA  ALA B 206      -1.947  33.844   8.703  1.00 92.06           C  
ATOM   3824  C   ALA B 206      -1.461  32.969   9.859  1.00 92.06           C  
ATOM   3825  CB  ALA B 206      -0.767  34.281   7.840  1.00 92.06           C  
ATOM   3826  O   ALA B 206      -1.405  33.438  11.000  1.00 92.06           O  
ATOM   3827  N   ILE B 207      -1.284  31.734   9.586  1.00 92.94           N  
ATOM   3828  CA  ILE B 207      -0.671  30.797  10.508  1.00 92.94           C  
ATOM   3829  C   ILE B 207       0.722  30.406  10.008  1.00 92.94           C  
ATOM   3830  CB  ILE B 207      -1.541  29.531  10.680  1.00 92.94           C  
ATOM   3831  O   ILE B 207       0.900  30.094   8.828  1.00 92.94           O  
ATOM   3832  CG1 ILE B 207      -2.902  29.891  11.281  1.00 92.94           C  
ATOM   3833  CG2 ILE B 207      -0.821  28.484  11.539  1.00 92.94           C  
ATOM   3834  CD1 ILE B 207      -3.902  28.750  11.289  1.00 92.94           C  
ATOM   3835  N   ILE B 208       1.679  30.531  10.836  1.00 93.56           N  
ATOM   3836  CA  ILE B 208       3.057  30.234  10.469  1.00 93.56           C  
ATOM   3837  C   ILE B 208       3.523  28.984  11.227  1.00 93.56           C  
ATOM   3838  CB  ILE B 208       4.000  31.422  10.766  1.00 93.56           C  
ATOM   3839  O   ILE B 208       3.412  28.922  12.453  1.00 93.56           O  
ATOM   3840  CG1 ILE B 208       3.533  32.656  10.016  1.00 93.56           C  
ATOM   3841  CG2 ILE B 208       5.445  31.062  10.398  1.00 93.56           C  
ATOM   3842  CD1 ILE B 208       4.309  33.938  10.367  1.00 93.56           C  
ATOM   3843  N   LEU B 209       3.965  28.031  10.508  1.00 94.56           N  
ATOM   3844  CA  LEU B 209       4.539  26.812  11.062  1.00 94.56           C  
ATOM   3845  C   LEU B 209       6.055  26.812  10.906  1.00 94.56           C  
ATOM   3846  CB  LEU B 209       3.938  25.578  10.391  1.00 94.56           C  
ATOM   3847  O   LEU B 209       6.570  27.047   9.812  1.00 94.56           O  
ATOM   3848  CG  LEU B 209       4.469  24.234  10.859  1.00 94.56           C  
ATOM   3849  CD1 LEU B 209       3.740  23.781  12.125  1.00 94.56           C  
ATOM   3850  CD2 LEU B 209       4.316  23.188   9.758  1.00 94.56           C  
ATOM   3851  N   LYS B 210       6.707  26.609  12.055  1.00 92.88           N  
ATOM   3852  CA  LYS B 210       8.164  26.562  12.070  1.00 92.88           C  
ATOM   3853  C   LYS B 210       8.664  25.281  12.742  1.00 92.88           C  
ATOM   3854  CB  LYS B 210       8.742  27.781  12.773  1.00 92.88           C  
ATOM   3855  O   LYS B 210       8.078  24.828  13.727  1.00 92.88           O  
ATOM   3856  CG  LYS B 210       8.453  29.094  12.062  1.00 92.88           C  
ATOM   3857  CD  LYS B 210       9.086  30.281  12.797  1.00 92.88           C  
ATOM   3858  CE  LYS B 210       8.797  31.594  12.086  1.00 92.88           C  
ATOM   3859  NZ  LYS B 210       9.383  32.750  12.812  1.00 92.88           N  
ATOM   3860  N   GLY B 211       9.703  24.750  12.211  1.00 90.12           N  
ATOM   3861  CA  GLY B 211      10.328  23.578  12.828  1.00 90.12           C  
ATOM   3862  C   GLY B 211      11.266  22.844  11.898  1.00 90.12           C  
ATOM   3863  O   GLY B 211      11.453  23.250  10.750  1.00 90.12           O  
ATOM   3864  N   THR B 212      11.992  21.922  12.500  1.00 93.38           N  
ATOM   3865  CA  THR B 212      12.875  21.031  11.758  1.00 93.38           C  
ATOM   3866  C   THR B 212      12.203  19.672  11.523  1.00 93.38           C  
ATOM   3867  CB  THR B 212      14.211  20.828  12.484  1.00 93.38           C  
ATOM   3868  O   THR B 212      11.672  19.078  12.461  1.00 93.38           O  
ATOM   3869  CG2 THR B 212      15.172  19.984  11.641  1.00 93.38           C  
ATOM   3870  OG1 THR B 212      14.812  22.109  12.742  1.00 93.38           O  
ATOM   3871  N   THR B 213      12.227  19.312  10.188  1.00 94.00           N  
ATOM   3872  CA  THR B 213      11.531  18.078   9.844  1.00 94.00           C  
ATOM   3873  C   THR B 213      12.422  17.188   8.984  1.00 94.00           C  
ATOM   3874  CB  THR B 213      10.211  18.359   9.109  1.00 94.00           C  
ATOM   3875  O   THR B 213      13.133  17.672   8.102  1.00 94.00           O  
ATOM   3876  CG2 THR B 213       9.391  17.094   8.945  1.00 94.00           C  
ATOM   3877  OG1 THR B 213       9.453  19.328   9.852  1.00 94.00           O  
ATOM   3878  N   VAL B 214      12.453  15.953   9.352  1.00 95.44           N  
ATOM   3879  CA  VAL B 214      13.094  14.930   8.539  1.00 95.44           C  
ATOM   3880  C   VAL B 214      12.078  13.852   8.172  1.00 95.44           C  
ATOM   3881  CB  VAL B 214      14.305  14.305   9.266  1.00 95.44           C  
ATOM   3882  O   VAL B 214      11.586  13.133   9.047  1.00 95.44           O  
ATOM   3883  CG1 VAL B 214      14.984  13.258   8.375  1.00 95.44           C  
ATOM   3884  CG2 VAL B 214      15.297  15.391   9.680  1.00 95.44           C  
ATOM   3885  N   LEU B 215      11.805  13.812   6.910  1.00 95.06           N  
ATOM   3886  CA  LEU B 215      10.844  12.828   6.418  1.00 95.06           C  
ATOM   3887  C   LEU B 215      11.516  11.836   5.480  1.00 95.06           C  
ATOM   3888  CB  LEU B 215       9.688  13.523   5.699  1.00 95.06           C  
ATOM   3889  O   LEU B 215      12.312  12.227   4.621  1.00 95.06           O  
ATOM   3890  CG  LEU B 215       8.961  14.617   6.480  1.00 95.06           C  
ATOM   3891  CD1 LEU B 215       7.961  15.336   5.578  1.00 95.06           C  
ATOM   3892  CD2 LEU B 215       8.266  14.039   7.703  1.00 95.06           C  
ATOM   3893  N   THR B 216      11.242  10.594   5.719  1.00 94.25           N  
ATOM   3894  CA  THR B 216      11.773   9.539   4.863  1.00 94.25           C  
ATOM   3895  C   THR B 216      10.664   8.609   4.383  1.00 94.25           C  
ATOM   3896  CB  THR B 216      12.852   8.719   5.598  1.00 94.25           C  
ATOM   3897  O   THR B 216       9.867   8.125   5.184  1.00 94.25           O  
ATOM   3898  CG2 THR B 216      13.516   7.715   4.660  1.00 94.25           C  
ATOM   3899  OG1 THR B 216      13.852   9.609   6.117  1.00 94.25           O  
ATOM   3900  N   TYR B 217      10.625   8.438   3.086  1.00 91.75           N  
ATOM   3901  CA  TYR B 217       9.648   7.539   2.477  1.00 91.75           C  
ATOM   3902  C   TYR B 217      10.344   6.445   1.679  1.00 91.75           C  
ATOM   3903  CB  TYR B 217       8.688   8.320   1.570  1.00 91.75           C  
ATOM   3904  O   TYR B 217      11.094   6.730   0.739  1.00 91.75           O  
ATOM   3905  CG  TYR B 217       7.641   7.453   0.916  1.00 91.75           C  
ATOM   3906  CD1 TYR B 217       7.590   7.312  -0.469  1.00 91.75           C  
ATOM   3907  CD2 TYR B 217       6.691   6.781   1.680  1.00 91.75           C  
ATOM   3908  CE1 TYR B 217       6.625   6.520  -1.077  1.00 91.75           C  
ATOM   3909  CE2 TYR B 217       5.719   5.988   1.082  1.00 91.75           C  
ATOM   3910  OH  TYR B 217       4.734   5.074  -0.891  1.00 91.75           O  
ATOM   3911  CZ  TYR B 217       5.695   5.863  -0.295  1.00 91.75           C  
ATOM   3912  N   LYS B 218      10.078   5.211   2.107  1.00 86.69           N  
ATOM   3913  CA  LYS B 218      10.617   4.016   1.464  1.00 86.69           C  
ATOM   3914  C   LYS B 218       9.516   2.994   1.193  1.00 86.69           C  
ATOM   3915  CB  LYS B 218      11.711   3.389   2.326  1.00 86.69           C  
ATOM   3916  O   LYS B 218       9.234   2.141   2.037  1.00 86.69           O  
ATOM   3917  CG  LYS B 218      12.891   4.316   2.602  1.00 86.69           C  
ATOM   3918  CD  LYS B 218      13.930   3.650   3.496  1.00 86.69           C  
ATOM   3919  CE  LYS B 218      15.047   4.613   3.865  1.00 86.69           C  
ATOM   3920  NZ  LYS B 218      16.031   3.988   4.809  1.00 86.69           N  
ATOM   3921  N   PRO B 219       8.977   3.027   0.026  1.00 76.56           N  
ATOM   3922  CA  PRO B 219       7.816   2.178  -0.273  1.00 76.56           C  
ATOM   3923  C   PRO B 219       8.156   0.689  -0.248  1.00 76.56           C  
ATOM   3924  CB  PRO B 219       7.406   2.621  -1.680  1.00 76.56           C  
ATOM   3925  O   PRO B 219       7.270  -0.148  -0.070  1.00 76.56           O  
ATOM   3926  CG  PRO B 219       8.617   3.301  -2.232  1.00 76.56           C  
ATOM   3927  CD  PRO B 219       9.430   3.832  -1.089  1.00 76.56           C  
ATOM   3928  N   ARG B 220       9.422   0.330  -0.388  1.00 70.38           N  
ATOM   3929  CA  ARG B 220       9.805  -1.079  -0.409  1.00 70.38           C  
ATOM   3930  C   ARG B 220       9.500  -1.747   0.929  1.00 70.38           C  
ATOM   3931  CB  ARG B 220      11.289  -1.231  -0.750  1.00 70.38           C  
ATOM   3932  O   ARG B 220       9.195  -2.939   0.978  1.00 70.38           O  
ATOM   3933  CG  ARG B 220      11.711  -2.666  -1.021  1.00 70.38           C  
ATOM   3934  CD  ARG B 220      13.188  -2.754  -1.399  1.00 70.38           C  
ATOM   3935  NE  ARG B 220      13.633  -4.141  -1.490  1.00 70.38           N  
ATOM   3936  NH1 ARG B 220      15.812  -3.613  -2.039  1.00 70.38           N  
ATOM   3937  NH2 ARG B 220      15.172  -5.805  -1.849  1.00 70.38           N  
ATOM   3938  CZ  ARG B 220      14.875  -4.516  -1.793  1.00 70.38           C  
ATOM   3939  N   PHE B 221       9.695  -0.904   1.950  1.00 70.00           N  
ATOM   3940  CA  PHE B 221       9.445  -1.448   3.279  1.00 70.00           C  
ATOM   3941  C   PHE B 221       7.957  -1.405   3.613  1.00 70.00           C  
ATOM   3942  CB  PHE B 221      10.242  -0.676   4.336  1.00 70.00           C  
ATOM   3943  O   PHE B 221       7.441  -0.375   4.051  1.00 70.00           O  
ATOM   3944  CG  PHE B 221      11.727  -0.877   4.242  1.00 70.00           C  
ATOM   3945  CD1 PHE B 221      12.312  -2.066   4.664  1.00 70.00           C  
ATOM   3946  CD2 PHE B 221      12.547   0.123   3.730  1.00 70.00           C  
ATOM   3947  CE1 PHE B 221      13.688  -2.254   4.578  1.00 70.00           C  
ATOM   3948  CE2 PHE B 221      13.922  -0.059   3.641  1.00 70.00           C  
ATOM   3949  CZ  PHE B 221      14.492  -1.248   4.066  1.00 70.00           C  
ATOM   3950  N   VAL B 222       7.285  -2.500   3.320  1.00 67.62           N  
ATOM   3951  CA  VAL B 222       5.836  -2.594   3.451  1.00 67.62           C  
ATOM   3952  C   VAL B 222       5.438  -2.430   4.918  1.00 67.62           C  
ATOM   3953  CB  VAL B 222       5.301  -3.936   2.902  1.00 67.62           C  
ATOM   3954  O   VAL B 222       4.375  -1.884   5.219  1.00 67.62           O  
ATOM   3955  CG1 VAL B 222       3.775  -3.969   2.949  1.00 67.62           C  
ATOM   3956  CG2 VAL B 222       5.801  -4.164   1.476  1.00 67.62           C  
ATOM   3957  N   ASP B 223       6.379  -2.768   5.793  1.00 75.06           N  
ATOM   3958  CA  ASP B 223       6.027  -2.688   7.207  1.00 75.06           C  
ATOM   3959  C   ASP B 223       6.074  -1.245   7.703  1.00 75.06           C  
ATOM   3960  CB  ASP B 223       6.965  -3.562   8.047  1.00 75.06           C  
ATOM   3961  O   ASP B 223       5.195  -0.813   8.453  1.00 75.06           O  
ATOM   3962  CG  ASP B 223       6.848  -5.039   7.715  1.00 75.06           C  
ATOM   3963  OD1 ASP B 223       5.793  -5.469   7.207  1.00 75.06           O  
ATOM   3964  OD2 ASP B 223       7.824  -5.781   7.969  1.00 75.06           O  
ATOM   3965  N   ARG B 224       7.164  -0.528   7.223  1.00 83.88           N  
ATOM   3966  CA  ARG B 224       7.316   0.868   7.621  1.00 83.88           C  
ATOM   3967  C   ARG B 224       7.754   1.729   6.438  1.00 83.88           C  
ATOM   3968  CB  ARG B 224       8.328   0.995   8.766  1.00 83.88           C  
ATOM   3969  O   ARG B 224       8.914   2.154   6.367  1.00 83.88           O  
ATOM   3970  CG  ARG B 224       7.895   0.299  10.047  1.00 83.88           C  
ATOM   3971  CD  ARG B 224       8.891   0.533  11.172  1.00 83.88           C  
ATOM   3972  NE  ARG B 224       8.547  -0.246  12.359  1.00 83.88           N  
ATOM   3973  NH1 ARG B 224      10.148   0.724  13.711  1.00 83.88           N  
ATOM   3974  NH2 ARG B 224       8.766  -0.896  14.555  1.00 83.88           N  
ATOM   3975  CZ  ARG B 224       9.156  -0.137  13.539  1.00 83.88           C  
ATOM   3976  N   PRO B 225       6.785   2.029   5.602  1.00 83.56           N  
ATOM   3977  CA  PRO B 225       7.152   2.725   4.363  1.00 83.56           C  
ATOM   3978  C   PRO B 225       7.445   4.207   4.586  1.00 83.56           C  
ATOM   3979  CB  PRO B 225       5.918   2.541   3.479  1.00 83.56           C  
ATOM   3980  O   PRO B 225       8.070   4.848   3.736  1.00 83.56           O  
ATOM   3981  CG  PRO B 225       4.781   2.371   4.434  1.00 83.56           C  
ATOM   3982  CD  PRO B 225       5.289   1.669   5.660  1.00 83.56           C  
ATOM   3983  N   PHE B 226       7.035   4.793   5.766  1.00 90.69           N  
ATOM   3984  CA  PHE B 226       7.215   6.219   6.000  1.00 90.69           C  
ATOM   3985  C   PHE B 226       7.609   6.480   7.449  1.00 90.69           C  
ATOM   3986  CB  PHE B 226       5.938   6.988   5.656  1.00 90.69           C  
ATOM   3987  O   PHE B 226       7.070   5.859   8.367  1.00 90.69           O  
ATOM   3988  CG  PHE B 226       5.996   8.453   6.012  1.00 90.69           C  
ATOM   3989  CD1 PHE B 226       5.504   8.906   7.230  1.00 90.69           C  
ATOM   3990  CD2 PHE B 226       6.547   9.375   5.129  1.00 90.69           C  
ATOM   3991  CE1 PHE B 226       5.559  10.258   7.559  1.00 90.69           C  
ATOM   3992  CE2 PHE B 226       6.602  10.727   5.449  1.00 90.69           C  
ATOM   3993  CZ  PHE B 226       6.105  11.164   6.668  1.00 90.69           C  
ATOM   3994  N   SER B 227       8.570   7.250   7.578  1.00 93.44           N  
ATOM   3995  CA  SER B 227       8.969   7.723   8.898  1.00 93.44           C  
ATOM   3996  C   SER B 227       9.273   9.219   8.883  1.00 93.44           C  
ATOM   3997  CB  SER B 227      10.195   6.949   9.398  1.00 93.44           C  
ATOM   3998  O   SER B 227       9.836   9.734   7.914  1.00 93.44           O  
ATOM   3999  OG  SER B 227      11.359   7.336   8.680  1.00 93.44           O  
ATOM   4000  N   GLY B 228       8.781   9.875   9.883  1.00 94.88           N  
ATOM   4001  CA  GLY B 228       9.016  11.305  10.000  1.00 94.88           C  
ATOM   4002  C   GLY B 228       9.289  11.750  11.422  1.00 94.88           C  
ATOM   4003  O   GLY B 228       8.680  11.250  12.367  1.00 94.88           O  
ATOM   4004  N   SER B 229      10.336  12.586  11.516  1.00 95.44           N  
ATOM   4005  CA  SER B 229      10.672  13.219  12.789  1.00 95.44           C  
ATOM   4006  C   SER B 229      10.578  14.742  12.688  1.00 95.44           C  
ATOM   4007  CB  SER B 229      12.070  12.812  13.242  1.00 95.44           C  
ATOM   4008  O   SER B 229      11.266  15.352  11.867  1.00 95.44           O  
ATOM   4009  OG  SER B 229      12.164  11.406  13.375  1.00 95.44           O  
ATOM   4010  N   LEU B 230       9.711  15.320  13.492  1.00 94.75           N  
ATOM   4011  CA  LEU B 230       9.539  16.766  13.570  1.00 94.75           C  
ATOM   4012  C   LEU B 230      10.047  17.297  14.906  1.00 94.75           C  
ATOM   4013  CB  LEU B 230       8.070  17.141  13.383  1.00 94.75           C  
ATOM   4014  O   LEU B 230       9.578  16.891  15.961  1.00 94.75           O  
ATOM   4015  CG  LEU B 230       7.457  16.828  12.016  1.00 94.75           C  
ATOM   4016  CD1 LEU B 230       7.020  15.367  11.961  1.00 94.75           C  
ATOM   4017  CD2 LEU B 230       6.281  17.750  11.727  1.00 94.75           C  
ATOM   4018  N   PHE B 231      11.039  18.219  14.797  1.00 94.38           N  
ATOM   4019  CA  PHE B 231      11.656  18.750  16.000  1.00 94.38           C  
ATOM   4020  C   PHE B 231      11.375  20.250  16.125  1.00 94.38           C  
ATOM   4021  CB  PHE B 231      13.164  18.500  15.992  1.00 94.38           C  
ATOM   4022  O   PHE B 231      11.617  21.016  15.195  1.00 94.38           O  
ATOM   4023  CG  PHE B 231      13.539  17.047  15.969  1.00 94.38           C  
ATOM   4024  CD1 PHE B 231      13.625  16.328  17.156  1.00 94.38           C  
ATOM   4025  CD2 PHE B 231      13.812  16.406  14.773  1.00 94.38           C  
ATOM   4026  CE1 PHE B 231      13.977  14.969  17.141  1.00 94.38           C  
ATOM   4027  CE2 PHE B 231      14.156  15.062  14.742  1.00 94.38           C  
ATOM   4028  CZ  PHE B 231      14.242  14.344  15.930  1.00 94.38           C  
ATOM   4029  N   GLY B 232      10.938  20.594  17.312  1.00 93.56           N  
ATOM   4030  CA  GLY B 232      10.742  22.000  17.625  1.00 93.56           C  
ATOM   4031  C   GLY B 232       9.664  22.656  16.781  1.00 93.56           C  
ATOM   4032  O   GLY B 232       9.844  23.766  16.281  1.00 93.56           O  
ATOM   4033  N   ILE B 233       8.578  21.953  16.578  1.00 92.38           N  
ATOM   4034  CA  ILE B 233       7.488  22.500  15.773  1.00 92.38           C  
ATOM   4035  C   ILE B 233       6.719  23.531  16.594  1.00 92.38           C  
ATOM   4036  CB  ILE B 233       6.531  21.375  15.289  1.00 92.38           C  
ATOM   4037  O   ILE B 233       6.285  23.266  17.703  1.00 92.38           O  
ATOM   4038  CG1 ILE B 233       7.273  20.406  14.367  1.00 92.38           C  
ATOM   4039  CG2 ILE B 233       5.312  21.984  14.594  1.00 92.38           C  
ATOM   4040  CD1 ILE B 233       7.707  21.016  13.039  1.00 92.38           C  
ATOM   4041  N   GLU B 234       6.699  24.703  16.016  1.00 94.75           N  
ATOM   4042  CA  GLU B 234       5.941  25.797  16.609  1.00 94.75           C  
ATOM   4043  C   GLU B 234       4.934  26.375  15.617  1.00 94.75           C  
ATOM   4044  CB  GLU B 234       6.879  26.906  17.109  1.00 94.75           C  
ATOM   4045  O   GLU B 234       5.215  26.453  14.422  1.00 94.75           O  
ATOM   4046  CG  GLU B 234       7.906  26.422  18.125  1.00 94.75           C  
ATOM   4047  CD  GLU B 234       8.883  27.500  18.547  1.00 94.75           C  
ATOM   4048  OE1 GLU B 234       9.578  27.328  19.578  1.00 94.75           O  
ATOM   4049  OE2 GLU B 234       8.961  28.531  17.844  1.00 94.75           O  
ATOM   4050  N   VAL B 235       3.785  26.766  16.188  1.00 94.62           N  
ATOM   4051  CA  VAL B 235       2.736  27.359  15.359  1.00 94.62           C  
ATOM   4052  C   VAL B 235       2.357  28.734  15.922  1.00 94.62           C  
ATOM   4053  CB  VAL B 235       1.489  26.453  15.281  1.00 94.62           C  
ATOM   4054  O   VAL B 235       2.104  28.875  17.125  1.00 94.62           O  
ATOM   4055  CG1 VAL B 235       0.404  27.109  14.422  1.00 94.62           C  
ATOM   4056  CG2 VAL B 235       1.865  25.078  14.727  1.00 94.62           C  
ATOM   4057  N   PHE B 236       2.365  29.688  14.945  1.00 92.50           N  
ATOM   4058  CA  PHE B 236       2.027  31.062  15.312  1.00 92.50           C  
ATOM   4059  C   PHE B 236       0.854  31.578  14.484  1.00 92.50           C  
ATOM   4060  CB  PHE B 236       3.238  31.984  15.125  1.00 92.50           C  
ATOM   4061  O   PHE B 236       0.720  31.219  13.305  1.00 92.50           O  
ATOM   4062  CG  PHE B 236       4.484  31.500  15.812  1.00 92.50           C  
ATOM   4063  CD1 PHE B 236       4.773  31.875  17.125  1.00 92.50           C  
ATOM   4064  CD2 PHE B 236       5.367  30.656  15.148  1.00 92.50           C  
ATOM   4065  CE1 PHE B 236       5.926  31.422  17.750  1.00 92.50           C  
ATOM   4066  CE2 PHE B 236       6.520  30.188  15.781  1.00 92.50           C  
ATOM   4067  CZ  PHE B 236       6.801  30.578  17.078  1.00 92.50           C  
ATOM   4068  N   SER B 237       0.107  32.344  15.195  1.00 92.00           N  
ATOM   4069  CA  SER B 237      -0.874  33.125  14.445  1.00 92.00           C  
ATOM   4070  C   SER B 237      -0.486  34.594  14.398  1.00 92.00           C  
ATOM   4071  CB  SER B 237      -2.264  32.969  15.070  1.00 92.00           C  
ATOM   4072  O   SER B 237       0.065  35.125  15.359  1.00 92.00           O  
ATOM   4073  OG  SER B 237      -2.352  33.688  16.281  1.00 92.00           O  
ATOM   4074  N   CYS B 238      -0.667  35.156  13.180  1.00 89.25           N  
ATOM   4075  CA  CYS B 238      -0.316  36.562  13.055  1.00 89.25           C  
ATOM   4076  C   CYS B 238      -1.088  37.219  11.922  1.00 89.25           C  
ATOM   4077  CB  CYS B 238       1.186  36.750  12.828  1.00 89.25           C  
ATOM   4078  O   CYS B 238      -1.794  36.562  11.172  1.00 89.25           O  
ATOM   4079  SG  CYS B 238       1.759  36.062  11.258  1.00 89.25           S  
ATOM   4080  N   ARG B 239      -0.981  38.531  12.031  1.00 89.50           N  
ATOM   4081  CA  ARG B 239      -1.392  39.312  10.883  1.00 89.50           C  
ATOM   4082  C   ARG B 239      -0.194  39.688  10.008  1.00 89.50           C  
ATOM   4083  CB  ARG B 239      -2.107  40.594  11.336  1.00 89.50           C  
ATOM   4084  O   ARG B 239       0.768  40.281  10.484  1.00 89.50           O  
ATOM   4085  CG  ARG B 239      -2.953  41.250  10.258  1.00 89.50           C  
ATOM   4086  CD  ARG B 239      -3.787  42.406  10.805  1.00 89.50           C  
ATOM   4087  NE  ARG B 239      -4.504  43.094   9.750  1.00 89.50           N  
ATOM   4088  NH1 ARG B 239      -5.605  44.562  11.172  1.00 89.50           N  
ATOM   4089  NH2 ARG B 239      -5.945  44.688   8.906  1.00 89.50           N  
ATOM   4090  CZ  ARG B 239      -5.348  44.094   9.945  1.00 89.50           C  
ATOM   4091  N   LEU B 240      -0.245  39.281   8.773  1.00 88.00           N  
ATOM   4092  CA  LEU B 240       0.925  39.375   7.910  1.00 88.00           C  
ATOM   4093  C   LEU B 240       1.363  40.812   7.727  1.00 88.00           C  
ATOM   4094  CB  LEU B 240       0.630  38.750   6.547  1.00 88.00           C  
ATOM   4095  O   LEU B 240       2.547  41.094   7.508  1.00 88.00           O  
ATOM   4096  CG  LEU B 240       0.828  37.219   6.441  1.00 88.00           C  
ATOM   4097  CD1 LEU B 240       0.141  36.688   5.191  1.00 88.00           C  
ATOM   4098  CD2 LEU B 240       2.312  36.875   6.434  1.00 88.00           C  
ATOM   4099  N   GLY B 241       0.483  41.812   7.812  1.00 83.44           N  
ATOM   4100  CA  GLY B 241       0.875  43.188   7.727  1.00 83.44           C  
ATOM   4101  C   GLY B 241       1.740  43.656   8.891  1.00 83.44           C  
ATOM   4102  O   GLY B 241       2.553  44.562   8.750  1.00 83.44           O  
ATOM   4103  N   ASN B 242       1.491  43.188  10.016  1.00 86.62           N  
ATOM   4104  CA  ASN B 242       2.250  43.438  11.234  1.00 86.62           C  
ATOM   4105  C   ASN B 242       2.574  42.156  11.984  1.00 86.62           C  
ATOM   4106  CB  ASN B 242       1.484  44.406  12.148  1.00 86.62           C  
ATOM   4107  O   ASN B 242       2.100  41.938  13.102  1.00 86.62           O  
ATOM   4108  CG  ASN B 242       2.396  45.156  13.086  1.00 86.62           C  
ATOM   4109  ND2 ASN B 242       1.819  46.062  13.867  1.00 86.62           N  
ATOM   4110  OD1 ASN B 242       3.607  44.938  13.117  1.00 86.62           O  
ATOM   4111  N   GLU B 243       3.566  41.406  11.406  1.00 87.12           N  
ATOM   4112  CA  GLU B 243       3.838  40.062  11.898  1.00 87.12           C  
ATOM   4113  C   GLU B 243       4.535  40.094  13.258  1.00 87.12           C  
ATOM   4114  CB  GLU B 243       4.688  39.281  10.891  1.00 87.12           C  
ATOM   4115  O   GLU B 243       4.176  39.344  14.164  1.00 87.12           O  
ATOM   4116  CG  GLU B 243       4.914  37.812  11.281  1.00 87.12           C  
ATOM   4117  CD  GLU B 243       5.738  37.031  10.258  1.00 87.12           C  
ATOM   4118  OE1 GLU B 243       6.242  35.938  10.586  1.00 87.12           O  
ATOM   4119  OE2 GLU B 243       5.879  37.531   9.117  1.00 87.12           O  
ATOM   4120  N   HIS B 244       5.457  40.875  13.438  1.00 83.81           N  
ATOM   4121  CA  HIS B 244       6.281  40.875  14.648  1.00 83.81           C  
ATOM   4122  C   HIS B 244       5.473  41.312  15.867  1.00 83.81           C  
ATOM   4123  CB  HIS B 244       7.492  41.812  14.469  1.00 83.81           C  
ATOM   4124  O   HIS B 244       5.602  40.719  16.938  1.00 83.81           O  
ATOM   4125  CG  HIS B 244       8.586  41.188  13.641  1.00 83.81           C  
ATOM   4126  CD2 HIS B 244       9.117  41.594  12.461  1.00 83.81           C  
ATOM   4127  ND1 HIS B 244       9.258  40.062  14.008  1.00 83.81           N  
ATOM   4128  CE1 HIS B 244      10.156  39.750  13.094  1.00 83.81           C  
ATOM   4129  NE2 HIS B 244      10.094  40.688  12.141  1.00 83.81           N  
ATOM   4130  N   ASP B 245       4.555  42.219  15.633  1.00 83.06           N  
ATOM   4131  CA  ASP B 245       3.818  42.781  16.766  1.00 83.06           C  
ATOM   4132  C   ASP B 245       2.574  41.938  17.062  1.00 83.06           C  
ATOM   4133  CB  ASP B 245       3.426  44.219  16.516  1.00 83.06           C  
ATOM   4134  O   ASP B 245       2.068  41.938  18.188  1.00 83.06           O  
ATOM   4135  CG  ASP B 245       4.621  45.156  16.453  1.00 83.06           C  
ATOM   4136  OD1 ASP B 245       5.660  44.875  17.078  1.00 83.06           O  
ATOM   4137  OD2 ASP B 245       4.520  46.219  15.781  1.00 83.06           O  
ATOM   4138  N   THR B 246       2.117  41.188  16.141  1.00 83.50           N  
ATOM   4139  CA  THR B 246       0.845  40.500  16.312  1.00 83.50           C  
ATOM   4140  C   THR B 246       1.062  39.000  16.453  1.00 83.50           C  
ATOM   4141  CB  THR B 246      -0.111  40.781  15.148  1.00 83.50           C  
ATOM   4142  O   THR B 246       0.118  38.250  16.719  1.00 83.50           O  
ATOM   4143  CG2 THR B 246      -0.416  42.281  15.023  1.00 83.50           C  
ATOM   4144  OG1 THR B 246       0.494  40.344  13.930  1.00 83.50           O  
ATOM   4145  N   ALA B 247       2.285  38.562  16.453  1.00 86.94           N  
ATOM   4146  CA  ALA B 247       2.541  37.125  16.484  1.00 86.94           C  
ATOM   4147  C   ALA B 247       2.199  36.531  17.844  1.00 86.94           C  
ATOM   4148  CB  ALA B 247       3.998  36.812  16.125  1.00 86.94           C  
ATOM   4149  O   ALA B 247       2.652  37.031  18.875  1.00 86.94           O  
ATOM   4150  N   LEU B 248       1.304  35.594  17.844  1.00 86.06           N  
ATOM   4151  CA  LEU B 248       0.920  34.875  19.062  1.00 86.06           C  
ATOM   4152  C   LEU B 248       1.190  33.375  18.906  1.00 86.06           C  
ATOM   4153  CB  LEU B 248      -0.560  35.125  19.375  1.00 86.06           C  
ATOM   4154  O   LEU B 248       0.810  32.781  17.906  1.00 86.06           O  
ATOM   4155  CG  LEU B 248      -0.947  36.531  19.781  1.00 86.06           C  
ATOM   4156  CD1 LEU B 248      -2.459  36.719  19.703  1.00 86.06           C  
ATOM   4157  CD2 LEU B 248      -0.438  36.844  21.188  1.00 86.06           C  
ATOM   4158  N   SER B 249       1.850  32.844  19.938  1.00 90.81           N  
ATOM   4159  CA  SER B 249       2.188  31.438  19.906  1.00 90.81           C  
ATOM   4160  C   SER B 249       0.975  30.562  20.234  1.00 90.81           C  
ATOM   4161  CB  SER B 249       3.320  31.125  20.891  1.00 90.81           C  
ATOM   4162  O   SER B 249       0.283  30.797  21.219  1.00 90.81           O  
ATOM   4163  OG  SER B 249       3.607  29.734  20.906  1.00 90.81           O  
ATOM   4164  N   ILE B 250       0.624  29.656  19.391  1.00 92.88           N  
ATOM   4165  CA  ILE B 250      -0.486  28.734  19.594  1.00 92.88           C  
ATOM   4166  C   ILE B 250       0.044  27.406  20.141  1.00 92.88           C  
ATOM   4167  CB  ILE B 250      -1.287  28.500  18.297  1.00 92.88           C  
ATOM   4168  O   ILE B 250      -0.492  26.859  21.109  1.00 92.88           O  
ATOM   4169  CG1 ILE B 250      -1.896  29.828  17.812  1.00 92.88           C  
ATOM   4170  CG2 ILE B 250      -2.373  27.453  18.516  1.00 92.88           C  
ATOM   4171  CD1 ILE B 250      -2.557  29.719  16.438  1.00 92.88           C  
ATOM   4172  N   VAL B 251       1.108  26.938  19.500  1.00 94.88           N  
ATOM   4173  CA  VAL B 251       1.717  25.688  19.953  1.00 94.88           C  
ATOM   4174  C   VAL B 251       3.176  25.938  20.328  1.00 94.88           C  
ATOM   4175  CB  VAL B 251       1.622  24.594  18.859  1.00 94.88           C  
ATOM   4176  O   VAL B 251       3.949  26.469  19.531  1.00 94.88           O  
ATOM   4177  CG1 VAL B 251       2.291  23.312  19.344  1.00 94.88           C  
ATOM   4178  CG2 VAL B 251       0.163  24.344  18.484  1.00 94.88           C  
ATOM   4179  N   ASP B 252       3.479  25.562  21.500  1.00 93.06           N  
ATOM   4180  CA  ASP B 252       4.875  25.609  21.922  1.00 93.06           C  
ATOM   4181  C   ASP B 252       5.699  24.531  21.219  1.00 93.06           C  
ATOM   4182  CB  ASP B 252       4.988  25.438  23.438  1.00 93.06           C  
ATOM   4183  O   ASP B 252       5.148  23.562  20.688  1.00 93.06           O  
ATOM   4184  CG  ASP B 252       4.426  26.609  24.219  1.00 93.06           C  
ATOM   4185  OD1 ASP B 252       4.383  27.734  23.672  1.00 93.06           O  
ATOM   4186  OD2 ASP B 252       4.027  26.422  25.375  1.00 93.06           O  
ATOM   4187  N   PRO B 253       7.016  24.797  21.172  1.00 93.94           N  
ATOM   4188  CA  PRO B 253       7.859  23.844  20.453  1.00 93.94           C  
ATOM   4189  C   PRO B 253       7.688  22.406  20.969  1.00 93.94           C  
ATOM   4190  CB  PRO B 253       9.273  24.344  20.734  1.00 93.94           C  
ATOM   4191  O   PRO B 253       7.785  22.156  22.172  1.00 93.94           O  
ATOM   4192  CG  PRO B 253       9.109  25.797  21.062  1.00 93.94           C  
ATOM   4193  CD  PRO B 253       7.773  25.969  21.719  1.00 93.94           C  
ATOM   4194  N   VAL B 254       7.355  21.562  20.000  1.00 94.75           N  
ATOM   4195  CA  VAL B 254       7.090  20.172  20.359  1.00 94.75           C  
ATOM   4196  C   VAL B 254       7.859  19.234  19.422  1.00 94.75           C  
ATOM   4197  CB  VAL B 254       5.578  19.859  20.297  1.00 94.75           C  
ATOM   4198  O   VAL B 254       8.164  19.609  18.281  1.00 94.75           O  
ATOM   4199  CG1 VAL B 254       5.051  19.984  18.875  1.00 94.75           C  
ATOM   4200  CG2 VAL B 254       5.309  18.453  20.844  1.00 94.75           C  
ATOM   4201  N   GLN B 255       8.195  18.094  20.016  1.00 95.44           N  
ATOM   4202  CA  GLN B 255       8.797  17.016  19.219  1.00 95.44           C  
ATOM   4203  C   GLN B 255       7.770  15.953  18.875  1.00 95.44           C  
ATOM   4204  CB  GLN B 255       9.977  16.391  19.969  1.00 95.44           C  
ATOM   4205  O   GLN B 255       7.102  15.414  19.750  1.00 95.44           O  
ATOM   4206  CG  GLN B 255      11.117  17.359  20.234  1.00 95.44           C  
ATOM   4207  CD  GLN B 255      12.242  16.734  21.047  1.00 95.44           C  
ATOM   4208  NE2 GLN B 255      13.242  17.531  21.406  1.00 95.44           N  
ATOM   4209  OE1 GLN B 255      12.211  15.531  21.344  1.00 95.44           O  
ATOM   4210  N   ILE B 256       7.656  15.727  17.531  1.00 95.81           N  
ATOM   4211  CA  ILE B 256       6.672  14.750  17.062  1.00 95.81           C  
ATOM   4212  C   ILE B 256       7.367  13.680  16.234  1.00 95.81           C  
ATOM   4213  CB  ILE B 256       5.555  15.430  16.250  1.00 95.81           C  
ATOM   4214  O   ILE B 256       8.188  13.984  15.367  1.00 95.81           O  
ATOM   4215  CG1 ILE B 256       4.895  16.547  17.062  1.00 95.81           C  
ATOM   4216  CG2 ILE B 256       4.520  14.398  15.789  1.00 95.81           C  
ATOM   4217  CD1 ILE B 256       3.951  17.438  16.250  1.00 95.81           C  
ATOM   4218  N   GLN B 257       7.059  12.477  16.516  1.00 96.25           N  
ATOM   4219  CA  GLN B 257       7.508  11.352  15.719  1.00 96.25           C  
ATOM   4220  C   GLN B 257       6.336  10.664  15.023  1.00 96.25           C  
ATOM   4221  CB  GLN B 257       8.266  10.344  16.578  1.00 96.25           C  
ATOM   4222  O   GLN B 257       5.320  10.367  15.656  1.00 96.25           O  
ATOM   4223  CG  GLN B 257       9.617  10.844  17.078  1.00 96.25           C  
ATOM   4224  CD  GLN B 257      10.320   9.852  17.969  1.00 96.25           C  
ATOM   4225  NE2 GLN B 257      11.516  10.203  18.422  1.00 96.25           N  
ATOM   4226  OE1 GLN B 257       9.797   8.766  18.250  1.00 96.25           O  
ATOM   4227  N   MET B 258       6.465  10.469  13.688  1.00 94.94           N  
ATOM   4228  CA  MET B 258       5.406   9.844  12.898  1.00 94.94           C  
ATOM   4229  C   MET B 258       5.938   8.641  12.133  1.00 94.94           C  
ATOM   4230  CB  MET B 258       4.789  10.852  11.930  1.00 94.94           C  
ATOM   4231  O   MET B 258       7.055   8.672  11.609  1.00 94.94           O  
ATOM   4232  CG  MET B 258       4.230  12.094  12.609  1.00 94.94           C  
ATOM   4233  SD  MET B 258       3.561  13.312  11.414  1.00 94.94           S  
ATOM   4234  CE  MET B 258       5.055  13.664  10.445  1.00 94.94           C  
ATOM   4235  N   GLU B 259       5.180   7.586  12.094  1.00 93.62           N  
ATOM   4236  CA  GLU B 259       5.535   6.391  11.336  1.00 93.62           C  
ATOM   4237  C   GLU B 259       4.297   5.730  10.734  1.00 93.62           C  
ATOM   4238  CB  GLU B 259       6.285   5.395  12.219  1.00 93.62           C  
ATOM   4239  O   GLU B 259       3.234   5.711  11.352  1.00 93.62           O  
ATOM   4240  CG  GLU B 259       7.672   5.863  12.633  1.00 93.62           C  
ATOM   4241  CD  GLU B 259       8.430   4.840  13.469  1.00 93.62           C  
ATOM   4242  OE1 GLU B 259       9.578   5.121  13.875  1.00 93.62           O  
ATOM   4243  OE2 GLU B 259       7.863   3.750  13.719  1.00 93.62           O  
ATOM   4244  N   LEU B 260       4.438   5.355   9.531  1.00 89.25           N  
ATOM   4245  CA  LEU B 260       3.398   4.531   8.922  1.00 89.25           C  
ATOM   4246  C   LEU B 260       3.662   3.053   9.172  1.00 89.25           C  
ATOM   4247  CB  LEU B 260       3.314   4.801   7.414  1.00 89.25           C  
ATOM   4248  O   LEU B 260       4.727   2.537   8.812  1.00 89.25           O  
ATOM   4249  CG  LEU B 260       2.492   6.016   6.988  1.00 89.25           C  
ATOM   4250  CD1 LEU B 260       2.799   6.383   5.539  1.00 89.25           C  
ATOM   4251  CD2 LEU B 260       1.002   5.746   7.172  1.00 89.25           C  
ATOM   4252  N   VAL B 261       2.721   2.424   9.820  1.00 84.31           N  
ATOM   4253  CA  VAL B 261       2.885   1.013  10.156  1.00 84.31           C  
ATOM   4254  C   VAL B 261       1.914   0.169   9.336  1.00 84.31           C  
ATOM   4255  CB  VAL B 261       2.668   0.757  11.664  1.00 84.31           C  
ATOM   4256  O   VAL B 261       0.700   0.379   9.391  1.00 84.31           O  
ATOM   4257  CG1 VAL B 261       2.926  -0.710  12.008  1.00 84.31           C  
ATOM   4258  CG2 VAL B 261       3.570   1.668  12.492  1.00 84.31           C  
ATOM   4259  N   GLY B 262       2.596  -0.633   8.461  1.00 74.94           N  
ATOM   4260  CA  GLY B 262       1.774  -1.535   7.668  1.00 74.94           C  
ATOM   4261  C   GLY B 262       1.257  -2.721   8.461  1.00 74.94           C  
ATOM   4262  O   GLY B 262       1.741  -3.000   9.555  1.00 74.94           O  
ATOM   4263  N   ASN B 263       0.019  -3.162   8.141  1.00 62.31           N  
ATOM   4264  CA  ASN B 263      -0.566  -4.320   8.805  1.00 62.31           C  
ATOM   4265  C   ASN B 263       0.141  -5.613   8.414  1.00 62.31           C  
ATOM   4266  CB  ASN B 263      -2.062  -4.418   8.500  1.00 62.31           C  
ATOM   4267  O   ASN B 263      -0.028  -6.102   7.293  1.00 62.31           O  
ATOM   4268  CG  ASN B 263      -2.926  -4.012   9.680  1.00 62.31           C  
ATOM   4269  ND2 ASN B 263      -4.238  -4.016   9.477  1.00 62.31           N  
ATOM   4270  OD1 ASN B 263      -2.420  -3.695  10.758  1.00 62.31           O  
ATOM   4271  N   SER B 264       1.453  -5.855   8.812  1.00 54.59           N  
ATOM   4272  CA  SER B 264       2.201  -7.078   8.539  1.00 54.59           C  
ATOM   4273  C   SER B 264       1.479  -8.305   9.086  1.00 54.59           C  
ATOM   4274  CB  SER B 264       3.607  -6.992   9.133  1.00 54.59           C  
ATOM   4275  O   SER B 264       1.920  -9.438   8.883  1.00 54.59           O  
ATOM   4276  OG  SER B 264       3.564  -7.145  10.547  1.00 54.59           O  
ATOM   4277  N   SER B 265       0.483  -8.094   9.938  1.00 54.12           N  
ATOM   4278  CA  SER B 265      -0.025  -9.242  10.680  1.00 54.12           C  
ATOM   4279  C   SER B 265      -0.596 -10.297   9.742  1.00 54.12           C  
ATOM   4280  CB  SER B 265      -1.096  -8.805  11.680  1.00 54.12           C  
ATOM   4281  O   SER B 265      -0.913 -11.414  10.164  1.00 54.12           O  
ATOM   4282  OG  SER B 265      -2.072  -8.000  11.047  1.00 54.12           O  
ATOM   4283  N   TYR B 266      -0.699  -9.891   8.445  1.00 54.22           N  
ATOM   4284  CA  TYR B 266      -1.448 -10.875   7.672  1.00 54.22           C  
ATOM   4285  C   TYR B 266      -0.516 -11.914   7.062  1.00 54.22           C  
ATOM   4286  CB  TYR B 266      -2.252 -10.188   6.562  1.00 54.22           C  
ATOM   4287  O   TYR B 266      -0.948 -12.766   6.277  1.00 54.22           O  
ATOM   4288  CG  TYR B 266      -3.293  -9.219   7.082  1.00 54.22           C  
ATOM   4289  CD1 TYR B 266      -4.480  -9.680   7.645  1.00 54.22           C  
ATOM   4290  CD2 TYR B 266      -3.092  -7.848   7.004  1.00 54.22           C  
ATOM   4291  CE1 TYR B 266      -5.441  -8.797   8.125  1.00 54.22           C  
ATOM   4292  CE2 TYR B 266      -4.047  -6.953   7.477  1.00 54.22           C  
ATOM   4293  OH  TYR B 266      -6.164  -6.559   8.500  1.00 54.22           O  
ATOM   4294  CZ  TYR B 266      -5.215  -7.438   8.031  1.00 54.22           C  
ATOM   4295  N   GLN B 267       0.887 -11.844   7.273  1.00 51.25           N  
ATOM   4296  CA  GLN B 267       1.812 -12.781   6.641  1.00 51.25           C  
ATOM   4297  C   GLN B 267       1.324 -14.219   6.777  1.00 51.25           C  
ATOM   4298  CB  GLN B 267       3.213 -12.641   7.242  1.00 51.25           C  
ATOM   4299  O   GLN B 267       1.589 -15.055   5.914  1.00 51.25           O  
ATOM   4300  CG  GLN B 267       3.984 -11.430   6.730  1.00 51.25           C  
ATOM   4301  CD  GLN B 267       5.445 -11.453   7.133  1.00 51.25           C  
ATOM   4302  NE2 GLN B 267       6.223 -10.516   6.602  1.00 51.25           N  
ATOM   4303  OE1 GLN B 267       5.875 -12.312   7.914  1.00 51.25           O  
ATOM   4304  N   ASN B 268       0.655 -14.500   7.988  1.00 52.66           N  
ATOM   4305  CA  ASN B 268       0.377 -15.914   8.195  1.00 52.66           C  
ATOM   4306  C   ASN B 268      -1.086 -16.250   7.922  1.00 52.66           C  
ATOM   4307  CB  ASN B 268       0.755 -16.328   9.625  1.00 52.66           C  
ATOM   4308  O   ASN B 268      -1.583 -17.297   8.352  1.00 52.66           O  
ATOM   4309  CG  ASN B 268       2.252 -16.469   9.812  1.00 52.66           C  
ATOM   4310  ND2 ASN B 268       2.680 -16.641  11.055  1.00 52.66           N  
ATOM   4311  OD1 ASN B 268       3.021 -16.422   8.844  1.00 52.66           O  
ATOM   4312  N   SER B 269      -1.890 -15.266   7.293  1.00 58.03           N  
ATOM   4313  CA  SER B 269      -3.297 -15.648   7.242  1.00 58.03           C  
ATOM   4314  C   SER B 269      -3.643 -16.312   5.914  1.00 58.03           C  
ATOM   4315  CB  SER B 269      -4.191 -14.422   7.461  1.00 58.03           C  
ATOM   4316  O   SER B 269      -3.225 -15.844   4.852  1.00 58.03           O  
ATOM   4317  OG  SER B 269      -4.004 -13.477   6.430  1.00 58.03           O  
ATOM   4318  N   SER B 270      -3.688 -17.672   5.902  1.00 65.12           N  
ATOM   4319  CA  SER B 270      -4.121 -18.484   4.773  1.00 65.12           C  
ATOM   4320  C   SER B 270      -5.621 -18.328   4.523  1.00 65.12           C  
ATOM   4321  CB  SER B 270      -3.787 -19.969   5.012  1.00 65.12           C  
ATOM   4322  O   SER B 270      -6.363 -17.922   5.414  1.00 65.12           O  
ATOM   4323  OG  SER B 270      -4.652 -20.516   5.984  1.00 65.12           O  
ATOM   4324  N   GLY B 271      -6.070 -18.312   3.277  1.00 77.12           N  
ATOM   4325  CA  GLY B 271      -7.469 -18.297   2.887  1.00 77.12           C  
ATOM   4326  C   GLY B 271      -7.859 -17.016   2.152  1.00 77.12           C  
ATOM   4327  O   GLY B 271      -7.258 -16.688   1.128  1.00 77.12           O  
ATOM   4328  N   LEU B 272      -8.742 -16.328   2.832  1.00 78.25           N  
ATOM   4329  CA  LEU B 272      -9.273 -15.141   2.162  1.00 78.25           C  
ATOM   4330  C   LEU B 272      -8.258 -14.008   2.156  1.00 78.25           C  
ATOM   4331  CB  LEU B 272     -10.562 -14.680   2.848  1.00 78.25           C  
ATOM   4332  O   LEU B 272      -8.383 -13.055   1.386  1.00 78.25           O  
ATOM   4333  CG  LEU B 272     -11.812 -15.516   2.580  1.00 78.25           C  
ATOM   4334  CD1 LEU B 272     -12.883 -15.234   3.631  1.00 78.25           C  
ATOM   4335  CD2 LEU B 272     -12.352 -15.250   1.179  1.00 78.25           C  
ATOM   4336  N   MET B 273      -7.191 -14.164   2.936  1.00 75.50           N  
ATOM   4337  CA  MET B 273      -6.172 -13.117   3.004  1.00 75.50           C  
ATOM   4338  C   MET B 273      -5.020 -13.414   2.053  1.00 75.50           C  
ATOM   4339  CB  MET B 273      -5.648 -12.969   4.434  1.00 75.50           C  
ATOM   4340  O   MET B 273      -4.098 -12.609   1.913  1.00 75.50           O  
ATOM   4341  CG  MET B 273      -6.668 -12.398   5.406  1.00 75.50           C  
ATOM   4342  SD  MET B 273      -7.219 -10.711   4.941  1.00 75.50           S  
ATOM   4343  CE  MET B 273      -5.691  -9.781   5.258  1.00 75.50           C  
ATOM   4344  N   ASP B 274      -5.066 -14.594   1.366  1.00 71.69           N  
ATOM   4345  CA  ASP B 274      -3.973 -15.078   0.527  1.00 71.69           C  
ATOM   4346  C   ASP B 274      -3.656 -14.086  -0.588  1.00 71.69           C  
ATOM   4347  CB  ASP B 274      -4.320 -16.453  -0.067  1.00 71.69           C  
ATOM   4348  O   ASP B 274      -2.500 -13.945  -0.994  1.00 71.69           O  
ATOM   4349  CG  ASP B 274      -4.047 -17.594   0.889  1.00 71.69           C  
ATOM   4350  OD1 ASP B 274      -3.453 -17.359   1.965  1.00 71.69           O  
ATOM   4351  OD2 ASP B 274      -4.426 -18.734   0.562  1.00 71.69           O  
ATOM   4352  N   ALA B 275      -4.672 -13.477  -1.074  1.00 64.62           N  
ATOM   4353  CA  ALA B 275      -4.422 -12.688  -2.275  1.00 64.62           C  
ATOM   4354  C   ALA B 275      -4.020 -11.258  -1.918  1.00 64.62           C  
ATOM   4355  CB  ALA B 275      -5.660 -12.680  -3.172  1.00 64.62           C  
ATOM   4356  O   ALA B 275      -3.633 -10.477  -2.793  1.00 64.62           O  
ATOM   4357  N   PHE B 276      -3.967 -11.055  -0.594  1.00 71.75           N  
ATOM   4358  CA  PHE B 276      -3.750  -9.648  -0.281  1.00 71.75           C  
ATOM   4359  C   PHE B 276      -2.289  -9.391   0.064  1.00 71.75           C  
ATOM   4360  CB  PHE B 276      -4.648  -9.211   0.880  1.00 71.75           C  
ATOM   4361  O   PHE B 276      -1.643 -10.211   0.711  1.00 71.75           O  
ATOM   4362  CG  PHE B 276      -6.121  -9.367   0.602  1.00 71.75           C  
ATOM   4363  CD1 PHE B 276      -6.789  -8.461  -0.211  1.00 71.75           C  
ATOM   4364  CD2 PHE B 276      -6.832 -10.422   1.155  1.00 71.75           C  
ATOM   4365  CE1 PHE B 276      -8.148  -8.602  -0.470  1.00 71.75           C  
ATOM   4366  CE2 PHE B 276      -8.195 -10.570   0.901  1.00 71.75           C  
ATOM   4367  CZ  PHE B 276      -8.852  -9.664   0.089  1.00 71.75           C  
ATOM   4368  N   ASN B 277      -1.830  -8.547  -0.708  1.00 66.69           N  
ATOM   4369  CA  ASN B 277      -0.493  -8.055  -0.391  1.00 66.69           C  
ATOM   4370  C   ASN B 277      -0.543  -6.895   0.602  1.00 66.69           C  
ATOM   4371  CB  ASN B 277       0.240  -7.629  -1.665  1.00 66.69           C  
ATOM   4372  O   ASN B 277      -1.611  -6.336   0.856  1.00 66.69           O  
ATOM   4373  CG  ASN B 277       0.427  -8.773  -2.641  1.00 66.69           C  
ATOM   4374  ND2 ASN B 277       0.591  -8.445  -3.916  1.00 66.69           N  
ATOM   4375  OD1 ASN B 277       0.423  -9.945  -2.248  1.00 66.69           O  
ATOM   4376  N   SER B 278       0.463  -6.789   1.375  1.00 64.06           N  
ATOM   4377  CA  SER B 278       0.544  -5.723   2.369  1.00 64.06           C  
ATOM   4378  C   SER B 278       0.149  -4.379   1.772  1.00 64.06           C  
ATOM   4379  CB  SER B 278       1.957  -5.641   2.949  1.00 64.06           C  
ATOM   4380  O   SER B 278      -0.374  -3.510   2.475  1.00 64.06           O  
ATOM   4381  OG  SER B 278       2.898  -5.328   1.937  1.00 64.06           O  
ATOM   4382  N   GLU B 279       0.287  -4.344   0.401  1.00 64.19           N  
ATOM   4383  CA  GLU B 279      -0.009  -3.074  -0.258  1.00 64.19           C  
ATOM   4384  C   GLU B 279      -1.515  -2.844  -0.362  1.00 64.19           C  
ATOM   4385  CB  GLU B 279       0.626  -3.029  -1.649  1.00 64.19           C  
ATOM   4386  O   GLU B 279      -1.962  -1.714  -0.568  1.00 64.19           O  
ATOM   4387  CG  GLU B 279       2.148  -3.053  -1.632  1.00 64.19           C  
ATOM   4388  CD  GLU B 279       2.766  -3.010  -3.021  1.00 64.19           C  
ATOM   4389  OE1 GLU B 279       4.012  -2.971  -3.131  1.00 64.19           O  
ATOM   4390  OE2 GLU B 279       1.996  -3.014  -4.008  1.00 64.19           O  
ATOM   4391  N   ASP B 280      -2.168  -3.896  -0.146  1.00 70.12           N  
ATOM   4392  CA  ASP B 280      -3.613  -3.781  -0.313  1.00 70.12           C  
ATOM   4393  C   ASP B 280      -4.258  -3.121   0.903  1.00 70.12           C  
ATOM   4394  CB  ASP B 280      -4.238  -5.160  -0.554  1.00 70.12           C  
ATOM   4395  O   ASP B 280      -5.387  -2.631   0.826  1.00 70.12           O  
ATOM   4396  CG  ASP B 280      -3.863  -5.750  -1.902  1.00 70.12           C  
ATOM   4397  OD1 ASP B 280      -3.707  -4.988  -2.881  1.00 70.12           O  
ATOM   4398  OD2 ASP B 280      -3.729  -6.992  -1.987  1.00 70.12           O  
ATOM   4399  N   PHE B 281      -3.455  -3.219   1.960  1.00 72.06           N  
ATOM   4400  CA  PHE B 281      -4.008  -2.631   3.174  1.00 72.06           C  
ATOM   4401  C   PHE B 281      -3.312  -1.315   3.504  1.00 72.06           C  
ATOM   4402  CB  PHE B 281      -3.881  -3.602   4.352  1.00 72.06           C  
ATOM   4403  O   PHE B 281      -2.088  -1.272   3.641  1.00 72.06           O  
ATOM   4404  CG  PHE B 281      -4.441  -4.969   4.070  1.00 72.06           C  
ATOM   4405  CD1 PHE B 281      -5.812  -5.180   4.023  1.00 72.06           C  
ATOM   4406  CD2 PHE B 281      -3.594  -6.051   3.855  1.00 72.06           C  
ATOM   4407  CE1 PHE B 281      -6.336  -6.445   3.766  1.00 72.06           C  
ATOM   4408  CE2 PHE B 281      -4.105  -7.316   3.598  1.00 72.06           C  
ATOM   4409  CZ  PHE B 281      -5.477  -7.512   3.555  1.00 72.06           C  
ATOM   4410  N   PRO B 282      -4.113  -0.277   3.420  1.00 75.19           N  
ATOM   4411  CA  PRO B 282      -3.453   0.988   3.752  1.00 75.19           C  
ATOM   4412  C   PRO B 282      -2.883   1.003   5.168  1.00 75.19           C  
ATOM   4413  CB  PRO B 282      -4.574   2.020   3.602  1.00 75.19           C  
ATOM   4414  O   PRO B 282      -3.469   0.411   6.078  1.00 75.19           O  
ATOM   4415  CG  PRO B 282      -5.836   1.235   3.752  1.00 75.19           C  
ATOM   4416  CD  PRO B 282      -5.559  -0.192   3.375  1.00 75.19           C  
ATOM   4417  N   PRO B 283      -1.711   1.435   5.363  1.00 80.88           N  
ATOM   4418  CA  PRO B 283      -1.042   1.472   6.664  1.00 80.88           C  
ATOM   4419  C   PRO B 283      -1.714   2.430   7.645  1.00 80.88           C  
ATOM   4420  CB  PRO B 283       0.372   1.945   6.320  1.00 80.88           C  
ATOM   4421  O   PRO B 283      -2.580   3.215   7.254  1.00 80.88           O  
ATOM   4422  CG  PRO B 283       0.203   2.807   5.113  1.00 80.88           C  
ATOM   4423  CD  PRO B 283      -0.942   2.271   4.301  1.00 80.88           C  
ATOM   4424  N   VAL B 284      -1.393   2.209   8.922  1.00 84.81           N  
ATOM   4425  CA  VAL B 284      -1.853   3.096   9.984  1.00 84.81           C  
ATOM   4426  C   VAL B 284      -0.768   4.121  10.312  1.00 84.81           C  
ATOM   4427  CB  VAL B 284      -2.238   2.307  11.258  1.00 84.81           C  
ATOM   4428  O   VAL B 284       0.415   3.779  10.391  1.00 84.81           O  
ATOM   4429  CG1 VAL B 284      -2.646   3.258  12.383  1.00 84.81           C  
ATOM   4430  CG2 VAL B 284      -3.363   1.320  10.953  1.00 84.81           C  
ATOM   4431  N   LEU B 285      -1.194   5.387  10.445  1.00 91.56           N  
ATOM   4432  CA  LEU B 285      -0.262   6.441  10.820  1.00 91.56           C  
ATOM   4433  C   LEU B 285      -0.153   6.551  12.344  1.00 91.56           C  
ATOM   4434  CB  LEU B 285      -0.703   7.785  10.234  1.00 91.56           C  
ATOM   4435  O   LEU B 285      -1.139   6.852  13.016  1.00 91.56           O  
ATOM   4436  CG  LEU B 285       0.187   8.992  10.547  1.00 91.56           C  
ATOM   4437  CD1 LEU B 285       1.554   8.820   9.891  1.00 91.56           C  
ATOM   4438  CD2 LEU B 285      -0.479  10.281  10.086  1.00 91.56           C  
ATOM   4439  N   GLU B 286       1.017   6.207  12.797  1.00 94.31           N  
ATOM   4440  CA  GLU B 286       1.270   6.332  14.234  1.00 94.31           C  
ATOM   4441  C   GLU B 286       2.018   7.621  14.555  1.00 94.31           C  
ATOM   4442  CB  GLU B 286       2.061   5.125  14.742  1.00 94.31           C  
ATOM   4443  O   GLU B 286       3.090   7.875  14.000  1.00 94.31           O  
ATOM   4444  CG  GLU B 286       1.284   3.814  14.695  1.00 94.31           C  
ATOM   4445  CD  GLU B 286       2.029   2.654  15.336  1.00 94.31           C  
ATOM   4446  OE1 GLU B 286       1.519   1.511  15.297  1.00 94.31           O  
ATOM   4447  OE2 GLU B 286       3.133   2.887  15.875  1.00 94.31           O  
ATOM   4448  N   ILE B 287       1.401   8.430  15.391  1.00 96.31           N  
ATOM   4449  CA  ILE B 287       2.006   9.688  15.828  1.00 96.31           C  
ATOM   4450  C   ILE B 287       2.326   9.625  17.312  1.00 96.31           C  
ATOM   4451  CB  ILE B 287       1.084  10.891  15.523  1.00 96.31           C  
ATOM   4452  O   ILE B 287       1.457   9.305  18.125  1.00 96.31           O  
ATOM   4453  CG1 ILE B 287       0.751  10.953  14.031  1.00 96.31           C  
ATOM   4454  CG2 ILE B 287       1.731  12.195  16.000  1.00 96.31           C  
ATOM   4455  CD1 ILE B 287      -0.347  11.945  13.680  1.00 96.31           C  
ATOM   4456  N   GLN B 288       3.572   9.883  17.672  1.00 96.56           N  
ATOM   4457  CA  GLN B 288       4.004   9.898  19.062  1.00 96.56           C  
ATOM   4458  C   GLN B 288       4.547  11.266  19.453  1.00 96.56           C  
ATOM   4459  CB  GLN B 288       5.066   8.820  19.312  1.00 96.56           C  
ATOM   4460  O   GLN B 288       5.383  11.836  18.750  1.00 96.56           O  
ATOM   4461  CG  GLN B 288       4.547   7.398  19.156  1.00 96.56           C  
ATOM   4462  CD  GLN B 288       5.625   6.355  19.375  1.00 96.56           C  
ATOM   4463  NE2 GLN B 288       5.254   5.086  19.250  1.00 96.56           N  
ATOM   4464  OE1 GLN B 288       6.785   6.688  19.641  1.00 96.56           O  
ATOM   4465  N   LEU B 289       3.988  11.805  20.484  1.00 95.25           N  
ATOM   4466  CA  LEU B 289       4.504  13.062  21.031  1.00 95.25           C  
ATOM   4467  C   LEU B 289       4.527  13.031  22.547  1.00 95.25           C  
ATOM   4468  CB  LEU B 289       3.652  14.242  20.547  1.00 95.25           C  
ATOM   4469  O   LEU B 289       3.766  12.289  23.172  1.00 95.25           O  
ATOM   4470  CG  LEU B 289       2.164  14.188  20.891  1.00 95.25           C  
ATOM   4471  CD1 LEU B 289       1.839  15.188  21.984  1.00 95.25           C  
ATOM   4472  CD2 LEU B 289       1.318  14.461  19.641  1.00 95.25           C  
ATOM   4473  N   GLN B 290       5.406  13.727  23.203  1.00 93.31           N  
ATOM   4474  CA  GLN B 290       5.531  13.750  24.656  1.00 93.31           C  
ATOM   4475  C   GLN B 290       4.570  14.758  25.281  1.00 93.31           C  
ATOM   4476  CB  GLN B 290       6.969  14.078  25.078  1.00 93.31           C  
ATOM   4477  O   GLN B 290       3.572  14.375  25.891  1.00 93.31           O  
ATOM   4478  CG  GLN B 290       7.949  12.938  24.828  1.00 93.31           C  
ATOM   4479  CD  GLN B 290       9.320  13.203  25.438  1.00 93.31           C  
ATOM   4480  NE2 GLN B 290      10.195  12.203  25.391  1.00 93.31           N  
ATOM   4481  OE1 GLN B 290       9.586  14.297  25.938  1.00 93.31           O  
ATOM   4482  N   ALA B 291       4.863  16.016  25.000  1.00 95.38           N  
ATOM   4483  CA  ALA B 291       4.012  17.062  25.547  1.00 95.38           C  
ATOM   4484  C   ALA B 291       3.609  18.062  24.453  1.00 95.38           C  
ATOM   4485  CB  ALA B 291       4.719  17.781  26.688  1.00 95.38           C  
ATOM   4486  O   ALA B 291       4.457  18.531  23.688  1.00 95.38           O  
ATOM   4487  N   LEU B 292       2.281  18.281  24.406  1.00 95.25           N  
ATOM   4488  CA  LEU B 292       1.739  19.266  23.469  1.00 95.25           C  
ATOM   4489  C   LEU B 292       0.957  20.344  24.203  1.00 95.25           C  
ATOM   4490  CB  LEU B 292       0.838  18.594  22.438  1.00 95.25           C  
ATOM   4491  O   LEU B 292      -0.076  20.062  24.812  1.00 95.25           O  
ATOM   4492  CG  LEU B 292       0.217  19.500  21.375  1.00 95.25           C  
ATOM   4493  CD1 LEU B 292       1.302  20.078  20.469  1.00 95.25           C  
ATOM   4494  CD2 LEU B 292      -0.819  18.734  20.547  1.00 95.25           C  
ATOM   4495  N   ASP B 293       1.548  21.500  24.188  1.00 95.94           N  
ATOM   4496  CA  ASP B 293       0.884  22.641  24.812  1.00 95.94           C  
ATOM   4497  C   ASP B 293       0.273  23.562  23.766  1.00 95.94           C  
ATOM   4498  CB  ASP B 293       1.866  23.422  25.688  1.00 95.94           C  
ATOM   4499  O   ASP B 293       0.994  24.172  22.984  1.00 95.94           O  
ATOM   4500  CG  ASP B 293       2.412  22.594  26.844  1.00 95.94           C  
ATOM   4501  OD1 ASP B 293       1.618  21.969  27.578  1.00 95.94           O  
ATOM   4502  OD2 ASP B 293       3.650  22.578  27.031  1.00 95.94           O  
ATOM   4503  N   ILE B 294      -1.058  23.672  23.859  1.00 95.38           N  
ATOM   4504  CA  ILE B 294      -1.786  24.484  22.891  1.00 95.38           C  
ATOM   4505  C   ILE B 294      -2.465  25.656  23.594  1.00 95.38           C  
ATOM   4506  CB  ILE B 294      -2.830  23.641  22.125  1.00 95.38           C  
ATOM   4507  O   ILE B 294      -3.150  25.469  24.609  1.00 95.38           O  
ATOM   4508  CG1 ILE B 294      -2.156  22.453  21.438  1.00 95.38           C  
ATOM   4509  CG2 ILE B 294      -3.572  24.516  21.094  1.00 95.38           C  
ATOM   4510  CD1 ILE B 294      -3.133  21.422  20.891  1.00 95.38           C  
ATOM   4511  N   ARG B 295      -2.182  26.828  23.141  1.00 93.88           N  
ATOM   4512  CA  ARG B 295      -2.873  28.031  23.609  1.00 93.88           C  
ATOM   4513  C   ARG B 295      -3.805  28.578  22.531  1.00 93.88           C  
ATOM   4514  CB  ARG B 295      -1.866  29.094  24.031  1.00 93.88           C  
ATOM   4515  O   ARG B 295      -3.348  29.078  21.500  1.00 93.88           O  
ATOM   4516  CG  ARG B 295      -0.979  28.703  25.188  1.00 93.88           C  
ATOM   4517  CD  ARG B 295      -0.009  29.812  25.578  1.00 93.88           C  
ATOM   4518  NE  ARG B 295       1.074  29.312  26.422  1.00 93.88           N  
ATOM   4519  NH1 ARG B 295       1.960  31.391  26.859  1.00 93.88           N  
ATOM   4520  NH2 ARG B 295       2.928  29.516  27.750  1.00 93.88           N  
ATOM   4521  CZ  ARG B 295       1.985  30.078  27.016  1.00 93.88           C  
ATOM   4522  N   LEU B 296      -5.055  28.406  22.875  1.00 90.50           N  
ATOM   4523  CA  LEU B 296      -6.035  28.734  21.844  1.00 90.50           C  
ATOM   4524  C   LEU B 296      -6.918  29.891  22.266  1.00 90.50           C  
ATOM   4525  CB  LEU B 296      -6.898  27.500  21.531  1.00 90.50           C  
ATOM   4526  O   LEU B 296      -7.449  29.906  23.391  1.00 90.50           O  
ATOM   4527  CG  LEU B 296      -6.379  26.562  20.438  1.00 90.50           C  
ATOM   4528  CD1 LEU B 296      -6.723  25.125  20.766  1.00 90.50           C  
ATOM   4529  CD2 LEU B 296      -6.949  26.953  19.078  1.00 90.50           C  
ATOM   4530  N   SER B 297      -6.984  30.906  21.453  1.00 88.81           N  
ATOM   4531  CA  SER B 297      -7.930  32.000  21.641  1.00 88.81           C  
ATOM   4532  C   SER B 297      -9.109  31.891  20.688  1.00 88.81           C  
ATOM   4533  CB  SER B 297      -7.230  33.344  21.453  1.00 88.81           C  
ATOM   4534  O   SER B 297      -9.102  31.062  19.781  1.00 88.81           O  
ATOM   4535  OG  SER B 297      -6.969  33.594  20.078  1.00 88.81           O  
ATOM   4536  N   TYR B 298     -10.141  32.656  20.969  1.00 85.31           N  
ATOM   4537  CA  TYR B 298     -11.312  32.625  20.109  1.00 85.31           C  
ATOM   4538  C   TYR B 298     -10.945  33.000  18.672  1.00 85.31           C  
ATOM   4539  CB  TYR B 298     -12.398  33.562  20.641  1.00 85.31           C  
ATOM   4540  O   TYR B 298     -11.391  32.375  17.719  1.00 85.31           O  
ATOM   4541  CG  TYR B 298     -13.617  33.625  19.750  1.00 85.31           C  
ATOM   4542  CD1 TYR B 298     -13.828  34.750  18.938  1.00 85.31           C  
ATOM   4543  CD2 TYR B 298     -14.555  32.625  19.703  1.00 85.31           C  
ATOM   4544  CE1 TYR B 298     -14.945  34.844  18.109  1.00 85.31           C  
ATOM   4545  CE2 TYR B 298     -15.672  32.688  18.891  1.00 85.31           C  
ATOM   4546  OH  TYR B 298     -16.969  33.875  17.281  1.00 85.31           O  
ATOM   4547  CZ  TYR B 298     -15.859  33.812  18.094  1.00 85.31           C  
ATOM   4548  N   ASN B 299     -10.141  34.031  18.547  1.00 84.25           N  
ATOM   4549  CA  ASN B 299      -9.734  34.469  17.234  1.00 84.25           C  
ATOM   4550  C   ASN B 299      -8.922  33.438  16.500  1.00 84.25           C  
ATOM   4551  CB  ASN B 299      -8.945  35.781  17.328  1.00 84.25           C  
ATOM   4552  O   ASN B 299      -9.016  33.281  15.273  1.00 84.25           O  
ATOM   4553  CG  ASN B 299      -9.812  36.969  17.734  1.00 84.25           C  
ATOM   4554  ND2 ASN B 299      -9.250  37.875  18.531  1.00 84.25           N  
ATOM   4555  OD1 ASN B 299     -10.977  37.062  17.328  1.00 84.25           O  
ATOM   4556  N   ASP B 300      -8.172  32.688  17.266  1.00 86.62           N  
ATOM   4557  CA  ASP B 300      -7.383  31.641  16.656  1.00 86.62           C  
ATOM   4558  C   ASP B 300      -8.281  30.531  16.094  1.00 86.62           C  
ATOM   4559  CB  ASP B 300      -6.391  31.047  17.656  1.00 86.62           C  
ATOM   4560  O   ASP B 300      -8.062  30.047  14.977  1.00 86.62           O  
ATOM   4561  CG  ASP B 300      -5.348  32.062  18.109  1.00 86.62           C  
ATOM   4562  OD1 ASP B 300      -4.984  32.969  17.328  1.00 86.62           O  
ATOM   4563  OD2 ASP B 300      -4.883  31.938  19.266  1.00 86.62           O  
ATOM   4564  N   VAL B 301      -9.289  30.188  16.859  1.00 87.50           N  
ATOM   4565  CA  VAL B 301     -10.195  29.141  16.422  1.00 87.50           C  
ATOM   4566  C   VAL B 301     -10.930  29.578  15.156  1.00 87.50           C  
ATOM   4567  CB  VAL B 301     -11.219  28.766  17.531  1.00 87.50           C  
ATOM   4568  O   VAL B 301     -11.078  28.781  14.219  1.00 87.50           O  
ATOM   4569  CG1 VAL B 301     -12.281  27.828  16.984  1.00 87.50           C  
ATOM   4570  CG2 VAL B 301     -10.500  28.156  18.734  1.00 87.50           C  
ATOM   4571  N   GLN B 302     -11.305  30.797  15.195  1.00 86.69           N  
ATOM   4572  CA  GLN B 302     -11.977  31.312  14.008  1.00 86.69           C  
ATOM   4573  C   GLN B 302     -11.047  31.297  12.797  1.00 86.69           C  
ATOM   4574  CB  GLN B 302     -12.508  32.719  14.250  1.00 86.69           C  
ATOM   4575  O   GLN B 302     -11.477  30.984  11.680  1.00 86.69           O  
ATOM   4576  CG  GLN B 302     -13.680  32.781  15.219  1.00 86.69           C  
ATOM   4577  CD  GLN B 302     -14.914  32.062  14.688  1.00 86.69           C  
ATOM   4578  NE2 GLN B 302     -15.750  31.578  15.594  1.00 86.69           N  
ATOM   4579  OE1 GLN B 302     -15.109  31.953  13.477  1.00 86.69           O  
ATOM   4580  N   LEU B 303      -9.875  31.609  13.086  1.00 87.88           N  
ATOM   4581  CA  LEU B 303      -8.891  31.594  12.008  1.00 87.88           C  
ATOM   4582  C   LEU B 303      -8.688  30.172  11.469  1.00 87.88           C  
ATOM   4583  CB  LEU B 303      -7.555  32.156  12.500  1.00 87.88           C  
ATOM   4584  O   LEU B 303      -8.680  29.969  10.258  1.00 87.88           O  
ATOM   4585  CG  LEU B 303      -6.406  32.156  11.484  1.00 87.88           C  
ATOM   4586  CD1 LEU B 303      -6.758  33.031  10.289  1.00 87.88           C  
ATOM   4587  CD2 LEU B 303      -5.113  32.625  12.141  1.00 87.88           C  
ATOM   4588  N   PHE B 304      -8.594  29.203  12.297  1.00 88.12           N  
ATOM   4589  CA  PHE B 304      -8.391  27.812  11.875  1.00 88.12           C  
ATOM   4590  C   PHE B 304      -9.594  27.312  11.086  1.00 88.12           C  
ATOM   4591  CB  PHE B 304      -8.148  26.906  13.086  1.00 88.12           C  
ATOM   4592  O   PHE B 304      -9.438  26.609  10.086  1.00 88.12           O  
ATOM   4593  CG  PHE B 304      -6.719  26.906  13.562  1.00 88.12           C  
ATOM   4594  CD1 PHE B 304      -5.703  26.406  12.750  1.00 88.12           C  
ATOM   4595  CD2 PHE B 304      -6.387  27.406  14.820  1.00 88.12           C  
ATOM   4596  CE1 PHE B 304      -4.379  26.406  13.188  1.00 88.12           C  
ATOM   4597  CE2 PHE B 304      -5.070  27.406  15.258  1.00 88.12           C  
ATOM   4598  CZ  PHE B 304      -4.066  26.906  14.445  1.00 88.12           C  
ATOM   4599  N   LEU B 305     -10.703  27.672  11.570  1.00 87.19           N  
ATOM   4600  CA  LEU B 305     -11.914  27.234  10.883  1.00 87.19           C  
ATOM   4601  C   LEU B 305     -12.008  27.891   9.500  1.00 87.19           C  
ATOM   4602  CB  LEU B 305     -13.148  27.594  11.711  1.00 87.19           C  
ATOM   4603  O   LEU B 305     -12.406  27.234   8.539  1.00 87.19           O  
ATOM   4604  CG  LEU B 305     -13.406  26.734  12.945  1.00 87.19           C  
ATOM   4605  CD1 LEU B 305     -14.523  27.328  13.789  1.00 87.19           C  
ATOM   4606  CD2 LEU B 305     -13.742  25.297  12.539  1.00 87.19           C  
ATOM   4607  N   ALA B 306     -11.609  29.125   9.484  1.00 86.62           N  
ATOM   4608  CA  ALA B 306     -11.625  29.812   8.195  1.00 86.62           C  
ATOM   4609  C   ALA B 306     -10.656  29.156   7.215  1.00 86.62           C  
ATOM   4610  CB  ALA B 306     -11.289  31.281   8.375  1.00 86.62           C  
ATOM   4611  O   ALA B 306     -10.984  28.969   6.043  1.00 86.62           O  
ATOM   4612  N   ILE B 307      -9.547  28.766   7.723  1.00 85.19           N  
ATOM   4613  CA  ILE B 307      -8.531  28.141   6.879  1.00 85.19           C  
ATOM   4614  C   ILE B 307      -9.000  26.750   6.457  1.00 85.19           C  
ATOM   4615  CB  ILE B 307      -7.168  28.047   7.598  1.00 85.19           C  
ATOM   4616  O   ILE B 307      -8.852  26.359   5.297  1.00 85.19           O  
ATOM   4617  CG1 ILE B 307      -6.551  29.453   7.738  1.00 85.19           C  
ATOM   4618  CG2 ILE B 307      -6.223  27.109   6.852  1.00 85.19           C  
ATOM   4619  CD1 ILE B 307      -5.324  29.500   8.641  1.00 85.19           C  
ATOM   4620  N   ALA B 308      -9.555  26.000   7.348  1.00 84.62           N  
ATOM   4621  CA  ALA B 308     -10.031  24.656   7.055  1.00 84.62           C  
ATOM   4622  C   ALA B 308     -11.141  24.672   6.004  1.00 84.62           C  
ATOM   4623  CB  ALA B 308     -10.531  23.969   8.328  1.00 84.62           C  
ATOM   4624  O   ALA B 308     -11.219  23.781   5.156  1.00 84.62           O  
ATOM   4625  N   LYS B 309     -11.898  25.641   6.031  1.00 81.69           N  
ATOM   4626  CA  LYS B 309     -12.977  25.781   5.062  1.00 81.69           C  
ATOM   4627  C   LYS B 309     -12.445  26.234   3.707  1.00 81.69           C  
ATOM   4628  CB  LYS B 309     -14.039  26.750   5.570  1.00 81.69           C  
ATOM   4629  O   LYS B 309     -13.008  25.891   2.664  1.00 81.69           O  
ATOM   4630  CG  LYS B 309     -14.930  26.172   6.664  1.00 81.69           C  
ATOM   4631  CD  LYS B 309     -16.000  27.172   7.090  1.00 81.69           C  
ATOM   4632  CE  LYS B 309     -16.828  26.641   8.250  1.00 81.69           C  
ATOM   4633  NZ  LYS B 309     -17.812  27.656   8.734  1.00 81.69           N  
ATOM   4634  N   SER B 310     -11.406  26.922   3.705  1.00 77.88           N  
ATOM   4635  CA  SER B 310     -10.867  27.500   2.473  1.00 77.88           C  
ATOM   4636  C   SER B 310     -10.055  26.469   1.697  1.00 77.88           C  
ATOM   4637  CB  SER B 310     -10.000  28.719   2.783  1.00 77.88           C  
ATOM   4638  O   SER B 310      -9.898  26.578   0.480  1.00 77.88           O  
ATOM   4639  OG  SER B 310      -8.773  28.328   3.373  1.00 77.88           O  
ATOM   4640  N   ILE B 311      -9.562  25.375   2.420  1.00 76.25           N  
ATOM   4641  CA  ILE B 311      -8.656  24.422   1.781  1.00 76.25           C  
ATOM   4642  C   ILE B 311      -9.414  23.609   0.736  1.00 76.25           C  
ATOM   4643  CB  ILE B 311      -8.000  23.484   2.818  1.00 76.25           C  
ATOM   4644  O   ILE B 311      -9.000  23.531  -0.424  1.00 76.25           O  
ATOM   4645  CG1 ILE B 311      -6.965  24.250   3.652  1.00 76.25           C  
ATOM   4646  CG2 ILE B 311      -7.359  22.281   2.125  1.00 76.25           C  
ATOM   4647  CD1 ILE B 311      -6.367  23.438   4.793  1.00 76.25           C  
ATOM   4648  N   PRO B 312     -10.578  23.031   0.983  1.00 68.69           N  
ATOM   4649  CA  PRO B 312     -11.305  22.312  -0.063  1.00 68.69           C  
ATOM   4650  C   PRO B 312     -11.812  23.219  -1.174  1.00 68.69           C  
ATOM   4651  CB  PRO B 312     -12.469  21.656   0.694  1.00 68.69           C  
ATOM   4652  O   PRO B 312     -11.859  22.812  -2.338  1.00 68.69           O  
ATOM   4653  CG  PRO B 312     -12.438  22.297   2.049  1.00 68.69           C  
ATOM   4654  CD  PRO B 312     -11.156  23.062   2.188  1.00 68.69           C  
ATOM   4655  N   GLU B 313     -12.055  24.406  -0.854  1.00 69.94           N  
ATOM   4656  CA  GLU B 313     -12.523  25.344  -1.859  1.00 69.94           C  
ATOM   4657  C   GLU B 313     -11.406  25.719  -2.832  1.00 69.94           C  
ATOM   4658  CB  GLU B 313     -13.078  26.609  -1.191  1.00 69.94           C  
ATOM   4659  O   GLU B 313     -11.633  25.812  -4.039  1.00 69.94           O  
ATOM   4660  CG  GLU B 313     -14.414  26.406  -0.491  1.00 69.94           C  
ATOM   4661  CD  GLU B 313     -14.961  27.672   0.149  1.00 69.94           C  
ATOM   4662  OE1 GLU B 313     -16.094  27.625   0.697  1.00 69.94           O  
ATOM   4663  OE2 GLU B 313     -14.258  28.703   0.102  1.00 69.94           O  
ATOM   4664  N   GLN B 314     -10.258  25.828  -2.227  1.00 67.88           N  
ATOM   4665  CA  GLN B 314      -9.094  26.141  -3.051  1.00 67.88           C  
ATOM   4666  C   GLN B 314      -8.680  24.938  -3.900  1.00 67.88           C  
ATOM   4667  CB  GLN B 314      -7.922  26.594  -2.178  1.00 67.88           C  
ATOM   4668  O   GLN B 314      -8.281  25.094  -5.055  1.00 67.88           O  
ATOM   4669  CG  GLN B 314      -8.125  27.969  -1.545  1.00 67.88           C  
ATOM   4670  CD  GLN B 314      -6.930  28.406  -0.718  1.00 67.88           C  
ATOM   4671  NE2 GLN B 314      -7.043  29.578  -0.092  1.00 67.88           N  
ATOM   4672  OE1 GLN B 314      -5.918  27.703  -0.642  1.00 67.88           O  
ATOM   4673  N   ALA B 315      -8.852  23.734  -3.297  1.00 66.25           N  
ATOM   4674  CA  ALA B 315      -8.453  22.516  -3.996  1.00 66.25           C  
ATOM   4675  C   ALA B 315      -9.461  22.156  -5.086  1.00 66.25           C  
ATOM   4676  CB  ALA B 315      -8.312  21.359  -3.010  1.00 66.25           C  
ATOM   4677  O   ALA B 315      -9.086  21.688  -6.160  1.00 66.25           O  
ATOM   4678  N   ASN B 316     -10.766  22.375  -4.910  1.00 62.22           N  
ATOM   4679  CA  ASN B 316     -11.805  22.094  -5.895  1.00 62.22           C  
ATOM   4680  C   ASN B 316     -11.805  23.141  -7.012  1.00 62.22           C  
ATOM   4681  CB  ASN B 316     -13.180  22.031  -5.227  1.00 62.22           C  
ATOM   4682  O   ASN B 316     -12.188  22.828  -8.148  1.00 62.22           O  
ATOM   4683  CG  ASN B 316     -13.430  20.719  -4.520  1.00 62.22           C  
ATOM   4684  ND2 ASN B 316     -14.484  20.656  -3.715  1.00 62.22           N  
ATOM   4685  OD1 ASN B 316     -12.672  19.750  -4.691  1.00 62.22           O  
ATOM   4686  N   ALA B 317     -11.500  24.344  -6.715  1.00 57.06           N  
ATOM   4687  CA  ALA B 317     -11.445  25.375  -7.734  1.00 57.06           C  
ATOM   4688  C   ALA B 317     -10.367  25.078  -8.773  1.00 57.06           C  
ATOM   4689  CB  ALA B 317     -11.195  26.750  -7.090  1.00 57.06           C  
ATOM   4690  O   ALA B 317     -10.445  25.547  -9.914  1.00 57.06           O  
ATOM   4691  N   ALA B 318      -9.367  24.359  -8.414  1.00 54.84           N  
ATOM   4692  CA  ALA B 318      -8.289  24.016  -9.336  1.00 54.84           C  
ATOM   4693  C   ALA B 318      -8.727  22.969 -10.344  1.00 54.84           C  
ATOM   4694  CB  ALA B 318      -7.062  23.531  -8.562  1.00 54.84           C  
ATOM   4695  O   ALA B 318      -8.047  22.734 -11.344  1.00 54.84           O  
ATOM   4696  N   VAL B 319      -9.914  22.234 -10.180  1.00 48.53           N  
ATOM   4697  CA  VAL B 319     -10.414  21.312 -11.203  1.00 48.53           C  
ATOM   4698  C   VAL B 319     -11.086  22.109 -12.320  1.00 48.53           C  
ATOM   4699  CB  VAL B 319     -11.398  20.281 -10.609  1.00 48.53           C  
ATOM   4700  O   VAL B 319     -11.953  22.953 -12.055  1.00 48.53           O  
ATOM   4701  CG1 VAL B 319     -11.914  19.344 -11.703  1.00 48.53           C  
ATOM   4702  CG2 VAL B 319     -10.734  19.500  -9.484  1.00 48.53           C  
ATOM   4703  N   PRO B 320     -10.570  22.297 -13.578  1.00 41.78           N  
ATOM   4704  CA  PRO B 320     -11.023  23.125 -14.703  1.00 41.78           C  
ATOM   4705  C   PRO B 320     -12.523  23.000 -14.961  1.00 41.78           C  
ATOM   4706  CB  PRO B 320     -10.211  22.578 -15.891  1.00 41.78           C  
ATOM   4707  O   PRO B 320     -13.055  21.891 -15.023  1.00 41.78           O  
ATOM   4708  CG  PRO B 320      -9.539  21.359 -15.359  1.00 41.78           C  
ATOM   4709  CD  PRO B 320      -9.875  21.219 -13.898  1.00 41.78           C  
ATOM   4710  N   ASP B 321     -13.398  23.938 -14.508  1.00 36.22           N  
ATOM   4711  CA  ASP B 321     -14.742  24.094 -15.055  1.00 36.22           C  
ATOM   4712  C   ASP B 321     -14.703  24.203 -16.578  1.00 36.22           C  
ATOM   4713  CB  ASP B 321     -15.430  25.312 -14.445  1.00 36.22           C  
ATOM   4714  O   ASP B 321     -14.070  25.125 -17.109  1.00 36.22           O  
ATOM   4715  CG  ASP B 321     -16.125  25.016 -13.133  1.00 36.22           C  
ATOM   4716  OD1 ASP B 321     -16.453  23.844 -12.867  1.00 36.22           O  
ATOM   4717  OD2 ASP B 321     -16.344  25.969 -12.352  1.00 36.22           O  
ATOM   4718  N   SER B 322     -14.812  23.219 -17.422  1.00 32.12           N  
ATOM   4719  CA  SER B 322     -15.078  23.344 -18.859  1.00 32.12           C  
ATOM   4720  C   SER B 322     -16.172  24.375 -19.109  1.00 32.12           C  
ATOM   4721  CB  SER B 322     -15.469  22.000 -19.453  1.00 32.12           C  
ATOM   4722  O   SER B 322     -16.234  24.969 -20.188  1.00 32.12           O  
ATOM   4723  OG  SER B 322     -16.578  21.438 -18.781  1.00 32.12           O  
ATOM   4724  N   VAL B 323     -17.406  24.312 -18.484  1.00 27.67           N  
ATOM   4725  CA  VAL B 323     -18.547  24.719 -19.312  1.00 27.67           C  
ATOM   4726  C   VAL B 323     -18.594  26.250 -19.391  1.00 27.67           C  
ATOM   4727  CB  VAL B 323     -19.875  24.172 -18.766  1.00 27.67           C  
ATOM   4728  O   VAL B 323     -18.984  26.906 -18.422  1.00 27.67           O  
ATOM   4729  CG1 VAL B 323     -21.047  24.594 -19.656  1.00 27.67           C  
ATOM   4730  CG2 VAL B 323     -19.812  22.641 -18.656  1.00 27.67           C  
ATOM   4731  N   ALA B 324     -17.594  27.047 -19.562  1.00 26.05           N  
ATOM   4732  CA  ALA B 324     -17.828  28.453 -19.844  1.00 26.05           C  
ATOM   4733  C   ALA B 324     -18.859  28.625 -20.953  1.00 26.05           C  
ATOM   4734  CB  ALA B 324     -16.531  29.156 -20.219  1.00 26.05           C  
ATOM   4735  O   ALA B 324     -18.578  28.344 -22.109  1.00 26.05           O  
ATOM   4736  N   LEU B 325     -20.219  28.250 -20.750  1.00 20.69           N  
ATOM   4737  CA  LEU B 325     -21.234  28.719 -21.688  1.00 20.69           C  
ATOM   4738  C   LEU B 325     -21.172  30.234 -21.844  1.00 20.69           C  
ATOM   4739  CB  LEU B 325     -22.641  28.297 -21.219  1.00 20.69           C  
ATOM   4740  O   LEU B 325     -21.125  30.953 -20.859  1.00 20.69           O  
ATOM   4741  CG  LEU B 325     -23.094  26.891 -21.641  1.00 20.69           C  
ATOM   4742  CD1 LEU B 325     -24.062  26.312 -20.609  1.00 20.69           C  
ATOM   4743  CD2 LEU B 325     -23.750  26.938 -23.016  1.00 20.69           C  
ATOM   4744  N   GLU B 326     -20.703  30.797 -22.922  1.00 22.14           N  
ATOM   4745  CA  GLU B 326     -20.594  32.125 -23.531  1.00 22.14           C  
ATOM   4746  C   GLU B 326     -21.953  32.812 -23.562  1.00 22.14           C  
ATOM   4747  CB  GLU B 326     -20.031  32.000 -24.953  1.00 22.14           C  
ATOM   4748  O   GLU B 326     -22.812  32.469 -24.375  1.00 22.14           O  
ATOM   4749  CG  GLU B 326     -18.531  31.797 -25.000  1.00 22.14           C  
ATOM   4750  CD  GLU B 326     -17.938  31.984 -26.391  1.00 22.14           C  
ATOM   4751  OE1 GLU B 326     -16.688  32.000 -26.516  1.00 22.14           O  
ATOM   4752  OE2 GLU B 326     -18.719  32.094 -27.359  1.00 22.14           O  
ATOM   4753  N   SER B 327     -22.812  32.969 -22.438  1.00 20.12           N  
ATOM   4754  CA  SER B 327     -23.969  33.781 -22.703  1.00 20.12           C  
ATOM   4755  C   SER B 327     -23.562  35.188 -23.172  1.00 20.12           C  
ATOM   4756  CB  SER B 327     -24.828  33.906 -21.438  1.00 20.12           C  
ATOM   4757  O   SER B 327     -22.688  35.812 -22.578  1.00 20.12           O  
ATOM   4758  OG  SER B 327     -24.047  34.281 -20.328  1.00 20.12           O  
ATOM   4759  N   ASP B 328     -23.812  35.562 -24.469  1.00 20.06           N  
ATOM   4760  CA  ASP B 328     -23.719  36.750 -25.281  1.00 20.06           C  
ATOM   4761  C   ASP B 328     -24.547  37.906 -24.688  1.00 20.06           C  
ATOM   4762  CB  ASP B 328     -24.172  36.469 -26.719  1.00 20.06           C  
ATOM   4763  O   ASP B 328     -25.781  37.812 -24.641  1.00 20.06           O  
ATOM   4764  CG  ASP B 328     -23.031  36.031 -27.625  1.00 20.06           C  
ATOM   4765  OD1 ASP B 328     -21.844  36.312 -27.281  1.00 20.06           O  
ATOM   4766  OD2 ASP B 328     -23.297  35.438 -28.688  1.00 20.06           O  
ATOM   4767  N   SER B 329     -24.219  38.469 -23.484  1.00 20.42           N  
ATOM   4768  CA  SER B 329     -24.875  39.688 -23.031  1.00 20.42           C  
ATOM   4769  C   SER B 329     -24.859  40.781 -24.109  1.00 20.42           C  
ATOM   4770  CB  SER B 329     -24.219  40.219 -21.750  1.00 20.42           C  
ATOM   4771  O   SER B 329     -23.781  41.094 -24.625  1.00 20.42           O  
ATOM   4772  OG  SER B 329     -22.812  40.312 -21.922  1.00 20.42           O  
ATOM   4773  N   VAL B 330     -25.984  40.906 -24.938  1.00 19.00           N  
ATOM   4774  CA  VAL B 330     -26.375  42.000 -25.812  1.00 19.00           C  
ATOM   4775  C   VAL B 330     -26.344  43.312 -25.047  1.00 19.00           C  
ATOM   4776  CB  VAL B 330     -27.781  41.750 -26.422  1.00 19.00           C  
ATOM   4777  O   VAL B 330     -26.891  43.406 -23.938  1.00 19.00           O  
ATOM   4778  CG1 VAL B 330     -28.219  42.969 -27.266  1.00 19.00           C  
ATOM   4779  CG2 VAL B 330     -27.797  40.469 -27.250  1.00 19.00           C  
ATOM   4780  N   GLY B 331     -25.547  44.281 -25.406  1.00 19.78           N  
ATOM   4781  CA  GLY B 331     -25.141  45.625 -24.984  1.00 19.78           C  
ATOM   4782  C   GLY B 331     -26.281  46.625 -25.047  1.00 19.78           C  
ATOM   4783  O   GLY B 331     -26.047  47.844 -25.078  1.00 19.78           O  
ATOM   4784  N   THR B 332     -27.625  46.281 -24.844  1.00 17.92           N  
ATOM   4785  CA  THR B 332     -28.438  47.406 -25.250  1.00 17.92           C  
ATOM   4786  C   THR B 332     -28.172  48.625 -24.344  1.00 17.92           C  
ATOM   4787  CB  THR B 332     -29.938  47.062 -25.203  1.00 17.92           C  
ATOM   4788  O   THR B 332     -28.188  48.500 -23.125  1.00 17.92           O  
ATOM   4789  CG2 THR B 332     -30.375  46.312 -26.484  1.00 17.92           C  
ATOM   4790  OG1 THR B 332     -30.203  46.219 -24.078  1.00 17.92           O  
ATOM   4791  N   TYR B 333     -27.750  49.719 -24.875  1.00 20.03           N  
ATOM   4792  CA  TYR B 333     -27.219  51.000 -24.422  1.00 20.03           C  
ATOM   4793  C   TYR B 333     -28.344  51.906 -23.922  1.00 20.03           C  
ATOM   4794  CB  TYR B 333     -26.469  51.719 -25.562  1.00 20.03           C  
ATOM   4795  O   TYR B 333     -28.141  53.094 -23.656  1.00 20.03           O  
ATOM   4796  CG  TYR B 333     -25.000  51.312 -25.641  1.00 20.03           C  
ATOM   4797  CD1 TYR B 333     -24.047  52.031 -24.906  1.00 20.03           C  
ATOM   4798  CD2 TYR B 333     -24.594  50.250 -26.438  1.00 20.03           C  
ATOM   4799  CE1 TYR B 333     -22.703  51.688 -24.984  1.00 20.03           C  
ATOM   4800  CE2 TYR B 333     -23.250  49.906 -26.516  1.00 20.03           C  
ATOM   4801  OH  TYR B 333     -20.984  50.281 -25.859  1.00 20.03           O  
ATOM   4802  CZ  TYR B 333     -22.312  50.625 -25.781  1.00 20.03           C  
ATOM   4803  N   LEU B 334     -29.531  51.438 -23.516  1.00 17.88           N  
ATOM   4804  CA  LEU B 334     -30.422  52.594 -23.562  1.00 17.88           C  
ATOM   4805  C   LEU B 334     -29.906  53.688 -22.641  1.00 17.88           C  
ATOM   4806  CB  LEU B 334     -31.844  52.188 -23.141  1.00 17.88           C  
ATOM   4807  O   LEU B 334     -29.312  53.438 -21.594  1.00 17.88           O  
ATOM   4808  CG  LEU B 334     -32.781  51.750 -24.281  1.00 17.88           C  
ATOM   4809  CD1 LEU B 334     -33.688  50.625 -23.797  1.00 17.88           C  
ATOM   4810  CD2 LEU B 334     -33.594  52.906 -24.797  1.00 17.88           C  
ATOM   4811  N   PRO B 335     -30.234  55.062 -23.000  1.00 17.45           N  
ATOM   4812  CA  PRO B 335     -29.562  56.344 -22.703  1.00 17.45           C  
ATOM   4813  C   PRO B 335     -29.719  56.781 -21.250  1.00 17.45           C  
ATOM   4814  CB  PRO B 335     -30.250  57.344 -23.656  1.00 17.45           C  
ATOM   4815  O   PRO B 335     -28.734  56.875 -20.531  1.00 17.45           O  
ATOM   4816  CG  PRO B 335     -31.484  56.625 -24.109  1.00 17.45           C  
ATOM   4817  CD  PRO B 335     -31.438  55.219 -23.609  1.00 17.45           C  
ATOM   4818  N   GLY B 336     -30.547  57.844 -21.031  1.00 17.70           N  
ATOM   4819  CA  GLY B 336     -30.156  59.125 -20.438  1.00 17.70           C  
ATOM   4820  C   GLY B 336     -30.344  59.188 -18.938  1.00 17.70           C  
ATOM   4821  O   GLY B 336     -29.422  59.500 -18.203  1.00 17.70           O  
ATOM   4822  N   ALA B 337     -31.609  59.625 -18.469  1.00 17.59           N  
ATOM   4823  CA  ALA B 337     -31.766  60.875 -17.734  1.00 17.59           C  
ATOM   4824  C   ALA B 337     -31.438  60.688 -16.250  1.00 17.59           C  
ATOM   4825  CB  ALA B 337     -33.188  61.438 -17.906  1.00 17.59           C  
ATOM   4826  O   ALA B 337     -31.328  59.562 -15.773  1.00 17.59           O  
ATOM   4827  N   SER B 338     -32.344  61.438 -15.367  1.00 18.86           N  
ATOM   4828  CA  SER B 338     -32.094  62.438 -14.328  1.00 18.86           C  
ATOM   4829  C   SER B 338     -31.875  61.812 -12.969  1.00 18.86           C  
ATOM   4830  CB  SER B 338     -33.250  63.438 -14.258  1.00 18.86           C  
ATOM   4831  O   SER B 338     -32.281  60.656 -12.758  1.00 18.86           O  
ATOM   4832  OG  SER B 338     -34.406  62.938 -14.945  1.00 18.86           O  
ATOM   4833  N   ARG B 339     -31.578  62.594 -11.875  1.00 19.03           N  
ATOM   4834  CA  ARG B 339     -30.859  62.594 -10.602  1.00 19.03           C  
ATOM   4835  C   ARG B 339     -31.688  61.969  -9.500  1.00 19.03           C  
ATOM   4836  CB  ARG B 339     -30.469  64.000 -10.219  1.00 19.03           C  
ATOM   4837  O   ARG B 339     -31.219  61.781  -8.375  1.00 19.03           O  
ATOM   4838  CG  ARG B 339     -29.141  64.500 -10.812  1.00 19.03           C  
ATOM   4839  CD  ARG B 339     -28.719  65.812 -10.273  1.00 19.03           C  
ATOM   4840  NE  ARG B 339     -27.391  66.250 -10.742  1.00 19.03           N  
ATOM   4841  NH1 ARG B 339     -27.297  68.188  -9.539  1.00 19.03           N  
ATOM   4842  NH2 ARG B 339     -25.547  67.562 -10.875  1.00 19.03           N  
ATOM   4843  CZ  ARG B 339     -26.750  67.312 -10.383  1.00 19.03           C  
ATOM   4844  N   VAL B 340     -33.031  61.719  -9.680  1.00 18.78           N  
ATOM   4845  CA  VAL B 340     -33.719  62.219  -8.500  1.00 18.78           C  
ATOM   4846  C   VAL B 340     -33.250  61.469  -7.262  1.00 18.78           C  
ATOM   4847  CB  VAL B 340     -35.250  62.094  -8.656  1.00 18.78           C  
ATOM   4848  O   VAL B 340     -32.719  60.344  -7.363  1.00 18.78           O  
ATOM   4849  CG1 VAL B 340     -35.969  62.531  -7.379  1.00 18.78           C  
ATOM   4850  CG2 VAL B 340     -35.750  62.875  -9.859  1.00 18.78           C  
ATOM   4851  N   GLY B 341     -33.969  61.688  -6.074  1.00 19.41           N  
ATOM   4852  CA  GLY B 341     -33.688  61.906  -4.664  1.00 19.41           C  
ATOM   4853  C   GLY B 341     -33.375  60.594  -3.926  1.00 19.41           C  
ATOM   4854  O   GLY B 341     -33.594  59.531  -4.453  1.00 19.41           O  
ATOM   4855  N   GLU B 342     -33.219  60.656  -2.498  1.00 19.92           N  
ATOM   4856  CA  GLU B 342     -32.375  60.125  -1.425  1.00 19.92           C  
ATOM   4857  C   GLU B 342     -32.844  58.719  -1.027  1.00 19.92           C  
ATOM   4858  CB  GLU B 342     -32.438  61.062  -0.206  1.00 19.92           C  
ATOM   4859  O   GLU B 342     -32.000  57.844  -0.865  1.00 19.92           O  
ATOM   4860  CG  GLU B 342     -31.328  62.125  -0.205  1.00 19.92           C  
ATOM   4861  CD  GLU B 342     -31.328  62.969   1.046  1.00 19.92           C  
ATOM   4862  OE1 GLU B 342     -30.344  63.719   1.271  1.00 19.92           O  
ATOM   4863  OE2 GLU B 342     -32.312  62.906   1.809  1.00 19.92           O  
ATOM   4864  N   GLU B 343     -34.094  58.562  -0.440  1.00 20.52           N  
ATOM   4865  CA  GLU B 343     -34.219  57.969   0.888  1.00 20.52           C  
ATOM   4866  C   GLU B 343     -34.250  56.438   0.802  1.00 20.52           C  
ATOM   4867  CB  GLU B 343     -35.438  58.500   1.629  1.00 20.52           C  
ATOM   4868  O   GLU B 343     -35.094  55.875   0.097  1.00 20.52           O  
ATOM   4869  CG  GLU B 343     -35.188  59.781   2.398  1.00 20.52           C  
ATOM   4870  CD  GLU B 343     -36.406  60.219   3.211  1.00 20.52           C  
ATOM   4871  OE1 GLU B 343     -36.250  61.188   4.004  1.00 20.52           O  
ATOM   4872  OE2 GLU B 343     -37.469  59.625   3.053  1.00 20.52           O  
ATOM   4873  N   ILE B 344     -33.125  55.750   0.924  1.00 22.52           N  
ATOM   4874  CA  ILE B 344     -32.812  54.312   0.838  1.00 22.52           C  
ATOM   4875  C   ILE B 344     -33.656  53.531   1.823  1.00 22.52           C  
ATOM   4876  CB  ILE B 344     -31.312  54.062   1.114  1.00 22.52           C  
ATOM   4877  O   ILE B 344     -33.500  53.656   3.039  1.00 22.52           O  
ATOM   4878  CG1 ILE B 344     -30.438  54.844   0.122  1.00 22.52           C  
ATOM   4879  CG2 ILE B 344     -31.000  52.562   1.050  1.00 22.52           C  
ATOM   4880  CD1 ILE B 344     -28.953  54.844   0.472  1.00 22.52           C  
ATOM   4881  N   ARG B 345     -35.031  53.406   1.610  1.00 20.16           N  
ATOM   4882  CA  ARG B 345     -35.781  52.688   2.605  1.00 20.16           C  
ATOM   4883  C   ARG B 345     -35.219  51.281   2.809  1.00 20.16           C  
ATOM   4884  CB  ARG B 345     -37.250  52.594   2.193  1.00 20.16           C  
ATOM   4885  O   ARG B 345     -34.719  50.656   1.864  1.00 20.16           O  
ATOM   4886  CG  ARG B 345     -38.125  53.750   2.709  1.00 20.16           C  
ATOM   4887  CD  ARG B 345     -39.594  53.562   2.357  1.00 20.16           C  
ATOM   4888  NE  ARG B 345     -40.406  54.656   2.887  1.00 20.16           N  
ATOM   4889  NH1 ARG B 345     -42.406  53.719   2.232  1.00 20.16           N  
ATOM   4890  NH2 ARG B 345     -42.375  55.719   3.328  1.00 20.16           N  
ATOM   4891  CZ  ARG B 345     -41.719  54.688   2.814  1.00 20.16           C  
ATOM   4892  N   GLU B 346     -35.000  50.781   4.141  1.00 23.27           N  
ATOM   4893  CA  GLU B 346     -34.375  49.656   4.824  1.00 23.27           C  
ATOM   4894  C   GLU B 346     -35.031  48.344   4.418  1.00 23.27           C  
ATOM   4895  CB  GLU B 346     -34.438  49.844   6.340  1.00 23.27           C  
ATOM   4896  O   GLU B 346     -36.219  48.125   4.676  1.00 23.27           O  
ATOM   4897  CG  GLU B 346     -33.188  50.406   6.957  1.00 23.27           C  
ATOM   4898  CD  GLU B 346     -33.250  50.531   8.469  1.00 23.27           C  
ATOM   4899  OE1 GLU B 346     -32.219  50.844   9.102  1.00 23.27           O  
ATOM   4900  OE2 GLU B 346     -34.344  50.312   9.031  1.00 23.27           O  
ATOM   4901  N   GLY B 347     -34.969  47.844   3.143  1.00 22.97           N  
ATOM   4902  CA  GLY B 347     -35.594  46.594   2.680  1.00 22.97           C  
ATOM   4903  C   GLY B 347     -35.344  45.406   3.598  1.00 22.97           C  
ATOM   4904  O   GLY B 347     -34.219  45.250   4.074  1.00 22.97           O  
ATOM   4905  N   THR B 348     -36.375  44.969   4.426  1.00 27.25           N  
ATOM   4906  CA  THR B 348     -36.500  43.844   5.355  1.00 27.25           C  
ATOM   4907  C   THR B 348     -36.188  42.531   4.668  1.00 27.25           C  
ATOM   4908  CB  THR B 348     -37.938  43.781   5.941  1.00 27.25           C  
ATOM   4909  O   THR B 348     -36.812  42.156   3.672  1.00 27.25           O  
ATOM   4910  CG2 THR B 348     -37.969  44.344   7.352  1.00 27.25           C  
ATOM   4911  OG1 THR B 348     -38.812  44.531   5.105  1.00 27.25           O  
ATOM   4912  N   ARG B 349     -34.906  42.125   4.461  1.00 30.80           N  
ATOM   4913  CA  ARG B 349     -34.375  40.812   4.047  1.00 30.80           C  
ATOM   4914  C   ARG B 349     -35.188  39.688   4.660  1.00 30.80           C  
ATOM   4915  CB  ARG B 349     -32.906  40.688   4.434  1.00 30.80           C  
ATOM   4916  O   ARG B 349     -35.219  39.531   5.883  1.00 30.80           O  
ATOM   4917  CG  ARG B 349     -31.938  41.094   3.330  1.00 30.80           C  
ATOM   4918  CD  ARG B 349     -30.500  40.844   3.738  1.00 30.80           C  
ATOM   4919  NE  ARG B 349     -29.578  41.188   2.666  1.00 30.80           N  
ATOM   4920  NH1 ARG B 349     -27.672  40.500   3.793  1.00 30.80           N  
ATOM   4921  NH2 ARG B 349     -27.500  41.375   1.683  1.00 30.80           N  
ATOM   4922  CZ  ARG B 349     -28.250  41.031   2.717  1.00 30.80           C  
ATOM   4923  N   HIS B 350     -36.438  39.375   4.141  1.00 30.48           N  
ATOM   4924  CA  HIS B 350     -37.281  38.281   4.562  1.00 30.48           C  
ATOM   4925  C   HIS B 350     -36.438  37.000   4.688  1.00 30.48           C  
ATOM   4926  CB  HIS B 350     -38.438  38.062   3.584  1.00 30.48           C  
ATOM   4927  O   HIS B 350     -35.844  36.531   3.711  1.00 30.48           O  
ATOM   4928  CG  HIS B 350     -39.656  38.844   3.928  1.00 30.48           C  
ATOM   4929  CD2 HIS B 350     -40.250  39.875   3.275  1.00 30.48           C  
ATOM   4930  ND1 HIS B 350     -40.375  38.625   5.070  1.00 30.48           N  
ATOM   4931  CE1 HIS B 350     -41.406  39.469   5.109  1.00 30.48           C  
ATOM   4932  NE2 HIS B 350     -41.344  40.250   4.027  1.00 30.48           N  
ATOM   4933  N   THR B 351     -35.781  36.750   5.832  1.00 37.22           N  
ATOM   4934  CA  THR B 351     -35.156  35.531   6.332  1.00 37.22           C  
ATOM   4935  C   THR B 351     -36.000  34.312   6.012  1.00 37.22           C  
ATOM   4936  CB  THR B 351     -34.906  35.625   7.852  1.00 37.22           C  
ATOM   4937  O   THR B 351     -37.188  34.281   6.312  1.00 37.22           O
[truncated: 109,108 more chars]
