# Supplementary material for: Shared structural features of Miro binding control mitochondrial homeostasis
Source: EMBO J. 2024 Jan 24;43(4):6. doi: 10.1038/s44318-024-00028-1 (PMC10897228; doi:10.1038/s44318-024-00028-1)
Supplement: Supplementary file 3 — Source Data Fig. 1 [file 44318_2024_28_MOESM3_ESM.zip › Figure 1/1F/READ ME.txt]

	"Minus background" is calculated by "RAW data" - average of the empty vector controls for that repeats

	"Normalised" is calculated by dividing by the average value per repeat.
