# Supplementary material for: Shared structural features of Miro binding control mitochondrial homeostasis
Source: EMBO J. 2024 Jan 24;43(4):6. doi: 10.1038/s44318-024-00028-1 (PMC10897228; doi:10.1038/s44318-024-00028-1)
Supplement: Supplementary file 4 — Source Data Fig. 2 [file 44318_2024_28_MOESM4_ESM.zip]

Archive with 15 entries (10 files):
- Figure 2/2C/
- Figure 2/2C/Data for 2C.xlsx
- Figure 2/2C/READ ME.txt
- Figure 2/2D/
- Figure 2/2D/Data for 2D.xlsx
- Figure 2/2D/READ ME.txt
- Figure 2/2E/
- Figure 2/2E/Data for 2E.xlsx
- Figure 2/2E/READ ME.txt
- Figure 2/2F/
- Figure 2/2F/C1-GFP-Myo19 C2-Tom20-568 C3-flag-Miro1-647.tif
- Figure 2/2F/C1-GFP-Myo19-F948A C2-Tom20-568 C3-flag-Miro1-647.tif
- Figure 2/2G/
- Figure 2/2G/Mitochondrial enrichment for MYO19.xlsx
- Figure 2/2G/READ ME.txt
