# Supplementary material for: Shared structural features of Miro binding control mitochondrial homeostasis
Source: EMBO J. 2024 Jan 24;43(4):6. doi: 10.1038/s44318-024-00028-1 (PMC10897228; doi:10.1038/s44318-024-00028-1)
Supplement: Supplementary file 4 — Source Data Fig. 2 [file 44318_2024_28_MOESM4_ESM.zip › Figure 2/2C/Data for 2C.xlsx]

## Sheet: Raw
															CENPF charge swap
			Trak1 -ve	Trak1 M1	Trak1-L594A -ve	Trak1 L594A M1		M19 -ve	M19 M1	M19 F948A -ve	M19 F948A M1				WTWT	WTM	MWT	MM	R261D WT	R261D M
		1	3915.98	16558.2	3868.05	3893.35		4065.14	16039	4048.17	4056.33				41218.5	1208.18	6481.43	36875.1	2130.07	113.321
		2	4046.58	14861.1	3915.78	4042.54		3986.63	10855.1	4044.73	3895.93				27930.8	24037.5	10986.6	24005.1	6263.42	2376.04
		3	4048.99	12985.1	4002.4	3859.11		4152.17	12601.9	4083.45	4125.83				38597.3	9560.62	9056.65	10046.3	3315.03	1443.76
															65481.8	27138.9	18438.4	52693.8	5550.67	1478.16
			4003.85	14801.5	3928.74	3931.66		4067.98	13165.3	4058.79	4026.03
			Fam54b -ve	Fam54b M1	L62A -ve	L62A M1
		1	4149.44	22713.2	4229.66	4019.92									Trak1 charge swap data
		2	2435.77	19474.9	2443	2372.09									WTWT	WTM	MWT	MM	R261D WT	R261D M	EMP WT	EMP M
		3	3316.52	33933.9	3246.76	3301.24									44314.6	28301	8756.79	7617.33	13291.9	11382
															50647	55651.8	1967.56	7529.02	30107	39414.3	260.612	157.755
			3300.57	25374	3306.47	3231.08									56395.9	51842.6	1808.34	8759.64	32246.5	44067.8	1494.65	1567.76
		Myo19-MBD charge swap
				WT Miro WT Myo19	WT Miro M Myo19	R261D Miro WT Myo19	R261D Miro M myo19	R263D WT	R263D M	EMP WT	EMP M
			1	18714.7	1471.21	8375.03	43331.3	9778.92	3008.36	1202.21	1267.92
			2	10733.2	1326.49	9270.49	24804.1	5303.24	1455.35	1184.35	1129.01
			3	26100.6	2505.35	24823.4	41994.8	18756.6	4898.64	3843.75	2811.11
			4	21252.3	1293.85	13078.9	41135.6	9317.96	3170.33
			Average	19200.2	1649.23	13887	37816.4	10789.2	3133.17	2076.77	1736.02
			Myo19-MBD charge swap with Miro1 R261D-R263D
				WT Miro1 WT Myo19	R261D R263D Miro1 WT Myo19	WT Miro1 E954R Myo19	R261D R263D Miro1 E954R Myo19	Empty WT Myo19	Empty E954R Myo19
			1	17320.8	7711.28	5679.59	36007.1	5628.12	5459.55
			2	19857.9	7629.96	5558.74	30094.9	5499	5511.99
			3	22325.4	8747.38	7661.01	43035.2	6207.5	5990.52

## Sheet: All divided by 1000
				Trak1 -ve	Trak1 M1	Trak1-L594A -ve	Trak1 L594A M1		M19 -ve	M19 M1	M19 F948A -ve	M19 F948A M1				Trak1 -ve	Trak1 M1	Trak1-L594A -ve	Trak1 L594A M1		M19 -ve	M19 M1	M19 F948A -ve	M19 F948A M1
			1	3915.98	16558.2	3868.05	3893.35		4065.14	16039	4048.17	4056.33				3.91598	16.5582	3.86805	3.89335		4.06514	16.039	4.04817	4.05633
			2	4046.58	14861.1	3915.78	4042.54		3986.63	10855.1	4044.73	3895.93				4.04658	14.8611	3.91578	4.04254		3.98663	10.8551	4.04473	3.89593
			3	4048.99	12985.1	4002.4	3859.11		4152.17	12601.9	4083.45	4125.83				4.04899	12.9851	4.0024	3.85911		4.15217	12.6019	4.08345	4.12583
				4003.85	14801.5	3928.74	3931.66		4067.98	13165.3	4058.79	4026.03
				Fam54b -ve	Fam54b M1	L62A -ve	L62A M1									Fam54b -ve	Fam54b M1	L62A -ve	L62A M1
			1	4149.44	22713.2	4229.66	4019.92									4.14944	22.7132	4.22966	4.01992
			2	2435.77	19474.9	2443	2372.09									2.43577	19.4749	2.443	2.37209
			3	3316.52	33933.9	3246.76	3301.24									3.31652	33.9339	3.24676	3.30124
				3300.57	25374	3306.47	3231.08
			Myo19-MBD charge swap													Myo19-MBD charge swap
					WT Miro WT Myo19	WT Miro M Myo19	R261D Miro WT Myo19	R261D Miro M myo19	R263D WT	R263D M	EMP WT	EMP M				WT Miro WT Myo19	WT Miro M Myo19	R261D Miro WT Myo19	R261D Miro M myo19	R263D WT	R263D M	EMP WT	EMP M
				1	18714.7	1471.21	8375.03	43331.3	9778.92	3008.36	1202.21	1267.92				18.7147	1.47121	8.37503	43.3313	9.77892	3.00836	1.20221	1.26792
				2	10733.2	1326.49	9270.49	24804.1	5303.24	1455.35	1184.35	1129.01				10.7332	1.32649	9.27049	24.8041	5.30324	1.45535	1.18435	1.12901
				3	26100.6	2505.35	24823.4	41994.8	18756.6	4898.64	3843.75	2811.11				26.1006	2.50535	24.8234	41.9948	18.7566	4.89864	3.84375	2.81111
				4	21252.3	1293.85	13078.9	41135.6	9317.96	3170.33						21.2523	1.29385	13.0789	41.1356	9.31796	3.17033	0	0
				Average	19200.2	1649.23	13887	37816.4	10789.2	3133.17	2076.77	1736.02
				Myo19-MBD charge swap with Miro1 R261D-R263D											Myo19-MBD charge swap with Miro1 R261D-R263D
					WT Miro1 WT Myo19	R261D R263D Miro1 WT Myo19	WT Miro1 E954R Myo19	R261D R263D Miro1 E954R Myo19	Empty WT Myo19	Empty E954R Myo19						WT Miro1 WT Myo19	R261D R263D Miro1 WT Myo19	WT Miro1 E954R Myo19	R261D R263D Miro1 E954R Myo19	Empty WT Myo19	Empty E954R Myo19
				1	17320.8	7711.28	5679.59	36007.1	5628.12	5459.55						17.3208	7.71128	5.67959	36.0071	5.62812	5.45955
				2	19857.9	7629.96	5558.74	30094.9	5499	5511.99						19.8579	7.62996	5.55874	30.0949	5.499	5.51199
				3	22325.4	8747.38	7661.01	43035.2	6207.5	5990.52						22.3254	8.74738	7.66101	43.0352	6.2075	5.99052
																											26.7162		1.73296	0.463693	0.969396	0.833951
																											19.5176		1.68004	0.557197	0.874637	0.888123
																											16.2961		1.55451	0.647249	0.902613	0.895627
				CENPF charge swap
				WTWT	MutMiro	MutCENPF	MM	neg WT	neg mut					WTWT	MutMiro	MutCENPF	MM	neg WT	neg mut
				46298.1	12388.1	25898.6	22280	6048.98	6271.57					46.2981	12.3881	25.8986	22.28	6.04899	6.27157		40.2491	6.33912	19.8496	16.231		1	0.267573	0.559388	0.481229
				32790.4	10875.1	17070.8	17334	6677.67	6815.44					32.7904	10.8751	17.0708	17.334	6.67767	6.81544		26.1127	4.19747	10.3931	10.6563		1	0.331656	0.520604	0.528631
				25332.5	10547.6	14709.1	14595.2	7751.79	7745.57					25.3325	10.5476	14.7091	14.5952	7.75179	7.74557		17.5807	2.79585	6.95729	6.84345		1	0.416368	0.580641	0.576147
				Trak1 charge swap data
				WTWT	WTM	MWT	MM							WTWT	WTM	MWT	MM
				44314.6	28301	8756.79	7617.33							44.3146	28.301	8.75679	7.61733
				50647	55651.8	1967.56	7529.02							50.647	55.6518	1.96756	7.52902
				56395.9	51842.6	1808.34	8759.64							56.3959	51.8426	1.80834	8.75964

## Sheet: Final data
		Raw data							Minus background				Normalised
		Trak Leucine mutant							Trak Leucine mutant				Trak Leucine mutant
	Miro1	Empty	WT	Empty	WT				WT	WT			WT	WT
	Trak1	WT	WT	L594A	L594A		Average of empty		WT	L594A			WT	L594A
		3915.98	16558.2	3868.05	3893.35		3892.02		12666.2	1.3305			1.99979	0.000210065
		4046.58	14861.1	3915.78	4042.54		3981.18		10880	61.36			1.98878	0.0112162
		4048.99	12985.1	4002.4	3859.11		4025.69		8959.37	-166.589			2.03789	-0.0378922
