# Supplementary material for: Shared structural features of Miro binding control mitochondrial homeostasis
Source: EMBO J. 2024 Jan 24;43(4):6. doi: 10.1038/s44318-024-00028-1 (PMC10897228; doi:10.1038/s44318-024-00028-1)
Supplement: Supplementary file 4 — Source Data Fig. 2 [file 44318_2024_28_MOESM4_ESM.zip › Figure 2/2G/Mitochondrial enrichment for MYO19.xlsx]

## Sheet: Sheet1
			WT MYO19					F948A MYO19
				Mean		M/C				Mean		M/C
		MITO	C1-GFP-Myo19 Tom20-568 flag-Miro1-647 n1 1.tif:0126-0261	15673.8		1.96812		MITO	GFP-Myo19-F948A Tom20-568 flag-Miro1-647 n1 1.tif:c:1/3 - GFP-Myo19-F948A Tom20-568 flag-Miro1-647	20263.8		2.31332
		CYTO	C1-GFP-Myo19 Tom20-568 flag-Miro1-647 n1 1.tif	7963.82				CYTO	GFP-Myo19-F948A Tom20-568 flag-Miro1-647 n1 1.tif:c:1/3 - GFP-Myo19-F948A Tom20-568 flag-Miro1-647	8759.61
		MITO	GFP-Myo19 Tom20-568 flag-Miro1-647 n1 2.tif:c:1/3 - GFP-Myo19 Tom20-568 flag-Miro1-647 2	15944.8		2.30236		MITO	GFP-Myo19-F948A Tom20-568 flag-Miro1-647 n1 2.tif:c:1/3 - GFP-Myo19-F948A Tom20-568 flag-Miro1-647 2	17036.2		1.86235
		CYTO	GFP-Myo19 Tom20-568 flag-Miro1-647 n1 2.tif:c:1/3 - GFP-Myo19 Tom20-568 flag-Miro1-647 2	6925.44				CYTO	GFP-Myo19-F948A Tom20-568 flag-Miro1-647 n1 2.tif:c:1/3 - GFP-Myo19-F948A Tom20-568 flag-Miro1-647 2	9147.68
		MITO	GFP-Myo19 Tom20-568 flag-Miro1-647 n1 3.tif:c:3/3 - GFP-Myo19 Tom20-568 flag-Miro1-647 3	14494.2		2.48568		MITO	GFP-Myo19-F948A Tom20-568 flag-Miro1-647 n1 3.tif:c:1/3 - GFP-Myo19-F948A Tom20-568 flag-Miro1-647 3	33858.3		2.50086
		CYTO	GFP-Myo19 Tom20-568 flag-Miro1-647 n1 3.tif:c:1/3 - GFP-Myo19 Tom20-568 flag-Miro1-647 3	5831.09				CYTO	GFP-Myo19-F948A Tom20-568 flag-Miro1-647 n1 3.tif:c:1/3 - GFP-Myo19-F948A Tom20-568 flag-Miro1-647 3	13538.7
		MITO	GFP-Myo19 Tom20-568 flag-Miro1-647 n1 4.tif:c:1/3 - GFP-Myo19 Tom20-568 flag-Miro1-647 4	26388.9		2.27589		MITO	GFP-Myo19-F948A Tom20-568 flag-Miro1-647 n1 4.tif:c:1/3 - GFP-Myo19-F948A Tom20-568 flag-Miro1-647 4	20757.1		1.72984
		CYTO	GFP-Myo19 Tom20-568 flag-Miro1-647 n1 4.tif:c:1/3 - GFP-Myo19 Tom20-568 flag-Miro1-647 4	11595				CYTO	GFP-Myo19-F948A Tom20-568 flag-Miro1-647 n1 4.tif:c:1/3 - GFP-Myo19-F948A Tom20-568 flag-Miro1-647 4	11999.4
		MITO	GFP-Myo19 Tom20-568 flag-Miro1-647 n1 5.tif:c:1/3 - GFP-Myo19 Tom20-568 flag-Miro1-647 5	14931.7		3.62458		MITO	GFP-Myo19-F948A Tom20-568 flag-Miro1-647 n1 5.tif:c:1/3 - GFP-Myo19-F948A Tom20-568 flag-Miro1-647 5	14933		1.89894
		CYTO	GFP-Myo19 Tom20-568 flag-Miro1-647 n1 5.tif:c:1/3 - GFP-Myo19 Tom20-568 flag-Miro1-647 5	4119.56				CYTO	GFP-Myo19-F948A Tom20-568 flag-Miro1-647 n1 5.tif:c:1/3 - GFP-Myo19-F948A Tom20-568 flag-Miro1-647 5	7863.84
		MITO	GFP-Myo19 Tom20-568 flag-Miro1-647 n1 6.tif:c:1/3 - GFP-Myo19 Tom20-568 flag-Miro1-647 6	15727.8		1.86369		MITO	GFP-Myo19-F948A Tom20-568 flag-Miro1-647 n1 6.tif:c:1/3 - GFP-Myo19-F948A Tom20-568 flag-Miro1-647 6	15607.2		2.45117
		CYTO	GFP-Myo19 Tom20-568 flag-Miro1-647 n1 6.tif:c:1/3 - GFP-Myo19 Tom20-568 flag-Miro1-647 6	8439.1				CYTO	GFP-Myo19-F948A Tom20-568 flag-Miro1-647 n1 6.tif:c:1/3 - GFP-Myo19-F948A Tom20-568 flag-Miro1-647 6	6367.23
		MITO	GFP-Myo19 Tom20-568 flag-Miro1-647-n2 1.tif:c:1/3 - GFP-Myo19 Tom20-568 flag-Miro1-647-n2	22188.8		2.39545		MITO	GFP-Myo19-F948A Tom20-568 flag-Miro1-647-n2 1.tif:c:1/3 - GFP-Myo19-F948A Tom20-568 flag-Miro1-647-n2	36927.3		2.21334
		CYTO	GFP-Myo19 Tom20-568 flag-Miro1-647-n2 1.tif:c:1/3 - GFP-Myo19 Tom20-568 flag-Miro1-647-n2	9262.92				CYTO	GFP-Myo19-F948A Tom20-568 flag-Miro1-647-n2 1.tif:c:1/3 - GFP-Myo19-F948A Tom20-568 flag-Miro1-647-n2	16683.9
		MITO	GFP-Myo19 Tom20-568 flag-Miro1-647-n2 2.tif:c:1/3 - GFP-Myo19 Tom20-568 flag-Miro1-647-n2 2	22565.5		2.78242		MITO	GFP-Myo19-F948A Tom20-568 flag-Miro1-647-n2 2.tif:c:1/3 - GFP-Myo19-F948A Tom20-568 flag-Miro1-647-n2 2	23001.4		1.64399
		CYTO	GFP-Myo19 Tom20-568 flag-Miro1-647-n2 2.tif:c:1/3 - GFP-Myo19 Tom20-568 flag-Miro1-647-n2 2	8110.01				CYTO	GFP-Myo19-F948A Tom20-568 flag-Miro1-647-n2 2.tif:c:1/3 - GFP-Myo19-F948A Tom20-568 flag-Miro1-647-n2 2	13991.3
		MITO	GFP-Myo19 Tom20-568 flag-Miro1-647-n2 3.tif:c:1/3 - GFP-Myo19 Tom20-568 flag-Miro1-647-n2 3	30752.6		2.66442		MITO	GFP-Myo19-F948A Tom20-568 flag-Miro1-647-n2 3.tif:c:1/3 - GFP-Myo19-F948A Tom20-568 flag-Miro1-647-n2 3	28808.8		2.13205
		CYTO	GFP-Myo19 Tom20-568 flag-Miro1-647-n2 3.tif:c:1/3 - GFP-Myo19 Tom20-568 flag-Miro1-647-n2 3	11542				CYTO	GFP-Myo19-F948A Tom20-568 flag-Miro1-647-n2 3.tif:c:1/3 - GFP-Myo19-F948A Tom20-568 flag-Miro1-647-n2 3	13512.3
		MITO	GFP-Myo19 Tom20-568 flag-Miro1-647-n2 4.tif:c:1/3 - GFP-Myo19 Tom20-568 flag-Miro1-647-n2 4	17952.8		2.67735		MITO	GFP-Myo19-F948A Tom20-568 flag-Miro1-647-n2 4.tif:c:1/3 - GFP-Myo19-F948A Tom20-568 flag-Miro1-647-n2 4	30210		1.90638
		CYTO	GFP-Myo19 Tom20-568 flag-Miro1-647-n2 4.tif:c:1/3 - GFP-Myo19 Tom20-568 flag-Miro1-647-n2 4	6705.44				CYTO	GFP-Myo19-F948A Tom20-568 flag-Miro1-647-n2 4.tif:c:1/3 - GFP-Myo19-F948A Tom20-568 flag-Miro1-647-n2 4	15846.8
		MITO	GFP-Myo19 Tom20-568 flag-Miro1-647-n2 5.tif:c:1/3 - GFP-Myo19 Tom20-568 flag-Miro1-647-n2 5	43415.7		2.08821		MITO	GFP-Myo19-F948A Tom20-568 flag-Miro1-647-n2 5.tif:c:1/3 - GFP-Myo19-F948A Tom20-568 flag-Miro1-647-n2 5	27501.8		1.63854
		CYTO	GFP-Myo19 Tom20-568 flag-Miro1-647-n2 5.tif:c:1/3 - GFP-Myo19 Tom20-568 flag-Miro1-647-n2 5	20790.8				CYTO	GFP-Myo19-F948A Tom20-568 flag-Miro1-647-n2 5.tif:c:1/3 - GFP-Myo19-F948A Tom20-568 flag-Miro1-647-n2 5	16784.3
		MITO	GFP-Myo19 Tom20-568 flag-Miro1-647-n2 6.tif:c:1/3 - GFP-Myo19 Tom20-568 flag-Miro1-647-n2 6	26244.2		2.59681		MITO	GFP-Myo19-F948A Tom20-568 flag-Miro1-647-n2 6.tif:c:1/3 - GFP-Myo19-F948A Tom20-568 flag-Miro1-647-n2 6	36717.9		2.11571
		CYTO	GFP-Myo19 Tom20-568 flag-Miro1-647-n2 6.tif:c:1/3 - GFP-Myo19 Tom20-568 flag-Miro1-647-n2 6	10106.3				CYTO	GFP-Myo19-F948A Tom20-568 flag-Miro1-647-n2 6.tif:c:1/3 - GFP-Myo19-F948A Tom20-568 flag-Miro1-647-n2 6	17354.9
		MITO	GFP-Myo19 Tom20-568 flag-Miro1-647-n4 1.tif:c:1/3 - GFP-Myo19 Tom20-568 flag-Miro1-647-n4	27316.7		2.97485		MITO	GFP-Myo19-F948A Tom20-568 flag-Miro1-647-n4 1.tif:c:1/3 - GFP-Myo19-F948A Tom20-568 flag-Miro1-647-n4	40409.1		2.22889
		CYTO	GFP-Myo19 Tom20-568 flag-Miro1-647-n4 1.tif:c:1/3 - GFP-Myo19 Tom20-568 flag-Miro1-647-n4	9182.56				CYTO	GFP-Myo19-F948A Tom20-568 flag-Miro1-647-n4 1.tif:c:1/3 - GFP-Myo19-F948A Tom20-568 flag-Miro1-647-n4	18129.7
		MITO	GFP-Myo19 Tom20-568 flag-Miro1-647-n4 2.tif:c:1/3 - GFP-Myo19 Tom20-568 flag-Miro1-647-n4 2	26325.9		3.28392		MITO	GFP-Myo19-F948A Tom20-568 flag-Miro1-647-n4 3.tif:c:1/3 - GFP-Myo19-F948A Tom20-568 flag-Miro1-647-n4 3	53996.6		1.71479
		CYTO	GFP-Myo19 Tom20-568 flag-Miro1-647-n4 2.tif:c:1/3 - GFP-Myo19 Tom20-568 flag-Miro1-647-n4 2	8016.61				CYTO	GFP-Myo19-F948A Tom20-568 flag-Miro1-647-n4 3.tif:c:1/3 - GFP-Myo19-F948A Tom20-568 flag-Miro1-647-n4 3	31488.7
		MITO	GFP-Myo19 Tom20-568 flag-Miro1-647-n4 3.tif:c:1/3 - GFP-Myo19 Tom20-568 flag-Miro1-647-n4 3	19651.7		3.8326		MITO	GFP-Myo19-F948A Tom20-568 flag-Miro1-647-n4 4.tif:c:1/3 - GFP-Myo19-F948A Tom20-568 flag-Miro1-647-n4 4	36778.2		1.94735
		CYTO	GFP-Myo19 Tom20-568 flag-Miro1-647-n4 3.tif:c:1/3 - GFP-Myo19 Tom20-568 flag-Miro1-647-n4 3	5127.5				CYTO	GFP-Myo19-F948A Tom20-568 flag-Miro1-647-n4 4.tif:c:1/3 - GFP-Myo19-F948A Tom20-568 flag-Miro1-647-n4 4	18886.3
		MITO	GFP-Myo19 Tom20-568 flag-Miro1-647-n4 4.tif:c:1/3 - GFP-Myo19 Tom20-568 flag-Miro1-647-n4 4	21552		2.83844		MITO	GFP-Myo19-F948A Tom20-568 flag-Miro1-647-n4 5.tif:c:1/3 - GFP-Myo19-F948A Tom20-568 flag-Miro1-647-n4 5	30015		2.27824
		CYTO	GFP-Myo19 Tom20-568 flag-Miro1-647-n4 4.tif:c:1/3 - GFP-Myo19 Tom20-568 flag-Miro1-647-n4 4	7592.9				CYTO	GFP-Myo19-F948A Tom20-568 flag-Miro1-647-n4 5.tif:c:1/3 - GFP-Myo19-F948A Tom20-568 flag-Miro1-647-n4 5	13174.7
		MITO	GFP-Myo19 Tom20-568 flag-Miro1-647-n4 5.tif:c:1/3 - GFP-Myo19 Tom20-568 flag-Miro1-647-n4 5	35326.5		1.96201		MITO	GFP-Myo19-F948A Tom20-568 flag-Miro1-647-n4 6.tif:c:1/3 - GFP-Myo19-F948A Tom20-568 flag-Miro1-647-n4 6	24104		1.74792
		CYTO	GFP-Myo19 Tom20-568 flag-Miro1-647-n4 5.tif:c:1/3 - GFP-Myo19 Tom20-568 flag-Miro1-647-n4 5	18005.3				CYTO	GFP-Myo19-F948A Tom20-568 flag-Miro1-647-n4 6.tif:c:1/3 - GFP-Myo19-F948A Tom20-568 flag-Miro1-647-n4 6	13790.1
		MITO	GFP-Myo19 Tom20-568 flag-Miro1-647-n4 6.tif:c:1/3 - GFP-Myo19 Tom20-568 flag-Miro1-647-n4 6	22364.1		3.70513
		CYTO	GFP-Myo19 Tom20-568 flag-Miro1-647-n4 6.tif:c:1/3 - GFP-Myo19 Tom20-568 flag-Miro1-647-n4 6	6035.99
