# Supplementary material for: Shared structural features of Miro binding control mitochondrial homeostasis
Source: EMBO J. 2024 Jan 24;43(4):6. doi: 10.1038/s44318-024-00028-1 (PMC10897228; doi:10.1038/s44318-024-00028-1)
Supplement: Supplementary file 5 — Source Data Fig. 3 [file 44318_2024_28_MOESM5_ESM.zip]

Archive with 18 entries (14 files):
- Figure 3/3B/
- Figure 3/3B/MTFR1 in DKO_C1-IGNORE C2-IGNORE C3-MtdsRed C4-Mtfr1-myc.tif
- Figure 3/3B/MTFR1 in WT_C1-IGNORE C2-IGNORE C3-MtdsRed C4-Mtfr1-myc.tif
- Figure 3/3B/MTFR1L in DKO_C1-IGNORE C2-IGNORE C3-MtdsRed C4-Mtfr1L-myc.tif
- Figure 3/3B/MTFR1L in WT_C1-IGNORE C2-IGNORE C3-MtdsRed C4-Mtfr1L-myc.tif
- Figure 3/3B/MTFR2 in DKO_C1-IGNORE C2-IGNORE C3-MtdsRed C4-Mtfr2-myc.tif
- Figure 3/3B/MTFR2 in WT_C1-IGNORE C2-IGNORE C3-MtdsRed C4-Mtfr2-myc.tif
- Figure 3/3C/
- Figure 3/3C/READ ME.txt
- Figure 3/3C/WT vs DKO mitochondrial localisation.xlsx
- Figure 3/3D/
- Figure 3/3D/Mtfr1l + Miro1_C1-IGNORE C2-mtDsRed C3 MTFR1L-GFP.tif
- Figure 3/3D/Mtfr1l_C1-IGNORE C2-mtDsRed C3 MTFR1L-GFP.tif
- Figure 3/3D/Mtfr1l-L62A + Miro1_C1-IGNORE C2-mtDsRed C3 MTFR1L-GFP.tif
- Figure 3/3D/Mtfr1l-L62A_C1-IGNORE C2-mtDsRed C3 MTFR1L-GFP.tif
- Figure 3/3E/
- Figure 3/3E/MTFR point mutant mitochodnrial enrichment.xlsx
- Figure 3/3E/READ ME.txt
