# Supplementary material for: Shared structural features of Miro binding control mitochondrial homeostasis
Source: EMBO J. 2024 Jan 24;43(4):6. doi: 10.1038/s44318-024-00028-1 (PMC10897228; doi:10.1038/s44318-024-00028-1)
Supplement: Supplementary file 5 — Source Data Fig. 3 [file 44318_2024_28_MOESM5_ESM.zip › Figure 3/3C/WT vs DKO mitochondrial localisation.xlsx]

## Sheet: 09-02-23
Mtfr1																Mtfr2																Mtfr1L
Condiion		Image	Cell	Mitos	Cyto	Ratio M/C		Condiion		Image	Cell	Mitos	Cyto	Ratio M/C		Condiion		Image	Cell	Mitos	Cyto	Ratio M/C		Condiion		Image	Cell	Mitos	Cyto	Ratio M/C		Condiion		Image	Cell	Mitos	Cyto	Ratio M/C		Condiion		Image	Cell	Mitos	Cyto	Ratio M/C
WT		1						DKO		1	9650.24	34049.6	5064.78	6.72282		WT		1	27867.5	51867.9	23587.5	2.19896		DKO		1	11652.1	30645.7	9444.82	3.24471		WT		1	11517	21674.5	9971.48	2.17365		DKO		1a	17975.4	22563.7	16970.6	1.32957
		2	9150.4	33270.1	4230.85	7.8637				2	8457.18	22400.6	5201.43	4.30661				2	16421.1	32998.7	11742.2	2.81028				2	27657.2	51815.2	19811.8	2.61536				2a	16100.8	26893.7	14512.5	1.85314				1b	19143.9	25583.6	18335.3	1.39532
		3	5497.25	18707.8	3403.42	5.49676				3	8573.37	32132	4107.33	7.8231				3	12196.2	32853.4	9112.26	3.60541				3a	14933	41222.3	11371.9	3.62494				2b	10300.8	19018.7	8521.9	2.23174				2	26631.4	31369	25737.6	1.2188
	WT	4	4152.96	13185.3	2930.33	4.49961			DKO	4	8754.5	25247	5017.19	5.03211			WT	4	9286	25907.1	6740.23	3.84366			DKO	3b	14171.7	41541.3	9191.81	4.51938			WT	3	14521.1	28084.2	12426.7	2.25998			DKO	3	15566.2	23739.7	14475.5	1.63999
		5a	7468.56	26596.8	4897.24	5.43097				5	10661	35032.4	5195.27	6.74312				5	9303.22	36062.2	5774.59	6.24498				4	9308.2	26866.1	7684.49	3.49615				4	12240.5	23658.5	10968.1	2.15702				4	23750.4	30460.4	21646.8	1.40715
		5b	9997.25	21480	5668.99	3.78904				6	7937.75	19866.9	5818.94	3.41418				6	13483.9	37965.1	10804.2	3.51393				5	13517.4	29596.1	9928.32	2.98098				5	22480.5	34259.7	20271.6	1.69003				5	21225.5	44113	18296.3	2.41103
		5c	8553.5	17513.1	5398.41	3.24412				7	9481.42	28972.6	5017.18	5.77467				7	8432.08	23052.4	7250.19	3.17956				6	14496.1	28578.6	12984.5	2.20098				6	15849.5	34480.6	13851	2.4894				6	28857.4	40938.3	27526.9	1.48721
		6a	8580.31	27033.4	5670.62	4.76728				8	12914.5	32585.6	6981.92	4.66714				8	12637.1	37525.6	9334.48	4.02011				7	9610.71	27614.2	6772.32	4.07751				7	13399.2	24872.8	11422.4	2.17755				7	16913.1	24384.2	15291.9	1.59458
		6b	9949.9	26234.3	6409.46	4.09307				9	9609.55	20608.6	7683.89	2.68205				9	10208.4	27508.6	7095.26	3.87704				8	11915.1	32126.9	6472.75	4.96341				8	14771.3	27414.6	12327.3	2.22389				8	25839.1	34840.4	24034.8	1.44958
		7	9155.65	30959.3	4761.87	6.50149				10	8269.28	35861	3621.46	9.90237				10	9977.96	27686.9	7212.18	3.83891				9	14872.9	32576.5	8960.51	3.63556				9	19253.3	35188.2	16081.2	2.18817				9	20574.8	34860.6	19462.5	1.79116
		8	5628.88	36092.1	3082.17	11.71				11	9815.17	34575	4298.14	8.04418												10	9704.89	29344.4	5320.45	5.51539				10	16802.2	33017.1	14068.4	2.3469				10	20788.9	34805.2	18833.6	1.84804
		9	8903.85	30138.6	5353.32	5.62989																												11	14433.5	33050.5	12011.3	2.75162				11	25439.7	39788.1	22317	1.78286
		10	7983.04	27547.5	5632.41	4.89089																												12
		11	9387.82	31345.5	4903.28	6.39276																												13
		12	11402.3	31221	4909.31	6.35954																												14
					n	14							n	11							n	10							n	11							n	12							n	12
					Avergage	5.76208							Avergage	5.91931							Avergage	3.71328							Avergage	3.71585							Avergage	2.21192							Avergage	1.61294
					STDEV	2.10593							STDEV	2.16935							STDEV	1.05452							STDEV	0.995094							STDEV	0.269115							STDEV	0.319342
					error	0.562832							error	0.654084							error	0.333468							error	0.300032							error	0.0776867							error	0.0921861
																																1	3107.81	25439.7
																																2	548.905	39788.1
																																3	2558.85	22317
																																			2
																																			3
																																			6.14167e-05

## Sheet: 24-03-23
Mtfr1																Mtfr2																Mtfr1L
Condiion		Image	Cell	Mitos	Cyto	Ratio M/C		Condiion		Image	Cell	Mitos	Cyto	Ratio M/C		Condiion		Image	Cell	Mitos	Cyto	Ratio M/C		Condiion		Image	Cell	Mitos	Cyto	Ratio M/C		Condiion		Image	Cell	Mitos	Cyto	Ratio M/C		Condiion		Image	Cell	Mitos	Cyto	Ratio M/C
WT		1	3990.2	9513.62	3027.15	3.14277		DKO		1	6489.45	27180.9	3913.38	6.94564		WT		1	5421.48	10583.5	4490.78	2.35672		DKO		1	12427.9	25147.7	8057.31	3.12111		WT		1	6024.12	10162.2	5085.5	1.99826		DKO		1	17873.3	30866.9	16295.1	1.89424
		2	2972.52	7607.86	2472.93	3.07646				2	9851.17	28310.8	6402.53	4.42182				2								2	11773.8	29196	8468.35	3.44766				2	9676.47	20013.5	7938.91	2.52094				2	16809.8	27089.3	15186.6	1.78376
		3	5107.7	15005.7	3553.49	4.22281				3a	9851.36	27497.2	6489.83	4.23696				3								3	9238.68	28425.4	6206.99	4.57957				3	9164.36	17011.5	7468.71	2.27771				3	24508.2	40768.9	21610.9	1.8865
	WT	4	5893.03	25596.6	4311.42	5.93693			DKO	3b	8208.78	25516.7	3939.7	6.4768			WT	4a	7201.99	19626.1	5584.14	3.51462			DKO	4	9437.25	22951.1	6420.76	3.57451			WT	4	8664.35	15398	7417.69	2.07585			DKO	4	19098.2	26691.1	18211.9	1.46559
		5	5788.97	14559.2	4291.43	3.39262				4	9560.29	27865.3	4700.58	5.92806				4b	9223.77	27011.1	7179.52	3.76225				5	12684.2	30867.6	9824.27	3.14197				5	7134.64	13024.6	6200.74	2.10049				5	25452	33513	24264	1.38118
		6	4250	33489.5	2372.81	14.1138				5	13257.5	30368	8325.58	3.64756				5								6	15567	34275.6	13776.7	2.48794				6								6	25828.5	44559.9	23034.5	1.93449
		7	6262	21387.8	4328.49	4.94117				6	4255.48	19081	2784.14	6.85347				6								7								7	7534.71	14492.3	6308.02	2.29745				7	28691.6	42246	25645.2	1.64733
		8	8915.25	22920.2	5860.42	3.91101				7	9952.28	33215	5997.88	5.53778				7								8								8	5809.16	9883.77	4897.6	2.01808				8	28729.1	35940.9	27249.4	1.31896
		9	8925.44	28540.5	5949.37	4.79724				8	6644.65	17121	4911.89	3.48563				8								9								9	5784.77	10477.6	5112.63	2.04936				9	24626.2	35144.2	22445.4	1.56576
		10	12309.8	35534.3	7831.74	4.53721				9	9363.25	32341.1	6423.56	5.03476				9								10	9011.65	24839.3	6080.17	4.08529				10	18740.3	27937.8	17715.8	1.57699				10	25523.8	27464.3	25293.8	1.08581
										10	10619.3	27132.1	5593.66	4.85051				10								11								11	18512.8	31998.3	16553	1.93308
					n	10							n	11							n	3							n	7							n	10							n	10
					Avergage	5.20721							Avergage	5.21991							Avergage	3.2112							Avergage	3.49115							Avergage	2.08482							Avergage	1.59636
					STDEV	3.25392							STDEV	1.22812							STDEV	0.750285							STDEV	0.684569							STDEV	0.251011							STDEV	0.284196
					error	1.02898							error	0.370293							error	0.433177							error	0.258743							error	0.0793766							error	0.0898707
																																1	3170.44	25523.8
	1	3143.46	10619.3																													2	283.955	27464.3
	2	733.502	27132.1																													3	2886.69	25293.8
	3	2412.19	5593.66

## Sheet: 28-03-23
Mtfr1																Mtfr2																Mtfr1L
Condiion		Image	Cell	Mitos	Cyto	Ratio M/C		Condiion		Image	Cell	Mitos	Cyto	Ratio M/C		Condiion		Image	Cell	Mitos	Cyto	Ratio M/C		Condiion		Image	Cell	Mitos	Cyto	Ratio M/C		Condiion		Image	Cell	Mitos	Cyto	Ratio M/C		Condiion		Image	Cell	Mitos	Cyto	Ratio M/C
WT		1	10412.8	32530.4	6463.35	5.03305		DKO		1	7018.61	21402	3773.21	5.67209		WT		1	28122	51220.1	20674.7	2.47743		DKO		1	4687.29	13093.3	3798.17	3.44727		WT		1	8174.44	21162.2	6279.84	3.36986		DKO		1	22299.4	32121.3	21163.2	1.51779
		2	9236.61	29275	5969.36	4.90422				2	7638.23	17658.9	5247.81	3.36501				2	16305.3	26868.2	14319.2	1.87637				2	6146.65	17968.6	5135.84	3.49867				2	17402	30996.5	13435.3	2.3071				2	24574.5	34717.5	22496.7	1.54323
		3	10240.2	34132.1	6982.82	4.888				3	5528.84	13094	4166.06	3.14303				3								3	6974.89	26603.6	4884.84	5.44615				3	27398.3	42467	24777.5	1.71393				3	22081.4	31164.7	20231.2	1.54042
	WT	4	9914.62	34783.9	6114.03	5.68921			DKO	4	9045.87	28652.7	5654.72	5.06704			WT	4a							DKO	4	3290.78	10942.1	2013.18	5.43523			WT	4	16649.4	31925.5	14763.2	2.16251			DKO	4	15554.1	35390.1	14093.3	2.51112
		5	8280.35	17420.3	5758.07	3.02537				5	9264.16	24624.8	6013.52	4.09491				4b								5	6574.03	20779.8	3598.46	5.77463				5	18691.7	30971.9	16691.6	1.85554				5	14413.1	26048.1	13703.8	1.90079
		6	13676.9	31924.7	8171.01	3.90706				6	10755.1	31626.8	5664.11	5.58372				5								6	13455.8	22775.2	11771.4	1.93479				6	24010.1	37087.4	23045.2	1.60933				6	21601.7	36186.9	19961.8	1.81281
		7	6901.56	27366.2	3854.26	7.10024				7	9681.73	31849.2	5212.07	6.11065				6								7	13086.2	22564.9	10949.8	2.06076				7	20943.3	31571.1	18393.5	1.71643				7	21139	30919.9	19722.2	1.56777
		8	7881.96	22527.8	5460.9	4.1253				8	8281.14	24471.1	4791.47	5.10723				7								8	16795	34987.6	12444.1	2.81158				8	20662.6	29408.1	18900.4	1.55596				8	17709.1	21673.4	17474	1.24032
		9a	7289.87	20867.9	5316.31	3.92527				9	9916.03	26321.7	5624.86	4.67953				8								9								9	22046.9	39772.4	19441.5	2.04574				9	19448.9	24409.9	19040.5	1.282
		9b	8668.89	24578.2	6011.1	4.08881				10	8719.6	24674.2	5796.54	4.25672				9								10								10	20544.6	34265.5	17315.5	1.97889				10	20802	30295.1	19093.1	1.5867
		10	7065.57	29316.1	3876.83	7.56188												10								11								11
																																		11
					n	11							n	10							n	2							n	8							n	10							n	10
					Avergage	4.93167							Avergage	4.70799							Avergage	2.1769							Avergage	3.80113							Avergage	2.03153							Avergage	1.6503
					STDEV	1.38798							STDEV	0.987995							STDEV	0.425013							STDEV	1.55743							STDEV	0.529438							STDEV	0.362991
					error	0.418491							error	0.312431							error	0.300529							error	0.550634							error	0.167423							error	0.114788
																																		1	2264.22	20802
																																		2	338.351	30295.1
																																		3	1926.34	19093.1

## Sheet: 07-06-23
Mtfr1																Mtfr2																Mtfr1L
Condiion		Image	Cell	Mitos	Cyto	Ratio M/C		Condiion		Image	Cell	Mitos	Cyto	Ratio M/C		Condiion		Image	Cell	Mitos	Cyto	Ratio M/C		Condiion		Image	Cell	Mitos	Cyto	Ratio M/C		Condiion		Image	Cell	Mitos	Cyto	Ratio M/C		Condiion		Image	Cell	Mitos	Cyto	Ratio M/C
WT						#DIV/0!		DKO						#DIV/0!		WT		1	6985.37	22295.9	4328.75	5.15065		DKO		1	9507.61	27261.6	6580.85	4.14257		WT		1						DKO						#DIV/0!
						#DIV/0!								#DIV/0!				2	6739.45	21057.7	4084.97	5.15493				2a	13476.1	29491.4	9894.3	2.98065				2												#DIV/0!
						#DIV/0!								#DIV/0!				3	7236.23	18056.6	4278.92	4.21989				2b	12932.8	25840.6	9261.47	2.79012				3												#DIV/0!
	WT					#DIV/0!			DKO					#DIV/0!			WT	4a	10227.1	25689	7265.93	3.53554			DKO	2c	15892.1	35799	11761.8	3.04366			WT	4							DKO					#DIV/0!
						#DIV/0!								#DIV/0!				4b	10819.5	26433.7	6930.01	3.81438				3a	8928.61	27232.1	5359.52	5.08108				5												#DIV/0!
						#DIV/0!								#DIV/0!				5	12569.2	35117.4	8099.12	4.33595				3b	7260.61	28346.2	4067.62	6.96875				6												#DIV/0!
						#DIV/0!								#DIV/0!				6	9687.55	35214.2	6004.47	5.86467				4	11197.4	32897.3	8250.78	3.98718				7												#DIV/0!
						#DIV/0!								#DIV/0!				7	8296.73	35659.7	4947.48	7.20765				5	8633.43	23158.3	5521.71	4.19404				8												#DIV/0!
						#DIV/0!								#DIV/0!				8	8183.74	25043.7	5632.98	4.4459				6	17003.3	37044.8	10522.3	3.5206				9												#DIV/0!
						#DIV/0!								#DIV/0!				9	13171.2	33925.6	9099.78	3.72818				7	6789.4	29446.7	4833.89	6.09172				10												#DIV/0!
						#DIV/0!												10	10179	36676.2	5587.4	6.56409				8	8549.84	37163.9	5587.29	6.65152				11
																		11	9696.37	29579.2	6251.25	4.73173												11
					n	0							n	0							n	12							n	11							n	0							n	0
					Avergage	#DIV/0!							Avergage	#DIV/0!							Avergage	4.89613							Avergage	4.49562							Avergage	#DIV/0!							Avergage	#DIV/0!
					STDEV	#DIV/0!							STDEV	#DIV/0!							STDEV	1.15134							STDEV	1.49638							STDEV	#DIV/0!							STDEV	#DIV/0!
					error	#DIV/0!							error	#DIV/0!							error	0.332362							error	0.451174							error	#DIV/0!							error	#DIV/0!

## Sheet: 14-06-23
Mtfr1																Mtfr2																Mtfr1L
Condiion		Image	Cell	Mitos	Cyto	Ratio M/C		Condiion		Image	Cell	Mitos	Cyto	Ratio M/C		Condiion		Image	Cell	Mitos	Cyto	Ratio M/C		Condiion		Image	Cell	Mitos	Cyto	Ratio M/C		Condiion		Image	Cell	Mitos	Cyto	Ratio M/C		Condiion		Image	Cell	Mitos	Cyto	Ratio M/C
WT						#DIV/0!		DKO						#DIV/0!		WT		1	12567.9	33434.1	8191.05	4.08179		DKO		1a	12313.4	32876.3	8054.09	4.08195		WT		1						DKO						#DIV/0!
						#DIV/0!								#DIV/0!				2	7983.91	29757.3	5263.09	5.65396				1b	10857.1	32430.7	6371.14	5.09025				2												#DIV/0!
						#DIV/0!								#DIV/0!				3	8537.98	25729.5	5271.54	4.88082				2	7702.26	25590.8	4717.08	5.42513				3												#DIV/0!
	WT					#DIV/0!			DKO					#DIV/0!			WT	4	10232	30286.1	7517	4.02902			DKO	3	14286.6	37018.2	9716.07	3.81			WT	4							DKO					#DIV/0!
						#DIV/0!								#DIV/0!				5a	17709.8	34689.3	14394.4	2.40993				4	9485.88	24998.8	7626.52	3.27787				5												#DIV/0!
						#DIV/0!								#DIV/0!				5b	16787.3	45739.7	13369.1	3.4213				5a	8405.43	19889.2	5733.71	3.46881				6												#DIV/0!
						#DIV/0!								#DIV/0!				6	18842	39600.5	14650.2	2.70306				5b	12390.9	28480	7816.77	3.64345				7												#DIV/0!
						#DIV/0!								#DIV/0!				7	13440.9	36284.7	9244.1	3.92518				6	11377	23789.5	8967.52	2.65285				8												#DIV/0!
						#DIV/0!								#DIV/0!				8	11519.6	32165.9	7092.47	4.53522				7	15338.7	34039.8	11933.2	2.85254				9												#DIV/0!
						#DIV/0!								#DIV/0!				9	11968.6	30577.1	7824.81	3.90771				8	11361.8	31356	7789.38	4.02548				10												#DIV/0!
						#DIV/0!												10	9729.47	37093.6	6163.55	6.01822				9	9801.28	31075.2	6602.88	4.70631				11
																										10	10444.3	30943.6	7391.93	4.18613				11
					n	0							n	0							n	11							n	12							n	0							n	0
					Avergage	#DIV/0!							Avergage	#DIV/0!							Avergage	4.14238							Avergage	3.93506							Avergage	#DIV/0!							Avergage	#DIV/0!
					STDEV	#DIV/0!							STDEV	#DIV/0!							STDEV	1.10521							STDEV	0.842523							STDEV	#DIV/0!							STDEV	#DIV/0!
					error	#DIV/0!							error	#DIV/0!							error	0.333235							error	0.243215							error	#DIV/0!							error	#DIV/0!
																		1	903.701	10444.3														1	2264.22	20802
																		2	117.123	30943.6														2	338.351	30295.1
																		3	786.578	7391.93														3	1926.34	19093.1

## Sheet: All together
		Mtfr1					Mtfr2					Mtfr1L
		WT		DKO			WT		DKO			WT		DKO
		Cell	Ratio Mito/Cyto	Cell	Ratio Mito/Cyto		Cell	Ratio Mito/Cyto	Cell	Ratio Mito/Cyto		Cell	Ratio Mito/Cyto	Cell	Ratio Mito/Cyto
	2003-02-09	1		1	6.72282		1	2.19896	1	3.24471		1a	2.17365	1	1.32957
		2	7.8637	2	4.30661		2	2.81028	2	2.61536		1b	1.85314	2	1.39532
		3	5.49676	3	7.8231		3	3.60541	3a	3.62494		2	2.23174	3a	1.2188
		4	4.49961	4	5.03211		4	3.84366	3b	4.51938		3	2.25998	3b	1.63999
		5a	5.43097	5	6.74312		5	6.24498	4	3.49615		4	2.15702	4	1.40715
		5b	3.78904	6	3.41418		6	3.51393	5	2.98098		5	1.69003	5	2.41103
		5c	3.24412	7	5.77467		7	3.17956	6	2.20098		6	2.4894	6	1.48721
		6a	4.76728	8	4.66714		8	4.02011	7	4.07751		7	2.17755	7	1.59458
		6b	4.09307	9	2.68205		9	3.87704	8	4.96341		8	2.22389	8	1.44958
		7	6.50149	10	9.90237		10	3.83891	9	3.63556		9	2.18817	9	1.79116
		8	11.71	11	8.04418				10	5.51539		10	2.3469	10	1.84804
		9	5.62989									11	2.75162	11	1.78286
		10	4.89089
		11	6.39276
		12	6.35954
	2023-03-24	1	3.14277	1	6.94564		1	2.35672	1	3.12111		1	1.99826	1	1.89424
		2	3.07646	2	4.42182		2		2	3.44766		2	2.52094	2	1.78376
		3	4.22281	3a	4.23696		3		3	4.57957		3	2.27771	3	1.8865
		4	5.93693	3b	6.4768		4a	3.51462	4	3.57451		4	2.07585	4	1.46559
		5	3.39262	4	5.92806		4b	3.76225	5	3.14197		5	2.10049	5	1.38118
		6	14.1138	5	3.64756		5		6	2.48794		6		6	1.93449
		7	4.94117	6	6.85347		6		7			7	2.29745	7	1.64733
		8	3.91101	7	5.53778		7		8			8	2.01808	8	1.31896
		9	4.79724	8	3.48563		8		9			9	2.04936	9	1.56576
		10	4.53721	9	5.03476		9		10	4.08529		10	1.57699	10	1.08581
				10	4.85051		10		11			11	1.93308
	2023-03-28	1	5.03305	1	5.67209		1	2.47743	1	3.44727		1	3.36986	1	1.51779
		2	4.90422	2	3.36501		2	1.87637	2	3.49867		2	2.3071	2	1.54323
		3	4.888	3	3.14303		3		3	5.44615		3	1.71393	3	1.54042
		4	5.68921	4	5.06704		4a		4	5.43523		4	2.16251	4	2.51112
		5	3.02537	5	4.09491		4b		5	5.77463		5	1.85554	5	1.90079
		6	3.90706	6	5.58372		5		6	1.93479		6	1.60933	6	1.81281
		7	7.10024	7	6.11065		6		7	2.06076		7	1.71643	7	1.56777
		8	4.1253	8	5.10723		7		8	2.81158		8	1.55596	8	1.24032
		9a	3.92527	9	4.67953		8		9			9	2.04574	9	1.282
		9b	4.08881	10	4.25672		9		10			10	1.97889	10	1.5867
		10	7.56188				10		11
	2023-06-07						1	5.15065	1	4.14257
							2	5.15493	2a	2.98065
							3	4.21989	2b	2.79012
							4a	3.53554	2c	3.04366
							4b	3.81438	3a	5.08108
							5	4.33595	3b	6.96875
							6	5.86467	4	3.98718
							7	7.20765	5	4.19404
							8	4.4459	6	3.5206
							9	3.72818	7	6.09172
							10	6.56409	8	6.65152
							11	4.73173
	2023-06-14						1	4.08179	1a	4.08195
							2	5.65396	1b	5.09025
							3	4.88082	2	5.42513
							4	4.02902	3	3.81
							5a	2.40993	4	3.27787
							5b	3.4213	5a	3.46881
							6	2.70306	5b	3.64345
							7	3.92518	6	2.65285
							8	4.53522	7	2.85254
							9	3.90771	8	4.02548
							10	6.01822	9	4.70631
									10	4.18613
		Mtfr1					Mtfr2					Mtfr1L
		WT		DKO			WT		DKO			WT		DKO
		n	35	n	32		n	38	n	49		n	32	n	32
		Avergage	5.34256	Avergage	5.30035		Avergage	4.09053	Avergage	3.92641		Avergage	2.11583	Avergage	1.61943
		STDEV	2.2798	STDEV	1.59357		STDEV	1.24113	STDEV	1.16724		STDEV	0.362693	STDEV	0.313662
		error	0.385357	error	0.281705		error	0.201338	error	0.166748		error	0.0641157	error	0.0554481
