# Supplementary material for: Shared structural features of Miro binding control mitochondrial homeostasis
Source: EMBO J. 2024 Jan 24;43(4):6. doi: 10.1038/s44318-024-00028-1 (PMC10897228; doi:10.1038/s44318-024-00028-1)
Supplement: Supplementary file 5 — Source Data Fig. 3 [file 44318_2024_28_MOESM5_ESM.zip › Figure 3/3E/MTFR point mutant mitochodnrial enrichment.xlsx]

## Sheet: Sheet1
		MTFR1 WT							MTFR1 WT miro1 OE						MTFR1 Mut							MTFR1 Mut Miro1 OE							MTFR2 WT							MTFR2 WT Miro1 OE							MTFR2 MUT						#NAME?
	IMAGE NUMBER	Whole cell	Mitochondrial	Cytosolic	Mito:enrichment			IMAGE NUMBER	Whole cell	Mitochondrial	Cytosolic	Mito:enrichment		IMAGE NUMBER	Whole cell	Mitochondrial	Cytosolic	Mito:enrichment			IMAGE NUMBER	Whole cell	Mitochondrial	Cytosolic	Mito:enrichment			IMAGE NUMBER	Whole cell	Mitochondrial	Cytosolic	Mito:enrichment			IMAGE NUMBER	Whole cell	Mitochondrial	Cytosolic	Mito:enrichment			IMAGE NUMBER	Whole cell	Mitochondrial	Cytosolic	Mito:enrichment			IMAGE NUMBER
N=1	1	58.145	162.536	42.792	3.79828			1	26.076	114.503	20.898	5.47914		1	28.41	52.249	15.996	3.26638			1	47.941	95.047	36.596	2.5972			1	33.698	73.558	24.089	3.05359			1	26.845	88.173	19.6	4.49862			1	42.268	75.947	35.27	2.1533			1
	2	33.883	102.688	24.466	4.19717			2	35.841	99.387	22.242	4.46844		2	94.19	251.628	79.345	3.17132			2	25.875	73.936	14.359	5.14911			2	36.46	69.198	27.519	2.51455			2	22.72	108.769	16.837	6.46012			2	50.499	75.314	43.415	1.73475			2
	3	25.084	74.757	14.955	4.9988			3	31.785	89.934	21.86	4.11409		3	25.589	121.082	11.346	10.6718			3	50.344	153.745	38.922	3.95008			3	44.864	84.539	35.674	2.36977			3	31.134	123.156	23.655	5.20634			3	29.222	74.247	23.155	3.20652			3
	4	33.874	54.731	11.739	4.66232			4	84.303	238.867	73.412	3.25379		4	17.332	59.505	11.29	5.27059			4	27.321	91.411	20.585	4.44066			4	87.048	179.445	66.646	2.69251			4	35.435	153.641	26.444	5.81005			4	31.419	113.808	20.345	5.59391			4
	5	67.438	173.059	32.668	5.29751			5	32.116	93.741	19.943	4.70045		5	45.151	130.711	21.794	5.99757			5	23.618	86.734	15.494	5.59791			5	22.09	80.131	18.386	4.35826			5	26.638	91.815	19.954	4.60133			5	20.624	70.655	14.14	4.99682			5
	6	21.5	68.275	5.09	13.4136			6	85.436	189.136	62.495	3.02642		6	31.224	78.79	15.721	5.01177			6	16.752	53.365	12.853	4.15195			6	25.568	51.812	17.918	2.89162			6	44.371	105.853	31.86	3.32244			6	32.134	66.66	26.373	2.52759			6
	7	67.898	136.662	36.7	3.72376			7	30.108	86.927	23.105	3.76226		7	33.487	72.34	21.143	3.42146			7	91.572	204.269	58.819	3.47284			7	13.574	41.868	12.198	3.43237			7	37.065	131.76	29.326	4.49294			7	39.527	82.949	29.922	2.77217			7
	8	80.131	136.419	37.989	3.59101			8	25.335	92.436	14.407	6.41605		8	29.471	105.037	19.098	5.4999			8	28.283	73.8	19.808	3.72577			8	31.892	69.905	23.841	2.93213			8	15.721	78.841	12.991	6.06889			8	26.845	63.593	20.246	3.14102			8
	9	20.261	66.946	10.48	6.38798	Mean	Delta	9	15.13	60.052	10.52	5.70837		9	35.241	76.491	21.832	3.50362	Mean	Delta	9	28.554	88.82	19.915	4.45995			9	26.071	69.275	21.418	3.23443	Mean	Delta	9	21.359	114.467	16.529	6.92522			9	34.691	69.005	26.393	2.61452	Mean	Delta	9
	10	78.84	181.815	67.907	2.67741	5.27478	0.862153	10					4.54767	10	37.795	83.981	24.701	3.3999	4.92143	0.833194	10	37.589	98.432	28.452	3.45958	4.1005		10	21.848	67.615	17.71	3.8179	3.12971	1.70028	10	15.847	79.615	13.661	5.8279	5.32139		10					3.1934	0.834901	10
N=2	1	26.56	114.278	17.486	6.5354			1	51.042	216.353	23.531	9.19438		1	17.884	66.175	9.425	7.02122			1	55.723	101.585	36.628	2.77342			1	49.043	138.496	35.989	3.84829			1	23.008	117.186	18.965	6.17907			1	35.348	78.721	26.87	2.9297			1
	2	48.012	210.439	27.264	7.71857			2	35.536	126.979	27.16	4.67522		2	13.156	71.354	6.293	11.3386			2	52.759	98.977	30.808	3.2127			2	27.607	67.842	19.517	3.47605			2	35.233	121.626	28.007	4.3427			2	25.016	57.296	19.575	2.927			2
	3	65.81	188.309	39.574	4.7584			3	24.821	69.584	12.327	5.64484		3	29.654	71.684	15.672	4.57402			3	29.123	110.774	22.294	4.96878			3	56.343	101.467	37.134	2.73246			3							3	35.824	71.133	27.311	2.60455			3
	4	59.594	162.945	24.144	6.74888			4	29.556	81.617	24.971	3.26847		4	47.199	104.929	31.59	3.32159			4	40.258	123.331	30.913	3.98962			4	26.942	71.494	19.255	3.71301			4	32.507	103.615	22.31	4.64433			4	36.188	75.67	28.272	2.6765			4
	5	69.676	217.715	38.494	5.65582			5	32.678	70.409	28.475	2.47266		5	60.54	162.531	45.898	3.54113			5	28.091	85.141	14.126	6.02725			5	91.891	251.514	62.45	4.02745			5	33.383	80.015	25.125	3.18468			5	33.237	74.775	22.262	3.35886			5
	6	30.774	110.681	12.916	8.56929			6	19.453	117.09	16.709	7.0076		6	21.48	82.869	11.103	7.46366			6	26.857	85.985	18.637	4.61367			6	51.039	119.002	31.703	3.75365			6	46.832	91.144	33.907	2.68806			6	30.456	54.941	21.093	2.6047			6
	7	34.188	113.608	23.406	4.8538			7	57.334	121.634	42.443	2.86582		7	31.011	77.485	21.05	3.681			7	36.942	98.434	27.42	3.58986			7	38.789	90.435	22.554	4.00971			7	35.221	94.258	22.723	4.14813			7	60.721	152.502	47.859	3.18649			7
	8	12.906	79.45	6.666	11.9187			8	23.634	114.032	19.137	5.95872		8	37.108	68.733	22.341	3.07654			8							8	33.553	83.727	29.563	2.83216			8	58.038	185.117	34.297	5.39747			8							8
	9	61.704	211.581	34.744	6.08971			9	45.627	160.265	34.505	4.64469		9	15.952	33.937	7.971	4.25756			9	26.583	66.251	18.197	3.64076			9							9	16.669	90.543	11.239	8.05614			9							9
	10	19.838	92.729	8.634	10.74	7.35885	0.723128	10	20.06	97.731	13.063	7.48151	5.32139	10	67.753	208.733	48.427	4.31026	5.25856	0.790294	10	20.016	50.375	10.984	4.58622	4.15581		10					3.5491	1.41798	10	33.802	158.914	23.888	6.65246	5.03256		10					2.89826	1.08758	10
N=3	1	13.54	57.468	7.046	8.15612			1	18.367	89.131	7.559	11.7914		1	47.017	122.062	21.207	5.75574			1	28.39	91.528	16.353	5.59702			1	26.367	42.999	21.912	1.96235			1	9.117	66.052	6.199	10.6553			1	32.536	50.248	28.461	1.7655			1
	2	29.917	77.351	25.307	3.05651			2	48.058	159.205	37.646	4.229		2	14.301	109.902	10.596	10.372			2	17.278	94.559	11.969	7.90033			2	21.443	57.176	12.018	4.75753			2	16.499	78.62	12.415	6.33266			2	17.985	52.514	14.889	3.52703			2
	3	16.729	63.182	9.538	6.62424			3	37.942	103.935	22.872	4.5442		3	20.914	68.959	11.036	6.24855			3	27.467	87.026	16.442	5.29291			3	50.332	97.886	39.56	2.47437			3	36.413	158.685	27.137	5.84755			3	12.85	29.857	11.701	2.55166			3
	4	19.248	79.697	6.847	11.6397			4	14.38	54.146	10.63	5.0937		4	24.427	57.543	10.83	5.3133			4	46.201	120.229	32.933	3.65072			4	25.916	44.975	19.406	2.31758			4							4	22.777	67.971	19.449	3.49483			4
	5	21.939	77.533	16.313	4.75284			5	16.634	77.02	10.832	7.11041		5	72.112	192.634	43.642	4.41396			5	18.743	66.203	11.185	5.91891			5	43.499	98.61	26.43	3.73099			5	24.286	82.289	16.224	5.07205			5	23.33	50.479	21.123	2.38976			5
	6	34.255	91.268	10.665	8.55771			6	66.857	238.999	44.713	5.34518		6	16.365	51.143	6.325	8.08585			6	29.85	103.93	21.575	4.81715			6	51.637	115.001	37.194	3.09192			6	14.116	60.999	8.921	6.83769			6	44.758	133.401	39.391	3.38659			6
	7	14.486	56.765	8.761	6.47928			7	23.007	61.366	15.749	3.8965		7	19.804	55.574	11.215	4.95533			7	61.831	152.535	40.981	3.72209			7	19.589	83.6	15.562	5.37206			7	26.885	86.959	19.671	4.42067			7	17.847	55.574	15.533	3.5778			7
	8	78.073	234.456	48.191	4.86514			8	30.462	92.447	22.902	4.03663		8	51.488	129.808	32.938	3.94098			8	28.522	88.626	22.974	3.85767			8	12.842	51.711	10.27	5.03515			8	28.546	77.161	17.897	4.31139			8	14.208	38.827	11.794	3.2921			8
	9	14.865	56.225	8.2	6.85671			9	27.848	57.899	21.16	2.73625		9	20.566	63.697	8.167	7.79931			9	14.85	57.478	11.102	5.17727			9	26.713	56.968	15.363	3.70813			9	21.994	96.411	16.17	5.96234			9	41.101	147.171	25.707	5.72494			9
	10	16.027	64.632	7.552	8.55826	6.95465	0.779387	10					5.42036	10	17.368	70.359	12.516	5.62152	6.25066	0.822274	10	17.005	64.857	11.871	5.46348	5.13975		10	23.682	58.334	20.635	2.82694	3.5277	1.77872	10	19.066	92.07	13.09	7.03361	6.2748		10					3.30114	1.09008	10
					MEAN ENRICHMENT	6.52943						MEAN ENRICHMENT	5.09647					MEAN ENRICHMENT	5.47688						MEAN ENRICHMENT	4.46536						MEAN ENRICHMENT	3.40217						MEAN ENRICHMENT	5.54292						MEAN ENRICHMENT	3.13093
					MEAN DELTA (Miro OE)	0.788222												MEAN DELTA (Miro OE)	0.815254					Mean								MEAN DELTA (Miro OE)	1.63233													MEAN DELTA (Miro OE)	1.00419
																							1	25.875
																							2	73.936
																							3	14.359
																		Mean
																	1	15.952
																	2	33.937
																	3	7.971
[truncated: 27 more columns]

## Sheet: Sheet2
	MTFR1 WT	MTFR1 Mut	MTFR2 WT	MTFR2 Mut	MTFR1L WT	MTFR1L Mut				MTFR1 WT	MTFR1 Mut	MTFR2 WT	MTFR2 Mut	MTFR1L WT	MTFR1L Mut				MTFR1 WT	MTFR1 Mut	MTFR2 WT	MTFR2 Mut	MTFR1L WT	MTFR1L Mut
Mito enrichment	5.27478	4.92143	3.12971	3.1934	2.38136	2.03995			Mito enrichment	4.54767	4.1005	5.32139	2.66617	6.35859	2.26862			Mito enrichment	0.862153	0.790378	1.70028	0.834901	2.62334	1.1121
	7.35885	5.25856	3.5491	2.89826	2.67473	2.12886			Miro1 OE	5.32139	4.17472	5.03256	3.15208	4.24378	2.26618			Delta	0.723128	0.822201	1.41798	1.08758	1.57262	1.051
	6.95465	6.25066	3.5277	3.30114	2.87955	2.3994				5.42036	5.13975	6.2748	3.5985	5.57628	2.39896				0.779387	0.822274	1.77872	1.09008	1.93651	0.953803
	MTFR1 WT	MTFR1 Mut	MTFR2 WT	MTFR2 Mut	MTFR1L WT	MTFR1L Mut				MTFR1 WT	MTFR1 Mut	MTFR2 WT	MTFR2 Mut	MTFR1L WT	MTFR1L Mut				MTFR1 WT	MTFR1 Mut	MTFR2 WT	MTFR2 Mut	MTFR1L WT	MTFR1L Mut
Mito enrichment	6.52943	5.47688	3.40217	3.13093	2.64521	2.18941			Mito enrichment	5.09647	4.46536	5.54292	3.13892	5.39288	2.31126			Mito enrichment	0.788222	0.815254	1.63233	1.00419	2.04416	1.03897
