# Supplementary material for: Shared structural features of Miro binding control mitochondrial homeostasis
Source: EMBO J. 2024 Jan 24;43(4):6. doi: 10.1038/s44318-024-00028-1 (PMC10897228; doi:10.1038/s44318-024-00028-1)
Supplement: Supplementary file 6 — Source Data Fig. 4 [file 44318_2024_28_MOESM6_ESM.zip]

Archive with 6 entries (4 files):
- Figure 4/4C/
- Figure 4/4C/Mdm34-L248A C1-Gem1^GFP C2-Mdm34-mCherry C3-brightfield.tif
- Figure 4/4C/WT C1-Gem1^GFP C2-Mdm34-mCherry C3-brightfield.tif
- Figure 4/4D/
- Figure 4/4D/ERMES enrichment.xlsx
- Figure 4/4D/READ ME.txt
