# Supplementary material for: Shared structural features of Miro binding control mitochondrial homeostasis
Source: EMBO J. 2024 Jan 24;43(4):6. doi: 10.1038/s44318-024-00028-1 (PMC10897228; doi:10.1038/s44318-024-00028-1)
Supplement: Supplementary file 6 — Source Data Fig. 4 [file 44318_2024_28_MOESM6_ESM.zip › Figure 4/4D/ERMES enrichment.xlsx]

## Sheet: Data_all_together
		WT			L248
	230329 GFP-Gem1 mdm34 LtoA.mvd2 - WT 2.tif	13.8019		230329 GFP-Gem1 mdm34 LtoA.mvd2 - number 1 2.tif	1.60923
	230329 GFP-Gem1 mdm34 LtoA.mvd2 - WT 2.tif	6.64545		230329 GFP-Gem1 mdm34 LtoA.mvd2 - number 1 2.tif	3.47005
	230329 GFP-Gem1 mdm34 LtoA.mvd2 - WT 2.tif	17.2704		230329 GFP-Gem1 mdm34 LtoA.mvd2 - number 1 2.tif	0.463617
	230329 GFP-Gem1 mdm34 LtoA.mvd2 - WT 2.tif	14.6029		230329 GFP-Gem1 mdm34 LtoA.mvd2 - number 1 2.tif	5.88743
	230329 GFP-Gem1 mdm34 LtoA.mvd2 - WT 2.tif	12.2053		230329 GFP-Gem1 mdm34 LtoA.mvd2 - number 1 2.tif	4.49245
	230329 GFP-Gem1 mdm34 LtoA.mvd2 - WT 2.tif	9.03355		230329 GFP-Gem1 mdm34 LtoA.mvd2 - number 1 2.tif	4.46981
	230329 GFP-Gem1 mdm34 LtoA.mvd2 - WT 2.tif	11.2598		230329 GFP-Gem1 mdm34 LtoA.mvd2 - number 1 2.tif	3.61545
	230329 GFP-Gem1 mdm34 LtoA.mvd2 - WT 2.tif	10.7452		230329 GFP-Gem1 mdm34 LtoA.mvd2 - number 1 2.tif	2.72654
	230329 GFP-Gem1 mdm34 LtoA.mvd2 - WT 2.tif	4.93159		230329 GFP-Gem1 mdm34 LtoA.mvd2 - number 1 2.tif	2.22888
	230329 GFP-Gem1 mdm34 LtoA.mvd2 - WT 2.tif	8.60534		230329 GFP-Gem1 mdm34 LtoA.mvd2 - number 1 2.tif	4.55512
	230329 GFP-Gem1 mdm34 LtoA.mvd2 - WT 2.tif	3.57784		230329 GFP-Gem1 mdm34 LtoA.mvd2 - number 1 2.tif	4.45734
	230329 GFP-Gem1 mdm34 LtoA.mvd2 - WT 2.tif	8.84653		230329 GFP-Gem1 mdm34 LtoA.mvd2 - number 1 2.tif	2.69092
	230329 GFP-Gem1 mdm34 LtoA.mvd2 - WT 2.tif	6.29739		230329 GFP-Gem1 mdm34 LtoA.mvd2 - number 1 2.tif	8.64036
	230329 GFP-Gem1 mdm34 LtoA.mvd2 - WT 2.tif	8.97775		230329 GFP-Gem1 mdm34 LtoA.mvd2 - number 1 2.tif	5.49282
	230329 GFP-Gem1 mdm34 LtoA.mvd2 - WT 2.tif	9.09638		230329 GFP-Gem1 mdm34 LtoA.mvd2 - number 1 2.tif	1.64467
	230329 GFP-Gem1 mdm34 LtoA.mvd2 - WT 2.tif	13.96		230329 GFP-Gem1 mdm34 LtoA.mvd2 - number 1 2.tif	3.08122
	230329 GFP-Gem1 mdm34 LtoA.mvd2 - WT 2.tif	11.7887		230329 GFP-Gem1 mdm34 LtoA.mvd2 - number 1 2.tif	4.52027
	230329 GFP-Gem1 mdm34 LtoA.mvd2 - WT 2.tif	7.17757		230329 GFP-Gem1 mdm34 LtoA.mvd2 - number 1 2.tif	3.88462
	230329 GFP-Gem1 mdm34 LtoA.mvd2 - WT 2.tif	0.356863		230329 GFP-Gem1 mdm34 LtoA.mvd2 - number 1 2.tif	1.90588
	230329 GFP-Gem1 mdm34 LtoA.mvd2 - WT 2.tif	6.58206		230329 GFP-Gem1 mdm34 LtoA.mvd2 - number 1 2.tif	1.86719
	230329 GFP-Gem1 mdm34 LtoA.mvd2 - WT 2.tif	8.19742		230329 GFP-Gem1 mdm34 LtoA.mvd2 - number 1 2.tif	2.94049
	230329 GFP-Gem1 mdm34 LtoA.mvd2 - WT 2.tif	9.70632		230329 GFP-Gem1 mdm34 LtoA.mvd2 - number 1 2.tif	2.301
	230329 GFP-Gem1 mdm34 LtoA.mvd2 - WT 2.tif	12.9719		230329 GFP-Gem1 mdm34 LtoA.mvd2 - number 1 2.tif	1.96891
	230329 GFP-Gem1 mdm34 LtoA.mvd2 - WT 2.tif	16.4706		230329 GFP-Gem1 mdm34 LtoA.mvd2 - number 1 2.tif	8.87332
	230329 GFP-Gem1 mdm34 LtoA.mvd2 - WT 2.tif	0.404125		230329 GFP-Gem1 mdm34 LtoA.mvd2 - number 1 2.tif	2.62685
	230329 GFP-Gem1 mdm34 LtoA.mvd2 - WT 2.tif	0.458821		230329 GFP-Gem1 mdm34 LtoA.mvd2 - number 1 2.tif	5.29073
	230329 GFP-Gem1 mdm34 LtoA.mvd2 - WT 2.tif	13.3155		230329 GFP-Gem1 mdm34 LtoA.mvd2 - number 1 2.tif	2.34874
	230329 GFP-Gem1 mdm34 LtoA.mvd2 - WT 2.tif	4.35258		230329 GFP-Gem1 mdm34 LtoA.mvd2 - number 1 2.tif	4.91801
	230329 GFP-Gem1 mdm34 LtoA.mvd2 - WT 2.tif	23.0673		230329 GFP-Gem1 mdm34 LtoA.mvd2 - number 1 2.tif	2.57338
	230329 GFP-Gem1 mdm34 LtoA.mvd2 - WT 2.tif	7.25723		230329 GFP-Gem1 mdm34 LtoA.mvd2 - number 1 2.tif	7.85322
	230329 GFP-Gem1 mdm34 LtoA.mvd2 - WT 2.tif	10.8703		230329 GFP-Gem1 mdm34 LtoA.mvd2 - number 1 2.tif	4.36506
	230329 GFP-Gem1 mdm34 LtoA.mvd2 - WT 2.tif	5.53495		230329 GFP-Gem1 mdm34 LtoA.mvd2 - number 1 2.tif	1.91749
	230329 GFP-Gem1 mdm34 LtoA.mvd2 - WT 2.tif	1.83958		230329 GFP-Gem1 mdm34 LtoA.mvd2 - number 1 2.tif	6.28018
	230329 GFP-Gem1 mdm34 LtoA.mvd2 - WT 2.tif	6.56838		230329 GFP-Gem1 mdm34 LtoA.mvd2 - number 1 2.tif	0.275139
	230329 GFP-Gem1 mdm34 LtoA.mvd2 - WT.tif	14.3631		230329 GFP-Gem1 mdm34 LtoA.mvd2 - number 1 2.tif	2.5217
	230329 GFP-Gem1 mdm34 LtoA.mvd2 - WT.tif	24.456		230329 GFP-Gem1 mdm34 LtoA.mvd2 - number 1 2.tif	3.16104
	230329 GFP-Gem1 mdm34 LtoA.mvd2 - WT.tif	13.4929		230329 GFP-Gem1 mdm34 LtoA.mvd2 - number 1 2.tif	2.56118
	230329 GFP-Gem1 mdm34 LtoA.mvd2 - WT.tif	7.65992		230329 GFP-Gem1 mdm34 LtoA.mvd2 - number 1 2.tif	3.47464
	230329 GFP-Gem1 mdm34 LtoA.mvd2 - WT.tif	12.9839		230329 GFP-Gem1 mdm34 LtoA.mvd2 - number 1 2.tif	0.277114
	230329 GFP-Gem1 mdm34 LtoA.mvd2 - WT.tif	15.1824		230329 GFP-Gem1 mdm34 LtoA.mvd2 - number 1 2.tif	3.97427
	230329 GFP-Gem1 mdm34 LtoA.mvd2 - WT.tif	15.5303		230329 GFP-Gem1 mdm34 LtoA.mvd2 - number 1 2.tif	4.30553
	230329 GFP-Gem1 mdm34 LtoA.mvd2 - WT.tif	10.3183		230329 GFP-Gem1 mdm34 LtoA.mvd2 - number 1 2.tif	2.26934
	230329 GFP-Gem1 mdm34 LtoA.mvd2 - WT.tif	1.90535		230329 GFP-Gem1 mdm34 LtoA.mvd2 - number 1 2.tif	7.0089
	230329 GFP-Gem1 mdm34 LtoA.mvd2 - WT.tif	1.67658		230329 GFP-Gem1 mdm34 LtoA.mvd2 - number 1 2.tif	3.77765
	230329 GFP-Gem1 mdm34 LtoA.mvd2 - WT.tif	15.2874		230329 GFP-Gem1 mdm34 LtoA.mvd2 - number 1 2.tif	3.57899
	230329 GFP-Gem1 mdm34 LtoA.mvd2 - WT.tif	16.9519		230329 GFP-Gem1 mdm34 LtoA.mvd2 - number 1 2.tif	1.05973
	230329 GFP-Gem1 mdm34 LtoA.mvd2 - WT.tif	1.44536		230329 GFP-Gem1 mdm34 LtoA.mvd2 - number 1 2.tif	8.39663
	230329 GFP-Gem1 mdm34 LtoA.mvd2 - WT.tif	22.7451		230329 GFP-Gem1 mdm34 LtoA.mvd2 - number 1 2.tif	3.32345
	230329 GFP-Gem1 mdm34 LtoA.mvd2 - WT.tif	2.31598		230329 GFP-Gem1 mdm34 LtoA.mvd2 - number 1 2.tif	2.62721
	230329 GFP-Gem1 mdm34 LtoA.mvd2 - WT.tif	18.045		230329 GFP-Gem1 mdm34 LtoA.mvd2 - number 1 2.tif	1.96681
	230329 GFP-Gem1 mdm34 LtoA.mvd2 - WT.tif	3.0667		230329 GFP-Gem1 mdm34 LtoA.mvd2 - number 1 2.tif	1.35193
	230329 GFP-Gem1 mdm34 LtoA.mvd2 - WT.tif	7.93887		230329 GFP-Gem1 mdm34 LtoA.mvd2 - number 1 2.tif	3.07918
	230329 GFP-Gem1 mdm34 LtoA.mvd2 - WT.tif	4.94228		230329 GFP-Gem1 mdm34 LtoA.mvd2 - number 1 2.tif	3.71374
	230329 GFP-Gem1 mdm34 LtoA.mvd2 - WT.tif	8.90968		230329 GFP-Gem1 mdm34 LtoA.mvd2 - number 1 2.tif	5.58997
	230329 GFP-Gem1 mdm34 LtoA.mvd2 - WT.tif	18.7196		230329 GFP-Gem1 mdm34 LtoA.mvd2 - number 1 2.tif	0.533007
	230329 GFP-Gem1 mdm34 LtoA.mvd2 - WT.tif	17.9706		230329 GFP-Gem1 mdm34 LtoA.mvd2 - number 1 2.tif	2.00795
	230329 GFP-Gem1 mdm34 LtoA.mvd2 - WT.tif	1.00094		230329 GFP-Gem1 mdm34 LtoA.mvd2 - number 1 2.tif	5.55469
	230329 GFP-Gem1 mdm34 LtoA.mvd2 - WT.tif	3.37986		230329 GFP-Gem1 mdm34 LtoA.mvd2 - number 1 2.tif	3.02165
	230329 GFP-Gem1 mdm34 LtoA.mvd2 - WT.tif	12.6373		230329 GFP-Gem1 mdm34 LtoA.mvd2 - number 1 2.tif	4.09272
	230329 GFP-Gem1 mdm34 LtoA.mvd2 - WT.tif	5.78609		230329 GFP-Gem1 mdm34 LtoA.mvd2 - number 1 2.tif	2.64659
	230329 GFP-Gem1 mdm34 LtoA.mvd2 - WT.tif	13.1132		230329 GFP-Gem1 mdm34 LtoA.mvd2 - number 1 2.tif	4.6251
	230329 GFP-Gem1 mdm34 LtoA.mvd2 - WT.tif	13.4181		230329 GFP-Gem1 mdm34 LtoA.mvd2 - number 1 2.tif	6.89576
	230329 GFP-Gem1 mdm34 LtoA.mvd2 - WT.tif	15.0507		230329 GFP-Gem1 mdm34 LtoA.mvd2 - number 1 2.tif	1.07776
	230329 GFP-Gem1 mdm34 LtoA.mvd2 - WT.tif	15.2173		230329 GFP-Gem1 mdm34 LtoA.mvd2 - number 1 2.tif	3.73222
	230329 GFP-Gem1 mdm34 LtoA.mvd2 - WT.tif	12.2694		230329 GFP-Gem1 mdm34 LtoA.mvd2 - number 1 2.tif	5.18411
	230329 GFP-Gem1 mdm34 LtoA.mvd2 - WT.tif	12.0981		230329 GFP-Gem1 mdm34 LtoA.mvd2 - number 1 2.tif	1.78473
	230329 GFP-Gem1 mdm34 LtoA.mvd2 - WT.tif	1.6036		230329 GFP-Gem1 mdm34 LtoA.mvd2 - number 1 2.tif	2.15336
	230329 GFP-Gem1 mdm34 LtoA.mvd2 - WT.tif	12.8583		230329 GFP-Gem1 mdm34 LtoA.mvd2 - number 1 2.tif	0.0408432
	230405 GFP-Gem1 mdm34 LtoA again.mvd2 - WT 3.tif	4.06431		230329 GFP-Gem1 mdm34 LtoA.mvd2 - number 1 2.tif	2.7121
	230405 GFP-Gem1 mdm34 LtoA again.mvd2 - WT 3.tif	15.7946		230329 GFP-Gem1 mdm34 LtoA.mvd2 - number 1 2.tif	4.59125
	230405 GFP-Gem1 mdm34 LtoA again.mvd2 - WT 3.tif	7.34378		230329 GFP-Gem1 mdm34 LtoA.mvd2 - number 1.tif	4.623
	230405 GFP-Gem1 mdm34 LtoA again.mvd2 - WT 3.tif	10.5155		230329 GFP-Gem1 mdm34 LtoA.mvd2 - number 1.tif	4.88675
	230405 GFP-Gem1 mdm34 LtoA again.mvd2 - WT 3.tif	11.315		230329 GFP-Gem1 mdm34 LtoA.mvd2 - number 1.tif	4.08346
	230405 GFP-Gem1 mdm34 LtoA again.mvd2 - WT 3.tif	13.3994		230329 GFP-Gem1 mdm34 LtoA.mvd2 - number 1.tif	7.65944
	230405 GFP-Gem1 mdm34 LtoA again.mvd2 - WT 3.tif	18.8332		230329 GFP-Gem1 mdm34 LtoA.mvd2 - number 1.tif	2.86336
	230405 GFP-Gem1 mdm34 LtoA again.mvd2 - WT 3.tif	13.632		230329 GFP-Gem1 mdm34 LtoA.mvd2 - number 1.tif	5.05086
	230405 GFP-Gem1 mdm34 LtoA again.mvd2 - WT 3.tif	8.67819		230329 GFP-Gem1 mdm34 LtoA.mvd2 - number 1.tif	3.93314
	230405 GFP-Gem1 mdm34 LtoA again.mvd2 - WT 3.tif	6.76291		230329 GFP-Gem1 mdm34 LtoA.mvd2 - number 1.tif	2.85571
	230405 GFP-Gem1 mdm34 LtoA again.mvd2 - WT 3.tif	1.76545		230329 GFP-Gem1 mdm34 LtoA.mvd2 - number 1.tif	2.52099
	230405 GFP-Gem1 mdm34 LtoA again.mvd2 - WT 3.tif	16.8671		230329 GFP-Gem1 mdm34 LtoA.mvd2 - number 1.tif	2.87099
	230405 GFP-Gem1 mdm34 LtoA again.mvd2 - WT 3.tif	21.3812		230329 GFP-Gem1 mdm34 LtoA.mvd2 - number 1.tif	6.11756
	230405 GFP-Gem1 mdm34 LtoA again.mvd2 - WT 3.tif	16.845		230329 GFP-Gem1 mdm34 LtoA.mvd2 - number 1.tif	4.56874
	230405 GFP-Gem1 mdm34 LtoA again.mvd2 - WT 3.tif	15.4461		230329 GFP-Gem1 mdm34 LtoA.mvd2 - number 1.tif	0.242599
	230405 GFP-Gem1 mdm34 LtoA again.mvd2 - WT 3.tif	10.5167		230329 GFP-Gem1 mdm34 LtoA.mvd2 - number 1.tif	3.69642
	230405 GFP-Gem1 mdm34 LtoA again.mvd2 - WT 3.tif	14.344		230329 GFP-Gem1 mdm34 LtoA.mvd2 - number 1.tif	0.347884
	230405 GFP-Gem1 mdm34 LtoA again.mvd2 - WT 3.tif	3.32494		230329 GFP-Gem1 mdm34 LtoA.mvd2 - number 1.tif	3.80097
	230405 GFP-Gem1 mdm34 LtoA again.mvd2 - WT 3.tif	19.0054		230329 GFP-Gem1 mdm34 LtoA.mvd2 - number 1.tif	7.62678
	230405 GFP-Gem1 mdm34 LtoA again.mvd2 - WT 3.tif	10.2141		230329 GFP-Gem1 mdm34 LtoA.mvd2 - number 1.tif	1.78472
	230405 GFP-Gem1 mdm34 LtoA again.mvd2 - WT 3.tif	5.06789		230329 GFP-Gem1 mdm34 LtoA.mvd2 - number 1.tif	3.86597
	230405 GFP-Gem1 mdm34 LtoA again.mvd2 - WT 3.tif	7.34162		230329 GFP-Gem1 mdm34 LtoA.mvd2 - number 1.tif	3.13931
	230405 GFP-Gem1 mdm34 LtoA again.mvd2 - WT 3.tif	9.34108		230329 GFP-Gem1 mdm34 LtoA.mvd2 - number 1.tif	1.66236
	230405 GFP-Gem1 mdm34 LtoA again.mvd2 - WT 2.tif	11.9346		230329 GFP-Gem1 mdm34 LtoA.mvd2 - number 1.tif	0.722706
	230405 GFP-Gem1 mdm34 LtoA again.mvd2 - WT 2.tif	4.92365		230329 GFP-Gem1 mdm34 LtoA.mvd2 - number 1.tif	2.5633
	230405 GFP-Gem1 mdm34 LtoA again.mvd2 - WT 2.tif	8.89958		230329 GFP-Gem1 mdm34 LtoA.mvd2 - number 1.tif	3.5531
	230405 GFP-Gem1 mdm34 LtoA again.mvd2 - WT 2.tif	6.0625		230329 GFP-Gem1 mdm34 LtoA.mvd2 - number 1.tif	1.89934
	230405 GFP-Gem1 mdm34 LtoA again.mvd2 - WT 2.tif	0.0253217		230329 GFP-Gem1 mdm34 LtoA.mvd2 - number 1.tif	0.0709853
	230405 GFP-Gem1 mdm34 LtoA again.mvd2 - WT 2.tif	7.42158		230329 GFP-Gem1 mdm34 LtoA.mvd2 - number 1.tif	1.47338
	230405 GFP-Gem1 mdm34 LtoA again.mvd2 - WT 2.tif	13.4841		230329 GFP-Gem1 mdm34 LtoA.mvd2 - number 1.tif	2.18951
	230405 GFP-Gem1 mdm34 LtoA again.mvd2 - WT 2.tif	1.64263		230329 GFP-Gem1 mdm34 LtoA.mvd2 - number 1.tif	4.9301
	230405 GFP-Gem1 mdm34 LtoA again.mvd2 - WT 2.tif	8.30099		230329 GFP-Gem1 mdm34 LtoA.mvd2 - number 1.tif	2.60293
	230405 GFP-Gem1 mdm34 LtoA again.mvd2 - WT 2.tif	1.27281		230329 GFP-Gem1 mdm34 LtoA.mvd2 - number 1.tif	2.13198
	230405 GFP-Gem1 mdm34 LtoA again.mvd2 - WT 2.tif	10.2457		230329 GFP-Gem1 mdm34 LtoA.mvd2 - number 1.tif	7.74069
	230405 GFP-Gem1 mdm34 LtoA again.mvd2 - WT 2.tif	9.80589		230329 GFP-Gem1 mdm34 LtoA.mvd2 - number 1.tif	3.36809
	230405 GFP-Gem1 mdm34 LtoA again.mvd2 - WT 2.tif	1.86016		230329 GFP-Gem1 mdm34 LtoA.mvd2 - number 1.tif	3.68666
	230405 GFP-Gem1 mdm34 LtoA again.mvd2 - WT 2.tif	7.27905		230329 GFP-Gem1 mdm34 LtoA.mvd2 - number 1.tif	1.25146
	230405 GFP-Gem1 mdm34 LtoA again.mvd2 - WT 2.tif	23.4532		230329 GFP-Gem1 mdm34 LtoA.mvd2 - number 1.tif	3.68443
	230405 GFP-Gem1 mdm34 LtoA again.mvd2 - WT 2.tif	13.0585		230329 GFP-Gem1 mdm34 LtoA.mvd2 - number 1.tif	1.52664
	230405 GFP-Gem1 mdm34 LtoA again.mvd2 - WT 2.tif	13.4891		230329 GFP-Gem1 mdm34 LtoA.mvd2 - number 1.tif	4.29258
	230405 GFP-Gem1 mdm34 LtoA again.mvd2 - WT 2.tif	8.4046		230329 GFP-Gem1 mdm34 LtoA.mvd2 - number 1.tif	3.64784
	230405 GFP-Gem1 mdm34 LtoA again.mvd2 - WT 2.tif	0.47462		230329 GFP-Gem1 mdm34 LtoA.mvd2 - number 1.tif	3.25983
	230405 GFP-Gem1 mdm34 LtoA again.mvd2 - WT 2.tif	7.37959		230329 GFP-Gem1 mdm34 LtoA.mvd2 - number 1.tif	1.24998
	230405 GFP-Gem1 mdm34 LtoA again.mvd2 - WT 2.tif	5.44517		230329 GFP-Gem1 mdm34 LtoA.mvd2 - number 1.tif	2.3602
	230405 GFP-Gem1 mdm34 LtoA again.mvd2 - WT 2.tif	4.92852		230329 GFP-Gem1 mdm34 LtoA.mvd2 - number 1.tif	3.19384
	230405 GFP-Gem1 mdm34 LtoA again.mvd2 - WT 2.tif	3.61732		230329 GFP-Gem1 mdm34 LtoA.mvd2 - number 1.tif	2.4968
	230405 GFP-Gem1 mdm34 LtoA again.mvd2 - WT 2.tif	15.7878		230329 GFP-Gem1 mdm34 LtoA.mvd2 - number 1.tif	0.0283612
	230405 GFP-Gem1 mdm34 LtoA again.mvd2 - WT 2.tif	6.17832		230329 GFP-Gem1 mdm34 LtoA.mvd2 - number 1.tif	4.24442
	230405 GFP-Gem1 mdm34 LtoA again.mvd2 - WT 2.tif	7.19392		230405 GFP-Gem1 mdm34 LtoA again.mvd2 - number 1.tif	1.55995
	230405 GFP-Gem1 mdm34 LtoA again.mvd2 - WT 2.tif	8.41499		230405 GFP-Gem1 mdm34 LtoA again.mvd2 - number 1.tif	3.30809
	230405 GFP-Gem1 mdm34 LtoA again.mvd2 - WT 2.tif	7.91267		230405 GFP-Gem1 mdm34 LtoA again.mvd2 - number 1.tif	2.14867
	230405 GFP-Gem1 mdm34 LtoA again.mvd2 - WT 2.tif	9.25041		230405 GFP-Gem1 mdm34 LtoA again.mvd2 - number 1.tif	1.90282
	230405 GFP-Gem1 mdm34 LtoA again.mvd2 - WT 2.tif	5.02766		230405 GFP-Gem1 mdm34 LtoA again.mvd2 - number 1.tif	3.00585
	230405 GFP-Gem1 mdm34 LtoA again.mvd2 - WT 2.tif	3.82023		230405 GFP-Gem1 mdm34 LtoA again.mvd2 - number 1.tif	1.99629
	230405 GFP-Gem1 mdm34 LtoA again.mvd2 - WT 2.tif	7.86771		230405 GFP-Gem1 mdm34 LtoA again.mvd2 - number 1.tif	5.1244
	230405 GFP-Gem1 mdm34 LtoA again.mvd2 - WT 2.tif	4.66598		230405 GFP-Gem1 mdm34 LtoA again.mvd2 - number 1.tif	1.22917
	230405 GFP-Gem1 mdm34 LtoA again.mvd2 - WT 2.tif	9.62734		230405 GFP-Gem1 mdm34 LtoA again.mvd2 - number 1.tif	3.40141
	230405 GFP-Gem1 mdm34 LtoA again.mvd2 - WT 2.tif	6.57963		230405 GFP-Gem1 mdm34 LtoA again.mvd2 - number 1.tif	3.8003
	230405 GFP-Gem1 mdm34 LtoA again.mvd2 - WT 2.tif	8.81319		230405 GFP-Gem1 mdm34 LtoA again.mvd2 - number 1.tif	0.71935
	230405 GFP-Gem1 mdm34 LtoA again.mvd2 - WT 2.tif	9.07368		230405 GFP-Gem1 mdm34 LtoA again.mvd2 - number 1.tif	1.46168
	230405 GFP-Gem1 mdm34 LtoA again.mvd2 - WT 2.tif	15.7576		230405 GFP-Gem1 mdm34 LtoA again.mvd2 - number 1.tif	2.35029
	230405 GFP-Gem1 mdm34 LtoA again.mvd2 - WT 2.tif	12.8909		230405 GFP-Gem1 mdm34 LtoA again.mvd2 - number 1.tif	1.89581
	230405 GFP-Gem1 mdm34 LtoA again.mvd2 - WT 2.tif	1.01633		230405 GFP-Gem1 mdm34 LtoA again.mvd2 - number 1.tif	2.68199
	230405 GFP-Gem1 mdm34 LtoA again.mvd2 - WT.tif	9.28065		230405 GFP-Gem1 mdm34 LtoA again.mvd2 - number 1.tif	1.2576
	230405 GFP-Gem1 mdm34 LtoA again.mvd2 - WT.tif	14.1448		230405 GFP-Gem1 mdm34 LtoA again.mvd2 - number 1.tif	2.91763
	230405 GFP-Gem1 mdm34 LtoA again.mvd2 - WT.tif	4.97425		230405 GFP-Gem1 mdm34 LtoA again.mvd2 - number 1.tif	0.599561
	230405 GFP-Gem1 mdm34 LtoA again.mvd2 - WT.tif	2.47016		230405 GFP-Gem1 mdm34 LtoA again.mvd2 - number 1.tif	1.22682
	230405 GFP-Gem1 mdm34 LtoA again.mvd2 - WT.tif	2.67639		230405 GFP-Gem1 mdm34 LtoA again.mvd2 - number 1.tif	4.04465
	230405 GFP-Gem1 mdm34 LtoA again.mvd2 - WT.tif	15.1654		230405 GFP-Gem1 mdm34 LtoA again.mvd2 - number 1.tif	5.7757
	230405 GFP-Gem1 mdm34 LtoA again.mvd2 - WT.tif	7.11685		230405 GFP-Gem1 mdm34 LtoA again.mvd2 - number 1.tif	3.46936
	230405 GFP-Gem1 mdm34 LtoA again.mvd2 - WT.tif	0.271025		230405 GFP-Gem1 mdm34 LtoA again.mvd2 - number 1.tif	0.870504
	230405 GFP-Gem1 mdm34 LtoA again.mvd2 - WT.tif	14.3919		230405 GFP-Gem1 mdm34 LtoA again.mvd2 - number 4.tif	1.99567
	230405 GFP-Gem1 mdm34 LtoA again.mvd2 - WT.tif	6.52063		230405 GFP-Gem1 mdm34 LtoA again.mvd2 - number 4.tif	1.59291
	230405 GFP-Gem1 mdm34 LtoA again.mvd2 - WT.tif	13.8508		230405 GFP-Gem1 mdm34 LtoA again.mvd2 - number 4.tif	1.4949
	230405 GFP-Gem1 mdm34 LtoA again.mvd2 - WT.tif	10.9282		230405 GFP-Gem1 mdm34 LtoA again.mvd2 - number 4.tif	2.52795
	230405 GFP-Gem1 mdm34 LtoA again.mvd2 - WT.tif	6.19936		230405 GFP-Gem1 mdm34 LtoA again.mvd2 - number 4.tif	1.46024
	230405 GFP-Gem1 mdm34 LtoA again.mvd2 - WT.tif	11.6054		230405 GFP-Gem1 mdm34 LtoA again.mvd2 - number 4.tif	2.35495
	230405 GFP-Gem1 mdm34 LtoA again.mvd2 - WT.tif	2.25123		230405 GFP-Gem1 mdm34 LtoA again.mvd2 - number 4.tif	2.08706
	230405 GFP-Gem1 mdm34 LtoA again.mvd2 - WT.tif	1.41388		230405 GFP-Gem1 mdm34 LtoA again.mvd2 - number 4.tif	2.23616
	230405 GFP-Gem1 mdm34 LtoA again.mvd2 - WT.tif	9.47505		230405 GFP-Gem1 mdm34 LtoA again.mvd2 - number 4.tif	1.47545
	230405 GFP-Gem1 mdm34 LtoA again.mvd2 - WT.tif	9.71776		230405 GFP-Gem1 mdm34 LtoA again.mvd2 - number 4.tif	5.51252
	230405 GFP-Gem1 mdm34 LtoA again.mvd2 - WT.tif	5.43472		230405 GFP-Gem1 mdm34 LtoA again.mvd2 - number 4.tif	4.10149
	230405 GFP-Gem1 mdm34 LtoA again.mvd2 - WT.tif	2.07172		230405 GFP-Gem1 mdm34 LtoA again.mvd2 - number 4.tif	2.27884
	230405 GFP-Gem1 mdm34 LtoA again.mvd2 - WT.tif	12.4965		230405 GFP-Gem1 mdm34 LtoA again.mvd2 - number 4.tif	2.49445
	230405 GFP-Gem1 mdm34 LtoA again.mvd2 - WT.tif	6.46028		230405 GFP-Gem1 mdm34 LtoA again.mvd2 - number 4 2.tif	0.993
	230405 GFP-Gem1 mdm34 LtoA again.mvd2 - WT.tif	12.2883		230405 GFP-Gem1 mdm34 LtoA again.mvd2 - number 4 2.tif	0.683919
	230405 GFP-Gem1 mdm34 LtoA again.mvd2 - WT.tif	10.6033		230405 GFP-Gem1 mdm34 LtoA again.mvd2 - number 4 2.tif	0.0991713
	230405 GFP-Gem1 mdm34 LtoA again.mvd2 - WT.tif	4.37887		230405 GFP-Gem1 mdm34 LtoA again.mvd2 - number 4 2.tif	2.77577
	230405 GFP-Gem1 mdm34 LtoA again.mvd2 - WT.tif	11.0155		230405 GFP-Gem1 mdm34 LtoA again.mvd2 - number 4 2.tif	1.57452
	230405 GFP-Gem1 mdm34 LtoA again.mvd2 - WT.tif	1.58755		230405 GFP-Gem1 mdm34 LtoA again.mvd2 - number 4 2.tif	2.02416
	230405 GFP-Gem1 mdm34 LtoA again.mvd2 - WT.tif	7.8082		230405 GFP-Gem1 mdm34 LtoA again.mvd2 - number 4 2.tif	2.34051
	230405 GFP-Gem1 mdm34 LtoA again.mvd2 - WT.tif	10.2381		230405 GFP-Gem1 mdm34 LtoA again.mvd2 - number 4 2.tif	2.39502
	230405 GFP-Gem1 mdm34 LtoA again.mvd2 - WT.tif	4.73304		230405 GFP-Gem1 mdm34 LtoA again.mvd2 - number 4 2.tif	2.38397
	230405 GFP-Gem1 mdm34 LtoA again.mvd2 - WT.tif	9.48768		230405 GFP-Gem1 mdm34 LtoA again.mvd2 - number 4 2.tif	7.12242
	230405 GFP-Gem1 mdm34 LtoA again.mvd2 - WT.tif	5.89547		230405 GFP-Gem1 mdm34 LtoA again.mvd2 - number 4 2.tif	0.099313
	230405 GFP-Gem1 mdm34 LtoA again.mvd2 - WT.tif	10.1309		230405 GFP-Gem1 mdm34 LtoA again.mvd2 - number 4 2.tif	1.16031
	230405 GFP-Gem1 mdm34 LtoA again.mvd2 - WT.tif	12.3423		230405 GFP-Gem1 mdm34 LtoA again.mvd2 - number 4 2.tif	6.21515
	230405 GFP-Gem1 mdm34 LtoA again.mvd2 - WT.tif	9.74286		230405 GFP-Gem1 mdm34 LtoA again.mvd2 - number 4 2.tif	2.35333
				230405 GFP-Gem1 mdm34 LtoA again.mvd2 - number 4 2.tif	4.05007
