# Supplementary material for: Shared structural features of Miro binding control mitochondrial homeostasis
Source: EMBO J. 2024 Jan 24;43(4):6. doi: 10.1038/s44318-024-00028-1 (PMC10897228; doi:10.1038/s44318-024-00028-1)
Supplement: Supplementary file 6 — Source Data Fig. 4 [file 44318_2024_28_MOESM6_ESM.zip › Figure 4/4D/READ ME.txt]

	Data are enrichment of GFP signal of Gem1 on Mdm34, as per Material and Methods.
