# Supplementary material for: Shared structural features of Miro binding control mitochondrial homeostasis
Source: EMBO J. 2024 Jan 24;43(4):6. doi: 10.1038/s44318-024-00028-1 (PMC10897228; doi:10.1038/s44318-024-00028-1)
Supplement: Supplementary file 7 — Source Data Fig. 5 [file 44318_2024_28_MOESM7_ESM.zip]

Archive with 14 entries (10 files):
- Figure 5/5C/
- Figure 5/5C/C1- VPS13D-L2554A^GFP C2-Miro1-647.tif
- Figure 5/5C/C1-VPS13D^GFP C2-Miro1-647.tif
- Figure 5/5D/
- Figure 5/5D/READ ME.txt
- Figure 5/5D/VPS13D mitochondrial enrichment.xlsx
- Figure 5/5G/
- Figure 5/5G/C1-YFP-Parkin C2-Tom20-568 C3-empty.tif
- Figure 5/5G/C1-YFP-Parkin C2-Tom20-568 C3-myc-Miro1-647.tif
- Figure 5/5G/C1-YFP-Parkin-L119A C2-Tom20-568 C3-empty.tif
- Figure 5/5G/C1-YFP-Parkin-L119A C2-Tom20-568 C3-mycMiro1-647.tif
- Figure 5/5H/
- Figure 5/5H/Heterogeneity quant.xlsx
- Figure 5/5H/READ ME.txt
