# Supplementary material for: Shared structural features of Miro binding control mitochondrial homeostasis
Source: EMBO J. 2024 Jan 24;43(4):6. doi: 10.1038/s44318-024-00028-1 (PMC10897228; doi:10.1038/s44318-024-00028-1)
Supplement: Supplementary file 7 — Source Data Fig. 5 [file 44318_2024_28_MOESM7_ESM.zip › Figure 5/5D/READ ME.txt]

	
	
	Each cell has a mean mitochondrial fluorescence and a mean cytoplasmic fluorescence. These
	are used to calculate th mitochondrial:cytoplasmic ratio. These are the data in the main figure.
