# Supplementary material for: Shared structural features of Miro binding control mitochondrial homeostasis
Source: EMBO J. 2024 Jan 24;43(4):6. doi: 10.1038/s44318-024-00028-1 (PMC10897228; doi:10.1038/s44318-024-00028-1)
Supplement: Supplementary file 7 — Source Data Fig. 5 [file 44318_2024_28_MOESM7_ESM.zip › Figure 5/5D/VPS13D mitochondrial enrichment.xlsx]

## Sheet: Heterogeneity
				Area	Mean	StDev	CV
		1	1-1.tif:c:1/3 - VPS13D-L2554A^GFP Tom20-568 flag-Miro1-647	65.282	6427.74	2275.84	0.354065
		2	2-1.tif:c:1/3 - VPS13D^GFP Tom20-568 myc-Miro1-647 6	65.282	7771.68	3403.11	0.437886					Area	Mean	StDev	CV
		3	3-1.tif:c:1/3 - VPS13D^GFP Tom20-568 myc-Miro1-647 4	65.282	11349.5	5220.91	0.460013				2-1.tif:c:1/3 - VPS13D^GFP Tom20-568 myc-Miro1-647 6	65.282	7771.68	3403.11	0.437886
		4	4-1.tif:c:1/3 - VPS13D^GFP Tom20-568 myc-Miro1-647 5	65.282	8899.65	6396.28	0.718711				3-1.tif:c:1/3 - VPS13D^GFP Tom20-568 myc-Miro1-647 4	65.282	11349.5	5220.91	0.460013
		5	5-1.tif:c:1/3 - VPS13D^GFP Tom20-568 myc-Miro1-647	65.282	11633.7	4732.15	0.406761				4-1.tif:c:1/3 - VPS13D^GFP Tom20-568 myc-Miro1-647 5	65.282	8899.65	6396.28	0.718711
		6	6-1.tif:c:1/3 - VPS13D-L2554^GFP Tom20-568 myc-Miro1-647	65.282	8369.43	3631.29	0.433875				5-1.tif:c:1/3 - VPS13D^GFP Tom20-568 myc-Miro1-647	65.282	11633.7	4732.15	0.406761
		7	7-1.tif:c:1/3 - VPS13D-L2554^GFP Tom20-568 myc-Miro1-647 3	65.282	13567.5	4766.56	0.351322				8-1.tif:c:1/3 - VPS13D^GFP Tom20-568 myc-Miro1-647 2	65.282	10696.3	5168.34	0.483192
		8	8-1.tif:c:1/3 - VPS13D^GFP Tom20-568 myc-Miro1-647 2	65.282	10696.3	5168.34	0.483192				12-1.tif:c:1/3 - VPS13D^GFP Tom20-568 myc-Miro1-647 3	65.282	20484.7	11836.6	0.577828
		9	9-1.tif:c:1/3 - VPS13D-L2554A^GFP Tom20-568 flag-Miro1-647 3	65.282	8715.86	3011.54	0.345525				14-1.tif:c:1/3 - VPS13D^GFP Tom20-568 flag-Miro1-647	65.282	8355.55	6925.59	0.828861
		10	11-1.tif:c:1/3 - VPS13D-L2554^GFP Tom20-568 myc-Miro1-647 6	65.282	4712.57	1983.45	0.420886				17-1.tif:c:1/3 - VPS13D^GFP Tom20-568 flag-Miro1-647 4	65.282	6156.96	3771.17	0.612506
		11	12-1.tif:c:1/3 - VPS13D^GFP Tom20-568 myc-Miro1-647 3	65.282	20484.7	11836.6	0.577828				19-1.tif:c:1/3 - VPS13D^GFP Tom20-568 flag-Miro1-647 3	65.282	4716.17	2403.43	0.509613
		12	13-1.tif:c:1/3 - VPS13D-L2554A^GFP Tom20-568 flag-Miro1-647 4	65.282	21295.9	7694.15	0.361297				21-1.tif:c:1/3 - VPS13D^GFP Tom20-568 myc-Miro1-647 6	65.282	9896.03	7828.43	0.791068
		13	14-1.tif:c:1/3 - VPS13D^GFP Tom20-568 flag-Miro1-647	65.282	8355.55	6925.59	0.828861				23-1.tif:c:1/3 - VPS13D^GFP Tom20-568 myc-Miro1-647 2	65.282	6209.5	2973.84	0.478918
		14	16-1.tif:c:1/3 - VPS13D-L2554^GFP Tom20-568 myc-Miro1-647 4	65.282	7764.91	3054.17	0.39333				27-1.tif:c:1/3 - VPS13D^GFP Tom20-568 flag-Miro1-647 2	65.282	13073.4	7027.62	0.537553
		15	17-1.tif:c:1/3 - VPS13D^GFP Tom20-568 flag-Miro1-647 4	65.282	6156.96	3771.17	0.612506				30-1.tif:c:1/3 - VPS13D^GFP Tom20-568 myc-Miro1-647 5	65.282	11582.8	6733.84	0.581367
		16	18-1.tif:c:1/3 - VPS13D-L2554^GFP Tom20-568 myc-Miro1-647	65.282	12955.4	5501.71	0.424665				31-1.tif:c:1/3 - VPS13D^GFP Tom20-568 myc-Miro1-647	65.282	9518.5	3025.03	0.317806
		17	19-1.tif:c:1/3 - VPS13D^GFP Tom20-568 flag-Miro1-647 3	65.282	4716.17	2403.43	0.509613				32-1.tif:c:1/3 - VPS13D^GFP Tom20-568 flag-Miro1-647 5	65.282	8661.55	4933.9	0.569632
		18	20-2.tif:c:1/3 - VPS13D-L2554^GFP Tom20-568 myc-Miro1-647 2	65.282	11470.6	5587.77	0.487139				34-1.tif:c:1/3 - VPS13D^GFP Tom20-568 flag-Miro1-647 6	65.282	15129.1	6990.08	0.462028
		19	21-1.tif:c:1/3 - VPS13D^GFP Tom20-568 myc-Miro1-647 6	65.282	9896.03	7828.43	0.791068				35-1.tif:c:1/3 - VPS13D^GFP Tom20-568 myc-Miro1-647 3	65.282	4546.09	2571.01	0.565544
		20	22-1.tif:c:1/3 - VPS13D-L2554A^GFP Tom20-568 flag-Miro1-647 5	65.282	11325.4	4335.27	0.382793				36-1.tif:c:1/3 - VPS13D^GFP Tom20-568 myc-Miro1-647 4	65.282	6199.98	2724.28	0.439402
		21	23-1.tif:c:1/3 - VPS13D^GFP Tom20-568 myc-Miro1-647 2	65.282	6209.5	2973.84	0.478918
		22	24-1.tif:c:1/3 - VPS13D-L2554^GFP Tom20-568 myc-Miro1-647 5	65.282	17013.2	5407.78	0.317857
		23	25-1.tif:c:1/3 - VPS13D-L2554^GFP Tom20-568 myc-Miro1-647 5	65.282	6381.67	2427.48	0.380383				1-1.tif:c:1/3 - VPS13D-L2554A^GFP Tom20-568 flag-Miro1-647	65.282	6427.74	2275.84	0.354065
		24	26-1.tif:c:1/3 - VPS13D-L2554^GFP Tom20-568 myc-Miro1-647 2	65.282	19187.3	7872.6	0.410303				6-1.tif:c:1/3 - VPS13D-L2554^GFP Tom20-568 myc-Miro1-647	65.282	8369.43	3631.29	0.433875
		25	27-1.tif:c:1/3 - VPS13D^GFP Tom20-568 flag-Miro1-647 2	65.282	13073.4	7027.62	0.537553				7-1.tif:c:1/3 - VPS13D-L2554^GFP Tom20-568 myc-Miro1-647 3	65.282	13567.5	4766.56	0.351322
		26	29-1.tif:c:1/3 - VPS13D-L2554^GFP Tom20-568 myc-Miro1-647 6	65.282	10984.7	4963.1	0.451821				9-1.tif:c:1/3 - VPS13D-L2554A^GFP Tom20-568 flag-Miro1-647 3	65.282	8715.86	3011.54	0.345525
		27	30-1.tif:c:1/3 - VPS13D^GFP Tom20-568 myc-Miro1-647 5	65.282	11582.8	6733.84	0.581367				11-1.tif:c:1/3 - VPS13D-L2554^GFP Tom20-568 myc-Miro1-647 6	65.282	4712.57	1983.45	0.420886
		28	31-1.tif:c:1/3 - VPS13D^GFP Tom20-568 myc-Miro1-647	65.282	9518.5	3025.03	0.317806				13-1.tif:c:1/3 - VPS13D-L2554A^GFP Tom20-568 flag-Miro1-647 4	65.282	21295.9	7694.15	0.361297
		29	32-1.tif:c:1/3 - VPS13D^GFP Tom20-568 flag-Miro1-647 5	65.282	8661.55	4933.9	0.569632				16-1.tif:c:1/3 - VPS13D-L2554^GFP Tom20-568 myc-Miro1-647 4	65.282	7764.91	3054.17	0.39333
		30	33-1.tif:c:1/3 - VPS13D-L2554A^GFP Tom20-568 flag-Miro1-647 6	65.282	12678.9	5164.09	0.407299				18-1.tif:c:1/3 - VPS13D-L2554^GFP Tom20-568 myc-Miro1-647	65.282	12955.4	5501.71	0.424665
		31	34-1.tif:c:1/3 - VPS13D^GFP Tom20-568 flag-Miro1-647 6	65.282	15129.1	6990.08	0.462028				20-2.tif:c:1/3 - VPS13D-L2554^GFP Tom20-568 myc-Miro1-647 2	65.282	11470.6	5587.77	0.487139
		32	35-1.tif:c:1/3 - VPS13D^GFP Tom20-568 myc-Miro1-647 3	65.282	4546.09	2571.01	0.565544				22-1.tif:c:1/3 - VPS13D-L2554A^GFP Tom20-568 flag-Miro1-647 5	65.282	11325.4	4335.27	0.382793
		33	36-1.tif:c:1/3 - VPS13D^GFP Tom20-568 myc-Miro1-647 4	65.282	6199.98	2724.28	0.439402				24-1.tif:c:1/3 - VPS13D-L2554^GFP Tom20-568 myc-Miro1-647 5	65.282	17013.2	5407.78	0.317857
											25-1.tif:c:1/3 - VPS13D-L2554^GFP Tom20-568 myc-Miro1-647 5	65.282	6381.67	2427.48	0.380383
											26-1.tif:c:1/3 - VPS13D-L2554^GFP Tom20-568 myc-Miro1-647 2	65.282	19187.3	7872.6	0.410303
											29-1.tif:c:1/3 - VPS13D-L2554^GFP Tom20-568 myc-Miro1-647 6	65.282	10984.7	4963.1	0.451821
											33-1.tif:c:1/3 - VPS13D-L2554A^GFP Tom20-568 flag-Miro1-647 6	65.282	12678.9	5164.09	0.407299

## Sheet: Mito enrich
			Mean						Mito/cyto
			mito	cyto	Mito/cyto				VPS13D	VPS13D^L2554A
	1.tif=VPS13D-L2554A^GFP Tom20-568 flag-Miro1-647 1.tif	1	7258.22	5668.95	1.28035				1.43826	1.28035
	2.tif=VPS13D^GFP Tom20-568 myc-Miro1-647 12.tif	2	9180.43	6383.03	1.43826				1.6259	1.61049
	3.tif=VPS13D^GFP Tom20-568 myc-Miro1-647 16.tif	3	14404.9	8859.59	1.6259				2.44069	1.26456
	4.tif=VPS13D^GFP Tom20-568 myc-Miro1-647 17.tif	4	13673.8	5602.46	2.44069				1.49449	1.15689
	5.tif=VPS13D^GFP Tom20-568 myc-Miro1-647 13.tif	5	14538.5	9728.09	1.49449				1.67939	1.30326
	6.tif=VPS13D-L2554^GFP Tom20-568 myc-Miro1-647 13.tif	6	11085.6	6883.38	1.61049				2.33417	1.41135
	7.tif=VPS13D-L2554^GFP Tom20-568 myc-Miro1-647 15.tif	7	15804.5	12498	1.26456				3.47158	1.14905
	8.tif=VPS13D^GFP Tom20-568 myc-Miro1-647 14.tif	8	14584.4	8684.37	1.67939				2.18098	1.68035
	9.tif=VPS13D-L2554A^GFP Tom20-568 flag-Miro1-647 3.tif	9	9343.02	8075.95	1.15689				1.90658	1.29501
	11.tif=VPS13D-L2554^GFP Tom20-568 myc-Miro1-647 12.tif	11	5887.79	4517.74	1.30326				2.61292	1.38168
	12.tif=VPS13D^GFP Tom20-568 myc-Miro1-647 15.tif	12	27113.9	11616.1	2.33417				1.45182	1.2711
	13.tif=VPS13D-L2554A^GFP Tom20-568 flag-Miro1-647 4.tif	13	24271	17197	1.41135				1.73779	1.38084
	14.tif=VPS13D^GFP Tom20-568 flag-Miro1-647 1.tif	14	23419.8	6746.14	3.47158				2.03869	1.52683
	16.tif=VPS13D-L2554^GFP Tom20-568 myc-Miro1-647 10.tif	16	8543.65	7435.4	1.14905				1.27905	1.69185
	17.tif=VPS13D^GFP Tom20-568 flag-Miro1-647 4.tif	17	8823.96	4045.87	2.18098				2.37356	1.36586
	18.tif=VPS13D-L2554^GFP Tom20-568 myc-Miro1-647 7.tif	18	16410.2	9765.95	1.68035				1.60842
	19.tif=VPS13D^GFP Tom20-568 flag-Miro1-647 3.tif	19	6311.01	3310.13	1.90658				1.97294
	20.tif=VPS13D-L2554^GFP Tom20-568 myc-Miro1-647 14.tif	20	13806.2	10661	1.29501				1.69366
	21.tif=VPS13D^GFP Tom20-568 myc-Miro1-647 18.tif	21	15037.1	5754.91	2.61292
	22.tif=VPS13D-L2554A^GFP Tom20-568 flag-Miro1-647 5.tif	22	13743.3	9946.81	1.38168			Average	1.96338	1.38463
	23.tif=VPS13D^GFP Tom20-568 myc-Miro1-647 8.tif	23	8219.2	5661.33	1.45182
	24.tif=VPS13D-L2554^GFP Tom20-568 myc-Miro1-647 17.tif	24	19419	15277.4	1.2711
	25.tif=VPS13D-L2554^GFP Tom20-568 myc-Miro1-647 11.tif	25	7786.41	5638.89	1.38084
	26.tif=VPS13D-L2554^GFP Tom20-568 myc-Miro1-647 8.tif	26	25183.3	16493.8	1.52683
	27.tif=VPS13D^GFP Tom20-568 flag-Miro1-647 2.tif	27	17003.1	9784.37	1.73779
	29.tif=VPS13D-L2554^GFP Tom20-568 myc-Miro1-647 18.tif	29	14646	8656.77	1.69185
	30.tif=VPS13D^GFP Tom20-568 myc-Miro1-647 11.tif	30	16999.3	8338.33	2.03869
	31.tif=VPS13D^GFP Tom20-568 myc-Miro1-647 7.tif	31	10569.8	8263.82	1.27905
	32.tif=VPS13D^GFP Tom20-568 flag-Miro1-647 5.tif	32	16305.8	6869.76	2.37356
	33.tif=VPS13D-L2554A^GFP Tom20-568 flag-Miro1-647 6.tif	33	14838	10863.4	1.36586
	34.tif=VPS13D^GFP Tom20-568 flag-Miro1-647 6.tif	34	19619	12197.7	1.60842
	35.tif=VPS13D^GFP Tom20-568 myc-Miro1-647 9.tif	35	5574.26	2825.35	1.97294
	36.tif=VPS13D^GFP Tom20-568 myc-Miro1-647 10.tif	36	7214.31	4259.61	1.69366
