# Supplementary material for: Shared structural features of Miro binding control mitochondrial homeostasis
Source: EMBO J. 2024 Jan 24;43(4):6. doi: 10.1038/s44318-024-00028-1 (PMC10897228; doi:10.1038/s44318-024-00028-1)
Supplement: Supplementary file 7 — Source Data Fig. 5 [file 44318_2024_28_MOESM7_ESM.zip › Figure 5/5H/Heterogeneity quant.xlsx]

## Sheet: Sheet1
			YFP-Parkin		Mean	StDev	C/V		YFP-Parkin + Miro1		Mean	StDev	C/V
			n1	3-1.tif:c:1/3 - YFP-Parkin Tom20-568	15048.7	5214.06	0.34648		n1	1-1.tif:c:1/3 - YFP-Parkin Tom20-568 myc-Miro1-647 2	10044.3	3293.25	0.327873
			n1	5-1.tif:c:1/3 - YFP-Parkin Tom20-568 2	18377.2	4093.9	0.22277		n1	7-1.tif:c:1/3 - YFP-Parkin Tom20-568 myc-Miro1-647	17355	5403.36	0.311344
			n1	10-1.tif:c:1/3 - YFP-Parkin Tom20-568 5	21538.1	6050.49	0.28092		n1	15-1.tif:c:1/3 - YFP-Parkin Tom20-568 myc-Miro1-647 6	19202.4	7789.56	0.405656
			n1	14-1.tif:c:1/3 - YFP-Parkin Tom20-568 7	17543.9	5033.01	0.286881		n1	18-1.tif:c:1/3 - YFP-Parkin Tom20-568 myc-Miro1-647 5	17875.1	4429.86	0.247822
			n1	17-1.tif:c:1/3 - YFP-Parkin Tom20-568 8	11708.3	3184.1	0.271951		n1	21-1.tif:c:1/3 - YFP-Parkin Tom20-568 myc-Miro1-647 8	6755.76	1713.3	0.253606
			n1	22-1.tif:c:1/3 - YFP-Parkin Tom20-568 6	8927.96	3402.8	0.38114		n1	23-1.tif:c:1/3 - YFP-Parkin Tom20-568 myc-Miro1-647 3	13181.4	6415.28	0.486691
			n1	30-1.tif:c:1/3 - YFP-Parkin Tom20-568 4	17883.1	3787.95	0.211818		n1	28-1.tif:c:1/3 - YFP-Parkin Tom20-568 myc-Miro1-647 4	14212.7	6200.59	0.43627
			n2	2-1.tif:c:1/3 - YFP-Parkin Tom20-568 2	9947.71	3353.58	0.337121		n1	32-1.tif:c:1/3 - YFP-Parkin Tom20-568 myc-Miro1-647 7	17134.4	6840.19	0.399209
			n2	5-1.tif:c:1/3 - YFP-Parkin Tom20-568	19147.6	6390.14	0.333731		n2	1-1.tif:c:1/3 - YFP-Parkin Tom20-568 myc-Miro1-647	12626	3958.77	0.313542
			n2	7-1.tif:c:1/3 - YFP-Parkin Tom20-568 5	22136.9	4230.91	0.191125		n2	11-1.tif:c:1/3 - YFP-Parkin Tom20-568 myc-Miro1-647 4	20268.7	8595.57	0.424081
			n2	8-1.tif:c:1/3 - YFP-Parkin Tom20-568 6	32687.2	8113.48	0.248216		n2	12-1.tif:c:1/3 - YFP-Parkin Tom20-568 myc-Miro1-647 5	13607.8	4915.32	0.361215
			n2	10-1.tif:c:1/3 - YFP-Parkin Tom20-568 8	17276.8	6626.91	0.383574		n2	14-1.tif:c:1/3 - YFP-Parkin Tom20-568 myc-Miro1-647 6	27910.7	11643.3	0.417165
			n2	18-1.tif:c:1/3 - YFP-Parkin Tom20-568 3	26225.4	5782.71	0.2205		n2	15-1.tif:c:1/3 - YFP-Parkin Tom20-568 myc-Miro1-647 8	15483.6	6302.58	0.407049
			n2	27-1.tif:c:1/3 - YFP-Parkin Tom20-568 7	9362.77	2661.62	0.284277		n2	20-1.tif:c:1/3 - YFP-Parkin Tom20-568 myc-Miro1-647 2	26441.2	8673.81	0.328041
			n2	28-1.tif:c:1/3 - YFP-Parkin Tom20-568 4	9283.44	3636.64	0.391734		n2	31-1.tif:c:1/3 - YFP-Parkin Tom20-568 myc-Miro1-647 7	13689.7	6174.62	0.451042
			n3	2-1.tif:c:1/3 - YFP-Parkin Tom20-568 7	34183.6	11664.8	0.341239		n3	1-1.tif:c:1/3 - YFP-Parkin Tom20-568 mycMiro1-647 2	12246.7	5053.84	0.412669
			n3	3-1.tif:c:1/3 - YFP-Parkin Tom20-568 4	34258.2	6883.7	0.200936		n3	5-1.tif:c:1/3 - YFP-Parkin Tom20-568 mycMiro1-647 6	31746	8916.03	0.280855
			n3	4-1.tif:c:1/3 - YFP-Parkin Tom20-568 8	29242	5931.03	0.202826		n3	14-1.tif:c:1/3 - YFP-Parkin Tom20-568 mycMiro1-647	24006.1	7172.44	0.298776
			n3	23-1.tif:c:1/3 - YFP-Parkin Tom20-568	28809.9	8715.11	0.302503		n3	15-1.tif:c:1/3 - YFP-Parkin Tom20-568 mycMiro1-647 7	21013.3	6299	0.299762
			n3	24-1.tif:c:1/3 - YFP-Parkin Tom20-568 3	37490.3	7634.81	0.203648		n3	16-1.tif:c:1/3 - YFP-Parkin Tom20-568 mycMiro1-647 8	19087.8	10312	0.540238
			n3	27-1.tif:c:1/3 - YFP-Parkin Tom20-568 2	20060.9	5393.3	0.268847		n3	18-1.tif:c:1/3 - YFP-Parkin Tom20-568 mycMiro1-647 5	21267.5	6625.73	0.311543
			n3	28-1.tif:c:1/3 - YFP-Parkin Tom20-568 5	13613.2	2678.79	0.196778		n3	20-1.tif:c:1/3 - YFP-Parkin Tom20-568 mycMiro1-647 3	19559.4	5340.87	0.27306
			n3	29-1.tif:c:1/3 - YFP-Parkin Tom20-568 6	16977.3	4473.86	0.26352		n3	21-1.tif:c:1/3 - YFP-Parkin Tom20-568 mycMiro1-647 4	26055.1	8113.44	0.311396
			YFP-Parkin-L119A		Mean	StDev	C/V		YFP-Parkin-L119A + Miro1		Mean	StDev	C/V
			n1	2-1.tif:c:1/3 - YFP-Parkin-L119A Tom20-568 5	28499.1	7381.71	0.259015		n1	6-1.tif:c:1/3 - YFP-Parkin-L119A Tom20-568 myc-Miro1-647 6	12571.2	3473.99	0.276345
			n1	9-1.tif:c:1/3 - YFP-Parkin-L119A Tom20-568 4	9623	2958.03	0.307392		n1	11-1.tif:c:1/3 - YFP-Parkin-L119A Tom20-568 myc-Miro1-647 5	6478.41	1723.53	0.266042
			n1	12-1.tif:c:1/3 - YFP-Parkin-L119A Tom20-568 2	5089.23	1263.05	0.248182		n1	13-1.tif:c:1/3 - YFP-Parkin-L119A Tom20-568 myc-Miro1-647 3	9426.35	2492.47	0.264415
			n1	16-1.tif:c:1/3 - YFP-Parkin-L119A Tom20-568 3	13215.8	3982.8	0.301367		n1	19-1.tif:c:1/3 - YFP-Parkin-L119A Tom20-568 myc-Miro1-647 2	5154.36	1546.94	0.300123
			n1	20-1.tif:c:1/3 - YFP-Parkin-L119A Tom20-568 7	23009.4	7919.04	0.344166		n1	25-1.tif:c:1/3 - YFP-Parkin-L119A Tom20-568 myc-Miro1-647 4	10895.1	2997.87	0.275158
			n1	27-1.tif:c:1/3 - YFP-Parkin-L119A Tom20-568	26831.3	6462.61	0.240861		n1	26-1.tif:c:1/3 - YFP-Parkin-L119A Tom20-568 myc-Miro1-647 8	12197.5	2107.55	0.172785
			n1	29-1.tif:c:1/3 - YFP-Parkin-L119A Tom20-568 8	19068.2	5838.16	0.306173		n2	3-1.tif:c:1/3 - YFP-Parkin-L119A Tom20-568 myc-Miro1-647 3	12986.5	5705.71	0.439356
			n1	31-1.tif:c:1/3 - YFP-Parkin-L119A Tom20-568 6	16351.9	5425.85	0.331818		n2	4-1.tif:c:1/3 - YFP-Parkin-L119A Tom20-568 myc-Miro1-647 7	25348.1	5177.42	0.204253
			n2	6-1.tif:c:1/3 - YFP-Parkin-L119A Tom20-568 6	22523.1	5353.69	0.237698		n2	13-1.tif:c:1/3 - YFP-Parkin-L119A Tom20-568 myc-Miro1-647 5	26596.9	5322.87	0.200131
			n2	9-1.tif:c:1/3 - YFP-Parkin-L119A Tom20-568 8	36446.8	7491.21	0.205538		n2	19-1.tif:c:1/3 - YFP-Parkin-L119A Tom20-568 myc-Miro1-647	42765.3	11275.1	0.263652
			n2	21-1.tif:c:1/3 - YFP-Parkin-L119A Tom20-568 2	12713.6	4041.47	0.317887		n2	23-1.tif:c:1/3 - YFP-Parkin-L119A Tom20-568 myc-Miro1-647 6	10229	4187.53	0.409377
			n2	22-1.tif:c:1/3 - YFP-Parkin-L119A Tom20-568 4	21733.5	7460.31	0.343263		n2	26-1.tif:c:1/3 - YFP-Parkin-L119A Tom20-568 myc-Miro1-647 4	22676.6	5550.27	0.244758
			n2	24-1.tif:c:2/3 - YFP-Parkin-L119A Tom20-568 5	3509.09	2120.34	0.604241		n2	32-1.tif:c:1/3 - YFP-Parkin-L119A Tom20-568 myc-Miro1-647 2	8080.98	1944.62	0.240642
			n2	25-2.tif:c:1/3 - YFP-Parkin-L119A Tom20-568	20148.3	4945.56	0.245458		n3	6-1.tif:c:1/3 - YFP-Parkin-L119A Tom20-568 mycMiro1-647 4	35210.2	8502.38	0.241475
			n2	29-1.tif:c:1/3 - YFP-Parkin-L119A Tom20-568 3	12015.9	3436.03	0.285956		n3	8-1.tif:c:1/3 - YFP-Parkin-L119A Tom20-568 mycMiro1-647 3	18411.3	6339.94	0.34435
			n3	7-1.tif:c:1/3 - YFP-Parkin-L119A Tom20-568 2	36135.8	7893.4	0.218437		n3	9-1.tif:c:1/3 - YFP-Parkin-L119A Tom20-568 mycMiro1-647 2	13715	3337.31	0.243333
			n3	11-1.tif:c:1/3 - YFP-Parkin-L119A Tom20-568 3	31752.7	8220.82	0.258902		n3	10-1.tif:c:1/3 - YFP-Parkin-L119A Tom20-568 mycMiro1-647	26175	8641.11	0.330129
			n3	12-1.tif:c:1/3 - YFP-Parkin-L119A Tom20-568 7	26433.1	6304.72	0.238516		n3	19-1.tif:c:1/3 - YFP-Parkin-L119A Tom20-568 mycMiro1-647 8	22755.8	8428.38	0.370383
			n3	13-1.tif:c:1/3 - YFP-Parkin-L119A Tom20-568 5	37233.6	11239.6	0.301866		n3	30-1.tif:c:1/3 - YFP-Parkin-L119A Tom20-568 mycMiro1-647 5	17176.2	6699.81	0.390063
			n3	17-1.tif:c:1/3 - YFP-Parkin-L119A Tom20-568 4	39850.8	8939.08	0.224313		n3	31-1.tif:c:1/3 - YFP-Parkin-L119A Tom20-568 mycMiro1-647 6	22557.8	4552.2	0.201802
			n3	22-1.tif:c:1/3 - YFP-Parkin-L119A Tom20-568 8	30657.9	5751.27	0.187595		n3	32-1.tif:c:1/3 - YFP-Parkin-L119A Tom20-568 mycMiro1-647 7	33677.3	7699.5	0.228626
			n3	25-1.tif:c:1/3 - YFP-Parkin-L119A Tom20-568 6	16416.8	5651.54	0.344253
			n3	26-1.tif:c:1/3 - YFP-Parkin-L119A Tom20-568	26937.7	8551.4	0.317451
