# Supplementary material for: Shared structural features of Miro binding control mitochondrial homeostasis
Source: EMBO J. 2024 Jan 24;43(4):6. doi: 10.1038/s44318-024-00028-1 (PMC10897228; doi:10.1038/s44318-024-00028-1)
Supplement: Supplementary file 7 — Source Data Fig. 5 [file 44318_2024_28_MOESM7_ESM.zip › Figure 5/5H/READ ME.txt]

	
	
	Mean fluorescence and standard deviation of fluorescence is calculated for each image. These
	are used to calculate the coefficient of variation (in green). These are the data in the main figure.
